# Supplementary material for: Potential impact of celiac disease genetic risk factors on T cell receptor signaling in gluten-specific CD4+ T cells
Source: Sci Rep. 2021 Apr 29;11:9252. doi: 10.1038/s41598-021-86612-5 (PMC8085175; doi:10.1038/s41598-021-86612-5)
Supplement: Supplementary file 1 — Supplementary Information. [file 41598_2021_86612_MOESM1_ESM.zip › data_supplements_manuscript/dhs_and_peakcalling/macs_peaks/C7KUGACXX_8_7961.sorted.filtered_peaks.xls]

# This file is generated by MACS version 2.2.6
# Command line: callpeak --treatment ./output/C7KUGACXX_8_7961.sorted.filtered.bam --name C7KUGACXX_8_7961.sorted.filtered --outdir ./output --format BAM --gsize hs --broad --nomodel --shift -125 --extsize 250 --bdg
# ARGUMENTS LIST:
# name = C7KUGACXX_8_7961.sorted.filtered
# format = BAM
# ChIP-seq file = ['./output/C7KUGACXX_8_7961.sorted.filtered.bam']
# control file = None
# effective genome size = 2.70e+09
# band width = 300
# model fold = [5, 50]
# qvalue cutoff for narrow/strong regions = 5.00e-02
# qvalue cutoff for broad/weak regions = 1.00e-01
# The maximum gap between significant sites is assigned as the read length/tag size.
# The minimum length of peaks is assigned as the predicted fragment length "d".
# Larger dataset will be scaled towards smaller dataset.
# Range for calculating regional lambda is: 10000 bps
# Broad region calling is on
# Paired-End mode is off

# tag size is determined as 42 bps
# total tags in treatment: 40994905
# tags after filtering in treatment: 40994904
# maximum duplicate tags at the same position in treatment = 1
# Redundant rate in treatment: 0.00
# Sequencing ends will be shifted towards 5' by 125 bp(s)
# d = 250
chr	start	end	length	pileup	-log10(pvalue)	fold_enrichment	-log10(qvalue)	name
chr1	713878	714361	484	26.72	15.45606	5.78068	12.43590	C7KUGACXX_8_7961.sorted.filtered_peak_1
chr1	762746	762995	250	16.86	6.98020	3.72324	4.37849	C7KUGACXX_8_7961.sorted.filtered_peak_2
chr1	805023	805358	336	14.44	5.29383	3.21975	2.81439	C7KUGACXX_8_7961.sorted.filtered_peak_3
chr1	825765	826017	253	15.47	5.93417	3.43431	3.38743	C7KUGACXX_8_7961.sorted.filtered_peak_4
chr1	840030	840337	308	21.08	7.57053	3.54565	4.91965	C7KUGACXX_8_7961.sorted.filtered_peak_5
chr1	894537	895243	707	25.43	5.45661	2.54311	2.95547	C7KUGACXX_8_7961.sorted.filtered_peak_6
chr1	902093	902500	408	26.98	8.47641	3.35468	5.77510	C7KUGACXX_8_7961.sorted.filtered_peak_7
chr1	948415	949355	941	27.48	9.68632	3.66243	6.92838	C7KUGACXX_8_7961.sorted.filtered_peak_8
chr1	954631	955337	707	31.31	9.12392	3.23548	6.39240	C7KUGACXX_8_7961.sorted.filtered_peak_9
chr1	968383	968729	347	16.61	4.65828	2.74888	2.24375	C7KUGACXX_8_7961.sorted.filtered_peak_10
chr1	994574	995353	780	21.06	6.24861	3.03909	3.69651	C7KUGACXX_8_7961.sorted.filtered_peak_11
chr1	1004616	1005018	403	25.83	7.20326	3.04362	4.57783	C7KUGACXX_8_7961.sorted.filtered_peak_12
chr1	1051357	1052264	908	51.08	20.59783	4.39224	17.34331	C7KUGACXX_8_7961.sorted.filtered_peak_13
chr1	1057783	1058127	345	18.19	4.03998	2.42148	1.68408	C7KUGACXX_8_7961.sorted.filtered_peak_14
chr1	1079437	1079756	320	15.91	6.00988	3.41609	3.46328	C7KUGACXX_8_7961.sorted.filtered_peak_15
chr1	1092805	1093287	483	20.14	5.78088	2.94780	3.25592	C7KUGACXX_8_7961.sorted.filtered_peak_16
chr1	1136570	1137045	476	29.93	8.46721	3.14996	5.77306	C7KUGACXX_8_7961.sorted.filtered_peak_17
chr1	1143561	1144029	469	24.68	4.76579	2.36861	2.33318	C7KUGACXX_8_7961.sorted.filtered_peak_18
chr1	1152182	1152813	632	32.61	7.23484	2.70449	4.60586	C7KUGACXX_8_7961.sorted.filtered_peak_19
chr1	1166728	1167824	1097	44.98	13.17528	3.25137	10.29366	C7KUGACXX_8_7961.sorted.filtered_peak_20
chr1	1186296	1186640	345	17.55	5.81098	3.16629	3.28125	C7KUGACXX_8_7961.sorted.filtered_peak_21
chr1	1208462	1209816	1355	23.57	5.69435	2.66906	3.20582	C7KUGACXX_8_7961.sorted.filtered_peak_22
chr1	1243177	1244104	928	56.70	13.75475	3.02928	10.80958	C7KUGACXX_8_7961.sorted.filtered_peak_23
chr1	1259701	1260580	880	38.92	11.82653	3.41141	8.97119	C7KUGACXX_8_7961.sorted.filtered_peak_24
chr1	1284645	1285302	658	28.82	8.01702	3.06632	5.35383	C7KUGACXX_8_7961.sorted.filtered_peak_25
chr1	1306776	1307068	293	29.19	4.31107	2.10325	1.92886	C7KUGACXX_8_7961.sorted.filtered_peak_26
chr1	1310129	1311074	946	58.06	19.20618	3.69727	16.03886	C7KUGACXX_8_7961.sorted.filtered_peak_27
chr1	1334367	1335416	1050	45.14	14.89587	3.67274	11.89834	C7KUGACXX_8_7961.sorted.filtered_peak_28
chr1	1342324	1343340	1017	37.01	13.46904	3.85269	10.54272	C7KUGACXX_8_7961.sorted.filtered_peak_29
chr1	1406473	1407268	796	24.06	12.93336	5.21985	10.02377	C7KUGACXX_8_7961.sorted.filtered_peak_30
chr1	1446784	1447629	846	35.23	18.38909	5.54085	15.22241	C7KUGACXX_8_7961.sorted.filtered_peak_31
chr1	1509711	1510775	1065	43.99	16.24368	3.92255	13.21234	C7KUGACXX_8_7961.sorted.filtered_peak_32
chr1	1550477	1551410	934	59.07	19.25487	3.90548	16.02632	C7KUGACXX_8_7961.sorted.filtered_peak_33
chr1	1565645	1566115	471	35.15	13.60905	4.18362	10.65415	C7KUGACXX_8_7961.sorted.filtered_peak_34
chr1	1590277	1590784	508	41.40	30.02042	8.76841	26.29411	C7KUGACXX_8_7961.sorted.filtered_peak_35
chr1	1597010	1597270	261	12.96	4.34328	2.91109	1.94578	C7KUGACXX_8_7961.sorted.filtered_peak_36
chr1	1609245	1609621	377	15.83	6.21707	3.50880	3.65854	C7KUGACXX_8_7961.sorted.filtered_peak_37
chr1	1650580	1650932	353	16.83	6.75097	3.63699	4.15804	C7KUGACXX_8_7961.sorted.filtered_peak_38
chr1	1655622	1656083	462	42.70	29.60052	8.26399	25.89484	C7KUGACXX_8_7961.sorted.filtered_peak_39
chr1	1677771	1678031	261	22.88	11.54268	4.97879	8.66602	C7KUGACXX_8_7961.sorted.filtered_peak_40
chr1	1709731	1710600	870	35.10	7.35255	2.59788	4.74605	C7KUGACXX_8_7961.sorted.filtered_peak_41
chr1	1711469	1712137	669	33.82	6.68264	2.49437	4.11933	C7KUGACXX_8_7961.sorted.filtered_peak_42
chr1	1755402	1755663	262	15.28	4.96436	2.99510	2.51198	C7KUGACXX_8_7961.sorted.filtered_peak_43
chr1	1821501	1823286	1786	34.83	8.74274	2.80759	6.09556	C7KUGACXX_8_7961.sorted.filtered_peak_44
chr1	1840033	1840875	843	34.85	12.07045	3.72097	9.20154	C7KUGACXX_8_7961.sorted.filtered_peak_45
chr1	1850493	1851340	848	46.26	15.86630	3.90115	12.81397	C7KUGACXX_8_7961.sorted.filtered_peak_46
chr1	1981639	1981958	320	17.58	6.12187	3.29134	3.56973	C7KUGACXX_8_7961.sorted.filtered_peak_47
chr1	2064622	2065133	512	30.37	11.26229	3.94320	8.40881	C7KUGACXX_8_7961.sorted.filtered_peak_48
chr1	2120865	2121309	445	26.99	7.55846	3.09464	4.90063	C7KUGACXX_8_7961.sorted.filtered_peak_49
chr1	2126134	2126888	755	37.93	8.94138	2.89273	6.20120	C7KUGACXX_8_7961.sorted.filtered_peak_50
chr1	2130616	2131080	465	28.02	4.88329	2.28534	2.43596	C7KUGACXX_8_7961.sorted.filtered_peak_51
chr1	2136286	2137273	988	37.51	10.95142	3.22413	8.16376	C7KUGACXX_8_7961.sorted.filtered_peak_52
chr1	2158913	2159581	669	53.50	15.06356	3.29154	12.07275	C7KUGACXX_8_7961.sorted.filtered_peak_53
chr1	2165698	2166085	388	38.02	8.79738	2.85188	6.06874	C7KUGACXX_8_7961.sorted.filtered_peak_54
chr1	2186874	2187610	737	27.04	7.31446	3.01827	4.66922	C7KUGACXX_8_7961.sorted.filtered_peak_55
chr1	2222122	2222617	496	23.88	6.55192	2.95869	3.96942	C7KUGACXX_8_7961.sorted.filtered_peak_56
chr1	2231786	2232844	1059	31.58	8.33442	2.99320	5.65333	C7KUGACXX_8_7961.sorted.filtered_peak_57
chr1	2322538	2323432	895	50.03	17.06274	3.73277	13.97216	C7KUGACXX_8_7961.sorted.filtered_peak_58
chr1	2343833	2344636	804	47.00	12.53301	3.21893	9.62013	C7KUGACXX_8_7961.sorted.filtered_peak_59
chr1	2457374	2458446	1073	45.02	11.67765	3.02398	8.85828	C7KUGACXX_8_7961.sorted.filtered_peak_60
chr1	2477543	2479782	2240	41.43	7.06408	2.34680	4.47320	C7KUGACXX_8_7961.sorted.filtered_peak_61
chr1	2480191	2480523	333	45.63	10.15605	2.81563	7.37219	C7KUGACXX_8_7961.sorted.filtered_peak_62
chr1	2487026	2488292	1267	25.97	5.83906	2.62315	3.31313	C7KUGACXX_8_7961.sorted.filtered_peak_63
chr1	2509774	2510116	343	22.86	7.19617	3.23469	4.57929	C7KUGACXX_8_7961.sorted.filtered_peak_64
chr1	2516880	2517486	607	38.70	7.37357	2.51726	4.73672	C7KUGACXX_8_7961.sorted.filtered_peak_65
chr1	2517751	2518443	693	58.58	18.97462	3.74070	15.78734	C7KUGACXX_8_7961.sorted.filtered_peak_66
chr1	2573974	2574932	959	31.25	10.12316	3.45823	7.34768	C7KUGACXX_8_7961.sorted.filtered_peak_67
chr1	3535565	3535983	419	15.57	3.75518	2.44887	1.44853	C7KUGACXX_8_7961.sorted.filtered_peak_68
chr1	3540817	3541732	916	45.18	18.01250	4.24082	14.87029	C7KUGACXX_8_7961.sorted.filtered_peak_69
chr1	3566344	3566951	608	29.78	10.52472	3.65909	7.74963	C7KUGACXX_8_7961.sorted.filtered_peak_70
chr1	3663553	3664167	615	16.79	4.94941	2.85775	2.50301	C7KUGACXX_8_7961.sorted.filtered_peak_71
chr1	3688724	3689563	840	22.75	6.47092	2.94271	3.93767	C7KUGACXX_8_7961.sorted.filtered_peak_72
chr1	3712756	3713346	591	25.79	9.31602	3.64414	6.59521	C7KUGACXX_8_7961.sorted.filtered_peak_73
chr1	3773576	3774575	1000	45.52	15.78652	3.81086	12.75480	C7KUGACXX_8_7961.sorted.filtered_peak_74
chr1	3816571	3818074	1504	59.19	18.32405	3.65027	15.14427	C7KUGACXX_8_7961.sorted.filtered_peak_75
chr1	4023265	4023793	529	11.34	3.41874	2.57351	1.15821	C7KUGACXX_8_7961.sorted.filtered_peak_76
chr1	5449044	5449372	329	11.00	3.23189	2.50218	1.00644	C7KUGACXX_8_7961.sorted.filtered_peak_77
chr1	5727217	5727760	544	24.83	6.65558	2.92784	4.07001	C7KUGACXX_8_7961.sorted.filtered_peak_78
chr1	5732311	5732686	376	21.18	5.60680	2.78953	3.11374	C7KUGACXX_8_7961.sorted.filtered_peak_79
chr1	6052040	6052876	837	58.46	21.05055	4.12130	17.75341	C7KUGACXX_8_7961.sorted.filtered_peak_80
chr1	6086107	6086933	827	32.58	8.72354	3.02858	6.02449	C7KUGACXX_8_7961.sorted.filtered_peak_81
chr1	6087607	6087905	299	22.13	3.65054	2.12333	1.36442	C7KUGACXX_8_7961.sorted.filtered_peak_82
chr1	6259151	6260244	1094	49.00	19.39988	4.32818	16.18320	C7KUGACXX_8_7961.sorted.filtered_peak_83
chr1	6265905	6266429	525	29.81	9.95607	3.57466	7.17721	C7KUGACXX_8_7961.sorted.filtered_peak_84
chr1	6295547	6296355	809	34.93	11.46704	3.53022	8.63851	C7KUGACXX_8_7961.sorted.filtered_peak_85
chr1	6320003	6320264	262	18.57	3.96601	2.37372	1.62825	C7KUGACXX_8_7961.sorted.filtered_peak_86
chr1	6321268	6321525	258	20.06	4.34470	2.43958	1.95091	C7KUGACXX_8_7961.sorted.filtered_peak_87
chr1	6362746	6362995	250	13.78	4.86275	3.08185	2.41843	C7KUGACXX_8_7961.sorted.filtered_peak_88
chr1	6408511	6409025	515	22.20	7.52901	3.35747	4.91370	C7KUGACXX_8_7961.sorted.filtered_peak_89
chr1	6419668	6420132	465	15.49	4.17301	2.62949	1.80604	C7KUGACXX_8_7961.sorted.filtered_peak_90
chr1	6425174	6425519	346	13.16	4.50141	2.95269	2.10177	C7KUGACXX_8_7961.sorted.filtered_peak_91
chr1	6453184	6454309	1126	32.10	10.72036	3.63375	7.90090	C7KUGACXX_8_7961.sorted.filtered_peak_92
chr1	6474445	6474714	270	16.31	6.49998	3.60873	3.91052	C7KUGACXX_8_7961.sorted.filtered_peak_93
chr1	6520007	6521137	1131	30.32	9.37837	3.27697	6.66493	C7KUGACXX_8_7961.sorted.filtered_peak_94
chr1	6525755	6526334	580	20.24	4.65096	2.52885	2.23809	C7KUGACXX_8_7961.sorted.filtered_peak_95
chr1	6535588	6536030	443	15.28	4.41716	2.75409	2.02010	C7KUGACXX_8_7961.sorted.filtered_peak_96
chr1	6614238	6614994	757	23.42	10.02381	4.10818	7.27698	C7KUGACXX_8_7961.sorted.filtered_peak_97
chr1	6639574	6640305	732	28.54	9.50727	3.50391	6.76666	C7KUGACXX_8_7961.sorted.filtered_peak_98
chr1	6661070	6661456	387	38.13	8.27094	2.71525	5.58632	C7KUGACXX_8_7961.sorted.filtered_peak_99
chr1	6662373	6663730	1358	34.06	6.58481	2.48103	4.01620	C7KUGACXX_8_7961.sorted.filtered_peak_100
chr1	6672946	6674370	1425	43.44	12.68113	3.27080	9.80935	C7KUGACXX_8_7961.sorted.filtered_peak_101
chr1	6684777	6685879	1103	20.62	4.99593	2.60268	2.56976	C7KUGACXX_8_7961.sorted.filtered_peak_102
chr1	6706587	6706836	250	12.80	3.90309	2.70534	1.57220	C7KUGACXX_8_7961.sorted.filtered_peak_103
chr1	6761420	6762188	769	32.34	11.32996	3.68916	8.50585	C7KUGACXX_8_7961.sorted.filtered_peak_104
chr1	6844480	6845673	1194	81.29	29.01904	4.31171	25.34540	C7KUGACXX_8_7961.sorted.filtered_peak_105
chr1	7831062	7831998	937	26.72	9.52883	3.56281	6.81954	C7KUGACXX_8_7961.sorted.filtered_peak_106
chr1	7843839	7844454	616	39.64	16.92899	4.69192	13.81752	C7KUGACXX_8_7961.sorted.filtered_peak_107
chr1	7990743	7991443	701	17.32	5.29302	2.93891	2.83402	C7KUGACXX_8_7961.sorted.filtered_peak_108
chr1	8009220	8009505	286	20.45	6.36932	3.13787	3.80221	C7KUGACXX_8_7961.sorted.filtered_peak_109
chr1	8013886	8014794	909	26.68	9.95023	3.76346	7.19777	C7KUGACXX_8_7961.sorted.filtered_peak_110
chr1	8021182	8022234	1053	49.99	19.38774	4.26455	16.17359	C7KUGACXX_8_7961.sorted.filtered_peak_111
chr1	8086086	8086657	572	22.27	5.91677	2.84427	3.38676	C7KUGACXX_8_7961.sorted.filtered_peak_112
chr1	8212732	8213330	599	21.16	7.04503	3.31501	4.43530	C7KUGACXX_8_7961.sorted.filtered_peak_113
chr1	8229615	8230142	528	14.00	4.76022	3.01578	2.32873	C7KUGACXX_8_7961.sorted.filtered_peak_114
chr1	8242251	8243053	803	25.48	10.70123	4.22160	7.88480	C7KUGACXX_8_7961.sorted.filtered_peak_115
chr1	8457120	8457389	270	16.45	4.36920	2.64683	1.98520	C7KUGACXX_8_7961.sorted.filtered_peak_116
chr1	8487643	8487947	305	25.83	6.31186	2.76548	3.75328	C7KUGACXX_8_7961.sorted.filtered_peak_117
chr1	8585421	8586369	949	21.21	5.73322	2.85748	3.20884	C7KUGACXX_8_7961.sorted.filtered_peak_118
chr1	8620725	8621444	720	16.05	4.52201	2.73576	2.11937	C7KUGACXX_8_7961.sorted.filtered_peak_119
chr1	8664008	8664469	462	17.02	6.03308	3.29254	3.49991	C7KUGACXX_8_7961.sorted.filtered_peak_120
chr1	8761145	8761892	748	33.67	13.18741	4.01235	10.29877	C7KUGACXX_8_7961.sorted.filtered_peak_121
chr1	8772592	8773147	556	16.55	5.80159	3.25639	3.27497	C7KUGACXX_8_7961.sorted.filtered_peak_122
chr1	8877332	8878385	1054	34.00	10.14591	3.31503	7.36529	C7KUGACXX_8_7961.sorted.filtered_peak_123
chr1	8918138	8918652	515	23.91	7.63303	3.30702	4.98600	C7KUGACXX_8_7961.sorted.filtered_peak_124
chr1	8938062	8939563	1502	48.87	13.35030	3.27111	10.40465	C7KUGACXX_8_7961.sorted.filtered_peak_125
chr1	8960009	8960640	632	12.68	4.19070	2.85125	1.82317	C7KUGACXX_8_7961.sorted.filtered_peak_126
chr1	9030968	9031433	466	23.57	9.83831	4.09713	7.07419	C7KUGACXX_8_7961.sorted.filtered_peak_127
chr1	9047876	9048246	371	16.18	5.12301	2.97502	2.66516	C7KUGACXX_8_7961.sorted.filtered_peak_128
chr1	9065198	9065500	303	13.85	4.68503	2.99211	2.26262	C7KUGACXX_8_7961.sorted.filtered_peak_129
chr1	9188969	9189927	959	22.46	6.08314	2.89046	3.53778	C7KUGACXX_8_7961.sorted.filtered_peak_130
chr1	9241553	9241895	343	17.51	4.96922	2.82207	2.51529	C7KUGACXX_8_7961.sorted.filtered_peak_131
chr1	9256564	9256851	288	17.70	6.15997	3.30195	3.60213	C7KUGACXX_8_7961.sorted.filtered_peak_132
chr1	9294251	9295462	1212	33.78	9.93277	3.24480	7.17669	C7KUGACXX_8_7961.sorted.filtered_peak_133
chr1	9335682	9336138	457	14.66	4.01647	2.62016	1.67498	C7KUGACXX_8_7961.sorted.filtered_peak_134
chr1	9344095	9344404	310	18.29	4.83212	2.70969	2.39520	C7KUGACXX_8_7961.sorted.filtered_peak_135
chr1	9352656	9353248	593	18.78	3.71318	2.27162	1.41217	C7KUGACXX_8_7961.sorted.filtered_peak_136
chr1	9353578	9353839	262	19.87	4.15645	2.38091	1.79086	C7KUGACXX_8_7961.sorted.filtered_peak_137
chr1	9375153	9375985	833	19.03	6.19092	3.13228	3.67217	C7KUGACXX_8_7961.sorted.filtered_peak_138
chr1	9473241	9473807	567	16.59	4.97266	2.89556	2.51366	C7KUGACXX_8_7961.sorted.filtered_peak_139
chr1	9486150	9486785	636	32.85	6.75372	2.56607	4.16822	C7KUGACXX_8_7961.sorted.filtered_peak_140
chr1	9488603	9489373	771	54.94	20.04090	4.07014	16.81635	C7KUGACXX_8_7961.sorted.filtered_peak_141
chr1	9555389	9555854	466	13.19	4.22997	2.83147	1.85917	C7KUGACXX_8_7961.sorted.filtered_peak_142
chr1	9598960	9599614	655	27.48	9.99800	3.72737	7.23282	C7KUGACXX_8_7961.sorted.filtered_peak_143
chr1	9648369	9649591	1223	29.10	8.57170	3.13366	5.91050	C7KUGACXX_8_7961.sorted.filtered_peak_144
chr1	9687071	9687710	640	31.80	6.07636	2.42254	3.56223	C7KUGACXX_8_7961.sorted.filtered_peak_145
chr1	9689359	9690125	767	40.95	10.63771	3.08233	7.83367	C7KUGACXX_8_7961.sorted.filtered_peak_146
chr1	9712065	9712979	915	33.80	7.39636	2.68261	4.76574	C7KUGACXX_8_7961.sorted.filtered_peak_147
chr1	9749331	9749592	262	18.40	4.13622	2.44554	1.77088	C7KUGACXX_8_7961.sorted.filtered_peak_148
chr1	9777171	9778081	911	39.03	11.60492	3.26150	8.78921	C7KUGACXX_8_7961.sorted.filtered_peak_149
chr1	9788817	9789233	417	19.18	4.90855	2.68233	2.46683	C7KUGACXX_8_7961.sorted.filtered_peak_150
chr1	9860092	9860515	424	22.44	8.51196	3.75017	5.80724	C7KUGACXX_8_7961.sorted.filtered_peak_151
chr1	9883898	9884697	800	32.17	9.99892	3.33367	7.24927	C7KUGACXX_8_7961.sorted.filtered_peak_152
chr1	9927554	9927813	260	21.03	8.43294	3.92634	5.71429	C7KUGACXX_8_7961.sorted.filtered_peak_153
chr1	9942557	9942887	331	12.69	3.60902	2.56696	1.32594	C7KUGACXX_8_7961.sorted.filtered_peak_154
chr1	9970155	9971305	1151	62.59	26.47511	4.71585	22.92561	C7KUGACXX_8_7961.sorted.filtered_peak_155
chr1	10002611	10003940	1330	21.13	7.03179	3.30049	4.42721	C7KUGACXX_8_7961.sorted.filtered_peak_156
chr1	10010404	10010732	329	19.66	9.10849	4.30782	6.38155	C7KUGACXX_8_7961.sorted.filtered_peak_157
chr1	10092365	10093602	1238	44.83	19.97770	4.78201	16.75266	C7KUGACXX_8_7961.sorted.filtered_peak_158
chr1	10134207	10134767	561	15.49	5.81525	3.34234	3.30503	C7KUGACXX_8_7961.sorted.filtered_peak_159
chr1	10269980	10270784	805	31.78	12.29699	4.08980	9.40499	C7KUGACXX_8_7961.sorted.filtered_peak_160
chr1	10343581	10343883	303	15.13	5.35517	3.17227	2.87568	C7KUGACXX_8_7961.sorted.filtered_peak_161
chr1	10368048	10368299	252	18.65	6.80878	3.48830	4.19846	C7KUGACXX_8_7961.sorted.filtered_peak_162
chr1	10397986	10398321	336	11.80	3.60457	2.63412	1.32835	C7KUGACXX_8_7961.sorted.filtered_peak_163
chr1	10458480	10459640	1161	35.26	13.22948	4.00703	10.30467	C7KUGACXX_8_7961.sorted.filtered_peak_164
chr1	10490242	10491307	1066	41.10	14.88653	4.03842	11.86812	C7KUGACXX_8_7961.sorted.filtered_peak_165
chr1	10532346	10532980	635	39.11	13.28123	3.70281	10.37147	C7KUGACXX_8_7961.sorted.filtered_peak_166
chr1	10534835	10535379	545	30.57	7.69522	2.93298	5.02572	C7KUGACXX_8_7961.sorted.filtered_peak_167
chr1	10554803	10555800	998	22.01	6.03724	2.88496	3.50840	C7KUGACXX_8_7961.sorted.filtered_peak_168
chr1	10567522	10567845	324	22.50	5.36692	2.62734	2.91135	C7KUGACXX_8_7961.sorted.filtered_peak_169
chr1	10570705	10571570	866	35.75	12.39171	3.77101	9.49707	C7KUGACXX_8_7961.sorted.filtered_peak_170
chr1	10754149	10755189	1041	24.18	5.20930	2.51837	2.73903	C7KUGACXX_8_7961.sorted.filtered_peak_171
chr1	10970088	10970357	270	14.58	4.28728	2.74982	1.90033	C7KUGACXX_8_7961.sorted.filtered_peak_172
chr1	10992299	10992561	263	12.07	3.82956	2.72487	1.50501	C7KUGACXX_8_7961.sorted.filtered_peak_173
chr1	11072081	11073234	1154	41.17	16.12523	4.36922	13.04870	C7KUGACXX_8_7961.sorted.filtered_peak_174
chr1	11097675	11097939	265	13.16	4.46789	2.95304	2.05812	C7KUGACXX_8_7961.sorted.filtered_peak_175
chr1	11119695	11120645	951	33.45	9.28302	3.08436	6.57486	C7KUGACXX_8_7961.sorted.filtered_peak_176
chr1	11120902	11121209	308	26.79	5.41424	2.46665	2.92692	C7KUGACXX_8_7961.sorted.filtered_peak_177
chr1	11159379	11160228	850	30.31	11.02197	3.79062	8.21235	C7KUGACXX_8_7961.sorted.filtered_peak_178
chr1	11322296	11323003	708	42.69	21.04257	5.41391	17.75441	C7KUGACXX_8_7961.sorted.filtered_peak_179
chr1	11332799	11333919	1121	29.33	10.11287	3.62251	7.33904	C7KUGACXX_8_7961.sorted.filtered_peak_180
chr1	11443725	11443974	250	14.26	5.15563	3.18096	2.68102	C7KUGACXX_8_7961.sorted.filtered_peak_181
chr1	11538619	11538959	341	14.86	4.24911	2.70466	1.87812	C7KUGACXX_8_7961.sorted.filtered_peak_182
chr1	11714738	11715072	335	19.62	5.12976	2.73643	2.66357	C7KUGACXX_8_7961.sorted.filtered_peak_183
chr1	11724119	11725037	919	18.95	6.17727	3.18261	3.62526	C7KUGACXX_8_7961.sorted.filtered_peak_184
chr1	11740719	11741850	1132	27.21	9.14759	3.53963	6.40864	C7KUGACXX_8_7961.sorted.filtered_peak_185
chr1	11779328	11780190	863	18.73	6.70721	3.40350	4.12257	C7KUGACXX_8_7961.sorted.filtered_peak_186
chr1	11790283	11790877	595	20.06	6.96494	3.38616	4.36341	C7KUGACXX_8_7961.sorted.filtered_peak_187
chr1	11795842	11796223	382	28.21	8.26018	3.19947	5.57207	C7KUGACXX_8_7961.sorted.filtered_peak_188
chr1	11800898	11801160	263	21.29	4.95731	2.58288	2.50975	C7KUGACXX_8_7961.sorted.filtered_peak_189
chr1	11863496	11863782	287	27.98	3.63585	1.96145	1.34624	C7KUGACXX_8_7961.sorted.filtered_peak_190
chr1	11865448	11866903	1456	47.47	13.83512	3.18855	10.92175	C7KUGACXX_8_7961.sorted.filtered_peak_191
chr1	11898733	11899039	307	13.06	3.73132	2.60083	1.43693	C7KUGACXX_8_7961.sorted.filtered_peak_192
chr1	11967793	11969270	1478	48.04	12.55660	3.18550	9.64223	C7KUGACXX_8_7961.sorted.filtered_peak_193
chr1	11969627	11970129	503	34.82	5.71199	2.28360	3.19222	C7KUGACXX_8_7961.sorted.filtered_peak_194
chr1	11986346	11986787	442	36.97	17.86054	5.20021	14.71644	C7KUGACXX_8_7961.sorted.filtered_peak_195
chr1	11994450	11995099	650	22.84	7.93759	3.46462	5.28454	C7KUGACXX_8_7961.sorted.filtered_peak_196
chr1	12039896	12040864	969	49.88	19.25182	4.22405	16.07477	C7KUGACXX_8_7961.sorted.filtered_peak_197
chr1	12079202	12080000	799	33.58	13.14749	3.99693	10.26341	C7KUGACXX_8_7961.sorted.filtered_peak_198
chr1	12100592	12100943	352	13.29	3.89970	2.66168	1.58195	C7KUGACXX_8_7961.sorted.filtered_peak_199
chr1	12107072	12108126	1055	21.35	5.97273	2.90885	3.44672	C7KUGACXX_8_7961.sorted.filtered_peak_200
chr1	12147603	12148444	842	22.19	6.68805	3.07682	4.12344	C7KUGACXX_8_7961.sorted.filtered_peak_201
chr1	12156080	12156329	250	12.67	3.69146	2.61177	1.38705	C7KUGACXX_8_7961.sorted.filtered_peak_202
chr1	12210521	12211178	658	27.06	6.78923	2.83902	4.19474	C7KUGACXX_8_7961.sorted.filtered_peak_203
chr1	12221471	12222480	1010	32.90	8.70853	2.96794	6.03646	C7KUGACXX_8_7961.sorted.filtered_peak_204
chr1	12233480	12234167	688	36.20	9.95783	3.17058	7.18237	C7KUGACXX_8_7961.sorted.filtered_peak_205
chr1	12289882	12290382	501	16.56	5.32692	3.03625	2.84219	C7KUGACXX_8_7961.sorted.filtered_peak_206
chr1	12356859	12357108	250	13.44	4.14458	2.76000	1.79036	C7KUGACXX_8_7961.sorted.filtered_peak_207
chr1	12405219	12405524	306	13.86	3.62709	2.49494	1.35852	C7KUGACXX_8_7961.sorted.filtered_peak_208
chr1	12445037	12445436	400	11.98	3.77601	2.70660	1.45649	C7KUGACXX_8_7961.sorted.filtered_peak_209
chr1	12494222	12494640	419	19.46	4.19235	2.41384	1.81858	C7KUGACXX_8_7961.sorted.filtered_peak_210
chr1	12509488	12509925	438	27.66	9.87065	3.71592	7.09972	C7KUGACXX_8_7961.sorted.filtered_peak_211
chr1	12570849	12571155	307	20.62	7.27699	3.48348	4.63814	C7KUGACXX_8_7961.sorted.filtered_peak_212
chr1	12664160	12664725	566	21.73	6.94691	3.22670	4.35199	C7KUGACXX_8_7961.sorted.filtered_peak_213
chr1	12677815	12678272	458	28.74	5.96683	2.53517	3.43640	C7KUGACXX_8_7961.sorted.filtered_peak_214
chr1	12678988	12679353	366	25.55	4.67375	2.30914	2.25287	C7KUGACXX_8_7961.sorted.filtered_peak_215
chr1	12679659	12680059	401	22.56	3.50330	2.06400	1.23641	C7KUGACXX_8_7961.sorted.filtered_peak_216
chr1	13992175	13992554	380	13.72	4.41811	2.87668	2.02055	C7KUGACXX_8_7961.sorted.filtered_peak_217
chr1	14026624	14027488	865	21.89	4.65507	2.44501	2.24488	C7KUGACXX_8_7961.sorted.filtered_peak_218
chr1	14029123	14029633	511	23.89	5.21959	2.53816	2.74418	C7KUGACXX_8_7961.sorted.filtered_peak_219
chr1	14057152	14057851	700	34.61	11.70206	3.66332	8.84515	C7KUGACXX_8_7961.sorted.filtered_peak_220
chr1	14075467	14076453	987	35.59	11.53528	3.47689	8.72243	C7KUGACXX_8_7961.sorted.filtered_peak_221
chr1	15438560	15439073	514	13.55	3.58045	2.49591	1.29907	C7KUGACXX_8_7961.sorted.filtered_peak_222
chr1	15575540	15576031	492	21.91	6.03233	2.90767	3.49104	C7KUGACXX_8_7961.sorted.filtered_peak_223
chr1	15650204	15650513	310	14.65	4.24803	2.72078	1.87296	C7KUGACXX_8_7961.sorted.filtered_peak_224
chr1	15672380	15672758	379	27.06	8.25082	3.28237	5.55570	C7KUGACXX_8_7961.sorted.filtered_peak_225
chr1	15735663	15736524	862	28.13	6.25264	2.62188	3.70866	C7KUGACXX_8_7961.sorted.filtered_peak_226
chr1	15744103	15744379	277	18.54	4.04752	2.40116	1.70376	C7KUGACXX_8_7961.sorted.filtered_peak_227
chr1	15757513	15757923	411	15.91	3.93666	2.50471	1.60084	C7KUGACXX_8_7961.sorted.filtered_peak_228
chr1	15850654	15851766	1113	67.73	17.46328	3.24885	14.33202	C7KUGACXX_8_7961.sorted.filtered_peak_229
chr1	15852881	15853523	643	66.34	16.24780	3.12064	13.17075	C7KUGACXX_8_7961.sorted.filtered_peak_230
chr1	15905474	15906097	624	12.46	4.04778	2.79244	1.71261	C7KUGACXX_8_7961.sorted.filtered_peak_231
chr1	15911098	15911415	318	12.75	4.22476	2.86500	1.85112	C7KUGACXX_8_7961.sorted.filtered_peak_232
chr1	15929740	15930531	792	19.44	7.88057	3.82017	5.21780	C7KUGACXX_8_7961.sorted.filtered_peak_233
chr1	15943499	15944373	875	43.40	14.70350	3.85875	11.68996	C7KUGACXX_8_7961.sorted.filtered_peak_234
chr1	16011556	16011882	327	12.21	3.31940	2.46086	1.09731	C7KUGACXX_8_7961.sorted.filtered_peak_235
chr1	16023864	16024217	354	15.17	5.60538	3.29795	3.09703	C7KUGACXX_8_7961.sorted.filtered_peak_236
chr1	16118557	16118826	270	15.09	5.73064	3.35433	3.21829	C7KUGACXX_8_7961.sorted.filtered_peak_237
chr1	16142051	16142300	250	11.99	3.78085	2.70951	1.45808	C7KUGACXX_8_7961.sorted.filtered_peak_238
chr1	16160790	16162865	2076	62.93	14.97646	3.01908	11.95367	C7KUGACXX_8_7961.sorted.filtered_peak_239
chr1	16173651	16175343	1693	44.79	11.62044	3.00998	8.79873	C7KUGACXX_8_7961.sorted.filtered_peak_240
chr1	16245813	16246062	250	16.77	5.83425	3.24711	3.30093	C7KUGACXX_8_7961.sorted.filtered_peak_241
chr1	16275815	16276520	706	28.13	6.90612	2.79493	4.32112	C7KUGACXX_8_7961.sorted.filtered_peak_242
chr1	16292641	16293151	511	20.27	6.49984	3.22176	3.90828	C7KUGACXX_8_7961.sorted.filtered_peak_243
chr1	16301853	16303078	1226	29.35	10.20007	3.57679	7.44675	C7KUGACXX_8_7961.sorted.filtered_peak_244
chr1	16373268	16373517	250	12.22	3.92265	2.75744	1.58707	C7KUGACXX_8_7961.sorted.filtered_peak_245
chr1	16405468	16405772	305	17.37	4.90560	2.80651	2.45598	C7KUGACXX_8_7961.sorted.filtered_peak_246
chr1	16514123	16514422	300	12.13	3.85995	2.73387	1.53846	C7KUGACXX_8_7961.sorted.filtered_peak_247
chr1	16532918	16533736	819	45.19	14.24553	3.64807	11.25615	C7KUGACXX_8_7961.sorted.filtered_peak_248
chr1	16543643	16544207	565	28.45	9.74939	3.59131	6.99650	C7KUGACXX_8_7961.sorted.filtered_peak_249
chr1	16563235	16564101	867	33.60	12.96796	4.02693	10.06627	C7KUGACXX_8_7961.sorted.filtered_peak_250
chr1	16570998	16571247	250	16.11	5.24419	3.04830	2.76298	C7KUGACXX_8_7961.sorted.filtered_peak_251
chr1	16678427	16679498	1072	35.08	12.19173	3.67724	9.32452	C7KUGACXX_8_7961.sorted.filtered_peak_252
chr1	16693333	16694498	1166	61.28	22.22522	4.26680	18.86445	C7KUGACXX_8_7961.sorted.filtered_peak_253
chr1	16747132	16747632	501	17.29	6.63699	3.52191	4.05682	C7KUGACXX_8_7961.sorted.filtered_peak_254
chr1	16766793	16768246	1454	32.21	10.06927	3.39592	7.29639	C7KUGACXX_8_7961.sorted.filtered_peak_255
chr1	16785496	16785917	422	12.36	3.61311	2.59540	1.32803	C7KUGACXX_8_7961.sorted.filtered_peak_256
chr1	16825262	16826108	847	16.67	6.93511	3.68519	4.35560	C7KUGACXX_8_7961.sorted.filtered_peak_257
chr1	16840208	16840953	746	28.23	16.63147	5.70019	13.57732	C7KUGACXX_8_7961.sorted.filtered_peak_258
chr1	16939726	16940451	726	47.48	13.64249	3.36283	10.69354	C7KUGACXX_8_7961.sorted.filtered_peak_259
chr1	16952123	16952411	289	24.12	6.80860	3.04057	4.20012	C7KUGACXX_8_7961.sorted.filtered_peak_260
chr1	16957404	16957907	504	16.89	3.83969	2.40962	1.51811	C7KUGACXX_8_7961.sorted.filtered_peak_261
chr1	16970763	16971567	805	34.95	15.38363	4.54683	12.37288	C7KUGACXX_8_7961.sorted.filtered_peak_262
chr1	17053699	17054238	540	18.80	6.57020	3.35645	3.98827	C7KUGACXX_8_7961.sorted.filtered_peak_263
chr1	17222581	17223536	956	18.22	6.26354	3.26656	3.71652	C7KUGACXX_8_7961.sorted.filtered_peak_264
chr1	17230817	17232124	1308	49.78	15.86964	3.57304	12.81955	C7KUGACXX_8_7961.sorted.filtered_peak_265
chr1	17240079	17241001	923	37.17	17.21793	4.86363	14.11134	C7KUGACXX_8_7961.sorted.filtered_peak_266
chr1	17286981	17287690	710	12.83	3.94389	2.72413	1.60457	C7KUGACXX_8_7961.sorted.filtered_peak_267
chr1	17338110	17338733	624	21.58	6.93151	3.23718	4.33555	C7KUGACXX_8_7961.sorted.filtered_peak_268
chr1	17372658	17373040	383	16.07	5.40361	3.11785	2.91284	C7KUGACXX_8_7961.sorted.filtered_peak_269
chr1	17380039	17380931	893	46.24	19.57595	4.53645	16.37323	C7KUGACXX_8_7961.sorted.filtered_peak_270
chr1	17764092	17764836	745	31.35	4.78630	2.14988	2.37401	C7KUGACXX_8_7961.sorted.filtered_peak_271
chr1	17765138	17765450	313	28.19	3.57462	1.94045	1.30436	C7KUGACXX_8_7961.sorted.filtered_peak_272
chr1	17765764	17766655	892	31.44	5.18618	2.23491	2.73781	C7KUGACXX_8_7961.sorted.filtered_peak_273
chr1	19228951	19229584	634	44.17	17.35141	4.40044	14.21621	C7KUGACXX_8_7961.sorted.filtered_peak_274
chr1	19253013	19253890	878	19.74	4.16364	2.38945	1.79335	C7KUGACXX_8_7961.sorted.filtered_peak_275
chr1	19254204	19254453	250	18.74	3.73940	2.28271	1.43135	C7KUGACXX_8_7961.sorted.filtered_peak_276
chr1	19278428	19278921	494	37.74	7.99458	2.64078	5.34697	C7KUGACXX_8_7961.sorted.filtered_peak_277
chr1	19283016	19283682	667	41.30	10.51842	3.01900	7.72837	C7KUGACXX_8_7961.sorted.filtered_peak_278
chr1	19337584	19337961	378	16.53	4.96162	2.89201	2.50748	C7KUGACXX_8_7961.sorted.filtered_peak_279
chr1	19400770	19401370	601	25.54	8.55436	3.46464	5.85666	C7KUGACXX_8_7961.sorted.filtered_peak_280
chr1	19536101	19537274	1174	42.34	14.84169	3.78492	11.86506	C7KUGACXX_8_7961.sorted.filtered_peak_281
chr1	19577862	19578449	588	41.55	18.19503	4.87636	15.02598	C7KUGACXX_8_7961.sorted.filtered_peak_282
chr1	19638399	19639135	737	36.73	12.25773	3.61845	9.39371	C7KUGACXX_8_7961.sorted.filtered_peak_283
chr1	19717356	19718284	929	40.30	14.02599	3.85637	11.06045	C7KUGACXX_8_7961.sorted.filtered_peak_284
chr1	19789655	19790229	575	30.09	10.76788	3.77901	7.95223	C7KUGACXX_8_7961.sorted.filtered_peak_285
chr1	19803365	19804190	826	25.21	6.85403	2.97545	4.24644	C7KUGACXX_8_7961.sorted.filtered_peak_286
chr1	19811612	19812654	1043	41.53	11.44756	3.16508	8.63032	C7KUGACXX_8_7961.sorted.filtered_peak_287
chr1	19822301	19822550	250	12.10	3.83901	2.73071	1.50772	C7KUGACXX_8_7961.sorted.filtered_peak_288
chr1	19908598	19909135	538	11.43	3.46448	2.58962	1.20083	C7KUGACXX_8_7961.sorted.filtered_peak_289
chr1	19923008	19924197	1190	49.65	17.36159	3.97351	14.23505	C7KUGACXX_8_7961.sorted.filtered_peak_290
chr1	19933312	19933971	660	19.21	6.45523	3.21243	3.91388	C7KUGACXX_8_7961.sorted.filtered_peak_291
chr1	20125978	20126252	275	15.31	4.14878	2.63389	1.78337	C7KUGACXX_8_7961.sorted.filtered_peak_292
chr1	20126648	20126936	289	16.50	4.88124	2.85914	2.43541	C7KUGACXX_8_7961.sorted.filtered_peak_293
chr1	20208350	20209473	1124	35.22	13.04599	3.83443	10.16503	C7KUGACXX_8_7961.sorted.filtered_peak_294
chr1	20478536	20479106	571	14.83	4.68807	2.90217	2.27239	C7KUGACXX_8_7961.sorted.filtered_peak_295
chr1	20511809	20512276	468	17.95	4.09531	2.44856	1.75205	C7KUGACXX_8_7961.sorted.filtered_peak_296
chr1	20539186	20539552	367	16.41	4.73987	2.80633	2.30910	C7KUGACXX_8_7961.sorted.filtered_peak_297
chr1	20820142	20820400	259	16.37	4.34729	2.63558	1.97582	C7KUGACXX_8_7961.sorted.filtered_peak_298
chr1	20833955	20835036	1082	29.43	11.06747	3.82216	8.26610	C7KUGACXX_8_7961.sorted.filtered_peak_299
chr1	20848839	20849093	255	13.74	4.83655	3.07351	2.39486	C7KUGACXX_8_7961.sorted.filtered_peak_300
chr1	20959609	20960627	1019	22.81	7.53789	3.33178	4.91571	C7KUGACXX_8_7961.sorted.filtered_peak_301
chr1	20966752	20967117	366	15.21	4.60538	2.83016	2.19556	C7KUGACXX_8_7961.sorted.filtered_peak_302
chr1	20987676	20988497	822	33.28	11.58463	3.67947	8.75289	C7KUGACXX_8_7961.sorted.filtered_peak_303
chr1	21023039	21023489	451	12.77	3.58418	2.54970	1.31819	C7KUGACXX_8_7961.sorted.filtered_peak_304
chr1	21059609	21059865	257	18.26	5.27540	2.89435	2.78693	C7KUGACXX_8_7961.sorted.filtered_peak_305
chr1	21112442	21114232	1791	54.11	15.76124	3.36916	12.73194	C7KUGACXX_8_7961.sorted.filtered_peak_306
chr1	21342505	21342754	250	13.08	3.79616	2.62532	1.49614	C7KUGACXX_8_7961.sorted.filtered_peak_307
chr1	21348775	21349534	760	20.39	7.89600	3.65252	5.25879	C7KUGACXX_8_7961.sorted.filtered_peak_308
chr1	21501961	21503832	1872	35.65	10.74138	3.11974	8.00790	C7KUGACXX_8_7961.sorted.filtered_peak_309
chr1	21620835	21621568	734	31.66	7.07778	2.71303	4.45508	C7KUGACXX_8_7961.sorted.filtered_peak_310
chr1	21660601	21661241	641	24.46	7.17952	3.13510	4.54943	C7KUGACXX_8_7961.sorted.filtered_peak_311
chr1	21670031	21670364	334	23.18	5.43310	2.62306	2.95526	C7KUGACXX_8_7961.sorted.filtered_peak_312
chr1	21671791	21672260	470	26.29	7.09522	2.98025	4.47674	C7KUGACXX_8_7961.sorted.filtered_peak_313
chr1	21766361	21766854	494	23.09	11.12011	4.65976	8.29108	C7KUGACXX_8_7961.sorted.filtered_peak_314
chr1	22005704	22005981	278	14.19	4.84778	3.03589	2.40918	C7KUGACXX_8_7961.sorted.filtered_peak_315
chr1	22108730	22110504	1775	49.66	14.83057	3.39834	11.83792	C7KUGACXX_8_7961.sorted.filtered_peak_316
chr1	22263752	22264315	564	17.09	4.88231	2.81538	2.43705	C7KUGACXX_8_7961.sorted.filtered_peak_317
chr1	22290342	22290625	284	12.74	4.25563	2.86592	1.89339	C7KUGACXX_8_7961.sorted.filtered_peak_318
chr1	22345594	22345996	403	14.38	5.30855	3.20668	2.84842	C7KUGACXX_8_7961.sorted.filtered_peak_319
chr1	22351432	22352700	1269	43.68	15.07894	3.91465	12.04634	C7KUGACXX_8_7961.sorted.filtered_peak_320
chr1	22366140	22366903	764	40.67	19.93313	5.31520	16.69553	C7KUGACXX_8_7961.sorted.filtered_peak_321
chr1	22378815	22380220	1406	29.58	8.01896	2.98612	5.37459	C7KUGACXX_8_7961.sorted.filtered_peak_322
chr1	22416637	22416886	250	14.06	4.10988	2.70940	1.74625	C7KUGACXX_8_7961.sorted.filtered_peak_323
chr1	22431417	22431822	406	14.71	3.99936	2.60371	1.67152	C7KUGACXX_8_7961.sorted.filtered_peak_324
chr1	22731129	22731401	273	14.46	4.21315	2.71726	1.84786	C7KUGACXX_8_7961.sorted.filtered_peak_325
chr1	22778193	22779131	939	26.39	7.66413	3.08075	5.04543	C7KUGACXX_8_7961.sorted.filtered_peak_326
chr1	23345456	23346662	1207	31.84	12.44632	3.91050	9.60139	C7KUGACXX_8_7961.sorted.filtered_peak_327
chr1	23426851	23427314	464	25.51	7.17615	3.04768	4.55673	C7KUGACXX_8_7961.sorted.filtered_peak_328
chr1	23429843	23430160	318	20.29	4.34385	2.42565	1.95585	C7KUGACXX_8_7961.sorted.filtered_peak_329
chr1	23445248	23445962	715	17.71	5.08299	2.85376	2.61728	C7KUGACXX_8_7961.sorted.filtered_peak_330
chr1	23494944	23495535	592	23.94	7.82468	3.31203	5.18982	C7KUGACXX_8_7961.sorted.filtered_peak_331
chr1	23670103	23671463	1361	40.90	11.88135	3.20141	9.05356	C7KUGACXX_8_7961.sorted.filtered_peak_332
chr1	23694295	23695783	1489	51.18	17.14692	3.74319	14.04228	C7KUGACXX_8_7961.sorted.filtered_peak_333
chr1	23730339	23730819	481	13.30	3.60228	2.52477	1.31688	C7KUGACXX_8_7961.sorted.filtered_peak_334
chr1	23810673	23811327	655	25.05	9.52834	3.79803	6.78978	C7KUGACXX_8_7961.sorted.filtered_peak_335
chr1	23854665	23855131	467	29.80	6.75930	2.70790	4.16028	C7KUGACXX_8_7961.sorted.filtered_peak_336
chr1	23857483	23858112	630	27.72	5.97072	2.57088	3.44411	C7KUGACXX_8_7961.sorted.filtered_peak_337
chr1	23866174	23866696	523	25.10	11.27975	4.45270	8.44195	C7KUGACXX_8_7961.sorted.filtered_peak_338
chr1	23871288	23871730	443	14.90	4.73677	2.93163	2.30085	C7KUGACXX_8_7961.sorted.filtered_peak_339
chr1	23881028	23881672	645	27.72	5.33598	2.41576	2.84688	C7KUGACXX_8_7961.sorted.filtered_peak_340
chr1	23885623	23886313	691	30.67	6.31633	2.51689	3.78799	C7KUGACXX_8_7961.sorted.filtered_peak_341
chr1	23918748	23919102	355	14.77	3.89655	2.56059	1.56482	C7KUGACXX_8_7961.sorted.filtered_peak_342
chr1	23945982	23946543	562	26.77	9.28455	3.55746	6.56820	C7KUGACXX_8_7961.sorted.filtered_peak_343
chr1	23961731	23962006	276	15.92	4.83991	2.88915	2.39742	C7KUGACXX_8_7961.sorted.filtered_peak_344
chr1	23964056	23964411	356	14.60	4.11133	2.66400	1.75386	C7KUGACXX_8_7961.sorted.filtered_peak_345
chr1	24018054	24018977	924	29.55	11.46349	3.96136	8.62934	C7KUGACXX_8_7961.sorted.filtered_peak_346
chr1	24046900	24047340	441	12.33	3.88928	2.73457	1.56539	C7KUGACXX_8_7961.sorted.filtered_peak_347
chr1	24069486	24070692	1207	24.96	7.94885	3.27466	5.30835	C7KUGACXX_8_7961.sorted.filtered_peak_348
chr1	24098648	24098939	292	18.75	7.22140	3.62966	4.59771	C7KUGACXX_8_7961.sorted.filtered_peak_349
chr1	24104310	24105231	922	29.05	9.33312	3.43817	6.58932	C7KUGACXX_8_7961.sorted.filtered_peak_350
chr1	24117361	24117872	512	25.03	8.59760	3.52591	5.89884	C7KUGACXX_8_7961.sorted.filtered_peak_351
chr1	24118159	24118461	303	18.88	4.50728	2.54928	2.10915	C7KUGACXX_8_7961.sorted.filtered_peak_352
chr1	24126945	24127880	936	37.81	10.62533	3.18712	7.83036	C7KUGACXX_8_7961.sorted.filtered_peak_353
chr1	24151657	24152168	512	26.27	10.95586	4.13347	8.15860	C7KUGACXX_8_7961.sorted.filtered_peak_354
chr1	24194389	24195074	686	24.67	9.07149	3.70833	6.34892	C7KUGACXX_8_7961.sorted.filtered_peak_355
chr1	24285424	24286908	1485	42.03	13.65727	3.66237	10.70505	C7KUGACXX_8_7961.sorted.filtered_peak_356
chr1	24306399	24307304	906	49.65	17.94868	4.03157	14.80462	C7KUGACXX_8_7961.sorted.filtered_peak_357
chr1	24525789	24526181	393	13.86	3.71195	2.53407	1.41189	C7KUGACXX_8_7961.sorted.filtered_peak_358
chr1	24604126	24604531	406	13.69	4.82085	3.06352	2.38822	C7KUGACXX_8_7961.sorted.filtered_peak_359
chr1	24648301	24648986	686	24.34	5.51311	2.60174	3.01462	C7KUGACXX_8_7961.sorted.filtered_peak_360
chr1	24710830	24711140	311	19.20	4.79093	2.64300	2.35335	C7KUGACXX_8_7961.sorted.filtered_peak_361
chr1	24718744	24719143	400	17.98	4.39263	2.56311	2.00010	C7KUGACXX_8_7961.sorted.filtered_peak_362
chr1	24740112	24740427	316	30.52	7.15578	2.77107	4.53655	C7KUGACXX_8_7961.sorted.filtered_peak_363
chr1	24741900	24742415	516	40.91	13.26643	3.62926	10.33686	C7KUGACXX_8_7961.sorted.filtered_peak_364
chr1	24743334	24743626	293	28.66	6.02402	2.55011	3.49194	C7KUGACXX_8_7961.sorted.filtered_peak_365
chr1	24828334	24829672	1339	36.26	8.10481	2.73648	5.43930	C7KUGACXX_8_7961.sorted.filtered_peak_366
chr1	24861485	24862116	632	25.59	7.79654	3.17489	5.16884	C7KUGACXX_8_7961.sorted.filtered_peak_367
chr1	24863034	24863395	362	24.52	5.81436	2.68793	3.28997	C7KUGACXX_8_7961.sorted.filtered_peak_368
chr1	24913693	24913971	279	18.95	6.63624	3.37020	4.05183	C7KUGACXX_8_7961.sorted.filtered_peak_369
chr1	24969052	24970243	1192	62.22	23.82938	4.27892	20.40495	C7KUGACXX_8_7961.sorted.filtered_peak_370
chr1	25071360	25072199	840	48.20	20.09326	4.54569	16.85515	C7KUGACXX_8_7961.sorted.filtered_peak_371
chr1	25174387	25175255	869	38.09	13.95591	3.99157	10.99189	C7KUGACXX_8_7961.sorted.filtered_peak_372
chr1	25237428	25238256	829	35.49	11.16376	3.51661	8.31812	C7KUGACXX_8_7961.sorted.filtered_peak_373
chr1	25251579	25252026	448	29.75	3.66952	1.93260	1.37522	C7KUGACXX_8_7961.sorted.filtered_peak_374
chr1	25256468	25257256	789	41.23	7.85970	2.53257	5.20308	C7KUGACXX_8_7961.sorted.filtered_peak_375
chr1	25281515	25281981	467	29.57	8.48102	3.18455	5.77575	C7KUGACXX_8_7961.sorted.filtered_peak_376
chr1	25291357	25292100	744	46.14	12.94526	3.32027	10.01835	C7KUGACXX_8_7961.sorted.filtered_peak_377
chr1	25311575	25312099	525	19.22	5.04517	2.73890	2.57818	C7KUGACXX_8_7961.sorted.filtered_peak_378
chr1	25348830	25349734	905	44.17	14.15491	3.69821	11.16890	C7KUGACXX_8_7961.sorted.filtered_peak_379
chr1	25355662	25355934	273	24.73	4.49110	2.29102	2.08095	C7KUGACXX_8_7961.sorted.filtered_peak_380
chr1	25358696	25359152	457	30.63	6.86446	2.68676	4.26628	C7KUGACXX_8_7961.sorted.filtered_peak_381
chr1	25422127	25422525	399	25.43	5.80733	2.61927	3.30015	C7KUGACXX_8_7961.sorted.filtered_peak_382
chr1	25425921	25426495	575	28.51	6.63267	2.72016	4.05381	C7KUGACXX_8_7961.sorted.filtered_peak_383
chr1	25428083	25428358	276	20.51	4.00628	2.29398	1.67098	C7KUGACXX_8_7961.sorted.filtered_peak_384
chr1	25558641	25559246	606	36.66	14.24664	4.08470	11.29273	C7KUGACXX_8_7961.sorted.filtered_peak_385
chr1	25559445	25559987	543	21.11	4.20628	2.33877	1.84029	C7KUGACXX_8_7961.sorted.filtered_peak_386
chr1	25566071	25567039	969	37.76	12.76425	3.73374	9.85526	C7KUGACXX_8_7961.sorted.filtered_peak_387
chr1	25573379	25574586	1208	51.83	16.19507	3.61382	13.12308	C7KUGACXX_8_7961.sorted.filtered_peak_388
chr1	25664709	25666004	1296	26.78	10.93849	3.93875	8.16252	C7KUGACXX_8_7961.sorted.filtered_peak_389
chr1	25756647	25757636	990	41.67	13.59686	3.71163	10.63946	C7KUGACXX_8_7961.sorted.filtered_peak_390
chr1	25774136	25774470	335	11.75	3.64274	2.65750	1.34515	C7KUGACXX_8_7961.sorted.filtered_peak_391
chr1	25830050	25830820	771	12.22	3.80278	2.69990	1.48902	C7KUGACXX_8_7961.sorted.filtered_peak_392
chr1	25869852	25870591	740	20.30	6.05540	3.00522	3.53234	C7KUGACXX_8_7961.sorted.filtered_peak_393
chr1	25876242	25876599	358	14.32	3.41878	2.37567	1.16704	C7KUGACXX_8_7961.sorted.filtered_peak_394
chr1	25889099	25889348	250	18.95	4.78502	2.64943	2.35415	C7KUGACXX_8_7961.sorted.filtered_peak_395
chr1	25943005	25943368	364	33.18	9.35102	3.17213	6.61515	C7KUGACXX_8_7961.sorted.filtered_peak_396
chr1	25969037	25969607	571	28.90	11.37030	4.08224	8.52394	C7KUGACXX_8_7961.sorted.filtered_peak_397
chr1	26002291	26002930	640	21.68	6.71091	3.17549	4.11285	C7KUGACXX_8_7961.sorted.filtered_peak_398
chr1	26038134	26038383	250	13.98	4.72438	3.00627	2.28877	C7KUGACXX_8_7961.sorted.filtered_peak_399
chr1	26101271	26102024	754	23.10	8.42676	3.66418	5.72897	C7KUGACXX_8_7961.sorted.filtered_peak_400
chr1	26146141	26147070	930	33.13	10.16894	3.29407	7.41440	C7KUGACXX_8_7961.sorted.filtered_peak_401
chr1	26185633	26186398	766	30.84	12.01811	4.03225	9.15589	C7KUGACXX_8_7961.sorted.filtered_peak_402
chr1	26202168	26202417	250	16.82	5.47922	3.09451	2.97228	C7KUGACXX_8_7961.sorted.filtered_peak_403
chr1	26222004	26222267	264	16.87	5.51527	3.10547	3.00637	C7KUGACXX_8_7961.sorted.filtered_peak_404
chr1	26231528	26232236	709	26.37	7.16858	2.99780	4.54640	C7KUGACXX_8_7961.sorted.filtered_peak_405
chr1	26232862	26233496	635	22.12	5.24662	2.62439	2.78131	C7KUGACXX_8_7961.sorted.filtered_peak_406
chr1	26317227	26317766	540	18.88	6.31100	3.20747	3.77171	C7KUGACXX_8_7961.sorted.filtered_peak_407
chr1	26324051	26325124	1074	45.42	17.15745	4.15849	14.05780	C7KUGACXX_8_7961.sorted.filtered_peak_408
chr1	26361682	26362773	1092	21.37	5.45701	2.73912	2.96818	C7KUGACXX_8_7961.sorted.filtered_peak_409
chr1	26437337	26438919	1583	43.03	13.48357	3.57892	10.52404	C7KUGACXX_8_7961.sorted.filtered_peak_410
chr1	26452685	26453385	701	45.63	17.84441	4.33986	14.70026	C7KUGACXX_8_7961.sorted.filtered_peak_411
chr1	26471624	26472071	448	13.79	3.96554	2.66019	1.62597	C7KUGACXX_8_7961.sorted.filtered_peak_412
chr1	26496251	26496811	561	17.61	5.47083	3.01734	2.97012	C7KUGACXX_8_7961.sorted.filtered_peak_413
chr1	26511396	26511645	250	13.70	4.14031	2.74566	1.78078	C7KUGACXX_8_7961.sorted.filtered_peak_414
chr1	26560124	26561455	1332	48.77	18.33972	4.10220	15.17953	C7KUGACXX_8_7961.sorted.filtered_peak_415
chr1	26602179	26603082	904	25.42	4.88497	2.36205	2.45547	C7KUGACXX_8_7961.sorted.filtered_peak_416
chr1	26606027	26606826	800	33.27	5.93264	2.36605	3.40270	C7KUGACXX_8_7961.sorted.filtered_peak_417
chr1	26611330	26611809	480	38.68	7.72177	2.58444	5.06494	C7KUGACXX_8_7961.sorted.filtered_peak_418
chr1	26613861	26614275	415	30.31	5.33659	2.32485	2.85023	C7KUGACXX_8_7961.sorted.filtered_peak_419
chr1	26632731	26634315	1585	26.91	7.40795	2.94993	4.81421	C7KUGACXX_8_7961.sorted.filtered_peak_420
chr1	26644311	26644577	267	24.66	5.36417	2.54372	2.88008	C7KUGACXX_8_7961.sorted.filtered_peak_421
chr1	26662747	26663341	595	16.75	4.98740	2.87660	2.53731	C7KUGACXX_8_7961.sorted.filtered_peak_422
chr1	26685268	26685666	399	19.58	6.17075	3.14242	3.60994	C7KUGACXX_8_7961.sorted.filtered_peak_423
chr1	26690396	26690645	250	16.84	4.89393	2.84488	2.44182	C7KUGACXX_8_7961.sorted.filtered_peak_424
chr1	26704558	26705348	791	51.55	21.46481	4.78257	18.15160	C7KUGACXX_8_7961.sorted.filtered_peak_425
chr1	26710577	26710949	373	19.39	6.88385	3.42400	4.28503	C7KUGACXX_8_7961.sorted.filtered_peak_426
chr1	26712200	26712517	318	15.04	4.64545	2.87108	2.22492	C7KUGACXX_8_7961.sorted.filtered_peak_427
chr1	26743549	26744080	532	14.65	4.57074	2.86935	2.16119	C7KUGACXX_8_7961.sorted.filtered_peak_428
chr1	26758319	26759163	845	49.00	24.93630	5.68267	21.46469	C7KUGACXX_8_7961.sorted.filtered_peak_429
chr1	26798455	26800007	1553	38.36	10.17359	3.00534	7.42208	C7KUGACXX_8_7961.sorted.filtered_peak_430
chr1	26826558	26828195	1638	34.74	10.80180	3.44660	7.98827	C7KUGACXX_8_7961.sorted.filtered_peak_431
chr1	26856228	26856715	488	17.29	4.42056	2.61427	2.02871	C7KUGACXX_8_7961.sorted.filtered_peak_432
chr1	26868300	26869168	869	39.24	9.67677	2.98816	6.90273	C7KUGACXX_8_7961.sorted.filtered_peak_433
chr1	26872121	26872454	334	27.73	5.49887	2.45771	2.99908	C7KUGACXX_8_7961.sorted.filtered_peak_434
chr1	26946580	26948149	1570	49.14	15.45634	3.65977	12.41570	C7KUGACXX_8_7961.sorted.filtered_peak_435
chr1	27003885	27004465	581	14.01	4.90287	3.07713	2.46797	C7KUGACXX_8_7961.sorted.filtered_peak_436
chr1	27018873	27019785	913	37.86	5.75383	2.20382	3.24472	C7KUGACXX_8_7961.sorted.filtered_peak_437
chr1	27021889	27022554	666	48.25	8.34648	2.44088	5.64793	C7KUGACXX_8_7961.sorted.filtered_peak_438
chr1	27070389	27071170	782	35.62	13.06864	3.93430	10.14921	C7KUGACXX_8_7961.sorted.filtered_peak_439
chr1	27113636	27114995	1360	57.27	14.78714	3.18688	11.78450	C7KUGACXX_8_7961.sorted.filtered_peak_440
chr1	27126304	27127024	721	14.48	4.98335	3.06014	2.54148	C7KUGACXX_8_7961.sorted.filtered_peak_441
chr1	27147251	27147500	250	11.83	3.69403	2.67464	1.39191	C7KUGACXX_8_7961.sorted.filtered_peak_442
chr1	27152786	27153245	460	21.02	4.96938	2.60050	2.51792	C7KUGACXX_8_7961.sorted.filtered_peak_443
chr1	27160009	27160638	630	38.96	14.25274	3.96041	11.28653	C7KUGACXX_8_7961.sorted.filtered_peak_444
chr1	27165170	27165649	480	16.61	4.04647	2.51005	1.69721	C7KUGACXX_8_7961.sorted.filtered_peak_445
chr1	27191321	27192151	831	35.90	13.73370	4.07346	10.79025	C7KUGACXX_8_7961.sorted.filtered_peak_446
chr1	27216300	27217191	892	23.75	8.13270	3.43117	5.47562	C7KUGACXX_8_7961.sorted.filtered_peak_447
chr1	27226544	27227288	745	16.97	5.19464	2.95125	2.72109	C7KUGACXX_8_7961.sorted.filtered_peak_448
chr1	27247533	27248637	1105	41.92	18.80028	4.69382	15.64126	C7KUGACXX_8_7961.sorted.filtered_peak_449
chr1	27319855	27320548	694	15.91	3.90921	2.49461	1.57420	C7KUGACXX_8_7961.sorted.filtered_peak_450
chr1	27371044	27371386	343	14.51	4.51804	2.85982	2.11079	C7KUGACXX_8_7961.sorted.filtered_peak_451
chr1	27438595	27438937	343	14.74	3.78602	2.51396	1.46856	C7KUGACXX_8_7961.sorted.filtered_peak_452
chr1	27463504	27463938	435	17.09	4.00663	2.46424	1.66206	C7KUGACXX_8_7961.sorted.filtered_peak_453
chr1	27480975	27482148	1174	33.75	10.64419	3.32092	7.88632	C7KUGACXX_8_7961.sorted.filtered_peak_454
chr1	27524536	27524818	283	11.73	3.63263	2.65339	1.33652	C7KUGACXX_8_7961.sorted.filtered_peak_455
chr1	27560302	27561681	1380	50.95	19.25224	4.17058	16.05681	C7KUGACXX_8_7961.sorted.filtered_peak_456
chr1	27561867	27562139	273	27.43	4.80702	2.28380	2.36741	C7KUGACXX_8_7961.sorted.filtered_peak_457
chr1	27648351	27649238	888	39.41	14.23465	3.86998	11.28668	C7KUGACXX_8_7961.sorted.filtered_peak_458
chr1	27668306	27669179	874	21.31	4.84916	2.53949	2.41560	C7KUGACXX_8_7961.sorted.filtered_peak_459
chr1	27669374	27670366	993	26.55	7.58031	3.10372	4.93371	C7KUGACXX_8_7961.sorted.filtered_peak_460
chr1	27683587	27684232	646	21.63	5.39617	2.70811	2.90996	C7KUGACXX_8_7961.sorted.filtered_peak_461
chr1	27692052	27692960	909	26.20	6.38754	2.75823	3.82808	C7KUGACXX_8_7961.sorted.filtered_peak_462
chr1	27718722	27719286	565	26.30	8.07607	3.26365	5.40637	C7KUGACXX_8_7961.sorted.filtered_peak_463
chr1	27744909	27745217	309	20.71	7.49561	3.55104	4.84636	C7KUGACXX_8_7961.sorted.filtered_peak_464
chr1	27757537	27757950	414	15.06	4.55472	2.81773	2.15391	C7KUGACXX_8_7961.sorted.filtered_peak_465
chr1	27816174	27817330	1157	40.92	14.97311	3.80589	11.98600	C7KUGACXX_8_7961.sorted.filtered_peak_466
chr1	27894861	27895544	684	28.25	9.48386	3.47806	6.76076	C7KUGACXX_8_7961.sorted.filtered_peak_467
chr1	27930532	27930958	427	30.61	7.01310	2.72690	4.40368	C7KUGACXX_8_7961.sorted.filtered_peak_468
chr1	27944814	27945153	340	21.60	6.91644	3.23520	4.31814	C7KUGACXX_8_7961.sorted.filtered_peak_469
chr1	27959068	27959611	544	22.21	4.82922	2.49109	2.39374	C7KUGACXX_8_7961.sorted.filtered_peak_470
chr1	27970298	27970548	251	14.40	4.02567	2.64402	1.67183	C7KUGACXX_8_7961.sorted.filtered_peak_471
chr1	27985975	27986867	893	35.18	8.43841	2.89673	5.72538	C7KUGACXX_8_7961.sorted.filtered_peak_472
chr1	27989231	27989961	731	32.16	6.79223	2.61890	4.19246	C7KUGACXX_8_7961.sorted.filtered_peak_473
chr1	27995780	27996049	270	23.16	4.46137	2.33823	2.05906	C7KUGACXX_8_7961.sorted.filtered_peak_474
chr1	27998376	27999161	786	34.41	11.40301	3.56487	8.57420	C7KUGACXX_8_7961.sorted.filtered_peak_475
chr1	28051854	28053038	1185	44.47	19.41214	4.48476	16.20221	C7KUGACXX_8_7961.sorted.filtered_peak_476
chr1	28099198	28100515	1318	52.48	19.38775	4.06698	16.18270	C7KUGACXX_8_7961.sorted.filtered_peak_477
chr1	28157038	28157835	798	31.26	11.23457	3.78482	8.40607	C7KUGACXX_8_7961.sorted.filtered_peak_478
chr1	28184598	28184884	287	17.33	6.79666	3.60805	4.19648	C7KUGACXX_8_7961.sorted.filtered_peak_479
chr1	28189708	28190114	407	13.01	3.82954	2.65406	1.50605	C7KUGACXX_8_7961.sorted.filtered_peak_480
chr1	28195463	28196162	700	23.37	7.02390	3.12708	4.41861	C7KUGACXX_8_7961.sorted.filtered_peak_481
chr1	28198789	28199458	670	19.88	4.35624	2.44658	1.96980	C7KUGACXX_8_7961.sorted.filtered_peak_482
chr1	28240623	28241732	1110	44.07	18.38010	4.37646	15.23539	C7KUGACXX_8_7961.sorted.filtered_peak_483
chr1	28269958	28270216	259	18.32	6.80426	3.52566	4.19360	C7KUGACXX_8_7961.sorted.filtered_peak_484
chr1	28286180	28286907	728	23.91	7.60254	3.25203	4.98203	C7KUGACXX_8_7961.sorted.filtered_peak_485
chr1	28306338	28306587	250	11.00	3.23189	2.50218	1.00644	C7KUGACXX_8_7961.sorted.filtered_peak_486
chr1	28347658	28347998	341	11.65	3.59210	2.63723	1.30504	C7KUGACXX_8_7961.sorted.filtered_peak_487
chr1	28382845	28383317	473	17.00	5.15203	2.93557	2.67807	C7KUGACXX_8_7961.sorted.filtered_peak_488
chr1	28414367	28415454	1088	39.09	13.70465	3.81400	10.77046	C7KUGACXX_8_7961.sorted.filtered_peak_489
chr1	28495704	28496258	555	32.84	13.18095	4.29232	10.24248	C7KUGACXX_8_7961.sorted.filtered_peak_490
chr1	28499116	28499494	379	23.09	6.33323	2.92366	3.77536	C7KUGACXX_8_7961.sorted.filtered_peak_491
chr1	28525844	28526782	939	19.24	5.71068	2.94808	3.21147	C7KUGACXX_8_7961.sorted.filtered_peak_492
chr1	28559168	28559697	530	28.26	7.75960	3.03769	5.10658	C7KUGACXX_8_7961.sorted.filtered_peak_493
chr1	28562363	28563034	672	34.13	11.21719	3.59117	8.37326	C7KUGACXX_8_7961.sorted.filtered_peak_494
chr1	28572988	28573388	401	30.78	6.78087	2.64900	4.20079	C7KUGACXX_8_7961.sorted.filtered_peak_495
chr1	28573627	28574209	583	47.68	17.59584	4.10114	14.47798	C7KUGACXX_8_7961.sorted.filtered_peak_496
chr1	28582756	28583163	408	32.06	10.63229	3.56614	7.84144	C7KUGACXX_8_7961.sorted.filtered_peak_497
chr1	28585650	28586351	702	35.36	12.16966	3.68308	9.31156	C7KUGACXX_8_7961.sorted.filtered_peak_498
chr1	28655223	28655821	599	51.20	25.09237	5.56335	21.61550	C7KUGACXX_8_7961.sorted.filtered_peak_499
chr1	28695626	28696982	1357	21.09	6.47902	3.11705	3.90746	C7KUGACXX_8_7961.sorted.filtered_peak_500
chr1	28776458	28776733	276	16.32	6.56340	3.61048	3.98355	C7KUGACXX_8_7961.sorted.filtered_peak_501
chr1	28832064	28833157	1094	45.12	15.53563	3.64764	12.55156	C7KUGACXX_8_7961.sorted.filtered_peak_502
chr1	28844314	28845189	876	28.30	9.65618	3.54880	6.90949	C7KUGACXX_8_7961.sorted.filtered_peak_503
chr1	28845408	28845672	265	19.71	4.37076	2.46510	1.97647	C7KUGACXX_8_7961.sorted.filtered_peak_504
chr1	28879088	28880384	1297	37.31	14.19590	3.93704	11.23430	C7KUGACXX_8_7961.sorted.filtered_peak_505
chr1	28907247	28908842	1596	46.61	14.44068	3.55059	11.45202	C7KUGACXX_8_7961.sorted.filtered_peak_506
chr1	28969028	28970045	1018	44.39	15.11453	3.73894	12.12123	C7KUGACXX_8_7961.sorted.filtered_peak_507
chr1	28974481	28975682	1202	51.71	18.20385	4.02202	15.04430	C7KUGACXX_8_7961.sorted.filtered_peak_508
chr1	28994757	28996646	1890	35.31	9.65306	3.15526	6.88406	C7KUGACXX_8_7961.sorted.filtered_peak_509
chr1	29062910	29064306	1397	43.42	15.35925	3.77121	12.37320	C7KUGACXX_8_7961.sorted.filtered_peak_510
chr1	29070552	29070995	444	13.06	4.08221	2.77125	1.72696	C7KUGACXX_8_7961.sorted.filtered_peak_511
chr1	29101479	29102137	659	14.84	4.55630	2.85034	2.14237	C7KUGACXX_8_7961.sorted.filtered_peak_512
chr1	29111685	29111988	304	12.14	3.79302	2.70030	1.49089	C7KUGACXX_8_7961.sorted.filtered_peak_513
chr1	29203874	29204144	271	15.18	4.57430	2.82713	2.16023	C7KUGACXX_8_7961.sorted.filtered_peak_514
chr1	29211560	29211876	317	25.40	5.64968	2.59248	3.14291	C7KUGACXX_8_7961.sorted.filtered_peak_515
chr1	29213446	29213967	522	26.52	6.14612	2.64985	3.62949	C7KUGACXX_8_7961.sorted.filtered_peak_516
chr1	29240686	29241750	1065	28.61	8.44275	3.18270	5.76408	C7KUGACXX_8_7961.sorted.filtered_peak_517
chr1	29253014	29253969	956	33.66	13.19563	3.93366	10.31659	C7KUGACXX_8_7961.sorted.filtered_peak_518
chr1	29254654	29255044	391	20.43	4.15335	2.35442	1.78683	C7KUGACXX_8_7961.sorted.filtered_peak_519
chr1	29507675	29508987	1313	47.16	15.28081	3.63276	12.25744	C7KUGACXX_8_7961.sorted.filtered_peak_520
chr1	29529122	29529696	575	17.79	5.56827	3.00011	3.09151	C7KUGACXX_8_7961.sorted.filtered_peak_521
chr1	29557211	29557844	634	31.69	11.23202	3.73984	8.41651	C7KUGACXX_8_7961.sorted.filtered_peak_522
chr1	29562883	29563182	300	19.91	4.67321	2.55604	2.25312	C7KUGACXX_8_7961.sorted.filtered_peak_523
chr1	30663950	30664581	632	23.65	8.50343	3.57334	5.82086	C7KUGACXX_8_7961.sorted.filtered_peak_524
chr1	30756007	30756421	415	18.62	6.04394	3.16145	3.49858	C7KUGACXX_8_7961.sorted.filtered_peak_525
chr1	30853105	30853452	348	14.98	4.80625	2.94479	2.37471	C7KUGACXX_8_7961.sorted.filtered_peak_526
chr1	31190900	31192317	1418	59.22	18.71506	3.69977	15.53477	C7KUGACXX_8_7961.sorted.filtered_peak_527
chr1	31216439	31217147	709	39.64	9.97876	3.01082	7.20281	C7KUGACXX_8_7961.sorted.filtered_peak_528
chr1	31229130	31229974	845	31.65	6.69347	2.59648	4.11095	C7KUGACXX_8_7961.sorted.filtered_peak_529
chr1	31252472	31252799	328	20.58	6.04374	3.01421	3.49236	C7KUGACXX_8_7961.sorted.filtered_peak_530
chr1	31482832	31483109	278	16.60	4.32092	2.62315	1.93126	C7KUGACXX_8_7961.sorted.filtered_peak_531
chr1	31497838	31498152	315	17.66	5.10198	2.85769	2.64261	C7KUGACXX_8_7961.sorted.filtered_peak_532
chr1	31523033	31523493	461	11.28	3.38707	2.56138	1.13271	C7KUGACXX_8_7961.sorted.filtered_peak_533
chr1	31537758	31538930	1173	35.80	11.29592	3.49185	8.45433	C7KUGACXX_8_7961.sorted.filtered_peak_534
chr1	31627359	31628607	1249	18.31	5.37512	2.91732	2.88800	C7KUGACXX_8_7961.sorted.filtered_peak_535
chr1	31769228	31770059	832	45.85	18.14200	4.39171	14.98629	C7KUGACXX_8_7961.sorted.filtered_peak_536
chr1	31867604	31867981	378	13.21	4.23101	2.83068	1.85873	C7KUGACXX_8_7961.sorted.filtered_peak_537
chr1	31895665	31895944	280	13.77	4.15649	2.74805	1.79965	C7KUGACXX_8_7961.sorted.filtered_peak_538
chr1	32014492	32014813	322	19.60	7.26433	3.54036	4.64159	C7KUGACXX_8_7961.sorted.filtered_peak_539
chr1	32109706	32111314	1609	44.19	13.04536	3.33403	10.15445	C7KUGACXX_8_7961.sorted.filtered_peak_540
chr1	32170403	32171145	743	20.14	5.20609	2.73467	2.73111	C7KUGACXX_8_7961.sorted.filtered_peak_541
chr1	32253944	32255041	1098	26.11	5.81827	2.59692	3.30582	C7KUGACXX_8_7961.sorted.filtered_peak_542
chr1	32292598	32293120	523	15.45	4.72423	2.86985	2.29596	C7KUGACXX_8_7961.sorted.filtered_peak_543
chr1	32314161	32314415	255	13.41	4.63652	3.00507	2.21605	C7KUGACXX_8_7961.sorted.filtered_peak_544
chr1	32354807	32355173	367	20.92	9.52406	4.35650	6.75794	C7KUGACXX_8_7961.sorted.filtered_peak_545
chr1	32403369	32404508	1140	45.12	9.01399	2.60958	6.29389	C7KUGACXX_8_7961.sorted.filtered_peak_546
chr1	32405496	32405876	381	36.74	3.76179	1.83123	1.45646	C7KUGACXX_8_7961.sorted.filtered_peak_547
chr1	32409374	32410613	1240	31.23	6.68266	2.60929	4.10210	C7KUGACXX_8_7961.sorted.filtered_peak_548
chr1	32421644	32422112	469	21.68	6.00338	2.92285	3.45696	C7KUGACXX_8_7961.sorted.filtered_peak_549
chr1	32423429	32423725	297	17.51	3.95098	2.41933	1.61745	C7KUGACXX_8_7961.sorted.filtered_peak_550
chr1	32429802	32430198	397	14.79	5.16880	3.13631	2.69417	C7KUGACXX_8_7961.sorted.filtered_peak_551
chr1	32447294	32447900	607	16.10	4.40152	2.68098	2.01767	C7KUGACXX_8_7961.sorted.filtered_peak_552
chr1	32478851	32480413	1563	50.75	15.56405	3.38777	12.55040	C7KUGACXX_8_7961.sorted.filtered_peak_553
chr1	32529189	32529547	359	14.06	3.74882	2.53744	1.45946	C7KUGACXX_8_7961.sorted.filtered_peak_554
chr1	32531993	32532252	260	14.64	4.49319	2.83952	2.08419	C7KUGACXX_8_7961.sorted.filtered_peak_555
chr1	32537980	32539173	1194	43.07	15.52699	3.94769	12.49856	C7KUGACXX_8_7961.sorted.filtered_peak_556
chr1	32573395	32574387	993	36.29	13.34475	4.05625	10.39059	C7KUGACXX_8_7961.sorted.filtered_peak_557
chr1	32621637	32621886	250	12.41	4.02352	2.79536	1.67067	C7KUGACXX_8_7961.sorted.filtered_peak_558
chr1	32645015	32646017	1003	42.45	14.15004	3.67006	11.19142	C7KUGACXX_8_7961.sorted.filtered_peak_559
chr1	32666087	32666471	385	27.11	5.98283	2.62095	3.43892	C7KUGACXX_8_7961.sorted.filtered_peak_560
chr1	32671062	32671403	342	24.46	5.87516	2.69823	3.35565	C7KUGACXX_8_7961.sorted.filtered_peak_561
chr1	32687432	32688189	758	25.74	9.38028	3.62101	6.68148	C7KUGACXX_8_7961.sorted.filtered_peak_562
chr1	32706242	32706940	699	15.66	5.17592	3.05162	2.70764	C7KUGACXX_8_7961.sorted.filtered_peak_563
chr1	32715431	32716016	586	42.36	11.32671	3.18103	8.47578	C7KUGACXX_8_7961.sorted.filtered_peak_564
chr1	32731221	32731664	444	11.26	3.37616	2.55716	1.12401	C7KUGACXX_8_7961.sorted.filtered_peak_565
chr1	32757091	32758229	1139	32.22	10.41868	3.51730	7.61894	C7KUGACXX_8_7961.sorted.filtered_peak_566
chr1	32785519	32786103	585	21.52	6.69040	3.16070	4.10870	C7KUGACXX_8_7961.sorted.filtered_peak_567
chr1	32787434	32787805	372	18.05	4.74572	2.68993	2.32355	C7KUGACXX_8_7961.sorted.filtered_peak_568
chr1	32816482	32817340	859	28.13	8.54806	3.28059	5.85113	C7KUGACXX_8_7961.sorted.filtered_peak_569
chr1	32837502	32838309	808	17.16	6.00277	3.24540	3.48167	C7KUGACXX_8_7961.sorted.filtered_peak_570
chr1	32859528	32860747	1220	32.86	12.45969	3.91844	9.59147	C7KUGACXX_8_7961.sorted.filtered_peak_571
chr1	32879562	32879881	320	15.99	5.95730	3.37796	3.41872	C7KUGACXX_8_7961.sorted.filtered_peak_572
chr1	32986063	32986342	280	14.77	5.49491	3.28135	3.00307	C7KUGACXX_8_7961.sorted.filtered_peak_573
chr1	33115797	33117379	1583	50.79	16.52570	3.71767	13.44324	C7KUGACXX_8_7961.sorted.filtered_peak_574
chr1	33177794	33178228	435	24.59	10.01935	4.07635	7.23603	C7KUGACXX_8_7961.sorted.filtered_peak_575
chr1	33190627	33190876	250	11.76	3.65210	2.66098	1.35192	C7KUGACXX_8_7961.sorted.filtered_peak_576
chr1	33219414	33219747	334	14.68	4.21066	2.70405	1.83728	C7KUGACXX_8_7961.sorted.filtered_peak_577
chr1	33238694	33238972	279	15.16	4.16760	2.65400	1.80013	C7KUGACXX_8_7961.sorted.filtered_peak_578
chr1	33264496	33265143	648	34.94	15.03845	4.57823	12.02204	C7KUGACXX_8_7961.sorted.filtered_peak_579
chr1	33266630	33267110	481	26.28	8.92044	3.52712	6.20067	C7KUGACXX_8_7961.sorted.filtered_peak_580
chr1	33282507	33284097	1591	38.73	11.12331	3.14540	8.33824	C7KUGACXX_8_7961.sorted.filtered_peak_581
chr1	33284441	33284735	295	32.37	6.84988	2.62220	4.24747	C7KUGACXX_8_7961.sorted.filtered_peak_582
chr1	33338341	33338608	268	18.14	5.79394	3.10771	3.26659	C7KUGACXX_8_7961.sorted.filtered_peak_583
chr1	33383229	33383478	250	12.99	4.40571	2.91739	2.02647	C7KUGACXX_8_7961.sorted.filtered_peak_584
chr1	33385424	33385897	474	13.55	4.71535	3.03304	2.28650	C7KUGACXX_8_7961.sorted.filtered_peak_585
chr1	33430180	33430784	605	45.11	16.84651	4.15807	13.74549	C7KUGACXX_8_7961.sorted.filtered_peak_586
chr1	33446885	33447318	434	21.35	5.43496	2.73049	2.95364	C7KUGACXX_8_7961.sorted.filtered_peak_587
chr1	33449877	33450341	465	20.78	5.03975	2.62787	2.59307	C7KUGACXX_8_7961.sorted.filtered_peak_588
chr1	33457693	33458645	953	20.46	5.94872	2.96654	3.42118	C7KUGACXX_8_7961.sorted.filtered_peak_589
chr1	33502178	33502886	709	35.30	15.72298	4.58256	12.70810	C7KUGACXX_8_7961.sorted.filtered_peak_590
chr1	33511140	33511777	638	23.83	10.17267	4.12406	7.42047	C7KUGACXX_8_7961.sorted.filtered_peak_591
chr1	33520759	33521118	360	14.96	5.66633	3.32770	3.16111	C7KUGACXX_8_7961.sorted.filtered_peak_592
chr1	33522553	33522980	428	12.52	3.72182	2.63751	1.41870	C7KUGACXX_8_7961.sorted.filtered_peak_593
chr1	33546520	33547050	531	20.49	5.91569	2.96309	3.38564	C7KUGACXX_8_7961.sorted.filtered_peak_594
chr1	33554275	33554576	302	15.64	4.91579	2.94497	2.46304	C7KUGACXX_8_7961.sorted.filtered_peak_595
chr1	33564808	33565561	754	28.17	9.28000	3.48379	6.54453	C7KUGACXX_8_7961.sorted.filtered_peak_596
chr1	33592485	33593460	976	53.21	19.07167	4.11783	15.85356	C7KUGACXX_8_7961.sorted.filtered_peak_597
chr1	33646352	33646735	384	21.22	5.29000	2.68868	2.81608	C7KUGACXX_8_7961.sorted.filtered_peak_598
chr1	33647559	33647882	324	22.00	5.90733	2.85195	3.38410	C7KUGACXX_8_7961.sorted.filtered_peak_599
chr1	33722101	33722753	653	16.02	3.72335	2.40759	1.42742	C7KUGACXX_8_7961.sorted.filtered_peak_600
chr1	33760891	33761333	443	13.89	4.53847	2.92297	2.12466	C7KUGACXX_8_7961.sorted.filtered_peak_601
chr1	33767988	33768292	305	16.51	5.36084	3.07023	2.86211	C7KUGACXX_8_7961.sorted.filtered_peak_602
chr1	33814721	33815057	337	24.26	5.34079	2.55498	2.85661	C7KUGACXX_8_7961.sorted.filtered_peak_603
chr1	33815296	33816036	741	29.95	8.05075	3.06253	5.35923	C7KUGACXX_8_7961.sorted.filtered_peak_604
chr1	33937767	33938266	500	28.87	9.76108	3.59247	6.99266	C7KUGACXX_8_7961.sorted.filtered_peak_605
chr1	35318235	35318724	490	19.08	5.62016	2.94723	3.11730	C7KUGACXX_8_7961.sorted.filtered_peak_606
chr1	35325230	35325813	584	32.73	9.45905	3.22151	6.71788	C7KUGACXX_8_7961.sorted.filtered_peak_607
chr1	35329135	35329489	355	24.94	4.85161	2.38460	2.40863	C7KUGACXX_8_7961.sorted.filtered_peak_608
chr1	35331942	35332311	370	21.69	5.70067	2.81056	3.18362	C7KUGACXX_8_7961.sorted.filtered_peak_609
chr1	35450814	35451166	353	19.16	6.53055	3.31128	3.95055	C7KUGACXX_8_7961.sorted.filtered_peak_610
chr1	35496494	35497752	1259	35.34	12.51407	3.72950	9.64807	C7KUGACXX_8_7961.sorted.filtered_peak_611
chr1	35544660	35545481	822	27.45	10.95745	4.06601	8.14534	C7KUGACXX_8_7961.sorted.filtered_peak_612
chr1	35657343	35659116	1774	44.24	11.65130	3.06761	8.80832	C7KUGACXX_8_7961.sorted.filtered_peak_613
chr1	35667800	35668151	352	12.17	3.89108	2.74526	1.56225	C7KUGACXX_8_7961.sorted.filtered_peak_614
chr1	35733942	35734900	959	25.98	8.88774	3.48453	6.19227	C7KUGACXX_8_7961.sorted.filtered_peak_615
chr1	35751889	35752144	256	11.47	3.49204	2.60058	1.22010	C7KUGACXX_8_7961.sorted.filtered_peak_616
chr1	35896648	35897187	540	17.55	5.16872	2.90301	2.69098	C7KUGACXX_8_7961.sorted.filtered_peak_617
chr1	35916685	35917046	362	18.29	4.80280	2.69006	2.38346	C7KUGACXX_8_7961.sorted.filtered_peak_618
chr1	35923237	35923486	250	23.74	7.78498	3.40597	5.10826	C7KUGACXX_8_7961.sorted.filtered_peak_619
chr1	35964885	35965729	845	25.31	9.17360	3.64148	6.46673	C7KUGACXX_8_7961.sorted.filtered_peak_620
chr1	35971485	35972188	704	27.67	9.14929	3.46209	6.42847	C7KUGACXX_8_7961.sorted.filtered_peak_621
chr1	36004794	36005377	584	17.12	4.09805	2.49940	1.74175	C7KUGACXX_8_7961.sorted.filtered_peak_622
chr1	36022727	36023549	823	44.70	13.40540	3.46174	10.46940	C7KUGACXX_8_7961.sorted.filtered_peak_623
chr1	36043236	36043488	253	15.28	4.57850	2.81749	2.16681	C7KUGACXX_8_7961.sorted.filtered_peak_624
chr1	36106827	36107387	561	36.33	13.41095	3.92577	10.50025	C7KUGACXX_8_7961.sorted.filtered_peak_625
chr1	36184056	36184321	266	17.04	4.04020	2.48207	1.68959	C7KUGACXX_8_7961.sorted.filtered_peak_626
chr1	36184511	36184839	329	21.48	6.67759	3.16246	4.09243	C7KUGACXX_8_7961.sorted.filtered_peak_627
chr1	36234800	36235871	1072	31.15	10.72331	3.63782	7.91956	C7KUGACXX_8_7961.sorted.filtered_peak_628
chr1	36276314	36276861	548	20.34	6.84522	3.26347	4.27626	C7KUGACXX_8_7961.sorted.filtered_peak_629
chr1	36348539	36349343	805	29.12	9.22916	3.34492	6.51162	C7KUGACXX_8_7961.sorted.filtered_peak_630
chr1	36396132	36397547	1416	41.45	13.72441	3.68379	10.77769	C7KUGACXX_8_7961.sorted.filtered_peak_631
chr1	36488824	36489624	801	13.54	4.34337	2.85118	1.96161	C7KUGACXX_8_7961.sorted.filtered_peak_632
chr1	36553985	36554860	876	36.47	10.14129	3.18307	7.36367	C7KUGACXX_8_7961.sorted.filtered_peak_633
chr1	36565232	36565538	307	19.11	6.09027	3.12349	3.55664	C7KUGACXX_8_7961.sorted.filtered_peak_634
chr1	36614596	36615755	1160	49.13	15.60338	3.54415	12.58304	C7KUGACXX_8_7961.sorted.filtered_peak_635
chr1	36616411	36616722	312	33.92	5.44538	2.24031	2.95540	C7KUGACXX_8_7961.sorted.filtered_peak_636
chr1	36621280	36622069	790	31.52	7.02664	2.68105	4.42713	C7KUGACXX_8_7961.sorted.filtered_peak_637
chr1	36653440	36654086	647	14.92	5.63532	3.30864	3.14538	C7KUGACXX_8_7961.sorted.filtered_peak_638
chr1	36689011	36690701	1691	51.12	16.19791	3.56375	13.13589	C7KUGACXX_8_7961.sorted.filtered_peak_639
chr1	36705928	36706177	250	11.64	3.58448	2.63487	1.29776	C7KUGACXX_8_7961.sorted.filtered_peak_640
chr1	36751155	36751494	340	14.27	3.91468	2.59588	1.59072	C7KUGACXX_8_7961.sorted.filtered_peak_641
chr1	36772049	36772971	923	26.67	8.97438	3.49330	6.25919	C7KUGACXX_8_7961.sorted.filtered_peak_642
chr1	36788584	36789814	1231	21.06	4.72853	2.51001	2.30865	C7KUGACXX_8_7961.sorted.filtered_peak_643
chr1	36839386	36840684	1299	26.37	7.47565	3.07107	4.84030	C7KUGACXX_8_7961.sorted.filtered_peak_644
chr1	36851078	36852377	1300	50.25	15.92247	3.68230	12.85336	C7KUGACXX_8_7961.sorted.filtered_peak_645
chr1	36862831	36863710	880	26.77	7.84603	3.17379	5.18567	C7KUGACXX_8_7961.sorted.filtered_peak_646
chr1	36886435	36886777	343	17.29	6.07692	3.29182	3.53093	C7KUGACXX_8_7961.sorted.filtered_peak_647
chr1	36915871	36916484	614	24.05	8.03090	3.38146	5.38318	C7KUGACXX_8_7961.sorted.filtered_peak_648
chr1	36929745	36930522	778	26.09	8.10203	3.27166	5.43721	C7KUGACXX_8_7961.sorted.filtered_peak_649
chr1	37389871	37390177	307	12.52	3.91387	2.73480	1.58410	C7KUGACXX_8_7961.sorted.filtered_peak_650
chr1	37920434	37920856	423	17.44	5.76588	3.13437	3.25619	C7KUGACXX_8_7961.sorted.filtered_peak_651
chr1	37939988	37940451	464	31.22	3.81796	1.93705	1.50493	C7KUGACXX_8_7961.sorted.filtered_peak_652
chr1	37942875	37943189	315	37.76	4.76413	2.01789	2.33214	C7KUGACXX_8_7961.sorted.filtered_peak_653
chr1	37945331	37945586	256	36.76	5.75819	2.24457	3.23150	C7KUGACXX_8_7961.sorted.filtered_peak_654
chr1	37979983	37980976	994	28.72	10.23094	3.71317	7.44885	C7KUGACXX_8_7961.sorted.filtered_peak_655
chr1	38019580	38020116	537	27.55	8.82374	3.38810	6.11932	C7KUGACXX_8_7961.sorted.filtered_peak_656
chr1	38061000	38061989	990	28.89	11.08860	3.87958	8.27977	C7KUGACXX_8_7961.sorted.filtered_peak_657
chr1	38155997	38156579	583	52.50	15.68818	3.53801	12.63457	C7KUGACXX_8_7961.sorted.filtered_peak_658
chr1	38157487	38158314	828	43.39	10.83820	2.97653	8.03568	C7KUGACXX_8_7961.sorted.filtered_peak_659
chr1	38242883	38243316	434	12.34	3.98508	2.78229	1.63640	C7KUGACXX_8_7961.sorted.filtered_peak_660
chr1	38273410	38274492	1083	33.76	9.26278	3.06200	6.55620	C7KUGACXX_8_7961.sorted.filtered_peak_661
chr1	38324778	38326031	1254	30.78	10.28135	3.52064	7.50606	C7KUGACXX_8_7961.sorted.filtered_peak_662
chr1	38396458	38397773	1316	27.00	10.15799	3.65152	7.43650	C7KUGACXX_8_7961.sorted.filtered_peak_663
chr1	38455061	38456104	1044	31.94	13.63405	4.37267	10.68858	C7KUGACXX_8_7961.sorted.filtered_peak_664
chr1	38478047	38478719	673	40.83	16.05503	4.20015	13.01330	C7KUGACXX_8_7961.sorted.filtered_peak_665
chr1	38495748	38496049	302	20.62	5.62386	2.83757	3.12865	C7KUGACXX_8_7961.sorted.filtered_peak_666
chr1	38512406	38512946	541	16.66	4.13668	2.53774	1.77805	C7KUGACXX_8_7961.sorted.filtered_peak_667
chr1	38992954	38993325	372	14.57	4.36420	2.77474	1.98407	C7KUGACXX_8_7961.sorted.filtered_peak_668
chr1	39025112	39025575	464	25.26	6.83371	2.94893	4.24078	C7KUGACXX_8_7961.sorted.filtered_peak_669
chr1	39300929	39301292	364	13.09	4.00304	2.72919	1.65857	C7KUGACXX_8_7961.sorted.filtered_peak_670
chr1	39318539	39318860	322	14.89	5.37653	3.20637	2.89889	C7KUGACXX_8_7961.sorted.filtered_peak_671
chr1	39324614	39325985	1372	40.03	14.80749	3.84797	11.83427	C7KUGACXX_8_7961.sorted.filtered_peak_672
chr1	39338281	39339541	1261	39.47	13.15542	3.68412	10.22861	C7KUGACXX_8_7961.sorted.filtered_peak_673
chr1	39443299	39443767	469	14.04	4.26049	2.77219	1.89376	C7KUGACXX_8_7961.sorted.filtered_peak_674
chr1	39456376	39457575	1200	29.77	9.99838	3.53786	7.24352	C7KUGACXX_8_7961.sorted.filtered_peak_675
chr1	39462779	39463103	325	18.12	5.36774	2.93270	2.87856	C7KUGACXX_8_7961.sorted.filtered_peak_676
chr1	39491617	39492575	959	20.18	8.00569	3.74669	5.35098	C7KUGACXX_8_7961.sorted.filtered_peak_677
chr1	39571262	39571575	314	18.30	5.18541	2.85306	2.70831	C7KUGACXX_8_7961.sorted.filtered_peak_678
chr1	39649441	39650002	562	18.02	5.51901	3.01267	3.00693	C7KUGACXX_8_7961.sorted.filtered_peak_679
chr1	39657882	39658447	566	22.71	5.12492	2.56400	2.65822	C7KUGACXX_8_7961.sorted.filtered_peak_680
chr1	39670303	39671464	1162	19.77	5.72411	2.90661	3.24025	C7KUGACXX_8_7961.sorted.filtered_peak_681
chr1	39680781	39681119	339	18.54	5.13515	2.80758	2.67196	C7KUGACXX_8_7961.sorted.filtered_peak_682
chr1	39681368	39681780	413	17.25	4.46713	2.63236	2.06915	C7KUGACXX_8_7961.sorted.filtered_peak_683
chr1	39864213	39864509	297	16.72	5.68212	3.18525	3.16299	C7KUGACXX_8_7961.sorted.filtered_peak_684
chr1	39874090	39874978	889	29.07	9.12856	3.37983	6.40216	C7KUGACXX_8_7961.sorted.filtered_peak_685
chr1	39957196	39957462	267	12.91	4.33346	2.89988	1.94932	C7KUGACXX_8_7961.sorted.filtered_peak_686
chr1	39991514	39991924	411	14.03	5.03328	3.13381	2.57565	C7KUGACXX_8_7961.sorted.filtered_peak_687
chr1	40041332	40042727	1396	27.41	7.26091	2.90853	4.66850	C7KUGACXX_8_7961.sorted.filtered_peak_688
chr1	40071711	40072142	432	12.77	4.26490	2.87045	1.89931	C7KUGACXX_8_7961.sorted.filtered_peak_689
chr1	40156972	40157338	367	16.56	4.75233	2.78978	2.32843	C7KUGACXX_8_7961.sorted.filtered_peak_690
chr1	40204344	40204863	520	25.19	10.61077	4.13800	7.83203	C7KUGACXX_8_7961.sorted.filtered_peak_691
chr1	40254518	40255139	622	12.18	3.88970	2.74718	1.55585	C7KUGACXX_8_7961.sorted.filtered_peak_692
chr1	40264737	40265230	494	18.37	7.06628	3.57772	4.46489	C7KUGACXX_8_7961.sorted.filtered_peak_693
chr1	40282454	40282703	250	15.63	5.42091	3.16836	2.92288	C7KUGACXX_8_7961.sorted.filtered_peak_694
chr1	40311353	40311710	358	15.02	3.87733	2.53549	1.54688	C7KUGACXX_8_7961.sorted.filtered_peak_695
chr1	40348678	40349361	684	30.22	12.55706	4.31133	9.66174	C7KUGACXX_8_7961.sorted.filtered_peak_696
chr1	40367548	40367984	437	13.69	3.57256	2.48285	1.30235	C7KUGACXX_8_7961.sorted.filtered_peak_697
chr1	40385279	40385528	250	12.66	4.16573	2.84794	1.79092	C7KUGACXX_8_7961.sorted.filtered_peak_698
chr1	40420709	40421214	506	18.30	4.40967	2.55113	2.01718	C7KUGACXX_8_7961.sorted.filtered_peak_699
chr1	40505190	40507031	1842	55.29	15.41861	3.26891	12.39082	C7KUGACXX_8_7961.sorted.filtered_peak_700
chr1	40524967	40525796	830	20.13	5.18781	2.71100	2.73171	C7KUGACXX_8_7961.sorted.filtered_peak_701
chr1	40562520	40563421	902	27.17	9.48214	3.58984	6.74659	C7KUGACXX_8_7961.sorted.filtered_peak_702
chr1	40626610	40627756	1147	28.95	9.62161	3.43394	6.89607	C7KUGACXX_8_7961.sorted.filtered_peak_703
chr1	40651821	40652465	645	17.23	4.94605	2.82605	2.50076	C7KUGACXX_8_7961.sorted.filtered_peak_704
chr1	40723074	40724435	1362	46.70	15.83913	3.74326	12.80799	C7KUGACXX_8_7961.sorted.filtered_peak_705
chr1	40781046	40781385	340	21.46	5.79005	2.85665	3.26797	C7KUGACXX_8_7961.sorted.filtered_peak_706
chr1	40807709	40808212	504	20.67	5.21609	2.69962	2.74706	C7KUGACXX_8_7961.sorted.filtered_peak_707
chr1	40839127	40840632	1506	33.89	8.53261	2.88345	5.85564	C7KUGACXX_8_7961.sorted.filtered_peak_708
chr1	40851310	40852111	802	39.16	10.99875	3.22797	8.18179	C7KUGACXX_8_7961.sorted.filtered_peak_709
chr1	40860386	40860944	559	21.21	4.23399	2.33880	1.87323	C7KUGACXX_8_7961.sorted.filtered_peak_710
chr1	40870399	40870704	306	17.05	3.91788	2.43136	1.58482	C7KUGACXX_8_7961.sorted.filtered_peak_711
chr1	40915457	40916074	618	29.54	11.03019	3.94355	8.19178	C7KUGACXX_8_7961.sorted.filtered_peak_712
chr1	40916736	40917133	398	18.08	4.13838	2.45888	1.78382	C7KUGACXX_8_7961.sorted.filtered_peak_713
chr1	40942744	40943158	415	20.58	7.54556	3.56029	4.90588	C7KUGACXX_8_7961.sorted.filtered_peak_714
chr1	40974119	40974764	646	27.13	13.54994	5.06711	10.60174	C7KUGACXX_8_7961.sorted.filtered_peak_715
chr1	40996763	40997673	911	35.54	15.94810	4.73712	12.91159	C7KUGACXX_8_7961.sorted.filtered_peak_716
chr1	41131176	41131721	546	23.76	6.07054	2.82127	3.51666	C7KUGACXX_8_7961.sorted.filtered_peak_717
chr1	41157017	41158331	1315	43.38	12.69722	3.37464	9.79502	C7KUGACXX_8_7961.sorted.filtered_peak_718
chr1	41174561	41175011	451	17.88	4.63913	2.66710	2.21906	C7KUGACXX_8_7961.sorted.filtered_peak_719
chr1	41267760	41268528	769	19.13	5.10770	2.75676	2.64740	C7KUGACXX_8_7961.sorted.filtered_peak_720
chr1	41284110	41284389	280	15.67	4.01880	2.55356	1.67641	C7KUGACXX_8_7961.sorted.filtered_peak_721
chr1	41306517	41306766	250	14.44	4.12030	2.67874	1.76011	C7KUGACXX_8_7961.sorted.filtered_peak_722
chr1	41315700	41316033	334	17.17	5.49050	3.05814	2.99142	C7KUGACXX_8_7961.sorted.filtered_peak_723
chr1	41327921	41328524	604	36.39	15.85133	4.51391	12.82415	C7KUGACXX_8_7961.sorted.filtered_peak_724
chr1	41341487	41341918	432	15.70	4.28671	2.66318	1.90710	C7KUGACXX_8_7961.sorted.filtered_peak_725
chr1	41385596	41385845	250	13.83	4.51154	2.91773	2.09787	C7KUGACXX_8_7961.sorted.filtered_peak_726
chr1	41444950	41446148	1199	42.60	14.54315	3.70801	11.58768	C7KUGACXX_8_7961.sorted.filtered_peak_727
chr1	41469416	41469703	288	20.20	6.19033	3.10010	3.62796	C7KUGACXX_8_7961.sorted.filtered_peak_728
chr1	41733878	41734153	276	16.28	5.63268	3.20547	3.11861	C7KUGACXX_8_7961.sorted.filtered_peak_729
chr1	41826655	41827575	921	29.82	9.08659	3.30317	6.37070	C7KUGACXX_8_7961.sorted.filtered_peak_730
chr1	42039779	42040028	250	14.48	4.04623	2.64648	1.69350	C7KUGACXX_8_7961.sorted.filtered_peak_731
chr1	42088583	42088950	368	13.84	3.85189	2.60226	1.52631	C7KUGACXX_8_7961.sorted.filtered_peak_732
chr1	42127892	42128469	578	29.65	8.60604	3.16699	5.92513	C7KUGACXX_8_7961.sorted.filtered_peak_733
chr1	42138814	42139502	689	26.80	7.66126	3.06933	5.03132	C7KUGACXX_8_7961.sorted.filtered_peak_734
chr1	42149591	42150339	749	25.56	6.17866	2.71400	3.64508	C7KUGACXX_8_7961.sorted.filtered_peak_735
chr1	42216783	42217780	998	22.02	5.45624	2.69582	2.96848	C7KUGACXX_8_7961.sorted.filtered_peak_736
chr1	42268663	42269143	481	28.43	8.43866	3.21792	5.75052	C7KUGACXX_8_7961.sorted.filtered_peak_737
chr1	42272346	42272664	319	21.92	4.65352	2.44545	2.24153	C7KUGACXX_8_7961.sorted.filtered_peak_738
chr1	42356916	42357603	688	22.08	5.74742	2.80219	3.22846	C7KUGACXX_8_7961.sorted.filtered_peak_739
chr1	42363721	42364181	461	23.11	6.44526	2.97533	3.86886	C7KUGACXX_8_7961.sorted.filtered_peak_740
chr1	42385501	42386092	592	31.84	8.79605	3.08615	6.10195	C7KUGACXX_8_7961.sorted.filtered_peak_741
chr1	42386391	42386810	420	21.32	3.80191	2.20096	1.48890	C7KUGACXX_8_7961.sorted.filtered_peak_742
chr1	42501030	42502078	1049	36.78	11.98942	3.60015	9.12131	C7KUGACXX_8_7961.sorted.filtered_peak_743
chr1	42785661	42786061	401	22.85	7.31949	3.29002	4.68694	C7KUGACXX_8_7961.sorted.filtered_peak_744
chr1	42800003	42801459	1457	30.69	8.23609	3.00650	5.56906	C7KUGACXX_8_7961.sorted.filtered_peak_745
chr1	42846261	42846628	368	14.46	4.88668	3.02950	2.44129	C7KUGACXX_8_7961.sorted.filtered_peak_746
chr1	42921475	42922757	1283	33.61	11.30093	3.58590	8.47614	C7KUGACXX_8_7961.sorted.filtered_peak_747
chr1	42928431	42929206	776	38.61	16.14913	4.40563	13.10169	C7KUGACXX_8_7961.sorted.filtered_peak_748
chr1	43123594	43124611	1018	32.11	11.70404	3.76962	8.86743	C7KUGACXX_8_7961.sorted.filtered_peak_749
chr1	43147388	43148152	765	42.95	13.95006	3.58848	11.00317	C7KUGACXX_8_7961.sorted.filtered_peak_750
chr1	43232209	43233341	1133	49.86	19.54202	4.18275	16.32387	C7KUGACXX_8_7961.sorted.filtered_peak_751
chr1	43282484	43283452	969	52.82	21.68892	4.55115	18.37456	C7KUGACXX_8_7961.sorted.filtered_peak_752
chr1	43311910	43312865	956	29.67	8.68405	3.13039	6.01160	C7KUGACXX_8_7961.sorted.filtered_peak_753
chr1	43389699	43390460	762	36.35	11.82902	3.62582	8.95252	C7KUGACXX_8_7961.sorted.filtered_peak_754
chr1	43396940	43397274	335	28.43	6.69165	2.74727	4.10402	C7KUGACXX_8_7961.sorted.filtered_peak_755
chr1	43397479	43398106	628	31.34	8.15605	2.95938	5.49404	C7KUGACXX_8_7961.sorted.filtered_peak_756
chr1	43423540	43424985	1446	37.14	8.74002	2.85347	6.02777	C7KUGACXX_8_7961.sorted.filtered_peak_757
chr1	43539373	43539631	259	16.85	5.56369	3.11672	3.05735	C7KUGACXX_8_7961.sorted.filtered_peak_758
chr1	43637646	43638515	870	34.13	12.26529	3.81330	9.39359	C7KUGACXX_8_7961.sorted.filtered_peak_759
chr1	43824204	43824781	578	30.83	10.81580	3.76815	7.98773	C7KUGACXX_8_7961.sorted.filtered_peak_760
chr1	43833383	43834322	940	35.24	9.59562	3.13275	6.83826	C7KUGACXX_8_7961.sorted.filtered_peak_761
chr1	43855256	43856116	861	24.60	8.85071	3.54872	6.17991	C7KUGACXX_8_7961.sorted.filtered_peak_762
chr1	43919584	43920557	974	16.26	3.98521	2.50349	1.64432	C7KUGACXX_8_7961.sorted.filtered_peak_763
chr1	44115399	44116491	1093	55.49	22.07125	4.51389	18.72184	C7KUGACXX_8_7961.sorted.filtered_peak_764
chr1	44172602	44173606	1005	30.03	8.93024	3.15549	6.25389	C7KUGACXX_8_7961.sorted.filtered_peak_765
chr1	44229171	44229453	283	15.86	5.40543	3.14165	2.91320	C7KUGACXX_8_7961.sorted.filtered_peak_766
chr1	44411932	44412923	992	42.84	15.91521	4.00978	12.86594	C7KUGACXX_8_7961.sorted.filtered_peak_767
chr1	44435357	44435833	477	38.35	10.95984	3.26310	8.13947	C7KUGACXX_8_7961.sorted.filtered_peak_768
chr1	44440177	44440926	750	34.52	7.00689	2.56277	4.40242	C7KUGACXX_8_7961.sorted.filtered_peak_769
chr1	44456879	44457655	777	18.48	5.07371	2.78502	2.61945	C7KUGACXX_8_7961.sorted.filtered_peak_770
chr1	44495461	44496246	786	30.57	8.39272	3.08113	5.70420	C7KUGACXX_8_7961.sorted.filtered_peak_771
chr1	44513087	44513615	529	12.03	3.64410	2.63925	1.35703	C7KUGACXX_8_7961.sorted.filtered_peak_772
chr1	44678688	44679581	894	30.77	9.64003	3.32983	6.91416	C7KUGACXX_8_7961.sorted.filtered_peak_773
chr1	44820745	44821539	795	38.58	16.47181	4.53123	13.40682	C7KUGACXX_8_7961.sorted.filtered_peak_774
chr1	45097232	45098466	1235	29.10	9.00785	3.29204	6.30559	C7KUGACXX_8_7961.sorted.filtered_peak_775
chr1	45118202	45118474	273	15.77	4.35934	2.69262	1.96657	C7KUGACXX_8_7961.sorted.filtered_peak_776
chr1	45139449	45140531	1083	55.69	22.42187	4.48475	19.08579	C7KUGACXX_8_7961.sorted.filtered_peak_777
chr1	45173605	45174000	396	14.36	4.31591	2.77628	1.93566	C7KUGACXX_8_7961.sorted.filtered_peak_778
chr1	45180723	45181143	421	19.51	6.54776	3.28559	3.96436	C7KUGACXX_8_7961.sorted.filtered_peak_779
chr1	45187269	45187936	668	33.74	11.02624	3.60102	8.18792	C7KUGACXX_8_7961.sorted.filtered_peak_780
chr1	45196223	45197249	1027	38.54	13.42576	3.88431	10.47116	C7KUGACXX_8_7961.sorted.filtered_peak_781
chr1	45205006	45205997	992	37.14	15.38868	4.36969	12.36274	C7KUGACXX_8_7961.sorted.filtered_peak_782
chr1	45240886	45241976	1091	34.06	11.49891	3.59091	8.66273	C7KUGACXX_8_7961.sorted.filtered_peak_783
chr1	45251833	45252273	441	18.76	5.25139	2.84914	2.76686	C7KUGACXX_8_7961.sorted.filtered_peak_784
chr1	45259349	45259612	264	16.16	5.76415	3.27832	3.23679	C7KUGACXX_8_7961.sorted.filtered_peak_785
chr1	45265311	45266477	1167	53.73	17.65911	3.72544	14.53999	C7KUGACXX_8_7961.sorted.filtered_peak_786
chr1	45273035	45273917	883	40.57	6.56390	2.27495	4.01633	C7KUGACXX_8_7961.sorted.filtered_peak_787
chr1	45275147	45275778	632	41.81	7.32321	2.38754	4.72622	C7KUGACXX_8_7961.sorted.filtered_peak_788
chr1	45285099	45286096	998	33.17	11.46457	3.69101	8.64050	C7KUGACXX_8_7961.sorted.filtered_peak_789
chr1	45451936	45452632	697	33.91	16.03701	4.81875	12.99910	C7KUGACXX_8_7961.sorted.filtered_peak_790
chr1	45476880	45478003	1124	30.46	7.14155	2.75135	4.53667	C7KUGACXX_8_7961.sorted.filtered_peak_791
chr1	45769022	45770056	1035	46.32	17.10773	4.13125	14.01135	C7KUGACXX_8_7961.sorted.filtered_peak_792
chr1	45805278	45806354	1077	49.52	18.56041	4.29198	15.37271	C7KUGACXX_8_7961.sorted.filtered_peak_793
chr1	45956299	45957376	1078	44.04	15.56912	3.74647	12.57116	C7KUGACXX_8_7961.sorted.filtered_peak_794
chr1	45965123	45966198	1076	44.56	16.09223	3.89968	13.04010	C7KUGACXX_8_7961.sorted.filtered_peak_795
chr1	45986661	45988131	1471	33.34	10.55218	3.45002	7.76092	C7KUGACXX_8_7961.sorted.filtered_peak_796
chr1	46009300	46009886	587	25.46	10.74774	4.18575	7.94318	C7KUGACXX_8_7961.sorted.filtered_peak_797
chr1	46016202	46017058	857	32.87	14.07433	4.50949	11.10321	C7KUGACXX_8_7961.sorted.filtered_peak_798
chr1	46035761	46036148	388	14.71	4.79281	2.96434	2.35820	C7KUGACXX_8_7961.sorted.filtered_peak_799
chr1	46048958	46050843	1886	41.53	10.62410	3.06587	7.80799	C7KUGACXX_8_7961.sorted.filtered_peak_800
chr1	46151785	46153364	1580	62.01	16.73841	3.29785	13.64805	C7KUGACXX_8_7961.sorted.filtered_peak_801
chr1	46153602	46154140	539	42.12	6.35681	2.22933	3.79427	C7KUGACXX_8_7961.sorted.filtered_peak_802
chr1	46215745	46216830	1086	39.72	14.08025	3.82393	11.11567	C7KUGACXX_8_7961.sorted.filtered_peak_803
chr1	46268668	46269437	770	33.73	12.66998	3.89904	9.79163	C7KUGACXX_8_7961.sorted.filtered_peak_804
chr1	46597916	46599157	1242	39.73	13.23897	3.65468	10.32997	C7KUGACXX_8_7961.sorted.filtered_peak_805
chr1	46632403	46632763	361	13.99	3.96934	2.64615	1.62820	C7KUGACXX_8_7961.sorted.filtered_peak_806
chr1	46663766	46664512	747	24.32	6.79315	2.98288	4.21060	C7KUGACXX_8_7961.sorted.filtered_peak_807
chr1	46691684	46692038	355	11.00	3.23189	2.50218	1.00644	C7KUGACXX_8_7961.sorted.filtered_peak_808
chr1	46712473	46713552	1080	32.23	10.83740	3.53993	8.04271	C7KUGACXX_8_7961.sorted.filtered_peak_809
chr1	46768056	46769813	1758	42.68	13.18878	3.37145	10.30201	C7KUGACXX_8_7961.sorted.filtered_peak_810
chr1	46806117	46806906	790	26.70	9.28984	3.61957	6.54943	C7KUGACXX_8_7961.sorted.filtered_peak_811
chr1	46908167	46908694	528	18.00	5.38048	2.94979	2.89076	C7KUGACXX_8_7961.sorted.filtered_peak_812
chr1	46943129	46943378	250	17.18	5.39144	3.01120	2.90482	C7KUGACXX_8_7961.sorted.filtered_peak_813
chr1	46998575	46998824	250	17.12	4.67730	2.73601	2.24628	C7KUGACXX_8_7961.sorted.filtered_peak_814
chr1	47047235	47047908	674	25.24	9.11979	3.71890	6.37535	C7KUGACXX_8_7961.sorted.filtered_peak_815
chr1	47069671	47070577	907	38.29	11.64361	3.32442	8.81941	C7KUGACXX_8_7961.sorted.filtered_peak_816
chr1	47081890	47082781	892	26.13	7.32159	3.06997	4.68152	C7KUGACXX_8_7961.sorted.filtered_peak_817
chr1	47134037	47134473	437	20.03	4.71768	2.57027	2.28815	C7KUGACXX_8_7961.sorted.filtered_peak_818
chr1	47184482	47185258	777	40.25	14.96051	3.99827	11.97522	C7KUGACXX_8_7961.sorted.filtered_peak_819
chr1	47190711	47191239	529	16.05	5.07695	2.96971	2.61953	C7KUGACXX_8_7961.sorted.filtered_peak_820
chr1	47644882	47645131	250	18.28	4.53719	2.60321	2.12520	C7KUGACXX_8_7961.sorted.filtered_peak_821
chr1	47658655	47659035	381	15.87	4.23885	2.63011	1.86776	C7KUGACXX_8_7961.sorted.filtered_peak_822
chr1	47779520	47780337	818	48.83	21.97694	4.89694	18.65421	C7KUGACXX_8_7961.sorted.filtered_peak_823
chr1	47799223	47800639	1417	37.22	12.58599	3.77998	9.67228	C7KUGACXX_8_7961.sorted.filtered_peak_824
chr1	47902204	47903835	1632	42.51	12.01918	3.19224	9.17270	C7KUGACXX_8_7961.sorted.filtered_peak_825
chr1	48176164	48176552	389	12.62	3.54969	2.54514	1.28230	C7KUGACXX_8_7961.sorted.filtered_peak_826
chr1	48463165	48463485	321	13.55	3.88075	2.63664	1.55849	C7KUGACXX_8_7961.sorted.filtered_peak_827
chr1	48662104	48662380	277	12.03	3.81054	2.71756	1.49025	C7KUGACXX_8_7961.sorted.filtered_peak_828
chr1	48937630	48938248	619	22.62	7.75807	3.42681	5.11828	C7KUGACXX_8_7961.sorted.filtered_peak_829
chr1	51190125	51190661	537	11.21	3.34803	2.54652	1.10078	C7KUGACXX_8_7961.sorted.filtered_peak_830
chr1	51339122	51339668	547	17.89	6.08014	3.22109	3.54914	C7KUGACXX_8_7961.sorted.filtered_peak_831
chr1	51425115	51426437	1323	41.94	13.71974	3.63688	10.77800	C7KUGACXX_8_7961.sorted.filtered_peak_832
chr1	51433790	51435884	2095	31.64	8.31436	2.96056	5.64378	C7KUGACXX_8_7961.sorted.filtered_peak_833
chr1	51680380	51681228	849	16.43	6.18757	3.39117	3.65687	C7KUGACXX_8_7961.sorted.filtered_peak_834
chr1	51701536	51702494	959	28.89	10.72902	3.69687	7.96536	C7KUGACXX_8_7961.sorted.filtered_peak_835
chr1	51750880	51751129	250	14.36	4.28603	2.76054	1.90942	C7KUGACXX_8_7961.sorted.filtered_peak_836
chr1	51895677	51895926	250	19.55	5.28921	2.81122	2.79788	C7KUGACXX_8_7961.sorted.filtered_peak_837
chr1	51899190	51899940	751	21.38	6.30539	3.02584	3.75492	C7KUGACXX_8_7961.sorted.filtered_peak_838
chr1	51908085	51908450	366	19.66	5.57418	2.89605	3.07215	C7KUGACXX_8_7961.sorted.filtered_peak_839
chr1	51983929	51984178	250	29.52	4.54288	2.15136	2.13686	C7KUGACXX_8_7961.sorted.filtered_peak_840
chr1	51984472	51985338	867	31.95	5.58813	2.33027	3.08771	C7KUGACXX_8_7961.sorted.filtered_peak_841
chr1	52000527	52001040	514	18.02	5.98896	3.18119	3.45786	C7KUGACXX_8_7961.sorted.filtered_peak_842
chr1	52035037	52035852	816	15.84	4.93354	2.91077	2.50558	C7KUGACXX_8_7961.sorted.filtered_peak_843
chr1	52082521	52083184	664	24.48	8.93453	3.69223	6.21217	C7KUGACXX_8_7961.sorted.filtered_peak_844
chr1	52194810	52195912	1103	29.76	8.80014	3.17119	6.11818	C7KUGACXX_8_7961.sorted.filtered_peak_845
chr1	52343924	52345055	1132	53.94	21.55950	4.34647	18.26124	C7KUGACXX_8_7961.sorted.filtered_peak_846
chr1	52468002	52468334	333	19.36	8.39567	4.03560	5.70559	C7KUGACXX_8_7961.sorted.filtered_peak_847
chr1	52498724	52499634	911	24.81	7.79042	3.24925	5.14606	C7KUGACXX_8_7961.sorted.filtered_peak_848
chr1	52520849	52522626	1778	37.97	9.46097	2.94814	6.71715	C7KUGACXX_8_7961.sorted.filtered_peak_849
chr1	52831308	52832411	1104	55.19	19.61156	4.08159	16.37098	C7KUGACXX_8_7961.sorted.filtered_peak_850
chr1	52869520	52870658	1139	40.65	14.84592	3.95088	11.85300	C7KUGACXX_8_7961.sorted.filtered_peak_851
chr1	52889513	52890068	556	21.98	7.70471	3.48840	5.05486	C7KUGACXX_8_7961.sorted.filtered_peak_852
chr1	52989152	52989426	275	13.61	4.76601	3.04659	2.33702	C7KUGACXX_8_7961.sorted.filtered_peak_853
chr1	53017952	53019345	1394	26.27	6.21797	2.71644	3.66477	C7KUGACXX_8_7961.sorted.filtered_peak_854
chr1	53033565	53033913	349	11.64	3.58480	2.63522	1.29727	C7KUGACXX_8_7961.sorted.filtered_peak_855
chr1	53068034	53068329	296	15.38	3.72104	2.44747	1.41804	C7KUGACXX_8_7961.sorted.filtered_peak_856
chr1	53102659	53103522	864	30.44	9.74635	3.47139	6.98200	C7KUGACXX_8_7961.sorted.filtered_peak_857
chr1	53151897	53152179	283	22.21	9.39054	4.13566	6.63366	C7KUGACXX_8_7961.sorted.filtered_peak_858
chr1	53163578	53164249	672	19.97	5.49175	2.85009	2.99390	C7KUGACXX_8_7961.sorted.filtered_peak_859
chr1	53168596	53169268	673	23.96	7.76690	3.35989	5.10429	C7KUGACXX_8_7961.sorted.filtered_peak_860
chr1	53191694	53192628	935	28.71	9.46885	3.53150	6.70800	C7KUGACXX_8_7961.sorted.filtered_peak_861
chr1	53308335	53308875	541	12.51	4.09810	2.81773	1.74396	C7KUGACXX_8_7961.sorted.filtered_peak_862
chr1	53387191	53387613	423	17.95	6.18726	3.28097	3.63637	C7KUGACXX_8_7961.sorted.filtered_peak_863
chr1	53392848	53393435	588	18.75	5.96385	3.12151	3.42187	C7KUGACXX_8_7961.sorted.filtered_peak_864
chr1	53480367	53480883	517	32.76	16.11293	5.16330	13.04932	C7KUGACXX_8_7961.sorted.filtered_peak_865
chr1	53662019	53662779	761	32.00	10.96199	3.66109	8.13964	C7KUGACXX_8_7961.sorted.filtered_peak_866
chr1	53685778	53686690	913	50.94	21.21934	4.66748	17.92683	C7KUGACXX_8_7961.sorted.filtered_peak_867
chr1	53703836	53704679	844	30.71	11.02304	3.71507	8.22268	C7KUGACXX_8_7961.sorted.filtered_peak_868
chr1	53791594	53792560	967	35.94	7.63498	2.64356	5.00042	C7KUGACXX_8_7961.sorted.filtered_peak_869
chr1	53793683	53794076	394	31.09	5.07882	2.23856	2.62028	C7KUGACXX_8_7961.sorted.filtered_peak_870
chr1	53878792	53879485	694	24.41	7.47001	3.23870	4.81680	C7KUGACXX_8_7961.sorted.filtered_peak_871
chr1	54231362	54231848	487	20.76	6.29415	3.04653	3.76417	C7KUGACXX_8_7961.sorted.filtered_peak_872
chr1	54232196	54232845	650	18.92	4.97403	2.72856	2.51724	C7KUGACXX_8_7961.sorted.filtered_peak_873
chr1	54248915	54249234	320	15.31	5.92464	3.40152	3.40664	C7KUGACXX_8_7961.sorted.filtered_peak_874
chr1	54303634	54304548	915	42.91	17.82072	4.52456	14.68804	C7KUGACXX_8_7961.sorted.filtered_peak_875
chr1	54355279	54355988	710	38.20	15.87529	4.50000	12.81676	C7KUGACXX_8_7961.sorted.filtered_peak_876
chr1	54411110	54412268	1159	68.69	23.63968	4.13820	20.22395	C7KUGACXX_8_7961.sorted.filtered_peak_877
chr1	54518520	54519559	1040	61.98	25.24290	4.49620	21.76589	C7KUGACXX_8_7961.sorted.filtered_peak_878
chr1	54535756	54536081	326	16.34	5.35853	3.08224	2.86324	C7KUGACXX_8_7961.sorted.filtered_peak_879
chr1	54665294	54666042	749	26.66	9.60975	3.67023	6.86497	C7KUGACXX_8_7961.sorted.filtered_peak_880
chr1	54752966	54753278	313	24.12	6.25024	2.85371	3.68706	C7KUGACXX_8_7961.sorted.filtered_peak_881
chr1	54872847	54873752	906	33.39	7.15705	2.65482	4.53106	C7KUGACXX_8_7961.sorted.filtered_peak_882
chr1	54946935	54947325	391	18.46	5.20798	2.84385	2.73234	C7KUGACXX_8_7961.sorted.filtered_peak_883
chr1	54953810	54954325	516	29.06	8.39017	3.17093	5.70350	C7KUGACXX_8_7961.sorted.filtered_peak_884
chr1	54954619	54955280	662	23.17	5.06450	2.51757	2.61033	C7KUGACXX_8_7961.sorted.filtered_peak_885
chr1	55137808	55138122	315	19.80	7.64996	3.71187	4.99033	C7KUGACXX_8_7961.sorted.filtered_peak_886
chr1	55181134	55181989	856	22.80	7.19069	3.24567	4.56831	C7KUGACXX_8_7961.sorted.filtered_peak_887
chr1	55230013	55230768	756	57.83	26.20213	5.00578	22.67267	C7KUGACXX_8_7961.sorted.filtered_peak_888
chr1	55266791	55267388	598	24.99	7.02065	3.04492	4.40137	C7KUGACXX_8_7961.sorted.filtered_peak_889
chr1	55272933	55273368	436	17.43	4.10936	2.48714	1.74766	C7KUGACXX_8_7961.sorted.filtered_peak_890
chr1	55352510	55353488	979	21.47	5.06239	2.60751	2.60188	C7KUGACXX_8_7961.sorted.filtered_peak_891
chr1	55487769	55488018	250	12.56	4.11075	2.82840	1.74345	C7KUGACXX_8_7961.sorted.filtered_peak_892
chr1	55593608	55593933	326	15.46	4.44707	2.75026	2.05033	C7KUGACXX_8_7961.sorted.filtered_peak_893
chr1	55606205	55606557	353	21.02	6.18519	3.02751	3.62586	C7KUGACXX_8_7961.sorted.filtered_peak_894
chr1	55616823	55617219	397	14.48	3.95477	2.60138	1.62846	C7KUGACXX_8_7961.sorted.filtered_peak_895
chr1	55680678	55681588	911	26.48	6.72109	2.83712	4.13918	C7KUGACXX_8_7961.sorted.filtered_peak_896
chr1	55743253	55743554	302	15.57	5.04890	3.00579	2.59116	C7KUGACXX_8_7961.sorted.filtered_peak_897
chr1	55929565	55929910	346	12.35	4.00346	2.78422	1.66080	C7KUGACXX_8_7961.sorted.filtered_peak_898
chr1	57773142	57773416	275	17.06	5.38558	3.03248	2.88910	C7KUGACXX_8_7961.sorted.filtered_peak_899
chr1	59011470	59012733	1264	33.33	10.09477	3.29729	7.33188	C7KUGACXX_8_7961.sorted.filtered_peak_900
chr1	59165069	59165854	786	18.26	5.51816	2.95647	3.03847	C7KUGACXX_8_7961.sorted.filtered_peak_901
chr1	59183795	59184433	639	18.83	5.95025	3.10205	3.41811	C7KUGACXX_8_7961.sorted.filtered_peak_902
chr1	59220428	59221618	1191	25.72	7.43775	3.07200	4.81918	C7KUGACXX_8_7961.sorted.filtered_peak_903
chr1	59249146	59250949	1804	57.97	12.15724	2.67485	9.29976	C7KUGACXX_8_7961.sorted.filtered_peak_904
chr1	59281046	59282348	1303	29.86	6.84601	2.66198	4.29026	C7KUGACXX_8_7961.sorted.filtered_peak_905
chr1	59369072	59369952	881	33.12	10.69529	3.50348	7.89092	C7KUGACXX_8_7961.sorted.filtered_peak_906
chr1	59388040	59388548	509	20.04	7.42619	3.57220	4.79126	C7KUGACXX_8_7961.sorted.filtered_peak_907
chr1	59395511	59395762	252	17.90	4.94503	2.78799	2.48682	C7KUGACXX_8_7961.sorted.filtered_peak_908
chr1	59398924	59399248	325	17.49	5.18388	2.89650	2.72019	C7KUGACXX_8_7961.sorted.filtered_peak_909
chr1	59407176	59408127	952	36.02	12.46938	3.77088	9.58242	C7KUGACXX_8_7961.sorted.filtered_peak_910
chr1	59433949	59434640	692	28.93	10.19442	3.73872	7.39848	C7KUGACXX_8_7961.sorted.filtered_peak_911
chr1	59473574	59474016	443	16.94	4.33470	2.60136	1.94985	C7KUGACXX_8_7961.sorted.filtered_peak_912
chr1	59484113	59484505	393	19.85	4.53666	2.50895	2.13421	C7KUGACXX_8_7961.sorted.filtered_peak_913
chr1	59485854	59486434	581	19.80	4.66643	2.55752	2.24598	C7KUGACXX_8_7961.sorted.filtered_peak_914
chr1	59510497	59511185	689	18.46	4.50522	2.57742	2.10152	C7KUGACXX_8_7961.sorted.filtered_peak_915
chr1	59512492	59512803	312	19.67	5.82343	2.97763	3.30658	C7KUGACXX_8_7961.sorted.filtered_peak_916
chr1	59536949	59537391	443	13.54	3.53734	2.47682	1.26458	C7KUGACXX_8_7961.sorted.filtered_peak_917
chr1	59612362	59612772	411	17.56	3.73700	2.33648	1.43110	C7KUGACXX_8_7961.sorted.filtered_peak_918
chr1	59761988	59762948	961	34.54	10.33595	3.24291	7.57248	C7KUGACXX_8_7961.sorted.filtered_peak_919
chr1	60036156	60036552	397	21.68	7.04009	3.28334	4.42529	C7KUGACXX_8_7961.sorted.filtered_peak_920
chr1	60280313	60280647	335	15.73	5.17171	3.05188	2.69635	C7KUGACXX_8_7961.sorted.filtered_peak_921
chr1	61508638	61509109	472	18.94	7.02194	3.54223	4.40109	C7KUGACXX_8_7961.sorted.filtered_peak_922
chr1	61515474	61516074	601	22.35	6.48497	3.01487	3.92765	C7KUGACXX_8_7961.sorted.filtered_peak_923
chr1	61542545	61543221	677	37.34	10.02826	3.12325	7.25085	C7KUGACXX_8_7961.sorted.filtered_peak_924
chr1	61543419	61543962	544	40.31	11.34726	3.26950	8.50230	C7KUGACXX_8_7961.sorted.filtered_peak_925
chr1	61767521	61767993	473	13.17	3.77293	2.61351	1.46915	C7KUGACXX_8_7961.sorted.filtered_peak_926
chr1	61918880	61919347	468	15.72	4.48166	2.74263	2.08564	C7KUGACXX_8_7961.sorted.filtered_peak_927
chr1	62190395	62191285	891	31.74	12.62589	4.19369	9.72212	C7KUGACXX_8_7961.sorted.filtered_peak_928
chr1	62248455	62248730	276	13.10	4.44057	2.93960	2.04036	C7KUGACXX_8_7961.sorted.filtered_peak_929
chr1	62901602	62903187	1586	56.88	17.50822	3.48917	14.41698	C7KUGACXX_8_7961.sorted.filtered_peak_930
chr1	63153866	63154479	614	14.91	4.00702	2.59897	1.66246	C7KUGACXX_8_7961.sorted.filtered_peak_931
chr1	63249307	63250353	1047	40.21	15.26446	4.09268	12.25515	C7KUGACXX_8_7961.sorted.filtered_peak_932
chr1	63307310	63307618	309	14.91	5.33357	3.19695	2.84823	C7KUGACXX_8_7961.sorted.filtered_peak_933
chr1	63614740	63614989	250	13.26	4.49507	2.94872	2.10490	C7KUGACXX_8_7961.sorted.filtered_peak_934
chr1	63832751	63833667	917	35.97	13.76855	4.11099	10.80618	C7KUGACXX_8_7961.sorted.filtered_peak_935
chr1	63988547	63989570	1024	37.78	14.54116	4.09533	11.57164	C7KUGACXX_8_7961.sorted.filtered_peak_936
chr1	64058918	64060257	1340	26.01	8.04889	3.27433	5.37357	C7KUGACXX_8_7961.sorted.filtered_peak_937
chr1	64734903	64735292	390	11.29	3.39147	2.56268	1.13713	C7KUGACXX_8_7961.sorted.filtered_peak_938
chr1	65329711	65330262	552	28.97	12.25521	4.41198	9.35341	C7KUGACXX_8_7961.sorted.filtered_peak_939
chr1	65388092	65388529	438	16.76	4.23228	2.57602	1.85396	C7KUGACXX_8_7961.sorted.filtered_peak_940
chr1	65422636	65422886	251	16.57	4.67858	2.77574	2.24621	C7KUGACXX_8_7961.sorted.filtered_peak_941
chr1	65431318	65432640	1323	38.67	10.10159	3.05827	7.32663	C7KUGACXX_8_7961.sorted.filtered_peak_942
chr1	65468107	65468925	819	16.28	4.13065	2.56221	1.76965	C7KUGACXX_8_7961.sorted.filtered_peak_943
chr1	65532404	65533305	902	24.90	6.15239	2.73706	3.62831	C7KUGACXX_8_7961.sorted.filtered_peak_944
chr1	65540900	65541393	494	13.13	3.60804	2.54012	1.32527	C7KUGACXX_8_7961.sorted.filtered_peak_945
chr1	65719694	65720848	1155	23.45	6.46635	2.95926	3.88828	C7KUGACXX_8_7961.sorted.filtered_peak_946
chr1	65775459	65775833	375	14.23	5.13984	3.17471	2.66763	C7KUGACXX_8_7961.sorted.filtered_peak_947
chr1	65885395	65886766	1372	46.06	14.27887	3.45510	11.33322	C7KUGACXX_8_7961.sorted.filtered_peak_948
chr1	66153293	66153900	608	18.76	6.67387	3.39992	4.08791	C7KUGACXX_8_7961.sorted.filtered_peak_949
chr1	66258424	66258860	437	18.84	4.75326	2.65088	2.31979	C7KUGACXX_8_7961.sorted.filtered_peak_950
chr1	66277621	66278202	582	36.12	13.16291	4.00761	10.21913	C7KUGACXX_8_7961.sorted.filtered_peak_951
chr1	66295959	66296568	610	41.01	18.09373	4.87319	14.93277	C7KUGACXX_8_7961.sorted.filtered_peak_952
chr1	66313052	66313394	343	13.52	4.09470	2.73938	1.73618	C7KUGACXX_8_7961.sorted.filtered_peak_953
chr1	66478143	66478403	261	16.12	5.51446	3.16787	3.01044	C7KUGACXX_8_7961.sorted.filtered_peak_954
chr1	66556542	66557072	531	14.43	4.53008	2.86770	2.12585	C7KUGACXX_8_7961.sorted.filtered_peak_955
chr1	66648154	66648543	390	18.64	6.54684	3.34805	3.97566	C7KUGACXX_8_7961.sorted.filtered_peak_956
chr1	66680679	66680970	292	15.64	4.69242	2.84635	2.26744	C7KUGACXX_8_7961.sorted.filtered_peak_957
chr1	66713213	66713703	491	18.57	3.88530	2.34228	1.56044	C7KUGACXX_8_7961.sorted.filtered_peak_958
chr1	66719031	66719345	315	17.39	5.51590	3.05288	3.01291	C7KUGACXX_8_7961.sorted.filtered_peak_959
chr1	66740744	66741058	315	22.19	5.47208	2.69285	2.98560	C7KUGACXX_8_7961.sorted.filtered_peak_960
chr1	66741888	66742262	375	28.23	8.56698	3.27526	5.86666	C7KUGACXX_8_7961.sorted.filtered_peak_961
chr1	66748022	66748382	361	23.44	6.37056	2.93597	3.79546	C7KUGACXX_8_7961.sorted.filtered_peak_962
chr1	66766875	66767166	292	20.09	5.57391	2.87594	3.06277	C7KUGACXX_8_7961.sorted.filtered_peak_963
chr1	66796368	66796815	448	34.66	6.92202	2.53965	4.32627	C7KUGACXX_8_7961.sorted.filtered_peak_964
chr1	66801686	66802191	506	39.05	8.12582	2.65204	5.44923	C7KUGACXX_8_7961.sorted.filtered_peak_965
chr1	66815891	66816319	429	26.60	6.46326	2.77057	3.89360	C7KUGACXX_8_7961.sorted.filtered_peak_966
chr1	66817712	66817966	255	21.74	4.85181	2.52717	2.40926	C7KUGACXX_8_7961.sorted.filtered_peak_967
chr1	66823469	66823726	258	16.46	4.00180	2.50103	1.65560	C7KUGACXX_8_7961.sorted.filtered_peak_968
chr1	66840374	66840623	250	21.69	5.28452	2.67981	2.79317	C7KUGACXX_8_7961.sorted.filtered_peak_969
chr1	66911803	66912287	485	15.80	3.64314	2.38919	1.35530	C7KUGACXX_8_7961.sorted.filtered_peak_970
chr1	67191620	67192232	613	15.56	4.64748	2.82683	2.23215	C7KUGACXX_8_7961.sorted.filtered_peak_971
chr1	67204586	67204995	410	11.12	3.29960	2.52803	1.06143	C7KUGACXX_8_7961.sorted.filtered_peak_972
chr1	67235197	67235770	574	16.83	4.70465	2.75629	2.28359	C7KUGACXX_8_7961.sorted.filtered_peak_973
chr1	67254259	67254508	250	11.50	3.50607	2.60643	1.23021	C7KUGACXX_8_7961.sorted.filtered_peak_974
chr1	67390184	67391253	1070	60.47	18.96569	3.69554	15.76579	C7KUGACXX_8_7961.sorted.filtered_peak_975
chr1	67395432	67396418	987	43.94	9.81323	2.79008	7.05807	C7KUGACXX_8_7961.sorted.filtered_peak_976
chr1	67519091	67520233	1143	30.03	8.74194	3.18464	6.04150	C7KUGACXX_8_7961.sorted.filtered_peak_977
chr1	67636493	67637108	616	30.02	8.60726	3.15835	5.91316	C7KUGACXX_8_7961.sorted.filtered_peak_978
chr1	67660171	67660664	494	30.63	10.29081	3.59359	7.50358	C7KUGACXX_8_7961.sorted.filtered_peak_979
chr1	67727636	67727908	273	13.32	3.68191	2.56046	1.38778	C7KUGACXX_8_7961.sorted.filtered_peak_980
chr1	67740365	67740664	300	15.19	5.66850	3.32797	3.15202	C7KUGACXX_8_7961.sorted.filtered_peak_981
chr1	67760409	67761082	674	14.68	4.66201	2.91328	2.23409	C7KUGACXX_8_7961.sorted.filtered_peak_982
chr1	67772980	67773229	250	21.14	4.62925	2.48431	2.20593	C7KUGACXX_8_7961.sorted.filtered_peak_983
chr1	67798484	67799270	787	30.42	9.74857	3.37519	7.01893	C7KUGACXX_8_7961.sorted.filtered_peak_984
chr1	67807951	67808200	250	16.65	4.42173	2.65208	2.03411	C7KUGACXX_8_7961.sorted.filtered_peak_985
chr1	67895164	67895586	423	33.23	6.45888	2.50627	3.87629	C7KUGACXX_8_7961.sorted.filtered_peak_986
chr1	67896012	67896941	930	45.69	13.37462	3.44166	10.42330	C7KUGACXX_8_7961.sorted.filtered_peak_987
chr1	67966139	67966610	472	16.26	6.01905	3.35453	3.48897	C7KUGACXX_8_7961.sorted.filtered_peak_988
chr1	68150540	68151305	766	56.75	20.74235	4.17282	17.46899	C7KUGACXX_8_7961.sorted.filtered_peak_989
chr1	68152080	68152406	327	26.22	3.67269	2.01100	1.37936	C7KUGACXX_8_7961.sorted.filtered_peak_990
chr1	68962557	68963346	790	24.27	8.53827	3.51818	5.86437	C7KUGACXX_8_7961.sorted.filtered_peak_991
chr1	70598640	70598936	297	15.02	5.16147	3.08688	2.70905	C7KUGACXX_8_7961.sorted.filtered_peak_992
chr1	70670790	70671773	984	37.80	13.26212	3.76834	10.35357	C7KUGACXX_8_7961.sorted.filtered_peak_993
chr1	70686670	70687689	1020	34.22	10.90778	3.52767	8.07967	C7KUGACXX_8_7961.sorted.filtered_peak_994
chr1	70713369	70713658	290	14.51	4.00483	2.62270	1.66896	C7KUGACXX_8_7961.sorted.filtered_peak_995
chr1	70819695	70820842	1148	30.04	10.24517	3.59038	7.47400	C7KUGACXX_8_7961.sorted.filtered_peak_996
chr1	70876196	70877328	1133	34.88	11.91014	3.66948	9.04656	C7KUGACXX_8_7961.sorted.filtered_peak_997
chr1	71151034	71151336	303	15.45	4.91889	2.95578	2.47479	C7KUGACXX_8_7961.sorted.filtered_peak_998
chr1	71230565	71231062	498	14.44	4.66775	2.93634	2.23680	C7KUGACXX_8_7961.sorted.filtered_peak_999
chr1	71546191	71547186	996	36.30	13.97494	3.98039	11.05651	C7KUGACXX_8_7961.sorted.filtered_peak_1000
chr1	72748529	72748900	372	14.48	3.60441	2.44953	1.31478	C7KUGACXX_8_7961.sorted.filtered_peak_1001
chr1	73041533	73041782	250	12.07	3.83300	2.72604	1.50811	C7KUGACXX_8_7961.sorted.filtered_peak_1002
chr1	73984682	73985162	481	11.88	3.71895	2.68606	1.40736	C7KUGACXX_8_7961.sorted.filtered_peak_1003
chr1	74663504	74664343	840	40.24	15.43976	4.13495	12.42028	C7KUGACXX_8_7961.sorted.filtered_peak_1004
chr1	75045119	75045445	327	14.21	5.15626	3.17108	2.69346	C7KUGACXX_8_7961.sorted.filtered_peak_1005
chr1	75198288	75199660	1373	31.13	9.39919	3.22591	6.68269	C7KUGACXX_8_7961.sorted.filtered_peak_1006
chr1	76189871	76190722	852	40.24	14.56449	3.96308	11.58372	C7KUGACXX_8_7961.sorted.filtered_peak_1007
chr1	76251515	76252516	1002	31.25	11.04477	3.69023	8.24003	C7KUGACXX_8_7961.sorted.filtered_peak_1008
chr1	76447066	76447382	317	13.88	3.87362	2.60719	1.54942	C7KUGACXX_8_7961.sorted.filtered_peak_1009
chr1	76489376	76489955	580	24.89	9.18361	3.76188	6.43787	C7KUGACXX_8_7961.sorted.filtered_peak_1010
chr1	76540093	76540692	600	19.10	5.34605	2.85838	2.85424	C7KUGACXX_8_7961.sorted.filtered_peak_1011
chr1	76619915	76620567	653	17.96	5.18764	2.88037	2.70713	C7KUGACXX_8_7961.sorted.filtered_peak_1012
chr1	77684655	77685282	628	22.13	7.16372	3.26787	4.55392	C7KUGACXX_8_7961.sorted.filtered_peak_1013
chr1	77999396	77999658	263	15.02	5.29124	3.18089	2.79749	C7KUGACXX_8_7961.sorted.filtered_peak_1014
chr1	78147971	78149618	1648	48.29	13.23398	3.30487	10.28599	C7KUGACXX_8_7961.sorted.filtered_peak_1015
chr1	78225210	78225942	733	32.62	11.46003	3.68811	8.63190	C7KUGACXX_8_7961.sorted.filtered_peak_1016
chr1	78237650	78237921	272	12.53	4.09500	2.82090	1.73313	C7KUGACXX_8_7961.sorted.filtered_peak_1017
chr1	78245069	78245588	520	22.79	7.86345	3.48454	5.19665	C7KUGACXX_8_7961.sorted.filtered_peak_1018
chr1	78354820	78355110	291	11.44	3.47426	2.59349	1.20643	C7KUGACXX_8_7961.sorted.filtered_peak_1019
chr1	78443898	78445432	1535	45.39	13.66006	3.47784	10.69614	C7KUGACXX_8_7961.sorted.filtered_peak_1020
chr1	78470187	78470949	763	36.29	12.32055	3.68049	9.44785	C7KUGACXX_8_7961.sorted.filtered_peak_1021
chr1	78546497	78546802	306	14.12	4.47543	2.86452	2.07647	C7KUGACXX_8_7961.sorted.filtered_peak_1022
chr1	78580090	78580439	350	16.87	5.04290	2.87765	2.59831	C7KUGACXX_8_7961.sorted.filtered_peak_1023
chr1	79085225	79085974	750	17.84	4.06737	2.44498	1.72296	C7KUGACXX_8_7961.sorted.filtered_peak_1024
chr1	79373398	79373678	281	12.00	3.78895	2.70972	1.47102	C7KUGACXX_8_7961.sorted.filtered_peak_1025
chr1	79506197	79506506	310	15.89	5.15144	3.02164	2.68343	C7KUGACXX_8_7961.sorted.filtered_peak_1026
chr1	79659047	79659392	346	13.14	3.47316	2.47420	1.20910	C7KUGACXX_8_7961.sorted.filtered_peak_1027
chr1	83974089	83974418	330	19.35	7.28455	3.57182	4.66518	C7KUGACXX_8_7961.sorted.filtered_peak_1028
chr1	84464716	84465154	439	21.00	6.00948	2.96898	3.46557	C7KUGACXX_8_7961.sorted.filtered_peak_1029
chr1	84543352	84544025	674	17.06	4.68758	2.73627	2.26514	C7KUGACXX_8_7961.sorted.filtered_peak_1030
chr1	84556565	84556814	250	15.98	5.27143	3.07687	2.78340	C7KUGACXX_8_7961.sorted.filtered_peak_1031
chr1	84609766	84610267	502	30.98	10.78986	3.68514	7.98324	C7KUGACXX_8_7961.sorted.filtered_peak_1032
chr1	84907735	84908475	741	18.83	8.01225	3.92029	5.35644	C7KUGACXX_8_7961.sorted.filtered_peak_1033
chr1	84944818	84945475	658	28.34	11.14370	4.10182	8.29705	C7KUGACXX_8_7961.sorted.filtered_peak_1034
chr1	84971290	84972506	1217	47.87	14.71611	3.53071	11.72181	C7KUGACXX_8_7961.sorted.filtered_peak_1035
chr1	85038744	85039135	392	22.44	4.69064	2.43636	2.27218	C7KUGACXX_8_7961.sorted.filtered_peak_1036
chr1	85039545	85040541	997	31.23	9.84940	3.42224	7.08506	C7KUGACXX_8_7961.sorted.filtered_peak_1037
chr1	85086419	85086944	526	22.22	7.85694	3.51099	5.20566	C7KUGACXX_8_7961.sorted.filtered_peak_1038
chr1	85155628	85156594	967	38.73	12.66746	3.60223	9.76906	C7KUGACXX_8_7961.sorted.filtered_peak_1039
chr1	85328424	85328795	372	19.05	5.77804	3.00589	3.26382	C7KUGACXX_8_7961.sorted.filtered_peak_1040
chr1	85410460	85411216	757	28.41	11.31161	4.02155	8.48878	C7KUGACXX_8_7961.sorted.filtered_peak_1041
chr1	85454314	85454784	471	19.22	7.30720	3.59496	4.68770	C7KUGACXX_8_7961.sorted.filtered_peak_1042
chr1	85463111	85463456	346	21.83	5.09025	2.58117	2.64655	C7KUGACXX_8_7961.sorted.filtered_peak_1043
chr1	85527720	85528158	439	24.00	8.71688	3.67538	5.99942	C7KUGACXX_8_7961.sorted.filtered_peak_1044
chr1	85666898	85667240	343	16.55	4.08513	2.52997	1.72497	C7KUGACXX_8_7961.sorted.filtered_peak_1045
chr1	85724912	85725836	925	28.22	9.95572	3.66364	7.19395	C7KUGACXX_8_7961.sorted.filtered_peak_1046
chr1	85741816	85742811	996	51.63	20.35221	4.22941	17.09707	C7KUGACXX_8_7961.sorted.filtered_peak_1047
chr1	85763635	85764123	489	22.15	8.56286	3.81742	5.85138	C7KUGACXX_8_7961.sorted.filtered_peak_1048
chr1	85981037	85981345	309	13.03	3.88043	2.67159	1.55463	C7KUGACXX_8_7961.sorted.filtered_peak_1049
chr1	86173788	86174410	623	27.16	10.23313	3.85139	7.45581	C7KUGACXX_8_7961.sorted.filtered_peak_1050
chr1	86845992	86846276	285	12.76	4.15850	2.83377	1.80151	C7KUGACXX_8_7961.sorted.filtered_peak_1051
chr1	86855036	86855295	260	16.10	5.58943	3.19717	3.08583	C7KUGACXX_8_7961.sorted.filtered_peak_1052
chr1	86861477	86862436	960	29.04	9.26706	3.42461	6.52906	C7KUGACXX_8_7961.sorted.filtered_peak_1053
chr1	86965720	86965974	255	17.07	4.64672	2.72745	2.21650	C7KUGACXX_8_7961.sorted.filtered_peak_1054
chr1	87169715	87171361	1647	35.98	10.68991	3.29485	7.89582	C7KUGACXX_8_7961.sorted.filtered_peak_1055
chr1	87379785	87380669	885	52.83	19.64501	4.09486	16.43563	C7KUGACXX_8_7961.sorted.filtered_peak_1056
chr1	87380847	87381147	301	25.66	3.63441	2.01682	1.34631	C7KUGACXX_8_7961.sorted.filtered_peak_1057
chr1	87793911	87794707	797	38.83	6.01479	2.23660	3.48078	C7KUGACXX_8_7961.sorted.filtered_peak_1058
chr1	87797235	87797821	587	42.20	5.73819	2.10334	3.23847	C7KUGACXX_8_7961.sorted.filtered_peak_1059
chr1	87869978	87870664	687	25.69	8.18901	3.29503	5.53501	C7KUGACXX_8_7961.sorted.filtered_peak_1060
chr1	87901161	87901605	445	19.54	8.67175	4.10919	5.97819	C7KUGACXX_8_7961.sorted.filtered_peak_1061
chr1	87915115	87915779	665	22.31	6.92153	3.14478	4.34054	C7KUGACXX_8_7961.sorted.filtered_peak_1062
chr1	88191396	88191647	252	14.90	5.55663	3.31555	3.03910	C7KUGACXX_8_7961.sorted.filtered_peak_1063
chr1	89149376	89150984	1609	49.48	16.43344	3.66662	13.35727	C7KUGACXX_8_7961.sorted.filtered_peak_1064
chr1	89356636	89357696	1061	39.14	12.31105	3.46310	9.45978	C7KUGACXX_8_7961.sorted.filtered_peak_1065
chr1	89457977	89459012	1036	34.53	9.42840	3.11633	6.68423	C7KUGACXX_8_7961.sorted.filtered_peak_1066
chr1	89488060	89488688	629	23.85	8.27678	3.48193	5.61234	C7KUGACXX_8_7961.sorted.filtered_peak_1067
chr1	89530867	89531166	300	21.62	8.46043	3.83653	5.75324	C7KUGACXX_8_7961.sorted.filtered_peak_1068
chr1	89591627	89592241	615	30.90	9.28581	3.31669	6.54056	C7KUGACXX_8_7961.sorted.filtered_peak_1069
chr1	89594488	89594794	307	20.28	3.95811	2.29559	1.61334	C7KUGACXX_8_7961.sorted.filtered_peak_1070
chr1	89608043	89608312	270	12.10	3.85117	2.72836	1.53519	C7KUGACXX_8_7961.sorted.filtered_peak_1071
chr1	89725067	89725329	263	15.00	3.74128	2.47790	1.43786	C7KUGACXX_8_7961.sorted.filtered_peak_1072
chr1	89740232	89740542	311	21.93	3.65881	2.13144	1.36923	C7KUGACXX_8_7961.sorted.filtered_peak_1073
chr1	89744666	89745124	459	21.07	4.33065	2.38223	1.94701	C7KUGACXX_8_7961.sorted.filtered_peak_1074
chr1	89752478	89752931	454	26.12	7.85694	3.23465	5.18137	C7KUGACXX_8_7961.sorted.filtered_peak_1075
chr1	89760920	89761171	252	20.08	5.42649	2.81374	2.93458	C7KUGACXX_8_7961.sorted.filtered_peak_1076
chr1	89776242	89776612	371	16.86	4.87653	2.82921	2.43174	C7KUGACXX_8_7961.sorted.filtered_peak_1077
chr1	89823928	89824244	317	17.54	5.92930	3.20688	3.39534	C7KUGACXX_8_7961.sorted.filtered_peak_1078
chr1	89989657	89991195	1539	26.89	6.57268	2.77680	4.00008	C7KUGACXX_8_7961.sorted.filtered_peak_1079
chr1	90072895	90073144	250	30.41	4.19794	2.04591	1.82938	C7KUGACXX_8_7961.sorted.filtered_peak_1080
chr1	90073891	90074268	378	32.17	4.92339	2.17332	2.47645	C7KUGACXX_8_7961.sorted.filtered_peak_1081
chr1	90077292	90077565	274	29.86	4.88116	2.23164	2.42941	C7KUGACXX_8_7961.sorted.filtered_peak_1082
chr1	90098009	90099113	1105	36.46	8.57818	2.81241	5.90115	C7KUGACXX_8_7961.sorted.filtered_peak_1083
chr1	90123478	90123776	299	20.82	5.40992	2.77346	2.90956	C7KUGACXX_8_7961.sorted.filtered_peak_1084
chr1	90186876	90187273	398	26.35	7.16070	2.98479	4.54484	C7KUGACXX_8_7961.sorted.filtered_peak_1085
chr1	90204839	90205810	972	20.96	5.56952	2.81446	3.05876	C7KUGACXX_8_7961.sorted.filtered_peak_1086
chr1	90223156	90223544	389	19.08	4.79704	2.65251	2.35941	C7KUGACXX_8_7961.sorted.filtered_peak_1087
chr1	90228348	90229207	860	18.38	5.35577	2.90573	2.87167	C7KUGACXX_8_7961.sorted.filtered_peak_1088
chr1	90286287	90287566	1280	19.80	4.72201	2.57282	2.30309	C7KUGACXX_8_7961.sorted.filtered_peak_1089
chr1	90308627	90309688	1062	21.85	5.10033	2.58587	2.64930	C7KUGACXX_8_7961.sorted.filtered_peak_1090
chr1	90321075	90321585	511	16.76	4.13921	2.52709	1.79572	C7KUGACXX_8_7961.sorted.filtered_peak_1091
chr1	90328742	90329044	303	17.70	5.20144	2.89585	2.73112	C7KUGACXX_8_7961.sorted.filtered_peak_1092
chr1	90336167	90336605	439	14.60	4.27069	2.73886	1.88819	C7KUGACXX_8_7961.sorted.filtered_peak_1093
chr1	90372072	90372501	430	15.57	4.21007	2.64394	1.83237	C7KUGACXX_8_7961.sorted.filtered_peak_1094
chr1	90452778	90453158	381	18.35	5.51691	2.96947	3.01762	C7KUGACXX_8_7961.sorted.filtered_peak_1095
chr1	90460330	90461341	1012	29.26	9.03835	3.31383	6.31750	C7KUGACXX_8_7961.sorted.filtered_peak_1096
chr1	90511631	90511880	250	14.19	4.56417	2.90919	2.14491	C7KUGACXX_8_7961.sorted.filtered_peak_1097
chr1	90566030	90566279	250	13.73	4.85516	3.07140	2.42241	C7KUGACXX_8_7961.sorted.filtered_peak_1098
chr1	91317171	91317470	300	17.54	5.54629	3.06285	3.03289	C7KUGACXX_8_7961.sorted.filtered_peak_1099
chr1	91385371	91385741	371	14.63	4.78037	2.96432	2.34595	C7KUGACXX_8_7961.sorted.filtered_peak_1100
chr1	91486819	91488094	1276	45.48	15.87985	3.82135	12.84805	C7KUGACXX_8_7961.sorted.filtered_peak_1101
chr1	91520107	91520356	250	14.04	4.69408	2.97824	2.26894	C7KUGACXX_8_7961.sorted.filtered_peak_1102
chr1	91590248	91590902	655	14.06	3.75812	2.54060	1.45639	C7KUGACXX_8_7961.sorted.filtered_peak_1103
chr1	91630901	91631208	308	12.51	3.61700	2.58573	1.32819	C7KUGACXX_8_7961.sorted.filtered_peak_1104
chr1	91852680	91853235	556	232.69	197.21004	14.21632	191.27155	C7KUGACXX_8_7961.sorted.filtered_peak_1105
chr1	91965940	91967153	1214	42.04	11.39234	3.18663	8.54533	C7KUGACXX_8_7961.sorted.filtered_peak_1106
chr1	91986403	91986817	415	13.46	4.09235	2.74172	1.73313	C7KUGACXX_8_7961.sorted.filtered_peak_1107
chr1	91995908	91996193	286	13.75	3.71332	2.54565	1.40355	C7KUGACXX_8_7961.sorted.filtered_peak_1108
chr1	92014090	92015128	1039	27.80	7.13102	2.85685	4.54193	C7KUGACXX_8_7961.sorted.filtered_peak_1109
chr1	92021433	92022333	901	42.28	13.59290	3.59319	10.64942	C7KUGACXX_8_7961.sorted.filtered_peak_1110
chr1	92162921	92163573	653	18.99	6.06615	3.14728	3.51481	C7KUGACXX_8_7961.sorted.filtered_peak_1111
chr1	92178738	92179413	676	17.66	4.71408	2.69429	2.30114	C7KUGACXX_8_7961.sorted.filtered_peak_1112
chr1	92269368	92270816	1449	33.55	9.00950	3.10700	6.26902	C7KUGACXX_8_7961.sorted.filtered_peak_1113
chr1	92350604	92350875	272	18.19	3.66867	2.28052	1.38235	C7KUGACXX_8_7961.sorted.filtered_peak_1114
chr1	92351228	92351936	709	24.56	6.69718	2.97107	4.09919	C7KUGACXX_8_7961.sorted.filtered_peak_1115
chr1	92414056	92414776	721	14.75	5.12549	3.10133	2.66815	C7KUGACXX_8_7961.sorted.filtered_peak_1116
chr1	92545694	92546473	780	26.73	9.79629	3.70416	7.05188	C7KUGACXX_8_7961.sorted.filtered_peak_1117
chr1	92763738	92764752	1015	25.01	7.88898	3.25027	5.24373	C7KUGACXX_8_7961.sorted.filtered_peak_1118
chr1	92781304	92782045	742	38.11	12.22578	3.58510	9.34837	C7KUGACXX_8_7961.sorted.filtered_peak_1119
chr1	92788960	92789856	897	17.82	5.39363	2.96440	2.90395	C7KUGACXX_8_7961.sorted.filtered_peak_1120
chr1	92830992	92831637	646	20.81	6.19509	2.99401	3.67336	C7KUGACXX_8_7961.sorted.filtered_peak_1121
chr1	92876300	92876776	477	16.57	5.68407	3.19825	3.16550	C7KUGACXX_8_7961.sorted.filtered_peak_1122
chr1	92930261	92930686	426	17.09	4.20962	2.54209	1.84585	C7KUGACXX_8_7961.sorted.filtered_peak_1123
chr1	92941867	92942163	297	18.81	3.85822	2.32355	1.53105	C7KUGACXX_8_7961.sorted.filtered_peak_1124
chr1	92950484	92950923	440	33.95	4.89602	2.12780	2.44438	C7KUGACXX_8_7961.sorted.filtered_peak_1125
chr1	92951283	92952000	718	44.13	9.71468	2.81247	6.93751	C7KUGACXX_8_7961.sorted.filtered_peak_1126
chr1	93002333	93002903	571	27.57	8.09816	3.19888	5.41637	C7KUGACXX_8_7961.sorted.filtered_peak_1127
chr1	93003179	93004439	1261	22.78	5.38777	2.62398	2.91644	C7KUGACXX_8_7961.sorted.filtered_peak_1128
chr1	93029015	93029368	354	16.64	5.35301	3.02592	2.88080	C7KUGACXX_8_7961.sorted.filtered_peak_1129
chr1	93049335	93049696	362	22.68	5.76889	2.76226	3.25792	C7KUGACXX_8_7961.sorted.filtered_peak_1130
chr1	93064778	93065027	250	16.81	5.89622	3.27793	3.35657	C7KUGACXX_8_7961.sorted.filtered_peak_1131
chr1	93250575	93251141	567	13.95	3.74760	2.54388	1.44734	C7KUGACXX_8_7961.sorted.filtered_peak_1132
chr1	93297216	93298110	895	47.06	18.27536	4.32548	15.12582	C7KUGACXX_8_7961.sorted.filtered_peak_1133
chr1	93324443	93324998	556	22.96	9.44303	3.99642	6.70715	C7KUGACXX_8_7961.sorted.filtered_peak_1134
chr1	93343127	93343704	578	13.05	3.96445	2.71651	1.62474	C7KUGACXX_8_7961.sorted.filtered_peak_1135
chr1	93348365	93348752	388	17.30	6.40637	3.42958	3.84245	C7KUGACXX_8_7961.sorted.filtered_peak_1136
chr1	93425955	93426672	718	31.45	5.58235	2.34950	3.07336	C7KUGACXX_8_7961.sorted.filtered_peak_1137
chr1	93426947	93428320	1374	30.94	5.90183	2.43411	3.38014	C7KUGACXX_8_7961.sorted.filtered_peak_1138
chr1	93433876	93434264	389	16.35	4.17176	2.56761	1.81392	C7KUGACXX_8_7961.sorted.filtered_peak_1139
chr1	93443173	93443492	320	19.96	3.70505	2.21911	1.40517	C7KUGACXX_8_7961.sorted.filtered_peak_1140
chr1	93446716	93447115	400	27.70	9.01924	3.46393	6.28697	C7KUGACXX_8_7961.sorted.filtered_peak_1141
chr1	93456319	93456631	313	17.22	3.97246	2.44727	1.62361	C7KUGACXX_8_7961.sorted.filtered_peak_1142
chr1	93487093	93487473	381	14.38	4.47340	2.84556	2.07498	C7KUGACXX_8_7961.sorted.filtered_peak_1143
chr1	93494997	93495247	251	12.70	4.17552	2.84476	1.81390	C7KUGACXX_8_7961.sorted.filtered_peak_1144
chr1	93507886	93508538	653	23.83	9.71889	4.05018	6.94800	C7KUGACXX_8_7961.sorted.filtered_peak_1145
chr1	93527645	93528064	420	14.08	5.06552	3.14411	2.60850	C7KUGACXX_8_7961.sorted.filtered_peak_1146
chr1	93544397	93544984	588	35.46	12.47043	3.74181	9.59986	C7KUGACXX_8_7961.sorted.filtered_peak_1147
chr1	93545954	93546277	324	22.60	4.64407	2.41828	2.22275	C7KUGACXX_8_7961.sorted.filtered_peak_1148
chr1	93645084	93646964	1881	56.52	15.88816	3.35997	12.81461	C7KUGACXX_8_7961.sorted.filtered_peak_1149
chr1	93685091	93685453	363	17.07	5.73624	3.16256	3.21980	C7KUGACXX_8_7961.sorted.filtered_peak_1150
chr1	93810830	93812351	1522	37.00	9.40439	2.95670	6.68333	C7KUGACXX_8_7961.sorted.filtered_peak_1151
chr1	94095066	94095404	339	12.37	3.67607	2.62575	1.38216	C7KUGACXX_8_7961.sorted.filtered_peak_1152
chr1	94311572	94313325	1754	37.10	9.11548	2.93806	6.38525	C7KUGACXX_8_7961.sorted.filtered_peak_1153
chr1	94344076	94345048	973	21.91	5.83137	2.83534	3.31129	C7KUGACXX_8_7961.sorted.filtered_peak_1154
chr1	94374238	94375678	1441	26.50	7.29436	2.99677	4.68124	C7KUGACXX_8_7961.sorted.filtered_peak_1155
chr1	94482844	94483439	596	19.94	5.35892	2.79998	2.87285	C7KUGACXX_8_7961.sorted.filtered_peak_1156
chr1	94883467	94884462	996	46.78	17.19271	3.99158	14.10762	C7KUGACXX_8_7961.sorted.filtered_peak_1157
chr1	94947080	94947367	288	11.60	3.56347	2.62743	1.27920	C7KUGACXX_8_7961.sorted.filtered_peak_1158
chr1	94987056	94987326	271	12.93	3.74538	2.61669	1.43937	C7KUGACXX_8_7961.sorted.filtered_peak_1159
chr1	95067821	95068522	702	17.45	5.08916	2.85955	2.63769	C7KUGACXX_8_7961.sorted.filtered_peak_1160
chr1	95319990	95320499	510	14.62	3.57272	2.42562	1.29409	C7KUGACXX_8_7961.sorted.filtered_peak_1161
chr1	95508959	95509327	369	15.85	5.84432	3.32554	3.32244	C7KUGACXX_8_7961.sorted.filtered_peak_1162
chr1	95538040	95539088	1049	52.56	22.30061	4.59893	18.96764	C7KUGACXX_8_7961.sorted.filtered_peak_1163
chr1	95699283	95700116	834	38.04	14.70078	4.18289	11.71002	C7KUGACXX_8_7961.sorted.filtered_peak_1164
chr1	97186943	97188283	1341	28.40	8.52605	3.16347	5.86895	C7KUGACXX_8_7961.sorted.filtered_peak_1165
chr1	98255558	98255896	339	14.80	3.58804	2.42205	1.31588	C7KUGACXX_8_7961.sorted.filtered_peak_1166
chr1	98256880	98257188	309	16.62	4.30708	2.61421	1.92048	C7KUGACXX_8_7961.sorted.filtered_peak_1167
chr1	98386041	98387181	1141	35.30	10.68697	3.43635	7.85423	C7KUGACXX_8_7961.sorted.filtered_peak_1168
chr1	98407702	98408343	642	18.93	6.12960	3.14456	3.59309	C7KUGACXX_8_7961.sorted.filtered_peak_1169
chr1	98519688	98519986	299	14.75	3.58789	2.42479	1.31067	C7KUGACXX_8_7961.sorted.filtered_peak_1170
chr1	98789178	98789972	795	19.01	6.23515	3.15551	3.70600	C7KUGACXX_8_7961.sorted.filtered_peak_1171
chr1	98853761	98854311	551	21.06	6.20089	3.01485	3.65302	C7KUGACXX_8_7961.sorted.filtered_peak_1172
chr1	98871175	98871667	493	24.57	7.00444	3.05757	4.39201	C7KUGACXX_8_7961.sorted.filtered_peak_1173
chr1	99336969	99337784	816	22.00	9.19250	3.98570	6.47650	C7KUGACXX_8_7961.sorted.filtered_peak_1174
chr1	100231824	100232435	612	17.03	5.75408	3.16683	3.24200	C7KUGACXX_8_7961.sorted.filtered_peak_1175
chr1	100286177	100286475	299	15.39	5.92315	3.41783	3.38899	C7KUGACXX_8_7961.sorted.filtered_peak_1176
chr1	100315275	100315943	669	19.98	6.89007	3.33608	4.30575	C7KUGACXX_8_7961.sorted.filtered_peak_1177
chr1	100435196	100436097	902	21.65	7.33039	3.35681	4.71018	C7KUGACXX_8_7961.sorted.filtered_peak_1178
chr1	100494235	100494806	572	14.87	5.06170	3.08273	2.59443	C7KUGACXX_8_7961.sorted.filtered_peak_1179
chr1	100503349	100504020	672	33.41	8.85207	3.04850	6.13676	C7KUGACXX_8_7961.sorted.filtered_peak_1180
chr1	100504225	100504607	383	29.52	6.75947	2.70969	4.16984	C7KUGACXX_8_7961.sorted.filtered_peak_1181
chr1	100512410	100512704	295	15.83	5.20928	3.04894	2.74010	C7KUGACXX_8_7961.sorted.filtered_peak_1182
chr1	100597927	100599225	1299	39.71	11.39531	3.27859	8.56399	C7KUGACXX_8_7961.sorted.filtered_peak_1183
chr1	100715056	100715860	805	32.57	13.34018	4.21759	10.41969	C7KUGACXX_8_7961.sorted.filtered_peak_1184
chr1	100731113	100732153	1041	33.59	11.54570	3.73236	8.68221	C7KUGACXX_8_7961.sorted.filtered_peak_1185
chr1	100816804	100818217	1414	38.58	9.75892	3.01767	6.98754	C7KUGACXX_8_7961.sorted.filtered_peak_1186
chr1	100865954	100866430	477	32.43	12.14645	4.00846	9.25446	C7KUGACXX_8_7961.sorted.filtered_peak_1187
chr1	100905646	100906287	642	33.62	10.44369	3.36658	7.67383	C7KUGACXX_8_7961.sorted.filtered_peak_1188
chr1	100909654	100909991	338	26.01	4.67482	2.28372	2.26769	C7KUGACXX_8_7961.sorted.filtered_peak_1189
chr1	100918217	100918480	264	21.46	5.00723	2.59537	2.54502	C7KUGACXX_8_7961.sorted.filtered_peak_1190
chr1	100996394	100996917	524	16.71	4.84326	2.82545	2.40309	C7KUGACXX_8_7961.sorted.filtered_peak_1191
chr1	101333952	101334252	301	18.82	6.93029	3.48481	4.33316	C7KUGACXX_8_7961.sorted.filtered_peak_1192
chr1	101360740	101362336	1597	32.02	8.10580	2.92323	5.43559	C7KUGACXX_8_7961.sorted.filtered_peak_1193
chr1	101392786	101393197	412	20.55	6.44024	3.15989	3.86483	C7KUGACXX_8_7961.sorted.filtered_peak_1194
chr1	101415132	101415432	301	14.60	5.42887	3.25384	2.94753	C7KUGACXX_8_7961.sorted.filtered_peak_1195
chr1	101490818	101491795	978	28.00	9.41989	3.50624	6.68793	C7KUGACXX_8_7961.sorted.filtered_peak_1196
chr1	101546773	101547445	673	19.57	6.14305	3.12874	3.58726	C7KUGACXX_8_7961.sorted.filtered_peak_1197
chr1	101555363	101555885	523	11.59	3.55445	2.62438	1.27086	C7KUGACXX_8_7961.sorted.filtered_peak_1198
chr1	101577332	101578261	930	21.77	7.99946	3.49031	5.37847	C7KUGACXX_8_7961.sorted.filtered_peak_1199
chr1	101588068	101588458	391	20.23	7.22347	3.50566	4.58399	C7KUGACXX_8_7961.sorted.filtered_peak_1200
chr1	101593800	101594989	1190	17.08	4.59990	2.69541	2.19258	C7KUGACXX_8_7961.sorted.filtered_peak_1201
chr1	101602324	101602575	252	16.96	4.76669	2.76984	2.34249	C7KUGACXX_8_7961.sorted.filtered_peak_1202
chr1	101644423	101645059	637	18.60	5.74431	3.02102	3.24072	C7KUGACXX_8_7961.sorted.filtered_peak_1203
chr1	101664655	101665144	490	13.90	3.92861	2.63250	1.59623	C7KUGACXX_8_7961.sorted.filtered_peak_1204
chr1	101701000	101702728	1729	28.53	4.30144	2.11749	1.92199	C7KUGACXX_8_7961.sorted.filtered_peak_1205
chr1	101723461	101723924	464	15.40	3.99235	2.55812	1.65183	C7KUGACXX_8_7961.sorted.filtered_peak_1206
chr1	101744359	101744794	436	25.64	9.01287	3.60417	6.28886	C7KUGACXX_8_7961.sorted.filtered_peak_1207
chr1	101753967	101754299	333	17.02	4.32958	2.59351	1.94917	C7KUGACXX_8_7961.sorted.filtered_peak_1208
chr1	101775220	101775767	548	23.28	5.64959	2.67448	3.17166	C7KUGACXX_8_7961.sorted.filtered_peak_1209
chr1	101822952	101823322	371	21.60	8.81406	3.96233	6.09121	C7KUGACXX_8_7961.sorted.filtered_peak_1210
chr1	101836752	101837205	454	20.22	8.64545	4.01755	5.94922	C7KUGACXX_8_7961.sorted.filtered_peak_1211
chr1	102013213	102013462	250	13.66	4.22766	2.78780	1.85488	C7KUGACXX_8_7961.sorted.filtered_peak_1212
chr1	102162530	102162779	250	11.39	3.44736	2.58348	1.18390	C7KUGACXX_8_7961.sorted.filtered_peak_1213
chr1	102344014	102344274	261	12.99	4.36872	2.91761	1.97185	C7KUGACXX_8_7961.sorted.filtered_peak_1214
chr1	103467380	103467698	319	12.09	3.83657	2.72926	1.50697	C7KUGACXX_8_7961.sorted.filtered_peak_1215
chr1	104067765	104068949	1185	33.24	9.69703	3.18132	6.96067	C7KUGACXX_8_7961.sorted.filtered_peak_1216
chr1	107599093	107599939	847	20.55	6.06112	3.02441	3.50882	C7KUGACXX_8_7961.sorted.filtered_peak_1217
chr1	108142563	108142870	308	12.95	3.82791	2.65609	1.50436	C7KUGACXX_8_7961.sorted.filtered_peak_1218
chr1	108328570	108329384	815	15.00	3.65945	2.43957	1.37620	C7KUGACXX_8_7961.sorted.filtered_peak_1219
chr1	108346761	108347035	275	14.77	4.23175	2.70723	1.85739	C7KUGACXX_8_7961.sorted.filtered_peak_1220
chr1	108506368	108506651	284	17.94	4.27540	2.52104	1.89668	C7KUGACXX_8_7961.sorted.filtered_peak_1221
chr1	108668184	108668433	250	14.82	4.26744	2.72150	1.88490	C7KUGACXX_8_7961.sorted.filtered_peak_1222
chr1	108742356	108743340	985	25.85	7.82084	3.20933	5.16349	C7KUGACXX_8_7961.sorted.filtered_peak_1223
chr1	109102291	109103286	996	35.18	9.44961	3.03003	6.73142	C7KUGACXX_8_7961.sorted.filtered_peak_1224
chr1	109133628	109133982	355	21.51	7.93860	3.61862	5.27979	C7KUGACXX_8_7961.sorted.filtered_peak_1225
chr1	109189217	109189862	646	46.38	16.52112	4.02464	13.43526	C7KUGACXX_8_7961.sorted.filtered_peak_1226
chr1	109203562	109204304	743	30.52	10.34986	3.64434	7.54846	C7KUGACXX_8_7961.sorted.filtered_peak_1227
chr1	109234672	109236206	1535	45.29	12.72527	3.22222	9.84100	C7KUGACXX_8_7961.sorted.filtered_peak_1228
chr1	109246152	109246949	798	29.44	9.39149	3.29921	6.69772	C7KUGACXX_8_7961.sorted.filtered_peak_1229
chr1	109288960	109289717	758	43.44	14.90609	3.83420	11.89893	C7KUGACXX_8_7961.sorted.filtered_peak_1230
chr1	109419352	109420000	649	27.94	8.72514	3.34323	6.01597	C7KUGACXX_8_7961.sorted.filtered_peak_1231
chr1	109499299	109499779	481	30.73	11.16118	3.86743	8.32154	C7KUGACXX_8_7961.sorted.filtered_peak_1232
chr1	109505456	109506341	886	34.77	11.50006	3.66239	8.63435	C7KUGACXX_8_7961.sorted.filtered_peak_1233
chr1	109584213	109585273	1061	37.30	13.09084	3.78033	10.18266	C7KUGACXX_8_7961.sorted.filtered_peak_1234
chr1	109618288	109619011	724	29.26	14.75287	5.05322	11.77283	C7KUGACXX_8_7961.sorted.filtered_peak_1235
chr1	109632977	109634186	1210	30.82	10.89964	3.70146	8.10081	C7KUGACXX_8_7961.sorted.filtered_peak_1236
chr1	109642519	109643519	1001	35.17	12.50023	3.81320	9.59919	C7KUGACXX_8_7961.sorted.filtered_peak_1237
chr1	109655401	109655816	416	20.23	4.14861	2.34638	1.81493	C7KUGACXX_8_7961.sorted.filtered_peak_1238
chr1	109656247	109657005	759	29.35	9.12554	3.35646	6.39613	C7KUGACXX_8_7961.sorted.filtered_peak_1239
chr1	109704737	109705466	730	23.91	10.09890	4.12621	7.33383	C7KUGACXX_8_7961.sorted.filtered_peak_1240
chr1	109756176	109757326	1151	46.00	16.28900	3.93591	13.22690	C7KUGACXX_8_7961.sorted.filtered_peak_1241
chr1	109791875	109792310	436	15.49	4.03504	2.57274	1.68513	C7KUGACXX_8_7961.sorted.filtered_peak_1242
chr1	109825605	109826514	910	30.67	11.57077	3.97538	8.71458	C7KUGACXX_8_7961.sorted.filtered_peak_1243
chr1	109968195	109969564	1370	37.93	13.24323	3.64546	10.34783	C7KUGACXX_8_7961.sorted.filtered_peak_1244
chr1	110026099	110027008	910	54.19	16.93692	3.65566	13.84288	C7KUGACXX_8_7961.sorted.filtered_peak_1245
chr1	110036456	110037072	617	34.02	9.77831	3.25594	7.00656	C7KUGACXX_8_7961.sorted.filtered_peak_1246
chr1	110052336	110052585	250	16.40	4.88027	2.87590	2.42425	C7KUGACXX_8_7961.sorted.filtered_peak_1247
chr1	110074747	110075245	499	19.99	6.71489	3.28354	4.13650	C7KUGACXX_8_7961.sorted.filtered_peak_1248
chr1	110090758	110091830	1073	37.02	11.03678	3.26021	8.23469	C7KUGACXX_8_7961.sorted.filtered_peak_1249
chr1	110162294	110162557	264	23.83	4.51148	2.32808	2.10465	C7KUGACXX_8_7961.sorted.filtered_peak_1250
chr1	110163443	110164057	615	27.47	6.10199	2.60127	3.57826	C7KUGACXX_8_7961.sorted.filtered_peak_1251
chr1	110185981	110186367	387	16.77	5.94630	3.26846	3.42727	C7KUGACXX_8_7961.sorted.filtered_peak_1252
chr1	110198546	110199019	474	20.26	8.91673	4.17434	6.18748	C7KUGACXX_8_7961.sorted.filtered_peak_1253
chr1	110282936	110283397	462	14.68	4.65858	2.89678	2.24962	C7KUGACXX_8_7961.sorted.filtered_peak_1254
chr1	110333357	110334036	680	27.17	7.53981	3.01009	4.91729	C7KUGACXX_8_7961.sorted.filtered_peak_1255
chr1	110344661	110345418	758	26.75	8.33772	3.27208	5.66780	C7KUGACXX_8_7961.sorted.filtered_peak_1256
chr1	110448823	110449240	418	21.40	5.01921	2.59529	2.56580	C7KUGACXX_8_7961.sorted.filtered_peak_1257
chr1	110476332	110476757	426	15.35	4.29440	2.69523	1.91201	C7KUGACXX_8_7961.sorted.filtered_peak_1258
chr1	110526813	110527842	1030	41.12	14.00053	3.75140	11.03746	C7KUGACXX_8_7961.sorted.filtered_peak_1259
chr1	110546426	110546744	319	12.36	3.45889	2.51957	1.19327	C7KUGACXX_8_7961.sorted.filtered_peak_1260
chr1	110553905	110554528	624	13.53	3.95049	2.66799	1.62521	C7KUGACXX_8_7961.sorted.filtered_peak_1261
chr1	110576883	110577575	693	43.71	16.03782	4.07166	12.97970	C7KUGACXX_8_7961.sorted.filtered_peak_1262
chr1	110627084	110627333	250	15.05	4.00181	2.58430	1.66042	C7KUGACXX_8_7961.sorted.filtered_peak_1263
chr1	110752389	110753867	1479	32.75	8.10529	2.78224	5.49532	C7KUGACXX_8_7961.sorted.filtered_peak_1264
chr1	110880742	110882511	1770	74.97	21.56768	3.47724	18.25249	C7KUGACXX_8_7961.sorted.filtered_peak_1265
chr1	110949951	110950898	948	30.54	11.79190	3.88413	8.96234	C7KUGACXX_8_7961.sorted.filtered_peak_1266
chr1	111097957	111098206	250	14.55	4.32888	2.77074	1.93919	C7KUGACXX_8_7961.sorted.filtered_peak_1267
chr1	111161936	111162703	768	24.76	7.37196	3.16004	4.73687	C7KUGACXX_8_7961.sorted.filtered_peak_1268
chr1	111173511	111174390	880	35.95	9.87218	3.18930	7.08560	C7KUGACXX_8_7961.sorted.filtered_peak_1269
chr1	111184365	111184769	405	26.79	6.51131	2.75670	3.95253	C7KUGACXX_8_7961.sorted.filtered_peak_1270
chr1	111189815	111190540	726	39.46	13.50322	3.77660	10.56617	C7KUGACXX_8_7961.sorted.filtered_peak_1271
chr1	111214690	111215638	949	31.44	5.13779	2.24249	2.67455	C7KUGACXX_8_7961.sorted.filtered_peak_1272
chr1	111308806	111309110	305	16.52	5.35663	3.06491	2.86363	C7KUGACXX_8_7961.sorted.filtered_peak_1273
chr1	111329392	111330629	1238	21.41	5.22398	2.65405	2.75862	C7KUGACXX_8_7961.sorted.filtered_peak_1274
chr1	111372664	111373060	397	12.04	3.69424	2.66116	1.40241	C7KUGACXX_8_7961.sorted.filtered_peak_1275
chr1	111417527	111418215	689	30.59	4.75704	2.17403	2.32658	C7KUGACXX_8_7961.sorted.filtered_peak_1276
chr1	111422549	111422987	439	30.19	5.62668	2.39817	3.12209	C7KUGACXX_8_7961.sorted.filtered_peak_1277
chr1	111423273	111423715	443	30.58	7.35800	2.80883	4.73682	C7KUGACXX_8_7961.sorted.filtered_peak_1278
chr1	111459517	111459766	250	13.90	4.92859	3.10603	2.47438	C7KUGACXX_8_7961.sorted.filtered_peak_1279
chr1	111505800	111507030	1231	43.77	16.69987	4.25382	13.59132	C7KUGACXX_8_7961.sorted.filtered_peak_1280
chr1	111574992	111575247	256	12.43	3.46748	2.51918	1.20593	C7KUGACXX_8_7961.sorted.filtered_peak_1281
chr1	111682285	111683200	916	32.56	12.17310	3.86977	9.30980	C7KUGACXX_8_7961.sorted.filtered_peak_1282
chr1	111746338	111747385	1048	35.69	6.13352	2.35220	3.57861	C7KUGACXX_8_7961.sorted.filtered_peak_1283
chr1	111758383	111759109	727	53.95	17.27428	3.76565	14.14993	C7KUGACXX_8_7961.sorted.filtered_peak_1284
chr1	111764385	111764694	310	23.24	3.97419	2.18680	1.63264	C7KUGACXX_8_7961.sorted.filtered_peak_1285
chr1	111888814	111889306	493	13.85	4.31460	2.80274	1.94494	C7KUGACXX_8_7961.sorted.filtered_peak_1286
chr1	111948951	111949351	401	24.56	10.73241	4.34375	7.91446	C7KUGACXX_8_7961.sorted.filtered_peak_1287
chr1	111991564	111992419	856	50.88	18.22166	3.93225	15.07439	C7KUGACXX_8_7961.sorted.filtered_peak_1288
chr1	112013776	112014100	325	19.75	5.39809	2.82629	2.90832	C7KUGACXX_8_7961.sorted.filtered_peak_1289
chr1	112019336	112019902	567	21.66	6.18496	2.98560	3.62547	C7KUGACXX_8_7961.sorted.filtered_peak_1290
chr1	112050613	112051182	570	24.05	5.90329	2.72272	3.38170	C7KUGACXX_8_7961.sorted.filtered_peak_1291
chr1	112054149	112054411	263	19.83	4.19651	2.39399	1.82691	C7KUGACXX_8_7961.sorted.filtered_peak_1292
chr1	112135178	112136126	949	36.14	11.21338	3.34548	8.41925	C7KUGACXX_8_7961.sorted.filtered_peak_1293
chr1	112141090	112141478	389	23.28	4.89954	2.47049	2.45030	C7KUGACXX_8_7961.sorted.filtered_peak_1294
chr1	112146394	112147109	716	34.06	12.11407	3.82816	9.24227	C7KUGACXX_8_7961.sorted.filtered_peak_1295
chr1	112162126	112162967	842	33.77	8.03574	2.77114	5.40720	C7KUGACXX_8_7961.sorted.filtered_peak_1296
chr1	112202908	112203398	491	16.91	4.43769	2.64224	2.04479	C7KUGACXX_8_7961.sorted.filtered_peak_1297
chr1	112250396	112250662	267	15.66	4.28625	2.67099	1.90037	C7KUGACXX_8_7961.sorted.filtered_peak_1298
chr1	112281304	112282236	933	25.45	7.07810	3.03720	4.45119	C7KUGACXX_8_7961.sorted.filtered_peak_1299
chr1	112297787	112298899	1113	44.21	14.93187	3.78994	11.92537	C7KUGACXX_8_7961.sorted.filtered_peak_1300
chr1	112887095	112887712	618	16.21	6.26931	3.46395	3.72561	C7KUGACXX_8_7961.sorted.filtered_peak_1301
chr1	112933450	112933803	354	20.60	7.30467	3.47092	4.67578	C7KUGACXX_8_7961.sorted.filtered_peak_1302
chr1	112938566	112939547	982	22.49	6.69151	3.07623	4.11515	C7KUGACXX_8_7961.sorted.filtered_peak_1303
chr1	113008653	113009281	629	15.44	4.39146	2.72846	2.00064	C7KUGACXX_8_7961.sorted.filtered_peak_1304
chr1	113160833	113161184	352	25.29	3.48836	1.98561	1.22470	C7KUGACXX_8_7961.sorted.filtered_peak_1305
chr1	113161548	113162968	1421	40.11	11.62087	3.17877	8.82563	C7KUGACXX_8_7961.sorted.filtered_peak_1306
chr1	113217139	113217550	412	17.98	4.69990	2.68359	2.27240	C7KUGACXX_8_7961.sorted.filtered_peak_1307
chr1	113247580	113248166	587	27.09	5.63065	2.51322	3.12455	C7KUGACXX_8_7961.sorted.filtered_peak_1308
chr1	113249702	113250173	472	27.05	5.37696	2.45035	2.88722	C7KUGACXX_8_7961.sorted.filtered_peak_1309
chr1	113257882	113258419	538	49.96	18.44499	4.17726	15.27086	C7KUGACXX_8_7961.sorted.filtered_peak_1310
chr1	113351713	113352072	360	11.34	3.41947	2.57326	1.16017	C7KUGACXX_8_7961.sorted.filtered_peak_1311
chr1	113497824	113499263	1440	35.70	9.19289	2.97158	6.47747	C7KUGACXX_8_7961.sorted.filtered_peak_1312
chr1	113589358	113589635	278	15.43	5.71026	3.33301	3.18505	C7KUGACXX_8_7961.sorted.filtered_peak_1313
chr1	113596884	113597133	250	11.86	3.70486	2.68090	1.39487	C7KUGACXX_8_7961.sorted.filtered_peak_1314
chr1	113615104	113616367	1264	32.54	13.34147	4.28694	10.41367	C7KUGACXX_8_7961.sorted.filtered_peak_1315
chr1	113689156	113689797	642	18.71	6.90314	3.47062	4.31569	C7KUGACXX_8_7961.sorted.filtered_peak_1316
chr1	113719839	113720088	250	12.91	4.31448	2.90002	1.92157	C7KUGACXX_8_7961.sorted.filtered_peak_1317
chr1	113932555	113933282	728	30.02	9.41599	3.41897	6.66202	C7KUGACXX_8_7961.sorted.filtered_peak_1318
chr1	114301462	114302559	1098	21.27	5.81666	2.87252	3.29855	C7KUGACXX_8_7961.sorted.filtered_peak_1319
chr1	114323369	114323675	307	24.72	6.19565	2.80425	3.63368	C7KUGACXX_8_7961.sorted.filtered_peak_1320
chr1	114326237	114326960	724	24.70	5.81402	2.67918	3.28729	C7KUGACXX_8_7961.sorted.filtered_peak_1321
chr1	114354181	114355557	1377	49.77	16.99176	3.63834	13.92263	C7KUGACXX_8_7961.sorted.filtered_peak_1322
chr1	114414158	114414710	553	37.17	11.15319	3.34734	8.34358	C7KUGACXX_8_7961.sorted.filtered_peak_1323
chr1	114423680	114424055	376	11.04	3.25224	2.50993	1.02307	C7KUGACXX_8_7961.sorted.filtered_peak_1324
chr1	114447111	114448279	1169	64.68	25.24123	4.42989	21.75429	C7KUGACXX_8_7961.sorted.filtered_peak_1325
chr1	114471720	114473394	1675	38.37	8.92471	2.82357	6.20852	C7KUGACXX_8_7961.sorted.filtered_peak_1326
chr1	114489964	114490455	492	18.40	6.03132	3.15210	3.50477	C7KUGACXX_8_7961.sorted.filtered_peak_1327
chr1	114888959	114889532	574	26.41	7.88935	3.19606	5.23139	C7KUGACXX_8_7961.sorted.filtered_peak_1328
chr1	115053046	115054489	1444	39.96	11.60039	3.32633	8.75404	C7KUGACXX_8_7961.sorted.filtered_peak_1329
chr1	115123946	115124617	672	41.93	16.71642	4.32568	13.62934	C7KUGACXX_8_7961.sorted.filtered_peak_1330
chr1	115212121	115212968	848	22.14	6.27589	2.94703	3.73297	C7KUGACXX_8_7961.sorted.filtered_peak_1331
chr1	115258955	115259722	768	32.00	11.81474	3.88958	8.95899	C7KUGACXX_8_7961.sorted.filtered_peak_1332
chr1	115299885	115300992	1108	53.09	17.86503	3.88683	14.72262	C7KUGACXX_8_7961.sorted.filtered_peak_1333
chr1	115322719	115323601	883	31.99	13.76184	4.33073	10.83581	C7KUGACXX_8_7961.sorted.filtered_peak_1334
chr1	115605074	115605895	822	27.69	10.21241	3.83962	7.41804	C7KUGACXX_8_7961.sorted.filtered_peak_1335
chr1	115641565	115642348	784	27.14	10.66214	4.04487	7.84575	C7KUGACXX_8_7961.sorted.filtered_peak_1336
chr1	116150868	116151164	297	11.57	3.54948	2.62091	1.27084	C7KUGACXX_8_7961.sorted.filtered_peak_1337
chr1	116184954	116185679	726	21.62	7.24099	3.30262	4.64453	C7KUGACXX_8_7961.sorted.filtered_peak_1338
chr1	116518595	116518894	300	14.90	4.27805	2.71485	1.90548	C7KUGACXX_8_7961.sorted.filtered_peak_1339
chr1	116681676	116682239	564	13.49	4.70506	3.02198	2.28450	C7KUGACXX_8_7961.sorted.filtered_peak_1340
chr1	116694476	116694981	506	18.40	5.80755	3.08245	3.28298	C7KUGACXX_8_7961.sorted.filtered_peak_1341
chr1	116710931	116711255	325	15.43	4.54342	2.79611	2.13532	C7KUGACXX_8_7961.sorted.filtered_peak_1342
chr1	116868499	116869126	628	17.55	4.49937	2.62279	2.10660	C7KUGACXX_8_7961.sorted.filtered_peak_1343
chr1	116915363	116916399	1037	33.03	8.05230	2.80726	5.41349	C7KUGACXX_8_7961.sorted.filtered_peak_1344
chr1	116920269	116920752	484	27.18	5.04390	2.34999	2.59306	C7KUGACXX_8_7961.sorted.filtered_peak_1345
chr1	116961049	116961389	341	19.61	5.26300	2.77758	2.79034	C7KUGACXX_8_7961.sorted.filtered_peak_1346
chr1	117046976	117047479	504	45.05	18.36917	4.57636	15.19139	C7KUGACXX_8_7961.sorted.filtered_peak_1347
chr1	117057527	117058660	1134	34.72	10.29926	3.24599	7.53581	C7KUGACXX_8_7961.sorted.filtered_peak_1348
chr1	117099165	117099541	377	24.93	6.70872	2.94081	4.12144	C7KUGACXX_8_7961.sorted.filtered_peak_1349
chr1	117112908	117113950	1043	30.83	6.03460	2.47924	3.49110	C7KUGACXX_8_7961.sorted.filtered_peak_1350
chr1	117279932	117280931	1000	27.52	5.62166	2.48589	3.12356	C7KUGACXX_8_7961.sorted.filtered_peak_1351
chr1	117281234	117281898	665	29.64	6.92707	2.76161	4.31535	C7KUGACXX_8_7961.sorted.filtered_peak_1352
chr1	117296755	117297229	475	24.17	6.00562	2.75633	3.47320	C7KUGACXX_8_7961.sorted.filtered_peak_1353
chr1	117312194	117312678	485	50.41	15.05025	3.49755	12.03371	C7KUGACXX_8_7961.sorted.filtered_peak_1354
chr1	117320623	117321015	393	13.32	3.97647	2.68956	1.64678	C7KUGACXX_8_7961.sorted.filtered_peak_1355
chr1	117359155	117359489	335	19.87	4.38029	2.45415	1.99477	C7KUGACXX_8_7961.sorted.filtered_peak_1356
chr1	117420291	117421122	832	26.35	7.03998	2.93468	4.43943	C7KUGACXX_8_7961.sorted.filtered_peak_1357
chr1	117476301	117476638	338	17.32	4.91196	2.80250	2.47088	C7KUGACXX_8_7961.sorted.filtered_peak_1358
chr1	117544174	117544423	250	17.72	5.67067	3.07698	3.16351	C7KUGACXX_8_7961.sorted.filtered_peak_1359
chr1	117594125	117594429	305	20.66	6.78447	3.28648	4.18213	C7KUGACXX_8_7961.sorted.filtered_peak_1360
chr1	117602029	117603203	1175	38.72	12.15793	3.41169	9.30787	C7KUGACXX_8_7961.sorted.filtered_peak_1361
chr1	117664271	117665052	782	23.97	6.95604	3.07830	4.34752	C7KUGACXX_8_7961.sorted.filtered_peak_1362
chr1	117902051	117902320	270	12.42	4.05192	2.79910	1.70779	C7KUGACXX_8_7961.sorted.filtered_peak_1363
chr1	117908959	117910556	1598	32.66	7.98768	2.81774	5.35435	C7KUGACXX_8_7961.sorted.filtered_peak_1364
chr1	118077630	118077935	306	15.42	3.94422	2.53804	1.61128	C7KUGACXX_8_7961.sorted.filtered_peak_1365
chr1	118148026	118149607	1582	51.61	14.27827	3.20571	11.31456	C7KUGACXX_8_7961.sorted.filtered_peak_1366
chr1	118198748	118199254	507	45.27	9.36337	2.68054	6.61842	C7KUGACXX_8_7961.sorted.filtered_peak_1367
chr1	118201366	118201651	286	38.37	5.52603	2.15561	3.02519	C7KUGACXX_8_7961.sorted.filtered_peak_1368
chr1	118206916	118207409	494	46.32	14.57385	3.63124	11.57632	C7KUGACXX_8_7961.sorted.filtered_peak_1369
chr1	118217149	118217523	375	20.19	6.63951	3.24916	4.05959	C7KUGACXX_8_7961.sorted.filtered_peak_1370
chr1	118301471	118301937	467	18.29	5.66665	3.04096	3.14897	C7KUGACXX_8_7961.sorted.filtered_peak_1371
chr1	118471770	118472804	1035	30.17	10.83293	3.69884	8.04669	C7KUGACXX_8_7961.sorted.filtered_peak_1372
chr1	119287708	119288048	341	12.39	4.02005	2.79295	1.66943	C7KUGACXX_8_7961.sorted.filtered_peak_1373
chr1	119682632	119683602	971	53.99	22.46213	4.64068	19.10968	C7KUGACXX_8_7961.sorted.filtered_peak_1374
chr1	119861313	119861562	250	15.35	4.21360	2.66012	1.83891	C7KUGACXX_8_7961.sorted.filtered_peak_1375
chr1	120190679	120190928	250	14.94	4.25337	2.70519	1.87546	C7KUGACXX_8_7961.sorted.filtered_peak_1376
chr1	120351606	120351860	255	16.47	5.21956	3.00967	2.73963	C7KUGACXX_8_7961.sorted.filtered_peak_1377
chr1	120529841	120530922	1082	13.20	4.00311	2.72220	1.65591	C7KUGACXX_8_7961.sorted.filtered_peak_1378
chr1	120612033	120612284	252	18.32	7.94004	4.02880	5.25386	C7KUGACXX_8_7961.sorted.filtered_peak_1379
chr1	121258181	121258605	425	20.46	5.59471	2.84878	3.08950	C7KUGACXX_8_7961.sorted.filtered_peak_1380
chr1	121260470	121261664	1195	23.88	7.40184	3.18335	4.78390	C7KUGACXX_8_7961.sorted.filtered_peak_1381
chr1	121484321	121485516	1196	101.66	60.81784	7.60753	56.26108	C7KUGACXX_8_7961.sorted.filtered_peak_1382
chr1	142535537	142536707	1171	34.74	4.97116	2.11685	2.52676	C7KUGACXX_8_7961.sorted.filtered_peak_1383
chr1	142537474	142539313	1840	44.22	8.93292	2.63418	6.21379	C7KUGACXX_8_7961.sorted.filtered_peak_1384
chr1	142653980	142654329	350	16.01	6.30040	3.54654	3.72578	C7KUGACXX_8_7961.sorted.filtered_peak_1385
chr1	143536773	143537175	403	15.78	5.38247	3.12722	2.90332	C7KUGACXX_8_7961.sorted.filtered_peak_1386
chr1	144019033	144019282	250	11.76	3.64802	2.65751	1.35513	C7KUGACXX_8_7961.sorted.filtered_peak_1387
chr1	144533583	144534319	737	44.02	14.16314	3.64878	11.18412	C7KUGACXX_8_7961.sorted.filtered_peak_1388
chr1	144536098	144536404	307	47.75	17.91816	4.28636	14.75949	C7KUGACXX_8_7961.sorted.filtered_peak_1389
chr1	144907930	144908265	336	13.97	4.83177	3.04333	2.40004	C7KUGACXX_8_7961.sorted.filtered_peak_1390
chr1	144908473	144908817	345	18.26	7.33223	3.70232	4.70901	C7KUGACXX_8_7961.sorted.filtered_peak_1391
chr1	144931800	144932678	879	77.21	17.88311	2.98893	14.74128	C7KUGACXX_8_7961.sorted.filtered_peak_1392
chr1	144935451	144935755	305	50.78	7.00979	2.18088	4.39139	C7KUGACXX_8_7961.sorted.filtered_peak_1393
chr1	145004317	145004661	345	31.00	5.00919	2.22239	2.55886	C7KUGACXX_8_7961.sorted.filtered_peak_1394
chr1	145039408	145040231	824	34.10	5.58484	2.26868	3.08116	C7KUGACXX_8_7961.sorted.filtered_peak_1395
chr1	145058954	145059510	557	31.95	4.55613	2.09265	2.14944	C7KUGACXX_8_7961.sorted.filtered_peak_1396
chr1	145096179	145096657	479	38.06	9.68015	3.00758	6.92136	C7KUGACXX_8_7961.sorted.filtered_peak_1397
chr1	145117815	145118285	471	23.61	5.99035	2.79082	3.45354	C7KUGACXX_8_7961.sorted.filtered_peak_1398
chr1	145139242	145139574	333	15.08	5.84368	3.35377	3.35312	C7KUGACXX_8_7961.sorted.filtered_peak_1399
chr1	145291660	145292167	508	14.48	5.37082	3.21257	2.91972	C7KUGACXX_8_7961.sorted.filtered_peak_1400
chr1	145292398	145292702	305	15.17	5.71806	3.33559	3.21515	C7KUGACXX_8_7961.sorted.filtered_peak_1401
chr1	145382140	145383088	949	18.67	8.15171	4.00971	5.48043	C7KUGACXX_8_7961.sorted.filtered_peak_1402
chr1	145396640	145397697	1058	27.32	5.42963	2.45571	2.93268	C7KUGACXX_8_7961.sorted.filtered_peak_1403
chr1	145421639	145421982	344	19.50	6.82581	3.38602	4.23075	C7KUGACXX_8_7961.sorted.filtered_peak_1404
chr1	145427102	145427878	777	24.54	9.63608	3.86988	6.89725	C7KUGACXX_8_7961.sorted.filtered_peak_1405
chr1	145437578	145438657	1080	43.99	11.46790	3.14080	8.60204	C7KUGACXX_8_7961.sorted.filtered_peak_1406
chr1	145454554	145456029	1476	33.73	6.42509	2.44178	3.87679	C7KUGACXX_8_7961.sorted.filtered_peak_1407
chr1	145470080	145470803	724	39.74	13.57434	3.70367	10.64767	C7KUGACXX_8_7961.sorted.filtered_peak_1408
chr1	145476697	145477553	857	41.36	12.21307	3.34690	9.34734	C7KUGACXX_8_7961.sorted.filtered_peak_1409
chr1	145507096	145508424	1329	30.29	11.26592	3.86982	8.43907	C7KUGACXX_8_7961.sorted.filtered_peak_1410
chr1	145515905	145516666	762	40.46	18.66018	5.03841	15.48430	C7KUGACXX_8_7961.sorted.filtered_peak_1411
chr1	145548813	145549334	522	21.11	8.54229	3.84685	5.86273	C7KUGACXX_8_7961.sorted.filtered_peak_1412
chr1	145562664	145563148	485	13.91	4.37885	2.83279	1.99511	C7KUGACXX_8_7961.sorted.filtered_peak_1413
chr1	145574898	145576351	1454	35.25	10.10223	3.24983	7.31882	C7KUGACXX_8_7961.sorted.filtered_peak_1414
chr1	145589270	145589754	485	21.89	6.29191	2.98285	3.74615	C7KUGACXX_8_7961.sorted.filtered_peak_1415
chr1	145610564	145611337	774	27.79	13.33131	4.93506	10.37628	C7KUGACXX_8_7961.sorted.filtered_peak_1416
chr1	145713507	145713838	332	17.30	4.86757	2.79392	2.42390	C7KUGACXX_8_7961.sorted.filtered_peak_1417
chr1	145744025	145744593	569	16.81	5.75004	3.20168	3.22921	C7KUGACXX_8_7961.sorted.filtered_peak_1418
chr1	146555990	146556828	839	32.25	11.59505	3.82620	8.74452	C7KUGACXX_8_7961.sorted.filtered_peak_1419
chr1	146643346	146644613	1268	36.19	11.61520	3.53064	8.76834	C7KUGACXX_8_7961.sorted.filtered_peak_1420
chr1	146714011	146715161	1151	40.23	13.69127	3.85565	10.72123	C7KUGACXX_8_7961.sorted.filtered_peak_1421
chr1	147070761	147072334	1574	38.48	11.92209	3.37822	9.08439	C7KUGACXX_8_7961.sorted.filtered_peak_1422
chr1	147089768	147090497	730	23.09	7.83574	3.43345	5.18471	C7KUGACXX_8_7961.sorted.filtered_peak_1423
chr1	147119886	147120713	828	20.61	5.28227	2.72053	2.81287	C7KUGACXX_8_7961.sorted.filtered_peak_1424
chr1	147142205	147143144	940	29.29	10.51740	3.68613	7.74644	C7KUGACXX_8_7961.sorted.filtered_peak_1425
chr1	147727120	147727537	418	19.03	4.28450	2.46516	1.90671	C7KUGACXX_8_7961.sorted.filtered_peak_1426
chr1	147735448	147736166	719	16.22	6.48370	3.59078	3.90341	C7KUGACXX_8_7961.sorted.filtered_peak_1427
chr1	147752489	147752901	413	18.70	8.41718	4.10855	5.74246	C7KUGACXX_8_7961.sorted.filtered_peak_1428
chr1	147790394	147791059	666	16.42	6.36480	3.45779	3.82264	C7KUGACXX_8_7961.sorted.filtered_peak_1429
chr1	147806286	147807410	1125	19.09	7.09268	3.51886	4.48241	C7KUGACXX_8_7961.sorted.filtered_peak_1430
chr1	148241349	148241698	350	29.02	17.22690	6.25902	14.10261	C7KUGACXX_8_7961.sorted.filtered_peak_1431
chr1	148550109	148550438	330	13.87	4.45076	2.87055	2.06047	C7KUGACXX_8_7961.sorted.filtered_peak_1432
chr1	148551315	148552139	825	16.62	5.28387	3.00511	2.81745	C7KUGACXX_8_7961.sorted.filtered_peak_1433
chr1	148552421	148552744	324	18.59	5.96313	3.13103	3.42659	C7KUGACXX_8_7961.sorted.filtered_peak_1434
chr1	148556722	148556980	259	14.73	5.47071	3.27908	2.97031	C7KUGACXX_8_7961.sorted.filtered_peak_1435
chr1	149215683	149216228	546	12.60	4.14053	2.83482	1.77696	C7KUGACXX_8_7961.sorted.filtered_peak_1436
chr1	149223212	149224153	942	57.16	23.62674	4.62856	20.21736	C7KUGACXX_8_7961.sorted.filtered_peak_1437
chr1	149224455	149224970	516	44.90	14.47660	3.64884	11.48739	C7KUGACXX_8_7961.sorted.filtered_peak_1438
chr1	149815046	149815683	638	21.58	7.50295	3.45927	4.86374	C7KUGACXX_8_7961.sorted.filtered_peak_1439
chr1	149821344	149821819	476	18.11	5.66584	3.04315	3.15662	C7KUGACXX_8_7961.sorted.filtered_peak_1440
chr1	149857023	149857358	336	34.25	3.62385	1.83876	1.33900	C7KUGACXX_8_7961.sorted.filtered_peak_1441
chr1	149858109	149858599	491	64.85	17.90295	3.36102	14.75751	C7KUGACXX_8_7961.sorted.filtered_peak_1442
chr1	149859202	149860227	1026	50.20	10.74244	2.69747	7.96944	C7KUGACXX_8_7961.sorted.filtered_peak_1443
chr1	149870923	149871767	845	23.84	9.20080	3.79840	6.48897	C7KUGACXX_8_7961.sorted.filtered_peak_1444
chr1	149899360	149900374	1015	27.05	8.83112	3.42336	6.12114	C7KUGACXX_8_7961.sorted.filtered_peak_1445
chr1	149910958	149911325	368	16.04	5.03472	2.95438	2.58139	C7KUGACXX_8_7961.sorted.filtered_peak_1446
chr1	149934280	149934624	345	13.81	4.77656	3.03500	2.35217	C7KUGACXX_8_7961.sorted.filtered_peak_1447
chr1	149982173	149982927	755	25.73	9.14794	3.62847	6.42039	C7KUGACXX_8_7961.sorted.filtered_peak_1448
chr1	150039225	150040118	894	20.64	6.05416	2.99895	3.51853	C7KUGACXX_8_7961.sorted.filtered_peak_1449
chr1	150064275	150064555	281	14.71	4.39189	2.78010	2.00411	C7KUGACXX_8_7961.sorted.filtered_peak_1450
chr1	150078528	150078791	264	18.94	5.07692	2.75910	2.62027	C7KUGACXX_8_7961.sorted.filtered_peak_1451
chr1	150121835	150122231	397	25.22	6.00837	2.70724	3.46912	C7KUGACXX_8_7961.sorted.filtered_peak_1452
chr1	150123557	150123883	327	27.46	6.57050	2.75835	3.99443	C7KUGACXX_8_7961.sorted.filtered_peak_1453
chr1	150159142	150159451	310	15.27	5.11665	3.05667	2.65497	C7KUGACXX_8_7961.sorted.filtered_peak_1454
chr1	150185755	150186609	855	34.71	15.29131	4.55905	12.28090	C7KUGACXX_8_7961.sorted.filtered_peak_1455
chr1	150206617	150208947	2331	42.04	9.58009	2.73006	6.86344	C7KUGACXX_8_7961.sorted.filtered_peak_1456
chr1	150227903	150228554	652	16.52	4.91181	2.87364	2.45976	C7KUGACXX_8_7961.sorted.filtered_peak_1457
chr1	150240648	150241917	1270	35.00	10.51063	3.29840	7.73250	C7KUGACXX_8_7961.sorted.filtered_peak_1458
chr1	150266047	150266655	609	23.69	9.70890	4.12017	6.92280	C7KUGACXX_8_7961.sorted.filtered_peak_1459
chr1	150293712	150294632	921	42.87	19.64836	4.84930	16.45358	C7KUGACXX_8_7961.sorted.filtered_peak_1460
chr1	150335961	150337483	1523	51.22	14.97362	3.35098	11.98411	C7KUGACXX_8_7961.sorted.filtered_peak_1461
chr1	150359128	150359380	253	12.61	4.14449	2.83744	1.77719	C7KUGACXX_8_7961.sorted.filtered_peak_1462
chr1	150389887	150390136	250	11.06	3.26567	2.51507	1.03388	C7KUGACXX_8_7961.sorted.filtered_peak_1463
chr1	150459496	150460133	638	26.28	10.45206	4.01295	7.65734	C7KUGACXX_8_7961.sorted.filtered_peak_1464
chr1	150487911	150488487	577	29.91	10.39284	3.70586	7.59263	C7KUGACXX_8_7961.sorted.filtered_peak_1465
chr1	150533475	150534002	528	37.11	4.31975	1.93662	1.94462	C7KUGACXX_8_7961.sorted.filtered_peak_1466
chr1	150534298	150536103	1806	42.76	5.41036	2.03409	2.94325	C7KUGACXX_8_7961.sorted.filtered_peak_1467
chr1	150539854	150540539	686	43.69	7.98154	2.49231	5.30702	C7KUGACXX_8_7961.sorted.filtered_peak_1468
chr1	150551528	150552625	1098	47.32	14.79947	3.56076	11.80211	C7KUGACXX_8_7961.sorted.filtered_peak_1469
chr1	150583866	150584723	858	27.73	9.07971	3.38286	6.38926	C7KUGACXX_8_7961.sorted.filtered_peak_1470
chr1	150585923	150586330	408	23.30	6.19150	2.88433	3.63084	C7KUGACXX_8_7961.sorted.filtered_peak_1471
chr1	150601439	150602371	933	56.95	24.55040	4.95043	21.08523	C7KUGACXX_8_7961.sorted.filtered_peak_1472
chr1	150669463	150670188	726	36.35	16.67332	4.77955	13.61305	C7KUGACXX_8_7961.sorted.filtered_peak_1473
chr1	150738013	150738428	416	22.50	8.29121	3.64845	5.61327	C7KUGACXX_8_7961.sorted.filtered_peak_1474
chr1	150743282	150743701	420	23.88	9.10585	3.80702	6.38093	C7KUGACXX_8_7961.sorted.filtered_peak_1475
chr1	150848617	150849501	885	46.59	17.73315	4.22007	14.59753	C7KUGACXX_8_7961.sorted.filtered_peak_1476
chr1	150894942	150895309	368	19.34	4.19969	2.41927	1.83026	C7KUGACXX_8_7961.sorted.filtered_peak_1477
chr1	150898480	150899234	755	35.80	13.85120	4.17759	10.88807	C7KUGACXX_8_7961.sorted.filtered_peak_1478
chr1	150946314	150946840	527	22.50	6.29098	2.95084	3.73617	C7KUGACXX_8_7961.sorted.filtered_peak_1479
chr1	150947116	150947621	506	19.44	4.23112	2.42541	1.85966	C7KUGACXX_8_7961.sorted.filtered_peak_1480
chr1	150980402	150981464	1063	35.57	11.38187	3.45643	8.55668	C7KUGACXX_8_7961.sorted.filtered_peak_1481
chr1	150997087	150997336	250	13.74	4.82698	3.07320	2.38295	C7KUGACXX_8_7961.sorted.filtered_peak_1482
chr1	151020254	151020769	516	17.40	4.34900	2.57857	1.96741	C7KUGACXX_8_7961.sorted.filtered_peak_1483
chr1	151028787	151029043	257	32.11	5.60510	2.33644	3.09231	C7KUGACXX_8_7961.sorted.filtered_peak_1484
chr1	151030197	151030535	339	33.68	6.55200	2.50114	3.97359	C7KUGACXX_8_7961.sorted.filtered_peak_1485
chr1	151031556	151032291	736	33.76	6.89088	2.57522	4.28996	C7KUGACXX_8_7961.sorted.filtered_peak_1486
chr1	151042875	151043939	1065	33.65	12.70704	4.10820	9.77810	C7KUGACXX_8_7961.sorted.filtered_peak_1487
chr1	151118976	151119679	704	28.06	8.93833	3.36846	6.23192	C7KUGACXX_8_7961.sorted.filtered_peak_1488
chr1	151128600	151129190	591	31.02	9.98991	3.54743	7.18985	C7KUGACXX_8_7961.sorted.filtered_peak_1489
chr1	151129908	151130174	267	20.11	3.75763	2.22972	1.45371	C7KUGACXX_8_7961.sorted.filtered_peak_1490
chr1	151137913	151138917	1005	44.72	17.48025	4.10285	14.40002	C7KUGACXX_8_7961.sorted.filtered_peak_1491
chr1	151162274	151162813	540	27.43	11.11430	4.21355	8.26087	C7KUGACXX_8_7961.sorted.filtered_peak_1492
chr1	151170490	151171704	1215	29.97	9.50574	3.32121	6.78722	C7KUGACXX_8_7961.sorted.filtered_peak_1493
chr1	151184637	151185097	461	12.00	3.78866	2.70968	1.47118	C7KUGACXX_8_7961.sorted.filtered_peak_1494
chr1	151226947	151227806	860	23.86	9.07907	3.67371	6.38928	C7KUGACXX_8_7961.sorted.filtered_peak_1495
chr1	151253645	151255233	1589	61.29	18.49632	3.69840	15.30282	C7KUGACXX_8_7961.sorted.filtered_peak_1496
chr1	151299536	151300582	1047	32.97	12.91187	4.07472	10.01381	C7KUGACXX_8_7961.sorted.filtered_peak_1497
chr1	151313376	151313632	257	20.24	5.71868	2.91283	3.20274	C7KUGACXX_8_7961.sorted.filtered_peak_1498
chr1	151319390	151320245	856	50.36	20.16889	4.43829	16.91672	C7KUGACXX_8_7961.sorted.filtered_peak_1499
chr1	151371767	151372372	606	34.06	13.65479	4.29085	10.69595	C7KUGACXX_8_7961.sorted.filtered_peak_1500
chr1	151416302	151416604	303	18.82	7.16908	3.60846	4.54148	C7KUGACXX_8_7961.sorted.filtered_peak_1501
chr1	151430405	151432103	1699	25.45	5.35026	2.49597	2.87354	C7KUGACXX_8_7961.sorted.filtered_peak_1502
chr1	151483178	151483930	753	22.95	6.00231	2.82743	3.46906	C7KUGACXX_8_7961.sorted.filtered_peak_1503
chr1	151512554	151513109	556	31.85	11.51940	3.86594	8.66057	C7KUGACXX_8_7961.sorted.filtered_peak_1504
chr1	151584208	151584838	631	29.05	10.85522	3.92689	8.02164	C7KUGACXX_8_7961.sorted.filtered_peak_1505
chr1	151626752	151627001	250	11.73	3.63022	2.65344	1.33208	C7KUGACXX_8_7961.sorted.filtered_peak_1506
chr1	151735504	151736371	868	20.45	6.34231	3.11666	3.78310	C7KUGACXX_8_7961.sorted.filtered_peak_1507
chr1	151762555	151763618	1064	45.02	17.56887	4.23224	14.44336	C7KUGACXX_8_7961.sorted.filtered_peak_1508
chr1	151788186	151788577	392	18.93	5.37526	2.86788	2.89487	C7KUGACXX_8_7961.sorted.filtered_peak_1509
chr1	151812002	151812518	517	25.22	5.74427	2.61497	3.24304	C7KUGACXX_8_7961.sorted.filtered_peak_1510
chr1	151871238	151871540	303	20.01	8.69729	4.14141	5.97243	C7KUGACXX_8_7961.sorted.filtered_peak_1511
chr1	151881734	151882507	774	37.16	14.93062	4.35101	11.91734	C7KUGACXX_8_7961.sorted.filtered_peak_1512
chr1	151907479	151907761	283	14.79	4.86422	2.99551	2.41593	C7KUGACXX_8_7961.sorted.filtered_peak_1513
chr1	151918179	151918527	349	27.60	9.25033	3.52602	6.51647	C7KUGACXX_8_7961.sorted.filtered_peak_1514
chr1	151940359	151940821	463	16.29	4.80988	2.84214	2.37382	C7KUGACXX_8_7961.sorted.filtered_peak_1515
chr1	151956758	151957265	508	22.03	7.44190	3.40177	4.79953	C7KUGACXX_8_7961.sorted.filtered_peak_1516
chr1	151965109	151965765	657	22.43	4.00937	2.22490	1.66515	C7KUGACXX_8_7961.sorted.filtered_peak_1517
chr1	151965974	151966943	970	26.48	5.97561	2.64850	3.42999	C7KUGACXX_8_7961.sorted.filtered_peak_1518
chr1	152006967	152008111	1145	23.78	5.81566	2.72477	3.29403	C7KUGACXX_8_7961.sorted.filtered_peak_1519
chr1	152020222	152021157	936	45.18	16.81214	4.12125	13.71445	C7KUGACXX_8_7961.sorted.filtered_peak_1520
chr1	152432772	152433252	481	14.06	3.80008	2.55924	1.48999	C7KUGACXX_8_7961.sorted.filtered_peak_1521
chr1	152657027	152657278	252	15.41	5.89637	3.42146	3.35296	C7KUGACXX_8_7961.sorted.filtered_peak_1522
chr1	153438343	153438592	250	11.70	3.61977	2.64891	1.32496	C7KUGACXX_8_7961.sorted.filtered_peak_1523
chr1	153483397	153483704	308	15.59	4.96747	2.96199	2.51864	C7KUGACXX_8_7961.sorted.filtered_peak_1524
chr1	153508055	153508932	878	26.89	6.00316	2.63087	3.46169	C7KUGACXX_8_7961.sorted.filtered_peak_1525
chr1	153517275	153518440	1166	27.99	6.35939	2.61656	3.83379	C7KUGACXX_8_7961.sorted.filtered_peak_1526
chr1	153538977	153539455	479	19.71	5.72250	2.94067	3.21404	C7KUGACXX_8_7961.sorted.filtered_peak_1527
chr1	153606188	153607069	882	47.29	17.99721	4.27800	14.83577	C7KUGACXX_8_7961.sorted.filtered_peak_1528
chr1	153630864	153631540	677	35.22	13.06846	4.08720	10.12398	C7KUGACXX_8_7961.sorted.filtered_peak_1529
chr1	153642845	153644063	1219	45.06	18.49174	4.28612	15.35457	C7KUGACXX_8_7961.sorted.filtered_peak_1530
chr1	153670221	153670531	311	12.33	3.97884	2.77980	1.63028	C7KUGACXX_8_7961.sorted.filtered_peak_1531
chr1	153699956	153700731	776	55.09	24.65018	5.05500	21.18265	C7KUGACXX_8_7961.sorted.filtered_peak_1532
chr1	153747982	153748660	679	20.62	4.94170	2.59832	2.51303	C7KUGACXX_8_7961.sorted.filtered_peak_1533
chr1	153755730	153756619	890	34.65	14.14358	4.34039	11.18108	C7KUGACXX_8_7961.sorted.filtered_peak_1534
chr1	153777799	153778406	608	17.52	4.57402	2.65985	2.16357	C7KUGACXX_8_7961.sorted.filtered_peak_1535
chr1	153895061	153896127	1067	58.78	20.79012	3.96838	17.50794	C7KUGACXX_8_7961.sorted.filtered_peak_1536
chr1	153918157	153919406	1250	31.15	7.93808	2.92868	5.27626	C7KUGACXX_8_7961.sorted.filtered_peak_1537
chr1	153930201	153931399	1199	39.37	9.61691	2.87151	6.88431	C7KUGACXX_8_7961.sorted.filtered_peak_1538
chr1	153935875	153936501	627	36.03	6.58882	2.41791	4.02169	C7KUGACXX_8_7961.sorted.filtered_peak_1539
chr1	153939682	153940419	738	36.41	9.19236	3.01930	6.43693	C7KUGACXX_8_7961.sorted.filtered_peak_1540
chr1	153949455	153950694	1240	24.61	7.37321	3.10228	4.77152	C7KUGACXX_8_7961.sorted.filtered_peak_1541
chr1	153959336	153959603	268	20.18	4.86591	2.61386	2.42069	C7KUGACXX_8_7961.sorted.filtered_peak_1542
chr1	153962914	153963605	692	37.19	16.22417	4.70993	13.14319	C7KUGACXX_8_7961.sorted.filtered_peak_1543
chr1	154087708	154088124	417	12.51	4.08834	2.81734	1.72901	C7KUGACXX_8_7961.sorted.filtered_peak_1544
chr1	154130180	154131165	986	33.51	14.34447	4.24913	11.41983	C7KUGACXX_8_7961.sorted.filtered_peak_1545
chr1	154154518	154155982	1465	37.13	9.24160	2.96965	6.49921	C7KUGACXX_8_7961.sorted.filtered_peak_1546
chr1	154192692	154194190	1499	49.01	13.92613	3.21370	10.98563	C7KUGACXX_8_7961.sorted.filtered_peak_1547
chr1	154244627	154245315	689	44.56	19.24949	4.78102	16.04497	C7KUGACXX_8_7961.sorted.filtered_peak_1548
chr1	154297131	154297622	492	23.52	3.83448	2.13299	1.51843	C7KUGACXX_8_7961.sorted.filtered_peak_1549
chr1	154300945	154301363	419	24.04	3.74717	2.09016	1.44681	C7KUGACXX_8_7961.sorted.filtered_peak_1550
chr1	154309787	154310456	670	25.72	7.44073	3.07564	4.82390	C7KUGACXX_8_7961.sorted.filtered_peak_1551
chr1	154315153	154315842	690	22.77	6.51130	3.00392	3.94501	C7KUGACXX_8_7961.sorted.filtered_peak_1552
chr1	154325908	154326305	398	15.12	3.80837	2.49543	1.49668	C7KUGACXX_8_7961.sorted.filtered_peak_1553
chr1	154359030	154359504	475	16.19	6.14550	3.43879	3.59477	C7KUGACXX_8_7961.sorted.filtered_peak_1554
chr1	154377738	154378023	286	22.03	4.11436	2.26826	1.76624	C7KUGACXX_8_7961.sorted.filtered_peak_1555
chr1	154404146	154404648	503	16.08	4.54093	2.74426	2.13226	C7KUGACXX_8_7961.sorted.filtered_peak_1556
chr1	154417600	154417853	254	13.90	4.48452	2.88610	2.08715	C7KUGACXX_8_7961.sorted.filtered_peak_1557
chr1	154435881	154436433	553	21.56	6.00085	2.89998	3.47778	C7KUGACXX_8_7961.sorted.filtered_peak_1558
chr1	154452215	154452682	468	16.18	5.91599	3.34480	3.37473	C7KUGACXX_8_7961.sorted.filtered_peak_1559
chr1	154472529	154472902	374	14.39	4.74136	2.96364	2.31623	C7KUGACXX_8_7961.sorted.filtered_peak_1560
chr1	154530724	154532207	1484	49.30	14.28965	3.24054	11.34167	C7KUGACXX_8_7961.sorted.filtered_peak_1561
chr1	154540320	154540785	466	15.41	3.90847	2.52207	1.58367	C7KUGACXX_8_7961.sorted.filtered_peak_1562
chr1	154580374	154581505	1132	32.57	10.25360	3.34721	7.49321	C7KUGACXX_8_7961.sorted.filtered_peak_1563
chr1	154587565	154587814	250	15.82	5.42916	3.15765	2.93364	C7KUGACXX_8_7961.sorted.filtered_peak_1564
chr1	154600066	154600817	752	30.83	10.55644	3.60349	7.77386	C7KUGACXX_8_7961.sorted.filtered_peak_1565
chr1	154635087	154635483	397	11.39	3.44782	2.58374	1.18407	C7KUGACXX_8_7961.sorted.filtered_peak_1566
chr1	154642304	154642571	268	13.73	4.81987	3.07222	2.37390	C7KUGACXX_8_7961.sorted.filtered_peak_1567
chr1	154732916	154733395	480	15.62	3.79926	2.46611	1.48131	C7KUGACXX_8_7961.sorted.filtered_peak_1568
chr1	154757343	154757592	250	13.65	3.93595	2.65841	1.60010	C7KUGACXX_8_7961.sorted.filtered_peak_1569
chr1	154763826	154764252	427	18.20	5.86500	3.12170	3.33836	C7KUGACXX_8_7961.sorted.filtered_peak_1570
chr1	154898151	154898444	294	12.16	3.55631	2.58378	1.27999	C7KUGACXX_8_7961.sorted.filtered_peak_1571
chr1	154908856	154910330	1475	52.94	15.55336	3.43909	12.51658	C7KUGACXX_8_7961.sorted.filtered_peak_1572
chr1	154927438	154928731	1294	35.85	8.49603	2.84045	5.80564	C7KUGACXX_8_7961.sorted.filtered_peak_1573
chr1	154933581	154934694	1114	33.67	8.52491	2.96176	5.82787	C7KUGACXX_8_7961.sorted.filtered_peak_1574
chr1	154946262	154947906	1645	53.57	14.57627	3.19796	11.60518	C7KUGACXX_8_7961.sorted.filtered_peak_1575
chr1	154955235	154956129	895	41.18	17.99710	4.43727	14.89495	C7KUGACXX_8_7961.sorted.filtered_peak_1576
chr1	154973427	154974230	804	36.07	5.84572	2.27824	3.31611	C7KUGACXX_8_7961.sorted.filtered_peak_1577
chr1	154974456	154974946	491	47.65	10.40614	2.77522	7.61865	C7KUGACXX_8_7961.sorted.filtered_peak_1578
chr1	154989880	154990249	370	21.91	5.51719	2.73758	3.01523	C7KUGACXX_8_7961.sorted.filtered_peak_1579
chr1	155022797	155023271	475	22.84	4.47533	2.34590	2.08997	C7KUGACXX_8_7961.sorted.filtered_peak_1580
chr1	155023525	155024087	563	24.30	5.25798	2.51048	2.80247	C7KUGACXX_8_7961.sorted.filtered_peak_1581
chr1	155034007	155034256	250	20.18	4.16939	2.36967	1.80369	C7KUGACXX_8_7961.sorted.filtered_peak_1582
chr1	155035970	155036516	547	21.56	4.76932	2.49208	2.35762	C7KUGACXX_8_7961.sorted.filtered_peak_1583
chr1	155057227	155058446	1220	40.77	12.32969	3.38896	9.46876	C7KUGACXX_8_7961.sorted.filtered_peak_1584
chr1	155107783	155108672	890	38.33	12.48864	3.57247	9.61121	C7KUGACXX_8_7961.sorted.filtered_peak_1585
chr1	155140344	155140662	319	22.89	6.48129	2.99964	3.90543	C7KUGACXX_8_7961.sorted.filtered_peak_1586
chr1	155145341	155146510	1170	47.11	12.38898	3.10425	9.51486	C7KUGACXX_8_7961.sorted.filtered_peak_1587
chr1	155162961	155163540	580	30.18	6.11671	2.51275	3.57704	C7KUGACXX_8_7961.sorted.filtered_peak_1588
chr1	155164164	155164906	743	38.89	11.37913	3.39247	8.51834	C7KUGACXX_8_7961.sorted.filtered_peak_1589
chr1	155176775	155177580	806	20.20	4.07971	2.33375	1.73291	C7KUGACXX_8_7961.sorted.filtered_peak_1590
chr1	155178458	155179263	806	26.42	8.00847	3.26487	5.32765	C7KUGACXX_8_7961.sorted.filtered_peak_1591
chr1	155189462	155189880	419	13.97	4.56796	2.92790	2.15246	C7KUGACXX_8_7961.sorted.filtered_peak_1592
chr1	155196444	155197990	1547	41.26	14.13528	3.65329	11.17051	C7KUGACXX_8_7961.sorted.filtered_peak_1593
chr1	155214143	155215123	981	44.70	16.06087	3.83631	13.03292	C7KUGACXX_8_7961.sorted.filtered_peak_1594
chr1	155220306	155221004	699	23.22	6.27113	2.87168	3.74017	C7KUGACXX_8_7961.sorted.filtered_peak_1595
chr1	155225129	155225399	271	18.42	4.11515	2.43610	1.75447	C7KUGACXX_8_7961.sorted.filtered_peak_1596
chr1	155231448	155232627	1180	32.71	10.65466	3.38523	7.88986	C7KUGACXX_8_7961.sorted.filtered_peak_1597
chr1	155242781	155243538	758	33.51	8.31078	2.92415	5.61615	C7KUGACXX_8_7961.sorted.filtered_peak_1598
chr1	155246929	155247418	490	27.69	6.34105	2.66777	3.79417	C7KUGACXX_8_7961.sorted.filtered_peak_1599
chr1	155247991	155248431	441	19.40	3.91113	2.31544	1.58453	C7KUGACXX_8_7961.sorted.filtered_peak_1600
chr1	155278103	155279488	1386	39.30	14.81508	3.88709	11.86048	C7KUGACXX_8_7961.sorted.filtered_peak_1601
chr1	155292852	155294401	1550	33.79	7.11781	2.59380	4.51987	C7KUGACXX_8_7961.sorted.filtered_peak_1602
chr1	155484408	155485103	696	13.53	4.71854	3.02892	2.29659	C7KUGACXX_8_7961.sorted.filtered_peak_1603
chr1	155505931	155506399	469	20.66	6.75291	3.26206	4.16116	C7KUGACXX_8_7961.sorted.filtered_peak_1604
chr1	155532161	155533169	1009	46.86	19.10266	4.46348	15.92570	C7KUGACXX_8_7961.sorted.filtered_peak_1605
chr1	155579363	155580040	678	22.39	10.36443	4.47178	7.55922	C7KUGACXX_8_7961.sorted.filtered_peak_1606
chr1	155607106	155607467	362	14.51	5.35635	3.23313	2.87589	C7KUGACXX_8_7961.sorted.filtered_peak_1607
chr1	155657977	155659017	1041	41.25	16.91266	4.57761	13.79561	C7KUGACXX_8_7961.sorted.filtered_peak_1608
chr1	155707577	155708062	486	11.00	3.21991	2.49582	1.00644	C7KUGACXX_8_7961.sorted.filtered_peak_1609
chr1	155714704	155715557	854	19.97	8.58659	3.95776	5.91694	C7KUGACXX_8_7961.sorted.filtered_peak_1610
chr1	155806610	155806911	302	14.54	5.37611	3.24133	2.89432	C7KUGACXX_8_7961.sorted.filtered_peak_1611
chr1	155826881	155827275	395	36.53	7.90709	2.69046	5.24552	C7KUGACXX_8_7961.sorted.filtered_peak_1612
chr1	155828896	155830096	1201	37.90	8.91735	2.82829	6.20888	C7KUGACXX_8_7961.sorted.filtered_peak_1613
chr1	155830301	155830561	261	32.78	6.50553	2.52672	3.92298	C7KUGACXX_8_7961.sorted.filtered_peak_1614
chr1	155863246	155863723	478	14.29	5.06455	3.14123	2.59609	C7KUGACXX_8_7961.sorted.filtered_peak_1615
chr1	155880881	155881497	617	25.90	10.39814	4.07264	7.60041	C7KUGACXX_8_7961.sorted.filtered_peak_1616
chr1	155903841	155904711	871	42.52	17.02315	4.34376	13.92793	C7KUGACXX_8_7961.sorted.filtered_peak_1617
chr1	155959166	155959518	353	17.99	6.39987	3.36513	3.82997	C7KUGACXX_8_7961.sorted.filtered_peak_1618
chr1	155974687	155975202	516	17.60	6.12974	3.27041	3.59094	C7KUGACXX_8_7961.sorted.filtered_peak_1619
chr1	155990175	155991115	941	25.68	10.01532	3.77298	7.28787	C7KUGACXX_8_7961.sorted.filtered_peak_1620
chr1	156014939	156015200	262	20.25	7.48997	3.58542	4.84798	C7KUGACXX_8_7961.sorted.filtered_peak_1621
chr1	156022928	156023250	323	26.57	4.23704	2.15269	1.86954	C7KUGACXX_8_7961.sorted.filtered_peak_1622
chr1	156023588	156024908	1321	36.58	9.05399	2.90589	6.34035	C7KUGACXX_8_7961.sorted.filtered_peak_1623
chr1	156060516	156060931	416	16.80	6.95618	3.71116	4.36097	C7KUGACXX_8_7961.sorted.filtered_peak_1624
chr1	156066510	156067206	697	20.87	6.83591	3.20370	4.27416	C7KUGACXX_8_7961.sorted.filtered_peak_1625
chr1	156076031	156076700	670	21.90	6.54395	3.06250	3.97711	C7KUGACXX_8_7961.sorted.filtered_peak_1626
chr1	156094555	156094912	358	18.85	3.63533	2.24063	1.34785	C7KUGACXX_8_7961.sorted.filtered_peak_1627
chr1	156096609	156097344	736	25.86	7.35131	3.00630	4.75808	C7KUGACXX_8_7961.sorted.filtered_peak_1628
chr1	156115786	156116102	317	16.46	6.16312	3.41060	3.61476	C7KUGACXX_8_7961.sorted.filtered_peak_1629
chr1	156163472	156164197	726	55.81	25.16482	5.08873	21.68486	C7KUGACXX_8_7961.sorted.filtered_peak_1630
chr1	156182668	156183135	468	52.40	6.40682	2.06426	3.82824	C7KUGACXX_8_7961.sorted.filtered_peak_1631
chr1	156186160	156186706	547	272.78	197.64780	10.80017	191.69406	C7KUGACXX_8_7961.sorted.filtered_peak_1632
chr1	156195331	156195596	266	19.98	6.75032	3.32661	4.15303	C7KUGACXX_8_7961.sorted.filtered_peak_1633
chr1	156252192	156253102	911	49.12	17.43320	3.99014	14.30110	C7KUGACXX_8_7961.sorted.filtered_peak_1634
chr1	156265340	156265833	494	14.30	3.88444	2.57955	1.57628	C7KUGACXX_8_7961.sorted.filtered_peak_1635
chr1	156307536	156308758	1223	56.30	21.73871	4.28034	18.42670	C7KUGACXX_8_7961.sorted.filtered_peak_1636
chr1	156415682	156415931	250	15.09	3.90528	2.54255	1.57005	C7KUGACXX_8_7961.sorted.filtered_peak_1637
chr1	156426271	156427369	1099	40.89	12.33804	3.49615	9.42958	C7KUGACXX_8_7961.sorted.filtered_peak_1638
chr1	156470485	156471332	848	52.68	10.21975	2.64088	7.41586	C7KUGACXX_8_7961.sorted.filtered_peak_1639
chr1	156474445	156475373	929	54.52	11.92694	2.82816	9.05832	C7KUGACXX_8_7961.sorted.filtered_peak_1640
chr1	156494087	156494473	387	17.25	5.12361	2.90596	2.65158	C7KUGACXX_8_7961.sorted.filtered_peak_1641
chr1	156561349	156561892	544	22.96	7.98237	3.46982	5.32827	C7KUGACXX_8_7961.sorted.filtered_peak_1642
chr1	156571070	156571514	445	25.77	10.59938	4.16791	7.78276	C7KUGACXX_8_7961.sorted.filtered_peak_1643
chr1	156629719	156630319	601	24.45	5.57349	2.61865	3.06811	C7KUGACXX_8_7961.sorted.filtered_peak_1644
chr1	156698002	156698879	878	47.14	12.42315	3.12809	9.53454	C7KUGACXX_8_7961.sorted.filtered_peak_1645
chr1	156710507	156711689	1183	55.72	17.95202	3.52941	14.81943	C7KUGACXX_8_7961.sorted.filtered_peak_1646
chr1	156721358	156722239	882	39.52	10.63134	3.13376	7.82239	C7KUGACXX_8_7961.sorted.filtered_peak_1647
chr1	156736541	156737782	1242	47.26	16.81976	3.85707	13.75035	C7KUGACXX_8_7961.sorted.filtered_peak_1648
chr1	156771451	156771717	267	17.71	4.34960	2.56478	1.95912	C7KUGACXX_8_7961.sorted.filtered_peak_1649
chr1	156786064	156786898	835	44.56	16.20393	3.90862	13.15691	C7KUGACXX_8_7961.sorted.filtered_peak_1650
chr1	156829872	156830121	250	19.15	5.00197	2.71873	2.54944	C7KUGACXX_8_7961.sorted.filtered_peak_1651
chr1	157059744	157060222	479	13.08	3.88195	2.66746	1.56175	C7KUGACXX_8_7961.sorted.filtered_peak_1652
chr1	157103290	157103561	272	22.59	5.50903	2.70400	3.00132	C7KUGACXX_8_7961.sorted.filtered_peak_1653
chr1	157108085	157108958	874	27.55	5.80643	2.52272	3.29903	C7KUGACXX_8_7961.sorted.filtered_peak_1654
chr1	158094799	158095120	322	15.45	5.59007	3.26374	3.08211	C7KUGACXX_8_7961.sorted.filtered_peak_1655
chr1	158119416	158119848	433	19.43	6.17102	3.14858	3.61471	C7KUGACXX_8_7961.sorted.filtered_peak_1656
chr1	158173432	158174134	703	12.26	3.95630	2.76510	1.62327	C7KUGACXX_8_7961.sorted.filtered_peak_1657
chr1	158788929	158789647	719	17.04	5.73244	3.16933	3.21347	C7KUGACXX_8_7961.sorted.filtered_peak_1658
chr1	158900285	158900680	396	23.16	6.59373	3.01047	4.01698	C7KUGACXX_8_7961.sorted.filtered_peak_1659
chr1	158966068	158966317	250	15.89	4.35468	2.67548	1.97351	C7KUGACXX_8_7961.sorted.filtered_peak_1660
chr1	158968423	158968674	252	15.58	3.97277	2.54066	1.63814	C7KUGACXX_8_7961.sorted.filtered_peak_1661
chr1	158978548	158979115	568	26.25	4.98103	2.36116	2.54447	C7KUGACXX_8_7961.sorted.filtered_peak_1662
chr1	158979473	158979761	289	27.91	5.56187	2.45955	3.06079	C7KUGACXX_8_7961.sorted.filtered_peak_1663
chr1	158985261	158985647	387	26.34	6.51999	2.79593	3.94640	C7KUGACXX_8_7961.sorted.filtered_peak_1664
chr1	159037538	159037833	296	20.65	5.43157	2.78121	2.94053	C7KUGACXX_8_7961.sorted.filtered_peak_1665
chr1	159038040	159038425	386	20.76	5.38880	2.75888	2.89921	C7KUGACXX_8_7961.sorted.filtered_peak_1666
chr1	159046381	159047503	1123	42.47	13.74075	3.66652	10.77960	C7KUGACXX_8_7961.sorted.filtered_peak_1667
chr1	159750297	159751093	797	39.40	15.30046	4.06972	12.29371	C7KUGACXX_8_7961.sorted.filtered_peak_1668
chr1	159769970	159770387	418	22.50	6.97576	3.17678	4.37597	C7KUGACXX_8_7961.sorted.filtered_peak_1669
chr1	159796054	159796976	923	25.99	6.73824	2.87211	4.15303	C7KUGACXX_8_7961.sorted.filtered_peak_1670
chr1	159797368	159797676	309	22.95	5.26571	2.59195	2.79156	C7KUGACXX_8_7961.sorted.filtered_peak_1671
chr1	159824534	159825034	501	18.78	5.32948	2.86057	2.85108	C7KUGACXX_8_7961.sorted.filtered_peak_1672
chr1	159880158	159881005	848	26.64	7.75729	3.12629	5.11752	C7KUGACXX_8_7961.sorted.filtered_peak_1673
chr1	159893094	159893751	658	30.98	5.25733	2.28139	2.78322	C7KUGACXX_8_7961.sorted.filtered_peak_1674
chr1	159895040	159895633	594	37.30	8.26532	2.69523	5.61419	C7KUGACXX_8_7961.sorted.filtered_peak_1675
chr1	160001362	160002119	758	27.76	10.64343	3.94723	7.83393	C7KUGACXX_8_7961.sorted.filtered_peak_1676
chr1	160040225	160040524	300	17.83	6.21750	3.30956	3.65723	C7KUGACXX_8_7961.sorted.filtered_peak_1677
chr1	160067928	160069327	1400	35.26	8.77427	2.83897	6.10912	C7KUGACXX_8_7961.sorted.filtered_peak_1678
chr1	160175041	160175676	636	20.31	5.12613	2.68754	2.66474	C7KUGACXX_8_7961.sorted.filtered_peak_1679
chr1	160221786	160222067	282	14.52	4.66253	2.92243	2.23943	C7KUGACXX_8_7961.sorted.filtered_peak_1680
chr1	160231329	160233013	1685	42.31	12.08122	3.20649	9.22273	C7KUGACXX_8_7961.sorted.filtered_peak_1681
chr1	160254733	160255193	461	27.28	10.37167	3.90757	7.57547	C7KUGACXX_8_7961.sorted.filtered_peak_1682
chr1	160261344	160261593	250	13.22	3.39123	2.43024	1.14175	C7KUGACXX_8_7961.sorted.filtered_peak_1683
chr1	160312349	160313562	1214	29.89	9.37614	3.25485	6.68648	C7KUGACXX_8_7961.sorted.filtered_peak_1684
chr1	160398778	160399052	275	19.77	3.94803	2.31010	1.61888	C7KUGACXX_8_7961.sorted.filtered_peak_1685
chr1	160399579	160399878	300	24.09	6.21566	2.84787	3.65180	C7KUGACXX_8_7961.sorted.filtered_peak_1686
chr1	160407713	160408066	354	19.01	5.60511	2.96182	3.09411	C7KUGACXX_8_7961.sorted.filtered_peak_1687
chr1	160430275	160430617	343	14.65	3.59092	2.43277	1.30678	C7KUGACXX_8_7961.sorted.filtered_peak_1688
chr1	160489719	160490297	579	18.30	4.03072	2.41047	1.67928	C7KUGACXX_8_7961.sorted.filtered_peak_1689
chr1	160490533	160491259	727	17.39	3.67341	2.32063	1.37805	C7KUGACXX_8_7961.sorted.filtered_peak_1690
chr1	160492494	160493050	557	18.74	4.51367	2.56193	2.11524	C7KUGACXX_8_7961.sorted.filtered_peak_1691
chr1	160509788	160510606	819	33.94	12.30073	3.93676	9.39774	C7KUGACXX_8_7961.sorted.filtered_peak_1692
chr1	160528173	160529109	937	17.88	5.14140	2.85227	2.68135	C7KUGACXX_8_7961.sorted.filtered_peak_1693
chr1	160537689	160538418	730	23.15	6.58476	3.01285	4.00191	C7KUGACXX_8_7961.sorted.filtered_peak_1694
chr1	160548034	160548283	250	22.51	4.84186	2.48759	2.39863	C7KUGACXX_8_7961.sorted.filtered_peak_1695
chr1	160576750	160577223	474	24.12	8.21205	3.47873	5.53064	C7KUGACXX_8_7961.sorted.filtered_peak_1696
chr1	160593008	160593327	320	21.62	4.93580	2.53958	2.50988	C7KUGACXX_8_7961.sorted.filtered_peak_1697
chr1	160599683	160599937	255	24.30	5.22608	2.52854	2.74060	C7KUGACXX_8_7961.sorted.filtered_peak_1698
chr1	160607751	160608271	521	37.33	9.72313	3.04040	6.97047	C7KUGACXX_8_7961.sorted.filtered_peak_1699
chr1	160634605	160635779	1175	21.24	6.44385	3.09386	3.87431	C7KUGACXX_8_7961.sorted.filtered_peak_1700
chr1	160642749	160643091	343	19.48	4.79806	2.62542	2.36422	C7KUGACXX_8_7961.sorted.filtered_peak_1701
chr1	160652947	160653574	628	30.30	8.87801	3.22380	6.16058	C7KUGACXX_8_7961.sorted.filtered_peak_1702
chr1	160655150	160655459	310	19.78	4.04165	2.34151	1.69677	C7KUGACXX_8_7961.sorted.filtered_peak_1703
chr1	160681476	160681923	448	37.79	10.02860	3.10862	7.24548	C7KUGACXX_8_7961.sorted.filtered_peak_1704
chr1	160692742	160693013	272	15.52	3.86573	2.49877	1.54557	C7KUGACXX_8_7961.sorted.filtered_peak_1705
chr1	160696628	160696897	270	20.09	6.80376	3.33179	4.20459	C7KUGACXX_8_7961.sorted.filtered_peak_1706
chr1	160725953	160726588	636	24.42	8.02846	3.42238	5.34275	C7KUGACXX_8_7961.sorted.filtered_peak_1707
chr1	160737107	160737373	267	19.88	4.80259	2.60965	2.36072	C7KUGACXX_8_7961.sorted.filtered_peak_1708
chr1	160737652	160738369	718	20.37	5.09245	2.66441	2.64178	C7KUGACXX_8_7961.sorted.filtered_peak_1709
chr1	160752041	160752374	334	15.42	5.05679	3.01965	2.60021	C7KUGACXX_8_7961.sorted.filtered_peak_1710
chr1	160759193	160759467	275	14.17	5.14450	3.16260	2.68770	C7KUGACXX_8_7961.sorted.filtered_peak_1711
chr1	160765614	160766187	574	34.52	12.10574	3.85620	9.21189	C7KUGACXX_8_7961.sorted.filtered_peak_1712
chr1	160806965	160808053	1089	34.14	10.77917	3.45278	7.97508	C7KUGACXX_8_7961.sorted.filtered_peak_1713
chr1	160832324	160832866	543	17.02	5.14877	2.92362	2.68211	C7KUGACXX_8_7961.sorted.filtered_peak_1714
chr1	160847172	160847469	298	11.22	3.34998	2.54726	1.10236	C7KUGACXX_8_7961.sorted.filtered_peak_1715
chr1	160921278	160921721	444	13.63	4.41668	2.88600	2.01871	C7KUGACXX_8_7961.sorted.filtered_peak_1716
chr1	160924079	160924479	401	13.27	4.13567	2.77749	1.77374	C7KUGACXX_8_7961.sorted.filtered_peak_1717
chr1	160960132	160960554	423	14.40	5.25969	3.21201	2.77599	C7KUGACXX_8_7961.sorted.filtered_peak_1718
chr1	160983254	160984107	854	15.14	4.95522	2.99981	2.50678	C7KUGACXX_8_7961.sorted.filtered_peak_1719
chr1	160990894	160991370	477	17.98	6.29758	3.30724	3.74363	C7KUGACXX_8_7961.sorted.filtered_peak_1720
chr1	161008549	161008980	432	24.59	8.22750	3.42197	5.55526	C7KUGACXX_8_7961.sorted.filtered_peak_1721
chr1	161015290	161016325	1036	40.05	10.93618	3.16941	8.11806	C7KUGACXX_8_7961.sorted.filtered_peak_1722
chr1	161037986	161038654	669	39.32	9.20247	2.84701	6.47830	C7KUGACXX_8_7961.sorted.filtered_peak_1723
chr1	161039333	161040085	753	47.02	13.65289	3.31288	10.73382	C7KUGACXX_8_7961.sorted.filtered_peak_1724
chr1	161067197	161068367	1171	26.43	5.93561	2.63182	3.40116	C7KUGACXX_8_7961.sorted.filtered_peak_1725
chr1	161087329	161088347	1019	27.77	8.16613	3.20505	5.48104	C7KUGACXX_8_7961.sorted.filtered_peak_1726
chr1	161102186	161102936	751	47.38	19.47613	4.63706	16.25380	C7KUGACXX_8_7961.sorted.filtered_peak_1727
chr1	161123467	161124238	772	25.59	7.30196	3.09300	4.67027	C7KUGACXX_8_7961.sorted.filtered_peak_1728
chr1	161128876	161129770	895	29.92	7.35454	2.79310	4.76051	C7KUGACXX_8_7961.sorted.filtered_peak_1729
chr1	161135514	161136416	903	50.15	18.07030	4.11528	14.91481	C7KUGACXX_8_7961.sorted.filtered_peak_1730
chr1	161146956	161147730	775	21.39	4.68623	2.48264	2.26391	C7KUGACXX_8_7961.sorted.filtered_peak_1731
chr1	161152079	161152370	292	28.97	6.33431	2.61663	3.77619	C7KUGACXX_8_7961.sorted.filtered_peak_1732
chr1	161155088	161155762	675	38.53	13.92825	3.94109	10.96959	C7KUGACXX_8_7961.sorted.filtered_peak_1733
chr1	161162392	161162659	268	18.77	5.80122	3.06331	3.26900	C7KUGACXX_8_7961.sorted.filtered_peak_1734
chr1	161171548	161172528	981	33.57	9.81608	3.27227	7.04811	C7KUGACXX_8_7961.sorted.filtered_peak_1735
chr1	161195178	161196012	835	49.40	18.25108	4.09117	15.10356	C7KUGACXX_8_7961.sorted.filtered_peak_1736
chr1	161275855	161276247	393	23.12	8.03320	3.51308	5.35861	C7KUGACXX_8_7961.sorted.filtered_peak_1737
chr1	161283725	161284679	955	25.18	9.15560	3.68171	6.42901	C7KUGACXX_8_7961.sorted.filtered_peak_1738
chr1	161359361	161360542	1182	32.94	10.72512	3.49160	7.93359	C7KUGACXX_8_7961.sorted.filtered_peak_1739
chr1	161369024	161370242	1219	40.64	16.64208	4.38190	13.58157	C7KUGACXX_8_7961.sorted.filtered_peak_1740
chr1	161410193	161410518	326	13.06	4.41171	2.93200	2.01106	C7KUGACXX_8_7961.sorted.filtered_peak_1741
chr1	161493565	161493889	325	19.09	8.59688	4.18890	5.88580	C7KUGACXX_8_7961.sorted.filtered_peak_1742
chr1	161494073	161494340	268	17.29	7.22169	3.81317	4.58863	C7KUGACXX_8_7961.sorted.filtered_peak_1743
chr1	161500590	161501150	561	22.31	10.92645	4.69474	8.10099	C7KUGACXX_8_7961.sorted.filtered_peak_1744
chr1	161509612	161510292	681	26.02	14.34843	5.30841	11.38925	C7KUGACXX_8_7961.sorted.filtered_peak_1745
chr1	161511714	161511994	281	12.72	3.81483	2.66459	1.50066	C7KUGACXX_8_7961.sorted.filtered_peak_1746
chr1	161582160	161582713	554	20.46	9.80662	4.47479	7.04235	C7KUGACXX_8_7961.sorted.filtered_peak_1747
chr1	161591248	161591786	539	20.74	9.89513	4.53239	7.11206	C7KUGACXX_8_7961.sorted.filtered_peak_1748
chr1	161696537	161697538	1002	25.34	5.92817	2.68292	3.39197	C7KUGACXX_8_7961.sorted.filtered_peak_1749
chr1	161708599	161709122	524	25.38	7.39185	3.13066	4.75089	C7KUGACXX_8_7961.sorted.filtered_peak_1750
chr1	161719176	161720251	1076	28.07	10.00689	3.60344	7.26321	C7KUGACXX_8_7961.sorted.filtered_peak_1751
chr1	161735711	161736601	891	23.63	7.00674	3.07554	4.42367	C7KUGACXX_8_7961.sorted.filtered_peak_1752
chr1	161741916	161742506	591	15.42	4.15945	2.63175	1.78987	C7KUGACXX_8_7961.sorted.filtered_peak_1753
chr1	161762316	161762788	473	13.56	4.22545	2.79614	1.85202	C7KUGACXX_8_7961.sorted.filtered_peak_1754
chr1	161904066	161904319	254	17.44	5.83420	3.19220	3.29604	C7KUGACXX_8_7961.sorted.filtered_peak_1755
chr1	162121997	162122699	703	18.61	6.81404	3.45316	4.22643	C7KUGACXX_8_7961.sorted.filtered_peak_1756
chr1	162467400	162468401	1002	25.48	9.39117	3.71153	6.66503	C7KUGACXX_8_7961.sorted.filtered_peak_1757
chr1	162530634	162531873	1240	35.24	12.11705	3.53190	9.29447	C7KUGACXX_8_7961.sorted.filtered_peak_1758
chr1	162792789	162793529	741	14.74	4.83314	2.97392	2.40086	C7KUGACXX_8_7961.sorted.filtered_peak_1759
chr1	162804943	162805716	774	19.63	6.65744	3.26019	4.09789	C7KUGACXX_8_7961.sorted.filtered_peak_1760
chr1	163291091	163292329	1239	43.79	13.89742	3.51772	10.94656	C7KUGACXX_8_7961.sorted.filtered_peak_1761
chr1	165362141	165362753	613	32.46	13.06872	4.26769	10.14195	C7KUGACXX_8_7961.sorted.filtered_peak_1762
chr1	165567164	165567852	689	31.24	10.61849	3.62088	7.82271	C7KUGACXX_8_7961.sorted.filtered_peak_1763
chr1	165599923	165600855	933	49.63	21.19906	4.69137	17.92376	C7KUGACXX_8_7961.sorted.filtered_peak_1764
chr1	165667315	165668069	755	42.01	16.94929	4.41604	13.85357	C7KUGACXX_8_7961.sorted.filtered_peak_1765
chr1	165737814	165738612	799	39.18	16.01120	4.37854	12.95756	C7KUGACXX_8_7961.sorted.filtered_peak_1766
chr1	165796678	165797660	983	21.09	5.31935	2.70950	2.84663	C7KUGACXX_8_7961.sorted.filtered_peak_1767
chr1	165840560	165841142	583	23.20	7.98827	3.49250	5.31714	C7KUGACXX_8_7961.sorted.filtered_peak_1768
chr1	166458953	166459832	880	17.09	6.36385	3.36080	3.84271	C7KUGACXX_8_7961.sorted.filtered_peak_1769
chr1	166808317	166809568	1252	25.56	7.25572	2.96662	4.68871	C7KUGACXX_8_7961.sorted.filtered_peak_1770
chr1	166844817	166846041	1225	47.57	18.32238	4.06096	15.17931	C7KUGACXX_8_7961.sorted.filtered_peak_1771
chr1	167012963	167013581	619	18.69	6.54537	3.35677	3.96644	C7KUGACXX_8_7961.sorted.filtered_peak_1772
chr1	167189255	167190284	1030	67.01	23.15380	3.96011	19.74416	C7KUGACXX_8_7961.sorted.filtered_peak_1773
chr1	167191322	167191708	387	41.51	7.53846	2.46433	4.89445	C7KUGACXX_8_7961.sorted.filtered_peak_1774
chr1	167416916	167417501	586	24.09	6.19948	2.83279	3.64606	C7KUGACXX_8_7961.sorted.filtered_peak_1775
chr1	167424768	167425531	764	22.86	4.89584	2.48176	2.45503	C7KUGACXX_8_7961.sorted.filtered_peak_1776
chr1	167443489	167443938	450	13.25	3.60129	2.52792	1.31745	C7KUGACXX_8_7961.sorted.filtered_peak_1777
chr1	167451566	167451874	309	19.92	5.45536	2.83505	2.96184	C7KUGACXX_8_7961.sorted.filtered_peak_1778
chr1	167461773	167462127	355	17.64	3.59074	2.27689	1.31055	C7KUGACXX_8_7961.sorted.filtered_peak_1779
chr1	167486652	167487349	698	25.49	4.83319	2.34772	2.40714	C7KUGACXX_8_7961.sorted.filtered_peak_1780
chr1	167487532	167487912	381	24.22	4.39292	2.27640	2.00137	C7KUGACXX_8_7961.sorted.filtered_peak_1781
chr1	167509798	167510047	250	17.52	4.20836	2.52062	1.83496	C7KUGACXX_8_7961.sorted.filtered_peak_1782
chr1	167522547	167523383	837	28.22	8.62036	3.24925	5.93247	C7KUGACXX_8_7961.sorted.filtered_peak_1783
chr1	167569218	167569752	535	21.50	7.10701	3.32777	4.48451	C7KUGACXX_8_7961.sorted.filtered_peak_1784
chr1	167572186	167572452	267	17.09	4.83344	2.79093	2.40066	C7KUGACXX_8_7961.sorted.filtered_peak_1785
chr1	167586676	167587171	496	13.03	3.78384	2.62570	1.47529	C7KUGACXX_8_7961.sorted.filtered_peak_1786
chr1	167596986	167597887	902	37.38	9.38906	2.90860	6.68384	C7KUGACXX_8_7961.sorted.filtered_peak_1787
chr1	167606412	167606832	421	22.52	5.84790	2.80147	3.32642	C7KUGACXX_8_7961.sorted.filtered_peak_1788
chr1	167611206	167611813	608	18.32	4.74589	2.67656	2.31628	C7KUGACXX_8_7961.sorted.filtered_peak_1789
chr1	167656992	167657425	434	17.62	4.95174	2.80861	2.49551	C7KUGACXX_8_7961.sorted.filtered_peak_1790
chr1	167683636	167684370	735	30.65	6.49108	2.60286	3.91200	C7KUGACXX_8_7961.sorted.filtered_peak_1791
chr1	167684742	167685363	622	26.92	4.82035	2.29290	2.39571	C7KUGACXX_8_7961.sorted.filtered_peak_1792
chr1	167690962	167691714	753	21.33	5.18288	2.64872	2.71834	C7KUGACXX_8_7961.sorted.filtered_peak_1793
chr1	167764994	167765473	480	11.21	3.34852	2.54670	1.10117	C7KUGACXX_8_7961.sorted.filtered_peak_1794
chr1	167772480	167772847	368	21.81	6.56279	3.09430	3.98891	C7KUGACXX_8_7961.sorted.filtered_peak_1795
chr1	167774177	167774878	702	26.91	9.32966	3.63918	6.57663	C7KUGACXX_8_7961.sorted.filtered_peak_1796
chr1	167904677	167906274	1598	53.78	16.28858	3.42899	13.22828	C7KUGACXX_8_7961.sorted.filtered_peak_1797
chr1	168147805	168148920	1116	34.35	12.73108	3.97411	9.82408	C7KUGACXX_8_7961.sorted.filtered_peak_1798
chr1	168194833	168195766	934	26.53	8.14771	3.19193	5.50938	C7KUGACXX_8_7961.sorted.filtered_peak_1799
chr1	168204587	168204852	266	17.96	4.66713	2.67262	2.24386	C7KUGACXX_8_7961.sorted.filtered_peak_1800
chr1	168206474	168206907	434	17.62	4.81597	2.75315	2.37394	C7KUGACXX_8_7961.sorted.filtered_peak_1801
chr1	168311803	168312680	878	21.11	5.39820	2.71495	2.93331	C7KUGACXX_8_7961.sorted.filtered_peak_1802
chr1	168332082	168332704	623	36.46	14.08639	4.22103	11.10089	C7KUGACXX_8_7961.sorted.filtered_peak_1803
chr1	168368335	168368829	495	14.89	3.74978	2.48498	1.44396	C7KUGACXX_8_7961.sorted.filtered_peak_1804
chr1	168378014	168378510	497	22.89	7.07090	3.17082	4.47265	C7KUGACXX_8_7961.sorted.filtered_peak_1805
chr1	168390398	168391033	636	28.79	10.73783	3.94486	7.90425	C7KUGACXX_8_7961.sorted.filtered_peak_1806
chr1	168408903	168409377	475	26.52	8.73791	3.43180	6.03558	C7KUGACXX_8_7961.sorted.filtered_peak_1807
chr1	168435547	168435825	279	19.31	4.78103	2.62914	2.34949	C7KUGACXX_8_7961.sorted.filtered_peak_1808
chr1	168489408	168489933	526	18.64	4.53213	2.58086	2.12048	C7KUGACXX_8_7961.sorted.filtered_peak_1809
chr1	168490887	168491235	349	19.41	5.10996	2.74198	2.64542	C7KUGACXX_8_7961.sorted.filtered_peak_1810
chr1	168504599	168505353	755	21.30	7.91214	3.62339	5.25206	C7KUGACXX_8_7961.sorted.filtered_peak_1811
chr1	169013648	169013941	294	20.36	6.07484	3.03905	3.52579	C7KUGACXX_8_7961.sorted.filtered_peak_1812
chr1	169075214	169076081	868	21.98	5.06260	2.56195	2.62201	C7KUGACXX_8_7961.sorted.filtered_peak_1813
chr1	169281369	169281851	483	23.35	9.98700	4.19902	7.20930	C7KUGACXX_8_7961.sorted.filtered_peak_1814
chr1	169286741	169286990	250	12.57	3.96012	2.75130	1.62311	C7KUGACXX_8_7961.sorted.filtered_peak_1815
chr1	169336690	169337600	911	54.98	18.56705	3.86209	15.38657	C7KUGACXX_8_7961.sorted.filtered_peak_1816
chr1	169454614	169455477	864	36.05	12.67005	3.78481	9.77602	C7KUGACXX_8_7961.sorted.filtered_peak_1817
chr1	169662044	169662492	449	21.06	5.35697	2.72387	2.87675	C7KUGACXX_8_7961.sorted.filtered_peak_1818
chr1	169663090	169663850	761	22.08	5.62194	2.74156	3.12996	C7KUGACXX_8_7961.sorted.filtered_peak_1819
chr1	169681116	169681365	250	14.48	4.29761	2.75371	1.92090	C7KUGACXX_8_7961.sorted.filtered_peak_1820
chr1	169763454	169764522	1069	41.46	15.53793	4.09937	12.51124	C7KUGACXX_8_7961.sorted.filtered_peak_1821
chr1	169862625	169863678	1054	57.74	17.60426	3.67163	14.45969	C7KUGACXX_8_7961.sorted.filtered_peak_1822
chr1	169898045	169898321	277	14.59	3.90640	2.57125	1.58682	C7KUGACXX_8_7961.sorted.filtered_peak_1823
chr1	170043382	170044183	802	52.08	22.82662	4.84319	19.45628	C7KUGACXX_8_7961.sorted.filtered_peak_1824
chr1	170500812	170501641	830	29.80	10.96749	3.91958	8.12270	C7KUGACXX_8_7961.sorted.filtered_peak_1825
chr1	171282851	171283479	629	20.19	8.23278	3.88671	5.54747	C7KUGACXX_8_7961.sorted.filtered_peak_1826
chr1	171454129	171455650	1522	44.45	14.06861	3.47328	11.11771	C7KUGACXX_8_7961.sorted.filtered_peak_1827
chr1	171614095	171614538	444	11.68	3.60717	2.64292	1.31775	C7KUGACXX_8_7961.sorted.filtered_peak_1828
chr1	171710438	171710687	250	22.43	4.46001	2.36319	2.06534	C7KUGACXX_8_7961.sorted.filtered_peak_1829
chr1	171710876	171711686	811	30.71	8.74376	3.18143	6.02858	C7KUGACXX_8_7961.sorted.filtered_peak_1830
chr1	171750105	171750918	814	69.25	29.79690	4.95527	26.09895	C7KUGACXX_8_7961.sorted.filtered_peak_1831
chr1	171810396	171810883	488	22.60	7.95678	3.52095	5.29229	C7KUGACXX_8_7961.sorted.filtered_peak_1832
chr1	171909541	171909790	250	12.86	3.95117	2.72228	1.61541	C7KUGACXX_8_7961.sorted.filtered_peak_1833
chr1	172086963	172087221	259	18.27	6.72739	3.48926	4.12510	C7KUGACXX_8_7961.sorted.filtered_peak_1834
chr1	172123777	172124107	331	14.83	4.68770	2.91166	2.26104	C7KUGACXX_8_7961.sorted.filtered_peak_1835
chr1	172150517	172151087	571	19.98	5.44165	2.81866	2.95685	C7KUGACXX_8_7961.sorted.filtered_peak_1836
chr1	172172418	172172745	328	13.71	4.30849	2.82679	1.92144	C7KUGACXX_8_7961.sorted.filtered_peak_1837
chr1	172224238	172224746	509	13.41	4.06652	2.73471	1.70997	C7KUGACXX_8_7961.sorted.filtered_peak_1838
chr1	172327592	172328364	773	23.31	6.26172	2.90127	3.69970	C7KUGACXX_8_7961.sorted.filtered_peak_1839
chr1	172349695	172350390	696	17.77	5.72043	3.10506	3.20242	C7KUGACXX_8_7961.sorted.filtered_peak_1840
chr1	172363272	172363616	345	25.67	8.84971	3.55413	6.13855	C7KUGACXX_8_7961.sorted.filtered_peak_1841
chr1	172368546	172368795	250	18.03	4.44863	2.58543	2.04393	C7KUGACXX_8_7961.sorted.filtered_peak_1842
chr1	172413080	172413490	411	18.40	4.81825	2.69399	2.38731	C7KUGACXX_8_7961.sorted.filtered_peak_1843
chr1	172501266	172502784	1519	66.18	21.91663	3.86546	18.57760	C7KUGACXX_8_7961.sorted.filtered_peak_1844
chr1	172607997	172608749	753	33.36	10.76622	3.56311	7.94265	C7KUGACXX_8_7961.sorted.filtered_peak_1845
chr1	172627964	172628225	262	24.48	6.06985	2.76752	3.52507	C7KUGACXX_8_7961.sorted.filtered_peak_1846
chr1	172631676	172632326	651	30.01	8.54647	3.14058	5.85831	C7KUGACXX_8_7961.sorted.filtered_peak_1847
chr1	172639976	172640262	287	22.53	5.90651	2.83095	3.37426	C7KUGACXX_8_7961.sorted.filtered_peak_1848
chr1	172644302	172644706	405	23.42	6.94765	3.11704	4.33862	C7KUGACXX_8_7961.sorted.filtered_peak_1849
chr1	172666828	172667196	369	20.25	3.60422	2.17504	1.32012	C7KUGACXX_8_7961.sorted.filtered_peak_1850
chr1	172668328	172669090	763	26.47	6.16576	2.65388	3.64575	C7KUGACXX_8_7961.sorted.filtered_peak_1851
chr1	172677540	172678075	536	22.03	6.87794	3.19947	4.27355	C7KUGACXX_8_7961.sorted.filtered_peak_1852
chr1	172689026	172689407	382	14.86	4.21878	2.68834	1.85893	C7KUGACXX_8_7961.sorted.filtered_peak_1853
chr1	172715349	172715865	517	23.49	7.25110	3.16474	4.65475	C7KUGACXX_8_7961.sorted.filtered_peak_1854
chr1	172788081	172788726	646	15.18	3.82856	2.49702	1.51943	C7KUGACXX_8_7961.sorted.filtered_peak_1855
chr1	172807523	172807905	383	13.18	3.70708	2.58188	1.41298	C7KUGACXX_8_7961.sorted.filtered_peak_1856
chr1	172863751	172864674	924	18.27	5.04982	2.76225	2.62312	C7KUGACXX_8_7961.sorted.filtered_peak_1857
chr1	173379818	173380159	342	16.59	3.82687	2.42171	1.50955	C7KUGACXX_8_7961.sorted.filtered_peak_1858
chr1	173400362	173400669	308	17.11	4.73491	2.75471	2.30550	C7KUGACXX_8_7961.sorted.filtered_peak_1859
chr1	173445764	173446868	1105	33.76	9.91925	3.32357	7.13489	C7KUGACXX_8_7961.sorted.filtered_peak_1860
chr1	173683854	173684781	928	34.83	14.83396	4.45804	11.83653	C7KUGACXX_8_7961.sorted.filtered_peak_1861
chr1	173793198	173794415	1218	46.14	17.25257	4.10805	14.15575	C7KUGACXX_8_7961.sorted.filtered_peak_1862
chr1	173836685	173838135	1451	65.91	16.79582	3.17970	13.69544	C7KUGACXX_8_7961.sorted.filtered_peak_1863
chr1	173954589	173955033	445	11.37	3.43789	2.58023	1.17529	C7KUGACXX_8_7961.sorted.filtered_peak_1864
chr1	173990849	173992145	1297	30.06	10.19333	3.41824	7.46376	C7KUGACXX_8_7961.sorted.filtered_peak_1865
chr1	174122356	174122957	602	24.00	7.27697	3.14828	4.67308	C7KUGACXX_8_7961.sorted.filtered_peak_1866
chr1	174127925	174129009	1085	42.32	12.75437	3.41845	9.85600	C7KUGACXX_8_7961.sorted.filtered_peak_1867
chr1	174160461	174160721	261	14.02	4.45337	2.87128	2.04630	C7KUGACXX_8_7961.sorted.filtered_peak_1868
chr1	174322539	174322795	257	11.00	3.23189	2.50218	1.00644	C7KUGACXX_8_7961.sorted.filtered_peak_1869
chr1	174592959	174593287	329	11.80	3.67861	2.66810	1.38061	C7KUGACXX_8_7961.sorted.filtered_peak_1870
chr1	174768511	174769741	1231	22.86	7.12163	3.12854	4.55069	C7KUGACXX_8_7961.sorted.filtered_peak_1871
chr1	174844496	174844797	302	12.26	3.93760	2.76228	1.60432	C7KUGACXX_8_7961.sorted.filtered_peak_1872
chr1	174933538	174934054	517	45.39	10.76385	2.93822	7.94632	C7KUGACXX_8_7961.sorted.filtered_peak_1873
chr1	174937899	174938301	403	36.45	5.49208	2.18580	3.00230	C7KUGACXX_8_7961.sorted.filtered_peak_1874
chr1	174968119	174969558	1440	77.74	26.36784	3.86969	22.85472	C7KUGACXX_8_7961.sorted.filtered_peak_1875
chr1	174992071	174992928	858	36.52	16.33711	4.76720	13.26135	C7KUGACXX_8_7961.sorted.filtered_peak_1876
chr1	175161014	175161293	280	21.25	3.84780	2.21757	1.52687	C7KUGACXX_8_7961.sorted.filtered_peak_1877
chr1	175178108	175178884	777	30.38	10.67482	3.73480	7.86207	C7KUGACXX_8_7961.sorted.filtered_peak_1878
chr1	175483558	175483935	378	15.59	3.88163	2.50306	1.55446	C7KUGACXX_8_7961.sorted.filtered_peak_1879
chr1	175569914	175570181	268	16.48	4.35533	2.64395	1.96527	C7KUGACXX_8_7961.sorted.filtered_peak_1880
chr1	175809781	175810039	259	12.62	4.14774	2.84060	1.77771	C7KUGACXX_8_7961.sorted.filtered_peak_1881
chr1	176175751	176176974	1224	51.92	18.13775	3.93882	14.97851	C7KUGACXX_8_7961.sorted.filtered_peak_1882
chr1	177353066	177353344	279	14.36	4.59739	2.89343	2.19410	C7KUGACXX_8_7961.sorted.filtered_peak_1883
chr1	178269078	178269474	397	14.89	5.57859	3.31083	3.07277	C7KUGACXX_8_7961.sorted.filtered_peak_1884
chr1	178511311	178512271	961	19.56	6.12620	3.10211	3.58459	C7KUGACXX_8_7961.sorted.filtered_peak_1885
chr1	178695397	178695646	250	17.45	5.12094	2.88563	2.65251	C7KUGACXX_8_7961.sorted.filtered_peak_1886
chr1	178994552	178995580	1029	28.72	7.09075	2.83182	4.47979	C7KUGACXX_8_7961.sorted.filtered_peak_1887
chr1	179006168	179006492	325	17.62	5.26429	2.92864	2.78701	C7KUGACXX_8_7961.sorted.filtered_peak_1888
chr1	179008047	179008432	386	16.85	4.51149	2.68340	2.10200	C7KUGACXX_8_7961.sorted.filtered_peak_1889
chr1	179050606	179051515	910	25.92	7.78116	3.20292	5.12269	C7KUGACXX_8_7961.sorted.filtered_peak_1890
chr1	179098874	179099140	267	21.40	8.51427	3.89254	5.80188	C7KUGACXX_8_7961.sorted.filtered_peak_1891
chr1	179197606	179199232	1627	16.27	4.44203	2.66816	2.07212	C7KUGACXX_8_7961.sorted.filtered_peak_1892
chr1	179262399	179263353	955	25.80	8.69578	3.42476	6.02176	C7KUGACXX_8_7961.sorted.filtered_peak_1893
chr1	179268132	179268386	255	17.58	5.65916	3.08260	3.15565	C7KUGACXX_8_7961.sorted.filtered_peak_1894
chr1	179334618	179335477	860	37.48	15.54756	4.48973	12.50658	C7KUGACXX_8_7961.sorted.filtered_peak_1895
chr1	179783887	179784494	608	19.87	5.36454	2.79367	2.88897	C7KUGACXX_8_7961.sorted.filtered_peak_1896
chr1	179800532	179800985	454	12.93	3.71449	2.60213	1.41258	C7KUGACXX_8_7961.sorted.filtered_peak_1897
chr1	179846817	179847134	318	32.94	7.44021	2.72410	4.80782	C7KUGACXX_8_7961.sorted.filtered_peak_1898
chr1	179851035	179852593	1559	48.91	14.54583	3.40318	11.56911	C7KUGACXX_8_7961.sorted.filtered_peak_1899
chr1	179923047	179924561	1515	40.67	13.33138	3.52283	10.42095	C7KUGACXX_8_7961.sorted.filtered_peak_1900
chr1	180114161	180114481	321	11.03	3.20174	2.48387	1.01846	C7KUGACXX_8_7961.sorted.filtered_peak_1901
chr1	180123328	180124459	1132	34.28	11.06248	3.46670	8.26336	C7KUGACXX_8_7961.sorted.filtered_peak_1902
chr1	180471471	180472421	951	37.54	14.05705	4.11560	11.08118	C7KUGACXX_8_7961.sorted.filtered_peak_1903
chr1	180600662	180601821	1160	36.33	12.91747	3.73674	10.03418	C7KUGACXX_8_7961.sorted.filtered_peak_1904
chr1	180950820	180951086	267	18.71	6.03774	3.15740	3.49021	C7KUGACXX_8_7961.sorted.filtered_peak_1905
chr1	180991147	180992591	1445	33.90	8.28819	2.87780	5.60890	C7KUGACXX_8_7961.sorted.filtered_peak_1906
chr1	181002641	181003279	639	27.83	9.64238	3.54567	6.91495	C7KUGACXX_8_7961.sorted.filtered_peak_1907
chr1	181012817	181013094	278	15.18	5.77890	3.37308	3.25844	C7KUGACXX_8_7961.sorted.filtered_peak_1908
chr1	181013519	181014108	590	12.28	3.95772	2.76940	1.61868	C7KUGACXX_8_7961.sorted.filtered_peak_1909
chr1	181031789	181032290	502	15.04	4.35935	2.73490	1.97923	C7KUGACXX_8_7961.sorted.filtered_peak_1910
chr1	181057595	181058621	1027	41.19	9.60313	2.81749	6.87093	C7KUGACXX_8_7961.sorted.filtered_peak_1911
chr1	181059201	181059930	730	32.25	5.36142	2.25517	2.89409	C7KUGACXX_8_7961.sorted.filtered_peak_1912
chr1	181068454	181069238	785	22.67	4.16416	2.26079	1.80723	C7KUGACXX_8_7961.sorted.filtered_peak_1913
chr1	181074020	181074948	929	43.59	12.86254	3.34726	9.97594	C7KUGACXX_8_7961.sorted.filtered_peak_1914
chr1	181111655	181111904	250	20.52	4.92767	2.61454	2.47988	C7KUGACXX_8_7961.sorted.filtered_peak_1915
chr1	181118725	181119225	501	26.03	10.34053	3.96980	7.56574	C7KUGACXX_8_7961.sorted.filtered_peak_1916
chr1	181128840	181129345	506	14.76	5.10141	3.08965	2.64860	C7KUGACXX_8_7961.sorted.filtered_peak_1917
chr1	181135737	181136071	335	15.58	4.70894	2.85305	2.28421	C7KUGACXX_8_7961.sorted.filtered_peak_1918
chr1	181159109	181159396	288	14.28	4.35899	2.80366	1.97263	C7KUGACXX_8_7961.sorted.filtered_peak_1919
chr1	181394200	181394558	359	13.63	3.84459	2.61405	1.52537	C7KUGACXX_8_7961.sorted.filtered_peak_1920
chr1	181998405	181999520	1116	43.35	17.44676	4.27220	14.33698	C7KUGACXX_8_7961.sorted.filtered_peak_1921
chr1	182056472	182056827	356	18.25	4.61080	2.63164	2.19243	C7KUGACXX_8_7961.sorted.filtered_peak_1922
chr1	182112428	182112836	409	15.63	4.51951	2.77189	2.11287	C7KUGACXX_8_7961.sorted.filtered_peak_1923
chr1	182218306	182218577	272	11.75	3.64323	2.65812	1.34337	C7KUGACXX_8_7961.sorted.filtered_peak_1924
chr1	182228343	182228938	596	14.04	4.64478	2.95388	2.22545	C7KUGACXX_8_7961.sorted.filtered_peak_1925
chr1	182360373	182361210	838	19.99	5.19851	2.71565	2.74856	C7KUGACXX_8_7961.sorted.filtered_peak_1926
chr1	182385169	182385494	326	12.19	3.83279	2.71489	1.53164	C7KUGACXX_8_7961.sorted.filtered_peak_1927
chr1	182396502	182396764	263	14.53	3.53699	2.41661	1.26401	C7KUGACXX_8_7961.sorted.filtered_peak_1928
chr1	182399788	182400167	380	20.36	6.69116	3.25503	4.10478	C7KUGACXX_8_7961.sorted.filtered_peak_1929
chr1	182557712	182558136	425	21.11	6.43020	3.10257	3.86473	C7KUGACXX_8_7961.sorted.filtered_peak_1930
chr1	182572419	182572826	408	26.95	4.47409	2.21076	2.06907	C7KUGACXX_8_7961.sorted.filtered_peak_1931
chr1	182573109	182573761	653	34.48	8.45637	2.84795	5.79371	C7KUGACXX_8_7961.sorted.filtered_peak_1932
chr1	182584528	182585652	1125	31.05	7.96481	2.91199	5.31907	C7KUGACXX_8_7961.sorted.filtered_peak_1933
chr1	182758448	182759208	761	27.20	7.89116	3.13400	5.23599	C7KUGACXX_8_7961.sorted.filtered_peak_1934
chr1	182808197	182809323	1127	49.48	16.75515	3.97257	13.63839	C7KUGACXX_8_7961.sorted.filtered_peak_1935
chr1	182859037	182859436	400	13.38	3.57246	2.50342	1.29357	C7KUGACXX_8_7961.sorted.filtered_peak_1936
chr1	183163830	183164504	675	16.37	5.10378	2.95587	2.64696	C7KUGACXX_8_7961.sorted.filtered_peak_1937
chr1	183440117	183441993	1877	44.22	9.73518	2.71939	7.00670	C7KUGACXX_8_7961.sorted.filtered_peak_1938
chr1	183447469	183447792	324	16.77	3.76884	2.38863	1.45658	C7KUGACXX_8_7961.sorted.filtered_peak_1939
chr1	183467469	183467742	274	14.37	3.96522	2.61018	1.63559	C7KUGACXX_8_7961.sorted.filtered_peak_1940
chr1	183559556	183559839	284	20.27	6.69122	3.27259	4.10224	C7KUGACXX_8_7961.sorted.filtered_peak_1941
chr1	183602847	183603199	353	30.35	4.32957	2.08082	1.94167	C7KUGACXX_8_7961.sorted.filtered_peak_1942
chr1	183604576	183605508	933	56.43	18.84408	3.82545	15.66524	C7KUGACXX_8_7961.sorted.filtered_peak_1943
chr1	183624636	183625005	370	14.58	4.50424	2.84664	2.09864	C7KUGACXX_8_7961.sorted.filtered_peak_1944
chr1	183774095	183774501	407	16.37	4.48754	2.69902	2.08947	C7KUGACXX_8_7961.sorted.filtered_peak_1945
chr1	183811659	183812033	375	23.31	8.24168	3.56144	5.55805	C7KUGACXX_8_7961.sorted.filtered_peak_1946
chr1	183857303	183857561	259	14.39	4.29123	2.76336	1.90956	C7KUGACXX_8_7961.sorted.filtered_peak_1947
chr1	183885001	183885673	673	27.80	9.95798	3.74100	7.17958	C7KUGACXX_8_7961.sorted.filtered_peak_1948
chr1	183925622	183926219	598	46.59	20.14634	4.88479	16.89399	C7KUGACXX_8_7961.sorted.filtered_peak_1949
chr1	184002778	184003163	386	18.13	4.40948	2.55520	2.02137	C7KUGACXX_8_7961.sorted.filtered_peak_1950
chr1	184020474	184021387	914	30.03	10.68646	3.76424	7.87647	C7KUGACXX_8_7961.sorted.filtered_peak_1951
chr1	184129478	184130083	606	21.86	5.29923	2.66049	2.82505	C7KUGACXX_8_7961.sorted.filtered_peak_1952
chr1	184191623	184192049	427	13.37	3.94731	2.68031	1.61657	C7KUGACXX_8_7961.sorted.filtered_peak_1953
chr1	184356061	184356431	371	20.05	4.27284	2.41437	1.88872	C7KUGACXX_8_7961.sorted.filtered_peak_1954
chr1	184460766	184461080	315	20.29	6.26311	3.10869	3.70334	C7KUGACXX_8_7961.sorted.filtered_peak_1955
chr1	184630792	184631308	517	15.58	4.02681	2.55858	1.68523	C7KUGACXX_8_7961.sorted.filtered_peak_1956
chr1	184633176	184633425	250	14.72	3.84742	2.54158	1.52363	C7KUGACXX_8_7961.sorted.filtered_peak_1957
chr1	184712159	184712530	372	27.62	9.38722	3.60570	6.62360	C7KUGACXX_8_7961.sorted.filtered_peak_1958
chr1	184715082	184715437	356	24.02	7.06096	3.11423	4.44647	C7KUGACXX_8_7961.sorted.filtered_peak_1959
chr1	184723296	184724831	1536	47.96	15.73555	3.63760	12.71157	C7KUGACXX_8_7961.sorted.filtered_peak_1960
chr1	184809627	184810158	532	28.93	10.44959	3.82522	7.63353	C7KUGACXX_8_7961.sorted.filtered_peak_1961
chr1	184812867	184813311	445	20.66	7.12190	3.38647	4.51150	C7KUGACXX_8_7961.sorted.filtered_peak_1962
chr1	184836075	184836679	605	33.40	11.76924	3.79873	8.90841	C7KUGACXX_8_7961.sorted.filtered_peak_1963
chr1	184859610	184860070	461	24.87	8.47908	3.47859	5.80210	C7KUGACXX_8_7961.sorted.filtered_peak_1964
chr1	184942597	184943869	1273	29.10	7.32633	2.87901	4.69649	C7KUGACXX_8_7961.sorted.filtered_peak_1965
chr1	184951284	184951650	367	18.45	6.93381	3.50214	4.34665	C7KUGACXX_8_7961.sorted.filtered_peak_1966
chr1	185014117	185014990	874	23.68	5.68785	2.67427	3.18956	C7KUGACXX_8_7961.sorted.filtered_peak_1967
chr1	185125439	185127242	1804	52.09	15.16269	3.35637	12.15531	C7KUGACXX_8_7961.sorted.filtered_peak_1968
chr1	185210343	185210592	250	11.35	3.42237	2.57474	1.16156	C7KUGACXX_8_7961.sorted.filtered_peak_1969
chr1	185250281	185250873	593	14.11	4.57703	2.90457	2.17420	C7KUGACXX_8_7961.sorted.filtered_peak_1970
chr1	185285262	185287322	2061	38.80	8.13026	2.62880	5.46824	C7KUGACXX_8_7961.sorted.filtered_peak_1971
chr1	185307739	185308724	986	25.64	7.84061	3.24603	5.17680	C7KUGACXX_8_7961.sorted.filtered_peak_1972
chr1	185389779	185390505	727	24.97	7.84149	3.26865	5.18696	C7KUGACXX_8_7961.sorted.filtered_peak_1973
chr1	185408781	185409657	877	26.15	7.98755	3.27900	5.30483	C7KUGACXX_8_7961.sorted.filtered_peak_1974
chr1	185528942	185529585	644	30.62	9.15642	3.27758	6.42912	C7KUGACXX_8_7961.sorted.filtered_peak_1975
chr1	185536067	185536740	674	24.24	6.88834	3.00864	4.30277	C7KUGACXX_8_7961.sorted.filtered_peak_1976
chr1	185605813	185606545	733	13.95	4.97351	3.11689	2.52197	C7KUGACXX_8_7961.sorted.filtered_peak_1977
chr1	185650309	185650618	310	15.97	5.66072	3.22777	3.15545	C7KUGACXX_8_7961.sorted.filtered_peak_1978
chr1	186241579	186241888	310	13.34	4.53679	2.94934	2.15340	C7KUGACXX_8_7961.sorted.filtered_peak_1979
chr1	186343662	186345209	1548	63.13	22.34018	3.97799	18.99602	C7KUGACXX_8_7961.sorted.filtered_peak_1980
chr1	186587530	186587892	363	21.12	7.46572	3.48418	4.82628	C7KUGACXX_8_7961.sorted.filtered_peak_1981
chr1	186649135	186649884	750	18.26	4.64716	2.64208	2.22778	C7KUGACXX_8_7961.sorted.filtered_peak_1982
chr1	186745083	186745440	358	13.92	3.78548	2.56057	1.47538	C7KUGACXX_8_7961.sorted.filtered_peak_1983
chr1	192468764	192469037	274	13.82	4.92661	3.08967	2.49336	C7KUGACXX_8_7961.sorted.filtered_peak_1984
chr1	192485770	192486444	675	43.80	19.65003	4.83242	16.44064	C7KUGACXX_8_7961.sorted.filtered_peak_1985
chr1	192499354	192500340	987	16.77	5.04820	2.89213	2.60168	C7KUGACXX_8_7961.sorted.filtered_peak_1986
chr1	192507897	192508560	664	23.03	6.68422	3.03423	4.10835	C7KUGACXX_8_7961.sorted.filtered_peak_1987
chr1	192514147	192514498	352	25.26	7.19911	3.08542	4.56763	C7KUGACXX_8_7961.sorted.filtered_peak_1988
chr1	192520024	192520444	421	21.15	4.20807	2.33714	1.84189	C7KUGACXX_8_7961.sorted.filtered_peak_1989
chr1	192544572	192545286	715	37.38	9.81975	3.02126	7.07717	C7KUGACXX_8_7961.sorted.filtered_peak_1990
chr1	192578256	192578649	394	15.67	4.97426	2.95946	2.52536	C7KUGACXX_8_7961.sorted.filtered_peak_1991
chr1	192639505	192639754	250	11.47	3.49226	2.60085	1.21980	C7KUGACXX_8_7961.sorted.filtered_peak_1992
chr1	192775001	192775352	352	34.63	6.08464	2.34811	3.55623	C7KUGACXX_8_7961.sorted.filtered_peak_1993
chr1	192777761	192778604	844	43.63	10.32722	2.92637	7.52791	C7KUGACXX_8_7961.sorted.filtered_peak_1994
chr1	192988671	192988971	301	16.11	5.35688	3.09859	2.86537	C7KUGACXX_8_7961.sorted.filtered_peak_1995
chr1	193027702	193029208	1507	42.87	13.16755	3.38810	10.26824	C7KUGACXX_8_7961.sorted.filtered_peak_1996
chr1	193073983	193074829	847	24.22	7.93567	3.40382	5.25887	C7KUGACXX_8_7961.sorted.filtered_peak_1997
chr1	193090554	193091772	1219	45.07	16.01774	3.91792	12.97191	C7KUGACXX_8_7961.sorted.filtered_peak_1998
chr1	193210190	193210969	780	23.28	6.89230	3.07536	4.30664	C7KUGACXX_8_7961.sorted.filtered_peak_1999
chr1	193280343	193280794	452	21.58	8.17903	3.71725	5.49297	C7KUGACXX_8_7961.sorted.filtered_peak_2000
chr1	193307298	193307549	252	12.73	4.21006	2.86366	1.82927	C7KUGACXX_8_7961.sorted.filtered_peak_2001
chr1	193337495	193337754	260	16.11	5.35792	3.10043	2.86692	C7KUGACXX_8_7961.sorted.filtered_peak_2002
chr1	193376055	193376304	250	14.89	4.64751	2.88247	2.23144	C7KUGACXX_8_7961.sorted.filtered_peak_2003
chr1	193418019	193418572	554	13.69	4.81135	3.05110	2.39288	C7KUGACXX_8_7961.sorted.filtered_peak_2004
chr1	193448299	193448846	548	33.85	14.47097	4.56940	11.47385	C7KUGACXX_8_7961.sorted.filtered_peak_2005
chr1	193506918	193507204	287	21.48	5.24955	2.67125	2.77091	C7KUGACXX_8_7961.sorted.filtered_peak_2006
chr1	193508918	193509902	985	20.34	4.85815	2.58069	2.43809	C7KUGACXX_8_7961.sorted.filtered_peak_2007
chr1	193538834	193539267	434	15.41	5.92402	3.42272	3.38502	C7KUGACXX_8_7961.sorted.filtered_peak_2008
chr1	193561419	193561861	443	20.87	6.93258	3.29182	4.33810	C7KUGACXX_8_7961.sorted.filtered_peak_2009
chr1	194061268	194061559	292	11.89	3.71079	2.67869	1.41894	C7KUGACXX_8_7961.sorted.filtered_peak_2010
chr1	194103064	194103385	322	11.11	3.29356	2.52572	1.05653	C7KUGACXX_8_7961.sorted.filtered_peak_2011
chr1	195164507	195165072	566	24.17	8.57689	3.60377	5.87583	C7KUGACXX_8_7961.sorted.filtered_peak_2012
chr1	196620692	196621302	611	23.36	7.52886	3.29041	4.89032	C7KUGACXX_8_7961.sorted.filtered_peak_2013
chr1	197115180	197116244	1065	33.92	11.82614	3.69913	8.98020	C7KUGACXX_8_7961.sorted.filtered_peak_2014
chr1	197169758	197171111	1354	45.73	15.56859	3.72777	12.54455	C7KUGACXX_8_7961.sorted.filtered_peak_2015
chr1	197744179	197745800	1622	29.85	6.08808	2.51823	3.55046	C7KUGACXX_8_7961.sorted.filtered_peak_2016
chr1	197871470	197872351	882	33.66	11.40647	3.63829	8.57451	C7KUGACXX_8_7961.sorted.filtered_peak_2017
chr1	197918386	197918752	367	13.84	4.19669	2.75501	1.84902	C7KUGACXX_8_7961.sorted.filtered_peak_2018
chr1	198057372	198057738	367	15.34	4.49144	2.78168	2.08548	C7KUGACXX_8_7961.sorted.filtered_peak_2019
chr1	198057963	198058312	350	13.45	3.49350	2.46106	1.22813	C7KUGACXX_8_7961.sorted.filtered_peak_2020
chr1	198125556	198127000	1445	31.45	5.62218	2.36027	3.10778	C7KUGACXX_8_7961.sorted.filtered_peak_2021
chr1	198127959	198128512	554	32.39	5.96746	2.41589	3.42225	C7KUGACXX_8_7961.sorted.filtered_peak_2022
chr1	198136701	198137146	446	20.60	4.95256	2.61364	2.50818	C7KUGACXX_8_7961.sorted.filtered_peak_2023
chr1	198148587	198148952	366	17.51	4.68086	2.70121	2.25987	C7KUGACXX_8_7961.sorted.filtered_peak_2024
chr1	198157271	198157730	460	21.48	6.96724	3.25870	4.36539	C7KUGACXX_8_7961.sorted.filtered_peak_2025
chr1	198489668	198490011	344	21.31	5.83753	2.87433	3.31968	C7KUGACXX_8_7961.sorted.filtered_peak_2026
chr1	198526054	198526511	458	23.56	7.51015	3.30262	4.86126	C7KUGACXX_8_7961.sorted.filtered_peak_2027
chr1	198533831	198534158	328	12.63	4.08271	2.80362	1.73565	C7KUGACXX_8_7961.sorted.filtered_peak_2028
chr1	198588665	198588918	254	28.52	4.94756	2.28101	2.50220	C7KUGACXX_8_7961.sorted.filtered_peak_2029
chr1	198589820	198590905	1086	38.53	10.21855	3.08093	7.44478	C7KUGACXX_8_7961.sorted.filtered_peak_2030
chr1	198607893	198608511	619	29.00	6.69759	2.70637	4.11894	C7KUGACXX_8_7961.sorted.filtered_peak_2031
chr1	198625634	198626062	429	28.78	6.29261	2.62960	3.72582	C7KUGACXX_8_7961.sorted.filtered_peak_2032
chr1	198626760	198627071	312	23.85	4.45632	2.31043	2.05463	C7KUGACXX_8_7961.sorted.filtered_peak_2033
chr1	198650774	198651559	786	49.80	13.80955	3.26964	10.86433	C7KUGACXX_8_7961.sorted.filtered_peak_2034
chr1	198888611	198889274	664	16.60	4.50536	2.67931	2.12295	C7KUGACXX_8_7961.sorted.filtered_peak_2035
chr1	198906367	198906709	343	19.62	4.74475	2.60334	2.30944	C7KUGACXX_8_7961.sorted.filtered_peak_2036
chr1	199010497	199011126	630	31.50	12.64961	4.19039	9.74984	C7KUGACXX_8_7961.sorted.filtered_peak_2037
chr1	199058668	199059228	561	13.84	4.80779	3.05103	2.37565	C7KUGACXX_8_7961.sorted.filtered_peak_2038
chr1	199142433	199142825	393	17.10	4.18923	2.53193	1.82960	C7KUGACXX_8_7961.sorted.filtered_peak_2039
chr1	199367039	199367305	267	13.28	4.52710	2.96751	2.12537	C7KUGACXX_8_7961.sorted.filtered_peak_2040
chr1	200098743	200099015	273	15.48	4.40947	2.73681	2.01154	C7KUGACXX_8_7961.sorted.filtered_peak_2041
chr1	200123192	200123682	491	29.09	8.94920	3.32338	6.23417	C7KUGACXX_8_7961.sorted.filtered_peak_2042
chr1	200195431	200195850	420	14.95	4.45799	2.79322	2.05748	C7KUGACXX_8_7961.sorted.filtered_peak_2043
chr1	200271223	200272119	897	16.20	4.22789	2.60770	1.85493	C7KUGACXX_8_7961.sorted.filtered_peak_2044
chr1	200378676	200379661	986	32.50	11.24400	3.56755	8.44809	C7KUGACXX_8_7961.sorted.filtered_peak_2045
chr1	200407034	200407309	276	12.27	3.40769	2.49969	1.15330	C7KUGACXX_8_7961.sorted.filtered_peak_2046
chr1	200442613	200443456	844	17.89	5.45528	2.98097	2.96315	C7KUGACXX_8_7961.sorted.filtered_peak_2047
chr1	200452659	200452908	250	14.47	4.74774	2.96349	2.31620	C7KUGACXX_8_7961.sorted.filtered_peak_2048
chr1	200589621	200590325	705	28.04	8.26296	3.16410	5.60570	C7KUGACXX_8_7961.sorted.filtered_peak_2049
chr1	200597348	200597990	643	18.20	4.12312	2.44957	1.76383	C7KUGACXX_8_7961.sorted.filtered_peak_2050
chr1	200638408	200639548	1141	36.43	12.28634	3.70104	9.39781	C7KUGACXX_8_7961.sorted.filtered_peak_2051
chr1	200707909	200708501	593	22.45	5.93284	2.83980	3.40057	C7KUGACXX_8_7961.sorted.filtered_peak_2052
chr1	200847097	200847522	426	15.50	5.18754	3.06592	2.72477	C7KUGACXX_8_7961.sorted.filtered_peak_2053
chr1	200857483	200857787	305	21.19	7.05423	3.33147	4.43828	C7KUGACXX_8_7961.sorted.filtered_peak_2054
chr1	200874834	200875276	443	19.65	7.20947	3.50311	4.60108	C7KUGACXX_8_7961.sorted.filtered_peak_2055
chr1	200988538	200988970	433	33.77	6.12933	2.39718	3.58571	C7KUGACXX_8_7961.sorted.filtered_peak_2056
chr1	200992646	200993049	404	36.24	7.16577	2.54462	4.54805	C7KUGACXX_8_7961.sorted.filtered_peak_2057
chr1	201083253	201083849	597	19.03	5.76385	3.02616	3.23574	C7KUGACXX_8_7961.sorted.filtered_peak_2058
chr1	201123232	201123917	686	24.04	8.61084	3.59412	5.91761	C7KUGACXX_8_7961.sorted.filtered_peak_2059
chr1	201404850	201405107	258	12.87	3.87035	2.68435	1.53950	C7KUGACXX_8_7961.sorted.filtered_peak_2060
chr1	201438152	201438542	391	19.17	5.65881	2.96636	3.14601	C7KUGACXX_8_7961.sorted.filtered_peak_2061
chr1	201449531	201450001	471	21.94	5.31276	2.66427	2.83067	C7KUGACXX_8_7961.sorted.filtered_peak_2062
chr1	201450954	201451488	535	21.41	5.13578	2.63788	2.66626	C7KUGACXX_8_7961.sorted.filtered_peak_2063
chr1	201475639	201476666	1028	22.93	6.33937	2.91244	3.79291	C7KUGACXX_8_7961.sorted.filtered_peak_2064
chr1	201528686	201529095	410	14.83	4.32303	2.74449	1.93462	C7KUGACXX_8_7961.sorted.filtered_peak_2065
chr1	201762231	201762490	260	17.50	6.14049	3.30833	3.58562	C7KUGACXX_8_7961.sorted.filtered_peak_2066
chr1	201798002	201798838	837	37.20	13.01112	3.82705	10.08276	C7KUGACXX_8_7961.sorted.filtered_peak_2067
chr1	201865034	201865283	250	13.64	3.59796	2.49949	1.30952	C7KUGACXX_8_7961.sorted.filtered_peak_2068
chr1	201924282	201925007	726	37.44	16.30067	4.70261	13.22103	C7KUGACXX_8_7961.sorted.filtered_peak_2069
chr1	201951589	201952664	1076	21.16	7.39436	3.41455	4.78197	C7KUGACXX_8_7961.sorted.filtered_peak_2070
chr1	202104429	202104900	472	14.51	4.59368	2.88268	2.19580	C7KUGACXX_8_7961.sorted.filtered_peak_2071
chr1	202113744	202114038	295	22.77	6.83151	3.12190	4.23557	C7KUGACXX_8_7961.sorted.filtered_peak_2072
chr1	202131151	202131553	403	23.41	4.12215	2.22421	1.76591	C7KUGACXX_8_7961.sorted.filtered_peak_2073
chr1	202264636	202265227	592	24.51	9.14067	3.67370	6.44316	C7KUGACXX_8_7961.sorted.filtered_peak_2074
chr1	202310756	202311603	848	37.19	13.72773	4.01581	10.77041	C7KUGACXX_8_7961.sorted.filtered_peak_2075
chr1	202317429	202318180	752	50.57	23.08841	5.02399	19.70348	C7KUGACXX_8_7961.sorted.filtered_peak_2076
chr1	202598419	202598696	278	16.37	6.56998	3.62265	3.98163	C7KUGACXX_8_7961.sorted.filtered_peak_2077
chr1	202777382	202777812	431	27.85	4.87042	2.28939	2.42313	C7KUGACXX_8_7961.sorted.filtered_peak_2078
chr1	202779715	202780358	644	31.94	7.11156	2.67978	4.50889	C7KUGACXX_8_7961.sorted.filtered_peak_2079
chr1	202804410	202805048	639	18.99	5.21282	2.78704	2.76484	C7KUGACXX_8_7961.sorted.filtered_peak_2080
chr1	202817598	202817977	380	14.42	4.41374	2.81918	2.01794	C7KUGACXX_8_7961.sorted.filtered_peak_2081
chr1	202857524	202858633	1110	53.18	21.11147	4.38145	17.82627	C7KUGACXX_8_7961.sorted.filtered_peak_2082
chr1	202895641	202896747	1107	32.02	12.72504	4.03782	9.85477	C7KUGACXX_8_7961.sorted.filtered_peak_2083
chr1	202926999	202927826	828	33.32	11.79242	3.67164	8.95808	C7KUGACXX_8_7961.sorted.filtered_peak_2084
chr1	202935757	202936708	952	26.58	6.90840	2.86581	4.33264	C7KUGACXX_8_7961.sorted.filtered_peak_2085
chr1	202968626	202968918	293	12.59	3.79592	2.66760	1.48341	C7KUGACXX_8_7961.sorted.filtered_peak_2086
chr1	202976078	202977377	1300	28.10	10.11193	3.63921	7.36124	C7KUGACXX_8_7961.sorted.filtered_peak_2087
chr1	202995212	202995924	713	19.25	5.47813	2.86901	3.00086	C7KUGACXX_8_7961.sorted.filtered_peak_2088
chr1	203134861	203135276	416	13.34	3.71742	2.57621	1.41728	C7KUGACXX_8_7961.sorted.filtered_peak_2089
chr1	203236432	203236943	512	33.30	13.21090	4.22731	10.27354	C7KUGACXX_8_7961.sorted.filtered_peak_2090
chr1	203246383	203246738	356	20.55	4.55243	2.48597	2.13744	C7KUGACXX_8_7961.sorted.filtered_peak_2091
chr1	203256364	203257029	666	42.02	7.01844	2.34709	4.41488	C7KUGACXX_8_7961.sorted.filtered_peak_2092
chr1	203258610	203259886	1277	36.98	5.25088	2.12112	2.78789	C7KUGACXX_8_7961.sorted.filtered_peak_2093
chr1	203274085	203275525	1441	42.52	11.24035	3.09556	8.42262	C7KUGACXX_8_7961.sorted.filtered_peak_2094
chr1	203290031	203290486	456	30.56	7.81409	2.94132	5.15114	C7KUGACXX_8_7961.sorted.filtered_peak_2095
chr1	203296321	203297393	1073	41.47	10.58869	3.03659	7.78584	C7KUGACXX_8_7961.sorted.filtered_peak_2096
chr1	203576316	203576841	526	27.47	11.28033	4.22293	8.43120	C7KUGACXX_8_7961.sorted.filtered_peak_2097
chr1	203594751	203596124	1374	32.45	6.34770	2.48969	3.78762	C7KUGACXX_8_7961.sorted.filtered_peak_2098
chr1	203619091	203619661	571	19.77	4.05910	2.34458	1.71647	C7KUGACXX_8_7961.sorted.filtered_peak_2099
chr1	203622093	203622690	598	30.03	8.56729	3.16192	5.86892	C7KUGACXX_8_7961.sorted.filtered_peak_2100
chr1	203633152	203633592	441	13.76	3.63530	2.50836	1.34798	C7KUGACXX_8_7961.sorted.filtered_peak_2101
chr1	203642868	203643658	791	39.95	15.24190	4.12570	12.23393	C7KUGACXX_8_7961.sorted.filtered_peak_2102
chr1	203651544	203652118	575	15.27	4.86152	2.95371	2.41439	C7KUGACXX_8_7961.sorted.filtered_peak_2103
chr1	203671284	203671740	457	12.77	3.69761	2.60359	1.39919	C7KUGACXX_8_7961.sorted.filtered_peak_2104
chr1	203734013	203735174	1162	27.43	10.02458	3.61013	7.30271	C7KUGACXX_8_7961.sorted.filtered_peak_2105
chr1	203764404	203765364	961	27.16	9.23013	3.39718	6.54959	C7KUGACXX_8_7961.sorted.filtered_peak_2106
chr1	203830455	203831302	848	41.39	15.54844	4.14635	12.49656	C7KUGACXX_8_7961.sorted.filtered_peak_2107
chr1	203889568	203889870	303	20.62	9.78059	4.50818	7.00432	C7KUGACXX_8_7961.sorted.filtered_peak_2108
chr1	203968327	203968609	283	11.47	3.49043	2.59928	1.22054	C7KUGACXX_8_7961.sorted.filtered_peak_2109
chr1	204131717	204131966	250	16.08	5.34998	3.11030	2.84886	C7KUGACXX_8_7961.sorted.filtered_peak_2110
chr1	204256073	204256322	250	13.80	4.69146	3.00217	2.26677	C7KUGACXX_8_7961.sorted.filtered_peak_2111
chr1	204332356	204333153	798	20.42	6.64827	3.23714	4.06268	C7KUGACXX_8_7961.sorted.filtered_peak_2112
chr1	204367685	204368199	515	16.88	5.36149	3.01824	2.88343	C7KUGACXX_8_7961.sorted.filtered_peak_2113
chr1	204380012	204381397	1386	48.28	14.95646	3.53442	11.95310	C7KUGACXX_8_7961.sorted.filtered_peak_2114
chr1	204422294	204422635	342	21.94	6.40233	3.01706	3.84726	C7KUGACXX_8_7961.sorted.filtered_peak_2115
chr1	204463050	204464379	1330	28.74	7.15602	2.82955	4.54880	C7KUGACXX_8_7961.sorted.filtered_peak_2116
chr1	204475466	204476638	1173	36.86	11.71967	3.56113	8.85374	C7KUGACXX_8_7961.sorted.filtered_peak_2117
chr1	204485132	204486007	876	54.72	21.19539	4.43751	17.89536	C7KUGACXX_8_7961.sorted.filtered_peak_2118
chr1	204513499	204513926	428	23.68	7.89545	3.41545	5.23068	C7KUGACXX_8_7961.sorted.filtered_peak_2119
chr1	204760857	204761312	456	14.03	4.99596	3.11366	2.54992	C7KUGACXX_8_7961.sorted.filtered_peak_2120
chr1	204775863	204776644	782	20.39	6.21900	3.07491	3.66977	C7KUGACXX_8_7961.sorted.filtered_peak_2121
chr1	205090923	205091814	892	45.36	19.57250	4.78434	16.35835	C7KUGACXX_8_7961.sorted.filtered_peak_2122
chr1	205110799	205111108	310	13.60	4.41052	2.88566	2.01277	C7KUGACXX_8_7961.sorted.filtered_peak_2123
chr1	205140561	205140842	282	27.30	12.36306	4.69033	9.45018	C7KUGACXX_8_7961.sorted.filtered_peak_2124
chr1	205168747	205169158	412	14.45	4.42734	2.82272	2.03132	C7KUGACXX_8_7961.sorted.filtered_peak_2125
chr1	205180187	205181241	1055	34.30	12.12241	3.81702	9.23842	C7KUGACXX_8_7961.sorted.filtered_peak_2126
chr1	205196807	205197179	373	29.20	6.52798	2.64700	3.96695	C7KUGACXX_8_7961.sorted.filtered_peak_2127
chr1	205198687	205199187	501	29.06	6.50292	2.66686	3.92677	C7KUGACXX_8_7961.sorted.filtered_peak_2128
chr1	205207180	205207429	250	14.96	4.77369	2.93754	2.33856	C7KUGACXX_8_7961.sorted.filtered_peak_2129
chr1	205242592	205243116	525	20.65	6.15550	3.03061	3.60969	C7KUGACXX_8_7961.sorted.filtered_peak_2130
chr1	205254768	205255348	581	37.42	6.19964	2.30898	3.65061	C7KUGACXX_8_7961.sorted.filtered_peak_2131
chr1	205255734	205256041	308	37.71	6.08795	2.29071	3.53464	C7KUGACXX_8_7961.sorted.filtered_peak_2132
chr1	205257177	205257790	614	61.29	18.65466	3.59581	15.47126	C7KUGACXX_8_7961.sorted.filtered_peak_2133
chr1	205290757	205291082	326	23.84	6.36488	2.89941	3.79740	C7KUGACXX_8_7961.sorted.filtered_peak_2134
chr1	205409963	205410601	639	17.27	4.71948	2.73887	2.28838	C7KUGACXX_8_7961.sorted.filtered_peak_2135
chr1	205560956	205561461	506	23.25	7.47163	3.30170	4.83464	C7KUGACXX_8_7961.sorted.filtered_peak_2136
chr1	205600132	205601607	1476	44.41	12.26263	3.23593	9.37479	C7KUGACXX_8_7961.sorted.filtered_peak_2137
chr1	205680068	205680578	511	13.88	4.26192	2.78487	1.89014	C7KUGACXX_8_7961.sorted.filtered_peak_2138
chr1	205718245	205719693	1449	46.58	13.58687	3.41859	10.63447	C7KUGACXX_8_7961.sorted.filtered_peak_2139
chr1	205743773	205744989	1217	32.30	10.14009	3.36509	7.38130	C7KUGACXX_8_7961.sorted.filtered_peak_2140
chr1	205781915	205782606	692	32.55	12.46063	3.95392	9.59316	C7KUGACXX_8_7961.sorted.filtered_peak_2141
chr1	205819185	205819522	338	15.22	5.85479	3.38264	3.33902	C7KUGACXX_8_7961.sorted.filtered_peak_2142
chr1	206234431	206234741	311	19.66	7.32505	3.58132	4.69204	C7KUGACXX_8_7961.sorted.filtered_peak_2143
chr1	206310137	206310620	484	13.23	3.45173	2.45778	1.18881	C7KUGACXX_8_7961.sorted.filtered_peak_2144
chr1	206643605	206644679	1075	24.23	5.23385	2.50729	2.77475	C7KUGACXX_8_7961.sorted.filtered_peak_2145
chr1	206677483	206677790	308	17.41	4.11846	2.49058	1.75777	C7KUGACXX_8_7961.sorted.filtered_peak_2146
chr1	206680494	206680848	355	17.81	4.02392	2.43197	1.68277	C7KUGACXX_8_7961.sorted.filtered_peak_2147
chr1	206695477	206695756	280	14.10	4.59446	2.92751	2.17731	C7KUGACXX_8_7961.sorted.filtered_peak_2148
chr1	206718153	206718628	476	16.46	4.95480	2.89811	2.49805	C7KUGACXX_8_7961.sorted.filtered_peak_2149
chr1	206730114	206730765	652	40.27	10.26461	3.01999	7.48114	C7KUGACXX_8_7961.sorted.filtered_peak_2150
chr1	206736217	206736884	668	28.87	5.83331	2.48346	3.32348	C7KUGACXX_8_7961.sorted.filtered_peak_2151
chr1	206748402	206749002	601	35.44	7.94867	2.74646	5.28029	C7KUGACXX_8_7961.sorted.filtered_peak_2152
chr1	206753228	206753746	519	40.65	9.21506	2.81510	6.47487	C7KUGACXX_8_7961.sorted.filtered_peak_2153
chr1	206763436	206763785	350	27.13	8.17316	3.25218	5.48657	C7KUGACXX_8_7961.sorted.filtered_peak_2154
chr1	206785445	206786147	703	35.56	12.37933	3.83715	9.47187	C7KUGACXX_8_7961.sorted.filtered_peak_2155
chr1	206808632	206809323	692	29.42	9.84218	3.52082	7.09287	C7KUGACXX_8_7961.sorted.filtered_peak_2156
chr1	206841812	206842061	250	16.28	4.54314	2.73890	2.12285	C7KUGACXX_8_7961.sorted.filtered_peak_2157
chr1	206858829	206859305	477	19.36	4.15654	2.40393	1.79207	C7KUGACXX_8_7961.sorted.filtered_peak_2158
chr1	206889268	206889669	402	20.71	3.77920	2.21666	1.46569	C7KUGACXX_8_7961.sorted.filtered_peak_2159
chr1	206910510	206910800	291	21.34	5.18634	2.65800	2.71706	C7KUGACXX_8_7961.sorted.filtered_peak_2160
chr1	206931009	206931547	539	15.74	5.38329	3.11602	2.91527	C7KUGACXX_8_7961.sorted.filtered_peak_2161
chr1	206939737	206940141	405	25.48	7.37571	3.11054	4.74393	C7KUGACXX_8_7961.sorted.filtered_peak_2162
chr1	206942629	206942977	349	21.66	4.37327	2.37100	1.98460	C7KUGACXX_8_7961.sorted.filtered_peak_2163
chr1	206957825	206958250	426	23.73	5.23061	2.54742	2.75909	C7KUGACXX_8_7961.sorted.filtered_peak_2164
chr1	206976535	206977216	682	43.35	16.67675	4.25871	13.58931	C7KUGACXX_8_7961.sorted.filtered_peak_2165
chr1	206990141	206990534	394	17.96	6.01194	3.18995	3.48189	C7KUGACXX_8_7961.sorted.filtered_peak_2166
chr1	207085845	207086191	347	18.78	5.53057	2.93056	3.04039	C7KUGACXX_8_7961.sorted.filtered_peak_2167
chr1	207095023	207095591	569	25.73	7.06287	2.98890	4.45391	C7KUGACXX_8_7961.sorted.filtered_peak_2168
chr1	207096449	207096737	289	22.72	5.22525	2.58802	2.75936	C7KUGACXX_8_7961.sorted.filtered_peak_2169
chr1	207224055	207224464	410	22.54	5.10512	2.57535	2.63034	C7KUGACXX_8_7961.sorted.filtered_peak_2170
chr1	207226265	207226788	524	29.91	9.38490	3.38662	6.64244	C7KUGACXX_8_7961.sorted.filtered_peak_2171
chr1	207345476	207345848	373	12.82	3.72281	2.61425	1.41554	C7KUGACXX_8_7961.sorted.filtered_peak_2172
chr1	207494366	207495626	1261	56.43	19.57779	3.96784	16.34847	C7KUGACXX_8_7961.sorted.filtered_peak_2173
chr1	207509357	207510419	1063	23.74	6.83406	3.06626	4.22864	C7KUGACXX_8_7961.sorted.filtered_peak_2174
chr1	207925085	207925975	891	26.50	8.82088	3.42967	6.12680	C7KUGACXX_8_7961.sorted.filtered_peak_2175
chr1	207997253	207997603	351	25.65	4.20005	2.17040	1.84079	C7KUGACXX_8_7961.sorted.filtered_peak_2176
chr1	207999088	207999596	509	39.16	10.82250	3.21501	8.00494	C7KUGACXX_8_7961.sorted.filtered_peak_2177
chr1	208035096	208035561	466	26.34	7.68400	3.13270	5.04352	C7KUGACXX_8_7961.sorted.filtered_peak_2178
chr1	208046258	208047039	782	24.53	6.10262	2.77440	3.55923	C7KUGACXX_8_7961.sorted.filtered_peak_2179
chr1	208056346	208056946	601	21.17	5.81807	2.86458	3.30817	C7KUGACXX_8_7961.sorted.filtered_peak_2180
chr1	208058456	208058776	321	21.17	5.55038	2.79576	3.04343	C7KUGACXX_8_7961.sorted.filtered_peak_2181
chr1	208136660	208137416	757	23.19	6.38169	2.92576	3.82831	C7KUGACXX_8_7961.sorted.filtered_peak_2182
chr1	209161904	209162632	729	16.68	6.73799	3.60141	4.17421	C7KUGACXX_8_7961.sorted.filtered_peak_2183
chr1	209846560	209846909	350	22.02	6.30836	2.99397	3.75196	C7KUGACXX_8_7961.sorted.filtered_peak_2184
chr1	209859304	209859741	438	19.34	5.39524	2.85420	2.90775	C7KUGACXX_8_7961.sorted.filtered_peak_2185
chr1	209920988	209921514	527	32.98	9.58649	3.25586	6.82954	C7KUGACXX_8_7961.sorted.filtered_peak_2186
chr1	209925203	209925514	312	30.17	5.32249	2.32842	2.83569	C7KUGACXX_8_7961.sorted.filtered_peak_2187
chr1	209929139	209929641	503	34.10	8.19534	2.85175	5.51807	C7KUGACXX_8_7961.sorted.filtered_peak_2188
chr1	209941345	209942201	857	40.68	11.99766	3.28256	9.16779	C7KUGACXX_8_7961.sorted.filtered_peak_2189
chr1	209942552	209943223	672	32.57	6.87816	2.61431	4.27870	C7KUGACXX_8_7961.sorted.filtered_peak_2190
chr1	209957512	209958424	913	47.65	17.34768	3.96204	14.23252	C7KUGACXX_8_7961.sorted.filtered_peak_2191
chr1	210001026	210001787	762	40.35	17.21246	4.61392	14.10437	C7KUGACXX_8_7961.sorted.filtered_peak_2192
chr1	210067965	210068370	406	12.89	4.31419	2.89557	1.92950	C7KUGACXX_8_7961.sorted.filtered_peak_2193
chr1	210502263	210502735	473	16.40	5.18528	2.99531	2.70921	C7KUGACXX_8_7961.sorted.filtered_peak_2194
chr1	210580615	210580887	273	15.70	5.33736	3.12955	2.84749	C7KUGACXX_8_7961.sorted.filtered_peak_2195
chr1	211431915	211433141	1227	36.52	10.49094	3.21552	7.70958	C7KUGACXX_8_7961.sorted.filtered_peak_2196
chr1	211433986	211434426	441	25.90	4.77325	2.32819	2.33619	C7KUGACXX_8_7961.sorted.filtered_peak_2197
chr1	211496633	211497127	495	20.43	4.86211	2.58029	2.44086	C7KUGACXX_8_7961.sorted.filtered_peak_2198
chr1	211499939	211500328	390	19.56	3.43314	2.14047	1.18757	C7KUGACXX_8_7961.sorted.filtered_peak_2199
chr1	211508899	211509522	624	20.48	6.27772	3.07031	3.73888	C7KUGACXX_8_7961.sorted.filtered_peak_2200
chr1	211555806	211556500	695	29.51	9.53310	3.42605	6.79672	C7KUGACXX_8_7961.sorted.filtered_peak_2201
chr1	211649719	211650068	350	14.38	3.87061	2.57259	1.55466	C7KUGACXX_8_7961.sorted.filtered_peak_2202
chr1	211687325	211687838	514	20.09	5.61201	2.87913	3.10532	C7KUGACXX_8_7961.sorted.filtered_peak_2203
chr1	211688798	211689343	546	19.44	5.01855	2.71306	2.55756	C7KUGACXX_8_7961.sorted.filtered_peak_2204
chr1	211752212	211753130	919	46.90	14.25593	3.44088	11.28759	C7KUGACXX_8_7961.sorted.filtered_peak_2205
chr1	211848592	211849215	624	22.86	8.20849	3.54570	5.54998	C7KUGACXX_8_7961.sorted.filtered_peak_2206
chr1	211854043	211854618	576	28.85	10.97786	3.90264	8.16619	C7KUGACXX_8_7961.sorted.filtered_peak_2207
chr1	211868537	211869196	660	17.51	6.15900	3.30595	3.60926	C7KUGACXX_8_7961.sorted.filtered_peak_2208
chr1	212003805	212004273	469	23.50	5.73142	2.71492	3.21592	C7KUGACXX_8_7961.sorted.filtered_peak_2209
chr1	212208243	212209566	1324	59.85	18.96668	3.71198	15.77282	C7KUGACXX_8_7961.sorted.filtered_peak_2210
chr1	212295052	212295531	480	13.96	4.22709	2.76547	1.85798	C7KUGACXX_8_7961.sorted.filtered_peak_2211
chr1	212325708	212325991	284	11.43	3.47037	2.59170	1.20405	C7KUGACXX_8_7961.sorted.filtered_peak_2212
chr1	212344333	212344582	250	13.78	4.85125	3.08101	2.40404	C7KUGACXX_8_7961.sorted.filtered_peak_2213
chr1	212392271	212392625	355	14.46	4.85768	3.01499	2.41826	C7KUGACXX_8_7961.sorted.filtered_peak_2214
chr1	212398708	212399420	713	26.24	9.77711	3.83446	7.00426	C7KUGACXX_8_7961.sorted.filtered_peak_2215
chr1	212429568	212430352	785	20.41	6.46571	3.13204	3.91964	C7KUGACXX_8_7961.sorted.filtered_peak_2216
chr1	212458026	212459761	1736	50.78	14.47194	3.29331	11.49923	C7KUGACXX_8_7961.sorted.filtered_peak_2217
chr1	212587655	212588595	941	27.56	8.50934	3.28034	5.82028	C7KUGACXX_8_7961.sorted.filtered_peak_2218
chr1	212606002	212606637	636	18.80	5.54579	2.92074	3.06340	C7KUGACXX_8_7961.sorted.filtered_peak_2219
chr1	212629350	212629636	287	16.98	4.68412	2.74180	2.26175	C7KUGACXX_8_7961.sorted.filtered_peak_2220
chr1	212661768	212662232	465	14.48	3.45027	2.38029	1.20317	C7KUGACXX_8_7961.sorted.filtered_peak_2221
chr1	212712860	212713148	289	11.98	3.69783	2.66543	1.41423	C7KUGACXX_8_7961.sorted.filtered_peak_2222
chr1	212731662	212732761	1100	29.32	9.28225	3.28739	6.59687	C7KUGACXX_8_7961.sorted.filtered_peak_2223
chr1	212740432	212740797	366	18.42	5.35458	2.91011	2.86172	C7KUGACXX_8_7961.sorted.filtered_peak_2224
chr1	212769569	212770103	535	32.66	11.85456	3.89504	8.98249	C7KUGACXX_8_7961.sorted.filtered_peak_2225
chr1	212781554	212782594	1041	38.15	9.01616	2.86980	6.29016	C7KUGACXX_8_7961.sorted.filtered_peak_2226
chr1	212803228	212803648	421	16.19	4.35721	2.65568	1.97786	C7KUGACXX_8_7961.sorted.filtered_peak_2227
chr1	212838638	212839081	444	14.63	5.23659	3.17831	2.76280	C7KUGACXX_8_7961.sorted.filtered_peak_2228
chr1	212894855	212895710	856	16.35	5.26246	3.00062	2.80837	C7KUGACXX_8_7961.sorted.filtered_peak_2229
chr1	212964799	212965677	879	40.58	15.51402	4.11787	12.48811	C7KUGACXX_8_7961.sorted.filtered_peak_2230
chr1	212968056	212968354	299	21.72	4.31898	2.35178	1.93772	C7KUGACXX_8_7961.sorted.filtered_peak_2231
chr1	213031106	213032136	1031	29.07	8.26371	3.12459	5.58533	C7KUGACXX_8_7961.sorted.filtered_peak_2232
chr1	213089889	213090271	383	12.37	4.01311	2.78722	1.67160	C7KUGACXX_8_7961.sorted.filtered_peak_2233
chr1	213123612	213124006	395	19.57	5.94223	3.05041	3.40187	C7KUGACXX_8_7961.sorted.filtered_peak_2234
chr1	213188515	213189373	859	36.84	14.22728	4.09288	11.25553	C7KUGACXX_8_7961.sorted.filtered_peak_2235
chr1	213224342	213225261	920	22.80	7.72825	3.41727	5.07857	C7KUGACXX_8_7961.sorted.filtered_peak_2236
chr1	213256552	213256995	444	13.71	4.11076	2.73342	1.75583	C7KUGACXX_8_7961.sorted.filtered_peak_2237
chr1	214454225	214455254	1030	26.71	6.89504	2.87107	4.30569	C7KUGACXX_8_7961.sorted.filtered_peak_2238
chr1	214601138	214601528	391	20.96	7.72573	3.59888	5.07023	C7KUGACXX_8_7961.sorted.filtered_peak_2239
chr1	214612849	214613545	697	20.06	6.80602	3.33909	4.20495	C7KUGACXX_8_7961.sorted.filtered_peak_2240
chr1	214776090	214776959	870	37.73	15.58552	4.36658	12.56480	C7KUGACXX_8_7961.sorted.filtered_peak_2241
chr1	215740560	215741229	670	17.52	4.47513	2.60865	2.08889	C7KUGACXX_8_7961.sorted.filtered_peak_2242
chr1	217655637	217656091	455	14.72	5.16366	3.13771	2.69320	C7KUGACXX_8_7961.sorted.filtered_peak_2243
chr1	217804228	217804827	600	29.60	10.88503	3.89311	8.04920	C7KUGACXX_8_7961.sorted.filtered_peak_2244
chr1	218457996	218459263	1268	26.76	9.34209	3.58811	6.61496	C7KUGACXX_8_7961.sorted.filtered_peak_2245
chr1	218550643	218550969	327	14.57	5.36277	3.24569	2.87059	C7KUGACXX_8_7961.sorted.filtered_peak_2246
chr1	219346844	219348096	1253	27.41	8.70255	3.30613	6.02239	C7KUGACXX_8_7961.sorted.filtered_peak_2247
chr1	219588750	219589046	297	12.42	3.69352	2.63056	1.39711	C7KUGACXX_8_7961.sorted.filtered_peak_2248
chr1	220218907	220220224	1318	37.12	12.34135	3.55003	9.47547	C7KUGACXX_8_7961.sorted.filtered_peak_2249
chr1	220262858	220263581	724	36.88	12.77486	3.72627	9.88306	C7KUGACXX_8_7961.sorted.filtered_peak_2250
chr1	220267109	220267788	680	27.35	6.54303	2.74263	3.97420	C7KUGACXX_8_7961.sorted.filtered_peak_2251
chr1	220330110	220330499	390	17.66	6.80565	3.57432	4.20704	C7KUGACXX_8_7961.sorted.filtered_peak_2252
chr1	220445380	220446252	873	37.36	12.96332	3.78780	10.04853	C7KUGACXX_8_7961.sorted.filtered_peak_2253
chr1	220906359	220906852	494	12.76	4.23419	2.86402	1.87092	C7KUGACXX_8_7961.sorted.filtered_peak_2254
chr1	221881366	221881852	487	27.73	6.73848	2.77350	4.17050	C7KUGACXX_8_7961.sorted.filtered_peak_2255
chr1	221885645	221885953	309	27.19	4.74757	2.27190	2.32102	C7KUGACXX_8_7961.sorted.filtered_peak_2256
chr1	221886403	221886841	439	37.42	10.92851	3.31399	8.11463	C7KUGACXX_8_7961.sorted.filtered_peak_2257
chr1	221915066	221916761	1696	50.58	13.94786	3.09347	11.03979	C7KUGACXX_8_7961.sorted.filtered_peak_2258
chr1	221951018	221951340	323	23.93	6.09068	2.80769	3.54350	C7KUGACXX_8_7961.sorted.filtered_peak_2259
chr1	222002857	222003167	311	17.26	4.68496	2.72703	2.25492	C7KUGACXX_8_7961.sorted.filtered_peak_2260
chr1	222628469	222628792	324	21.20	8.09696	3.72071	5.42643	C7KUGACXX_8_7961.sorted.filtered_peak_2261
chr1	222638501	222639429	929	18.71	6.50527	3.33706	3.92855	C7KUGACXX_8_7961.sorted.filtered_peak_2262
chr1	222762877	222763629	753	21.25	7.54945	3.48219	4.91973	C7KUGACXX_8_7961.sorted.filtered_peak_2263
chr1	222790854	222791696	843	35.27	11.64468	3.59380	8.79170	C7KUGACXX_8_7961.sorted.filtered_peak_2264
chr1	222817177	222818163	987	38.56	15.54402	4.17210	12.53752	C7KUGACXX_8_7961.sorted.filtered_peak_2265
chr1	222826760	222827064	305	20.60	5.08619	2.66692	2.62021	C7KUGACXX_8_7961.sorted.filtered_peak_2266
chr1	222827953	222828619	667	23.53	6.99102	3.07566	4.40834	C7KUGACXX_8_7961.sorted.filtered_peak_2267
chr1	222884831	222885498	668	33.32	6.03775	2.40296	3.48806	C7KUGACXX_8_7961.sorted.filtered_peak_2268
chr1	222885774	222887061	1288	46.36	12.70003	3.29480	9.77481	C7KUGACXX_8_7961.sorted.filtered_peak_2269
chr1	222987590	222987868	279	17.51	4.80393	2.75121	2.36962	C7KUGACXX_8_7961.sorted.filtered_peak_2270
chr1	222988042	222988771	730	19.46	6.06001	3.05800	3.53859	C7KUGACXX_8_7961.sorted.filtered_peak_2271
chr1	223254704	223254991	288	17.03	4.38318	2.61860	1.98961	C7KUGACXX_8_7961.sorted.filtered_peak_2272
chr1	223316391	223316963	573	18.02	5.64358	3.04061	3.14065	C7KUGACXX_8_7961.sorted.filtered_peak_2273
chr1	223688626	223689426	801	28.42	11.91522	4.24286	9.06303	C7KUGACXX_8_7961.sorted.filtered_peak_2274
chr1	223900093	223900559	467	23.38	3.67205	2.09054	1.38292	C7KUGACXX_8_7961.sorted.filtered_peak_2275
chr1	223904078	223904625	548	35.68	9.21102	3.06173	6.45432	C7KUGACXX_8_7961.sorted.filtered_peak_2276
chr1	223914417	223914728	312	21.38	6.95093	3.28039	4.34043	C7KUGACXX_8_7961.sorted.filtered_peak_2277
chr1	223936804	223937189	386	14.23	3.95032	2.61856	1.61216	C7KUGACXX_8_7961.sorted.filtered_peak_2278
chr1	223963831	223964170	340	16.66	4.67551	2.76029	2.25412	C7KUGACXX_8_7961.sorted.filtered_peak_2279
chr1	224032627	224034484	1858	33.41	8.12341	2.81043	5.47705	C7KUGACXX_8_7961.sorted.filtered_peak_2280
chr1	224048003	224048303	301	11.93	3.75246	2.69628	1.44067	C7KUGACXX_8_7961.sorted.filtered_peak_2281
chr1	224180144	224180529	386	32.14	20.44154	6.91016	17.16022	C7KUGACXX_8_7961.sorted.filtered_peak_2282
chr1	224238629	224239051	423	12.14	3.86622	2.73988	1.53313	C7KUGACXX_8_7961.sorted.filtered_peak_2283
chr1	224301568	224302478	911	25.00	7.12310	3.07642	4.49660	C7KUGACXX_8_7961.sorted.filtered_peak_2284
chr1	224303727	224304120	394	21.16	5.08200	2.63171	2.61997	C7KUGACXX_8_7961.sorted.filtered_peak_2285
chr1	224356644	224357131	488	19.72	9.03933	4.27721	6.31339	C7KUGACXX_8_7961.sorted.filtered_peak_2286
chr1	224370024	224371655	1632	29.48	7.61790	2.94192	4.96785	C7KUGACXX_8_7961.sorted.filtered_peak_2287
chr1	224432887	224433227	341	12.31	3.97545	2.77440	1.63562	C7KUGACXX_8_7961.sorted.filtered_peak_2288
chr1	224454301	224454583	283	17.30	6.06846	3.28122	3.53207	C7KUGACXX_8_7961.sorted.filtered_peak_2289
chr1	224517592	224518594	1003	29.74	9.80661	3.46233	7.07587	C7KUGACXX_8_7961.sorted.filtered_peak_2290
chr1	224528621	224529080	460	12.06	3.81881	2.72234	1.49281	C7KUGACXX_8_7961.sorted.filtered_peak_2291
chr1	224544308	224545342	1035	25.28	8.86132	3.42812	6.20562	C7KUGACXX_8_7961.sorted.filtered_peak_2292
chr1	224565507	224565904	398	23.10	4.93843	2.48925	2.48833	C7KUGACXX_8_7961.sorted.filtered_peak_2293
chr1	224567558	224568264	707	31.29	9.50784	3.31477	6.76910	C7KUGACXX_8_7961.sorted.filtered_peak_2294
chr1	224622418	224623067	650	27.19	6.36981	2.68201	3.83113	C7KUGACXX_8_7961.sorted.filtered_peak_2295
chr1	224685468	224686276	809	19.59	5.95892	3.00815	3.44307	C7KUGACXX_8_7961.sorted.filtered_peak_2296
chr1	224701454	224701745	292	17.98	5.99380	3.20464	3.45066	C7KUGACXX_8_7961.sorted.filtered_peak_2297
chr1	224811135	224812043	909	31.96	11.10857	3.59705	8.31683	C7KUGACXX_8_7961.sorted.filtered_peak_2298
chr1	225615416	225616785	1370	37.36	9.40424	2.97943	6.65850	C7KUGACXX_8_7961.sorted.filtered_peak_2299
chr1	225632515	225633093	579	42.88	16.50006	4.28445	13.41460	C7KUGACXX_8_7961.sorted.filtered_peak_2300
chr1	225642278	225642891	614	17.62	5.70893	3.09721	3.20194	C7KUGACXX_8_7961.sorted.filtered_peak_2301
chr1	225654790	225656229	1440	28.43	7.94260	3.11172	5.26373	C7KUGACXX_8_7961.sorted.filtered_peak_2302
chr1	225662715	225663314	600	18.53	5.66536	2.99615	3.17280	C7KUGACXX_8_7961.sorted.filtered_peak_2303
chr1	225964898	225966105	1208	37.28	12.25256	3.55721	9.37884	C7KUGACXX_8_7961.sorted.filtered_peak_2304
chr1	225997577	225998076	500	15.61	4.99938	2.97686	2.54636	C7KUGACXX_8_7961.sorted.filtered_peak_2305
chr1	226053859	226054125	267	12.96	3.67353	2.58185	1.38829	C7KUGACXX_8_7961.sorted.filtered_peak_2306
chr1	226069502	226070255	754	26.16	6.79821	2.90103	4.19762	C7KUGACXX_8_7961.sorted.filtered_peak_2307
chr1	226084587	226085242	656	33.87	15.64416	4.71385	12.62452	C7KUGACXX_8_7961.sorted.filtered_peak_2308
chr1	226111359	226112261	903	29.00	10.42773	3.75351	7.63874	C7KUGACXX_8_7961.sorted.filtered_peak_2309
chr1	226186749	226187862	1114	56.28	20.41086	3.93086	17.17074	C7KUGACXX_8_7961.sorted.filtered_peak_2310
chr1	226216808	226217057	250	11.74	3.64016	2.65698	1.34078	C7KUGACXX_8_7961.sorted.filtered_peak_2311
chr1	226249560	226251368	1809	41.97	10.55272	2.98119	7.76852	C7KUGACXX_8_7961.sorted.filtered_peak_2312
chr1	226270915	226271764	850	20.11	8.02066	3.71257	5.38813	C7KUGACXX_8_7961.sorted.filtered_peak_2313
chr1	226297312	226298844	1533	25.15	6.96453	2.97399	4.37187	C7KUGACXX_8_7961.sorted.filtered_peak_2314
chr1	226309270	226310275	1006	32.41	8.05920	2.90327	5.38917	C7KUGACXX_8_7961.sorted.filtered_peak_2315
chr1	226373130	226374699	1570	18.29	5.08993	2.79522	2.63782	C7KUGACXX_8_7961.sorted.filtered_peak_2316
chr1	226496535	226497279	745	25.28	8.32347	3.41460	5.63693	C7KUGACXX_8_7961.sorted.filtered_peak_2317
chr1	226521027	226521459	433	20.57	8.19050	3.83637	5.50268	C7KUGACXX_8_7961.sorted.filtered_peak_2318
chr1	226595468	226596379	912	37.37	10.48040	3.18757	7.68919	C7KUGACXX_8_7961.sorted.filtered_peak_2319
chr1	226612380	226612968	589	17.11	4.41170	2.61919	2.02121	C7KUGACXX_8_7961.sorted.filtered_peak_2320
chr1	226632532	226633052	521	25.39	10.12633	4.06979	7.32749	C7KUGACXX_8_7961.sorted.filtered_peak_2321
chr1	226644786	226645379	594	15.20	3.99995	2.57211	1.65906	C7KUGACXX_8_7961.sorted.filtered_peak_2322
chr1	226850457	226851097	641	30.63	9.26024	3.27898	6.53891	C7KUGACXX_8_7961.sorted.filtered_peak_2323
chr1	226862637	226863274	638	36.52	9.22487	2.97262	6.49454	C7KUGACXX_8_7961.sorted.filtered_peak_2324
chr1	226864934	226865252	319	26.95	4.30840	2.16511	1.92583	C7KUGACXX_8_7961.sorted.filtered_peak_2325
chr1	226879083	226879373	291	17.84	4.70950	2.68927	2.28688	C7KUGACXX_8_7961.sorted.filtered_peak_2326
chr1	226890760	226891485	726	27.32	8.69553	3.40581	5.97796	C7KUGACXX_8_7961.sorted.filtered_peak_2327
chr1	226899392	226900044	653	21.88	5.63524	2.78166	3.12055	C7KUGACXX_8_7961.sorted.filtered_peak_2328
chr1	226914648	226914899	252	20.86	4.43472	2.42903	2.03680	C7KUGACXX_8_7961.sorted.filtered_peak_2329
chr1	226926618	226927632	1015	39.50	9.71629	2.92920	6.96295	C7KUGACXX_8_7961.sorted.filtered_peak_2330
chr1	226986062	226986983	922	23.01	6.97350	3.11795	4.38492	C7KUGACXX_8_7961.sorted.filtered_peak_2331
chr1	227015752	227016108	357	20.36	8.32092	3.90445	5.63345	C7KUGACXX_8_7961.sorted.filtered_peak_2332
chr1	227070247	227070976	730	20.51	5.33396	2.74546	2.85757	C7KUGACXX_8_7961.sorted.filtered_peak_2333
chr1	227127118	227128294	1177	55.34	19.83659	4.01937	16.60389	C7KUGACXX_8_7961.sorted.filtered_peak_2334
chr1	227183103	227183834	732	12.64	4.16981	2.84132	1.81060	C7KUGACXX_8_7961.sorted.filtered_peak_2335
chr1	227730282	227730639	358	26.66	10.76410	4.09329	7.95562	C7KUGACXX_8_7961.sorted.filtered_peak_2336
chr1	227750989	227751871	883	19.86	6.05622	3.06200	3.51485	C7KUGACXX_8_7961.sorted.filtered_peak_2337
chr1	227922638	227923422	785	49.16	15.40314	3.56768	12.38667	C7KUGACXX_8_7961.sorted.filtered_peak_2338
chr1	227936196	227936972	777	23.47	6.51618	2.93524	3.95794	C7KUGACXX_8_7961.sorted.filtered_peak_2339
chr1	227950104	227950720	617	53.88	14.35379	3.25092	11.36373	C7KUGACXX_8_7961.sorted.filtered_peak_2340
chr1	227953871	227954443	573	50.94	14.34623	3.32148	11.37463	C7KUGACXX_8_7961.sorted.filtered_peak_2341
chr1	227961786	227962117	332	20.08	5.77880	2.94722	3.25434	C7KUGACXX_8_7961.sorted.filtered_peak_2342
chr1	227975386	227976480	1095	37.94	11.70186	3.41718	8.84788	C7KUGACXX_8_7961.sorted.filtered_peak_2343
chr1	227996345	227996606	262	11.55	3.53068	2.61612	1.24947	C7KUGACXX_8_7961.sorted.filtered_peak_2344
chr1	228134390	228134647	258	19.71	4.11399	2.36917	1.75819	C7KUGACXX_8_7961.sorted.filtered_peak_2345
chr1	228135584	228135928	345	20.13	4.22758	2.39186	1.85447	C7KUGACXX_8_7961.sorted.filtered_peak_2346
chr1	228269878	228270763	886	46.94	14.32090	3.45293	11.36201	C7KUGACXX_8_7961.sorted.filtered_peak_2347
chr1	228290603	228291290	688	37.08	9.03216	2.85245	6.33699	C7KUGACXX_8_7961.sorted.filtered_peak_2348
chr1	228296688	228297367	680	38.27	12.68626	3.64775	9.78216	C7KUGACXX_8_7961.sorted.filtered_peak_2349
chr1	228318765	228319029	265	16.13	5.20930	3.03412	2.72987	C7KUGACXX_8_7961.sorted.filtered_peak_2350
chr1	228327375	228328665	1291	60.57	22.96721	4.07542	19.61905	C7KUGACXX_8_7961.sorted.filtered_peak_2351
chr1	228352974	228354443	1470	69.90	23.14033	3.79672	19.76181	C7KUGACXX_8_7961.sorted.filtered_peak_2352
chr1	228373283	228373686	404	16.80	6.98629	3.71188	4.39751	C7KUGACXX_8_7961.sorted.filtered_peak_2353
chr1	228401187	228401499	313	20.20	5.28287	2.74819	2.81311	C7KUGACXX_8_7961.sorted.filtered_peak_2354
chr1	228463498	228464009	512	20.07	5.45903	2.82453	2.96577	C7KUGACXX_8_7961.sorted.filtered_peak_2355
chr1	228593972	228594990	1019	41.61	11.43996	3.11507	8.63546	C7KUGACXX_8_7961.sorted.filtered_peak_2356
chr1	228644842	228645912	1071	44.77	13.13459	3.37716	10.21422	C7KUGACXX_8_7961.sorted.filtered_peak_2357
chr1	228646168	228646424	257	32.47	5.92817	2.40306	3.38773	C7KUGACXX_8_7961.sorted.filtered_peak_2358
chr1	228651249	228651788	540	31.72	6.34101	2.52025	3.77642	C7KUGACXX_8_7961.sorted.filtered_peak_2359
chr1	228652235	228652895	661	40.23	11.96998	3.35698	9.11277	C7KUGACXX_8_7961.sorted.filtered_peak_2360
chr1	228653590	228653840	251	27.31	4.88140	2.30910	2.43299	C7KUGACXX_8_7961.sorted.filtered_peak_2361
chr1	228666558	228667380	823	25.55	8.07694	3.28710	5.41894	C7KUGACXX_8_7961.sorted.filtered_peak_2362
chr1	228674207	228675377	1171	39.24	12.94714	3.68334	10.03239	C7KUGACXX_8_7961.sorted.filtered_peak_2363
chr1	228688573	228689134	562	22.50	7.08024	3.23325	4.46327	C7KUGACXX_8_7961.sorted.filtered_peak_2364
chr1	228870737	228871438	702	20.81	5.57409	2.81920	3.07177	C7KUGACXX_8_7961.sorted.filtered_peak_2365
chr1	228929910	228930290	381	21.88	6.48328	3.06137	3.91186	C7KUGACXX_8_7961.sorted.filtered_peak_2366
chr1	229063990	229064247	258	16.22	4.90612	2.89624	2.45389	C7KUGACXX_8_7961.sorted.filtered_peak_2367
chr1	229163385	229163731	347	13.00	3.39346	2.44635	1.14398	C7KUGACXX_8_7961.sorted.filtered_peak_2368
chr1	229193883	229194139	257	14.17	3.94852	2.62462	1.60509	C7KUGACXX_8_7961.sorted.filtered_peak_2369
chr1	229275005	229275337	333	14.82	4.83354	2.97238	2.39614	C7KUGACXX_8_7961.sorted.filtered_peak_2370
chr1	229322249	229322764	516	13.01	4.28477	2.87631	1.90516	C7KUGACXX_8_7961.sorted.filtered_peak_2371
chr1	229335670	229335986	317	21.89	7.62446	3.47928	4.97530	C7KUGACXX_8_7961.sorted.filtered_peak_2372
chr1	229389187	229389668	482	21.99	6.16000	2.94557	3.61186	C7KUGACXX_8_7961.sorted.filtered_peak_2373
chr1	229393795	229394063	269	17.33	4.02780	2.45955	1.67803	C7KUGACXX_8_7961.sorted.filtered_peak_2374
chr1	229406624	229407302	679	24.46	6.74682	2.98628	4.14936	C7KUGACXX_8_7961.sorted.filtered_peak_2375
chr1	229422056	229422661	606	14.27	4.66189	2.92200	2.25735	C7KUGACXX_8_7961.sorted.filtered_peak_2376
chr1	229477935	229478975	1041	27.54	7.43440	3.01182	4.78892	C7KUGACXX_8_7961.sorted.filtered_peak_2377
chr1	229576693	229577517	825	13.97	4.70316	2.98071	2.28735	C7KUGACXX_8_7961.sorted.filtered_peak_2378
chr1	229643406	229644565	1160	35.85	13.67288	3.86454	10.76741	C7KUGACXX_8_7961.sorted.filtered_peak_2379
chr1	229693530	229695068	1539	38.17	12.85581	3.55101	9.98320	C7KUGACXX_8_7961.sorted.filtered_peak_2380
chr1	229760789	229762558	1770	27.59	7.31008	2.97082	4.67418	C7KUGACXX_8_7961.sorted.filtered_peak_2381
chr1	230202368	230203553	1186	38.98	11.88289	3.39404	9.03069	C7KUGACXX_8_7961.sorted.filtered_peak_2382
chr1	230245718	230245967	250	16.12	4.04208	2.53828	1.68719	C7KUGACXX_8_7961.sorted.filtered_peak_2383
chr1	230260585	230260850	266	16.81	3.90482	2.44101	1.57366	C7KUGACXX_8_7961.sorted.filtered_peak_2384
chr1	230322608	230322918	311	15.79	4.50910	2.75394	2.10378	C7KUGACXX_8_7961.sorted.filtered_peak_2385
chr1	230344598	230344969	372	21.45	5.33947	2.69898	2.85837	C7KUGACXX_8_7961.sorted.filtered_peak_2386
chr1	230348185	230348704	520	18.42	4.15561	2.44732	1.79538	C7KUGACXX_8_7961.sorted.filtered_peak_2387
chr1	230406138	230406797	660	13.58	3.43284	2.42693	1.18606	C7KUGACXX_8_7961.sorted.filtered_peak_2388
chr1	230777769	230778807	1039	39.83	13.94142	3.76299	11.00457	C7KUGACXX_8_7961.sorted.filtered_peak_2389
chr1	231004140	231004663	524	16.41	3.95738	2.47529	1.63120	C7KUGACXX_8_7961.sorted.filtered_peak_2390
chr1	231108571	231109036	466	23.23	5.51475	2.66319	3.01542	C7KUGACXX_8_7961.sorted.filtered_peak_2391
chr1	231113143	231113515	373	37.09	6.12099	2.30811	3.57084	C7KUGACXX_8_7961.sorted.filtered_peak_2392
chr1	231114069	231115140	1072	58.49	19.53200	3.86607	16.31762	C7KUGACXX_8_7961.sorted.filtered_peak_2393
chr1	231175766	231176106	341	21.44	6.44718	3.09621	3.87025	C7KUGACXX_8_7961.sorted.filtered_peak_2394
chr1	231347140	231347606	467	19.59	6.34093	3.17639	3.79373	C7KUGACXX_8_7961.sorted.filtered_peak_2395
chr1	231376384	231377552	1169	29.51	8.68291	3.18664	5.98816	C7KUGACXX_8_7961.sorted.filtered_peak_2396
chr1	231473108	231474243	1136	54.86	18.55189	3.86128	15.37101	C7KUGACXX_8_7961.sorted.filtered_peak_2397
chr1	231512806	231513313	508	13.68	4.37092	2.85622	1.98079	C7KUGACXX_8_7961.sorted.filtered_peak_2398
chr1	231557690	231558693	1004	30.97	6.58977	2.60204	4.01427	C7KUGACXX_8_7961.sorted.filtered_peak_2399
chr1	231596143	231596821	679	30.03	13.25864	4.44697	10.35209	C7KUGACXX_8_7961.sorted.filtered_peak_2400
chr1	231663753	231664599	847	37.26	12.88902	3.66415	10.01359	C7KUGACXX_8_7961.sorted.filtered_peak_2401
chr1	231665689	231666124	436	25.44	5.48430	2.53627	2.99506	C7KUGACXX_8_7961.sorted.filtered_peak_2402
chr1	231739403	231740031	629	20.28	6.89257	3.34264	4.29364	C7KUGACXX_8_7961.sorted.filtered_peak_2403
chr1	231748398	231748999	602	30.49	12.32207	4.17908	9.44046	C7KUGACXX_8_7961.sorted.filtered_peak_2404
chr1	231761926	231762560	635	21.20	4.97374	2.59173	2.52104	C7KUGACXX_8_7961.sorted.filtered_peak_2405
chr1	231762923	231763356	434	18.85	3.90146	2.33656	1.57068	C7KUGACXX_8_7961.sorted.filtered_peak_2406
chr1	232054431	232054806	376	20.46	7.14396	3.44693	4.51309	C7KUGACXX_8_7961.sorted.filtered_peak_2407
chr1	232109553	232109934	382	14.55	4.86488	3.00629	2.42657	C7KUGACXX_8_7961.sorted.filtered_peak_2408
chr1	232664492	232664750	259	13.83	3.82893	2.59242	1.50732	C7KUGACXX_8_7961.sorted.filtered_peak_2409
chr1	232714337	232714928	592	27.18	9.32895	3.63907	6.56543	C7KUGACXX_8_7961.sorted.filtered_peak_2410
chr1	232765763	232766429	667	25.13	7.94616	3.29135	5.28995	C7KUGACXX_8_7961.sorted.filtered_peak_2411
chr1	232940941	232941408	468	16.41	4.92370	2.87576	2.48414	C7KUGACXX_8_7961.sorted.filtered_peak_2412
chr1	233085854	233087210	1357	32.65	9.89285	3.24885	7.14985	C7KUGACXX_8_7961.sorted.filtered_peak_2413
chr1	233188076	233188325	250	11.92	3.74639	2.69369	1.43640	C7KUGACXX_8_7961.sorted.filtered_peak_2414
chr1	233248656	233249210	555	20.84	6.97465	3.32459	4.36627	C7KUGACXX_8_7961.sorted.filtered_peak_2415
chr1	233417430	233418063	634	29.80	12.02569	4.08122	9.17688	C7KUGACXX_8_7961.sorted.filtered_peak_2416
chr1	233430725	233431597	873	21.63	6.62234	3.12082	4.04561	C7KUGACXX_8_7961.sorted.filtered_peak_2417
chr1	233462776	233463319	544	19.47	5.56027	2.89220	3.07198	C7KUGACXX_8_7961.sorted.filtered_peak_2418
chr1	233509168	233509447	280	13.38	4.62695	2.99864	2.21395	C7KUGACXX_8_7961.sorted.filtered_peak_2419
chr1	233734588	233735216	629	16.38	5.86165	3.25343	3.36048	C7KUGACXX_8_7961.sorted.filtered_peak_2420
chr1	234349887	234350209	323	15.29	3.59796	2.40011	1.31309	C7KUGACXX_8_7961.sorted.filtered_peak_2421
chr1	234366117	234366643	527	14.69	3.71400	2.48532	1.40605	C7KUGACXX_8_7961.sorted.filtered_peak_2422
chr1	234450988	234451412	425	17.01	4.82509	2.79311	2.39291	C7KUGACXX_8_7961.sorted.filtered_peak_2423
chr1	234461919	234462635	717	20.32	7.16613	3.39174	4.57458	C7KUGACXX_8_7961.sorted.filtered_peak_2424
chr1	234508805	234509842	1038	47.84	17.48888	4.07212	14.37535	C7KUGACXX_8_7961.sorted.filtered_peak_2425
chr1	234534678	234535060	383	14.34	3.57439	2.44438	1.29351	C7KUGACXX_8_7961.sorted.filtered_peak_2426
chr1	234536565	234536892	328	16.65	4.57778	2.72006	2.16691	C7KUGACXX_8_7961.sorted.filtered_peak_2427
chr1	234544651	234545152	502	19.27	5.61267	2.95207	3.09572	C7KUGACXX_8_7961.sorted.filtered_peak_2428
chr1	234613716	234615107	1392	31.99	9.04621	3.15877	6.32547	C7KUGACXX_8_7961.sorted.filtered_peak_2429
chr1	234634814	234635065	252	17.89	5.37667	2.95415	2.88741	C7KUGACXX_8_7961.sorted.filtered_peak_2430
chr1	234735548	234736617	1070	34.66	7.66337	2.72966	5.00240	C7KUGACXX_8_7961.sorted.filtered_peak_2431
chr1	234745790	234747297	1508	47.94	7.38349	2.27952	4.75286	C7KUGACXX_8_7961.sorted.filtered_peak_2432
chr1	234859235	234860696	1462	29.20	6.68490	2.71023	4.09611	C7KUGACXX_8_7961.sorted.filtered_peak_2433
chr1	234866654	234867292	639	23.57	6.79112	3.05512	4.19456	C7KUGACXX_8_7961.sorted.filtered_peak_2434
chr1	234894605	234895131	527	18.35	6.18442	3.24980	3.62502	C7KUGACXX_8_7961.sorted.filtered_peak_2435
chr1	234908016	234908763	748	31.03	8.99337	3.15480	6.29949	C7KUGACXX_8_7961.sorted.filtered_peak_2436
chr1	234917049	234917658	610	25.41	4.55024	2.27353	2.14884	C7KUGACXX_8_7961.sorted.filtered_peak_2437
chr1	234978637	234978930	294	18.59	4.05195	2.39842	1.70769	C7KUGACXX_8_7961.sorted.filtered_peak_2438
chr1	234981033	234981308	276	20.15	4.51342	2.48759	2.11107	C7KUGACXX_8_7961.sorted.filtered_peak_2439
chr1	235017886	235018207	322	14.85	4.33267	2.74366	1.94885	C7KUGACXX_8_7961.sorted.filtered_peak_2440
chr1	235047413	235047792	380	18.22	6.44300	3.35410	3.87272	C7KUGACXX_8_7961.sorted.filtered_peak_2441
chr1	235061676	235062349	674	26.08	8.06746	3.24921	5.40651	C7KUGACXX_8_7961.sorted.filtered_peak_2442
chr1	235068735	235069129	395	13.60	3.57070	2.48727	1.29105	C7KUGACXX_8_7961.sorted.filtered_peak_2443
chr1	235090749	235091022	274	16.43	4.42795	2.67230	2.03666	C7KUGACXX_8_7961.sorted.filtered_peak_2444
chr1	235098888	235099485	598	44.56	17.22044	4.31912	14.09909	C7KUGACXX_8_7961.sorted.filtered_peak_2445
chr1	235114440	235114696	257	22.70	5.11216	2.56661	2.64161	C7KUGACXX_8_7961.sorted.filtered_peak_2446
chr1	235116222	235116838	617	19.85	4.14300	2.37175	1.78572	C7KUGACXX_8_7961.sorted.filtered_peak_2447
chr1	235147366	235148392	1027	59.02	19.77651	3.86784	16.54350	C7KUGACXX_8_7961.sorted.filtered_peak_2448
chr1	235246699	235247373	675	14.68	4.99238	3.06305	2.53480	C7KUGACXX_8_7961.sorted.filtered_peak_2449
chr1	235257227	235257476	250	13.37	4.16869	2.78497	1.80341	C7KUGACXX_8_7961.sorted.filtered_peak_2450
chr1	235267590	235268038	449	20.70	5.67353	2.86775	3.15669	C7KUGACXX_8_7961.sorted.filtered_peak_2451
chr1	235268300	235268764	465	22.53	6.65938	3.05580	4.09152	C7KUGACXX_8_7961.sorted.filtered_peak_2452
chr1	235276571	235276820	250	13.67	3.99638	2.68251	1.65536	C7KUGACXX_8_7961.sorted.filtered_peak_2453
chr1	235291676	235292650	975	37.46	11.90466	3.43462	9.07213	C7KUGACXX_8_7961.sorted.filtered_peak_2454
chr1	235324129	235325139	1011	30.81	10.88919	3.70344	8.08151	C7KUGACXX_8_7961.sorted.filtered_peak_2455
chr1	235416580	235416829	250	14.58	4.86174	3.00354	2.42139	C7KUGACXX_8_7961.sorted.filtered_peak_2456
chr1	235460354	235461465	1112	24.18	8.70351	3.53192	6.04236	C7KUGACXX_8_7961.sorted.filtered_peak_2457
chr1	235467909	235468421	513	13.01	4.35043	2.90790	1.95866	C7KUGACXX_8_7961.sorted.filtered_peak_2458
chr1	235476658	235476934	277	15.17	5.61391	3.31438	3.09720	C7KUGACXX_8_7961.sorted.filtered_peak_2459
chr1	235491155	235492784	1630	59.68	16.31044	3.14375	13.27811	C7KUGACXX_8_7961.sorted.filtered_peak_2460
chr1	235530424	235531170	747	28.16	11.85766	4.30801	8.98289	C7KUGACXX_8_7961.sorted.filtered_peak_2461
chr1	235580270	235580686	417	12.49	3.91768	2.73885	1.58754	C7KUGACXX_8_7961.sorted.filtered_peak_2462
chr1	235666912	235668589	1678	56.08	19.62709	3.78204	16.41231	C7KUGACXX_8_7961.sorted.filtered_peak_2463
chr1	235805291	235806188	898	30.39	8.74038	3.18348	6.03156	C7KUGACXX_8_7961.sorted.filtered_peak_2464
chr1	236029385	236031002	1618	42.67	10.49477	2.92798	7.71542	C7KUGACXX_8_7961.sorted.filtered_peak_2465
chr1	236036306	236036857	552	25.09	6.91416	2.98715	4.31594	C7KUGACXX_8_7961.sorted.filtered_peak_2466
chr1	236051397	236052001	605	26.97	9.86457	3.67015	7.12894	C7KUGACXX_8_7961.sorted.filtered_peak_2467
chr1	236102028	236102528	501	18.10	6.40992	3.34509	3.85091	C7KUGACXX_8_7961.sorted.filtered_peak_2468
chr1	236134876	236135550	675	15.14	4.46555	2.77297	2.07462	C7KUGACXX_8_7961.sorted.filtered_peak_2469
chr1	236162103	236163158	1056	26.74	9.28363	3.58855	6.54746	C7KUGACXX_8_7961.sorted.filtered_peak_2470
chr1	236230284	236230850	567	14.50	4.89754	3.02509	2.45902	C7KUGACXX_8_7961.sorted.filtered_peak_2471
chr1	236267024	236267358	335	15.95	4.84893	2.87825	2.41872	C7KUGACXX_8_7961.sorted.filtered_peak_2472
chr1	236306578	236306938	361	20.14	5.58064	2.87193	3.07426	C7KUGACXX_8_7961.sorted.filtered_peak_2473
chr1	236319902	236320437	536	27.70	9.81115	3.72693	7.03167	C7KUGACXX_8_7961.sorted.filtered_peak_2474
chr1	236444624	236445790	1167	38.94	12.42847	3.47910	9.55854	C7KUGACXX_8_7961.sorted.filtered_peak_2475
chr1	236579446	236579925	480	20.45	7.24184	3.45702	4.62093	C7KUGACXX_8_7961.sorted.filtered_peak_2476
chr1	236680032	236680604	573	27.60	10.25093	3.85227	7.45659	C7KUGACXX_8_7961.sorted.filtered_peak_2477
chr1	236686978	236688007	1030	24.10	7.77442	3.28788	5.14376	C7KUGACXX_8_7961.sorted.filtered_peak_2478
chr1	236697405	236697960	556	20.15	7.11493	3.44386	4.49670	C7KUGACXX_8_7961.sorted.filtered_peak_2479
chr1	236767460	236768315	856	33.76	12.64025	3.99664	9.74099	C7KUGACXX_8_7961.sorted.filtered_peak_2480
chr1	236958136	236959350	1215	42.94	14.71109	3.68095	11.73159	C7KUGACXX_8_7961.sorted.filtered_peak_2481
chr1	237433455	237433933	479	13.00	3.66415	2.57666	1.37471	C7KUGACXX_8_7961.sorted.filtered_peak_2482
chr1	237574956	237575296	341	20.44	8.81412	4.08225	6.09969	C7KUGACXX_8_7961.sorted.filtered_peak_2483
chr1	239882156	239882436	281	24.55	4.63004	2.33704	2.20928	C7KUGACXX_8_7961.sorted.filtered_peak_2484
chr1	239882982	239883510	529	30.64	7.68056	2.90528	5.02371	C7KUGACXX_8_7961.sorted.filtered_peak_2485
chr1	240061490	240061782	293	19.09	8.17369	3.98764	5.49254	C7KUGACXX_8_7961.sorted.filtered_peak_2486
chr1	241682502	241683356	855	34.76	11.51873	3.57170	8.68034	C7KUGACXX_8_7961.sorted.filtered_peak_2487
chr1	241694684	241695150	467	20.66	6.70633	3.25131	4.10955	C7KUGACXX_8_7961.sorted.filtered_peak_2488
chr1	241715171	241715446	276	15.37	5.03192	3.01528	2.57660	C7KUGACXX_8_7961.sorted.filtered_peak_2489
chr1	241790821	241791314	494	15.08	4.59129	2.84581	2.17347	C7KUGACXX_8_7961.sorted.filtered_peak_2490
chr1	241803230	241804106	877	34.45	10.12405	3.28915	7.34373	C7KUGACXX_8_7961.sorted.filtered_peak_2491
chr1	242010880	242011690	811	41.02	15.81052	4.19926	12.77684	C7KUGACXX_8_7961.sorted.filtered_peak_2492
chr1	242716999	242717451	453	12.54	4.10631	2.82273	1.74646	C7KUGACXX_8_7961.sorted.filtered_peak_2493
chr1	243418192	243419664	1473	49.04	13.89276	3.37158	10.91795	C7KUGACXX_8_7961.sorted.filtered_peak_2494
chr1	243450931	243451384	454	13.62	4.66677	3.00327	2.24909	C7KUGACXX_8_7961.sorted.filtered_peak_2495
chr1	243517895	243518171	277	13.48	4.14207	2.76243	1.77997	C7KUGACXX_8_7961.sorted.filtered_peak_2496
chr1	243759225	243760077	853	28.66	9.40656	3.38535	6.70894	C7KUGACXX_8_7961.sorted.filtered_peak_2497
chr1	243912040	243912362	323	17.35	6.22181	3.33749	3.67286	C7KUGACXX_8_7961.sorted.filtered_peak_2498
chr1	244001515	244001895	381	21.62	7.75143	3.52426	5.10217	C7KUGACXX_8_7961.sorted.filtered_peak_2499
chr1	244012349	244014553	2205	34.42	8.35806	2.81474	5.71203	C7KUGACXX_8_7961.sorted.filtered_peak_2500
chr1	244080934	244081184	251	16.26	5.21376	3.03079	2.72566	C7KUGACXX_8_7961.sorted.filtered_peak_2501
chr1	244211016	244211991	976	48.93	16.91985	3.89634	13.83125	C7KUGACXX_8_7961.sorted.filtered_peak_2502
chr1	244238139	244238522	384	20.39	7.05399	3.39992	4.44048	C7KUGACXX_8_7961.sorted.filtered_peak_2503
chr1	244462552	244463135	584	21.88	8.62727	3.86648	5.91041	C7KUGACXX_8_7961.sorted.filtered_peak_2504
chr1	244482856	244483293	438	35.45	10.54775	3.35245	7.74173	C7KUGACXX_8_7961.sorted.filtered_peak_2505
chr1	244486218	244486802	585	35.47	9.07550	2.99287	6.34815	C7KUGACXX_8_7961.sorted.filtered_peak_2506
chr1	244614545	244615768	1224	56.18	20.61588	4.04701	17.37580	C7KUGACXX_8_7961.sorted.filtered_peak_2507
chr1	244624325	244625054	730	22.58	7.89378	3.49734	5.23334	C7KUGACXX_8_7961.sorted.filtered_peak_2508
chr1	244815864	244816857	994	63.87	27.37388	4.66270	23.81424	C7KUGACXX_8_7961.sorted.filtered_peak_2509
chr1	244997800	244999337	1538	52.40	15.56760	3.51226	12.53525	C7KUGACXX_8_7961.sorted.filtered_peak_2510
chr1	245025865	245027261	1397	41.38	8.44372	2.53635	5.81065	C7KUGACXX_8_7961.sorted.filtered_peak_2511
chr1	245027569	245028351	783	50.05	12.22834	3.05376	9.32633	C7KUGACXX_8_7961.sorted.filtered_peak_2512
chr1	245133194	245134705	1512	40.80	12.96519	3.50297	10.06497	C7KUGACXX_8_7961.sorted.filtered_peak_2513
chr1	246117028	246117668	641	16.77	4.42472	2.64344	2.03689	C7KUGACXX_8_7961.sorted.filtered_peak_2514
chr1	246280799	246281050	252	15.21	5.42841	3.22497	2.92323	C7KUGACXX_8_7961.sorted.filtered_peak_2515
chr1	246493219	246493624	406	13.48	3.88449	2.64442	1.56167	C7KUGACXX_8_7961.sorted.filtered_peak_2516
chr1	246591993	246592275	283	13.24	4.51091	2.96855	2.09491	C7KUGACXX_8_7961.sorted.filtered_peak_2517
chr1	246669746	246670895	1150	27.74	8.45339	3.17767	5.80712	C7KUGACXX_8_7961.sorted.filtered_peak_2518
chr1	246729198	246730248	1051	48.86	15.79655	3.66229	12.76455	C7KUGACXX_8_7961.sorted.filtered_peak_2519
chr1	246862324	246862797	474	16.71	6.02670	3.30733	3.50347	C7KUGACXX_8_7961.sorted.filtered_peak_2520
chr1	246887213	246888073	861	19.01	6.73530	3.40472	4.14076	C7KUGACXX_8_7961.sorted.filtered_peak_2521
chr1	247038892	247039225	334	12.21	3.35783	2.48014	1.11182	C7KUGACXX_8_7961.sorted.filtered_peak_2522
chr1	247094812	247095819	1008	48.89	19.39532	4.43559	16.17486	C7KUGACXX_8_7961.sorted.filtered_peak_2523
chr1	247241702	247242169	468	17.04	5.16101	2.92351	2.69833	C7KUGACXX_8_7961.sorted.filtered_peak_2524
chr1	247267218	247267915	698	19.94	7.72588	3.62586	5.10080	C7KUGACXX_8_7961.sorted.filtered_peak_2525
chr1	247373580	247374398	819	32.22	10.72678	3.66029	7.89228	C7KUGACXX_8_7961.sorted.filtered_peak_2526
chr1	247486123	247486372	250	13.03	4.17033	2.81579	1.80834	C7KUGACXX_8_7961.sorted.filtered_peak_2527
chr1	247553493	247553961	469	20.45	6.21138	3.09042	3.64554	C7KUGACXX_8_7961.sorted.filtered_peak_2528
chr1	247570577	247570881	305	17.03	5.14267	2.92615	2.67209	C7KUGACXX_8_7961.sorted.filtered_peak_2529
chr1	247579245	247579654	410	13.07	4.16158	2.80874	1.79801	C7KUGACXX_8_7961.sorted.filtered_peak_2530
chr1	248100108	248100635	528	14.35	5.19101	3.17832	2.72779	C7KUGACXX_8_7961.sorted.filtered_peak_2531
chr1	249119831	249121078	1248	56.65	20.18853	4.14882	16.92792	C7KUGACXX_8_7961.sorted.filtered_peak_2532
chr1	249131855	249133362	1508	31.46	8.86959	3.16348	6.15098	C7KUGACXX_8_7961.sorted.filtered_peak_2533
chr1	249152845	249153667	823	48.26	14.40350	3.38077	11.43839	C7KUGACXX_8_7961.sorted.filtered_peak_2534
chr1	249167250	249168827	1578	26.50	8.06552	3.18415	5.42227	C7KUGACXX_8_7961.sorted.filtered_peak_2535
chr1	249199946	249201123	1178	42.25	15.22056	3.96934	12.21114	C7KUGACXX_8_7961.sorted.filtered_peak_2536
chr1	249218954	249219296	343	16.55	6.75569	3.65965	4.16759	C7KUGACXX_8_7961.sorted.filtered_peak_2537
chr10	180952	181343	392	23.63	5.84168	2.74362	3.31493	C7KUGACXX_8_7961.sorted.filtered_peak_2538
chr10	181597	181962	366	21.61	5.06670	2.60843	2.59784	C7KUGACXX_8_7961.sorted.filtered_peak_2539
chr10	369679	370174	496	14.94	5.32101	3.18003	2.84221	C7KUGACXX_8_7961.sorted.filtered_peak_2540
chr10	977478	978160	683	40.71	14.81638	3.92921	11.83178	C7KUGACXX_8_7961.sorted.filtered_peak_2541
chr10	1033700	1034872	1173	26.89	9.80527	3.57845	7.09196	C7KUGACXX_8_7961.sorted.filtered_peak_2542
chr10	1089455	1089883	429	20.34	4.81528	2.58714	2.37652	C7KUGACXX_8_7961.sorted.filtered_peak_2543
chr10	1094361	1095661	1301	58.16	19.28859	3.88814	16.07722	C7KUGACXX_8_7961.sorted.filtered_peak_2544
chr10	1102147	1103327	1181	35.56	11.04057	3.38989	8.23215	C7KUGACXX_8_7961.sorted.filtered_peak_2545
chr10	1109100	1109760	661	21.00	7.61314	3.58568	4.95018	C7KUGACXX_8_7961.sorted.filtered_peak_2546
chr10	1155854	1156589	736	27.88	10.76551	3.98057	7.95216	C7KUGACXX_8_7961.sorted.filtered_peak_2547
chr10	3086054	3086326	273	13.92	4.95363	3.11092	2.50259	C7KUGACXX_8_7961.sorted.filtered_peak_2548
chr10	3137516	3137765	250	17.39	4.77194	2.75225	2.33420	C7KUGACXX_8_7961.sorted.filtered_peak_2549
chr10	3214413	3215675	1263	51.63	17.64974	3.84514	14.52070	C7KUGACXX_8_7961.sorted.filtered_peak_2550
chr10	3239821	3240272	452	21.70	5.88800	2.85044	3.37695	C7KUGACXX_8_7961.sorted.filtered_peak_2551
chr10	3269983	3270326	344	26.19	11.55966	4.44137	8.70507	C7KUGACXX_8_7961.sorted.filtered_peak_2552
chr10	3281860	3282318	459	18.06	5.54574	3.00694	3.04142	C7KUGACXX_8_7961.sorted.filtered_peak_2553
chr10	3510097	3510562	466	17.57	4.73554	2.71273	2.31253	C7KUGACXX_8_7961.sorted.filtered_peak_2554
chr10	3665245	3665895	651	14.24	3.84390	2.56619	1.53670	C7KUGACXX_8_7961.sorted.filtered_peak_2555
chr10	3711106	3711401	296	16.52	4.90149	2.86833	2.45090	C7KUGACXX_8_7961.sorted.filtered_peak_2556
chr10	3782509	3782848	340	14.10	3.57070	2.45910	1.29340	C7KUGACXX_8_7961.sorted.filtered_peak_2557
chr10	3799471	3800171	701	25.90	7.63043	3.08515	5.01696	C7KUGACXX_8_7961.sorted.filtered_peak_2558
chr10	3800343	3800775	433	22.71	5.61062	2.71120	3.11040	C7KUGACXX_8_7961.sorted.filtered_peak_2559
chr10	3807102	3807664	563	19.65	4.87483	2.64508	2.42893	C7KUGACXX_8_7961.sorted.filtered_peak_2560
chr10	3827274	3827890	617	66.07	19.52442	3.53129	16.30050	C7KUGACXX_8_7961.sorted.filtered_peak_2561
chr10	3846512	3847043	532	24.80	3.58016	2.02280	1.30149	C7KUGACXX_8_7961.sorted.filtered_peak_2562
chr10	3847328	3848472	1145	34.87	7.22355	2.58157	4.62103	C7KUGACXX_8_7961.sorted.filtered_peak_2563
chr10	3852436	3852978	543	26.54	4.75131	2.29535	2.32492	C7KUGACXX_8_7961.sorted.filtered_peak_2564
chr10	3894348	3895024	677	23.92	7.54280	3.24511	4.91632	C7KUGACXX_8_7961.sorted.filtered_peak_2565
chr10	3934570	3934848	279	17.53	4.82036	2.76103	2.38011	C7KUGACXX_8_7961.sorted.filtered_peak_2566
chr10	3944350	3944949	600	17.10	5.52680	3.06675	3.03499	C7KUGACXX_8_7961.sorted.filtered_peak_2567
chr10	3969001	3969250	250	14.89	4.82238	2.95661	2.39426	C7KUGACXX_8_7961.sorted.filtered_peak_2568
chr10	3977093	3977682	590	18.81	5.74517	3.02385	3.22712	C7KUGACXX_8_7961.sorted.filtered_peak_2569
chr10	4014835	4015370	536	20.95	7.34998	3.48215	4.70650	C7KUGACXX_8_7961.sorted.filtered_peak_2570
chr10	4022578	4023086	509	14.73	3.80283	2.52051	1.48650	C7KUGACXX_8_7961.sorted.filtered_peak_2571
chr10	4075577	4075832	256	16.20	4.84219	2.87319	2.39482	C7KUGACXX_8_7961.sorted.filtered_peak_2572
chr10	4101940	4102431	492	22.85	8.70907	3.77062	6.00179	C7KUGACXX_8_7961.sorted.filtered_peak_2573
chr10	4173544	4174324	781	29.31	9.26119	3.38018	6.53502	C7KUGACXX_8_7961.sorted.filtered_peak_2574
chr10	4868274	4868896	623	15.35	3.77447	2.46733	1.47515	C7KUGACXX_8_7961.sorted.filtered_peak_2575
chr10	4891873	4892230	358	21.90	8.44621	3.77029	5.75250	C7KUGACXX_8_7961.sorted.filtered_peak_2576
chr10	5333634	5334511	878	25.76	6.61774	2.86887	4.02762	C7KUGACXX_8_7961.sorted.filtered_peak_2577
chr10	5335881	5336380	500	23.50	4.40935	2.30561	2.02125	C7KUGACXX_8_7961.sorted.filtered_peak_2578
chr10	5339370	5339768	399	25.74	7.84550	3.24681	5.18103	C7KUGACXX_8_7961.sorted.filtered_peak_2579
chr10	5359539	5360126	588	15.14	4.70338	2.88085	2.28453	C7KUGACXX_8_7961.sorted.filtered_peak_2580
chr10	5454186	5454675	490	16.38	4.96465	2.90448	2.51304	C7KUGACXX_8_7961.sorted.filtered_peak_2581
chr10	5476032	5476513	482	13.44	3.74863	2.58396	1.44196	C7KUGACXX_8_7961.sorted.filtered_peak_2582
chr10	5489434	5489907	474	25.78	6.96535	2.94951	4.37299	C7KUGACXX_8_7961.sorted.filtered_peak_2583
chr10	5665299	5665554	256	16.88	4.94481	2.85861	2.48959	C7KUGACXX_8_7961.sorted.filtered_peak_2584
chr10	5726341	5727837	1497	44.57	14.52347	3.57529	11.54655	C7KUGACXX_8_7961.sorted.filtered_peak_2585
chr10	5734850	5735164	315	17.11	5.14304	2.92127	2.67278	C7KUGACXX_8_7961.sorted.filtered_peak_2586
chr10	5817524	5818116	593	13.39	4.10035	2.75489	1.73615	C7KUGACXX_8_7961.sorted.filtered_peak_2587
chr10	5854447	5856182	1736	43.85	12.04184	3.12500	9.21158	C7KUGACXX_8_7961.sorted.filtered_peak_2588
chr10	5931155	5932680	1526	39.48	12.85156	3.35820	10.00840	C7KUGACXX_8_7961.sorted.filtered_peak_2589
chr10	6018848	6019941	1094	25.40	7.08316	2.95979	4.51264	C7KUGACXX_8_7961.sorted.filtered_peak_2590
chr10	6056163	6056459	297	18.53	6.01676	3.16239	3.47225	C7KUGACXX_8_7961.sorted.filtered_peak_2591
chr10	6080088	6080694	607	21.72	6.33118	2.99713	3.78561	C7KUGACXX_8_7961.sorted.filtered_peak_2592
chr10	6092732	6093451	720	56.72	17.55826	3.62620	14.43770	C7KUGACXX_8_7961.sorted.filtered_peak_2593
chr10	6094570	6094914	345	44.54	9.47460	2.72050	6.72999	C7KUGACXX_8_7961.sorted.filtered_peak_2594
chr10	6103903	6104667	765	29.68	7.68832	2.95026	5.04003	C7KUGACXX_8_7961.sorted.filtered_peak_2595
chr10	6130597	6131329	733	51.51	17.11162	3.74971	14.01676	C7KUGACXX_8_7961.sorted.filtered_peak_2596
chr10	6171956	6172368	413	15.30	3.68796	2.43807	1.39068	C7KUGACXX_8_7961.sorted.filtered_peak_2597
chr10	6186630	6187101	472	35.42	11.01031	3.40364	8.21650	C7KUGACXX_8_7961.sorted.filtered_peak_2598
chr10	6193198	6193643	446	18.78	5.48517	2.93504	2.97944	C7KUGACXX_8_7961.sorted.filtered_peak_2599
chr10	6205362	6206420	1059	41.44	15.65159	4.09305	12.63413	C7KUGACXX_8_7961.sorted.filtered_peak_2600
chr10	6229544	6229891	348	12.03	3.80287	2.71378	1.48578	C7KUGACXX_8_7961.sorted.filtered_peak_2601
chr10	6243460	6245641	2182	31.58	5.79159	2.38999	3.27013	C7KUGACXX_8_7961.sorted.filtered_peak_2602
chr10	6281192	6281567	376	17.46	6.75519	3.54761	4.17227	C7KUGACXX_8_7961.sorted.filtered_peak_2603
chr10	6309197	6309630	434	22.81	4.92159	2.48725	2.48565	C7KUGACXX_8_7961.sorted.filtered_peak_2604
chr10	6312181	6312814	634	39.76	13.18260	3.68906	10.25730	C7KUGACXX_8_7961.sorted.filtered_peak_2605
chr10	6317113	6317562	450	28.99	7.83306	3.00382	5.18623	C7KUGACXX_8_7961.sorted.filtered_peak_2606
chr10	6342129	6342493	365	16.63	5.33346	3.02336	2.85945	C7KUGACXX_8_7961.sorted.filtered_peak_2607
chr10	6389859	6390589	731	30.99	11.79447	4.00789	8.92958	C7KUGACXX_8_7961.sorted.filtered_peak_2608
chr10	6451931	6452628	698	21.76	7.87488	3.56900	5.21655	C7KUGACXX_8_7961.sorted.filtered_peak_2609
chr10	6487779	6488197	419	14.88	5.60936	3.31030	3.11388	C7KUGACXX_8_7961.sorted.filtered_peak_2610
chr10	6515355	6516181	827	25.66	9.01988	3.59508	6.29984	C7KUGACXX_8_7961.sorted.filtered_peak_2611
chr10	6535485	6535734	250	18.00	4.16196	2.47352	1.80187	C7KUGACXX_8_7961.sorted.filtered_peak_2612
chr10	6540725	6541117	393	25.62	8.39095	3.41030	5.69708	C7KUGACXX_8_7961.sorted.filtered_peak_2613
chr10	6549464	6549838	375	13.37	3.87991	2.64976	1.55846	C7KUGACXX_8_7961.sorted.filtered_peak_2614
chr10	6555701	6556001	301	13.03	4.23301	2.85131	1.85735	C7KUGACXX_8_7961.sorted.filtered_peak_2615
chr10	6571965	6572816	852	25.71	7.67246	3.18446	5.01945	C7KUGACXX_8_7961.sorted.filtered_peak_2616
chr10	6584955	6585934	980	36.97	15.52981	4.42073	12.49263	C7KUGACXX_8_7961.sorted.filtered_peak_2617
chr10	6600178	6600890	713	32.01	11.43404	3.79037	8.59323	C7KUGACXX_8_7961.sorted.filtered_peak_2618
chr10	6620197	6620574	378	24.31	4.61870	2.33580	2.20936	C7KUGACXX_8_7961.sorted.filtered_peak_2619
chr10	6622121	6622396	276	24.24	4.35047	2.26719	1.95710	C7KUGACXX_8_7961.sorted.filtered_peak_2620
chr10	6634011	6634442	432	23.68	8.46390	3.59768	5.77039	C7KUGACXX_8_7961.sorted.filtered_peak_2621
chr10	6685864	6686152	289	14.21	4.45271	2.83879	2.07450	C7KUGACXX_8_7961.sorted.filtered_peak_2622
chr10	6707892	6708246	355	17.32	5.81751	3.16367	3.30386	C7KUGACXX_8_7961.sorted.filtered_peak_2623
chr10	6720092	6720424	333	16.33	6.00161	3.36634	3.45590	C7KUGACXX_8_7961.sorted.filtered_peak_2624
chr10	6780371	6780767	397	15.16	4.79562	2.92914	2.36297	C7KUGACXX_8_7961.sorted.filtered_peak_2625
chr10	6954373	6954727	355	15.20	3.83275	2.50417	1.51571	C7KUGACXX_8_7961.sorted.filtered_peak_2626
chr10	6961972	6962504	533	17.22	4.80686	2.76739	2.37955	C7KUGACXX_8_7961.sorted.filtered_peak_2627
chr10	6969444	6970334	891	28.14	9.11691	3.45039	6.37974	C7KUGACXX_8_7961.sorted.filtered_peak_2628
chr10	7000744	7001055	312	20.84	6.90223	3.30020	4.30121	C7KUGACXX_8_7961.sorted.filtered_peak_2629
chr10	7015882	7016313	432	19.56	6.16784	3.13183	3.61644	C7KUGACXX_8_7961.sorted.filtered_peak_2630
chr10	7088134	7088773	640	26.91	9.95759	3.78793	7.18771	C7KUGACXX_8_7961.sorted.filtered_peak_2631
chr10	7285757	7286164	408	15.95	5.05736	2.97348	2.60054	C7KUGACXX_8_7961.sorted.filtered_peak_2632
chr10	7300977	7301417	441	18.00	4.30881	2.53026	1.92434	C7KUGACXX_8_7961.sorted.filtered_peak_2633
chr10	7311200	7311882	683	22.90	7.17860	3.21391	4.56897	C7KUGACXX_8_7961.sorted.filtered_peak_2634
chr10	7451233	7451575	343	21.98	3.69509	2.14179	1.39836	C7KUGACXX_8_7961.sorted.filtered_peak_2635
chr10	7452491	7453068	578	27.35	6.06839	2.62286	3.52528	C7KUGACXX_8_7961.sorted.filtered_peak_2636
chr10	7526322	7527170	849	32.98	11.00107	3.53490	8.20481	C7KUGACXX_8_7961.sorted.filtered_peak_2637
chr10	7549798	7550619	822	20.49	6.14631	3.04463	3.60056	C7KUGACXX_8_7961.sorted.filtered_peak_2638
chr10	7728802	7729064	263	14.06	5.03975	3.14120	2.57771	C7KUGACXX_8_7961.sorted.filtered_peak_2639
chr10	7729295	7729622	328	15.37	5.90898	3.41271	3.37783	C7KUGACXX_8_7961.sorted.filtered_peak_2640
chr10	7829619	7830860	1242	39.24	12.48238	3.43162	9.62277	C7KUGACXX_8_7961.sorted.filtered_peak_2641
chr10	7860188	7861211	1024	27.80	8.03741	3.09161	5.38444	C7KUGACXX_8_7961.sorted.filtered_peak_2642
chr10	8095318	8096065	748	35.81	5.68970	2.23326	3.19303	C7KUGACXX_8_7961.sorted.filtered_peak_2643
chr10	8096453	8096730	278	32.32	4.01341	1.96148	1.67082	C7KUGACXX_8_7961.sorted.filtered_peak_2644
chr10	8103061	8103329	269	26.32	4.03288	2.10839	1.68399	C7KUGACXX_8_7961.sorted.filtered_peak_2645
chr10	8175100	8175438	339	26.05	6.21056	2.73174	3.65203	C7KUGACXX_8_7961.sorted.filtered_peak_2646
chr10	8179048	8179963	916	21.02	4.63066	2.48601	2.21141	C7KUGACXX_8_7961.sorted.filtered_peak_2647
chr10	8224994	8225750	757	21.85	8.55502	3.80687	5.86726	C7KUGACXX_8_7961.sorted.filtered_peak_2648
chr10	8280811	8281428	618	27.31	8.62109	3.36331	5.91525	C7KUGACXX_8_7961.sorted.filtered_peak_2649
chr10	8287117	8287639	523	19.93	5.45720	2.83711	2.95836	C7KUGACXX_8_7961.sorted.filtered_peak_2650
chr10	8373982	8374760	779	49.46	19.79218	4.49863	16.55965	C7KUGACXX_8_7961.sorted.filtered_peak_2651
chr10	8402269	8402752	484	41.82	20.49728	5.42440	17.22501	C7KUGACXX_8_7961.sorted.filtered_peak_2652
chr10	8407980	8408452	473	17.62	4.49674	2.61891	2.10040	C7KUGACXX_8_7961.sorted.filtered_peak_2653
chr10	8444413	8444871	459	23.89	4.65305	2.36632	2.23281	C7KUGACXX_8_7961.sorted.filtered_peak_2654
chr10	8446684	8447088	405	31.52	8.53278	3.06910	5.83399	C7KUGACXX_8_7961.sorted.filtered_peak_2655
chr10	8458199	8458720	522	24.93	8.87222	3.62600	6.15617	C7KUGACXX_8_7961.sorted.filtered_peak_2656
chr10	8480719	8481003	285	15.39	5.28861	3.13640	2.79887	C7KUGACXX_8_7961.sorted.filtered_peak_2657
chr10	8913370	8913731	362	11.75	3.64368	2.65799	1.34435	C7KUGACXX_8_7961.sorted.filtered_peak_2658
chr10	9336888	9337213	326	14.37	4.63791	2.91317	2.22660	C7KUGACXX_8_7961.sorted.filtered_peak_2659
chr10	11187222	11187710	489	26.26	5.32390	2.46411	2.83976	C7KUGACXX_8_7961.sorted.filtered_peak_2660
chr10	11204981	11205603	623	51.53	14.54990	3.34176	11.56697	C7KUGACXX_8_7961.sorted.filtered_peak_2661
chr10	11220368	11221139	772	48.16	11.39811	2.92787	8.56276	C7KUGACXX_8_7961.sorted.filtered_peak_2662
chr10	11252331	11252580	250	18.83	3.65371	2.24834	1.36187	C7KUGACXX_8_7961.sorted.filtered_peak_2663
chr10	11277837	11278191	355	18.61	3.63241	2.25006	1.33891	C7KUGACXX_8_7961.sorted.filtered_peak_2664
chr10	11445075	11445471	397	24.30	9.36423	3.89618	6.60552	C7KUGACXX_8_7961.sorted.filtered_peak_2665
chr10	11727004	11727297	294	14.88	4.42108	2.77710	2.03157	C7KUGACXX_8_7961.sorted.filtered_peak_2666
chr10	11752670	11753020	351	14.39	5.24219	3.20689	2.76466	C7KUGACXX_8_7961.sorted.filtered_peak_2667
chr10	11784150	11784405	256	14.86	4.62534	2.88311	2.20083	C7KUGACXX_8_7961.sorted.filtered_peak_2668
chr10	11879220	11879666	447	11.75	3.64804	2.65912	1.34943	C7KUGACXX_8_7961.sorted.filtered_peak_2669
chr10	11905460	11906215	756	24.46	9.47870	3.87130	6.73011	C7KUGACXX_8_7961.sorted.filtered_peak_2670
chr10	11913598	11913862	265	14.17	4.11132	2.70020	1.74792	C7KUGACXX_8_7961.sorted.filtered_peak_2671
chr10	11924418	11925091	674	15.04	5.34185	3.18607	2.85740	C7KUGACXX_8_7961.sorted.filtered_peak_2672
chr10	12028618	12028977	360	14.37	5.24207	3.20533	2.76098	C7KUGACXX_8_7961.sorted.filtered_peak_2673
chr10	12084405	12085569	1165	54.73	20.36869	4.07260	17.12456	C7KUGACXX_8_7961.sorted.filtered_peak_2674
chr10	12110496	12111358	863	40.48	18.75987	4.84841	15.58483	C7KUGACXX_8_7961.sorted.filtered_peak_2675
chr10	12154549	12154945	397	12.60	4.14542	2.83656	1.78084	C7KUGACXX_8_7961.sorted.filtered_peak_2676
chr10	12164720	12165011	292	14.80	4.44331	2.80291	2.03926	C7KUGACXX_8_7961.sorted.filtered_peak_2677
chr10	12171166	12172599	1434	32.71	11.36866	3.52982	8.58790	C7KUGACXX_8_7961.sorted.filtered_peak_2678
chr10	12223122	12223755	634	24.95	9.72691	3.92900	6.95414	C7KUGACXX_8_7961.sorted.filtered_peak_2679
chr10	12237400	12238533	1134	40.81	13.76820	3.71870	10.82331	C7KUGACXX_8_7961.sorted.filtered_peak_2680
chr10	12304404	12304786	383	15.05	4.45504	2.78625	2.05171	C7KUGACXX_8_7961.sorted.filtered_peak_2681
chr10	12306282	12306794	513	20.64	7.98515	3.73322	5.31675	C7KUGACXX_8_7961.sorted.filtered_peak_2682
chr10	12390497	12392818	2322	33.64	7.21650	2.59703	4.62748	C7KUGACXX_8_7961.sorted.filtered_peak_2683
chr10	12408015	12408335	321	17.98	7.74909	3.95252	5.09149	C7KUGACXX_8_7961.sorted.filtered_peak_2684
chr10	12490632	12491284	653	43.43	18.17432	4.65729	15.01324	C7KUGACXX_8_7961.sorted.filtered_peak_2685
chr10	12630098	12630775	678	21.28	6.85135	3.23650	4.25460	C7KUGACXX_8_7961.sorted.filtered_peak_2686
chr10	12636313	12637020	708	22.50	7.50986	3.39825	4.86174	C7KUGACXX_8_7961.sorted.filtered_peak_2687
chr10	12659301	12659707	407	11.87	3.72017	2.68281	1.41549	C7KUGACXX_8_7961.sorted.filtered_peak_2688
chr10	13141209	13142907	1699	30.55	8.10052	2.94881	5.45719	C7KUGACXX_8_7961.sorted.filtered_peak_2689
chr10	13150042	13150315	274	12.92	3.73528	2.60981	1.43666	C7KUGACXX_8_7961.sorted.filtered_peak_2690
chr10	13158211	13158701	491	15.26	5.12169	3.05242	2.66562	C7KUGACXX_8_7961.sorted.filtered_peak_2691
chr10	13203062	13203940	879	33.94	13.32506	4.00258	10.43734	C7KUGACXX_8_7961.sorted.filtered_peak_2692
chr10	13341589	13342289	701	25.21	5.15701	2.46292	2.68586	C7KUGACXX_8_7961.sorted.filtered_peak_2693
chr10	13343951	13344621	671	48.36	19.52860	4.61988	16.29873	C7KUGACXX_8_7961.sorted.filtered_peak_2694
chr10	13382267	13382549	283	15.65	4.62369	2.81033	2.21484	C7KUGACXX_8_7961.sorted.filtered_peak_2695
chr10	13389297	13390776	1480	34.15	8.69600	2.95343	6.00117	C7KUGACXX_8_7961.sorted.filtered_peak_2696
chr10	13628645	13629355	711	23.54	8.93291	3.72638	6.24075	C7KUGACXX_8_7961.sorted.filtered_peak_2697
chr10	13702005	13702432	428	11.55	3.53198	2.61605	1.25195	C7KUGACXX_8_7961.sorted.filtered_peak_2698
chr10	13828956	13829654	699	28.50	10.48268	3.75586	7.70052	C7KUGACXX_8_7961.sorted.filtered_peak_2699
chr10	14051276	14051896	621	17.49	4.65513	2.70050	2.22714	C7KUGACXX_8_7961.sorted.filtered_peak_2700
chr10	14226626	14227571	946	28.57	9.62833	3.56173	6.87840	C7KUGACXX_8_7961.sorted.filtered_peak_2701
chr10	14239018	14239285	268	14.35	5.25096	3.20122	2.78093	C7KUGACXX_8_7961.sorted.filtered_peak_2702
chr10	14549089	14549453	365	13.56	3.53151	2.47316	1.26242	C7KUGACXX_8_7961.sorted.filtered_peak_2703
chr10	14570426	14570833	408	19.43	7.35835	3.61007	4.72359	C7KUGACXX_8_7961.sorted.filtered_peak_2704
chr10	14598323	14598762	440	21.65	4.89150	2.54291	2.44536	C7KUGACXX_8_7961.sorted.filtered_peak_2705
chr10	14606273	14606814	542	21.36	4.84100	2.53115	2.41215	C7KUGACXX_8_7961.sorted.filtered_peak_2706
chr10	14611673	14611997	325	22.14	4.68538	2.45403	2.26020	C7KUGACXX_8_7961.sorted.filtered_peak_2707
chr10	14613923	14614494	572	25.03	7.05902	3.05712	4.43696	C7KUGACXX_8_7961.sorted.filtered_peak_2708
chr10	14630061	14630724	664	26.57	5.51241	2.50334	3.01264	C7KUGACXX_8_7961.sorted.filtered_peak_2709
chr10	14646274	14646686	413	31.00	8.50993	3.07685	5.82127	C7KUGACXX_8_7961.sorted.filtered_peak_2710
chr10	14690047	14690780	734	27.61	8.63257	3.27898	5.95671	C7KUGACXX_8_7961.sorted.filtered_peak_2711
chr10	14701594	14702198	605	32.58	11.45147	3.77316	8.60471	C7KUGACXX_8_7961.sorted.filtered_peak_2712
chr10	14707272	14707521	250	14.08	3.76291	2.54474	1.46422	C7KUGACXX_8_7961.sorted.filtered_peak_2713
chr10	14765302	14765666	365	13.41	4.63369	3.00386	2.21438	C7KUGACXX_8_7961.sorted.filtered_peak_2714
chr10	14848691	14848940	250	11.28	3.38964	2.56150	1.13689	C7KUGACXX_8_7961.sorted.filtered_peak_2715
chr10	14879603	14880596	994	48.90	18.66760	4.12281	15.50165	C7KUGACXX_8_7961.sorted.filtered_peak_2716
chr10	14920212	14921406	1195	38.60	11.10666	3.19570	8.31523	C7KUGACXX_8_7961.sorted.filtered_peak_2717
chr10	14995625	14996562	938	31.13	9.02410	3.22046	6.29516	C7KUGACXX_8_7961.sorted.filtered_peak_2718
chr10	15001162	15002285	1124	38.67	13.87305	3.88891	10.91924	C7KUGACXX_8_7961.sorted.filtered_peak_2719
chr10	15130635	15131000	366	26.64	10.13539	3.90744	7.34919	C7KUGACXX_8_7961.sorted.filtered_peak_2720
chr10	15138720	15139840	1121	58.10	21.72319	4.20599	18.39006	C7KUGACXX_8_7961.sorted.filtered_peak_2721
chr10	15165779	15166177	399	14.28	3.77383	2.53720	1.46921	C7KUGACXX_8_7961.sorted.filtered_peak_2722
chr10	15210375	15212306	1932	36.07	8.81152	2.88180	6.11492	C7KUGACXX_8_7961.sorted.filtered_peak_2723
chr10	15250813	15251222	410	24.99	9.28631	3.76681	6.54684	C7KUGACXX_8_7961.sorted.filtered_peak_2724
chr10	15251831	15252154	324	21.26	6.88860	3.24528	4.29522	C7KUGACXX_8_7961.sorted.filtered_peak_2725
chr10	15901831	15902852	1022	23.14	6.68578	3.05346	4.09057	C7KUGACXX_8_7961.sorted.filtered_peak_2726
chr10	16478668	16479512	845	34.99	11.85511	3.60584	9.02268	C7KUGACXX_8_7961.sorted.filtered_peak_2727
chr10	16829363	16829996	634	25.81	9.92044	3.78657	7.20062	C7KUGACXX_8_7961.sorted.filtered_peak_2728
chr10	16859128	16860195	1068	67.92	29.33576	4.73111	25.69185	C7KUGACXX_8_7961.sorted.filtered_peak_2729
chr10	16870159	16870439	281	15.24	5.47864	3.22186	2.99025	C7KUGACXX_8_7961.sorted.filtered_peak_2730
chr10	17045024	17045543	520	30.98	12.38921	4.13095	9.51782	C7KUGACXX_8_7961.sorted.filtered_peak_2731
chr10	17065471	17065807	337	28.60	7.40249	2.90378	4.78734	C7KUGACXX_8_7961.sorted.filtered_peak_2732
chr10	17068732	17069258	527	32.53	7.73403	2.83949	5.06733	C7KUGACXX_8_7961.sorted.filtered_peak_2733
chr10	17071449	17071960	512	26.49	5.32171	2.46011	2.83289	C7KUGACXX_8_7961.sorted.filtered_peak_2734
chr10	17243267	17243846	580	31.51	10.98175	3.74186	8.15432	C7KUGACXX_8_7961.sorted.filtered_peak_2735
chr10	17248205	17248826	622	25.59	7.75724	3.19984	5.10303	C7KUGACXX_8_7961.sorted.filtered_peak_2736
chr10	17258223	17258637	415	20.68	7.40597	3.51839	4.76489	C7KUGACXX_8_7961.sorted.filtered_peak_2737
chr10	17269776	17270904	1129	42.18	6.28147	2.21663	3.72186	C7KUGACXX_8_7961.sorted.filtered_peak_2738
chr10	17271370	17271718	349	36.06	4.07182	1.90504	1.72483	C7KUGACXX_8_7961.sorted.filtered_peak_2739
chr10	17271892	17272863	972	56.82	12.88555	2.93277	9.95924	C7KUGACXX_8_7961.sorted.filtered_peak_2740
chr10	17299607	17300056	450	15.91	6.19241	3.47678	3.64907	C7KUGACXX_8_7961.sorted.filtered_peak_2741
chr10	17470222	17471095	874	29.39	9.87145	3.57996	7.09424	C7KUGACXX_8_7961.sorted.filtered_peak_2742
chr10	17486085	17486802	718	20.14	8.13692	3.77210	5.49312	C7KUGACXX_8_7961.sorted.filtered_peak_2743
chr10	17553311	17553609	299	20.27	4.90717	2.61944	2.46276	C7KUGACXX_8_7961.sorted.filtered_peak_2744
chr10	17649604	17649895	292	13.96	4.52760	2.90680	2.11894	C7KUGACXX_8_7961.sorted.filtered_peak_2745
chr10	17659377	17659767	391	16.61	5.13254	2.95533	2.66639	C7KUGACXX_8_7961.sorted.filtered_peak_2746
chr10	17685724	17686562	839	40.86	13.32083	3.63539	10.40446	C7KUGACXX_8_7961.sorted.filtered_peak_2747
chr10	18940207	18940999	793	42.60	14.59144	3.75220	11.62034	C7KUGACXX_8_7961.sorted.filtered_peak_2748
chr10	18947689	18949188	1500	39.75	12.71330	3.49725	9.83571	C7KUGACXX_8_7961.sorted.filtered_peak_2749
chr10	21695902	21696222	321	15.88	6.03030	3.41154	3.49353	C7KUGACXX_8_7961.sorted.filtered_peak_2750
chr10	21784696	21784952	257	18.81	5.13544	2.79391	2.66901	C7KUGACXX_8_7961.sorted.filtered_peak_2751
chr10	21814586	21815108	523	19.76	4.23244	2.40883	1.85994	C7KUGACXX_8_7961.sorted.filtered_peak_2752
chr10	21815906	21816171	266	20.06	4.23881	2.39421	1.87189	C7KUGACXX_8_7961.sorted.filtered_peak_2753
chr10	21822523	21823659	1137	42.82	14.54571	3.78208	11.56593	C7KUGACXX_8_7961.sorted.filtered_peak_2754
chr10	21991533	21992118	586	23.23	8.69969	3.74003	5.99059	C7KUGACXX_8_7961.sorted.filtered_peak_2755
chr10	22029842	22030300	459	18.68	4.68313	2.62646	2.26437	C7KUGACXX_8_7961.sorted.filtered_peak_2756
chr10	22291581	22291898	318	24.17	4.83947	2.41048	2.40038	C7KUGACXX_8_7961.sorted.filtered_peak_2757
chr10	22292089	22293097	1009	36.89	11.87240	3.60056	8.99488	C7KUGACXX_8_7961.sorted.filtered_peak_2758
chr10	22518008	22518644	637	24.04	6.35314	2.88118	3.78681	C7KUGACXX_8_7961.sorted.filtered_peak_2759
chr10	22519352	22519652	301	22.31	5.56814	2.74000	3.05389	C7KUGACXX_8_7961.sorted.filtered_peak_2760
chr10	22540521	22541183	663	22.84	6.25194	2.89112	3.71435	C7KUGACXX_8_7961.sorted.filtered_peak_2761
chr10	22541520	22541955	436	18.06	4.10779	2.45273	1.74986	C7KUGACXX_8_7961.sorted.filtered_peak_2762
chr10	22604915	22605777	863	33.76	7.76210	2.78552	5.09631	C7KUGACXX_8_7961.sorted.filtered_peak_2763
chr10	22609804	22610542	739	30.87	4.36360	2.07362	1.97756	C7KUGACXX_8_7961.sorted.filtered_peak_2764
chr10	22614378	22614714	337	24.81	3.65306	2.04390	1.36133	C7KUGACXX_8_7961.sorted.filtered_peak_2765
chr10	22622109	22622542	434	22.38	5.34309	2.64051	2.86626	C7KUGACXX_8_7961.sorted.filtered_peak_2766
chr10	22628906	22630137	1232	34.38	8.76946	2.91288	6.09031	C7KUGACXX_8_7961.sorted.filtered_peak_2767
chr10	22656621	22657014	394	12.41	3.40055	2.48577	1.17596	C7KUGACXX_8_7961.sorted.filtered_peak_2768
chr10	22725543	22726716	1174	28.70	8.92413	3.31706	6.21772	C7KUGACXX_8_7961.sorted.filtered_peak_2769
chr10	22780933	22781218	286	18.02	5.31140	2.91189	2.83698	C7KUGACXX_8_7961.sorted.filtered_peak_2770
chr10	22794983	22795615	633	15.61	5.77843	3.33881	3.25133	C7KUGACXX_8_7961.sorted.filtered_peak_2771
chr10	22895237	22895750	514	20.39	5.01007	2.64071	2.56244	C7KUGACXX_8_7961.sorted.filtered_peak_2772
chr10	22900629	22901272	644	27.40	7.51656	3.02862	4.87408	C7KUGACXX_8_7961.sorted.filtered_peak_2773
chr10	22919426	22919947	522	38.16	10.95620	3.30297	8.12889	C7KUGACXX_8_7961.sorted.filtered_peak_2774
chr10	22923244	22923507	264	26.01	4.69789	2.30456	2.26706	C7KUGACXX_8_7961.sorted.filtered_peak_2775
chr10	22935044	22935794	751	31.39	8.68694	3.10844	5.98419	C7KUGACXX_8_7961.sorted.filtered_peak_2776
chr10	22955348	22955833	486	29.50	10.52932	3.75313	7.72466	C7KUGACXX_8_7961.sorted.filtered_peak_2777
chr10	22970780	22971856	1077	28.79	7.26079	2.85790	4.64765	C7KUGACXX_8_7961.sorted.filtered_peak_2778
chr10	22982426	22982751	326	19.83	5.87174	3.00767	3.33413	C7KUGACXX_8_7961.sorted.filtered_peak_2779
chr10	23003306	23003744	439	30.79	8.27431	3.03528	5.59616	C7KUGACXX_8_7961.sorted.filtered_peak_2780
chr10	23277845	23278128	284	14.00	3.36707	2.37286	1.12212	C7KUGACXX_8_7961.sorted.filtered_peak_2781
chr10	23384423	23384994	572	19.01	4.31126	2.47547	1.92951	C7KUGACXX_8_7961.sorted.filtered_peak_2782
chr10	23651973	23652282	310	15.57	4.58523	2.80243	2.17455	C7KUGACXX_8_7961.sorted.filtered_peak_2783
chr10	23657585	23658380	796	24.60	9.34746	3.81109	6.61285	C7KUGACXX_8_7961.sorted.filtered_peak_2784
chr10	23685632	23685881	250	12.29	3.39880	2.49446	1.14514	C7KUGACXX_8_7961.sorted.filtered_peak_2785
chr10	23727364	23728352	989	37.90	10.57992	3.17365	7.79117	C7KUGACXX_8_7961.sorted.filtered_peak_2786
chr10	23737784	23738042	259	15.59	4.84262	2.91799	2.39570	C7KUGACXX_8_7961.sorted.filtered_peak_2787
chr10	24931704	24932090	387	13.16	3.67254	2.56863	1.37969	C7KUGACXX_8_7961.sorted.filtered_peak_2788
chr10	24995422	24995778	357	14.35	4.44626	2.83091	2.05722	C7KUGACXX_8_7961.sorted.filtered_peak_2789
chr10	25011637	25012303	667	22.67	3.67864	2.11561	1.38013	C7KUGACXX_8_7961.sorted.filtered_peak_2790
chr10	25012892	25014051	1160	29.20	6.87300	2.67966	4.32398	C7KUGACXX_8_7961.sorted.filtered_peak_2791
chr10	25171242	25171498	257	13.55	4.62694	2.99417	2.20976	C7KUGACXX_8_7961.sorted.filtered_peak_2792
chr10	25176600	25176876	277	17.57	5.93954	3.20121	3.41101	C7KUGACXX_8_7961.sorted.filtered_peak_2793
chr10	25210245	25210875	631	14.60	5.44490	3.25366	2.96698	C7KUGACXX_8_7961.sorted.filtered_peak_2794
chr10	25304847	25306307	1461	39.41	14.73641	3.93193	11.75861	C7KUGACXX_8_7961.sorted.filtered_peak_2795
chr10	26109815	26110064	250	12.49	4.07107	2.81296	1.71180	C7KUGACXX_8_7961.sorted.filtered_peak_2796
chr10	26624105	26624703	599	16.01	5.69043	3.25677	3.17005	C7KUGACXX_8_7961.sorted.filtered_peak_2797
chr10	26719821	26720086	266	14.50	4.59211	2.89659	2.17283	C7KUGACXX_8_7961.sorted.filtered_peak_2798
chr10	26727050	26727782	733	23.36	5.67829	2.68342	3.19166	C7KUGACXX_8_7961.sorted.filtered_peak_2799
chr10	26737467	26738058	592	34.35	11.82649	3.67934	8.98970	C7KUGACXX_8_7961.sorted.filtered_peak_2800
chr10	26763229	26764035	807	16.97	4.27934	2.57703	1.90201	C7KUGACXX_8_7961.sorted.filtered_peak_2801
chr10	26768714	26768963	250	19.22	4.04208	2.37088	1.68902	C7KUGACXX_8_7961.sorted.filtered_peak_2802
chr10	26771072	26771438	367	24.30	5.92049	2.72137	3.39581	C7KUGACXX_8_7961.sorted.filtered_peak_2803
chr10	26775924	26776761	838	23.74	6.91803	3.07825	4.31269	C7KUGACXX_8_7961.sorted.filtered_peak_2804
chr10	26986020	26986864	845	28.31	10.77633	3.97707	7.94899	C7KUGACXX_8_7961.sorted.filtered_peak_2805
chr10	27010452	27010943	492	22.53	7.94117	3.51737	5.27861	C7KUGACXX_8_7961.sorted.filtered_peak_2806
chr10	27021018	27021267	250	12.67	3.64104	2.58548	1.34660	C7KUGACXX_8_7961.sorted.filtered_peak_2807
chr10	27028373	27028623	251	20.43	4.34104	2.41826	1.95286	C7KUGACXX_8_7961.sorted.filtered_peak_2808
chr10	27029429	27029835	407	20.59	4.47750	2.45485	2.07707	C7KUGACXX_8_7961.sorted.filtered_peak_2809
chr10	27149098	27150372	1275	61.79	21.60648	4.01386	18.31308	C7KUGACXX_8_7961.sorted.filtered_peak_2810
chr10	27388760	27390136	1377	40.00	15.57206	3.93808	12.57621	C7KUGACXX_8_7961.sorted.filtered_peak_2811
chr10	27443165	27443525	361	41.81	11.62243	3.25981	8.75790	C7KUGACXX_8_7961.sorted.filtered_peak_2812
chr10	27443722	27444841	1120	41.40	11.62680	3.20466	8.78262	C7KUGACXX_8_7961.sorted.filtered_peak_2813
chr10	27514389	27514915	527	15.08	5.29730	3.16506	2.81335	C7KUGACXX_8_7961.sorted.filtered_peak_2814
chr10	27529355	27530481	1127	31.13	4.52558	2.09950	2.13171	C7KUGACXX_8_7961.sorted.filtered_peak_2815
chr10	27530695	27531386	692	51.67	14.79279	3.44039	11.77202	C7KUGACXX_8_7961.sorted.filtered_peak_2816
chr10	27531866	27532173	308	34.08	5.46378	2.24940	2.96250	C7KUGACXX_8_7961.sorted.filtered_peak_2817
chr10	27541305	27541695	391	21.05	8.33785	3.82493	5.64623	C7KUGACXX_8_7961.sorted.filtered_peak_2818
chr10	27546366	27546804	439	16.70	5.06456	2.91888	2.60526	C7KUGACXX_8_7961.sorted.filtered_peak_2819
chr10	27753941	27754190	250	11.89	3.72461	2.68707	1.41491	C7KUGACXX_8_7961.sorted.filtered_peak_2820
chr10	27792802	27793536	735	53.76	25.09801	5.14289	21.62031	C7KUGACXX_8_7961.sorted.filtered_peak_2821
chr10	27802656	27803022	367	13.55	3.78772	2.59355	1.47557	C7KUGACXX_8_7961.sorted.filtered_peak_2822
chr10	27847461	27847754	294	11.96	3.76245	2.70242	1.44333	C7KUGACXX_8_7961.sorted.filtered_peak_2823
chr10	27857270	27858041	772	21.43	7.53678	3.42161	4.92394	C7KUGACXX_8_7961.sorted.filtered_peak_2824
chr10	28031179	28031504	326	17.64	5.17285	2.88397	2.70943	C7KUGACXX_8_7961.sorted.filtered_peak_2825
chr10	28591523	28592384	862	32.24	11.16627	3.68593	8.34102	C7KUGACXX_8_7961.sorted.filtered_peak_2826
chr10	28623190	28624234	1045	25.94	8.39634	3.29470	5.75130	C7KUGACXX_8_7961.sorted.filtered_peak_2827
chr10	28656999	28657424	426	17.67	6.06641	3.24641	3.52779	C7KUGACXX_8_7961.sorted.filtered_peak_2828
chr10	28821155	28822637	1483	55.71	16.82280	3.42482	13.73137	C7KUGACXX_8_7961.sorted.filtered_peak_2829
chr10	28952795	28953044	250	14.82	5.27029	3.18745	2.78147	C7KUGACXX_8_7961.sorted.filtered_peak_2830
chr10	28966047	28966541	495	22.11	6.68800	3.13960	4.08670	C7KUGACXX_8_7961.sorted.filtered_peak_2831
chr10	29698033	29698528	496	16.87	5.77977	3.20411	3.26071	C7KUGACXX_8_7961.sorted.filtered_peak_2832
chr10	29879510	29879912	403	14.63	5.43862	3.25992	2.95428	C7KUGACXX_8_7961.sorted.filtered_peak_2833
chr10	29924877	29925396	520	13.74	3.91703	2.64044	1.58544	C7KUGACXX_8_7961.sorted.filtered_peak_2834
chr10	29947673	29948562	890	28.76	10.35414	3.63516	7.60547	C7KUGACXX_8_7961.sorted.filtered_peak_2835
chr10	29970522	29971246	725	24.76	9.19627	3.70138	6.48335	C7KUGACXX_8_7961.sorted.filtered_peak_2836
chr10	30024777	30025091	315	18.38	4.64597	2.63540	2.22635	C7KUGACXX_8_7961.sorted.filtered_peak_2837
chr10	30315840	30317044	1205	31.37	10.54662	3.50097	7.78700	C7KUGACXX_8_7961.sorted.filtered_peak_2838
chr10	30530074	30530374	301	14.01	4.49450	2.89484	2.07915	C7KUGACXX_8_7961.sorted.filtered_peak_2839
chr10	30637357	30638486	1130	27.37	8.26290	3.24762	5.58205	C7KUGACXX_8_7961.sorted.filtered_peak_2840
chr10	30707488	30708013	526	17.42	4.67647	2.70463	2.25829	C7KUGACXX_8_7961.sorted.filtered_peak_2841
chr10	30722307	30723107	801	29.48	5.17937	2.30927	2.71065	C7KUGACXX_8_7961.sorted.filtered_peak_2842
chr10	30725807	30726364	558	31.89	6.45705	2.53022	3.89708	C7KUGACXX_8_7961.sorted.filtered_peak_2843
chr10	30745226	30745531	306	15.67	4.45929	2.73590	2.06502	C7KUGACXX_8_7961.sorted.filtered_peak_2844
chr10	30790922	30791728	807	28.35	9.39589	3.44377	6.67740	C7KUGACXX_8_7961.sorted.filtered_peak_2845
chr10	30799525	30799774	250	14.57	4.40009	2.80440	1.99913	C7KUGACXX_8_7961.sorted.filtered_peak_2846
chr10	30818271	30818954	684	24.92	8.67615	3.58995	5.96215	C7KUGACXX_8_7961.sorted.filtered_peak_2847
chr10	30960039	30960448	410	12.01	3.79106	2.71327	1.46671	C7KUGACXX_8_7961.sorted.filtered_peak_2848
chr10	30976451	30976877	427	13.31	3.83143	2.63040	1.51865	C7KUGACXX_8_7961.sorted.filtered_peak_2849
chr10	30990330	30990737	408	25.01	9.70785	3.90990	6.94721	C7KUGACXX_8_7961.sorted.filtered_peak_2850
chr10	31025760	31026101	342	16.88	5.62151	3.12369	3.11858	C7KUGACXX_8_7961.sorted.filtered_peak_2851
chr10	31036686	31036935	250	19.12	4.23431	2.44263	1.86156	C7KUGACXX_8_7961.sorted.filtered_peak_2852
chr10	31039850	31040168	319	20.26	4.92015	2.62041	2.47642	C7KUGACXX_8_7961.sorted.filtered_peak_2853
chr10	31072718	31073293	576	27.40	7.11378	2.90721	4.50900	C7KUGACXX_8_7961.sorted.filtered_peak_2854
chr10	31274282	31274751	470	12.52	3.57895	2.56747	1.29294	C7KUGACXX_8_7961.sorted.filtered_peak_2855
chr10	31287578	31288217	640	17.74	5.02126	2.81901	2.56642	C7KUGACXX_8_7961.sorted.filtered_peak_2856
chr10	31320421	31321561	1141	61.28	22.67916	4.35000	19.30934	C7KUGACXX_8_7961.sorted.filtered_peak_2857
chr10	31353119	31353368	250	12.96	4.37661	2.91041	1.99594	C7KUGACXX_8_7961.sorted.filtered_peak_2858
chr10	31372674	31372934	261	17.25	5.99594	3.28506	3.44281	C7KUGACXX_8_7961.sorted.filtered_peak_2859
chr10	31379572	31380192	621	25.50	8.78066	3.57346	6.05797	C7KUGACXX_8_7961.sorted.filtered_peak_2860
chr10	31390110	31390385	276	17.79	5.05658	2.83844	2.59069	C7KUGACXX_8_7961.sorted.filtered_peak_2861
chr10	31422686	31422960	275	23.21	5.65770	2.71046	3.14662	C7KUGACXX_8_7961.sorted.filtered_peak_2862
chr10	31423396	31423872	477	21.82	4.92845	2.53838	2.48847	C7KUGACXX_8_7961.sorted.filtered_peak_2863
chr10	31426061	31426460	400	21.82	4.87563	2.52919	2.43390	C7KUGACXX_8_7961.sorted.filtered_peak_2864
chr10	31607222	31608558	1337	41.57	8.68865	2.69358	5.96575	C7KUGACXX_8_7961.sorted.filtered_peak_2865
chr10	31892339	31892803	465	24.48	7.60511	3.22485	4.97444	C7KUGACXX_8_7961.sorted.filtered_peak_2866
chr10	32048870	32049672	803	39.82	16.26688	4.35711	13.21725	C7KUGACXX_8_7961.sorted.filtered_peak_2867
chr10	32059309	32059558	250	15.63	4.91049	2.94462	2.45663	C7KUGACXX_8_7961.sorted.filtered_peak_2868
chr10	32097626	32098039	414	17.67	6.24919	3.32645	3.69399	C7KUGACXX_8_7961.sorted.filtered_peak_2869
chr10	32217599	32217966	368	23.26	5.28255	2.58990	2.80119	C7KUGACXX_8_7961.sorted.filtered_peak_2870
chr10	32218946	32219583	638	20.88	4.50172	2.44344	2.10849	C7KUGACXX_8_7961.sorted.filtered_peak_2871
chr10	32344554	32345828	1275	33.89	8.73510	2.96515	6.04101	C7KUGACXX_8_7961.sorted.filtered_peak_2872
chr10	32439550	32440161	612	31.60	12.19379	4.07134	9.31142	C7KUGACXX_8_7961.sorted.filtered_peak_2873
chr10	32479698	32480241	544	12.63	4.17956	2.84200	1.81919	C7KUGACXX_8_7961.sorted.filtered_peak_2874
chr10	32545621	32545880	260	15.03	5.51017	3.26900	3.00988	C7KUGACXX_8_7961.sorted.filtered_peak_2875
chr10	32606949	32607259	311	16.35	4.29339	2.62237	1.91776	C7KUGACXX_8_7961.sorted.filtered_peak_2876
chr10	32621170	32621614	445	22.81	6.94128	3.14460	4.34280	C7KUGACXX_8_7961.sorted.filtered_peak_2877
chr10	32634743	32636533	1791	44.84	11.02653	3.00188	8.19668	C7KUGACXX_8_7961.sorted.filtered_peak_2878
chr10	32646014	32646752	739	20.60	6.20212	3.06393	3.64447	C7KUGACXX_8_7961.sorted.filtered_peak_2879
chr10	32666533	32667025	493	22.42	5.39462	2.65845	2.91368	C7KUGACXX_8_7961.sorted.filtered_peak_2880
chr10	32667386	32667973	588	36.34	14.33370	4.18810	11.36812	C7KUGACXX_8_7961.sorted.filtered_peak_2881
chr10	32734630	32735580	951	37.36	15.63596	4.36511	12.61081	C7KUGACXX_8_7961.sorted.filtered_peak_2882
chr10	32748270	32748746	477	13.45	4.28776	2.83741	1.90697	C7KUGACXX_8_7961.sorted.filtered_peak_2883
chr10	33246992	33247616	625	23.69	5.46398	2.62426	2.96636	C7KUGACXX_8_7961.sorted.filtered_peak_2884
chr10	33269455	33269760	306	15.31	4.55920	2.81399	2.14338	C7KUGACXX_8_7961.sorted.filtered_peak_2885
chr10	33299072	33299426	355	12.05	3.73659	2.68198	1.43671	C7KUGACXX_8_7961.sorted.filtered_peak_2886
chr10	33398710	33398965	256	16.22	4.35156	2.66004	1.96224	C7KUGACXX_8_7961.sorted.filtered_peak_2887
chr10	33428049	33428418	370	22.64	7.93323	3.51016	5.27349	C7KUGACXX_8_7961.sorted.filtered_peak_2888
chr10	34833696	34834068	373	14.72	5.46054	3.27485	2.96494	C7KUGACXX_8_7961.sorted.filtered_peak_2889
chr10	35283507	35283975	469	12.29	3.50862	2.54852	1.23868	C7KUGACXX_8_7961.sorted.filtered_peak_2890
chr10	35310486	35310777	292	30.99	15.57015	5.35604	12.51063	C7KUGACXX_8_7961.sorted.filtered_peak_2891
chr10	35378922	35379934	1013	31.71	10.53566	3.53762	7.75450	C7KUGACXX_8_7961.sorted.filtered_peak_2892
chr10	35409073	35409420	348	14.27	3.54075	2.43402	1.26478	C7KUGACXX_8_7961.sorted.filtered_peak_2893
chr10	35415273	35416539	1267	57.07	18.83341	3.69248	15.68384	C7KUGACXX_8_7961.sorted.filtered_peak_2894
chr10	35421110	35421391	282	30.20	6.74889	2.67585	4.16178	C7KUGACXX_8_7961.sorted.filtered_peak_2895
chr10	35438012	35438831	820	19.52	6.33526	3.19696	3.77607	C7KUGACXX_8_7961.sorted.filtered_peak_2896
chr10	35484181	35485321	1141	40.13	13.88112	3.80574	10.93457	C7KUGACXX_8_7961.sorted.filtered_peak_2897
chr10	35507489	35507762	274	20.82	5.88231	2.93487	3.34801	C7KUGACXX_8_7961.sorted.filtered_peak_2898
chr10	35625163	35625872	710	28.51	7.14308	2.82863	4.55109	C7KUGACXX_8_7961.sorted.filtered_peak_2899
chr10	35736574	35736855	282	13.09	3.75693	2.61198	1.45694	C7KUGACXX_8_7961.sorted.filtered_peak_2900
chr10	35931012	35931386	375	18.21	5.20696	2.86147	2.73385	C7KUGACXX_8_7961.sorted.filtered_peak_2901
chr10	38146066	38147186	1121	40.83	14.40842	3.83734	11.43469	C7KUGACXX_8_7961.sorted.filtered_peak_2902
chr10	38264662	38265953	1292	54.74	24.03462	4.75503	20.62422	C7KUGACXX_8_7961.sorted.filtered_peak_2903
chr10	38299218	38300236	1019	58.57	24.45350	4.88474	21.00211	C7KUGACXX_8_7961.sorted.filtered_peak_2904
chr10	38382839	38383673	835	31.46	13.21263	4.27130	10.30559	C7KUGACXX_8_7961.sorted.filtered_peak_2905
chr10	38691247	38692279	1033	22.68	12.34366	4.93792	9.48173	C7KUGACXX_8_7961.sorted.filtered_peak_2906
chr10	38815803	38816759	957	22.49	5.09666	2.55847	2.64212	C7KUGACXX_8_7961.sorted.filtered_peak_2907
chr10	38817037	38818360	1324	27.68	8.35086	3.26163	5.65743	C7KUGACXX_8_7961.sorted.filtered_peak_2908
chr10	39079513	39079764	252	16.21	6.41962	3.58860	3.83110	C7KUGACXX_8_7961.sorted.filtered_peak_2909
chr10	42355815	42356478	664	18.53	6.48444	3.32248	3.92182	C7KUGACXX_8_7961.sorted.filtered_peak_2910
chr10	42357971	42358480	510	21.49	7.28211	3.36517	4.66428	C7KUGACXX_8_7961.sorted.filtered_peak_2911
chr10	42364624	42365243	620	14.70	5.46752	3.27330	2.97334	C7KUGACXX_8_7961.sorted.filtered_peak_2912
chr10	42384964	42385260	297	40.41	20.45400	5.67007	17.18054	C7KUGACXX_8_7961.sorted.filtered_peak_2913
chr10	42390851	42391145	295	26.24	13.38089	5.19992	10.42430	C7KUGACXX_8_7961.sorted.filtered_peak_2914
chr10	42396753	42397017	265	33.12	13.18569	4.34990	10.22437	C7KUGACXX_8_7961.sorted.filtered_peak_2915
chr10	42398571	42398824	254	31.16	11.42740	3.97054	8.55364	C7KUGACXX_8_7961.sorted.filtered_peak_2916
chr10	42400102	42400351	250	23.84	6.76328	3.03629	4.16186	C7KUGACXX_8_7961.sorted.filtered_peak_2917
chr10	42529289	42529708	420	27.74	11.03654	4.12249	8.18974	C7KUGACXX_8_7961.sorted.filtered_peak_2918
chr10	42530543	42530792	250	23.07	7.97263	3.52133	5.28898	C7KUGACXX_8_7961.sorted.filtered_peak_2919
chr10	42531804	42532090	287	25.70	9.92278	3.95018	7.14032	C7KUGACXX_8_7961.sorted.filtered_peak_2920
chr10	43047807	43048815	1009	35.25	13.45600	4.01524	10.52106	C7KUGACXX_8_7961.sorted.filtered_peak_2921
chr10	43133474	43134367	894	51.69	22.94235	5.04680	19.56719	C7KUGACXX_8_7961.sorted.filtered_peak_2922
chr10	43277801	43278865	1065	24.32	8.60770	3.51833	5.93407	C7KUGACXX_8_7961.sorted.filtered_peak_2923
chr10	43616312	43616781	470	23.88	6.40220	2.89136	3.84537	C7KUGACXX_8_7961.sorted.filtered_peak_2924
chr10	43624727	43625227	501	20.68	5.61883	2.84687	3.10917	C7KUGACXX_8_7961.sorted.filtered_peak_2925
chr10	43633386	43634574	1189	38.58	11.29476	3.24321	8.47963	C7KUGACXX_8_7961.sorted.filtered_peak_2926
chr10	43782678	43783355	678	31.30	12.58292	4.11804	9.70933	C7KUGACXX_8_7961.sorted.filtered_peak_2927
chr10	43789681	43790200	520	22.26	5.80911	2.81874	3.28276	C7KUGACXX_8_7961.sorted.filtered_peak_2928
chr10	43795113	43795440	328	17.37	4.09475	2.48410	1.73653	C7KUGACXX_8_7961.sorted.filtered_peak_2929
chr10	43827571	43827932	362	18.88	6.15875	3.18574	3.60538	C7KUGACXX_8_7961.sorted.filtered_peak_2930
chr10	43843527	43844292	766	18.29	7.34449	3.66357	4.73950	C7KUGACXX_8_7961.sorted.filtered_peak_2931
chr10	43857063	43858284	1222	36.93	15.06979	4.08449	12.10413	C7KUGACXX_8_7961.sorted.filtered_peak_2932
chr10	43891542	43893128	1587	32.50	7.53798	2.72354	4.92912	C7KUGACXX_8_7961.sorted.filtered_peak_2933
chr10	43902661	43903425	765	35.72	5.18558	2.14147	2.71960	C7KUGACXX_8_7961.sorted.filtered_peak_2934
chr10	43904155	43905064	910	55.07	15.48846	3.36061	12.46014	C7KUGACXX_8_7961.sorted.filtered_peak_2935
chr10	43915482	43916648	1167	25.24	7.66851	3.19664	5.02777	C7KUGACXX_8_7961.sorted.filtered_peak_2936
chr10	43931827	43932698	872	42.96	21.22857	5.37176	17.93359	C7KUGACXX_8_7961.sorted.filtered_peak_2937
chr10	43950729	43951683	955	53.51	19.55446	4.19633	16.33014	C7KUGACXX_8_7961.sorted.filtered_peak_2938
chr10	44069829	44070157	329	18.71	5.49524	2.93414	3.00124	C7KUGACXX_8_7961.sorted.filtered_peak_2939
chr10	44101770	44102027	258	15.95	5.50845	3.19032	2.99767	C7KUGACXX_8_7961.sorted.filtered_peak_2940
chr10	44143907	44144577	671	26.93	9.94872	3.79721	7.17853	C7KUGACXX_8_7961.sorted.filtered_peak_2941
chr10	44185595	44185860	266	23.24	8.22284	3.61371	5.51744	C7KUGACXX_8_7961.sorted.filtered_peak_2942
chr10	44311661	44312243	583	23.93	9.38702	3.85795	6.66568	C7KUGACXX_8_7961.sorted.filtered_peak_2943
chr10	44806280	44806955	676	13.69	4.00240	2.68571	1.65963	C7KUGACXX_8_7961.sorted.filtered_peak_2944
chr10	45360167	45360603	437	16.75	5.09632	2.93049	2.63074	C7KUGACXX_8_7961.sorted.filtered_peak_2945
chr10	45374111	45374450	340	18.66	6.49701	3.32320	3.93064	C7KUGACXX_8_7961.sorted.filtered_peak_2946
chr10	45454702	45455263	562	28.44	9.74659	3.62466	6.97684	C7KUGACXX_8_7961.sorted.filtered_peak_2947
chr10	45470308	45470557	250	18.46	4.20070	2.46289	1.83438	C7KUGACXX_8_7961.sorted.filtered_peak_2948
chr10	45496164	45497101	938	21.10	5.52355	2.79065	3.01855	C7KUGACXX_8_7961.sorted.filtered_peak_2949
chr10	45656469	45656825	357	11.10	3.28780	2.52352	1.05185	C7KUGACXX_8_7961.sorted.filtered_peak_2950
chr10	45745539	45745866	328	15.50	5.73646	3.32004	3.22206	C7KUGACXX_8_7961.sorted.filtered_peak_2951
chr10	45849599	45849871	273	12.93	4.34035	2.90546	1.94987	C7KUGACXX_8_7961.sorted.filtered_peak_2952
chr10	46076380	46076922	543	17.07	5.09295	2.90476	2.62637	C7KUGACXX_8_7961.sorted.filtered_peak_2953
chr10	46089738	46090759	1022	30.88	11.47757	3.74646	8.68076	C7KUGACXX_8_7961.sorted.filtered_peak_2954
chr10	46167487	46168700	1214	33.44	12.71287	4.04384	9.80623	C7KUGACXX_8_7961.sorted.filtered_peak_2955
chr10	47640049	47640303	255	11.87	3.71507	2.68361	1.40667	C7KUGACXX_8_7961.sorted.filtered_peak_2956
chr10	47654102	47654382	281	19.55	6.17862	3.12704	3.63054	C7KUGACXX_8_7961.sorted.filtered_peak_2957
chr10	47655798	47656423	626	19.65	5.80062	2.97473	3.28381	C7KUGACXX_8_7961.sorted.filtered_peak_2958
chr10	48354643	48355192	550	23.21	8.68845	3.69375	5.99918	C7KUGACXX_8_7961.sorted.filtered_peak_2959
chr10	48427053	48427647	595	16.77	5.13805	2.93889	2.67498	C7KUGACXX_8_7961.sorted.filtered_peak_2960
chr10	48481338	48481649	312	14.41	3.92080	2.59038	1.60420	C7KUGACXX_8_7961.sorted.filtered_peak_2961
chr10	49423610	49423859	250	12.58	3.82844	2.68558	1.51105	C7KUGACXX_8_7961.sorted.filtered_peak_2962
chr10	49514271	49515167	897	37.88	12.60750	3.69426	9.70134	C7KUGACXX_8_7961.sorted.filtered_peak_2963
chr10	49599061	49599475	415	14.26	3.67109	2.49381	1.37690	C7KUGACXX_8_7961.sorted.filtered_peak_2964
chr10	49864300	49864630	331	22.28	6.55075	3.04336	3.98594	C7KUGACXX_8_7961.sorted.filtered_peak_2965
chr10	49892664	49892913	250	12.12	3.32150	2.46859	1.08716	C7KUGACXX_8_7961.sorted.filtered_peak_2966
chr10	50288140	50288395	256	20.17	5.56142	2.87222	3.04566	C7KUGACXX_8_7961.sorted.filtered_peak_2967
chr10	50518102	50518444	343	18.14	4.92695	2.76004	2.47720	C7KUGACXX_8_7961.sorted.filtered_peak_2968
chr10	50615737	50616097	361	12.66	3.98852	2.75932	1.64829	C7KUGACXX_8_7961.sorted.filtered_peak_2969
chr10	50716396	50716656	261	15.98	5.49994	3.18170	2.99369	C7KUGACXX_8_7961.sorted.filtered_peak_2970
chr10	50746490	50747713	1224	41.99	15.77543	4.00747	12.75770	C7KUGACXX_8_7961.sorted.filtered_peak_2971
chr10	51488817	51489363	547	13.66	4.82786	3.05619	2.40289	C7KUGACXX_8_7961.sorted.filtered_peak_2972
chr10	51503164	51503538	375	16.97	5.91814	3.25393	3.38905	C7KUGACXX_8_7961.sorted.filtered_peak_2973
chr10	51564856	51565663	808	31.38	10.23675	3.48010	7.46147	C7KUGACXX_8_7961.sorted.filtered_peak_2974
chr10	51572059	51572665	607	23.72	6.99134	3.10612	4.38303	C7KUGACXX_8_7961.sorted.filtered_peak_2975
chr10	52020716	52021101	386	11.27	3.37805	2.55798	1.12516	C7KUGACXX_8_7961.sorted.filtered_peak_2976
chr10	52156817	52157113	297	14.80	3.88350	2.54750	1.56274	C7KUGACXX_8_7961.sorted.filtered_peak_2977
chr10	52191534	52191971	438	14.74	4.59561	2.87015	2.18614	C7KUGACXX_8_7961.sorted.filtered_peak_2978
chr10	52272787	52273143	357	17.36	4.99446	2.83663	2.54392	C7KUGACXX_8_7961.sorted.filtered_peak_2979
chr10	52383516	52385144	1629	32.18	7.71488	2.74040	5.10878	C7KUGACXX_8_7961.sorted.filtered_peak_2980
chr10	52396443	52397067	625	18.93	5.28652	2.81890	2.83084	C7KUGACXX_8_7961.sorted.filtered_peak_2981
chr10	52499545	52499973	429	13.02	4.40046	2.92313	2.00792	C7KUGACXX_8_7961.sorted.filtered_peak_2982
chr10	53458992	53459960	969	51.28	20.33854	4.33514	17.10044	C7KUGACXX_8_7961.sorted.filtered_peak_2983
chr10	58120800	58121666	867	40.62	14.58163	3.95380	11.58443	C7KUGACXX_8_7961.sorted.filtered_peak_2984
chr10	60027588	60029230	1643	51.07	13.39571	3.14727	10.46330	C7KUGACXX_8_7961.sorted.filtered_peak_2985
chr10	60042348	60042685	338	17.42	5.36145	2.98166	2.87438	C7KUGACXX_8_7961.sorted.filtered_peak_2986
chr10	60059333	60059630	298	12.42	3.60915	2.58884	1.32260	C7KUGACXX_8_7961.sorted.filtered_peak_2987
chr10	60094534	60095267	734	17.92	4.22076	2.49716	1.85123	C7KUGACXX_8_7961.sorted.filtered_peak_2988
chr10	60144519	60145647	1129	38.64	12.39715	3.51728	9.52144	C7KUGACXX_8_7961.sorted.filtered_peak_2989
chr10	60975669	60976090	422	11.80	3.64264	2.65258	1.36427	C7KUGACXX_8_7961.sorted.filtered_peak_2990
chr10	61395864	61396115	252	14.27	5.02594	3.12643	2.55897	C7KUGACXX_8_7961.sorted.filtered_peak_2991
chr10	61624920	61625231	312	14.87	4.45514	2.80371	2.04837	C7KUGACXX_8_7961.sorted.filtered_peak_2992
chr10	61639117	61639510	394	27.34	7.36162	2.97053	4.74235	C7KUGACXX_8_7961.sorted.filtered_peak_2993
chr10	61640692	61641183	492	29.99	7.95508	3.00144	5.28984	C7KUGACXX_8_7961.sorted.filtered_peak_2994
chr10	61665978	61666982	1005	41.34	11.40616	3.24749	8.54924	C7KUGACXX_8_7961.sorted.filtered_peak_2995
chr10	61996784	61997206	423	18.52	5.27913	2.87239	2.79230	C7KUGACXX_8_7961.sorted.filtered_peak_2996
chr10	62309401	62309719	319	11.71	3.61749	2.64506	1.33373	C7KUGACXX_8_7961.sorted.filtered_peak_2997
chr10	62468393	62468891	499	20.44	8.42709	3.93022	5.73286	C7KUGACXX_8_7961.sorted.filtered_peak_2998
chr10	62473951	62474323	373	15.01	5.45998	3.24142	2.96634	C7KUGACXX_8_7961.sorted.filtered_peak_2999
chr10	62487513	62488191	679	24.49	5.91488	2.70628	3.39175	C7KUGACXX_8_7961.sorted.filtered_peak_3000
chr10	62537823	62538543	721	40.10	14.69404	3.96413	11.71581	C7KUGACXX_8_7961.sorted.filtered_peak_3001
chr10	62576315	62576821	507	13.28	3.53233	2.49254	1.25770	C7KUGACXX_8_7961.sorted.filtered_peak_3002
chr10	62702590	62702996	407	22.18	6.58625	3.07862	4.00695	C7KUGACXX_8_7961.sorted.filtered_peak_3003
chr10	62723908	62724235	328	16.17	5.33041	3.06124	2.85895	C7KUGACXX_8_7961.sorted.filtered_peak_3004
chr10	63046438	63046891	454	20.05	6.41321	3.18829	3.84081	C7KUGACXX_8_7961.sorted.filtered_peak_3005
chr10	63525361	63525857	497	18.64	5.52433	2.95662	3.01966	C7KUGACXX_8_7961.sorted.filtered_peak_3006
chr10	63660899	63661375	477	30.75	4.16147	2.02653	1.80990	C7KUGACXX_8_7961.sorted.filtered_peak_3007
chr10	63702736	63703655	920	29.55	8.12701	2.98725	5.49111	C7KUGACXX_8_7961.sorted.filtered_peak_3008
chr10	63730117	63730366	250	12.76	3.70888	2.61199	1.40407	C7KUGACXX_8_7961.sorted.filtered_peak_3009
chr10	63747719	63748112	394	22.91	5.23867	2.59073	2.76392	C7KUGACXX_8_7961.sorted.filtered_peak_3010
chr10	63752329	63753144	816	32.14	8.31786	2.95765	5.64115	C7KUGACXX_8_7961.sorted.filtered_peak_3011
chr10	63810778	63811102	325	30.53	5.40395	2.33505	2.91438	C7KUGACXX_8_7961.sorted.filtered_peak_3012
chr10	63842351	63842666	316	20.93	5.98686	2.95871	3.45144	C7KUGACXX_8_7961.sorted.filtered_peak_3013
chr10	63943137	63943760	624	27.33	9.09034	3.51929	6.35174	C7KUGACXX_8_7961.sorted.filtered_peak_3014
chr10	64003473	64003773	301	16.30	4.06015	2.53155	1.70580	C7KUGACXX_8_7961.sorted.filtered_peak_3015
chr10	64004737	64004986	250	16.84	4.24337	2.57682	1.86181	C7KUGACXX_8_7961.sorted.filtered_peak_3016
chr10	64028204	64028645	442	16.27	3.86713	2.45087	1.55572	C7KUGACXX_8_7961.sorted.filtered_peak_3017
chr10	64143817	64144415	599	22.92	6.56190	3.01318	3.98508	C7KUGACXX_8_7961.sorted.filtered_peak_3018
chr10	64288084	64289006	923	19.35	7.63783	3.74689	4.98595	C7KUGACXX_8_7961.sorted.filtered_peak_3019
chr10	64370358	64370681	324	12.84	4.23386	2.85964	1.86515	C7KUGACXX_8_7961.sorted.filtered_peak_3020
chr10	64391800	64392357	558	24.18	8.94041	3.73613	6.21808	C7KUGACXX_8_7961.sorted.filtered_peak_3021
chr10	64397056	64398091	1036	24.75	8.11809	3.34843	5.46083	C7KUGACXX_8_7961.sorted.filtered_peak_3022
chr10	64441000	64441760	761	16.54	5.51612	3.12168	3.01725	C7KUGACXX_8_7961.sorted.filtered_peak_3023
chr10	64492611	64493163	553	37.83	15.37009	4.37665	12.34554	C7KUGACXX_8_7961.sorted.filtered_peak_3024
chr10	64539317	64539685	369	15.39	5.89870	3.41730	3.35956	C7KUGACXX_8_7961.sorted.filtered_peak_3025
chr10	64564055	64565071	1017	27.55	8.01635	3.16957	5.34313	C7KUGACXX_8_7961.sorted.filtered_peak_3026
chr10	64576017	64576932	916	57.84	18.16048	3.72710	14.99576	C7KUGACXX_8_7961.sorted.filtered_peak_3027
chr10	64615697	64616131	435	20.91	5.26712	2.71086	2.78467	C7KUGACXX_8_7961.sorted.filtered_peak_3028
chr10	64892539	64893691	1153	29.78	10.08253	3.60589	7.30125	C7KUGACXX_8_7961.sorted.filtered_peak_3029
chr10	64917935	64918215	281	15.58	5.93507	3.38664	3.41712	C7KUGACXX_8_7961.sorted.filtered_peak_3030
chr10	64933702	64933951	250	14.13	3.85142	2.58137	1.52715	C7KUGACXX_8_7961.sorted.filtered_peak_3031
chr10	64964588	64964848	261	18.76	4.68999	2.63365	2.26012	C7KUGACXX_8_7961.sorted.filtered_peak_3032
chr10	64966890	64967461	572	18.07	4.26239	2.50378	1.89368	C7KUGACXX_8_7961.sorted.filtered_peak_3033
chr10	65001478	65001957	480	18.77	6.42624	3.29949	3.85657	C7KUGACXX_8_7961.sorted.filtered_peak_3034
chr10	65028487	65029245	759	35.79	10.25343	3.24695	7.46652	C7KUGACXX_8_7961.sorted.filtered_peak_3035
chr10	65148273	65148699	427	23.26	8.97451	3.84242	6.24411	C7KUGACXX_8_7961.sorted.filtered_peak_3036
chr10	65224917	65225444	528	17.50	4.21355	2.51748	1.84800	C7KUGACXX_8_7961.sorted.filtered_peak_3037
chr10	65225673	65225955	283	18.76	4.79941	2.66808	2.36434	C7KUGACXX_8_7961.sorted.filtered_peak_3038
chr10	65280874	65282081	1208	24.50	6.15006	2.76587	3.61717	C7KUGACXX_8_7961.sorted.filtered_peak_3039
chr10	65323232	65323809	578	16.55	6.01812	3.32349	3.48737	C7KUGACXX_8_7961.sorted.filtered_peak_3040
chr10	65389048	65389514	467	21.24	3.92068	2.24205	1.58642	C7KUGACXX_8_7961.sorted.filtered_peak_3041
chr10	65389776	65390816	1041	25.67	5.81871	2.63475	3.29068	C7KUGACXX_8_7961.sorted.filtered_peak_3042
chr10	65401407	65401723	317	11.50	3.50794	2.60713	1.23177	C7KUGACXX_8_7961.sorted.filtered_peak_3043
chr10	65479859	65480672	814	17.42	4.95583	2.81201	2.51737	C7KUGACXX_8_7961.sorted.filtered_peak_3044
chr10	65801071	65801339	269	16.46	4.97643	2.90616	2.51886	C7KUGACXX_8_7961.sorted.filtered_peak_3045
chr10	67784801	67785182	382	11.28	3.38361	2.56010	1.12967	C7KUGACXX_8_7961.sorted.filtered_peak_3046
chr10	69372467	69373362	896	37.09	15.84484	4.54445	12.79279	C7KUGACXX_8_7961.sorted.filtered_peak_3047
chr10	69457537	69457945	409	11.69	3.61238	2.64590	1.31932	C7KUGACXX_8_7961.sorted.filtered_peak_3048
chr10	69523388	69524660	1273	45.94	16.34742	3.93187	13.27750	C7KUGACXX_8_7961.sorted.filtered_peak_3049
chr10	69550741	69551122	382	14.93	4.75707	2.93319	2.32694	C7KUGACXX_8_7961.sorted.filtered_peak_3050
chr10	69609113	69609899	787	21.56	8.85369	3.96478	6.13573	C7KUGACXX_8_7961.sorted.filtered_peak_3051
chr10	69615434	69615714	281	16.82	6.92846	3.71563	4.32439	C7KUGACXX_8_7961.sorted.filtered_peak_3052
chr10	69643860	69645447	1588	39.41	11.81832	3.43695	8.94599	C7KUGACXX_8_7961.sorted.filtered_peak_3053
chr10	69813419	69813677	259	11.46	3.45613	2.58211	1.20965	C7KUGACXX_8_7961.sorted.filtered_peak_3054
chr10	69834143	69835423	1281	38.78	12.42083	3.54074	9.54568	C7KUGACXX_8_7961.sorted.filtered_peak_3055
chr10	70091222	70092135	914	55.30	16.58646	3.50436	13.50868	C7KUGACXX_8_7961.sorted.filtered_peak_3056
chr10	70166555	70167153	599	24.11	8.85478	3.73299	6.12671	C7KUGACXX_8_7961.sorted.filtered_peak_3057
chr10	70231142	70232151	1010	21.15	7.09744	3.28270	4.51213	C7KUGACXX_8_7961.sorted.filtered_peak_3058
chr10	70286698	70287549	852	32.56	15.20689	4.83977	12.18349	C7KUGACXX_8_7961.sorted.filtered_peak_3059
chr10	70310504	70310885	382	15.73	6.19460	3.48853	3.65009	C7KUGACXX_8_7961.sorted.filtered_peak_3060
chr10	70359762	70360222	461	14.86	4.41660	2.78388	2.01706	C7KUGACXX_8_7961.sorted.filtered_peak_3061
chr10	70444306	70444680	375	12.82	3.81975	2.66264	1.49722	C7KUGACXX_8_7961.sorted.filtered_peak_3062
chr10	70480589	70481723	1135	40.85	18.30519	4.59185	15.15628	C7KUGACXX_8_7961.sorted.filtered_peak_3063
chr10	70587054	70587303	250	14.19	4.46064	2.85333	2.06314	C7KUGACXX_8_7961.sorted.filtered_peak_3064
chr10	70660439	70661430	992	41.48	15.65330	4.10508	12.60913	C7KUGACXX_8_7961.sorted.filtered_peak_3065
chr10	70715480	70716469	990	34.14	10.83941	3.41448	8.05260	C7KUGACXX_8_7961.sorted.filtered_peak_3066
chr10	70716788	70717389	602	24.68	5.33929	2.51982	2.86726	C7KUGACXX_8_7961.sorted.filtered_peak_3067
chr10	70748186	70749075	890	30.47	9.45671	3.36741	6.70708	C7KUGACXX_8_7961.sorted.filtered_peak_3068
chr10	70803920	70804385	466	19.09	4.46023	2.52806	2.05671	C7KUGACXX_8_7961.sorted.filtered_peak_3069
chr10	70805022	70805721	700	25.90	8.56010	3.42531	5.86770	C7KUGACXX_8_7961.sorted.filtered_peak_3070
chr10	70815089	70815397	309	21.41	6.93372	3.23978	4.34111	C7KUGACXX_8_7961.sorted.filtered_peak_3071
chr10	70821509	70821758	250	17.46	4.29304	2.55633	1.91360	C7KUGACXX_8_7961.sorted.filtered_peak_3072
chr10	70847374	70848062	689	39.58	10.33626	3.08668	7.53942	C7KUGACXX_8_7961.sorted.filtered_peak_3073
chr10	70849812	70850068	257	32.19	5.62603	2.33593	3.11606	C7KUGACXX_8_7961.sorted.filtered_peak_3074
chr10	70872185	70872508	324	13.86	4.85280	3.06728	2.41882	C7KUGACXX_8_7961.sorted.filtered_peak_3075
chr10	70883152	70884953	1802	43.47	12.93708	3.26839	10.06755	C7KUGACXX_8_7961.sorted.filtered_peak_3076
chr10	70939360	70940515	1156	41.04	14.99494	3.98176	11.98644	C7KUGACXX_8_7961.sorted.filtered_peak_3077
chr10	70963845	70964197	353	22.04	7.47918	3.39167	4.84409	C7KUGACXX_8_7961.sorted.filtered_peak_3078
chr10	70975321	70975714	394	13.32	3.51849	2.48368	1.24419	C7KUGACXX_8_7961.sorted.filtered_peak_3079
chr10	70982002	70982858	857	31.94	11.60070	3.93001	8.72696	C7KUGACXX_8_7961.sorted.filtered_peak_3080
chr10	70988735	70989482	748	24.87	7.61942	3.23427	4.96758	C7KUGACXX_8_7961.sorted.filtered_peak_3081
chr10	71077823	71079393	1571	28.12	6.23455	2.59133	3.70894	C7KUGACXX_8_7961.sorted.filtered_peak_3082
chr10	71087454	71087714	261	14.58	4.36004	2.78059	1.96961	C7KUGACXX_8_7961.sorted.filtered_peak_3083
chr10	71168339	71169011	673	33.42	11.70367	3.83328	8.82444	C7KUGACXX_8_7961.sorted.filtered_peak_3084
chr10	71185608	71185938	331	15.96	4.89403	2.89843	2.45536	C7KUGACXX_8_7961.sorted.filtered_peak_3085
chr10	71211010	71211423	414	22.68	7.66176	3.39951	5.01938	C7KUGACXX_8_7961.sorted.filtered_peak_3086
chr10	71225324	71225622	299	20.20	5.80895	2.95737	3.27875	C7KUGACXX_8_7961.sorted.filtered_peak_3087
chr10	71275428	71275682	255	14.75	4.69754	2.92836	2.26323	C7KUGACXX_8_7961.sorted.filtered_peak_3088
chr10	71476988	71477372	385	13.28	3.97246	2.69667	1.63284	C7KUGACXX_8_7961.sorted.filtered_peak_3089
chr10	71853173	71853535	363	21.67	7.43104	3.41745	4.79717	C7KUGACXX_8_7961.sorted.filtered_peak_3090
chr10	71876076	71876340	265	15.71	4.39052	2.71010	1.99577	C7KUGACXX_8_7961.sorted.filtered_peak_3091
chr10	71905547	71906871	1325	33.24	9.36123	3.09787	6.64408	C7KUGACXX_8_7961.sorted.filtered_peak_3092
chr10	71929716	71930643	928	41.64	14.56417	3.73710	11.62267	C7KUGACXX_8_7961.sorted.filtered_peak_3093
chr10	71992312	71993633	1322	41.68	13.40739	3.44341	10.52003	C7KUGACXX_8_7961.sorted.filtered_peak_3094
chr10	72019450	72019752	303	12.21	3.90793	2.75372	1.57151	C7KUGACXX_8_7961.sorted.filtered_peak_3095
chr10	72115214	72115535	322	15.12	3.90890	2.53873	1.57852	C7KUGACXX_8_7961.sorted.filtered_peak_3096
chr10	72124014	72124618	605	16.89	5.26131	2.98583	2.78189	C7KUGACXX_8_7961.sorted.filtered_peak_3097
chr10	72141804	72142710	907	28.45	9.30598	3.52028	6.54529	C7KUGACXX_8_7961.sorted.filtered_peak_3098
chr10	72163485	72164847	1363	29.84	9.58545	3.32453	6.88041	C7KUGACXX_8_7961.sorted.filtered_peak_3099
chr10	72165220	72165576	357	23.50	5.38549	2.60957	2.89609	C7KUGACXX_8_7961.sorted.filtered_peak_3100
chr10	72223416	72223804	389	11.56	3.54115	2.61775	1.26518	C7KUGACXX_8_7961.sorted.filtered_peak_3101
chr10	72237532	72238125	594	15.86	3.71055	2.41335	1.40920	C7KUGACXX_8_7961.sorted.filtered_peak_3102
chr10	72318933	72319384	452	18.42	5.44378	2.94329	2.94572	C7KUGACXX_8_7961.sorted.filtered_peak_3103
chr10	72335740	72336036	297	21.69	3.92409	2.22240	1.59547	C7KUGACXX_8_7961.sorted.filtered_peak_3104
chr10	72337959	72338625	667	33.36	11.25136	3.65337	8.41774	C7KUGACXX_8_7961.sorted.filtered_peak_3105
chr10	72362423	72363079	657	25.80	7.80072	3.21830	5.14296	C7KUGACXX_8_7961.sorted.filtered_peak_3106
chr10	72370228	72370822	595	16.90	6.30280	3.41852	3.74611	C7KUGACXX_8_7961.sorted.filtered_peak_3107
chr10	72416023	72416633	611	14.92	5.69452	3.32003	3.20135	C7KUGACXX_8_7961.sorted.filtered_peak_3108
chr10	72575484	72575894	411	19.89	5.65164	2.91725	3.13545	C7KUGACXX_8_7961.sorted.filtered_peak_3109
chr10	72647613	72648055	443	16.77	4.00358	2.48293	1.65910	C7KUGACXX_8_7961.sorted.filtered_peak_3110
chr10	72648277	72648564	288	18.12	4.53542	2.60516	2.13332	C7KUGACXX_8_7961.sorted.filtered_peak_3111
chr10	73078730	73079571	842	27.19	8.93613	3.41211	6.23800	C7KUGACXX_8_7961.sorted.filtered_peak_3112
chr10	73136914	73137469	556	20.99	6.58579	3.16411	4.00828	C7KUGACXX_8_7961.sorted.filtered_peak_3113
chr10	73144171	73144459	289	13.74	4.00031	2.68151	1.65580	C7KUGACXX_8_7961.sorted.filtered_peak_3114
chr10	73487046	73487882	837	20.29	4.85530	2.60162	2.41423	C7KUGACXX_8_7961.sorted.filtered_peak_3115
chr10	73502068	73502573	506	24.46	5.91299	2.72638	3.37698	C7KUGACXX_8_7961.sorted.filtered_peak_3116
chr10	73508443	73509156	714	28.04	7.39283	2.96677	4.75467	C7KUGACXX_8_7961.sorted.filtered_peak_3117
chr10	73516356	73516726	371	18.43	4.27281	2.49246	1.89824	C7KUGACXX_8_7961.sorted.filtered_peak_3118
chr10	73528523	73528942	420	36.49	9.94221	3.15809	7.16399	C7KUGACXX_8_7961.sorted.filtered_peak_3119
chr10	73533233	73533612	380	28.24	7.12092	2.87850	4.49964	C7KUGACXX_8_7961.sorted.filtered_peak_3120
chr10	73610509	73611317	809	44.18	16.45297	4.14894	13.36790	C7KUGACXX_8_7961.sorted.filtered_peak_3121
chr10	73656214	73656688	475	12.77	4.06416	2.78893	1.71250	C7KUGACXX_8_7961.sorted.filtered_peak_3122
chr10	73699786	73700182	397	11.94	3.75231	2.69797	1.43611	C7KUGACXX_8_7961.sorted.filtered_peak_3123
chr10	73808299	73808618	320	19.49	7.59408	3.70738	4.94397	C7KUGACXX_8_7961.sorted.filtered_peak_3124
chr10	73848014	73848444	431	28.55	5.72200	2.47502	3.21573	C7KUGACXX_8_7961.sorted.filtered_peak_3125
chr10	73867025	73867739	715	15.78	4.19006	2.61676	1.82445	C7KUGACXX_8_7961.sorted.filtered_peak_3126
chr10	73886066	73886427	362	14.03	4.30698	2.79271	1.93561	C7KUGACXX_8_7961.sorted.filtered_peak_3127
chr10	73975308	73976273	966	49.27	19.89397	4.54250	16.64648	C7KUGACXX_8_7961.sorted.filtered_peak_3128
chr10	74007890	74009138	1249	51.90	18.87043	4.16068	15.66233	C7KUGACXX_8_7961.sorted.filtered_peak_3129
chr10	74014829	74015385	557	29.15	8.39591	3.15525	5.71796	C7KUGACXX_8_7961.sorted.filtered_peak_3130
chr10	74019930	74021536	1607	47.61	14.45129	3.46280	11.47060	C7KUGACXX_8_7961.sorted.filtered_peak_3131
chr10	74033273	74034359	1087	38.29	8.77932	2.80388	6.07144	C7KUGACXX_8_7961.sorted.filtered_peak_3132
chr10	74045081	74045892	812	15.22	5.59129	3.22533	3.12257	C7KUGACXX_8_7961.sorted.filtered_peak_3133
chr10	74056920	74058221	1302	36.85	10.12957	3.14555	7.34951	C7KUGACXX_8_7961.sorted.filtered_peak_3134
chr10	74079219	74080033	815	31.69	8.74403	3.10355	6.03728	C7KUGACXX_8_7961.sorted.filtered_peak_3135
chr10	74091496	74091768	273	29.12	3.55192	1.91531	1.27842	C7KUGACXX_8_7961.sorted.filtered_peak_3136
chr10	74094531	74095477	947	44.71	10.94439	3.00640	8.11183	C7KUGACXX_8_7961.sorted.filtered_peak_3137
chr10	74113999	74114925	927	44.71	14.86553	3.71348	11.86765	C7KUGACXX_8_7961.sorted.filtered_peak_3138
chr10	74124029	74124423	395	18.78	4.65701	2.61428	2.23573	C7KUGACXX_8_7961.sorted.filtered_peak_3139
chr10	74129908	74130503	596	41.52	19.05146	4.97454	15.85756	C7KUGACXX_8_7961.sorted.filtered_peak_3140
chr10	74385134	74386344	1211	25.91	9.86576	3.70283	7.14601	C7KUGACXX_8_7961.sorted.filtered_peak_3141
chr10	74436154	74436452	299	12.50	4.08008	2.81410	1.72335	C7KUGACXX_8_7961.sorted.filtered_peak_3142
chr10	74451615	74452252	638	36.89	14.31027	4.10192	11.33915	C7KUGACXX_8_7961.sorted.filtered_peak_3143
chr10	74701223	74701660	438	14.13	4.81497	3.02862	2.37768	C7KUGACXX_8_7961.sorted.filtered_peak_3144
chr10	74836438	74836874	437	14.16	5.01846	3.12843	2.55774	C7KUGACXX_8_7961.sorted.filtered_peak_3145
chr10	74855564	74857201	1638	44.59	11.83545	3.07848	8.99524	C7KUGACXX_8_7961.sorted.filtered_peak_3146
chr10	74870201	74870709	509	12.37	3.94095	2.75542	1.61638	C7KUGACXX_8_7961.sorted.filtered_peak_3147
chr10	74927416	74928323	908	30.79	11.06198	3.79167	8.23511	C7KUGACXX_8_7961.sorted.filtered_peak_3148
chr10	75006326	75007323	998	35.75	10.32993	3.29023	7.52788	C7KUGACXX_8_7961.sorted.filtered_peak_3149
chr10	75012061	75012798	738	44.35	16.70299	4.13691	13.62368	C7KUGACXX_8_7961.sorted.filtered_peak_3150
chr10	75056749	75057273	525	16.15	5.34197	3.08202	2.85605	C7KUGACXX_8_7961.sorted.filtered_peak_3151
chr10	75118354	75118761	408	27.64	10.24509	3.80905	7.46366	C7KUGACXX_8_7961.sorted.filtered_peak_3152
chr10	75173090	75174290	1201	29.33	9.39191	3.39824	6.66069	C7KUGACXX_8_7961.sorted.filtered_peak_3153
chr10	75227147	75227495	349	13.49	4.37010	2.87214	1.98222	C7KUGACXX_8_7961.sorted.filtered_peak_3154
chr10	75254893	75256045	1153	51.40	18.65095	4.14201	15.47347	C7KUGACXX_8_7961.sorted.filtered_peak_3155
chr10	75297118	75297418	301	14.92	5.15838	3.11454	2.68725	C7KUGACXX_8_7961.sorted.filtered_peak_3156
chr10	75385423	75386191	769	34.90	14.69742	4.34137	11.72744	C7KUGACXX_8_7961.sorted.filtered_peak_3157
chr10	75489952	75490768	817	30.13	13.76778	4.68206	10.81335	C7KUGACXX_8_7961.sorted.filtered_peak_3158
chr10	75503461	75504663	1203	40.05	17.33058	4.58341	14.22214	C7KUGACXX_8_7961.sorted.filtered_peak_3159
chr10	75519168	75519597	430	14.82	4.07163	2.63441	1.72049	C7KUGACXX_8_7961.sorted.filtered_peak_3160
chr10	75531694	75532854	1161	43.66	11.27986	3.12095	8.43043	C7KUGACXX_8_7961.sorted.filtered_peak_3161
chr10	75541613	75542019	407	29.41	5.35826	2.35757	2.87367	C7KUGACXX_8_7961.sorted.filtered_peak_3162
chr10	75544889	75545892	1004	43.81	13.13516	3.36116	10.23409	C7KUGACXX_8_7961.sorted.filtered_peak_3163
chr10	75570844	75571876	1033	40.92	12.66137	3.42332	9.78634	C7KUGACXX_8_7961.sorted.filtered_peak_3164
chr10	75608613	75609454	842	29.67	11.93458	4.06448	9.09304	C7KUGACXX_8_7961.sorted.filtered_peak_3165
chr10	75619173	75619735	563	25.22	7.36126	3.12021	4.73023	C7KUGACXX_8_7961.sorted.filtered_peak_3166
chr10	75625606	75626106	501	17.22	3.91014	2.42029	1.57827	C7KUGACXX_8_7961.sorted.filtered_peak_3167
chr10	75634179	75635128	950	27.30	7.01004	2.86227	4.42573	C7KUGACXX_8_7961.sorted.filtered_peak_3168
chr10	75639377	75639799	423	28.88	9.58908	3.55563	6.82340	C7KUGACXX_8_7961.sorted.filtered_peak_3169
chr10	75645950	75646263	314	15.46	5.46635	3.19417	2.97386	C7KUGACXX_8_7961.sorted.filtered_peak_3170
chr10	75700419	75700725	307	17.34	7.27443	3.82458	4.64254	C7KUGACXX_8_7961.sorted.filtered_peak_3171
chr10	75716261	75716742	482	22.74	7.95781	3.52682	5.28473	C7KUGACXX_8_7961.sorted.filtered_peak_3172
chr10	75734152	75734522	371	13.09	4.45714	2.93805	2.06541	C7KUGACXX_8_7961.sorted.filtered_peak_3173
chr10	75743443	75743727	285	15.96	5.20464	3.05165	2.72072	C7KUGACXX_8_7961.sorted.filtered_peak_3174
chr10	75751363	75751987	625	32.74	12.90038	4.20326	9.97046	C7KUGACXX_8_7961.sorted.filtered_peak_3175
chr10	75757210	75758203	994	39.19	15.28600	4.19811	12.27592	C7KUGACXX_8_7961.sorted.filtered_peak_3176
chr10	75815643	75816429	787	21.86	6.71429	3.15667	4.11896	C7KUGACXX_8_7961.sorted.filtered_peak_3177
chr10	75817712	75817984	273	19.03	5.43819	2.88138	2.95480	C7KUGACXX_8_7961.sorted.filtered_peak_3178
chr10	75910386	75911350	965	50.62	22.49565	5.00723	19.13223	C7KUGACXX_8_7961.sorted.filtered_peak_3179
chr10	75935761	75936991	1231	34.64	12.60073	3.78443	9.73351	C7KUGACXX_8_7961.sorted.filtered_peak_3180
chr10	75973413	75973770	358	15.32	5.91929	3.40263	3.39626	C7KUGACXX_8_7961.sorted.filtered_peak_3181
chr10	75983873	75984212	340	15.86	5.84478	3.31132	3.32919	C7KUGACXX_8_7961.sorted.filtered_peak_3182
chr10	75987641	75988212	572	15.90	4.47837	2.73065	2.07721	C7KUGACXX_8_7961.sorted.filtered_peak_3183
chr10	76345033	76346259	1227	20.53	4.63422	2.51291	2.21415	C7KUGACXX_8_7961.sorted.filtered_peak_3184
chr10	76358760	76359028	269	12.47	4.05715	2.80789	1.69914	C7KUGACXX_8_7961.sorted.filtered_peak_3185
chr10	76498719	76499113	395	20.47	8.55213	3.96087	5.86071	C7KUGACXX_8_7961.sorted.filtered_peak_3186
chr10	76585494	76586986	1493	69.07	21.14814	3.57344	17.87129	C7KUGACXX_8_7961.sorted.filtered_peak_3187
chr10	76683366	76683650	285	12.06	3.82374	2.72315	1.49882	C7KUGACXX_8_7961.sorted.filtered_peak_3188
chr10	76737827	76738076	250	18.47	5.82933	3.09773	3.29665	C7KUGACXX_8_7961.sorted.filtered_peak_3189
chr10	76870926	76871725	800	50.29	21.71732	4.61905	18.42376	C7KUGACXX_8_7961.sorted.filtered_peak_3190
chr10	76925730	76926536	807	16.62	6.13202	3.38405	3.58118	C7KUGACXX_8_7961.sorted.filtered_peak_3191
chr10	76947731	76948014	284	17.37	6.88204	3.65474	4.27138	C7KUGACXX_8_7961.sorted.filtered_peak_3192
chr10	76969605	76970834	1230	40.52	15.09223	4.12131	12.06503	C7KUGACXX_8_7961.sorted.filtered_peak_3193
chr10	76993898	76994526	629	39.31	10.17050	3.07914	7.37731	C7KUGACXX_8_7961.sorted.filtered_peak_3194
chr10	76995338	76996039	702	33.36	7.65033	2.73177	5.02411	C7KUGACXX_8_7961.sorted.filtered_peak_3195
chr10	77205814	77206063	250	12.40	3.93466	2.75316	1.60854	C7KUGACXX_8_7961.sorted.filtered_peak_3196
chr10	78933484	78933787	304	12.90	4.14414	2.81658	1.78287	C7KUGACXX_8_7961.sorted.filtered_peak_3197
chr10	79401497	79401858	362	14.30	5.12812	3.17045	2.65157	C7KUGACXX_8_7961.sorted.filtered_peak_3198
chr10	79561169	79561753	585	23.48	8.10713	3.51030	5.42600	C7KUGACXX_8_7961.sorted.filtered_peak_3199
chr10	79596019	79596466	448	25.75	7.35880	3.06324	4.74315	C7KUGACXX_8_7961.sorted.filtered_peak_3200
chr10	79597287	79597664	378	21.46	4.79732	2.51591	2.36901	C7KUGACXX_8_7961.sorted.filtered_peak_3201
chr10	79637703	79638020	318	14.88	4.63994	2.88322	2.22006	C7KUGACXX_8_7961.sorted.filtered_peak_3202
chr10	79686087	79686456	370	13.97	3.75990	2.54948	1.45393	C7KUGACXX_8_7961.sorted.filtered_peak_3203
chr10	79789024	79789845	822	40.14	11.42857	3.27106	8.59139	C7KUGACXX_8_7961.sorted.filtered_peak_3204
chr10	79793327	79793974	648	35.20	8.95714	2.92236	6.26353	C7KUGACXX_8_7961.sorted.filtered_peak_3205
chr10	80062643	80063662	1020	42.85	14.25309	3.78160	11.26453	C7KUGACXX_8_7961.sorted.filtered_peak_3206
chr10	80732941	80733572	632	26.50	7.04232	2.92426	4.44615	C7KUGACXX_8_7961.sorted.filtered_peak_3207
chr10	80808019	80808298	280	15.99	3.95789	2.50903	1.61847	C7KUGACXX_8_7961.sorted.filtered_peak_3208
chr10	80827054	80827472	419	25.05	4.87611	2.37872	2.44622	C7KUGACXX_8_7961.sorted.filtered_peak_3209
chr10	80828434	80828952	519	26.47	5.59866	2.52910	3.09865	C7KUGACXX_8_7961.sorted.filtered_peak_3210
chr10	80897749	80898013	265	13.32	3.41439	2.43450	1.16038	C7KUGACXX_8_7961.sorted.filtered_peak_3211
chr10	80955059	80955515	457	15.35	3.90630	2.52383	1.58181	C7KUGACXX_8_7961.sorted.filtered_peak_3212
chr10	81045984	81046684	701	27.83	7.81144	3.06930	5.16233	C7KUGACXX_8_7961.sorted.filtered_peak_3213
chr10	81077394	81078054	661	30.34	6.78457	2.68152	4.19019	C7KUGACXX_8_7961.sorted.filtered_peak_3214
chr10	81082790	81083289	500	22.60	4.71048	2.43226	2.29445	C7KUGACXX_8_7961.sorted.filtered_peak_3215
chr10	81091496	81091765	270	15.71	4.48956	2.75202	2.08551	C7KUGACXX_8_7961.sorted.filtered_peak_3216
chr10	81107026	81107475	450	31.14	8.63955	3.12702	5.92974	C7KUGACXX_8_7961.sorted.filtered_peak_3217
chr10	81107658	81107983	326	24.55	4.85178	2.40092	2.40885	C7KUGACXX_8_7961.sorted.filtered_peak_3218
chr10	81205158	81205990	833	45.59	16.86712	4.04557	13.79535	C7KUGACXX_8_7961.sorted.filtered_peak_3219
chr10	81321884	81322244	361	15.02	5.54816	3.28730	3.04689	C7KUGACXX_8_7961.sorted.filtered_peak_3220
chr10	81838189	81839223	1035	24.03	9.01898	3.75977	6.29329	C7KUGACXX_8_7961.sorted.filtered_peak_3221
chr10	81947099	81948069	971	28.33	7.79445	3.05984	5.13066	C7KUGACXX_8_7961.sorted.filtered_peak_3222
chr10	81963175	81963559	385	26.55	6.80181	2.86345	4.21436	C7KUGACXX_8_7961.sorted.filtered_peak_3223
chr10	81965151	81965768	618	26.48	6.92427	2.92588	4.31006	C7KUGACXX_8_7961.sorted.filtered_peak_3224
chr10	82013305	82013564	260	15.52	5.99376	3.44530	3.44770	C7KUGACXX_8_7961.sorted.filtered_peak_3225
chr10	82168111	82168494	384	14.04	3.89252	2.60632	1.56022	C7KUGACXX_8_7961.sorted.filtered_peak_3226
chr10	82213598	82214851	1254	31.28	5.41030	2.29508	2.94300	C7KUGACXX_8_7961.sorted.filtered_peak_3227
chr10	82218762	82219186	425	36.58	7.01776	2.50663	4.40663	C7KUGACXX_8_7961.sorted.filtered_peak_3228
chr10	82225397	82225974	578	26.96	4.98196	2.33672	2.53944	C7KUGACXX_8_7961.sorted.filtered_peak_3229
chr10	82247588	82248199	612	33.23	8.48495	2.96461	5.79288	C7KUGACXX_8_7961.sorted.filtered_peak_3230
chr10	82253125	82253383	259	20.46	4.51584	2.47570	2.10882	C7KUGACXX_8_7961.sorted.filtered_peak_3231
chr10	82258695	82259061	367	16.75	3.69045	2.35698	1.39108	C7KUGACXX_8_7961.sorted.filtered_peak_3232
chr10	82289345	82289670	326	16.84	4.39460	2.63660	1.99694	C7KUGACXX_8_7961.sorted.filtered_peak_3233
chr10	82290457	82290766	310	16.93	4.30906	2.59634	1.92458	C7KUGACXX_8_7961.sorted.filtered_peak_3234
chr10	82295436	82295972	537	24.81	8.91795	3.67536	6.19025	C7KUGACXX_8_7961.sorted.filtered_peak_3235
chr10	85440088	85440672	585	23.23	6.43493	2.94310	3.87544	C7KUGACXX_8_7961.sorted.filtered_peak_3236
chr10	85631343	85631592	250	13.07	3.72327	2.59949	1.42455	C7KUGACXX_8_7961.sorted.filtered_peak_3237
chr10	85898598	85899895	1298	42.78	15.18406	3.80029	12.19570	C7KUGACXX_8_7961.sorted.filtered_peak_3238
chr10	85938785	85939202	418	14.69	4.70781	2.93086	2.28303	C7KUGACXX_8_7961.sorted.filtered_peak_3239
chr10	86088039	86088988	950	45.56	11.81014	3.06388	8.95683	C7KUGACXX_8_7961.sorted.filtered_peak_3240
chr10	86089874	86090298	425	40.15	6.63979	2.33290	4.05215	C7KUGACXX_8_7961.sorted.filtered_peak_3241
chr10	86093749	86094213	465	43.57	13.82916	3.60868	10.87531	C7KUGACXX_8_7961.sorted.filtered_peak_3242
chr10	86111288	86111606	319	11.51	3.49801	2.59855	1.24258	C7KUGACXX_8_7961.sorted.filtered_peak_3243
chr10	86134706	86135014	309	15.33	4.74957	2.89635	2.31490	C7KUGACXX_8_7961.sorted.filtered_peak_3244
chr10	87362798	87363432	635	20.40	6.51720	3.20139	3.93276	C7KUGACXX_8_7961.sorted.filtered_peak_3245
chr10	87372012	87372825	814	31.05	9.84121	3.38130	7.10178	C7KUGACXX_8_7961.sorted.filtered_peak_3246
chr10	88137088	88137523	436	15.77	4.99466	2.96550	2.53890	C7KUGACXX_8_7961.sorted.filtered_peak_3247
chr10	88159548	88161154	1607	27.14	7.49022	3.02968	4.85381	C7KUGACXX_8_7961.sorted.filtered_peak_3248
chr10	88171223	88171474	252	17.35	5.73895	3.16355	3.20726	C7KUGACXX_8_7961.sorted.filtered_peak_3249
chr10	88172862	88173454	593	19.86	7.35935	3.59484	4.71177	C7KUGACXX_8_7961.sorted.filtered_peak_3250
chr10	88280821	88282083	1263	36.11	12.86659	3.66740	10.01677	C7KUGACXX_8_7961.sorted.filtered_peak_3251
chr10	88470791	88471566	776	24.35	7.13326	3.12388	4.50756	C7KUGACXX_8_7961.sorted.filtered_peak_3252
chr10	88515499	88516451	953	31.95	10.03735	3.45154	7.25539	C7KUGACXX_8_7961.sorted.filtered_peak_3253
chr10	88558508	88558757	250	16.80	5.79085	3.22814	3.26042	C7KUGACXX_8_7961.sorted.filtered_peak_3254
chr10	88699196	88699547	352	24.01	8.37170	3.54361	5.68089	C7KUGACXX_8_7961.sorted.filtered_peak_3255
chr10	88730938	88731442	505	19.80	5.46491	2.84883	2.96853	C7KUGACXX_8_7961.sorted.filtered_peak_3256
chr10	88854427	88855552	1126	43.94	11.15057	3.11043	8.29283	C7KUGACXX_8_7961.sorted.filtered_peak_3257
chr10	89264258	89265540	1283	23.42	6.07811	2.81458	3.54407	C7KUGACXX_8_7961.sorted.filtered_peak_3258
chr10	89577586	89578857	1272	39.82	13.39843	3.71514	10.46006	C7KUGACXX_8_7961.sorted.filtered_peak_3259
chr10	89602814	89603063	250	17.59	6.26571	3.35032	3.70373	C7KUGACXX_8_7961.sorted.filtered_peak_3260
chr10	89610631	89610880	250	13.66	4.05533	2.71029	1.71178	C7KUGACXX_8_7961.sorted.filtered_peak_3261
chr10	89621659	89622777	1119	47.55	10.54858	2.82697	7.73532	C7KUGACXX_8_7961.sorted.filtered_peak_3262
chr10	89622951	89623527	577	43.88	8.17192	2.53394	5.47657	C7KUGACXX_8_7961.sorted.filtered_peak_3263
chr10	89788350	89788630	281	11.03	3.24796	2.50795	1.02148	C7KUGACXX_8_7961.sorted.filtered_peak_3264
chr10	89851225	89851845	621	32.64	12.72496	4.06174	9.83392	C7KUGACXX_8_7961.sorted.filtered_peak_3265
chr10	89930468	89930999	532	13.34	4.40810	2.90072	2.02101	C7KUGACXX_8_7961.sorted.filtered_peak_3266
chr10	89953854	89954456	603	16.92	4.82819	2.80451	2.38836	C7KUGACXX_8_7961.sorted.filtered_peak_3267
chr10	90030647	90031803	1157	32.74	9.83202	3.30211	7.06946	C7KUGACXX_8_7961.sorted.filtered_peak_3268
chr10	90145250	90146130	881	23.12	6.22722	2.88300	3.68061	C7KUGACXX_8_7961.sorted.filtered_peak_3269
chr10	90257668	90257978	311	12.83	3.79078	2.64070	1.48290	C7KUGACXX_8_7961.sorted.filtered_peak_3270
chr10	90312933	90313197	265	16.05	5.67346	3.24978	3.15230	C7KUGACXX_8_7961.sorted.filtered_peak_3271
chr10	90342604	90343169	566	20.97	7.81274	3.66717	5.13731	C7KUGACXX_8_7961.sorted.filtered_peak_3272
chr10	90585024	90585390	367	27.84	9.47411	3.56834	6.73282	C7KUGACXX_8_7961.sorted.filtered_peak_3273
chr10	90594966	90595746	781	24.84	7.00092	2.98772	4.41969	C7KUGACXX_8_7961.sorted.filtered_peak_3274
chr10	90626546	90626846	301	12.62	3.59984	2.56929	1.31109	C7KUGACXX_8_7961.sorted.filtered_peak_3275
chr10	90639751	90641159	1409	43.46	12.56950	3.37102	9.67211	C7KUGACXX_8_7961.sorted.filtered_peak_3276
chr10	90734504	90734757	254	16.30	5.05932	2.95309	2.59459	C7KUGACXX_8_7961.sorted.filtered_peak_3277
chr10	90735014	90735289	276	16.51	5.07949	2.93273	2.62556	C7KUGACXX_8_7961.sorted.filtered_peak_3278
chr10	90749991	90750676	686	27.03	5.86624	2.57037	3.35155	C7KUGACXX_8_7961.sorted.filtered_peak_3279
chr10	90750938	90751454	517	24.45	4.28465	2.23424	1.91069	C7KUGACXX_8_7961.sorted.filtered_peak_3280
chr10	90844219	90844468	250	15.75	4.65053	2.81455	2.23568	C7KUGACXX_8_7961.sorted.filtered_peak_3281
chr10	90923282	90923986	705	25.11	8.87661	3.59781	6.16589	C7KUGACXX_8_7961.sorted.filtered_peak_3282
chr10	90957693	90958001	309	11.23	3.35644	2.54932	1.10864	C7KUGACXX_8_7961.sorted.filtered_peak_3283
chr10	90967584	90968158	575	16.70	4.01914	2.48998	1.67849	C7KUGACXX_8_7961.sorted.filtered_peak_3284
chr10	91011083	91011993	911	32.80	12.80843	4.00691	9.92290	C7KUGACXX_8_7961.sorted.filtered_peak_3285
chr10	91061612	91062189	578	21.59	6.56893	3.10257	3.99645	C7KUGACXX_8_7961.sorted.filtered_peak_3286
chr10	91092006	91092409	404	24.31	5.40060	2.57072	2.91282	C7KUGACXX_8_7961.sorted.filtered_peak_3287
chr10	91093606	91094125	520	32.91	11.30200	3.72147	8.45567	C7KUGACXX_8_7961.sorted.filtered_peak_3288
chr10	91151968	91152987	1020	17.20	4.35874	2.58633	1.98512	C7KUGACXX_8_7961.sorted.filtered_peak_3289
chr10	91173945	91175196	1252	25.10	7.37409	3.14222	4.73755	C7KUGACXX_8_7961.sorted.filtered_peak_3290
chr10	91403526	91405365	1840	28.26	7.17033	2.82480	4.58265	C7KUGACXX_8_7961.sorted.filtered_peak_3291
chr10	91460908	91461792	885	54.80	23.01074	4.64406	19.63116	C7KUGACXX_8_7961.sorted.filtered_peak_3292
chr10	91498412	91498890	479	16.49	4.80725	2.82372	2.37532	C7KUGACXX_8_7961.sorted.filtered_peak_3293
chr10	91565433	91565729	297	13.31	3.53247	2.49104	1.25688	C7KUGACXX_8_7961.sorted.filtered_peak_3294
chr10	92617590	92617900	311	17.73	5.36480	2.95276	2.88433	C7KUGACXX_8_7961.sorted.filtered_peak_3295
chr10	92631066	92631980	915	21.25	6.35419	3.01283	3.81983	C7KUGACXX_8_7961.sorted.filtered_peak_3296
chr10	92766136	92766485	350	16.67	4.61928	2.72838	2.21103	C7KUGACXX_8_7961.sorted.filtered_peak_3297
chr10	92922286	92923584	1299	28.52	7.66136	2.97465	5.02544	C7KUGACXX_8_7961.sorted.filtered_peak_3298
chr10	92958597	92958916	320	20.25	4.82158	2.57638	2.40180	C7KUGACXX_8_7961.sorted.filtered_peak_3299
chr10	92961110	92961418	309	20.47	5.12437	2.68017	2.66371	C7KUGACXX_8_7961.sorted.filtered_peak_3300
chr10	92979905	92980837	933	32.56	11.40526	3.65401	8.59375	C7KUGACXX_8_7961.sorted.filtered_peak_3301
chr10	93058243	93058651	409	12.71	4.20546	2.85808	1.83414	C7KUGACXX_8_7961.sorted.filtered_peak_3302
chr10	93169281	93170318	1038	28.23	8.35497	3.21170	5.66877	C7KUGACXX_8_7961.sorted.filtered_peak_3303
chr10	93557604	93558879	1276	38.87	11.90199	3.42748	9.03674	C7KUGACXX_8_7961.sorted.filtered_peak_3304
chr10	93661657	93661996	340	16.55	5.22222	2.99497	2.75596	C7KUGACXX_8_7961.sorted.filtered_peak_3305
chr10	93668010	93669051	1042	27.94	8.64455	3.29195	5.95546	C7KUGACXX_8_7961.sorted.filtered_peak_3306
chr10	93672638	93672887	250	22.27	5.48912	2.70136	2.99515	C7KUGACXX_8_7961.sorted.filtered_peak_3307
chr10	93683125	93683947	823	35.35	15.12936	4.55790	12.10103	C7KUGACXX_8_7961.sorted.filtered_peak_3308
chr10	93704700	93704956	257	16.72	5.43575	3.08198	2.93451	C7KUGACXX_8_7961.sorted.filtered_peak_3309
chr10	93851802	93852091	290	12.00	3.24926	2.44124	1.02315	C7KUGACXX_8_7961.sorted.filtered_peak_3310
chr10	93861118	93861368	251	16.39	5.44164	3.12082	2.93316	C7KUGACXX_8_7961.sorted.filtered_peak_3311
chr10	93970925	93971360	436	16.61	6.87084	3.67149	4.28926	C7KUGACXX_8_7961.sorted.filtered_peak_3312
chr10	93999740	94000855	1116	21.56	6.02433	2.91692	3.49164	C7KUGACXX_8_7961.sorted.filtered_peak_3313
chr10	94050226	94051429	1204	34.55	10.90691	3.45399	8.09687	C7KUGACXX_8_7961.sorted.filtered_peak_3314
chr10	94276732	94277134	403	19.55	8.03612	3.87038	5.36856	C7KUGACXX_8_7961.sorted.filtered_peak_3315
chr10	94333281	94334680	1400	30.04	8.33683	3.07616	5.65834	C7KUGACXX_8_7961.sorted.filtered_peak_3316
chr10	94351270	94352001	732	35.06	9.28606	3.05462	6.55735	C7KUGACXX_8_7961.sorted.filtered_peak_3317
chr10	94352599	94353246	648	40.93	12.22298	3.33981	9.37088	C7KUGACXX_8_7961.sorted.filtered_peak_3318
chr10	94450061	94450416	356	21.84	6.18898	2.95348	3.64963	C7KUGACXX_8_7961.sorted.filtered_peak_3319
chr10	94502063	94502440	378	12.64	4.09992	2.80205	1.76889	C7KUGACXX_8_7961.sorted.filtered_peak_3320
chr10	94607922	94608824	903	40.34	15.58466	4.25460	12.54095	C7KUGACXX_8_7961.sorted.filtered_peak_3321
chr10	95139507	95139821	315	14.90	3.95898	2.57272	1.62946	C7KUGACXX_8_7961.sorted.filtered_peak_3322
chr10	95146575	95146851	277	12.79	3.84018	2.67245	1.51943	C7KUGACXX_8_7961.sorted.filtered_peak_3323
chr10	95172860	95173441	582	18.91	7.05117	3.55914	4.42693	C7KUGACXX_8_7961.sorted.filtered_peak_3324
chr10	95222721	95222970	250	13.52	3.60835	2.51147	1.31951	C7KUGACXX_8_7961.sorted.filtered_peak_3325
chr10	95242137	95242413	277	15.37	4.18400	2.64306	1.81737	C7KUGACXX_8_7961.sorted.filtered_peak_3326
chr10	95255837	95256688	852	35.85	13.25041	3.89228	10.34875	C7KUGACXX_8_7961.sorted.filtered_peak_3327
chr10	95262869	95263228	360	18.78	5.04065	2.75057	2.58878	C7KUGACXX_8_7961.sorted.filtered_peak_3328
chr10	95271067	95271335	269	18.37	6.64438	3.44657	4.04899	C7KUGACXX_8_7961.sorted.filtered_peak_3329
chr10	95461915	95462871	957	43.79	17.53992	4.39285	14.41637	C7KUGACXX_8_7961.sorted.filtered_peak_3330
chr10	95505044	95505293	250	12.17	3.89076	2.74572	1.56059	C7KUGACXX_8_7961.sorted.filtered_peak_3331
chr10	95653385	95654075	691	21.35	6.78261	3.20061	4.19693	C7KUGACXX_8_7961.sorted.filtered_peak_3332
chr10	96058885	96059736	852	13.64	4.19668	2.77542	1.82739	C7KUGACXX_8_7961.sorted.filtered_peak_3333
chr10	96122222	96123127	906	24.71	7.86783	3.28424	5.22644	C7KUGACXX_8_7961.sorted.filtered_peak_3334
chr10	96161866	96162849	984	13.60	4.10181	2.73276	1.75473	C7KUGACXX_8_7961.sorted.filtered_peak_3335
chr10	96304934	96305737	804	20.48	6.23215	3.05139	3.69762	C7KUGACXX_8_7961.sorted.filtered_peak_3336
chr10	96305994	96306675	682	15.57	3.52015	2.34796	1.25413	C7KUGACXX_8_7961.sorted.filtered_peak_3337
chr10	96943336	96943639	304	19.85	6.94199	3.41340	4.33170	C7KUGACXX_8_7961.sorted.filtered_peak_3338
chr10	97006291	97006784	494	18.75	5.32442	2.86495	2.84397	C7KUGACXX_8_7961.sorted.filtered_peak_3339
chr10	97019292	97019722	431	11.86	3.64742	2.64861	1.37399	C7KUGACXX_8_7961.sorted.filtered_peak_3340
chr10	97054965	97055373	409	18.56	5.13029	2.79981	2.67080	C7KUGACXX_8_7961.sorted.filtered_peak_3341
chr10	97320528	97321427	900	26.66	7.73056	3.10975	5.08843	C7KUGACXX_8_7961.sorted.filtered_peak_3342
chr10	97415911	97416781	871	26.66	9.23206	3.49919	6.52727	C7KUGACXX_8_7961.sorted.filtered_peak_3343
chr10	97453183	97454184	1002	48.22	19.53911	4.28825	16.35723	C7KUGACXX_8_7961.sorted.filtered_peak_3344
chr10	97501987	97502318	332	15.32	4.49030	2.78269	2.08489	C7KUGACXX_8_7961.sorted.filtered_peak_3345
chr10	97566919	97567511	593	13.50	4.69355	3.02413	2.26736	C7KUGACXX_8_7961.sorted.filtered_peak_3346
chr10	97591777	97592606	830	35.40	10.75678	3.39705	7.94147	C7KUGACXX_8_7961.sorted.filtered_peak_3347
chr10	97599890	97600139	250	21.84	4.69842	2.47028	2.27351	C7KUGACXX_8_7961.sorted.filtered_peak_3348
chr10	97667007	97668086	1080	17.02	4.75022	2.75958	2.32860	C7KUGACXX_8_7961.sorted.filtered_peak_3349
chr10	97723221	97723657	437	14.70	4.76223	2.94977	2.33479	C7KUGACXX_8_7961.sorted.filtered_peak_3350
chr10	97802864	97804175	1312	21.96	6.52330	3.00479	3.98390	C7KUGACXX_8_7961.sorted.filtered_peak_3351
chr10	97849434	97850320	887	27.13	9.43328	3.61450	6.68776	C7KUGACXX_8_7961.sorted.filtered_peak_3352
chr10	97889488	97890642	1155	33.48	11.05766	3.59527	8.22376	C7KUGACXX_8_7961.sorted.filtered_peak_3353
chr10	98130357	98130643	287	16.84	5.69089	3.16613	3.17954	C7KUGACXX_8_7961.sorted.filtered_peak_3354
chr10	98135171	98135600	430	14.92	4.29488	2.72254	1.91601	C7KUGACXX_8_7961.sorted.filtered_peak_3355
chr10	98273561	98274129	569	18.89	4.76670	2.64730	2.33870	C7KUGACXX_8_7961.sorted.filtered_peak_3356
chr10	98345981	98347147	1167	32.53	9.03002	3.07608	6.34165	C7KUGACXX_8_7961.sorted.filtered_peak_3357
chr10	98430566	98431084	519	13.81	3.61359	2.49232	1.33743	C7KUGACXX_8_7961.sorted.filtered_peak_3358
chr10	98561212	98561645	434	63.14	47.27524	9.88568	42.96498	C7KUGACXX_8_7961.sorted.filtered_peak_3359
chr10	98591534	98592867	1334	43.34	10.63936	3.02467	7.80880	C7KUGACXX_8_7961.sorted.filtered_peak_3360
chr10	98797131	98797538	408	16.53	5.80993	3.25572	3.28461	C7KUGACXX_8_7961.sorted.filtered_peak_3361
chr10	98955984	98956570	587	14.13	3.99319	2.64640	1.64708	C7KUGACXX_8_7961.sorted.filtered_peak_3362
chr10	99051809	99052780	972	38.96	18.01149	4.94799	14.85747	C7KUGACXX_8_7961.sorted.filtered_peak_3363
chr10	99078535	99079323	789	37.40	12.48502	3.68823	9.59269	C7KUGACXX_8_7961.sorted.filtered_peak_3364
chr10	99079547	99079927	381	25.77	5.70504	2.59617	3.18740	C7KUGACXX_8_7961.sorted.filtered_peak_3365
chr10	99094280	99095078	799	42.63	15.07192	4.00974	12.04058	C7KUGACXX_8_7961.sorted.filtered_peak_3366
chr10	99116260	99116509	250	13.92	4.60944	2.94775	2.19594	C7KUGACXX_8_7961.sorted.filtered_peak_3367
chr10	99160572	99161312	741	27.03	12.45421	4.56983	9.57798	C7KUGACXX_8_7961.sorted.filtered_peak_3368
chr10	99167021	99167548	528	18.55	6.82513	3.48049	4.23005	C7KUGACXX_8_7961.sorted.filtered_peak_3369
chr10	99173722	99174110	389	15.48	4.35304	2.70728	1.96928	C7KUGACXX_8_7961.sorted.filtered_peak_3370
chr10	99185416	99186071	656	43.76	13.39367	3.47300	10.45670	C7KUGACXX_8_7961.sorted.filtered_peak_3371
chr10	99186265	99186533	269	28.38	4.93568	2.28665	2.48599	C7KUGACXX_8_7961.sorted.filtered_peak_3372
chr10	99205209	99206415	1207	34.25	12.58777	3.76320	9.74129	C7KUGACXX_8_7961.sorted.filtered_peak_3373
chr10	99257845	99258851	1007	59.80	22.97329	4.40365	19.60395	C7KUGACXX_8_7961.sorted.filtered_peak_3374
chr10	99392865	99393464	600	18.36	6.39965	3.26581	3.87163	C7KUGACXX_8_7961.sorted.filtered_peak_3375
chr10	99400050	99401122	1073	38.35	15.09843	4.07559	12.13218	C7KUGACXX_8_7961.sorted.filtered_peak_3376
chr10	99408626	99409098	473	23.38	8.56205	3.66264	5.86257	C7KUGACXX_8_7961.sorted.filtered_peak_3377
chr10	99446699	99447625	927	28.52	9.86002	3.59973	7.10882	C7KUGACXX_8_7961.sorted.filtered_peak_3378
chr10	99461053	99461304	252	12.18	3.86556	2.73752	1.53945	C7KUGACXX_8_7961.sorted.filtered_peak_3379
chr10	99473721	99474317	597	18.79	5.79409	3.02266	3.28962	C7KUGACXX_8_7961.sorted.filtered_peak_3380
chr10	99496345	99497439	1095	36.04	12.55207	3.66288	9.67164	C7KUGACXX_8_7961.sorted.filtered_peak_3381
chr10	99609478	99609727	250	14.90	4.26385	2.71527	1.88372	C7KUGACXX_8_7961.sorted.filtered_peak_3382
chr10	99629160	99629709	550	23.65	8.52442	3.58722	5.84488	C7KUGACXX_8_7961.sorted.filtered_peak_3383
chr10	99894053	99894937	885	31.58	11.58341	3.84546	8.73653	C7KUGACXX_8_7961.sorted.filtered_peak_3384
chr10	99913719	99914023	305	11.97	3.76860	2.70371	1.45102	C7KUGACXX_8_7961.sorted.filtered_peak_3385
chr10	100092285	100092534	250	12.27	3.95468	2.76679	1.61897	C7KUGACXX_8_7961.sorted.filtered_peak_3386
chr10	100206017	100206933	917	18.47	4.87618	2.71482	2.43704	C7KUGACXX_8_7961.sorted.filtered_peak_3387
chr10	101190075	101191061	987	42.29	16.55456	4.13016	13.49517	C7KUGACXX_8_7961.sorted.filtered_peak_3388
chr10	101315618	101316177	560	16.32	4.82292	2.85112	2.38025	C7KUGACXX_8_7961.sorted.filtered_peak_3389
chr10	101380035	101381268	1234	57.51	19.19516	3.82727	15.98129	C7KUGACXX_8_7961.sorted.filtered_peak_3390
chr10	101418626	101419777	1152	26.19	8.71920	3.40329	6.03722	C7KUGACXX_8_7961.sorted.filtered_peak_3391
chr10	101491521	101492610	1090	39.56	14.69923	4.06873	11.69954	C7KUGACXX_8_7961.sorted.filtered_peak_3392
chr10	101605556	101606013	458	15.16	5.14061	3.05952	2.69170	C7KUGACXX_8_7961.sorted.filtered_peak_3393
chr10	101754097	101754581	485	11.83	3.69260	2.67462	1.38932	C7KUGACXX_8_7961.sorted.filtered_peak_3394
chr10	101769430	101770311	882	18.58	4.98426	2.73480	2.54564	C7KUGACXX_8_7961.sorted.filtered_peak_3395
chr10	101805821	101806076	256	16.27	6.52452	3.60117	3.94371	C7KUGACXX_8_7961.sorted.filtered_peak_3396
chr10	101927340	101927591	252	13.96	4.23909	2.77387	1.86761	C7KUGACXX_8_7961.sorted.filtered_peak_3397
chr10	101945348	101946409	1062	35.00	11.20278	3.46169	8.39164	C7KUGACXX_8_7961.sorted.filtered_peak_3398
chr10	101988877	101989636	760	22.98	7.63762	3.35965	5.00512	C7KUGACXX_8_7961.sorted.filtered_peak_3399
chr10	102027116	102027669	554	25.43	11.22821	4.36962	8.40252	C7KUGACXX_8_7961.sorted.filtered_peak_3400
chr10	102045941	102046793	853	33.87	11.32800	3.63871	8.48654	C7KUGACXX_8_7961.sorted.filtered_peak_3401
chr10	102086746	102087042	297	14.13	3.90478	2.60000	1.57930	C7KUGACXX_8_7961.sorted.filtered_peak_3402
chr10	102106018	102106944	927	21.45	4.45991	2.40559	2.06334	C7KUGACXX_8_7961.sorted.filtered_peak_3403
chr10	102130598	102131252	655	27.33	6.86761	2.84123	4.27528	C7KUGACXX_8_7961.sorted.filtered_peak_3404
chr10	102132960	102133843	884	23.89	5.07292	2.49060	2.61543	C7KUGACXX_8_7961.sorted.filtered_peak_3405
chr10	102193407	102193929	523	20.59	8.43712	3.91467	5.74117	C7KUGACXX_8_7961.sorted.filtered_peak_3406
chr10	102241237	102241629	393	22.55	7.65341	3.41156	5.01276	C7KUGACXX_8_7961.sorted.filtered_peak_3407
chr10	102241858	102242384	527	17.59	4.66135	2.69215	2.23785	C7KUGACXX_8_7961.sorted.filtered_peak_3408
chr10	102270673	102271150	478	18.63	4.23978	2.47236	1.86032	C7KUGACXX_8_7961.sorted.filtered_peak_3409
chr10	102289466	102290087	622	27.66	8.38184	3.24630	5.69684	C7KUGACXX_8_7961.sorted.filtered_peak_3410
chr10	102295135	102296206	1072	44.64	14.21555	3.58599	11.25109	C7KUGACXX_8_7961.sorted.filtered_peak_3411
chr10	102672181	102673463	1283	36.04	10.92656	3.43422	8.09024	C7KUGACXX_8_7961.sorted.filtered_peak_3412
chr10	102746974	102747427	454	23.80	8.97400	3.79843	6.24106	C7KUGACXX_8_7961.sorted.filtered_peak_3413
chr10	102757136	102758092	957	24.53	4.61211	2.32474	2.20330	C7KUGACXX_8_7961.sorted.filtered_peak_3414
chr10	102758705	102759143	439	22.47	3.67696	2.12182	1.37982	C7KUGACXX_8_7961.sorted.filtered_peak_3415
chr10	102772672	102772921	250	14.65	3.85993	2.55114	1.53674	C7KUGACXX_8_7961.sorted.filtered_peak_3416
chr10	102790852	102791340	489	28.12	7.97341	3.12842	5.29838	C7KUGACXX_8_7961.sorted.filtered_peak_3417
chr10	102791759	102792764	1006	24.36	5.76340	2.68792	3.23630	C7KUGACXX_8_7961.sorted.filtered_peak_3418
chr10	102802456	102802827	372	22.28	6.74953	3.13639	4.15371	C7KUGACXX_8_7961.sorted.filtered_peak_3419
chr10	102819872	102821282	1411	37.18	11.93827	3.36263	9.14086	C7KUGACXX_8_7961.sorted.filtered_peak_3420
chr10	102921557	102921821	265	18.95	6.16560	3.16992	3.62027	C7KUGACXX_8_7961.sorted.filtered_peak_3421
chr10	103113298	103114525	1228	57.28	23.64045	4.52104	20.25192	C7KUGACXX_8_7961.sorted.filtered_peak_3422
chr10	103213544	103214113	570	19.75	6.90823	3.41976	4.29504	C7KUGACXX_8_7961.sorted.filtered_peak_3423
chr10	103329639	103330321	683	16.58	4.25383	2.59148	1.87949	C7KUGACXX_8_7961.sorted.filtered_peak_3424
chr10	103347398	103348198	801	22.30	8.55882	3.73907	5.87091	C7KUGACXX_8_7961.sorted.filtered_peak_3425
chr10	103453605	103454639	1035	23.29	7.27052	3.24310	4.63837	C7KUGACXX_8_7961.sorted.filtered_peak_3426
chr10	103543016	103543573	558	19.15	4.65391	2.57463	2.25584	C7KUGACXX_8_7961.sorted.filtered_peak_3427
chr10	103577874	103578922	1049	65.89	24.01521	3.99145	20.60150	C7KUGACXX_8_7961.sorted.filtered_peak_3428
chr10	103590051	103590941	891	45.80	15.22695	3.76247	12.21629	C7KUGACXX_8_7961.sorted.filtered_peak_3429
chr10	103618729	103618978	250	13.28	3.91259	2.67256	1.58462	C7KUGACXX_8_7961.sorted.filtered_peak_3430
chr10	103733296	103733908	613	13.50	3.87463	2.63898	1.55187	C7KUGACXX_8_7961.sorted.filtered_peak_3431
chr10	103815239	103816316	1078	33.70	13.42059	4.24407	10.47874	C7KUGACXX_8_7961.sorted.filtered_peak_3432
chr10	103824747	103825499	753	32.63	11.07043	3.70258	8.23185	C7KUGACXX_8_7961.sorted.filtered_peak_3433
chr10	103879532	103880657	1126	28.35	5.70658	2.46538	3.21413	C7KUGACXX_8_7961.sorted.filtered_peak_3434
chr10	103892236	103893703	1468	47.79	17.89093	3.96721	14.77947	C7KUGACXX_8_7961.sorted.filtered_peak_3435
chr10	103911450	103912603	1154	61.98	24.48624	4.38299	21.03529	C7KUGACXX_8_7961.sorted.filtered_peak_3436
chr10	103929086	103929538	453	16.13	5.89652	3.31891	3.36901	C7KUGACXX_8_7961.sorted.filtered_peak_3437
chr10	103949089	103949397	309	17.71	7.11233	3.70671	4.49126	C7KUGACXX_8_7961.sorted.filtered_peak_3438
chr10	103985820	103986342	523	21.01	6.18037	3.00231	3.64207	C7KUGACXX_8_7961.sorted.filtered_peak_3439
chr10	103989613	103990040	428	19.85	4.30499	2.43394	1.91923	C7KUGACXX_8_7961.sorted.filtered_peak_3440
chr10	104001319	104001622	304	31.18	5.45040	2.31742	2.96597	C7KUGACXX_8_7961.sorted.filtered_peak_3441
chr10	104004831	104005616	786	55.66	21.03807	4.23982	17.74997	C7KUGACXX_8_7961.sorted.filtered_peak_3442
chr10	104075219	104075468	250	12.22	3.54362	2.57279	1.26799	C7KUGACXX_8_7961.sorted.filtered_peak_3443
chr10	104082715	104083078	364	22.52	10.23221	4.41266	7.44057	C7KUGACXX_8_7961.sorted.filtered_peak_3444
chr10	104153643	104154723	1081	63.76	20.40569	3.79794	17.13741	C7KUGACXX_8_7961.sorted.filtered_peak_3445
chr10	104159336	104159735	400	25.66	3.49360	1.97752	1.22995	C7KUGACXX_8_7961.sorted.filtered_peak_3446
chr10	104180384	104181391	1008	60.91	17.62467	3.45551	14.48533	C7KUGACXX_8_7961.sorted.filtered_peak_3447
chr10	104192104	104192668	565	38.87	13.93065	3.88566	10.98281	C7KUGACXX_8_7961.sorted.filtered_peak_3448
chr10	104195014	104195278	265	23.37	4.46780	2.33459	2.06184	C7KUGACXX_8_7961.sorted.filtered_peak_3449
chr10	104209326	104210888	1563	33.47	9.16407	3.07439	6.45558	C7KUGACXX_8_7961.sorted.filtered_peak_3450
chr10	104211072	104211478	407	22.49	3.43751	2.04528	1.17973	C7KUGACXX_8_7961.sorted.filtered_peak_3451
chr10	104220676	104221593	918	27.40	10.89596	3.98015	8.09837	C7KUGACXX_8_7961.sorted.filtered_peak_3452
chr10	104238702	104238996	295	21.44	8.10021	3.71493	5.41471	C7KUGACXX_8_7961.sorted.filtered_peak_3453
chr10	104261688	104262899	1212	69.58	19.29340	3.49495	16.06209	C7KUGACXX_8_7961.sorted.filtered_peak_3454
chr10	104263395	104263855	461	49.25	8.68540	2.47484	5.96688	C7KUGACXX_8_7961.sorted.filtered_peak_3455
chr10	104401786	104402335	550	48.85	10.11914	2.73651	7.31765	C7KUGACXX_8_7961.sorted.filtered_peak_3456
chr10	104405822	104406115	294	36.90	4.23494	1.92383	1.86665	C7KUGACXX_8_7961.sorted.filtered_peak_3457
chr10	104420342	104421632	1291	24.34	6.59053	2.89681	4.03579	C7KUGACXX_8_7961.sorted.filtered_peak_3458
chr10	104473277	104474830	1554	42.06	11.89084	3.16324	9.06350	C7KUGACXX_8_7961.sorted.filtered_peak_3459
chr10	104503092	104504551	1460	35.93	12.73566	3.54377	9.91269	C7KUGACXX_8_7961.sorted.filtered_peak_3460
chr10	104527313	104527562	250	12.72	3.55807	2.54143	1.30016	C7KUGACXX_8_7961.sorted.filtered_peak_3461
chr10	104529880	104530193	314	14.48	4.52746	2.86214	2.12672	C7KUGACXX_8_7961.sorted.filtered_peak_3462
chr10	104613809	104614422	614	46.23	21.75912	5.37847	18.42763	C7KUGACXX_8_7961.sorted.filtered_peak_3463
chr10	104677269	104678482	1214	60.00	20.30785	3.94222	17.04561	C7KUGACXX_8_7961.sorted.filtered_peak_3464
chr10	104813712	104814624	913	23.40	8.20072	3.52033	5.52587	C7KUGACXX_8_7961.sorted.filtered_peak_3465
chr10	104829460	104829957	498	12.13	3.42494	2.51963	1.16849	C7KUGACXX_8_7961.sorted.filtered_peak_3466
chr10	104951957	104952488	532	25.92	6.79090	2.90589	4.19373	C7KUGACXX_8_7961.sorted.filtered_peak_3467
chr10	104952686	104953583	898	24.61	5.89248	2.69935	3.37048	C7KUGACXX_8_7961.sorted.filtered_peak_3468
chr10	105110741	105111190	450	18.66	6.36429	3.28403	3.80033	C7KUGACXX_8_7961.sorted.filtered_peak_3469
chr10	105127425	105128603	1179	35.77	13.12331	4.02271	10.17874	C7KUGACXX_8_7961.sorted.filtered_peak_3470
chr10	105155802	105156857	1056	32.55	12.13265	3.85210	9.28302	C7KUGACXX_8_7961.sorted.filtered_peak_3471
chr10	105230721	105231410	690	33.26	11.46139	3.74766	8.60738	C7KUGACXX_8_7961.sorted.filtered_peak_3472
chr10	105264031	105264453	423	29.72	12.38565	4.33627	9.48868	C7KUGACXX_8_7961.sorted.filtered_peak_3473
chr10	105344205	105344761	557	22.06	7.21250	3.26324	4.61732	C7KUGACXX_8_7961.sorted.filtered_peak_3474
chr10	105419730	105420109	380	16.84	4.55698	2.70261	2.14460	C7KUGACXX_8_7961.sorted.filtered_peak_3475
chr10	105437789	105438353	565	17.65	5.58027	3.05471	3.07182	C7KUGACXX_8_7961.sorted.filtered_peak_3476
chr10	105455956	105456478	523	19.82	4.71478	2.57726	2.28853	C7KUGACXX_8_7961.sorted.filtered_peak_3477
chr10	105531980	105532661	682	23.23	9.67571	4.04994	6.92820	C7KUGACXX_8_7961.sorted.filtered_peak_3478
chr10	105560441	105560982	542	23.49	8.09294	3.48684	5.41914	C7KUGACXX_8_7961.sorted.filtered_peak_3479
chr10	105605832	105606156	325	12.84	4.23718	2.85837	1.88129	C7KUGACXX_8_7961.sorted.filtered_peak_3480
chr10	105619063	105619451	389	16.60	4.90485	2.86690	2.45067	C7KUGACXX_8_7961.sorted.filtered_peak_3481
chr10	105668159	105668668	510	18.92	3.92557	2.33986	1.59718	C7KUGACXX_8_7961.sorted.filtered_peak_3482
chr10	105670746	105671125	380	28.58	8.31180	3.20765	5.61290	C7KUGACXX_8_7961.sorted.filtered_peak_3483
chr10	105677504	105678488	985	48.93	16.44925	3.71571	13.38898	C7KUGACXX_8_7961.sorted.filtered_peak_3484
chr10	105726414	105727720	1307	24.85	5.93317	2.69025	3.41105	C7KUGACXX_8_7961.sorted.filtered_peak_3485
chr10	105743005	105743650	646	23.65	9.01722	3.80172	6.29240	C7KUGACXX_8_7961.sorted.filtered_peak_3486
chr10	105880793	105882096	1304	49.70	17.16018	3.72597	14.08226	C7KUGACXX_8_7961.sorted.filtered_peak_3487
chr10	105991874	105992369	496	23.03	10.03691	4.17169	7.28507	C7KUGACXX_8_7961.sorted.filtered_peak_3488
chr10	106028201	106029225	1025	41.70	17.24450	4.35317	14.15605	C7KUGACXX_8_7961.sorted.filtered_peak_3489
chr10	106051282	106051543	262	15.92	4.84122	2.89217	2.39530	C7KUGACXX_8_7961.sorted.filtered_peak_3490
chr10	106068246	106068525	280	17.41	4.33508	2.57332	1.95582	C7KUGACXX_8_7961.sorted.filtered_peak_3491
chr10	106089003	106089313	311	24.64	6.96587	3.05234	4.34836	C7KUGACXX_8_7961.sorted.filtered_peak_3492
chr10	106097853	106098647	795	38.15	11.77816	3.53224	8.89458	C7KUGACXX_8_7961.sorted.filtered_peak_3493
chr10	106113055	106113703	649	27.89	7.74553	3.03895	5.10550	C7KUGACXX_8_7961.sorted.filtered_peak_3494
chr10	106340585	106341067	483	15.49	4.91605	2.95016	2.47041	C7KUGACXX_8_7961.sorted.filtered_peak_3495
chr10	108488784	108489064	281	12.08	3.83095	2.72679	1.50340	C7KUGACXX_8_7961.sorted.filtered_peak_3496
chr10	108537413	108537820	408	11.59	3.55683	2.62588	1.27152	C7KUGACXX_8_7961.sorted.filtered_peak_3497
chr10	108579412	108579722	311	12.57	3.54928	2.54908	1.27437	C7KUGACXX_8_7961.sorted.filtered_peak_3498
chr10	108596725	108597276	552	12.26	3.94436	2.76556	1.60459	C7KUGACXX_8_7961.sorted.filtered_peak_3499
chr10	111683074	111683871	798	21.32	5.72145	2.83967	3.20492	C7KUGACXX_8_7961.sorted.filtered_peak_3500
chr10	111693626	111694064	439	18.35	5.81436	3.08692	3.29151	C7KUGACXX_8_7961.sorted.filtered_peak_3501
chr10	111767200	111768272	1073	35.73	8.76948	2.92178	6.05364	C7KUGACXX_8_7961.sorted.filtered_peak_3502
chr10	111818033	111818323	291	16.58	4.73411	2.78814	2.30824	C7KUGACXX_8_7961.sorted.filtered_peak_3503
chr10	111827706	111828183	478	24.01	5.92386	2.75041	3.39119	C7KUGACXX_8_7961.sorted.filtered_peak_3504
chr10	111836628	111836997	370	26.94	7.11775	2.94680	4.49876	C7KUGACXX_8_7961.sorted.filtered_peak_3505
chr10	111916427	111917119	693	32.13	11.00871	3.67230	8.18539	C7KUGACXX_8_7961.sorted.filtered_peak_3506
chr10	111970875	111971225	351	36.85	6.60678	2.40335	4.03337	C7KUGACXX_8_7961.sorted.filtered_peak_3507
chr10	111985277	111986664	1388	36.37	8.54776	2.80259	5.87044	C7KUGACXX_8_7961.sorted.filtered_peak_3508
chr10	112011831	112012093	263	13.70	4.79347	3.06476	2.34863	C7KUGACXX_8_7961.sorted.filtered_peak_3509
chr10	112064147	112065149	1003	36.13	11.67354	3.50355	8.82822	C7KUGACXX_8_7961.sorted.filtered_peak_3510
chr10	112071103	112071400	298	17.06	5.26182	2.97754	2.77846	C7KUGACXX_8_7961.sorted.filtered_peak_3511
chr10	112095272	112095618	347	12.81	4.09243	2.79808	1.73913	C7KUGACXX_8_7961.sorted.filtered_peak_3512
chr10	112116298	112116553	256	27.82	5.14054	2.36445	2.66485	C7KUGACXX_8_7961.sorted.filtered_peak_3513
chr10	112173830	112174860	1031	37.66	12.75394	3.61907	9.88317	C7KUGACXX_8_7961.sorted.filtered_peak_3514
chr10	112185713	112186206	494	21.19	7.43464	3.43974	4.81271	C7KUGACXX_8_7961.sorted.filtered_peak_3515
chr10	112201588	112201889	302	17.25	5.55027	3.06790	3.05471	C7KUGACXX_8_7961.sorted.filtered_peak_3516
chr10	112208564	112208817	254	14.17	4.55900	2.90830	2.14110	C7KUGACXX_8_7961.sorted.filtered_peak_3517
chr10	112257256	112258155	900	50.27	14.18409	3.18996	11.24670	C7KUGACXX_8_7961.sorted.filtered_peak_3518
chr10	112263682	112264228	547	30.41	6.23426	2.54605	3.67582	C7KUGACXX_8_7961.sorted.filtered_peak_3519
chr10	112282257	112282581	325	13.33	3.85950	2.63831	1.54625	C7KUGACXX_8_7961.sorted.filtered_peak_3520
chr10	112288646	112289028	383	20.24	6.41902	3.15373	3.85859	C7KUGACXX_8_7961.sorted.filtered_peak_3521
chr10	112326866	112328123	1258	42.47	13.84791	3.55546	10.91904	C7KUGACXX_8_7961.sorted.filtered_peak_3522
chr10	112431886	112432396	511	17.38	5.14258	2.90010	2.67283	C7KUGACXX_8_7961.sorted.filtered_peak_3523
chr10	112533814	112534320	507	24.87	8.07835	3.39938	5.39305	C7KUGACXX_8_7961.sorted.filtered_peak_3524
chr10	112602659	112603023	365	16.12	4.45197	2.69858	2.06078	C7KUGACXX_8_7961.sorted.filtered_peak_3525
chr10	112610825	112611094	270	20.36	5.31568	2.75109	2.84571	C7KUGACXX_8_7961.sorted.filtered_peak_3526
chr10	112617255	112617624	370	20.30	4.02711	2.31592	1.67845	C7KUGACXX_8_7961.sorted.filtered_peak_3527
chr10	112620290	112620668	379	27.94	5.74663	2.51617	3.22304	C7KUGACXX_8_7961.sorted.filtered_peak_3528
chr10	112624385	112624863	479	35.47	7.84728	2.71598	5.19118	C7KUGACXX_8_7961.sorted.filtered_peak_3529
chr10	112631142	112632076	935	39.15	8.53712	2.71598	5.84261	C7KUGACXX_8_7961.sorted.filtered_peak_3530
chr10	112632252	112632780	529	30.38	4.63108	2.15405	2.20708	C7KUGACXX_8_7961.sorted.filtered_peak_3531
chr10	112678176	112679640	1465	52.44	14.96154	3.28408	11.94848	C7KUGACXX_8_7961.sorted.filtered_peak_3532
chr10	112752667	112753164	498	17.46	6.25166	3.34268	3.70212	C7KUGACXX_8_7961.sorted.filtered_peak_3533
chr10	113897161	113897429	269	16.97	6.00971	3.30940	3.46238	C7KUGACXX_8_7961.sorted.filtered_peak_3534
chr10	113943053	113944021	969	38.02	13.43723	3.88291	10.49393	C7KUGACXX_8_7961.sorted.filtered_peak_3535
chr10	114129138	114129549	412	21.33	9.33881	4.16801	6.60393	C7KUGACXX_8_7961.sorted.filtered_peak_3536
chr10	114135268	114136385	1118	18.87	5.14668	2.77784	2.69029	C7KUGACXX_8_7961.sorted.filtered_peak_3537
chr10	114206398	114207471	1074	31.66	10.06301	3.40287	7.30795	C7KUGACXX_8_7961.sorted.filtered_peak_3538
chr10	114216610	114216878	269	12.46	4.06735	2.80669	1.71668	C7KUGACXX_8_7961.sorted.filtered_peak_3539
chr10	114291691	114292281	591	15.11	5.17048	3.10608	2.69375	C7KUGACXX_8_7961.sorted.filtered_peak_3540
chr10	115141798	115142172	375	14.81	3.70461	2.47235	1.40389	C7KUGACXX_8_7961.sorted.filtered_peak_3541
chr10	115438819	115440065	1247	25.91	7.26094	2.99137	4.66351	C7KUGACXX_8_7961.sorted.filtered_peak_3542
chr10	115441621	115442023	403	22.74	4.74170	2.43960	2.31454	C7KUGACXX_8_7961.sorted.filtered_peak_3543
chr10	115448720	115449330	611	13.50	4.51930	2.94786	2.11109	C7KUGACXX_8_7961.sorted.filtered_peak_3544
chr10	115613801	115614784	984	22.15	4.64603	2.43325	2.23170	C7KUGACXX_8_7961.sorted.filtered_peak_3545
chr10	115721021	115721957	937	38.75	13.59251	3.75655	10.67291	C7KUGACXX_8_7961.sorted.filtered_peak_3546
chr10	115855740	115856160	421	16.29	4.60927	2.75696	2.19340	C7KUGACXX_8_7961.sorted.filtered_peak_3547
chr10	115933697	115934669	973	32.74	10.02487	3.33475	7.26368	C7KUGACXX_8_7961.sorted.filtered_peak_3548
chr10	116063858	116064286	429	23.66	7.27190	3.19699	4.65525	C7KUGACXX_8_7961.sorted.filtered_peak_3549
chr10	116259241	116259586	346	15.08	4.56527	2.83694	2.14554	C7KUGACXX_8_7961.sorted.filtered_peak_3550
chr10	116285925	116286916	992	38.04	14.54957	4.21437	11.54302	C7KUGACXX_8_7961.sorted.filtered_peak_3551
chr10	116300869	116301511	643	30.22	6.78285	2.70071	4.17783	C7KUGACXX_8_7961.sorted.filtered_peak_3552
chr10	116304064	116304641	578	30.68	7.57636	2.87132	4.92975	C7KUGACXX_8_7961.sorted.filtered_peak_3553
chr10	116310453	116310790	338	14.82	4.35142	2.75664	1.96068	C7KUGACXX_8_7961.sorted.filtered_peak_3554
chr10	116383495	116383991	497	12.34	3.36454	2.47408	1.13941	C7KUGACXX_8_7961.sorted.filtered_peak_3555
chr10	116561087	116561567	481	25.15	10.47257	4.14595	7.68111	C7KUGACXX_8_7961.sorted.filtered_peak_3556
chr10	116581135	116581928	794	29.55	8.76516	3.26797	6.04216	C7KUGACXX_8_7961.sorted.filtered_peak_3557
chr10	116697593	116698390	798	23.76	8.24107	3.48187	5.58437	C7KUGACXX_8_7961.sorted.filtered_peak_3558
chr10	116852485	116853022	538	14.10	3.84300	2.57482	1.52762	C7KUGACXX_8_7961.sorted.filtered_peak_3559
chr10	116899507	116899824	318	11.98	3.77827	2.70611	1.46169	C7KUGACXX_8_7961.sorted.filtered_peak_3560
chr10	118547197	118547460	264	15.08	4.84544	2.96518	2.39972	C7KUGACXX_8_7961.sorted.filtered_peak_3561
chr10	118934396	118935224	829	16.08	4.14477	2.58017	1.78516	C7KUGACXX_8_7961.sorted.filtered_peak_3562
chr10	118976328	118976719	392	14.39	3.58249	2.44430	1.30123	C7KUGACXX_8_7961.sorted.filtered_peak_3563
chr10	119134442	119135406	965	32.58	9.22761	3.11652	6.52599	C7KUGACXX_8_7961.sorted.filtered_peak_3564
chr10	119255901	119256385	485	13.74	4.01996	2.68973	1.67505	C7KUGACXX_8_7961.sorted.filtered_peak_3565
chr10	119412549	119412947	399	18.47	6.13817	3.21854	3.58400	C7KUGACXX_8_7961.sorted.filtered_peak_3566
chr10	119805620	119806814	1195	30.96	9.64326	3.33942	6.91228	C7KUGACXX_8_7961.sorted.filtered_peak_3567
chr10	119819792	119820041	250	11.64	3.58697	2.63510	1.30232	C7KUGACXX_8_7961.sorted.filtered_peak_3568
chr10	120000849	120001104	256	14.69	5.43535	3.27107	2.93480	C7KUGACXX_8_7961.sorted.filtered_peak_3569
chr10	120101399	120102208	810	32.70	12.62937	4.12715	9.71277	C7KUGACXX_8_7961.sorted.filtered_peak_3570
chr10	120489022	120489298	277	15.43	3.77373	2.46616	1.46407	C7KUGACXX_8_7961.sorted.filtered_peak_3571
chr10	120514198	120515204	1007	53.14	21.62679	4.52575	18.30951	C7KUGACXX_8_7961.sorted.filtered_peak_3572
chr10	120788757	120789373	617	22.78	6.41031	2.98579	3.83635	C7KUGACXX_8_7961.sorted.filtered_peak_3573
chr10	120789948	120790271	324	22.81	6.55579	3.03279	3.97377	C7KUGACXX_8_7961.sorted.filtered_peak_3574
chr10	120839547	120840945	1399	46.59	15.11804	3.73690	12.08577	C7KUGACXX_8_7961.sorted.filtered_peak_3575
chr10	120850003	120850910	908	25.49	9.66368	3.78677	6.92240	C7KUGACXX_8_7961.sorted.filtered_peak_3576
chr10	120863434	120863971	538	21.76	6.91150	3.23317	4.30532	C7KUGACXX_8_7961.sorted.filtered_peak_3577
chr10	120880038	120880356	319	15.22	5.67223	3.33496	3.15135	C7KUGACXX_8_7961.sorted.filtered_peak_3578
chr10	120890987	120891948	962	16.81	5.40899	3.02892	2.93118	C7KUGACXX_8_7961.sorted.filtered_peak_3579
chr10	120924936	120925724	789	31.75	10.29904	3.43648	7.54295	C7KUGACXX_8_7961.sorted.filtered_peak_3580
chr10	120937676	120938757	1082	29.33	11.16844	3.89470	8.35356	C7KUGACXX_8_7961.sorted.filtered_peak_3581
chr10	120958085	120958351	267	16.04	4.63547	2.78860	2.21806	C7KUGACXX_8_7961.sorted.filtered_peak_3582
chr10	120965837	120967251	1415	39.47	8.19628	2.63329	5.52352	C7KUGACXX_8_7961.sorted.filtered_peak_3583
chr10	120967551	120967920	370	31.24	4.00605	1.98221	1.66182	C7KUGACXX_8_7961.sorted.filtered_peak_3584
chr10	121028148	121028976	829	35.09	10.68092	3.36208	7.88500	C7KUGACXX_8_7961.sorted.filtered_peak_3585
chr10	121030534	121031029	496	24.06	4.50879	2.31442	2.10692	C7KUGACXX_8_7961.sorted.filtered_peak_3586
chr10	121060884	121061301	418	31.48	8.67596	3.09792	5.97595	C7KUGACXX_8_7961.sorted.filtered_peak_3587
chr10	121065377	121066449	1073	32.76	7.92364	2.85172	5.25664	C7KUGACXX_8_7961.sorted.filtered_peak_3588
chr10	121092816	121093214	399	13.88	3.82363	2.58672	1.49958	C7KUGACXX_8_7961.sorted.filtered_peak_3589
chr10	121238105	121238471	367	16.86	5.24897	2.98745	2.76841	C7KUGACXX_8_7961.sorted.filtered_peak_3590
chr10	121249011	121249605	595	21.67	7.26434	3.35201	4.64225	C7KUGACXX_8_7961.sorted.filtered_peak_3591
chr10	121261761	121262361	601	20.97	6.24778	3.04019	3.69697	C7KUGACXX_8_7961.sorted.filtered_peak_3592
chr10	121275891	121276753	863	22.64	7.52932	3.35771	4.89728	C7KUGACXX_8_7961.sorted.filtered_peak_3593
chr10	121301643	121303183	1541	27.45	6.89739	2.83876	4.30529	C7KUGACXX_8_7961.sorted.filtered_peak_3594
chr10	121335156	121335816	661	13.88	3.88914	2.61366	1.56298	C7KUGACXX_8_7961.sorted.filtered_peak_3595
chr10	121355980	121357050	1071	53.03	18.62928	4.05140	15.45325	C7KUGACXX_8_7961.sorted.filtered_peak_3596
chr10	121402041	121402580	540	26.50	10.30237	3.87201	7.54597	C7KUGACXX_8_7961.sorted.filtered_peak_3597
chr10	121410599	121411179	581	27.45	6.23808	2.66096	3.68722	C7KUGACXX_8_7961.sorted.filtered_peak_3598
chr10	121423275	121423869	595	22.01	7.27151	3.29469	4.66586	C7KUGACXX_8_7961.sorted.filtered_peak_3599
chr10	121464041	121464330	290	19.67	5.57631	2.89370	3.07779	C7KUGACXX_8_7961.sorted.filtered_peak_3600
chr10	121484803	121486074	1272	37.26	12.30139	3.52402	9.44110	C7KUGACXX_8_7961.sorted.filtered_peak_3601
chr10	121544175	121544440	266	15.61	4.68034	2.84013	2.25757	C7KUGACXX_8_7961.sorted.filtered_peak_3602
chr10	121567480	121567829	350	16.50	5.19446	2.98342	2.72738	C7KUGACXX_8_7961.sorted.filtered_peak_3603
chr10	121631468	121633057	1590	34.95	9.56821	3.10896	6.83090	C7KUGACXX_8_7961.sorted.filtered_peak_3604
chr10	121651704	121652471	768	32.93	11.81232	3.77213	8.96785	C7KUGACXX_8_7961.sorted.filtered_peak_3605
chr10	122495197	122495446	250	13.92	4.08748	2.70799	1.73084	C7KUGACXX_8_7961.sorted.filtered_peak_3606
chr10	122610476	122611605	1130	24.68	10.28136	4.07058	7.52374	C7KUGACXX_8_7961.sorted.filtered_peak_3607
chr10	123513801	123514089	289	12.77	4.24928	2.87204	1.87459	C7KUGACXX_8_7961.sorted.filtered_peak_3608
chr10	123686509	123687970	1462	22.38	6.13131	2.90167	3.58846	C7KUGACXX_8_7961.sorted.filtered_peak_3609
chr10	123733933	123734954	1022	23.63	8.49418	3.64330	5.78802	C7KUGACXX_8_7961.sorted.filtered_peak_3610
chr10	124133646	124135052	1407	27.58	7.92394	3.10551	5.27290	C7KUGACXX_8_7961.sorted.filtered_peak_3611
chr10	124181903	124182155	253	14.48	4.33123	2.77758	1.94037	C7KUGACXX_8_7961.sorted.filtered_peak_3612
chr10	124233674	124233961	288	11.82	3.68352	2.67228	1.37911	C7KUGACXX_8_7961.sorted.filtered_peak_3613
chr10	124275413	124275774	362	20.93	7.51085	3.53636	4.85900	C7KUGACXX_8_7961.sorted.filtered_peak_3614
chr10	124638608	124639685	1078	37.30	13.67566	3.81422	10.76576	C7KUGACXX_8_7961.sorted.filtered_peak_3615
chr10	124713327	124714299	973	40.35	15.69717	3.96823	12.69182	C7KUGACXX_8_7961.sorted.filtered_peak_3616
chr10	124739709	124740447	739	52.85	23.47920	5.06567	20.07367	C7KUGACXX_8_7961.sorted.filtered_peak_3617
chr10	124767457	124768891	1435	34.19	11.22594	3.43983	8.43167	C7KUGACXX_8_7961.sorted.filtered_peak_3618
chr10	124892485	124892849	365	18.13	5.23034	2.87309	2.75938	C7KUGACXX_8_7961.sorted.filtered_peak_3619
chr10	124913337	124914484	1148	50.05	15.26259	3.46760	12.24662	C7KUGACXX_8_7961.sorted.filtered_peak_3620
chr10	124919881	124920484	604	24.54	7.17861	3.12377	4.55135	C7KUGACXX_8_7961.sorted.filtered_peak_3621
chr10	125000898	125001420	523	13.72	3.69544	2.53744	1.39374	C7KUGACXX_8_7961.sorted.filtered_peak_3622
chr10	125754200	125754481	282	13.85	3.80206	2.57816	1.48310	C7KUGACXX_8_7961.sorted.filtered_peak_3623
chr10	125920867	125921283	417	12.77	3.87808	2.69240	1.55477	C7KUGACXX_8_7961.sorted.filtered_peak_3624
chr10	126077676	126078122	447	30.45	10.80762	3.78406	7.98142	C7KUGACXX_8_7961.sorted.filtered_peak_3625
chr10	126092139	126092409	271	14.96	5.16698	3.10861	2.69977	C7KUGACXX_8_7961.sorted.filtered_peak_3626
chr10	126107206	126108149	944	35.84	13.07839	3.82414	10.18649	C7KUGACXX_8_7961.sorted.filtered_peak_3627
chr10	126150120	126150800	681	31.13	11.83031	3.99507	8.96704	C7KUGACXX_8_7961.sorted.filtered_peak_3628
chr10	126302856	126303141	286	18.73	5.74987	3.02650	3.23999	C7KUGACXX_8_7961.sorted.filtered_peak_3629
chr10	126336416	126336682	267	23.25	4.59629	2.36929	2.19260	C7KUGACXX_8_7961.sorted.filtered_peak_3630
chr10	126339435	126339745	311	22.06	4.25042	2.31418	1.87708	C7KUGACXX_8_7961.sorted.filtered_peak_3631
chr10	126346623	126346872	250	14.71	3.75682	2.50229	1.44529	C7KUGACXX_8_7961.sorted.filtered_peak_3632
chr10	126377250	126377874	625	37.87	16.29103	4.63761	13.21830	C7KUGACXX_8_7961.sorted.filtered_peak_3633
chr10	126390774	126391042	269	18.73	4.12029	2.42198	1.75906	C7KUGACXX_8_7961.sorted.filtered_peak_3634
chr10	126411838	126412291	454	31.65	9.32960	3.25158	6.59786	C7KUGACXX_8_7961.sorted.filtered_peak_3635
chr10	126421548	126421797	250	18.30	4.05025	2.41944	1.69363	C7KUGACXX_8_7961.sorted.filtered_peak_3636
chr10	126432535	126433444	910	26.55	5.06900	2.38007	2.61418	C7KUGACXX_8_7961.sorted.filtered_peak_3637
chr10	126479960	126480924	965	27.81	10.08092	3.71171	7.31788	C7KUGACXX_8_7961.sorted.filtered_peak_3638
chr10	126490085	126490765	681	26.11	10.14225	3.88483	7.38289	C7KUGACXX_8_7961.sorted.filtered_peak_3639
chr10	126604949	126606621	1673	31.26	10.21779	3.43223	7.45932	C7KUGACXX_8_7961.sorted.filtered_peak_3640
chr10	126703946	126704224	279	16.90	4.79721	2.79499	2.35961	C7KUGACXX_8_7961.sorted.filtered_peak_3641
chr10	127407368	127408708	1341	47.46	20.89675	4.64408	17.61634	C7KUGACXX_8_7961.sorted.filtered_peak_3642
chr10	127511632	127512646	1015	42.80	16.09593	4.10994	13.05564	C7KUGACXX_8_7961.sorted.filtered_peak_3643
chr10	127574510	127575299	790	35.59	6.03564	2.32467	3.49637	C7KUGACXX_8_7961.sorted.filtered_peak_3644
chr10	127584045	127584352	308	40.33	4.49931	1.92047	2.10030	C7KUGACXX_8_7961.sorted.filtered_peak_3645
chr10	127593877	127594522	646	17.46	7.31739	3.82451	4.68509	C7KUGACXX_8_7961.sorted.filtered_peak_3646
chr10	127605521	127605783	263	11.46	3.48193	2.59754	1.20977	C7KUGACXX_8_7961.sorted.filtered_peak_3647
chr10	129845425	129846864	1440	26.06	7.00121	2.95709	4.39231	C7KUGACXX_8_7961.sorted.filtered_peak_3648
chr10	129861384	129861708	325	27.84	8.60042	3.32652	5.89183	C7KUGACXX_8_7961.sorted.filtered_peak_3649
chr10	129924330	129925118	789	22.30	6.29787	2.93965	3.75875	C7KUGACXX_8_7961.sorted.filtered_peak_3650
chr10	129948367	129948814	448	18.24	5.33257	2.90666	2.84785	C7KUGACXX_8_7961.sorted.filtered_peak_3651
chr10	129979049	129979801	753	19.56	5.64155	2.91677	3.14206	C7KUGACXX_8_7961.sorted.filtered_peak_3652
chr10	129985521	129986190	670	15.09	4.72982	2.90679	2.29902	C7KUGACXX_8_7961.sorted.filtered_peak_3653
chr10	130008524	130009160	637	22.48	5.35859	2.65351	2.87025	C7KUGACXX_8_7961.sorted.filtered_peak_3654
chr10	130009986	130010494	509	22.20	5.05287	2.56382	2.59868	C7KUGACXX_8_7961.sorted.filtered_peak_3655
chr10	130062204	130062458	255	12.98	4.33707	2.90747	1.94328	C7KUGACXX_8_7961.sorted.filtered_peak_3656
chr10	130171608	130171862	255	14.18	4.82840	3.03109	2.38780	C7KUGACXX_8_7961.sorted.filtered_peak_3657
chr10	131265350	131265676	327	16.47	5.50740	3.13781	2.99863	C7KUGACXX_8_7961.sorted.filtered_peak_3658
chr10	131908159	131909795	1637	67.00	22.27801	3.87748	18.94396	C7KUGACXX_8_7961.sorted.filtered_peak_3659
chr10	131926018	131926518	501	17.67	6.35874	3.38208	3.79236	C7KUGACXX_8_7961.sorted.filtered_peak_3660
chr10	131934290	131935100	811	24.81	8.46615	3.45470	5.79008	C7KUGACXX_8_7961.sorted.filtered_peak_3661
chr10	131988298	131988751	454	15.87	4.18273	2.60869	1.81816	C7KUGACXX_8_7961.sorted.filtered_peak_3662
chr10	132430618	132430875	258	11.61	3.56530	2.62882	1.27891	C7KUGACXX_8_7961.sorted.filtered_peak_3663
chr10	133741902	133742172	271	17.33	6.08643	3.30594	3.53471	C7KUGACXX_8_7961.sorted.filtered_peak_3664
chr10	133786301	133786582	282	18.66	6.30158	3.27338	3.73181	C7KUGACXX_8_7961.sorted.filtered_peak_3665
chr10	133795331	133796038	708	24.88	6.89127	2.96964	4.30543	C7KUGACXX_8_7961.sorted.filtered_peak_3666
chr10	134121195	134121955	761	31.53	9.99992	3.39876	7.24440	C7KUGACXX_8_7961.sorted.filtered_peak_3667
chr10	134144857	134146049	1193	50.51	14.43096	3.40762	11.43066	C7KUGACXX_8_7961.sorted.filtered_peak_3668
chr10	134261108	134261484	377	22.44	5.81132	2.80859	3.27962	C7KUGACXX_8_7961.sorted.filtered_peak_3669
chr10	134350637	134351409	773	65.29	28.21734	4.94381	24.58510	C7KUGACXX_8_7961.sorted.filtered_peak_3670
chr10	135072673	135073143	471	27.72	6.18648	2.63937	3.63673	C7KUGACXX_8_7961.sorted.filtered_peak_3671
chr10	135075296	135075552	257	31.07	7.26783	2.77770	4.63977	C7KUGACXX_8_7961.sorted.filtered_peak_3672
chr10	135088569	135088883	315	28.43	4.76800	2.24462	2.32952	C7KUGACXX_8_7961.sorted.filtered_peak_3673
chr10	135091991	135092383	393	33.61	7.36355	2.67310	4.74037	C7KUGACXX_8_7961.sorted.filtered_peak_3674
chr10	135121324	135122987	1664	35.83	9.44673	3.01234	6.71654	C7KUGACXX_8_7961.sorted.filtered_peak_3675
chr10	135132043	135132502	460	16.13	5.54018	3.16478	3.04663	C7KUGACXX_8_7961.sorted.filtered_peak_3676
chr10	135142900	135143536	637	18.27	5.97564	3.16356	3.44002	C7KUGACXX_8_7961.sorted.filtered_peak_3677
chr10	135171204	135171639	436	22.91	6.60546	3.05231	4.01598	C7KUGACXX_8_7961.sorted.filtered_peak_3678
chr10	135186800	135187186	387	27.27	8.05031	3.18294	5.38470	C7KUGACXX_8_7961.sorted.filtered_peak_3679
chr10	135191826	135192457	632	24.68	5.16247	2.48583	2.69306	C7KUGACXX_8_7961.sorted.filtered_peak_3680
chr10	135192743	135193185	443	27.31	6.75289	2.82939	4.15176	C7KUGACXX_8_7961.sorted.filtered_peak_3681
chr10	135202528	135202901	374	26.62	5.78547	2.58045	3.26261	C7KUGACXX_8_7961.sorted.filtered_peak_3682
chr10	135203332	135203842	511	25.10	4.31002	2.22113	1.92925	C7KUGACXX_8_7961.sorted.filtered_peak_3683
chr10	135207394	135207973	580	42.65	12.81841	3.44388	9.90507	C7KUGACXX_8_7961.sorted.filtered_peak_3684
chr10	135214602	135214985	384	15.43	3.83903	2.49092	1.52669	C7KUGACXX_8_7961.sorted.filtered_peak_3685
chr10	135333677	135334174	498	17.11	5.79127	3.19805	3.26116	C7KUGACXX_8_7961.sorted.filtered_peak_3686
chr10	135500603	135500937	335	22.01	11.00985	4.79833	8.18386	C7KUGACXX_8_7961.sorted.filtered_peak_3687
chr11	189493	190356	864	29.47	8.14745	3.07207	5.46615	C7KUGACXX_8_7961.sorted.filtered_peak_3688
chr11	192003	192269	267	25.97	4.98188	2.37951	2.53297	C7KUGACXX_8_7961.sorted.filtered_peak_3689
chr11	207207	208184	978	62.31	20.83775	3.79733	17.56734	C7KUGACXX_8_7961.sorted.filtered_peak_3690
chr11	208563	208832	270	32.81	4.31859	2.02025	1.93758	C7KUGACXX_8_7961.sorted.filtered_peak_3691
chr11	235947	237380	1434	44.37	14.13135	3.60581	11.15805	C7KUGACXX_8_7961.sorted.filtered_peak_3692
chr11	267550	267973	424	23.59	4.80923	2.41747	2.38557	C7KUGACXX_8_7961.sorted.filtered_peak_3693
chr11	268857	269742	886	36.01	11.97440	3.59285	9.12261	C7KUGACXX_8_7961.sorted.filtered_peak_3694
chr11	280106	280425	320	17.82	4.28892	2.53069	1.91175	C7KUGACXX_8_7961.sorted.filtered_peak_3695
chr11	313457	314241	785	24.47	6.58691	2.89487	4.03348	C7KUGACXX_8_7961.sorted.filtered_peak_3696
chr11	327065	327384	320	14.19	4.20664	2.73852	1.84019	C7KUGACXX_8_7961.sorted.filtered_peak_3697
chr11	355332	355760	429	17.77	4.64706	2.66875	2.23425	C7KUGACXX_8_7961.sorted.filtered_peak_3698
chr11	356031	356480	450	22.13	7.07138	3.21506	4.47913	C7KUGACXX_8_7961.sorted.filtered_peak_3699
chr11	397191	397549	359	15.09	4.84778	2.95309	2.41415	C7KUGACXX_8_7961.sorted.filtered_peak_3700
chr11	406673	407755	1083	35.01	9.85859	3.07438	7.13230	C7KUGACXX_8_7961.sorted.filtered_peak_3701
chr11	414747	415290	544	34.38	10.74148	3.40461	7.95245	C7KUGACXX_8_7961.sorted.filtered_peak_3702
chr11	416739	417063	325	23.31	4.38600	2.30765	1.99642	C7KUGACXX_8_7961.sorted.filtered_peak_3703
chr11	448040	448571	532	42.86	11.99978	3.30711	9.11367	C7KUGACXX_8_7961.sorted.filtered_peak_3704
chr11	449980	450752	773	43.19	11.86916	3.24811	8.99157	C7KUGACXX_8_7961.sorted.filtered_peak_3705
chr11	506278	507585	1308	61.30	21.05457	4.03008	17.74924	C7KUGACXX_8_7961.sorted.filtered_peak_3706
chr11	518510	519220	711	36.07	18.83451	5.51917	15.65867	C7KUGACXX_8_7961.sorted.filtered_peak_3707
chr11	535433	535898	466	36.95	10.38007	3.18925	7.60328	C7KUGACXX_8_7961.sorted.filtered_peak_3708
chr11	537017	537554	538	27.83	5.24821	2.39016	2.76550	C7KUGACXX_8_7961.sorted.filtered_peak_3709
chr11	560447	561146	700	38.96	10.49502	3.11557	7.70449	C7KUGACXX_8_7961.sorted.filtered_peak_3710
chr11	568327	568862	536	42.53	14.67416	3.83226	11.68357	C7KUGACXX_8_7961.sorted.filtered_peak_3711
chr11	575377	576652	1276	41.02	11.79415	3.20899	8.96840	C7KUGACXX_8_7961.sorted.filtered_peak_3712
chr11	615379	616237	859	36.53	8.92201	2.88837	6.21796	C7KUGACXX_8_7961.sorted.filtered_peak_3713
chr11	694959	696210	1252	82.56	29.62183	4.24194	25.92203	C7KUGACXX_8_7961.sorted.filtered_peak_3714
chr11	720760	721089	330	19.15	4.90059	2.68345	2.45282	C7KUGACXX_8_7961.sorted.filtered_peak_3715
chr11	747192	747770	579	28.53	11.17024	4.04952	8.33150	C7KUGACXX_8_7961.sorted.filtered_peak_3716
chr11	777150	777995	846	32.00	9.17641	3.13685	6.46770	C7KUGACXX_8_7961.sorted.filtered_peak_3717
chr11	796245	796496	252	27.12	4.62533	2.24696	2.20092	C7KUGACXX_8_7961.sorted.filtered_peak_3718
chr11	797489	798487	999	33.10	7.39313	2.70506	4.76524	C7KUGACXX_8_7961.sorted.filtered_peak_3719
chr11	809094	810178	1085	60.56	19.08356	3.74433	15.87987	C7KUGACXX_8_7961.sorted.filtered_peak_3720
chr11	819120	820442	1323	44.49	13.78376	3.55534	10.82611	C7KUGACXX_8_7961.sorted.filtered_peak_3721
chr11	842247	843011	765	32.04	9.41528	3.28571	6.66155	C7KUGACXX_8_7961.sorted.filtered_peak_3722
chr11	910477	911350	874	36.18	13.19219	3.94586	10.26185	C7KUGACXX_8_7961.sorted.filtered_peak_3723
chr11	925649	926289	641	34.32	10.22876	3.35497	7.42912	C7KUGACXX_8_7961.sorted.filtered_peak_3724
chr11	1213226	1213557	332	16.38	6.59792	3.62484	4.01353	C7KUGACXX_8_7961.sorted.filtered_peak_3725
chr11	1283898	1284509	612	13.26	3.96453	2.69259	1.62923	C7KUGACXX_8_7961.sorted.filtered_peak_3726
chr11	1330162	1331376	1215	47.25	16.19043	3.66006	13.16989	C7KUGACXX_8_7961.sorted.filtered_peak_3727
chr11	1357667	1357940	274	17.78	4.67417	2.67448	2.26593	C7KUGACXX_8_7961.sorted.filtered_peak_3728
chr11	1404217	1404708	492	18.35	4.77100	2.68589	2.33694	C7KUGACXX_8_7961.sorted.filtered_peak_3729
chr11	1410600	1411309	710	27.14	8.79462	3.35773	6.11099	C7KUGACXX_8_7961.sorted.filtered_peak_3730
chr11	1593446	1593763	318	24.23	5.60649	2.64577	3.09401	C7KUGACXX_8_7961.sorted.filtered_peak_3731
chr11	1595105	1595361	257	19.48	4.03401	2.35317	1.68611	C7KUGACXX_8_7961.sorted.filtered_peak_3732
chr11	1595621	1596091	471	19.20	4.14044	2.40392	1.78377	C7KUGACXX_8_7961.sorted.filtered_peak_3733
chr11	1650043	1650346	304	15.86	5.76906	3.30325	3.24632	C7KUGACXX_8_7961.sorted.filtered_peak_3734
chr11	1680776	1681208	433	11.55	3.53760	2.61758	1.25799	C7KUGACXX_8_7961.sorted.filtered_peak_3735
chr11	1714669	1715538	870	14.70	4.26856	2.72685	1.89054	C7KUGACXX_8_7961.sorted.filtered_peak_3736
chr11	1779237	1779746	510	20.97	4.44877	2.42981	2.04705	C7KUGACXX_8_7961.sorted.filtered_peak_3737
chr11	1785032	1785751	720	29.12	8.59227	3.16621	5.91863	C7KUGACXX_8_7961.sorted.filtered_peak_3738
chr11	1793432	1794013	582	16.75	4.79282	2.78959	2.36998	C7KUGACXX_8_7961.sorted.filtered_peak_3739
chr11	1873812	1874546	735	37.84	11.93476	3.47401	9.08438	C7KUGACXX_8_7961.sorted.filtered_peak_3740
chr11	1892391	1892647	257	13.86	4.34539	2.83324	1.95120	C7KUGACXX_8_7961.sorted.filtered_peak_3741
chr11	1968452	1968726	275	19.05	5.24928	2.81860	2.77710	C7KUGACXX_8_7961.sorted.filtered_peak_3742
chr11	2173024	2173535	512	18.82	5.61400	2.97017	3.11093	C7KUGACXX_8_7961.sorted.filtered_peak_3743
chr11	2322995	2323412	418	19.93	3.64034	2.19660	1.35158	C7KUGACXX_8_7961.sorted.filtered_peak_3744
chr11	2326676	2327090	415	24.59	6.31703	2.83773	3.75342	C7KUGACXX_8_7961.sorted.filtered_peak_3745
chr11	2421206	2422270	1065	69.70	20.15292	3.40472	16.91978	C7KUGACXX_8_7961.sorted.filtered_peak_3746
chr11	2721180	2721702	523	30.93	11.49288	3.90476	8.65066	C7KUGACXX_8_7961.sorted.filtered_peak_3747
chr11	2871680	2871942	263	17.59	5.18110	2.90221	2.70496	C7KUGACXX_8_7961.sorted.filtered_peak_3748
chr11	2906661	2907317	657	29.19	6.84994	2.72452	4.26885	C7KUGACXX_8_7961.sorted.filtered_peak_3749
chr11	2923106	2923923	818	26.53	8.51521	3.29544	5.85638	C7KUGACXX_8_7961.sorted.filtered_peak_3750
chr11	3013198	3014257	1060	45.92	12.43495	3.12686	9.55492	C7KUGACXX_8_7961.sorted.filtered_peak_3751
chr11	3035309	3036058	750	19.82	5.52658	2.87768	3.01818	C7KUGACXX_8_7961.sorted.filtered_peak_3752
chr11	3070971	3071452	482	25.26	8.82637	3.55243	6.12871	C7KUGACXX_8_7961.sorted.filtered_peak_3753
chr11	3078207	3079008	802	21.11	6.77778	3.21096	4.19263	C7KUGACXX_8_7961.sorted.filtered_peak_3754
chr11	3399723	3400650	928	23.64	7.81715	3.34633	5.17487	C7KUGACXX_8_7961.sorted.filtered_peak_3755
chr11	3443588	3444283	696	19.03	8.63979	4.17629	5.93589	C7KUGACXX_8_7961.sorted.filtered_peak_3756
chr11	3806457	3806814	358	25.08	8.35550	3.45946	5.65868	C7KUGACXX_8_7961.sorted.filtered_peak_3757
chr11	3818396	3819483	1088	57.77	22.83647	4.42484	19.46045	C7KUGACXX_8_7961.sorted.filtered_peak_3758
chr11	3828918	3829850	933	19.01	5.66676	2.95137	3.17852	C7KUGACXX_8_7961.sorted.filtered_peak_3759
chr11	3830118	3830595	478	18.30	4.99330	2.77519	2.53604	C7KUGACXX_8_7961.sorted.filtered_peak_3760
chr11	3862006	3863046	1041	41.46	10.58641	3.07734	7.76700	C7KUGACXX_8_7961.sorted.filtered_peak_3761
chr11	3875704	3876746	1043	41.18	11.72936	3.13729	8.91311	C7KUGACXX_8_7961.sorted.filtered_peak_3762
chr11	3941381	3941687	307	17.22	6.41503	3.44807	3.84422	C7KUGACXX_8_7961.sorted.filtered_peak_3763
chr11	3968172	3968893	722	31.54	9.03844	3.14003	6.34201	C7KUGACXX_8_7961.sorted.filtered_peak_3764
chr11	3990796	3991160	365	16.03	4.42279	2.70254	2.02023	C7KUGACXX_8_7961.sorted.filtered_peak_3765
chr11	4115675	4116470	796	38.61	11.74154	3.33618	8.90775	C7KUGACXX_8_7961.sorted.filtered_peak_3766
chr11	4414609	4415235	627	15.00	5.68477	3.33692	3.17664	C7KUGACXX_8_7961.sorted.filtered_peak_3767
chr11	4629257	4629792	536	31.85	11.58252	3.88516	8.72484	C7KUGACXX_8_7961.sorted.filtered_peak_3768
chr11	4647307	4647663	357	11.85	3.71151	2.67930	1.40973	C7KUGACXX_8_7961.sorted.filtered_peak_3769
chr11	5645668	5646629	962	28.54	11.22779	4.03372	8.39375	C7KUGACXX_8_7961.sorted.filtered_peak_3770
chr11	5705829	5706530	702	35.01	13.48955	4.16644	10.53806	C7KUGACXX_8_7961.sorted.filtered_peak_3771
chr11	5710753	5711167	415	28.24	7.79231	3.04463	5.13863	C7KUGACXX_8_7961.sorted.filtered_peak_3772
chr11	6255544	6256517	974	63.25	26.89274	4.64079	23.34499	C7KUGACXX_8_7961.sorted.filtered_peak_3773
chr11	6341759	6342436	678	17.94	5.07047	2.82054	2.61301	C7KUGACXX_8_7961.sorted.filtered_peak_3774
chr11	6399445	6399870	426	14.29	4.85064	3.02781	2.41225	C7KUGACXX_8_7961.sorted.filtered_peak_3775
chr11	6411141	6412187	1047	36.83	12.04457	3.52789	9.18440	C7KUGACXX_8_7961.sorted.filtered_peak_3776
chr11	6423492	6424385	894	25.57	8.26323	3.32663	5.60192	C7KUGACXX_8_7961.sorted.filtered_peak_3777
chr11	6440096	6440800	705	19.13	4.75672	2.63172	2.32425	C7KUGACXX_8_7961.sorted.filtered_peak_3778
chr11	6502203	6503080	878	37.06	10.82892	3.24274	8.04406	C7KUGACXX_8_7961.sorted.filtered_peak_3779
chr11	6624521	6625255	735	39.49	10.71945	3.14829	7.92274	C7KUGACXX_8_7961.sorted.filtered_peak_3780
chr11	6633001	6633976	976	38.84	10.42512	3.08732	7.66110	C7KUGACXX_8_7961.sorted.filtered_peak_3781
chr11	6639892	6641043	1152	29.18	7.24742	2.82096	4.64582	C7KUGACXX_8_7961.sorted.filtered_peak_3782
chr11	6689007	6689312	306	17.59	5.23676	2.92385	2.75718	C7KUGACXX_8_7961.sorted.filtered_peak_3783
chr11	6704134	6705097	964	57.98	23.28887	4.42207	19.90977	C7KUGACXX_8_7961.sorted.filtered_peak_3784
chr11	6759224	6759683	460	16.57	4.04337	2.50683	1.69908	C7KUGACXX_8_7961.sorted.filtered_peak_3785
chr11	6766893	6767915	1023	27.59	6.87531	2.77831	4.31407	C7KUGACXX_8_7961.sorted.filtered_peak_3786
chr11	6778648	6778983	336	17.03	5.41689	3.02615	2.93545	C7KUGACXX_8_7961.sorted.filtered_peak_3787
chr11	6833728	6833977	250	12.41	4.02798	2.79569	1.67807	C7KUGACXX_8_7961.sorted.filtered_peak_3788
chr11	7534375	7535330	956	27.12	8.76952	3.36408	6.07601	C7KUGACXX_8_7961.sorted.filtered_peak_3789
chr11	7599221	7599654	434	15.42	4.29512	2.68545	1.91849	C7KUGACXX_8_7961.sorted.filtered_peak_3790
chr11	7678109	7678366	258	11.29	3.39393	2.56316	1.14031	C7KUGACXX_8_7961.sorted.filtered_peak_3791
chr11	7686907	7687237	331	13.97	4.97322	3.12111	2.51572	C7KUGACXX_8_7961.sorted.filtered_peak_3792
chr11	8008358	8009027	670	48.34	21.85874	4.97456	18.53564	C7KUGACXX_8_7961.sorted.filtered_peak_3793
chr11	8040627	8041204	578	15.55	4.56723	2.78812	2.17057	C7KUGACXX_8_7961.sorted.filtered_peak_3794
chr11	8703804	8704777	974	37.74	12.07873	3.59359	9.18950	C7KUGACXX_8_7961.sorted.filtered_peak_3795
chr11	8710194	8711036	843	42.40	14.51917	3.77382	11.53745	C7KUGACXX_8_7961.sorted.filtered_peak_3796
chr11	8932375	8933109	735	26.70	7.13194	2.93562	4.53220	C7KUGACXX_8_7961.sorted.filtered_peak_3797
chr11	8935551	8935800	250	21.73	4.72944	2.48256	2.30238	C7KUGACXX_8_7961.sorted.filtered_peak_3798
chr11	8985593	8986598	1006	32.94	10.93216	3.61189	8.10541	C7KUGACXX_8_7961.sorted.filtered_peak_3799
chr11	9223300	9223617	318	15.79	5.58268	3.22115	3.07608	C7KUGACXX_8_7961.sorted.filtered_peak_3800
chr11	9271656	9272300	645	31.37	12.52035	4.20910	9.61519	C7KUGACXX_8_7961.sorted.filtered_peak_3801
chr11	9285565	9286046	482	17.66	4.32248	2.54861	1.94434	C7KUGACXX_8_7961.sorted.filtered_peak_3802
chr11	9302179	9302581	403	17.34	7.11009	3.75029	4.48697	C7KUGACXX_8_7961.sorted.filtered_peak_3803
chr11	9335882	9336794	913	50.83	21.30573	4.56323	18.01597	C7KUGACXX_8_7961.sorted.filtered_peak_3804
chr11	9385648	9386434	787	23.19	8.74960	3.76404	6.03401	C7KUGACXX_8_7961.sorted.filtered_peak_3805
chr11	9405953	9406512	560	26.45	10.57346	4.04428	7.77548	C7KUGACXX_8_7961.sorted.filtered_peak_3806
chr11	9419529	9419816	288	12.55	3.65064	2.60088	1.35452	C7KUGACXX_8_7961.sorted.filtered_peak_3807
chr11	9481849	9483557	1709	56.38	18.98770	3.70884	15.79991	C7KUGACXX_8_7961.sorted.filtered_peak_3808
chr11	9528326	9528644	319	14.45	4.59068	2.89303	2.18161	C7KUGACXX_8_7961.sorted.filtered_peak_3809
chr11	9532435	9532689	255	19.67	6.80420	3.38292	4.19687	C7KUGACXX_8_7961.sorted.filtered_peak_3810
chr11	9556638	9556979	342	13.20	3.84188	2.64100	1.52897	C7KUGACXX_8_7961.sorted.filtered_peak_3811
chr11	9587384	9587997	614	27.80	10.14577	3.81711	7.34851	C7KUGACXX_8_7961.sorted.filtered_peak_3812
chr11	9594622	9595653	1032	43.86	10.90212	2.95564	8.10027	C7KUGACXX_8_7961.sorted.filtered_peak_3813
chr11	9622750	9623381	632	25.45	10.44064	4.19386	7.61667	C7KUGACXX_8_7961.sorted.filtered_peak_3814
chr11	9634815	9636348	1534	26.69	7.27531	2.98742	4.65427	C7KUGACXX_8_7961.sorted.filtered_peak_3815
chr11	9685266	9685897	632	17.90	5.97986	3.19264	3.44541	C7KUGACXX_8_7961.sorted.filtered_peak_3816
chr11	9770047	9770346	300	15.66	4.80815	2.89482	2.36590	C7KUGACXX_8_7961.sorted.filtered_peak_3817
chr11	9779611	9780177	567	25.08	5.70845	2.62365	3.19619	C7KUGACXX_8_7961.sorted.filtered_peak_3818
chr11	9883469	9883897	429	13.91	3.68374	2.51896	1.39362	C7KUGACXX_8_7961.sorted.filtered_peak_3819
chr11	9999485	9999818	334	12.12	3.70130	2.65603	1.41651	C7KUGACXX_8_7961.sorted.filtered_peak_3820
chr11	10315552	10315923	372	26.48	10.96387	4.19153	8.14471	C7KUGACXX_8_7961.sorted.filtered_peak_3821
chr11	10463619	10463912	294	15.06	4.29089	2.70812	1.91613	C7KUGACXX_8_7961.sorted.filtered_peak_3822
chr11	10477318	10477921	604	32.88	8.58184	3.00702	5.87884	C7KUGACXX_8_7961.sorted.filtered_peak_3823
chr11	10480613	10481032	420	28.02	6.76004	2.78677	4.16598	C7KUGACXX_8_7961.sorted.filtered_peak_3824
chr11	10562125	10563152	1028	28.54	9.70091	3.50203	6.96721	C7KUGACXX_8_7961.sorted.filtered_peak_3825
chr11	10757249	10757617	369	22.88	9.55251	4.12459	6.78162	C7KUGACXX_8_7961.sorted.filtered_peak_3826
chr11	10764350	10764773	424	25.68	7.52804	3.14500	4.88264	C7KUGACXX_8_7961.sorted.filtered_peak_3827
chr11	10765141	10765618	478	28.56	8.53264	3.26210	5.82463	C7KUGACXX_8_7961.sorted.filtered_peak_3828
chr11	10772387	10773157	771	36.19	13.14458	3.91605	10.22574	C7KUGACXX_8_7961.sorted.filtered_peak_3829
chr11	10829426	10831266	1841	47.32	14.91563	3.46508	11.94873	C7KUGACXX_8_7961.sorted.filtered_peak_3830
chr11	10878825	10880438	1614	49.50	15.37173	3.49096	12.37458	C7KUGACXX_8_7961.sorted.filtered_peak_3831
chr11	10955551	10955800	250	18.23	4.98604	2.78317	2.52504	C7KUGACXX_8_7961.sorted.filtered_peak_3832
chr11	11171231	11172075	845	16.92	4.58489	2.70427	2.17392	C7KUGACXX_8_7961.sorted.filtered_peak_3833
chr11	11862968	11864398	1431	33.11	9.45564	3.23910	6.69473	C7KUGACXX_8_7961.sorted.filtered_peak_3834
chr11	11870770	11871019	250	17.77	5.79167	3.13822	3.26384	C7KUGACXX_8_7961.sorted.filtered_peak_3835
chr11	11878007	11878453	447	16.09	4.43740	2.70301	2.03641	C7KUGACXX_8_7961.sorted.filtered_peak_3836
chr11	11879287	11879600	314	18.64	6.16071	3.21740	3.60169	C7KUGACXX_8_7961.sorted.filtered_peak_3837
chr11	11982133	11982657	525	16.21	4.35141	2.65515	1.96798	C7KUGACXX_8_7961.sorted.filtered_peak_3838
chr11	12108966	12109449	484	26.16	8.59587	3.44134	5.89200	C7KUGACXX_8_7961.sorted.filtered_peak_3839
chr11	12131818	12132365	548	26.09	7.92048	3.21454	5.26885	C7KUGACXX_8_7961.sorted.filtered_peak_3840
chr11	12195908	12196351	444	20.67	5.67391	2.85583	3.16844	C7KUGACXX_8_7961.sorted.filtered_peak_3841
chr11	12217744	12218257	514	20.06	3.87797	2.27671	1.54539	C7KUGACXX_8_7961.sorted.filtered_peak_3842
chr11	12246167	12246416	250	20.12	6.31808	3.15417	3.74691	C7KUGACXX_8_7961.sorted.filtered_peak_3843
chr11	12257258	12258399	1142	19.18	4.59015	2.55995	2.18753	C7KUGACXX_8_7961.sorted.filtered_peak_3844
chr11	12303413	12303866	454	15.58	3.89237	2.50577	1.56914	C7KUGACXX_8_7961.sorted.filtered_peak_3845
chr11	12342810	12343081	272	12.66	3.56886	2.55169	1.29396	C7KUGACXX_8_7961.sorted.filtered_peak_3846
chr11	12695712	12696181	470	15.62	3.98105	2.53128	1.66471	C7KUGACXX_8_7961.sorted.filtered_peak_3847
chr11	13229586	13229992	407	18.12	6.06983	3.19091	3.55415	C7KUGACXX_8_7961.sorted.filtered_peak_3848
chr11	13298793	13299797	1005	42.09	13.23813	3.39825	10.35962	C7KUGACXX_8_7961.sorted.filtered_peak_3849
chr11	13319394	13319847	454	15.64	4.48928	2.75181	2.09472	C7KUGACXX_8_7961.sorted.filtered_peak_3850
chr11	13359673	13360031	359	18.35	3.41882	2.18226	1.16523	C7KUGACXX_8_7961.sorted.filtered_peak_3851
chr11	13484221	13485356	1136	35.21	12.73381	3.81341	9.84770	C7KUGACXX_8_7961.sorted.filtered_peak_3852
chr11	13508833	13509550	718	13.78	4.91456	3.08256	2.48616	C7KUGACXX_8_7961.sorted.filtered_peak_3853
chr11	13689719	13690795	1077	45.93	14.53579	3.48984	11.57315	C7KUGACXX_8_7961.sorted.filtered_peak_3854
chr11	13890486	13891210	725	11.79	3.66960	2.66635	1.36923	C7KUGACXX_8_7961.sorted.filtered_peak_3855
chr11	13945493	13946198	706	29.36	12.63005	4.34425	9.74872	C7KUGACXX_8_7961.sorted.filtered_peak_3856
chr11	13962183	13962439	257	14.21	5.13770	3.17072	2.66810	C7KUGACXX_8_7961.sorted.filtered_peak_3857
chr11	14096719	14096988	270	15.82	5.45696	3.15714	2.96811	C7KUGACXX_8_7961.sorted.filtered_peak_3858
chr11	14270923	14271172	250	14.95	4.19411	2.68070	1.82367	C7KUGACXX_8_7961.sorted.filtered_peak_3859
chr11	14292309	14293202	894	20.64	6.91412	3.29427	4.32743	C7KUGACXX_8_7961.sorted.filtered_peak_3860
chr11	14309887	14310239	353	14.91	5.21845	3.14717	2.73971	C7KUGACXX_8_7961.sorted.filtered_peak_3861
chr11	14341419	14342096	678	28.52	10.88119	3.92249	8.07245	C7KUGACXX_8_7961.sorted.filtered_peak_3862
chr11	14521035	14522120	1086	32.22	11.79138	3.82788	8.95216	C7KUGACXX_8_7961.sorted.filtered_peak_3863
chr11	14541351	14542456	1106	36.58	13.64987	4.09819	10.67714	C7KUGACXX_8_7961.sorted.filtered_peak_3864
chr11	14576306	14576863	558	20.01	6.64695	3.27656	4.05975	C7KUGACXX_8_7961.sorted.filtered_peak_3865
chr11	14599864	14600654	791	27.55	10.70965	3.93243	7.91781	C7KUGACXX_8_7961.sorted.filtered_peak_3866
chr11	14665075	14665437	363	23.47	4.64192	2.38445	2.21552	C7KUGACXX_8_7961.sorted.filtered_peak_3867
chr11	14665623	14665897	275	23.58	4.77791	2.41492	2.34765	C7KUGACXX_8_7961.sorted.filtered_peak_3868
chr11	14786090	14787082	993	36.35	10.55394	3.19913	7.78270	C7KUGACXX_8_7961.sorted.filtered_peak_3869
chr11	14805731	14806022	292	11.00	3.23189	2.50218	1.00644	C7KUGACXX_8_7961.sorted.filtered_peak_3870
chr11	14912739	14914104	1366	39.66	12.49397	3.57449	9.58447	C7KUGACXX_8_7961.sorted.filtered_peak_3871
chr11	14926291	14927262	972	23.77	5.32741	2.56855	2.85518	C7KUGACXX_8_7961.sorted.filtered_peak_3872
chr11	14929273	14930354	1082	21.49	4.42411	2.39021	2.03624	C7KUGACXX_8_7961.sorted.filtered_peak_3873
chr11	15096172	15096913	742	16.68	4.67866	2.75384	2.26459	C7KUGACXX_8_7961.sorted.filtered_peak_3874
chr11	16024005	16024257	253	15.50	5.79523	3.35795	3.26587	C7KUGACXX_8_7961.sorted.filtered_peak_3875
chr11	16627842	16628110	269	13.83	3.83594	2.59885	1.50655	C7KUGACXX_8_7961.sorted.filtered_peak_3876
chr11	16759617	16760677	1061	39.41	14.54869	4.05053	11.55141	C7KUGACXX_8_7961.sorted.filtered_peak_3877
chr11	17098741	17099553	813	40.88	15.70062	4.12059	12.66399	C7KUGACXX_8_7961.sorted.filtered_peak_3878
chr11	17229023	17230040	1018	24.76	8.67903	3.54346	5.98887	C7KUGACXX_8_7961.sorted.filtered_peak_3879
chr11	17251807	17252093	287	13.09	4.44332	2.93882	2.04579	C7KUGACXX_8_7961.sorted.filtered_peak_3880
chr11	17278654	17279083	430	11.98	3.78058	2.70649	1.46428	C7KUGACXX_8_7961.sorted.filtered_peak_3881
chr11	17297753	17299034	1282	25.87	7.35094	3.04106	4.73544	C7KUGACXX_8_7961.sorted.filtered_peak_3882
chr11	17307368	17307653	286	20.03	7.99609	3.84201	5.30932	C7KUGACXX_8_7961.sorted.filtered_peak_3883
chr11	17374543	17374927	385	17.76	3.57315	2.26256	1.29725	C7KUGACXX_8_7961.sorted.filtered_peak_3884
chr11	17410751	17411284	534	23.39	6.06164	2.82660	3.51645	C7KUGACXX_8_7961.sorted.filtered_peak_3885
chr11	18034244	18035318	1075	39.80	13.29291	3.67192	10.37357	C7KUGACXX_8_7961.sorted.filtered_peak_3886
chr11	18127171	18127839	669	23.02	7.64280	3.36464	4.99724	C7KUGACXX_8_7961.sorted.filtered_peak_3887
chr11	18265425	18265876	452	14.09	5.06573	3.14597	2.60671	C7KUGACXX_8_7961.sorted.filtered_peak_3888
chr11	18343474	18344414	941	64.94	27.00531	4.82997	23.44210	C7KUGACXX_8_7961.sorted.filtered_peak_3889
chr11	18404839	18405709	871	22.00	7.52995	3.44143	4.88283	C7KUGACXX_8_7961.sorted.filtered_peak_3890
chr11	18415822	18416470	649	46.49	11.37257	2.92868	8.55921	C7KUGACXX_8_7961.sorted.filtered_peak_3891
chr11	18416998	18418192	1195	47.85	12.55271	3.03987	9.69564	C7KUGACXX_8_7961.sorted.filtered_peak_3892
chr11	18432208	18432551	344	13.88	4.67006	2.98507	2.24582	C7KUGACXX_8_7961.sorted.filtered_peak_3893
chr11	18547824	18548853	1030	47.92	19.23066	4.52161	16.02153	C7KUGACXX_8_7961.sorted.filtered_peak_3894
chr11	18609383	18610525	1143	26.85	6.51142	2.78657	3.92450	C7KUGACXX_8_7961.sorted.filtered_peak_3895
chr11	18637688	18637938	251	22.26	6.01516	2.89077	3.46644	C7KUGACXX_8_7961.sorted.filtered_peak_3896
chr11	18639530	18639919	390	32.41	12.41138	4.07129	9.51793	C7KUGACXX_8_7961.sorted.filtered_peak_3897
chr11	18655507	18656590	1084	44.28	16.54044	4.09298	13.47868	C7KUGACXX_8_7961.sorted.filtered_peak_3898
chr11	18719876	18720417	542	26.14	8.68735	3.43549	5.99241	C7KUGACXX_8_7961.sorted.filtered_peak_3899
chr11	18742568	18743129	562	15.71	4.37425	2.70057	1.98499	C7KUGACXX_8_7961.sorted.filtered_peak_3900
chr11	19138290	19139159	870	30.47	11.76573	4.02831	8.89973	C7KUGACXX_8_7961.sorted.filtered_peak_3901
chr11	19262435	19262952	518	31.89	9.84662	3.34668	7.09924	C7KUGACXX_8_7961.sorted.filtered_peak_3902
chr11	19733924	19734727	804	23.30	6.87891	3.11165	4.27032	C7KUGACXX_8_7961.sorted.filtered_peak_3903
chr11	20384999	20385604	606	18.01	4.90015	2.74782	2.46177	C7KUGACXX_8_7961.sorted.filtered_peak_3904
chr11	20408498	20409462	965	57.87	22.63704	4.46391	19.26535	C7KUGACXX_8_7961.sorted.filtered_peak_3905
chr11	20418770	20419142	373	14.87	4.30474	2.73192	1.92207	C7KUGACXX_8_7961.sorted.filtered_peak_3906
chr11	22646550	22647708	1159	35.48	12.62510	3.85584	9.71792	C7KUGACXX_8_7961.sorted.filtered_peak_3907
chr11	22850799	22851868	1070	30.32	10.35322	3.62697	7.56235	C7KUGACXX_8_7961.sorted.filtered_peak_3908
chr11	27384448	27385204	757	28.49	9.78256	3.57896	7.03031	C7KUGACXX_8_7961.sorted.filtered_peak_3909
chr11	27527793	27528717	925	33.15	12.99431	4.19274	10.06639	C7KUGACXX_8_7961.sorted.filtered_peak_3910
chr11	28129495	28130256	762	45.67	16.79686	4.00614	13.72026	C7KUGACXX_8_7961.sorted.filtered_peak_3911
chr11	30344420	30345350	931	36.37	12.56749	3.65704	9.70700	C7KUGACXX_8_7961.sorted.filtered_peak_3912
chr11	31390856	31391766	911	28.32	10.91738	3.94066	8.10767	C7KUGACXX_8_7961.sorted.filtered_peak_3913
chr11	31530677	31531907	1231	33.90	12.29398	3.73688	9.44082	C7KUGACXX_8_7961.sorted.filtered_peak_3914
chr11	32073642	32073980	339	14.42	4.08651	2.66647	1.72899	C7KUGACXX_8_7961.sorted.filtered_peak_3915
chr11	32112989	32113468	480	18.12	5.03527	2.80553	2.57168	C7KUGACXX_8_7961.sorted.filtered_peak_3916
chr11	32345161	32345438	278	13.52	4.69835	3.02721	2.27033	C7KUGACXX_8_7961.sorted.filtered_peak_3917
chr11	32604928	32605760	833	29.44	9.50545	3.44367	6.76659	C7KUGACXX_8_7961.sorted.filtered_peak_3918
chr11	32814507	32814756	250	13.60	4.45247	2.90731	2.04903	C7KUGACXX_8_7961.sorted.filtered_peak_3919
chr11	32851089	32851443	355	17.78	5.67343	3.08571	3.15804	C7KUGACXX_8_7961.sorted.filtered_peak_3920
chr11	32851638	32852002	365	14.33	3.89396	2.58663	1.56808	C7KUGACXX_8_7961.sorted.filtered_peak_3921
chr11	32913760	32914873	1114	25.32	6.01315	2.67372	3.50273	C7KUGACXX_8_7961.sorted.filtered_peak_3922
chr11	32941010	32941326	317	12.49	3.79939	2.68011	1.48285	C7KUGACXX_8_7961.sorted.filtered_peak_3923
chr11	33033084	33033625	542	20.03	6.13678	3.08006	3.58708	C7KUGACXX_8_7961.sorted.filtered_peak_3924
chr11	33060677	33061546	870	27.87	9.51227	3.56139	6.77417	C7KUGACXX_8_7961.sorted.filtered_peak_3925
chr11	33182719	33183612	894	25.97	7.86789	3.19482	5.22205	C7KUGACXX_8_7961.sorted.filtered_peak_3926
chr11	33278443	33280637	2195	28.74	6.93353	2.77867	4.33782	C7KUGACXX_8_7961.sorted.filtered_peak_3927
chr11	33416432	33416681	250	13.97	4.96278	3.10044	2.52931	C7KUGACXX_8_7961.sorted.filtered_peak_3928
chr11	33562970	33563379	410	15.63	3.98737	2.54365	1.65062	C7KUGACXX_8_7961.sorted.filtered_peak_3929
chr11	33721987	33722893	907	36.04	11.05803	3.42226	8.23457	C7KUGACXX_8_7961.sorted.filtered_peak_3930
chr11	33744093	33744717	625	17.47	5.93024	3.20690	3.40453	C7KUGACXX_8_7961.sorted.filtered_peak_3931
chr11	33756662	33757072	411	21.04	5.17198	2.65927	2.71115	C7KUGACXX_8_7961.sorted.filtered_peak_3932
chr11	33757517	33758393	877	21.49	5.37741	2.71066	2.88991	C7KUGACXX_8_7961.sorted.filtered_peak_3933
chr11	33795759	33796399	641	31.38	11.27646	3.79790	8.44510	C7KUGACXX_8_7961.sorted.filtered_peak_3934
chr11	33915315	33915644	330	14.09	4.86334	3.05981	2.41892	C7KUGACXX_8_7961.sorted.filtered_peak_3935
chr11	34018517	34018896	380	17.71	7.24187	3.77875	4.60625	C7KUGACXX_8_7961.sorted.filtered_peak_3936
[truncated: 2,185,523 more chars]
