# Supplementary material for: Potential impact of celiac disease genetic risk factors on T cell receptor signaling in gluten-specific CD4+ T cells
Source: Sci Rep. 2021 Apr 29;11:9252. doi: 10.1038/s41598-021-86612-5 (PMC8085175; doi:10.1038/s41598-021-86612-5)
Supplement: Supplementary file 1 — Supplementary Information. [file 41598_2021_86612_MOESM1_ESM.zip › data_supplements_manuscript/dhs_and_peakcalling/macs_peaks/C7KUGACXX_8_7962.sorted.filtered_peaks.broadPeak]

chr1	713864	714706	C7KUGACXX_8_7962.sorted.filtered_peak_1	174	.	6.25859	20.32542	17.45175
chr1	762737	763073	C7KUGACXX_8_7962.sorted.filtered_peak_2	60	.	3.99800	8.57972	6.01410
chr1	805026	805471	C7KUGACXX_8_7962.sorted.filtered_peak_3	32	.	3.23241	5.66839	3.25279
chr1	840012	840345	C7KUGACXX_8_7962.sorted.filtered_peak_4	70	.	3.75979	9.70338	7.07332
chr1	894416	895062	C7KUGACXX_8_7962.sorted.filtered_peak_5	117	.	3.80217	14.48433	11.71948
chr1	901843	902535	C7KUGACXX_8_7962.sorted.filtered_peak_6	33	.	2.66967	5.70835	3.31505
chr1	948472	949273	C7KUGACXX_8_7962.sorted.filtered_peak_7	178	.	5.23005	20.75271	17.80409
chr1	954632	955425	C7KUGACXX_8_7962.sorted.filtered_peak_8	136	.	4.12398	16.49557	13.65864
chr1	968445	968789	C7KUGACXX_8_7962.sorted.filtered_peak_9	29	.	2.89873	5.37522	2.97873
chr1	976093	976388	C7KUGACXX_8_7962.sorted.filtered_peak_10	37	.	2.77087	6.14002	3.70631
chr1	994446	995221	C7KUGACXX_8_7962.sorted.filtered_peak_11	67	.	3.21044	9.39210	6.79379
chr1	999412	999761	C7KUGACXX_8_7962.sorted.filtered_peak_12	22	.	2.33216	4.58106	2.25187
chr1	1004432	1004921	C7KUGACXX_8_7962.sorted.filtered_peak_13	93	.	3.83838	12.04971	9.34063
chr1	1051246	1052039	C7KUGACXX_8_7962.sorted.filtered_peak_14	367	.	5.98122	40.27405	36.77120
chr1	1057502	1057973	C7KUGACXX_8_7962.sorted.filtered_peak_15	33	.	2.89106	5.80675	3.39782
chr1	1072679	1073207	C7KUGACXX_8_7962.sorted.filtered_peak_16	37	.	3.01685	6.17404	3.74038
chr1	1092921	1093184	C7KUGACXX_8_7962.sorted.filtered_peak_17	33	.	2.98080	5.73970	3.30765
chr1	1109089	1109351	C7KUGACXX_8_7962.sorted.filtered_peak_18	31	.	2.96543	5.50402	3.10108
chr1	1136675	1137163	C7KUGACXX_8_7962.sorted.filtered_peak_19	105	.	3.68769	13.31024	10.56136
chr1	1152144	1152738	C7KUGACXX_8_7962.sorted.filtered_peak_20	83	.	3.05214	11.00864	8.31709
chr1	1167025	1167825	C7KUGACXX_8_7962.sorted.filtered_peak_21	228	.	4.27602	25.96713	22.86902
chr1	1186040	1186640	C7KUGACXX_8_7962.sorted.filtered_peak_22	64	.	3.83971	9.06502	6.48284
chr1	1208917	1209778	C7KUGACXX_8_7962.sorted.filtered_peak_23	105	.	3.87716	13.21610	10.50709
chr1	1216757	1217109	C7KUGACXX_8_7962.sorted.filtered_peak_24	20	.	2.76210	4.37875	2.07547
chr1	1243150	1244291	C7KUGACXX_8_7962.sorted.filtered_peak_25	185	.	3.60575	21.56352	18.57498
chr1	1259714	1260652	C7KUGACXX_8_7962.sorted.filtered_peak_26	157	.	4.11057	18.65587	15.77719
chr1	1284637	1285323	C7KUGACXX_8_7962.sorted.filtered_peak_27	103	.	3.90295	13.16734	10.39693
chr1	1306715	1307237	C7KUGACXX_8_7962.sorted.filtered_peak_28	23	.	2.09131	4.63956	2.31450
chr1	1310262	1311070	C7KUGACXX_8_7962.sorted.filtered_peak_29	249	.	4.37099	28.07968	24.94480
chr1	1334426	1335374	C7KUGACXX_8_7962.sorted.filtered_peak_30	245	.	4.79811	27.67269	24.54567
chr1	1342334	1343135	C7KUGACXX_8_7962.sorted.filtered_peak_31	158	.	4.76270	18.68760	15.80768
chr1	1406522	1407284	C7KUGACXX_8_7962.sorted.filtered_peak_32	156	.	5.88623	18.48331	15.60108
chr1	1446806	1447652	C7KUGACXX_8_7962.sorted.filtered_peak_33	255	.	6.39523	28.71873	25.56132
chr1	1509570	1510691	C7KUGACXX_8_7962.sorted.filtered_peak_34	191	.	4.45340	22.15127	19.17680
chr1	1549790	1550056	C7KUGACXX_8_7962.sorted.filtered_peak_35	21	.	2.08507	4.49592	2.17016
chr1	1550344	1551528	C7KUGACXX_8_7962.sorted.filtered_peak_36	201	.	4.17543	23.14809	20.12457
chr1	1565262	1566079	C7KUGACXX_8_7962.sorted.filtered_peak_37	104	.	3.80381	13.18743	10.49228
chr1	1590295	1590804	C7KUGACXX_8_7962.sorted.filtered_peak_38	365	.	10.03070	40.09895	36.58627
chr1	1609244	1609764	C7KUGACXX_8_7962.sorted.filtered_peak_39	15	.	2.66250	3.85056	1.59608
chr1	1655589	1656089	C7KUGACXX_8_7962.sorted.filtered_peak_40	466	.	10.40449	50.44933	46.63481
chr1	1677589	1678026	C7KUGACXX_8_7962.sorted.filtered_peak_41	72	.	4.29153	9.88435	7.28477
chr1	1709722	1710717	C7KUGACXX_8_7962.sorted.filtered_peak_42	44	.	2.52624	6.86332	4.41541
chr1	1711543	1712303	C7KUGACXX_8_7962.sorted.filtered_peak_43	24	.	2.20871	4.80540	2.45967
chr1	1821678	1822965	C7KUGACXX_8_7962.sorted.filtered_peak_44	98	.	3.17141	12.49460	9.85000
chr1	1840203	1840908	C7KUGACXX_8_7962.sorted.filtered_peak_45	236	.	5.37632	26.82958	23.69902
chr1	1850447	1851458	C7KUGACXX_8_7962.sorted.filtered_peak_46	329	.	5.00374	36.29585	32.92453
chr1	1981373	1981808	C7KUGACXX_8_7962.sorted.filtered_peak_47	29	.	2.79688	5.37102	2.98412
chr1	2064502	2065383	C7KUGACXX_8_7962.sorted.filtered_peak_48	169	.	4.61755	19.85114	16.94962
chr1	2080165	2080515	C7KUGACXX_8_7962.sorted.filtered_peak_49	28	.	2.96447	5.26701	2.87044
chr1	2120810	2121307	C7KUGACXX_8_7962.sorted.filtered_peak_50	115	.	4.12494	14.30788	11.52510
chr1	2126151	2126975	C7KUGACXX_8_7962.sorted.filtered_peak_51	158	.	3.68655	18.76884	15.84926
chr1	2130544	2131079	C7KUGACXX_8_7962.sorted.filtered_peak_52	90	.	3.01344	11.72969	9.02120
chr1	2136029	2137179	C7KUGACXX_8_7962.sorted.filtered_peak_53	125	.	3.66198	15.37296	12.58031
chr1	2158925	2159539	C7KUGACXX_8_7962.sorted.filtered_peak_54	318	.	4.75710	35.17979	31.82725
chr1	2186812	2187788	C7KUGACXX_8_7962.sorted.filtered_peak_55	92	.	3.78627	11.92304	9.21777
chr1	2221860	2222869	C7KUGACXX_8_7962.sorted.filtered_peak_56	70	.	3.46303	9.62146	7.01656
chr1	2231781	2232917	C7KUGACXX_8_7962.sorted.filtered_peak_57	98	.	3.45507	12.54869	9.81656
chr1	2322617	2323488	C7KUGACXX_8_7962.sorted.filtered_peak_58	337	.	5.43974	37.13986	33.72185
chr1	2343838	2344539	C7KUGACXX_8_7962.sorted.filtered_peak_59	213	.	4.13694	24.36413	21.30800
chr1	2457408	2458440	C7KUGACXX_8_7962.sorted.filtered_peak_60	189	.	3.94426	21.92097	18.96122
chr1	2477462	2478765	C7KUGACXX_8_7962.sorted.filtered_peak_61	87	.	2.70217	11.44258	8.75245
chr1	2479521	2479926	C7KUGACXX_8_7962.sorted.filtered_peak_62	28	.	2.05825	5.24907	2.87439
chr1	2480159	2480524	C7KUGACXX_8_7962.sorted.filtered_peak_63	92	.	2.81966	11.92193	9.23487
chr1	2487023	2488315	C7KUGACXX_8_7962.sorted.filtered_peak_64	51	.	2.92377	7.71035	5.18697
chr1	2509758	2510084	C7KUGACXX_8_7962.sorted.filtered_peak_65	67	.	3.72511	9.33950	6.72628
chr1	2517055	2518509	C7KUGACXX_8_7962.sorted.filtered_peak_66	216	.	3.86382	24.66948	21.68870
chr1	2573964	2574995	C7KUGACXX_8_7962.sorted.filtered_peak_67	137	.	4.28427	16.64613	13.79463
chr1	3407759	3408212	C7KUGACXX_8_7962.sorted.filtered_peak_68	33	.	2.92155	5.73725	3.32041
chr1	3535662	3535912	C7KUGACXX_8_7962.sorted.filtered_peak_69	21	.	2.66216	4.47506	2.14657
chr1	3540996	3541910	C7KUGACXX_8_7962.sorted.filtered_peak_70	234	.	4.80163	26.54810	23.46182
chr1	3566387	3566923	C7KUGACXX_8_7962.sorted.filtered_peak_71	135	.	4.57189	16.34045	13.51414
chr1	3663532	3664225	C7KUGACXX_8_7962.sorted.filtered_peak_72	26	.	2.73365	4.97675	2.62795
chr1	3688635	3689289	C7KUGACXX_8_7962.sorted.filtered_peak_73	49	.	2.94883	7.51435	4.98622
chr1	3712703	3713462	C7KUGACXX_8_7962.sorted.filtered_peak_74	172	.	5.22967	20.15914	17.26224
chr1	3773348	3774377	C7KUGACXX_8_7962.sorted.filtered_peak_75	214	.	4.48501	24.44221	21.42138
chr1	3799965	3800446	C7KUGACXX_8_7962.sorted.filtered_peak_76	36	.	3.32899	6.09998	3.67338
chr1	3807401	3807900	C7KUGACXX_8_7962.sorted.filtered_peak_77	24	.	2.86116	4.73542	2.40167
chr1	3816501	3818102	C7KUGACXX_8_7962.sorted.filtered_peak_78	244	.	4.00404	27.59767	24.42235
chr1	4712674	4713121	C7KUGACXX_8_7962.sorted.filtered_peak_79	29	.	3.14511	5.36414	2.97022
chr1	5727236	5727617	C7KUGACXX_8_7962.sorted.filtered_peak_80	40	.	2.83120	6.49663	4.03015
chr1	5730155	5730569	C7KUGACXX_8_7962.sorted.filtered_peak_81	19	.	2.25959	4.19156	1.90850
chr1	5734077	5734327	C7KUGACXX_8_7962.sorted.filtered_peak_82	34	.	2.78295	5.87650	3.44301
chr1	5976115	5976382	C7KUGACXX_8_7962.sorted.filtered_peak_83	33	.	3.01845	5.76089	3.33713
chr1	6015831	6016109	C7KUGACXX_8_7962.sorted.filtered_peak_84	43	.	3.15316	6.85663	4.36418
chr1	6035333	6035988	C7KUGACXX_8_7962.sorted.filtered_peak_85	16	.	2.46079	3.86397	1.61932
chr1	6051881	6052904	C7KUGACXX_8_7962.sorted.filtered_peak_86	261	.	4.45149	29.31021	26.14268
chr1	6086094	6086990	C7KUGACXX_8_7962.sorted.filtered_peak_87	74	.	3.13718	10.00530	7.41606
chr1	6088215	6088690	C7KUGACXX_8_7962.sorted.filtered_peak_88	49	.	2.78303	7.46940	4.96417
chr1	6208584	6208926	C7KUGACXX_8_7962.sorted.filtered_peak_89	27	.	2.93308	5.12901	2.75758
chr1	6259104	6260230	C7KUGACXX_8_7962.sorted.filtered_peak_90	190	.	4.37989	22.01696	19.09303
chr1	6265292	6265565	C7KUGACXX_8_7962.sorted.filtered_peak_91	50	.	2.93988	7.54466	5.01450
chr1	6265909	6266722	C7KUGACXX_8_7962.sorted.filtered_peak_92	38	.	2.72759	6.26707	3.82759
chr1	6295497	6296365	C7KUGACXX_8_7962.sorted.filtered_peak_93	166	.	4.50665	19.56770	16.64591
chr1	6305216	6305482	C7KUGACXX_8_7962.sorted.filtered_peak_94	27	.	2.59341	5.08781	2.71612
chr1	6306673	6306923	C7KUGACXX_8_7962.sorted.filtered_peak_95	16	.	2.29801	3.84588	1.60198
chr1	6320174	6320424	C7KUGACXX_8_7962.sorted.filtered_peak_96	27	.	2.70101	5.13956	2.75324
chr1	6403489	6403783	C7KUGACXX_8_7962.sorted.filtered_peak_97	20	.	2.76511	4.40302	2.09474
chr1	6408521	6409172	C7KUGACXX_8_7962.sorted.filtered_peak_98	40	.	3.05828	6.51440	4.05350
chr1	6419011	6419327	C7KUGACXX_8_7962.sorted.filtered_peak_99	52	.	3.47328	7.79909	5.25107
chr1	6419814	6420081	C7KUGACXX_8_7962.sorted.filtered_peak_100	32	.	3.02052	5.64422	3.22520
chr1	6425323	6425573	C7KUGACXX_8_7962.sorted.filtered_peak_101	35	.	3.33202	5.99452	3.55296
chr1	6453136	6454426	C7KUGACXX_8_7962.sorted.filtered_peak_102	179	.	4.65238	20.90454	17.94259
chr1	6464807	6465060	C7KUGACXX_8_7962.sorted.filtered_peak_103	37	.	3.41182	6.24877	3.78373
chr1	6474449	6474729	C7KUGACXX_8_7962.sorted.filtered_peak_104	21	.	2.84011	4.43479	2.11981
chr1	6519978	6520975	C7KUGACXX_8_7962.sorted.filtered_peak_105	72	.	3.42760	9.90105	7.29366
chr1	6525924	6526473	C7KUGACXX_8_7962.sorted.filtered_peak_106	23	.	2.43732	4.64588	2.31831
chr1	6535606	6536072	C7KUGACXX_8_7962.sorted.filtered_peak_107	27	.	2.92599	5.16458	2.78766
chr1	6557355	6557674	C7KUGACXX_8_7962.sorted.filtered_peak_108	20	.	2.51611	4.37254	2.08859
chr1	6605403	6605673	C7KUGACXX_8_7962.sorted.filtered_peak_109	17	.	2.73465	4.06284	1.78289
chr1	6614102	6615183	C7KUGACXX_8_7962.sorted.filtered_peak_110	109	.	4.29644	13.66839	10.96055
chr1	6639801	6640826	C7KUGACXX_8_7962.sorted.filtered_peak_111	118	.	3.91104	14.56989	11.85355
chr1	6661060	6661496	C7KUGACXX_8_7962.sorted.filtered_peak_112	48	.	2.49535	7.36378	4.84618
chr1	6662571	6663896	C7KUGACXX_8_7962.sorted.filtered_peak_113	92	.	3.02798	11.90322	9.21818
chr1	6673091	6674118	C7KUGACXX_8_7962.sorted.filtered_peak_114	233	.	4.41526	26.36719	23.30521
chr1	6684770	6685666	C7KUGACXX_8_7962.sorted.filtered_peak_115	56	.	3.22703	8.18569	5.63370
chr1	6706384	6706895	C7KUGACXX_8_7962.sorted.filtered_peak_116	26	.	3.02103	5.00562	2.64713
chr1	6761025	6761275	C7KUGACXX_8_7962.sorted.filtered_peak_117	13	.	2.23943	3.53254	1.34563
chr1	6761537	6762187	C7KUGACXX_8_7962.sorted.filtered_peak_118	163	.	4.93976	19.21047	16.33858
chr1	6844482	6845718	C7KUGACXX_8_7962.sorted.filtered_peak_119	416	.	4.98139	45.35622	41.68877
chr1	7727466	7727980	C7KUGACXX_8_7962.sorted.filtered_peak_120	37	.	3.10483	6.23936	3.79121
chr1	7764521	7764895	C7KUGACXX_8_7962.sorted.filtered_peak_121	84	.	3.99043	11.11501	8.44400
chr1	7812728	7813241	C7KUGACXX_8_7962.sorted.filtered_peak_122	28	.	3.03942	5.21867	2.83758
chr1	7830960	7831723	C7KUGACXX_8_7962.sorted.filtered_peak_123	122	.	4.31020	15.00990	12.24788
chr1	7843838	7844471	C7KUGACXX_8_7962.sorted.filtered_peak_124	239	.	5.41940	27.09244	23.94185
chr1	7959806	7960086	C7KUGACXX_8_7962.sorted.filtered_peak_125	13	.	2.54543	3.52474	1.32991
chr1	7990787	7991324	C7KUGACXX_8_7962.sorted.filtered_peak_126	32	.	3.07224	5.67378	3.26341
chr1	8000690	8001035	C7KUGACXX_8_7962.sorted.filtered_peak_127	32	.	3.02285	5.61983	3.20639
chr1	8008937	8009563	C7KUGACXX_8_7962.sorted.filtered_peak_128	87	.	3.77561	11.37491	8.71208
chr1	8013814	8014717	C7KUGACXX_8_7962.sorted.filtered_peak_129	109	.	4.03682	13.65348	10.91333
chr1	8021174	8022318	C7KUGACXX_8_7962.sorted.filtered_peak_130	255	.	4.92822	28.69710	25.51362
chr1	8085490	8085740	C7KUGACXX_8_7962.sorted.filtered_peak_131	17	.	2.35415	4.01637	1.74392
chr1	8086093	8086780	C7KUGACXX_8_7962.sorted.filtered_peak_132	98	.	3.92535	12.50774	9.81875
chr1	8107919	8108234	C7KUGACXX_8_7962.sorted.filtered_peak_133	13	.	2.54665	3.51979	1.31270
chr1	8157276	8157809	C7KUGACXX_8_7962.sorted.filtered_peak_134	16	.	2.54205	3.91205	1.65723
chr1	8212668	8213576	C7KUGACXX_8_7962.sorted.filtered_peak_135	80	.	4.00431	10.64584	8.02344
chr1	8229587	8230182	C7KUGACXX_8_7962.sorted.filtered_peak_136	70	.	3.96057	9.65239	7.04025
chr1	8242144	8242971	C7KUGACXX_8_7962.sorted.filtered_peak_137	109	.	4.55603	13.66592	10.93383
chr1	8377963	8378286	C7KUGACXX_8_7962.sorted.filtered_peak_138	33	.	3.03075	5.79440	3.38425
chr1	8455575	8455991	C7KUGACXX_8_7962.sorted.filtered_peak_139	28	.	2.78857	5.25819	2.87783
chr1	8457003	8457258	C7KUGACXX_8_7962.sorted.filtered_peak_140	19	.	2.53280	4.23870	1.94951
chr1	8484455	8484825	C7KUGACXX_8_7962.sorted.filtered_peak_141	13	.	2.08681	3.56640	1.36019
chr1	8487556	8487992	C7KUGACXX_8_7962.sorted.filtered_peak_142	75	.	3.25255	10.16250	7.53414
chr1	8537295	8537761	C7KUGACXX_8_7962.sorted.filtered_peak_143	16	.	2.64229	3.90962	1.65521
chr1	8570376	8570841	C7KUGACXX_8_7962.sorted.filtered_peak_144	25	.	2.85276	4.85611	2.51472
chr1	8585520	8586402	C7KUGACXX_8_7962.sorted.filtered_peak_145	37	.	2.87432	6.18301	3.77172
chr1	8593153	8593656	C7KUGACXX_8_7962.sorted.filtered_peak_146	45	.	3.57040	7.06530	4.56365
chr1	8620744	8621532	C7KUGACXX_8_7962.sorted.filtered_peak_147	27	.	2.76885	5.12298	2.75391
chr1	8664095	8664406	C7KUGACXX_8_7962.sorted.filtered_peak_148	27	.	2.85436	5.14995	2.78125
chr1	8761081	8761854	C7KUGACXX_8_7962.sorted.filtered_peak_149	116	.	3.93014	14.41833	11.65598
chr1	8763334	8763584	C7KUGACXX_8_7962.sorted.filtered_peak_150	12	.	2.10751	3.46729	1.28842
chr1	8772877	8773318	C7KUGACXX_8_7962.sorted.filtered_peak_151	35	.	3.27964	5.96733	3.54617
chr1	8877386	8878433	C7KUGACXX_8_7962.sorted.filtered_peak_152	110	.	3.64884	13.75580	11.04138
chr1	8918147	8918659	C7KUGACXX_8_7962.sorted.filtered_peak_153	56	.	3.45076	8.22447	5.64604
chr1	8938131	8939599	C7KUGACXX_8_7962.sorted.filtered_peak_154	135	.	3.34893	16.31229	13.52961
chr1	8959998	8960329	C7KUGACXX_8_7962.sorted.filtered_peak_155	43	.	3.45942	6.84654	4.36863
chr1	8963926	8964296	C7KUGACXX_8_7962.sorted.filtered_peak_156	15	.	2.55183	3.81795	1.59771
chr1	8978243	8978535	C7KUGACXX_8_7962.sorted.filtered_peak_157	68	.	4.15367	9.51744	6.89260
chr1	9022739	9023211	C7KUGACXX_8_7962.sorted.filtered_peak_158	24	.	2.87784	4.77404	2.42218
chr1	9030951	9031457	C7KUGACXX_8_7962.sorted.filtered_peak_159	76	.	4.11718	10.33811	7.69853
chr1	9047999	9048447	C7KUGACXX_8_7962.sorted.filtered_peak_160	33	.	3.12172	5.75636	3.34925
chr1	9064869	9065527	C7KUGACXX_8_7962.sorted.filtered_peak_161	30	.	2.91489	5.40759	3.01867
chr1	9188614	9189891	C7KUGACXX_8_7962.sorted.filtered_peak_162	63	.	3.34839	8.93021	6.37011
chr1	9205374	9205638	C7KUGACXX_8_7962.sorted.filtered_peak_163	12	.	2.49275	3.44655	1.27092
chr1	9224024	9224339	C7KUGACXX_8_7962.sorted.filtered_peak_164	25	.	2.91544	4.89609	2.53463
chr1	9241210	9241739	C7KUGACXX_8_7962.sorted.filtered_peak_165	50	.	3.21617	7.55225	5.05340
chr1	9256513	9256913	C7KUGACXX_8_7962.sorted.filtered_peak_166	24	.	2.79756	4.84467	2.49238
chr1	9294260	9295249	C7KUGACXX_8_7962.sorted.filtered_peak_167	146	.	4.17473	17.55744	14.65559
chr1	9299824	9300173	C7KUGACXX_8_7962.sorted.filtered_peak_168	15	.	2.26753	3.75607	1.52944
chr1	9335587	9335917	C7KUGACXX_8_7962.sorted.filtered_peak_169	41	.	3.15158	6.58501	4.10003
chr1	9344166	9344480	C7KUGACXX_8_7962.sorted.filtered_peak_170	29	.	2.73072	5.31142	2.91681
chr1	9352748	9353106	C7KUGACXX_8_7962.sorted.filtered_peak_171	73	.	3.51092	9.97693	7.33702
chr1	9353403	9353901	C7KUGACXX_8_7962.sorted.filtered_peak_172	20	.	2.38616	4.35639	2.05090
chr1	9375474	9375911	C7KUGACXX_8_7962.sorted.filtered_peak_173	22	.	2.61694	4.51438	2.20183
chr1	9473148	9473906	C7KUGACXX_8_7962.sorted.filtered_peak_174	31	.	2.87878	5.59230	3.17956
chr1	9486337	9486818	C7KUGACXX_8_7962.sorted.filtered_peak_175	24	.	2.24346	4.84780	2.48957
chr1	9488522	9489392	C7KUGACXX_8_7962.sorted.filtered_peak_176	273	.	5.07141	30.59532	27.39512
chr1	9551119	9551369	C7KUGACXX_8_7962.sorted.filtered_peak_177	25	.	2.90830	4.93808	2.58651
chr1	9555163	9555456	C7KUGACXX_8_7962.sorted.filtered_peak_178	43	.	3.49867	6.82092	4.32085
chr1	9599125	9599626	C7KUGACXX_8_7962.sorted.filtered_peak_179	201	.	5.29765	23.23108	20.19365
chr1	9599818	9600239	C7KUGACXX_8_7962.sorted.filtered_peak_180	28	.	2.55813	5.19807	2.81266
chr1	9648415	9649089	C7KUGACXX_8_7962.sorted.filtered_peak_181	140	.	4.21194	16.86217	14.04246
chr1	9649360	9649664	C7KUGACXX_8_7962.sorted.filtered_peak_182	18	.	2.25430	4.13168	1.85860
chr1	9687099	9687535	C7KUGACXX_8_7962.sorted.filtered_peak_183	100	.	3.38981	12.77405	10.04681
chr1	9689127	9690357	C7KUGACXX_8_7962.sorted.filtered_peak_184	57	.	2.74863	8.31354	5.77653
chr1	9711673	9712936	C7KUGACXX_8_7962.sorted.filtered_peak_185	78	.	3.04735	10.48392	7.87771
chr1	9749272	9749703	C7KUGACXX_8_7962.sorted.filtered_peak_186	71	.	3.53132	9.73173	7.10747
chr1	9764873	9765332	C7KUGACXX_8_7962.sorted.filtered_peak_187	15	.	2.62675	3.75103	1.51333
chr1	9777433	9778123	C7KUGACXX_8_7962.sorted.filtered_peak_188	149	.	4.02111	17.86287	14.99580
chr1	9788601	9789024	C7KUGACXX_8_7962.sorted.filtered_peak_189	17	.	2.41095	4.02492	1.75501
chr1	9844626	9844955	C7KUGACXX_8_7962.sorted.filtered_peak_190	32	.	3.19321	5.63335	3.22369
chr1	9860047	9860527	C7KUGACXX_8_7962.sorted.filtered_peak_191	70	.	3.89105	9.62728	7.01345
chr1	9883571	9884666	C7KUGACXX_8_7962.sorted.filtered_peak_192	105	.	3.72106	13.22815	10.54486
chr1	9927389	9928068	C7KUGACXX_8_7962.sorted.filtered_peak_193	19	.	2.67221	4.23860	1.95306
chr1	9934760	9935151	C7KUGACXX_8_7962.sorted.filtered_peak_194	24	.	2.78876	4.83149	2.49522
chr1	9970099	9971290	C7KUGACXX_8_7962.sorted.filtered_peak_195	382	.	5.38565	41.79549	38.22374
chr1	10002523	10003859	C7KUGACXX_8_7962.sorted.filtered_peak_196	52	.	3.26894	7.77840	5.27721
chr1	10010389	10010771	C7KUGACXX_8_7962.sorted.filtered_peak_197	73	.	4.37954	10.00782	7.36481
chr1	10092414	10093782	C7KUGACXX_8_7962.sorted.filtered_peak_198	231	.	4.86600	26.19334	23.12256
chr1	10134414	10134861	C7KUGACXX_8_7962.sorted.filtered_peak_199	61	.	3.86423	8.71438	6.15065
chr1	10230158	10230663	C7KUGACXX_8_7962.sorted.filtered_peak_200	20	.	2.73242	4.38423	2.08957
chr1	10270086	10270748	C7KUGACXX_8_7962.sorted.filtered_peak_201	202	.	5.22692	23.28775	20.26111
chr1	10367916	10368222	C7KUGACXX_8_7962.sorted.filtered_peak_202	16	.	2.50580	3.94643	1.68751
chr1	10458396	10459602	C7KUGACXX_8_7962.sorted.filtered_peak_203	173	.	4.52096	20.30703	17.37890
chr1	10490110	10491178	C7KUGACXX_8_7962.sorted.filtered_peak_204	207	.	4.62074	23.81273	20.79115
chr1	10532145	10533016	C7KUGACXX_8_7962.sorted.filtered_peak_205	101	.	3.54256	12.84118	10.15308
chr1	10534798	10535495	C7KUGACXX_8_7962.sorted.filtered_peak_206	58	.	2.92817	8.42809	5.89756
chr1	10554538	10555680	C7KUGACXX_8_7962.sorted.filtered_peak_207	46	.	3.03403	7.16603	4.69978
chr1	10570701	10571577	C7KUGACXX_8_7962.sorted.filtered_peak_208	83	.	3.52713	11.07270	8.39933
chr1	10585193	10585633	C7KUGACXX_8_7962.sorted.filtered_peak_209	27	.	2.97474	5.16305	2.79446
chr1	10753826	10755314	C7KUGACXX_8_7962.sorted.filtered_peak_210	52	.	2.86186	7.79260	5.28980
chr1	10977956	10978272	C7KUGACXX_8_7962.sorted.filtered_peak_211	22	.	2.86724	4.55344	2.24720
chr1	11021095	11021420	C7KUGACXX_8_7962.sorted.filtered_peak_212	28	.	2.96928	5.27154	2.88178
chr1	11072152	11073311	C7KUGACXX_8_7962.sorted.filtered_peak_213	229	.	5.16965	26.01558	22.92136
chr1	11097507	11098058	C7KUGACXX_8_7962.sorted.filtered_peak_214	50	.	3.75113	7.58103	5.05113
chr1	11119762	11120647	C7KUGACXX_8_7962.sorted.filtered_peak_215	126	.	3.76000	15.43439	12.65179
chr1	11159381	11160235	C7KUGACXX_8_7962.sorted.filtered_peak_216	161	.	5.12504	19.11845	16.19158
chr1	11301789	11302039	C7KUGACXX_8_7962.sorted.filtered_peak_217	18	.	2.71180	4.14136	1.85219
chr1	11322170	11323078	C7KUGACXX_8_7962.sorted.filtered_peak_218	215	.	5.35563	24.61190	21.59069
chr1	11332734	11333769	C7KUGACXX_8_7962.sorted.filtered_peak_219	175	.	4.72446	20.51674	17.58552
chr1	11538780	11539257	C7KUGACXX_8_7962.sorted.filtered_peak_220	21	.	2.63208	4.45942	2.14709
chr1	11702463	11702745	C7KUGACXX_8_7962.sorted.filtered_peak_221	27	.	2.89765	5.10885	2.73079
chr1	11714537	11715062	C7KUGACXX_8_7962.sorted.filtered_peak_222	22	.	2.52937	4.60884	2.27113
chr1	11723987	11724993	C7KUGACXX_8_7962.sorted.filtered_peak_223	43	.	3.21369	6.83054	4.33953
chr1	11740846	11741833	C7KUGACXX_8_7962.sorted.filtered_peak_224	152	.	4.50992	18.10537	15.21457
chr1	11753233	11753486	C7KUGACXX_8_7962.sorted.filtered_peak_225	14	.	2.49127	3.71271	1.47963
chr1	11779341	11780281	C7KUGACXX_8_7962.sorted.filtered_peak_226	51	.	3.49075	7.70763	5.16961
chr1	11790410	11790777	C7KUGACXX_8_7962.sorted.filtered_peak_227	58	.	3.69600	8.41980	5.85321
chr1	11795797	11796343	C7KUGACXX_8_7962.sorted.filtered_peak_228	69	.	3.38191	9.54061	6.92340
chr1	11865592	11866854	C7KUGACXX_8_7962.sorted.filtered_peak_229	217	.	4.06461	24.75874	21.73310
chr1	11898617	11899001	C7KUGACXX_8_7962.sorted.filtered_peak_230	25	.	2.90697	4.86456	2.50800
chr1	11954084	11954355	C7KUGACXX_8_7962.sorted.filtered_peak_231	21	.	2.88228	4.51328	2.18623
chr1	11967796	11969318	C7KUGACXX_8_7962.sorted.filtered_peak_232	118	.	3.30391	14.69792	11.87953
chr1	11969654	11969958	C7KUGACXX_8_7962.sorted.filtered_peak_233	32	.	2.20645	5.71446	3.28905
chr1	11986302	11986773	C7KUGACXX_8_7962.sorted.filtered_peak_234	263	.	6.69283	29.56361	26.35805
chr1	11994405	11995035	C7KUGACXX_8_7962.sorted.filtered_peak_235	113	.	4.32429	14.06739	11.33923
chr1	12039884	12040853	C7KUGACXX_8_7962.sorted.filtered_peak_236	269	.	5.27822	30.10743	26.91390
chr1	12061688	12061940	C7KUGACXX_8_7962.sorted.filtered_peak_237	30	.	3.03677	5.46534	3.06029
chr1	12073411	12073878	C7KUGACXX_8_7962.sorted.filtered_peak_238	22	.	2.50766	4.57594	2.25834
chr1	12079169	12079978	C7KUGACXX_8_7962.sorted.filtered_peak_239	232	.	5.14039	26.27752	23.24550
chr1	12107372	12108171	C7KUGACXX_8_7962.sorted.filtered_peak_240	58	.	3.20724	8.36547	5.84229
chr1	12112132	12112409	C7KUGACXX_8_7962.sorted.filtered_peak_241	29	.	2.54669	5.33321	2.95546
chr1	12125900	12126281	C7KUGACXX_8_7962.sorted.filtered_peak_242	56	.	3.06534	8.15292	5.60459
chr1	12128497	12128800	C7KUGACXX_8_7962.sorted.filtered_peak_243	23	.	2.44147	4.63806	2.30580
chr1	12147734	12148895	C7KUGACXX_8_7962.sorted.filtered_peak_244	43	.	3.01740	6.79976	4.33997
chr1	12178623	12178928	C7KUGACXX_8_7962.sorted.filtered_peak_245	35	.	3.29200	5.98126	3.54729
chr1	12184956	12185386	C7KUGACXX_8_7962.sorted.filtered_peak_246	27	.	2.85763	5.14923	2.78895
chr1	12193129	12193399	C7KUGACXX_8_7962.sorted.filtered_peak_247	19	.	2.73458	4.27370	1.97400
chr1	12210496	12211160	C7KUGACXX_8_7962.sorted.filtered_peak_248	65	.	3.29463	9.16510	6.58647
chr1	12221708	12222408	C7KUGACXX_8_7962.sorted.filtered_peak_249	76	.	3.09193	10.23222	7.62038
chr1	12226886	12227143	C7KUGACXX_8_7962.sorted.filtered_peak_250	25	.	2.31224	4.89914	2.53706
chr1	12233545	12234187	C7KUGACXX_8_7962.sorted.filtered_peak_251	101	.	3.31635	12.88609	10.16683
chr1	12238029	12238494	C7KUGACXX_8_7962.sorted.filtered_peak_252	26	.	2.36687	4.98115	2.60748
chr1	12269022	12269283	C7KUGACXX_8_7962.sorted.filtered_peak_253	23	.	2.64902	4.71977	2.37884
chr1	12289848	12290223	C7KUGACXX_8_7962.sorted.filtered_peak_254	46	.	3.35532	7.12212	4.61166
chr1	12356674	12356996	C7KUGACXX_8_7962.sorted.filtered_peak_255	29	.	3.10748	5.32264	2.93521
chr1	12405115	12405994	C7KUGACXX_8_7962.sorted.filtered_peak_256	23	.	2.65692	4.65204	2.35217
chr1	12495698	12496110	C7KUGACXX_8_7962.sorted.filtered_peak_257	40	.	2.87442	6.45499	4.00219
chr1	12498676	12498936	C7KUGACXX_8_7962.sorted.filtered_peak_258	18	.	2.41149	4.15251	1.87046
chr1	12509483	12510011	C7KUGACXX_8_7962.sorted.filtered_peak_259	79	.	3.81905	10.65846	7.98487
chr1	12533124	12533483	C7KUGACXX_8_7962.sorted.filtered_peak_260	20	.	2.56954	4.33756	2.04635
chr1	12570584	12571427	C7KUGACXX_8_7962.sorted.filtered_peak_261	44	.	3.30830	6.95428	4.48068
chr1	12664115	12664729	C7KUGACXX_8_7962.sorted.filtered_peak_262	81	.	3.89032	10.81726	8.17511
chr1	12677921	12678645	C7KUGACXX_8_7962.sorted.filtered_peak_263	42	.	2.51969	6.68927	4.22220
chr1	12719068	12719505	C7KUGACXX_8_7962.sorted.filtered_peak_264	19	.	2.68956	4.22989	1.94652
chr1	13868385	13868691	C7KUGACXX_8_7962.sorted.filtered_peak_265	13	.	2.55992	3.56073	1.35006
chr1	13992253	13992565	C7KUGACXX_8_7962.sorted.filtered_peak_266	37	.	3.32924	6.16855	3.71005
chr1	14026575	14027274	C7KUGACXX_8_7962.sorted.filtered_peak_267	36	.	2.66899	6.04585	3.61185
chr1	14028956	14029603	C7KUGACXX_8_7962.sorted.filtered_peak_268	36	.	2.67633	6.13155	3.69999
chr1	14057173	14057990	C7KUGACXX_8_7962.sorted.filtered_peak_269	115	.	3.86387	14.36225	11.58627
chr1	14075373	14076347	C7KUGACXX_8_7962.sorted.filtered_peak_270	133	.	4.02518	16.16546	13.34485
chr1	15295537	15295817	C7KUGACXX_8_7962.sorted.filtered_peak_271	21	.	2.86461	4.45280	2.12926
chr1	15392451	15392739	C7KUGACXX_8_7962.sorted.filtered_peak_272	14	.	2.53105	3.68462	1.46416
chr1	15438783	15439065	C7KUGACXX_8_7962.sorted.filtered_peak_273	34	.	3.00614	5.91615	3.48467
chr1	15575484	15576003	C7KUGACXX_8_7962.sorted.filtered_peak_274	62	.	3.40764	8.79698	6.21011
chr1	15631204	15631511	C7KUGACXX_8_7962.sorted.filtered_peak_275	17	.	2.74076	4.07922	1.79599
chr1	15650074	15650420	C7KUGACXX_8_7962.sorted.filtered_peak_276	23	.	2.75305	4.69523	2.36854
chr1	15672395	15672777	C7KUGACXX_8_7962.sorted.filtered_peak_277	62	.	3.30373	8.87410	6.28504
chr1	15735870	15736761	C7KUGACXX_8_7962.sorted.filtered_peak_278	60	.	2.89686	8.63083	6.06342
chr1	15738260	15738889	C7KUGACXX_8_7962.sorted.filtered_peak_279	24	.	2.21092	4.75356	2.41033
chr1	15743395	15744321	C7KUGACXX_8_7962.sorted.filtered_peak_280	39	.	2.82863	6.37835	3.91037
chr1	15850637	15851863	C7KUGACXX_8_7962.sorted.filtered_peak_281	290	.	3.84939	32.30678	29.03652
chr1	15852952	15853485	C7KUGACXX_8_7962.sorted.filtered_peak_282	256	.	3.62546	28.85452	25.67001
chr1	15905466	15906559	C7KUGACXX_8_7962.sorted.filtered_peak_283	38	.	3.25463	6.23618	3.80876
chr1	15911264	15911765	C7KUGACXX_8_7962.sorted.filtered_peak_284	28	.	3.10112	5.22499	2.84144
chr1	15929799	15930540	C7KUGACXX_8_7962.sorted.filtered_peak_285	118	.	5.03485	14.65279	11.88926
chr1	15943429	15944384	C7KUGACXX_8_7962.sorted.filtered_peak_286	170	.	4.29391	19.91771	17.02428
chr1	16011428	16011688	C7KUGACXX_8_7962.sorted.filtered_peak_287	30	.	2.99435	5.42026	3.01404
chr1	16023513	16023865	C7KUGACXX_8_7962.sorted.filtered_peak_288	17	.	2.72339	4.03259	1.75804
chr1	16118458	16118851	C7KUGACXX_8_7962.sorted.filtered_peak_289	30	.	3.18703	5.50405	3.09803
chr1	16141886	16142253	C7KUGACXX_8_7962.sorted.filtered_peak_290	15	.	2.63323	3.76409	1.51981
chr1	16160802	16162899	C7KUGACXX_8_7962.sorted.filtered_peak_291	160	.	3.19773	19.01142	16.09875
chr1	16173657	16175324	C7KUGACXX_8_7962.sorted.filtered_peak_292	158	.	3.66847	18.67657	15.80514
chr1	16245831	16246178	C7KUGACXX_8_7962.sorted.filtered_peak_293	23	.	2.79165	4.64652	2.30870
chr1	16275925	16276468	C7KUGACXX_8_7962.sorted.filtered_peak_294	84	.	3.41428	11.07963	8.41024
chr1	16292503	16293182	C7KUGACXX_8_7962.sorted.filtered_peak_295	52	.	3.23343	7.75600	5.21316
chr1	16301973	16302877	C7KUGACXX_8_7962.sorted.filtered_peak_296	192	.	5.03959	22.26612	19.26190
chr1	16335379	16335766	C7KUGACXX_8_7962.sorted.filtered_peak_297	18	.	2.52351	4.10499	1.83106
chr1	16382627	16382899	C7KUGACXX_8_7962.sorted.filtered_peak_298	40	.	3.50949	6.58561	4.09853
chr1	16396752	16397019	C7KUGACXX_8_7962.sorted.filtered_peak_299	29	.	2.83847	5.35720	2.97183
chr1	16405407	16405944	C7KUGACXX_8_7962.sorted.filtered_peak_300	44	.	3.40270	6.90697	4.41364
chr1	16494321	16494571	C7KUGACXX_8_7962.sorted.filtered_peak_301	22	.	2.90226	4.61249	2.29631
chr1	16532712	16533736	C7KUGACXX_8_7962.sorted.filtered_peak_302	168	.	4.24597	19.73624	16.80422
chr1	16543632	16544448	C7KUGACXX_8_7962.sorted.filtered_peak_303	99	.	3.78485	12.66061	9.98646
chr1	16563091	16563963	C7KUGACXX_8_7962.sorted.filtered_peak_304	115	.	4.14021	14.22243	11.51380
chr1	16570980	16571439	C7KUGACXX_8_7962.sorted.filtered_peak_305	34	.	3.03495	5.90499	3.46944
chr1	16678548	16679438	C7KUGACXX_8_7962.sorted.filtered_peak_306	191	.	4.86981	22.17245	19.16840
chr1	16693329	16694521	C7KUGACXX_8_7962.sorted.filtered_peak_307	274	.	4.57658	30.70922	27.47272
chr1	16713768	16714058	C7KUGACXX_8_7962.sorted.filtered_peak_308	26	.	2.74278	5.05020	2.67724
chr1	16747143	16747681	C7KUGACXX_8_7962.sorted.filtered_peak_309	32	.	3.19999	5.70699	3.29198
chr1	16766801	16767919	C7KUGACXX_8_7962.sorted.filtered_peak_310	98	.	3.80579	12.57285	9.83555
chr1	16825406	16826041	C7KUGACXX_8_7962.sorted.filtered_peak_311	153	.	6.02172	18.28840	15.37489
chr1	16840157	16840934	C7KUGACXX_8_7962.sorted.filtered_peak_312	94	.	4.79729	12.15307	9.46000
chr1	16939713	16940469	C7KUGACXX_8_7962.sorted.filtered_peak_313	126	.	3.44243	15.49350	12.68093
chr1	16950688	16950942	C7KUGACXX_8_7962.sorted.filtered_peak_314	33	.	2.77559	5.79055	3.35499
chr1	16970681	16971558	C7KUGACXX_8_7962.sorted.filtered_peak_315	137	.	4.60973	16.58594	13.78091
chr1	17027079	17027359	C7KUGACXX_8_7962.sorted.filtered_peak_316	19	.	2.43081	4.26989	1.98368
chr1	17036279	17036634	C7KUGACXX_8_7962.sorted.filtered_peak_317	52	.	3.26224	7.78980	5.25302
chr1	17053808	17054250	C7KUGACXX_8_7962.sorted.filtered_peak_318	49	.	3.31189	7.48178	4.94613
chr1	17222563	17223223	C7KUGACXX_8_7962.sorted.filtered_peak_319	97	.	4.27797	12.45615	9.74055
chr1	17230807	17232241	C7KUGACXX_8_7962.sorted.filtered_peak_320	186	.	3.85634	21.60846	18.65749
chr1	17240065	17241126	C7KUGACXX_8_7962.sorted.filtered_peak_321	194	.	4.93374	22.37319	19.41297
chr1	17278163	17278461	C7KUGACXX_8_7962.sorted.filtered_peak_322	78	.	4.51355	10.49673	7.82834
chr1	17287110	17287866	C7KUGACXX_8_7962.sorted.filtered_peak_323	17	.	2.65868	4.06466	1.79873
chr1	17337785	17338689	C7KUGACXX_8_7962.sorted.filtered_peak_324	50	.	3.26483	7.56599	5.07339
chr1	17380047	17380929	C7KUGACXX_8_7962.sorted.filtered_peak_325	286	.	5.33984	31.85885	28.64474
chr1	17412911	17413161	C7KUGACXX_8_7962.sorted.filtered_peak_326	16	.	2.62093	3.94299	1.68360
chr1	17508338	17508767	C7KUGACXX_8_7962.sorted.filtered_peak_327	19	.	2.77391	4.24534	1.96007
chr1	17746412	17746849	C7KUGACXX_8_7962.sorted.filtered_peak_328	37	.	3.27531	6.19759	3.73882
chr1	17763994	17764872	C7KUGACXX_8_7962.sorted.filtered_peak_329	33	.	2.27648	5.74476	3.34040
chr1	17766036	17766683	C7KUGACXX_8_7962.sorted.filtered_peak_330	59	.	2.70918	8.54100	5.94872
chr1	17820916	17821263	C7KUGACXX_8_7962.sorted.filtered_peak_331	18	.	2.73756	4.08231	1.80623
chr1	19147365	19147615	C7KUGACXX_8_7962.sorted.filtered_peak_332	24	.	2.97926	4.82950	2.47913
chr1	19228745	19229671	C7KUGACXX_8_7962.sorted.filtered_peak_333	149	.	4.06750	17.81107	14.95574
chr1	19252933	19253681	C7KUGACXX_8_7962.sorted.filtered_peak_334	78	.	3.47403	10.45056	7.80738
chr1	19253850	19254546	C7KUGACXX_8_7962.sorted.filtered_peak_335	18	.	2.30398	4.14734	1.86837
chr1	19278235	19278899	C7KUGACXX_8_7962.sorted.filtered_peak_336	41	.	2.33316	6.64533	4.18968
chr1	19282441	19282774	C7KUGACXX_8_7962.sorted.filtered_peak_337	12	.	1.84029	3.37712	1.21959
chr1	19282953	19283675	C7KUGACXX_8_7962.sorted.filtered_peak_338	209	.	4.05821	23.94335	20.92247
chr1	19337496	19338008	C7KUGACXX_8_7962.sorted.filtered_peak_339	44	.	3.35508	6.99417	4.48529
chr1	19400828	19401593	C7KUGACXX_8_7962.sorted.filtered_peak_340	66	.	3.34053	9.21846	6.64882
chr1	19536153	19537227	C7KUGACXX_8_7962.sorted.filtered_peak_341	159	.	4.14934	18.79795	15.90885
chr1	19577696	19578456	C7KUGACXX_8_7962.sorted.filtered_peak_342	210	.	5.29103	24.07460	21.04477
chr1	19638280	19639111	C7KUGACXX_8_7962.sorted.filtered_peak_343	136	.	4.15359	16.47420	13.66946
chr1	19717395	19718306	C7KUGACXX_8_7962.sorted.filtered_peak_344	107	.	3.79607	13.47989	10.75317
chr1	19789522	19790118	C7KUGACXX_8_7962.sorted.filtered_peak_345	114	.	4.31000	14.24294	11.47754
chr1	19795893	19796143	C7KUGACXX_8_7962.sorted.filtered_peak_346	17	.	2.53254	4.01831	1.74425
chr1	19803364	19804120	C7KUGACXX_8_7962.sorted.filtered_peak_347	55	.	3.26131	8.07725	5.51215
chr1	19811719	19812778	C7KUGACXX_8_7962.sorted.filtered_peak_348	145	.	3.78614	17.44058	14.58640
chr1	19822424	19822710	C7KUGACXX_8_7962.sorted.filtered_peak_349	30	.	3.18755	5.48046	3.06762
chr1	19908839	19909095	C7KUGACXX_8_7962.sorted.filtered_peak_350	15	.	2.65665	3.83223	1.57908
chr1	19923047	19924239	C7KUGACXX_8_7962.sorted.filtered_peak_351	185	.	4.32542	21.52873	18.55750
chr1	19933258	19933823	C7KUGACXX_8_7962.sorted.filtered_peak_352	80	.	4.08350	10.70852	8.08140
chr1	19970649	19971001	C7KUGACXX_8_7962.sorted.filtered_peak_353	16	.	2.51794	3.94318	1.69679
chr1	19980057	19980520	C7KUGACXX_8_7962.sorted.filtered_peak_354	14	.	2.45813	3.68208	1.47087
chr1	20014453	20015161	C7KUGACXX_8_7962.sorted.filtered_peak_355	18	.	2.64182	4.08864	1.83850
chr1	20041957	20042450	C7KUGACXX_8_7962.sorted.filtered_peak_356	26	.	3.02669	5.03447	2.67959
chr1	20125994	20127006	C7KUGACXX_8_7962.sorted.filtered_peak_357	32	.	2.96451	5.62454	3.21047
chr1	20208373	20209455	C7KUGACXX_8_7962.sorted.filtered_peak_358	141	.	4.08693	16.89791	14.10218
chr1	20244519	20244769	C7KUGACXX_8_7962.sorted.filtered_peak_359	14	.	2.44273	3.63836	1.43626
chr1	20385065	20385315	C7KUGACXX_8_7962.sorted.filtered_peak_360	38	.	3.35285	6.33433	3.87699
chr1	20478749	20479366	C7KUGACXX_8_7962.sorted.filtered_peak_361	60	.	3.61981	8.60762	6.02778
chr1	20511817	20512782	C7KUGACXX_8_7962.sorted.filtered_peak_362	43	.	2.90449	6.79990	4.33419
chr1	20521697	20521947	C7KUGACXX_8_7962.sorted.filtered_peak_363	20	.	2.62791	4.31642	2.01054
chr1	20539157	20539676	C7KUGACXX_8_7962.sorted.filtered_peak_364	24	.	2.70149	4.73763	2.40619
chr1	20649644	20649894	C7KUGACXX_8_7962.sorted.filtered_peak_365	17	.	2.60266	3.97191	1.72542
chr1	20820304	20820554	C7KUGACXX_8_7962.sorted.filtered_peak_366	27	.	2.83426	5.18705	2.79753
chr1	20834254	20835022	C7KUGACXX_8_7962.sorted.filtered_peak_367	165	.	5.28613	19.46139	16.54355
chr1	20848838	20849160	C7KUGACXX_8_7962.sorted.filtered_peak_368	30	.	3.16870	5.42524	3.01822
chr1	20959596	20961021	C7KUGACXX_8_7962.sorted.filtered_peak_369	57	.	3.24516	8.34890	5.79712
chr1	20987624	20988310	C7KUGACXX_8_7962.sorted.filtered_peak_370	265	.	5.51105	29.72348	26.52244
chr1	21022907	21023626	C7KUGACXX_8_7962.sorted.filtered_peak_371	35	.	3.07122	5.95694	3.51837
chr1	21044212	21044893	C7KUGACXX_8_7962.sorted.filtered_peak_372	39	.	3.16518	6.40452	3.93498
chr1	21059434	21059912	C7KUGACXX_8_7962.sorted.filtered_peak_373	61	.	3.25399	8.71810	6.16467
chr1	21112426	21114234	C7KUGACXX_8_7962.sorted.filtered_peak_374	181	.	3.69868	21.12576	18.18512
chr1	21348793	21349476	C7KUGACXX_8_7962.sorted.filtered_peak_375	109	.	4.45638	13.64378	10.93958
chr1	21502950	21503733	C7KUGACXX_8_7962.sorted.filtered_peak_376	257	.	5.07125	28.89458	25.72429
chr1	21521494	21521960	C7KUGACXX_8_7962.sorted.filtered_peak_377	22	.	2.88825	4.54645	2.22453
chr1	21581844	21582094	C7KUGACXX_8_7962.sorted.filtered_peak_378	41	.	3.37745	6.69080	4.19356
chr1	21596753	21597013	C7KUGACXX_8_7962.sorted.filtered_peak_379	15	.	2.52173	3.83053	1.58147
chr1	21620687	21621443	C7KUGACXX_8_7962.sorted.filtered_peak_380	92	.	3.21227	11.93892	9.23973
chr1	21650971	21651346	C7KUGACXX_8_7962.sorted.filtered_peak_381	13	.	2.38332	3.51625	1.32748
chr1	21660545	21661190	C7KUGACXX_8_7962.sorted.filtered_peak_382	62	.	3.28885	8.82630	6.25645
chr1	21671744	21672444	C7KUGACXX_8_7962.sorted.filtered_peak_383	68	.	3.25168	9.46777	6.87750
chr1	21724200	21724472	C7KUGACXX_8_7962.sorted.filtered_peak_384	19	.	2.78929	4.23693	1.94393
chr1	21766247	21766826	C7KUGACXX_8_7962.sorted.filtered_peak_385	123	.	5.08887	15.12943	12.33730
chr1	21985705	21986125	C7KUGACXX_8_7962.sorted.filtered_peak_386	37	.	3.08684	6.19568	3.74448
chr1	22100064	22100397	C7KUGACXX_8_7962.sorted.filtered_peak_387	63	.	3.79715	8.94794	6.36140
chr1	22108772	22110521	C7KUGACXX_8_7962.sorted.filtered_peak_388	142	.	3.42272	17.05322	14.23803
chr1	22263754	22264292	C7KUGACXX_8_7962.sorted.filtered_peak_389	20	.	2.55729	4.38773	2.07768
chr1	22283719	22284122	C7KUGACXX_8_7962.sorted.filtered_peak_390	16	.	2.57747	3.88209	1.64189
chr1	22290473	22290746	C7KUGACXX_8_7962.sorted.filtered_peak_391	21	.	2.84934	4.42007	2.10708
chr1	22345589	22345987	C7KUGACXX_8_7962.sorted.filtered_peak_392	39	.	3.44060	6.37788	3.91242
chr1	22351444	22352672	C7KUGACXX_8_7962.sorted.filtered_peak_393	147	.	4.16291	17.64091	14.73390
chr1	22366211	22366895	C7KUGACXX_8_7962.sorted.filtered_peak_394	315	.	6.73722	34.90115	31.56621
chr1	22378948	22380237	C7KUGACXX_8_7962.sorted.filtered_peak_395	92	.	3.37884	11.91054	9.22219
chr1	22416188	22416558	C7KUGACXX_8_7962.sorted.filtered_peak_396	16	.	2.51107	3.93109	1.67339
chr1	22431318	22431726	C7KUGACXX_8_7962.sorted.filtered_peak_397	24	.	2.71352	4.78924	2.44953
chr1	22431917	22432267	C7KUGACXX_8_7962.sorted.filtered_peak_398	13	.	2.38671	3.61041	1.39953
chr1	22778090	22779057	C7KUGACXX_8_7962.sorted.filtered_peak_399	141	.	4.41810	17.03383	14.18645
chr1	23030957	23031265	C7KUGACXX_8_7962.sorted.filtered_peak_400	39	.	3.29146	6.41572	3.94551
chr1	23290789	23291057	C7KUGACXX_8_7962.sorted.filtered_peak_401	22	.	2.74377	4.54590	2.21949
chr1	23345644	23346643	C7KUGACXX_8_7962.sorted.filtered_peak_402	130	.	4.36812	15.85453	13.08639
chr1	23426786	23427154	C7KUGACXX_8_7962.sorted.filtered_peak_403	70	.	3.44387	9.63558	7.01908
chr1	23429839	23430233	C7KUGACXX_8_7962.sorted.filtered_peak_404	43	.	2.93482	6.87086	4.37480
chr1	23445023	23446072	C7KUGACXX_8_7962.sorted.filtered_peak_405	40	.	3.02584	6.46787	4.02025
chr1	23494100	23494523	C7KUGACXX_8_7962.sorted.filtered_peak_406	13	.	2.33038	3.59704	1.38632
chr1	23495003	23495581	C7KUGACXX_8_7962.sorted.filtered_peak_407	90	.	4.07429	11.70880	9.01597
chr1	23504049	23504456	C7KUGACXX_8_7962.sorted.filtered_peak_408	20	.	2.71047	4.36887	2.07196
chr1	23670278	23671404	C7KUGACXX_8_7962.sorted.filtered_peak_409	197	.	4.15719	22.78246	19.78332
chr1	23694478	23695753	C7KUGACXX_8_7962.sorted.filtered_peak_410	266	.	4.70827	29.82073	26.60373
chr1	23730248	23730825	C7KUGACXX_8_7962.sorted.filtered_peak_411	31	.	3.08394	5.52788	3.13079
chr1	23748804	23749249	C7KUGACXX_8_7962.sorted.filtered_peak_412	18	.	2.52371	4.08735	1.81487
chr1	23810644	23811551	C7KUGACXX_8_7962.sorted.filtered_peak_413	115	.	4.17993	14.30446	11.53631
chr1	23823587	23823889	C7KUGACXX_8_7962.sorted.filtered_peak_414	28	.	3.07986	5.17581	2.80166
chr1	23854670	23855006	C7KUGACXX_8_7962.sorted.filtered_peak_415	32	.	2.42062	5.65817	3.25125
chr1	23857590	23858146	C7KUGACXX_8_7962.sorted.filtered_peak_416	46	.	2.70748	7.11559	4.60310
chr1	23866163	23866805	C7KUGACXX_8_7962.sorted.filtered_peak_417	99	.	4.38260	12.69844	9.96931
chr1	23870996	23871568	C7KUGACXX_8_7962.sorted.filtered_peak_418	25	.	2.89610	4.90118	2.54933
chr1	23881258	23881775	C7KUGACXX_8_7962.sorted.filtered_peak_419	97	.	3.39078	12.50279	9.78063
chr1	23885803	23886292	C7KUGACXX_8_7962.sorted.filtered_peak_420	90	.	3.27988	11.72560	9.03493
chr1	23903803	23904111	C7KUGACXX_8_7962.sorted.filtered_peak_421	23	.	2.82514	4.73248	2.39492
chr1	23918581	23918965	C7KUGACXX_8_7962.sorted.filtered_peak_422	24	.	2.72371	4.74861	2.40183
chr1	23946060	23946547	C7KUGACXX_8_7962.sorted.filtered_peak_423	44	.	3.17997	6.96717	4.49832
chr1	23963953	23964249	C7KUGACXX_8_7962.sorted.filtered_peak_424	40	.	3.28054	6.56043	4.09025
chr1	24017957	24018856	C7KUGACXX_8_7962.sorted.filtered_peak_425	127	.	4.45492	15.52354	12.71767
chr1	24069423	24070702	C7KUGACXX_8_7962.sorted.filtered_peak_426	45	.	3.10451	6.99074	4.51762
chr1	24098698	24098948	C7KUGACXX_8_7962.sorted.filtered_peak_427	23	.	2.92310	4.64855	2.31798
chr1	24104533	24105284	C7KUGACXX_8_7962.sorted.filtered_peak_428	130	.	4.57028	15.89883	13.06590
chr1	24117399	24117745	C7KUGACXX_8_7962.sorted.filtered_peak_429	42	.	3.15359	6.75472	4.25927
chr1	24126967	24127573	C7KUGACXX_8_7962.sorted.filtered_peak_430	188	.	4.28901	21.77767	18.80901
chr1	24136320	24136570	C7KUGACXX_8_7962.sorted.filtered_peak_431	14	.	2.51993	3.67016	1.46044
chr1	24151635	24152169	C7KUGACXX_8_7962.sorted.filtered_peak_432	96	.	4.36805	12.34982	9.64936
chr1	24164856	24165516	C7KUGACXX_8_7962.sorted.filtered_peak_433	43	.	3.54262	6.80823	4.32954
chr1	24194289	24195421	C7KUGACXX_8_7962.sorted.filtered_peak_434	92	.	3.79247	11.92511	9.29994
chr1	24285390	24286687	C7KUGACXX_8_7962.sorted.filtered_peak_435	176	.	4.31673	20.65942	17.67988
chr1	24306429	24307256	C7KUGACXX_8_7962.sorted.filtered_peak_436	248	.	4.89283	28.01730	24.85662
chr1	24397339	24397675	C7KUGACXX_8_7962.sorted.filtered_peak_437	17	.	2.65784	4.06662	1.79222
chr1	24476451	24477260	C7KUGACXX_8_7962.sorted.filtered_peak_438	41	.	3.12475	6.59432	4.13911
chr1	24516687	24516955	C7KUGACXX_8_7962.sorted.filtered_peak_439	13	.	2.34753	3.56307	1.36900
chr1	24604066	24604320	C7KUGACXX_8_7962.sorted.filtered_peak_440	23	.	2.90663	4.62239	2.30547
chr1	24648214	24648481	C7KUGACXX_8_7962.sorted.filtered_peak_441	26	.	2.51038	5.01062	2.64723
chr1	24648688	24649113	C7KUGACXX_8_7962.sorted.filtered_peak_442	50	.	3.00522	7.53562	5.00939
chr1	24691798	24692171	C7KUGACXX_8_7962.sorted.filtered_peak_443	27	.	2.89978	5.09474	2.71958
chr1	24699553	24699948	C7KUGACXX_8_7962.sorted.filtered_peak_444	14	.	2.60112	3.67171	1.44000
chr1	24710886	24711254	C7KUGACXX_8_7962.sorted.filtered_peak_445	16	.	2.36451	3.84242	1.60695
chr1	24718622	24719061	C7KUGACXX_8_7962.sorted.filtered_peak_446	51	.	3.36195	7.72532	5.18955
chr1	24739909	24740474	C7KUGACXX_8_7962.sorted.filtered_peak_447	70	.	2.92730	9.60516	7.02774
chr1	24741932	24742467	C7KUGACXX_8_7962.sorted.filtered_peak_448	218	.	4.57603	24.91748	21.83700
chr1	24807738	24807999	C7KUGACXX_8_7962.sorted.filtered_peak_449	14	.	2.46012	3.68194	1.46942
chr1	24808505	24808779	C7KUGACXX_8_7962.sorted.filtered_peak_450	31	.	2.95180	5.55373	3.14391
chr1	24827852	24828168	C7KUGACXX_8_7962.sorted.filtered_peak_451	25	.	2.24058	4.93424	2.56776
chr1	24828485	24829816	C7KUGACXX_8_7962.sorted.filtered_peak_452	60	.	2.73183	8.61575	6.05536
chr1	24861498	24862116	C7KUGACXX_8_7962.sorted.filtered_peak_453	91	.	3.71407	11.85746	9.16555
chr1	24862930	24863421	C7KUGACXX_8_7962.sorted.filtered_peak_454	72	.	3.23805	9.83348	7.20710
chr1	24968996	24970152	C7KUGACXX_8_7962.sorted.filtered_peak_455	328	.	4.84547	36.22347	32.84459
chr1	25014977	25015360	C7KUGACXX_8_7962.sorted.filtered_peak_456	34	.	3.30895	5.92568	3.49026
chr1	25020863	25021288	C7KUGACXX_8_7962.sorted.filtered_peak_457	17	.	2.68500	4.01120	1.77299
chr1	25031877	25032248	C7KUGACXX_8_7962.sorted.filtered_peak_458	14	.	2.59952	3.67283	1.44650
chr1	25036270	25036594	C7KUGACXX_8_7962.sorted.filtered_peak_459	18	.	2.68178	4.14857	1.87147
chr1	25071285	25072308	C7KUGACXX_8_7962.sorted.filtered_peak_460	277	.	5.11807	31.03658	27.78776
chr1	25157019	25157451	C7KUGACXX_8_7962.sorted.filtered_peak_461	15	.	2.63411	3.77139	1.52999
chr1	25174275	25175245	C7KUGACXX_8_7962.sorted.filtered_peak_462	135	.	4.21267	16.34936	13.52433
chr1	25237375	25238175	C7KUGACXX_8_7962.sorted.filtered_peak_463	158	.	4.18481	18.75915	15.85338
chr1	25251631	25252205	C7KUGACXX_8_7962.sorted.filtered_peak_464	49	.	2.42150	7.46990	4.97495
chr1	25256364	25257259	C7KUGACXX_8_7962.sorted.filtered_peak_465	75	.	2.69288	10.09673	7.50166
chr1	25278992	25279271	C7KUGACXX_8_7962.sorted.filtered_peak_466	30	.	2.63730	5.49462	3.09163
chr1	25281417	25281931	C7KUGACXX_8_7962.sorted.filtered_peak_467	43	.	2.81497	6.83044	4.35444
chr1	25291280	25292046	C7KUGACXX_8_7962.sorted.filtered_peak_468	190	.	4.09428	22.09787	19.08936
chr1	25311580	25311939	C7KUGACXX_8_7962.sorted.filtered_peak_469	71	.	3.71387	9.77375	7.16324
chr1	25319192	25319619	C7KUGACXX_8_7962.sorted.filtered_peak_470	33	.	2.90118	5.81753	3.39405
chr1	25348759	25349904	C7KUGACXX_8_7962.sorted.filtered_peak_471	125	.	3.84917	15.36501	12.55833
chr1	25358488	25359124	C7KUGACXX_8_7962.sorted.filtered_peak_472	54	.	2.76408	8.02518	5.49637
chr1	25391238	25391612	C7KUGACXX_8_7962.sorted.filtered_peak_473	16	.	2.47881	3.85828	1.60593
chr1	25422161	25422442	C7KUGACXX_8_7962.sorted.filtered_peak_474	28	.	2.53637	5.26378	2.88201
chr1	25425910	25426535	C7KUGACXX_8_7962.sorted.filtered_peak_475	31	.	2.54000	5.54529	3.13807
chr1	25531422	25531776	C7KUGACXX_8_7962.sorted.filtered_peak_476	13	.	2.54961	3.52911	1.32144
chr1	25558556	25559762	C7KUGACXX_8_7962.sorted.filtered_peak_477	113	.	3.79086	14.05594	11.34752
chr1	25566092	25566896	C7KUGACXX_8_7962.sorted.filtered_peak_478	170	.	4.55672	19.94185	17.00869
chr1	25573091	25574495	C7KUGACXX_8_7962.sorted.filtered_peak_479	207	.	4.09337	23.80156	20.79063
chr1	25664704	25665934	C7KUGACXX_8_7962.sorted.filtered_peak_480	127	.	4.80283	15.56047	12.78950
chr1	25756516	25757593	C7KUGACXX_8_7962.sorted.filtered_peak_481	168	.	4.12385	19.77668	16.82316
chr1	25829925	25830594	C7KUGACXX_8_7962.sorted.filtered_peak_482	19	.	2.79680	4.26235	1.96814
chr1	25846986	25847328	C7KUGACXX_8_7962.sorted.filtered_peak_483	27	.	2.93769	5.11225	2.73651
chr1	25869841	25870530	C7KUGACXX_8_7962.sorted.filtered_peak_484	43	.	3.20550	6.85529	4.35290
chr1	25876048	25876526	C7KUGACXX_8_7962.sorted.filtered_peak_485	25	.	2.72834	4.91906	2.57279
chr1	25888910	25889258	C7KUGACXX_8_7962.sorted.filtered_peak_486	41	.	2.99626	6.59856	4.12009
chr1	25935085	25935380	C7KUGACXX_8_7962.sorted.filtered_peak_487	40	.	3.28936	6.54793	4.06515
chr1	25942691	25943570	C7KUGACXX_8_7962.sorted.filtered_peak_488	44	.	2.68865	6.90049	4.43997
chr1	25969141	25969594	C7KUGACXX_8_7962.sorted.filtered_peak_489	68	.	3.68270	9.41287	6.80002
chr1	26002444	26003306	C7KUGACXX_8_7962.sorted.filtered_peak_490	54	.	3.23675	7.93027	5.42750
chr1	26101434	26102002	C7KUGACXX_8_7962.sorted.filtered_peak_491	64	.	3.61517	9.09081	6.49143
chr1	26126339	26126718	C7KUGACXX_8_7962.sorted.filtered_peak_492	17	.	2.42394	4.01391	1.76199
chr1	26146087	26147481	C7KUGACXX_8_7962.sorted.filtered_peak_493	103	.	3.43654	12.97799	10.31801
chr1	26185627	26186634	C7KUGACXX_8_7962.sorted.filtered_peak_494	111	.	4.15556	13.83159	11.10619
chr1	26201930	26202502	C7KUGACXX_8_7962.sorted.filtered_peak_495	18	.	2.58556	4.10522	1.84653
chr1	26221879	26222320	C7KUGACXX_8_7962.sorted.filtered_peak_496	66	.	3.80864	9.20421	6.61764
chr1	26231519	26232357	C7KUGACXX_8_7962.sorted.filtered_peak_497	86	.	3.43889	11.32658	8.64687
chr1	26232646	26233315	C7KUGACXX_8_7962.sorted.filtered_peak_498	35	.	2.59286	5.94308	3.52784
chr1	26244419	26244714	C7KUGACXX_8_7962.sorted.filtered_peak_499	31	.	3.06378	5.51130	3.10477
chr1	26297656	26298099	C7KUGACXX_8_7962.sorted.filtered_peak_500	34	.	3.14539	5.81355	3.40484
chr1	26317203	26317639	C7KUGACXX_8_7962.sorted.filtered_peak_501	47	.	3.40411	7.30025	4.77736
chr1	26324194	26325067	C7KUGACXX_8_7962.sorted.filtered_peak_502	266	.	4.95738	29.77319	26.60739
chr1	26361803	26362716	C7KUGACXX_8_7962.sorted.filtered_peak_503	77	.	3.46763	10.43087	7.76194
chr1	26431299	26431767	C7KUGACXX_8_7962.sorted.filtered_peak_504	11	.	2.43661	3.27905	1.14143
chr1	26437432	26438884	C7KUGACXX_8_7962.sorted.filtered_peak_505	159	.	4.04467	18.82642	15.93149
chr1	26452745	26453371	C7KUGACXX_8_7962.sorted.filtered_peak_506	188	.	4.88336	21.83982	18.83827
chr1	26471567	26472127	C7KUGACXX_8_7962.sorted.filtered_peak_507	19	.	2.72415	4.23488	1.93768
chr1	26496242	26496866	C7KUGACXX_8_7962.sorted.filtered_peak_508	58	.	3.48361	8.39701	5.86240
chr1	26560196	26561304	C7KUGACXX_8_7962.sorted.filtered_peak_509	294	.	5.03645	32.75318	29.47857
chr1	26602190	26603009	C7KUGACXX_8_7962.sorted.filtered_peak_510	30	.	2.40547	5.48936	3.07712
chr1	26606081	26606758	C7KUGACXX_8_7962.sorted.filtered_peak_511	47	.	2.52767	7.29580	4.78664
chr1	26611239	26611807	C7KUGACXX_8_7962.sorted.filtered_peak_512	54	.	2.56685	8.05900	5.49869
chr1	26613790	26614278	C7KUGACXX_8_7962.sorted.filtered_peak_513	51	.	2.61965	7.68156	5.16829
chr1	26632797	26634184	C7KUGACXX_8_7962.sorted.filtered_peak_514	99	.	3.50394	12.55956	9.93368
chr1	26644288	26644751	C7KUGACXX_8_7962.sorted.filtered_peak_515	13	.	2.12418	3.58952	1.38242
chr1	26647820	26648397	C7KUGACXX_8_7962.sorted.filtered_peak_516	52	.	3.03067	7.78060	5.25130
chr1	26662665	26663464	C7KUGACXX_8_7962.sorted.filtered_peak_517	45	.	3.35634	7.10883	4.59358
chr1	26685299	26685933	C7KUGACXX_8_7962.sorted.filtered_peak_518	18	.	2.49383	4.11706	1.84360
chr1	26690327	26690663	C7KUGACXX_8_7962.sorted.filtered_peak_519	65	.	3.71099	9.16641	6.55698
chr1	26704477	26705392	C7KUGACXX_8_7962.sorted.filtered_peak_520	198	.	4.95919	22.92561	19.89940
chr1	26710599	26710994	C7KUGACXX_8_7962.sorted.filtered_peak_521	58	.	3.91953	8.46405	5.88330
chr1	26717978	26718391	C7KUGACXX_8_7962.sorted.filtered_peak_522	31	.	2.99826	5.56710	3.16290
chr1	26735071	26735332	C7KUGACXX_8_7962.sorted.filtered_peak_523	33	.	3.28148	5.79374	3.35858
chr1	26743648	26744007	C7KUGACXX_8_7962.sorted.filtered_peak_524	16	.	2.64127	3.95961	1.69880
chr1	26758458	26759206	C7KUGACXX_8_7962.sorted.filtered_peak_525	308	.	6.38770	34.13060	30.81021
chr1	26798757	26800039	C7KUGACXX_8_7962.sorted.filtered_peak_526	127	.	3.51153	15.58206	12.78782
chr1	26826684	26828074	C7KUGACXX_8_7962.sorted.filtered_peak_527	127	.	4.19742	15.57665	12.73843
chr1	26856125	26856416	C7KUGACXX_8_7962.sorted.filtered_peak_528	23	.	2.75314	4.72729	2.39100
chr1	26868139	26869073	C7KUGACXX_8_7962.sorted.filtered_peak_529	69	.	2.94340	9.57041	6.97390
chr1	26872028	26872498	C7KUGACXX_8_7962.sorted.filtered_peak_530	61	.	2.95108	8.70875	6.12593
chr1	26909279	26909612	C7KUGACXX_8_7962.sorted.filtered_peak_531	37	.	3.12683	6.18484	3.73832
chr1	26946590	26948139	C7KUGACXX_8_7962.sorted.filtered_peak_532	185	.	4.18434	21.53352	18.54791
chr1	27003979	27004553	C7KUGACXX_8_7962.sorted.filtered_peak_533	47	.	3.67478	7.24628	4.72772
chr1	27018784	27019877	C7KUGACXX_8_7962.sorted.filtered_peak_534	59	.	2.41545	8.48028	5.93434
chr1	27021724	27022558	C7KUGACXX_8_7962.sorted.filtered_peak_535	64	.	2.37235	8.96605	6.40153
chr1	27050017	27050267	C7KUGACXX_8_7962.sorted.filtered_peak_536	29	.	2.89120	5.33509	2.93770
chr1	27060398	27060865	C7KUGACXX_8_7962.sorted.filtered_peak_537	22	.	2.76783	4.59829	2.26805
chr1	27070343	27071150	C7KUGACXX_8_7962.sorted.filtered_peak_538	143	.	4.32685	17.17440	14.35378
chr1	27113694	27114846	C7KUGACXX_8_7962.sorted.filtered_peak_539	179	.	3.76493	20.99038	17.99668
chr1	27115690	27115993	C7KUGACXX_8_7962.sorted.filtered_peak_540	23	.	2.04177	4.72684	2.38602
chr1	27126006	27126544	C7KUGACXX_8_7962.sorted.filtered_peak_541	17	.	2.61824	3.99358	1.73531
chr1	27152791	27153419	C7KUGACXX_8_7962.sorted.filtered_peak_542	68	.	3.28591	9.46819	6.88718
chr1	27159833	27160506	C7KUGACXX_8_7962.sorted.filtered_peak_543	145	.	4.16084	17.33101	14.50429
chr1	27165217	27165771	C7KUGACXX_8_7962.sorted.filtered_peak_544	61	.	3.62852	8.73688	6.16977
chr1	27191166	27192187	C7KUGACXX_8_7962.sorted.filtered_peak_545	162	.	4.50429	19.14303	16.22052
chr1	27216237	27217171	C7KUGACXX_8_7962.sorted.filtered_peak_546	54	.	3.25548	7.97621	5.46802
chr1	27226474	27227327	C7KUGACXX_8_7962.sorted.filtered_peak_547	82	.	4.16015	10.93370	8.29181
chr1	27247737	27248601	C7KUGACXX_8_7962.sorted.filtered_peak_548	261	.	5.64478	29.32008	26.13328
chr1	27293422	27293675	C7KUGACXX_8_7962.sorted.filtered_peak_549	31	.	3.17239	5.59047	3.18039
chr1	27319943	27320272	C7KUGACXX_8_7962.sorted.filtered_peak_550	47	.	3.23483	7.30788	4.79158
chr1	27324264	27324524	C7KUGACXX_8_7962.sorted.filtered_peak_551	39	.	3.00573	6.47145	3.99409
chr1	27371059	27371517	C7KUGACXX_8_7962.sorted.filtered_peak_552	58	.	3.77135	8.44476	5.88739
chr1	27423909	27424159	C7KUGACXX_8_7962.sorted.filtered_peak_553	22	.	2.75909	4.52134	2.20168
chr1	27438520	27439018	C7KUGACXX_8_7962.sorted.filtered_peak_554	25	.	2.74672	4.88750	2.52689
chr1	27463466	27464080	C7KUGACXX_8_7962.sorted.filtered_peak_555	77	.	3.84729	10.38263	7.72361
chr1	27481095	27482102	C7KUGACXX_8_7962.sorted.filtered_peak_556	131	.	3.89670	15.98808	13.19556
chr1	27524536	27524878	C7KUGACXX_8_7962.sorted.filtered_peak_557	40	.	3.45896	6.52524	4.07025
chr1	27560286	27561566	C7KUGACXX_8_7962.sorted.filtered_peak_558	243	.	4.61363	27.38548	24.30309
chr1	27611201	27611516	C7KUGACXX_8_7962.sorted.filtered_peak_559	78	.	4.49779	10.46042	7.80011
chr1	27627264	27627585	C7KUGACXX_8_7962.sorted.filtered_peak_560	42	.	3.25105	6.74015	4.25392
chr1	27648237	27649240	C7KUGACXX_8_7962.sorted.filtered_peak_561	234	.	4.96494	26.49808	23.42818
chr1	27668048	27669253	C7KUGACXX_8_7962.sorted.filtered_peak_562	27	.	2.52743	5.15191	2.77342
chr1	27669737	27670319	C7KUGACXX_8_7962.sorted.filtered_peak_563	84	.	3.56716	11.14554	8.47195
chr1	27683826	27684330	C7KUGACXX_8_7962.sorted.filtered_peak_564	34	.	2.83702	5.86090	3.44075
chr1	27691997	27693161	C7KUGACXX_8_7962.sorted.filtered_peak_565	41	.	2.79206	6.66515	4.18691
chr1	27718786	27719268	C7KUGACXX_8_7962.sorted.filtered_peak_566	116	.	4.09772	14.40578	11.62144
chr1	27721862	27722220	C7KUGACXX_8_7962.sorted.filtered_peak_567	36	.	2.70745	6.11856	3.67689
chr1	27744886	27745249	C7KUGACXX_8_7962.sorted.filtered_peak_568	50	.	3.32406	7.56105	5.04307
chr1	27748499	27748749	C7KUGACXX_8_7962.sorted.filtered_peak_569	21	.	2.65845	4.50878	2.18388
chr1	27757428	27757969	C7KUGACXX_8_7962.sorted.filtered_peak_570	22	.	2.68757	4.55702	2.24027
chr1	27781795	27782289	C7KUGACXX_8_7962.sorted.filtered_peak_571	48	.	3.63679	7.32223	4.80461
chr1	27816230	27817289	C7KUGACXX_8_7962.sorted.filtered_peak_572	201	.	4.63511	23.10802	20.10597
chr1	27848951	27849224	C7KUGACXX_8_7962.sorted.filtered_peak_573	15	.	2.39974	3.76515	1.55189
chr1	27869447	27869725	C7KUGACXX_8_7962.sorted.filtered_peak_574	26	.	2.96330	5.01275	2.64718
chr1	27894870	27895446	C7KUGACXX_8_7962.sorted.filtered_peak_575	154	.	4.62571	18.38057	15.49778
chr1	27930342	27930925	C7KUGACXX_8_7962.sorted.filtered_peak_576	87	.	3.25930	11.46417	8.78411
chr1	27944818	27945160	C7KUGACXX_8_7962.sorted.filtered_peak_577	36	.	3.04812	6.05632	3.61461
chr1	27959070	27959628	C7KUGACXX_8_7962.sorted.filtered_peak_578	19	.	2.26783	4.28132	1.98184
chr1	27960611	27960975	C7KUGACXX_8_7962.sorted.filtered_peak_579	27	.	2.47550	5.16308	2.78473
chr1	27970221	27970749	C7KUGACXX_8_7962.sorted.filtered_peak_580	29	.	3.00957	5.34085	2.94741
chr1	27986011	27986799	C7KUGACXX_8_7962.sorted.filtered_peak_581	70	.	2.89971	9.62733	7.00946
chr1	27989203	27990032	C7KUGACXX_8_7962.sorted.filtered_peak_582	72	.	2.98625	9.89212	7.23822
chr1	27998384	27999153	C7KUGACXX_8_7962.sorted.filtered_peak_583	118	.	4.02705	14.67509	11.87658
chr1	28051980	28053037	C7KUGACXX_8_7962.sorted.filtered_peak_584	285	.	5.08285	31.81294	28.56659
chr1	28099231	28100537	C7KUGACXX_8_7962.sorted.filtered_peak_585	178	.	4.10339	20.76029	17.83953
chr1	28157033	28157859	C7KUGACXX_8_7962.sorted.filtered_peak_586	135	.	4.42869	16.36914	13.55948
chr1	28184408	28184946	C7KUGACXX_8_7962.sorted.filtered_peak_587	37	.	3.34263	6.21003	3.76226
chr1	28195529	28196048	C7KUGACXX_8_7962.sorted.filtered_peak_588	83	.	3.54561	10.99919	8.33971
chr1	28198671	28199101	C7KUGACXX_8_7962.sorted.filtered_peak_589	35	.	2.69523	6.02570	3.58284
chr1	28213684	28214120	C7KUGACXX_8_7962.sorted.filtered_peak_590	31	.	2.66150	5.54069	3.15395
chr1	28240793	28241683	C7KUGACXX_8_7962.sorted.filtered_peak_591	289	.	5.75295	32.22840	28.98310
chr1	28269947	28270199	C7KUGACXX_8_7962.sorted.filtered_peak_592	25	.	2.83391	4.91874	2.55315
chr1	28286049	28286861	C7KUGACXX_8_7962.sorted.filtered_peak_593	81	.	3.75290	10.85801	8.18483
chr1	28306139	28306460	C7KUGACXX_8_7962.sorted.filtered_peak_594	24	.	2.94266	4.73411	2.40135
chr1	28382693	28383252	C7KUGACXX_8_7962.sorted.filtered_peak_595	54	.	3.70627	7.95035	5.41523
chr1	28414562	28415532	C7KUGACXX_8_7962.sorted.filtered_peak_596	264	.	5.27304	29.62421	26.44818
chr1	28495719	28496254	C7KUGACXX_8_7962.sorted.filtered_peak_597	152	.	5.05659	18.19888	15.29600
chr1	28499012	28499422	C7KUGACXX_8_7962.sorted.filtered_peak_598	35	.	2.79216	5.91711	3.50231
chr1	28525757	28526833	C7KUGACXX_8_7962.sorted.filtered_peak_599	65	.	3.66664	9.10478	6.50364
chr1	28535392	28535916	C7KUGACXX_8_7962.sorted.filtered_peak_600	41	.	3.53175	6.68770	4.19843
chr1	28558874	28559726	C7KUGACXX_8_7962.sorted.filtered_peak_601	85	.	3.36338	11.18712	8.53103
chr1	28562342	28562851	C7KUGACXX_8_7962.sorted.filtered_peak_602	173	.	4.60607	20.27082	17.32627
chr1	28572937	28573372	C7KUGACXX_8_7962.sorted.filtered_peak_603	37	.	2.43473	6.15972	3.72654
chr1	28573584	28574166	C7KUGACXX_8_7962.sorted.filtered_peak_604	259	.	5.00525	29.13461	25.94444
chr1	28582680	28583134	C7KUGACXX_8_7962.sorted.filtered_peak_605	82	.	3.40619	10.90877	8.24660
chr1	28585666	28586311	C7KUGACXX_8_7962.sorted.filtered_peak_606	235	.	5.04608	26.60365	23.50614
chr1	28655209	28655811	C7KUGACXX_8_7962.sorted.filtered_peak_607	273	.	6.04830	30.60947	27.37795
chr1	28656071	28656435	C7KUGACXX_8_7962.sorted.filtered_peak_608	11	.	2.11107	3.33923	1.18535
chr1	28686217	28686608	C7KUGACXX_8_7962.sorted.filtered_peak_609	17	.	2.72444	4.03134	1.75445
chr1	28695899	28696711	C7KUGACXX_8_7962.sorted.filtered_peak_610	65	.	3.52797	9.10204	6.51043
chr1	28736267	28736520	C7KUGACXX_8_7962.sorted.filtered_peak_611	47	.	3.69768	7.25468	4.72447
chr1	28776458	28776741	C7KUGACXX_8_7962.sorted.filtered_peak_612	19	.	2.77130	4.27113	1.98178
chr1	28776956	28777315	C7KUGACXX_8_7962.sorted.filtered_peak_613	17	.	2.68941	3.95233	1.70158
chr1	28832066	28833053	C7KUGACXX_8_7962.sorted.filtered_peak_614	188	.	3.99862	21.78719	18.86205
chr1	28844371	28845502	C7KUGACXX_8_7962.sorted.filtered_peak_615	87	.	3.77940	11.43439	8.79509
chr1	28879083	28880314	C7KUGACXX_8_7962.sorted.filtered_peak_616	192	.	4.60067	22.22731	19.29142
chr1	28907631	28908861	C7KUGACXX_8_7962.sorted.filtered_peak_617	170	.	4.00094	19.98167	17.06536
chr1	28969150	28970198	C7KUGACXX_8_7962.sorted.filtered_peak_618	179	.	4.25089	20.91387	17.99298
chr1	28974494	28975745	C7KUGACXX_8_7962.sorted.filtered_peak_619	200	.	4.43204	23.11692	20.07885
chr1	28994741	28996655	C7KUGACXX_8_7962.sorted.filtered_peak_620	82	.	3.30577	10.88902	8.24783
chr1	29062916	29064399	C7KUGACXX_8_7962.sorted.filtered_peak_621	167	.	4.09354	19.57862	16.71435
chr1	29070584	29070950	C7KUGACXX_8_7962.sorted.filtered_peak_622	14	.	2.58759	3.63634	1.41245
chr1	29101639	29102017	C7KUGACXX_8_7962.sorted.filtered_peak_623	57	.	3.76851	8.31415	5.74980
chr1	29111629	29111948	C7KUGACXX_8_7962.sorted.filtered_peak_624	46	.	3.59595	7.13463	4.63629
chr1	29203720	29204077	C7KUGACXX_8_7962.sorted.filtered_peak_625	22	.	2.90338	4.61285	2.28582
chr1	29211602	29211907	C7KUGACXX_8_7962.sorted.filtered_peak_626	44	.	2.75543	6.98586	4.48810
chr1	29213173	29213776	C7KUGACXX_8_7962.sorted.filtered_peak_627	66	.	3.06864	9.20799	6.60700
chr1	29240633	29242080	C7KUGACXX_8_7962.sorted.filtered_peak_628	76	.	3.36437	10.21222	7.60088
chr1	29253093	29253930	C7KUGACXX_8_7962.sorted.filtered_peak_629	101	.	3.88833	12.87916	10.17378
chr1	29254648	29255206	C7KUGACXX_8_7962.sorted.filtered_peak_630	40	.	2.83817	6.51346	4.03883
chr1	29450687	29451232	C7KUGACXX_8_7962.sorted.filtered_peak_631	19	.	2.40995	4.19041	1.91133
chr1	29507580	29509066	C7KUGACXX_8_7962.sorted.filtered_peak_632	197	.	4.02450	22.73717	19.73732
chr1	29524046	29524322	C7KUGACXX_8_7962.sorted.filtered_peak_633	33	.	2.96521	5.73442	3.31117
chr1	29529380	29529655	C7KUGACXX_8_7962.sorted.filtered_peak_634	43	.	3.29369	6.81061	4.31053
chr1	29557018	29557708	C7KUGACXX_8_7962.sorted.filtered_peak_635	130	.	4.34403	15.88164	13.05910
chr1	29562781	29563167	C7KUGACXX_8_7962.sorted.filtered_peak_636	53	.	3.25345	7.92729	5.37665
chr1	30349504	30349792	C7KUGACXX_8_7962.sorted.filtered_peak_637	16	.	2.68985	3.94095	1.68214
chr1	30663934	30664571	C7KUGACXX_8_7962.sorted.filtered_peak_638	128	.	4.42649	15.64243	12.87044
chr1	30755990	30756389	C7KUGACXX_8_7962.sorted.filtered_peak_639	47	.	3.23232	7.25485	4.74544
chr1	30853343	30853594	C7KUGACXX_8_7962.sorted.filtered_peak_640	28	.	2.85452	5.29735	2.89970
chr1	31190850	31192312	C7KUGACXX_8_7962.sorted.filtered_peak_641	292	.	4.21389	32.48792	29.21344
chr1	31205454	31205791	C7KUGACXX_8_7962.sorted.filtered_peak_642	13	.	2.42500	3.54600	1.34122
chr1	31216359	31217166	C7KUGACXX_8_7962.sorted.filtered_peak_643	103	.	3.31712	13.00757	10.33462
chr1	31222613	31222904	C7KUGACXX_8_7962.sorted.filtered_peak_644	34	.	2.51647	5.89866	3.46539
chr1	31229193	31230053	C7KUGACXX_8_7962.sorted.filtered_peak_645	42	.	2.57855	6.69841	4.22832
chr1	31230379	31230629	C7KUGACXX_8_7962.sorted.filtered_peak_646	20	.	2.18327	4.38716	2.07628
chr1	31238804	31239072	C7KUGACXX_8_7962.sorted.filtered_peak_647	24	.	2.63982	4.74824	2.40362
chr1	31252332	31252800	C7KUGACXX_8_7962.sorted.filtered_peak_648	83	.	3.87520	11.04596	8.36350
chr1	31402056	31402309	C7KUGACXX_8_7962.sorted.filtered_peak_649	20	.	2.78422	4.31449	2.01328
chr1	31482797	31483477	C7KUGACXX_8_7962.sorted.filtered_peak_650	29	.	2.90438	5.36332	2.96895
chr1	31537894	31538920	C7KUGACXX_8_7962.sorted.filtered_peak_651	124	.	3.89212	15.22474	12.44924
chr1	31627430	31628705	C7KUGACXX_8_7962.sorted.filtered_peak_652	48	.	3.17843	7.41418	4.89391
chr1	31636072	31636435	C7KUGACXX_8_7962.sorted.filtered_peak_653	12	.	2.50436	3.41544	1.25063
chr1	31656821	31657095	C7KUGACXX_8_7962.sorted.filtered_peak_654	20	.	2.65958	4.38187	2.08264
chr1	31769118	31770142	C7KUGACXX_8_7962.sorted.filtered_peak_655	208	.	4.60751	23.93906	20.89564
chr1	31867564	31868023	C7KUGACXX_8_7962.sorted.filtered_peak_656	59	.	3.82667	8.55227	5.97248
chr1	31885917	31886525	C7KUGACXX_8_7962.sorted.filtered_peak_657	18	.	2.62217	4.13649	1.85527
chr1	31959906	31960287	C7KUGACXX_8_7962.sorted.filtered_peak_658	18	.	2.59977	4.08246	1.80563
chr1	32014486	32015294	C7KUGACXX_8_7962.sorted.filtered_peak_659	34	.	3.14693	5.82040	3.40815
chr1	32059842	32060117	C7KUGACXX_8_7962.sorted.filtered_peak_660	12	.	2.53273	3.48068	1.27968
chr1	32109848	32110989	C7KUGACXX_8_7962.sorted.filtered_peak_661	259	.	4.81540	29.12494	25.91719
chr1	32170791	32171200	C7KUGACXX_8_7962.sorted.filtered_peak_662	53	.	3.33136	7.92112	5.38602
chr1	32226392	32226766	C7KUGACXX_8_7962.sorted.filtered_peak_663	18	.	2.35062	4.12229	1.85647
chr1	32253908	32255024	C7KUGACXX_8_7962.sorted.filtered_peak_664	70	.	2.97287	9.61108	7.05164
chr1	32281640	32282121	C7KUGACXX_8_7962.sorted.filtered_peak_665	22	.	2.78651	4.57871	2.25267
chr1	32292586	32293160	C7KUGACXX_8_7962.sorted.filtered_peak_666	26	.	2.92084	5.01053	2.64720
chr1	32314049	32314613	C7KUGACXX_8_7962.sorted.filtered_peak_667	20	.	2.69838	4.33273	2.03873
chr1	32354792	32355362	C7KUGACXX_8_7962.sorted.filtered_peak_668	71	.	3.92901	9.73851	7.11822
chr1	32403353	32404407	C7KUGACXX_8_7962.sorted.filtered_peak_669	105	.	2.89445	13.30520	10.55922
chr1	32405425	32405924	C7KUGACXX_8_7962.sorted.filtered_peak_670	44	.	2.18037	6.96387	4.46111
chr1	32409266	32410508	C7KUGACXX_8_7962.sorted.filtered_peak_671	44	.	2.52412	6.93314	4.47647
chr1	32421620	32422184	C7KUGACXX_8_7962.sorted.filtered_peak_672	64	.	3.44262	9.03259	6.46108
chr1	32429716	32430319	C7KUGACXX_8_7962.sorted.filtered_peak_673	43	.	3.36198	6.80502	4.36143
chr1	32447598	32447866	C7KUGACXX_8_7962.sorted.filtered_peak_674	22	.	2.58984	4.56891	2.24894
chr1	32450958	32451341	C7KUGACXX_8_7962.sorted.filtered_peak_675	14	.	2.33993	3.69773	1.48024
chr1	32455180	32455430	C7KUGACXX_8_7962.sorted.filtered_peak_676	30	.	2.96411	5.45087	3.04805
chr1	32478938	32480017	C7KUGACXX_8_7962.sorted.filtered_peak_677	327	.	4.75963	36.14227	32.78328
chr1	32480295	32480740	C7KUGACXX_8_7962.sorted.filtered_peak_678	12	.	1.85382	3.40930	1.24564
chr1	32528898	32529469	C7KUGACXX_8_7962.sorted.filtered_peak_679	33	.	3.11580	5.70726	3.30478
chr1	32538007	32539134	C7KUGACXX_8_7962.sorted.filtered_peak_680	222	.	4.59076	25.33002	22.25112
chr1	32573370	32574519	C7KUGACXX_8_7962.sorted.filtered_peak_681	113	.	3.95403	14.15671	11.39037
chr1	32644900	32646096	C7KUGACXX_8_7962.sorted.filtered_peak_682	196	.	4.41769	22.67423	19.69241
chr1	32665846	32666414	C7KUGACXX_8_7962.sorted.filtered_peak_683	32	.	2.50970	5.64629	3.22768
chr1	32666807	32667336	C7KUGACXX_8_7962.sorted.filtered_peak_684	26	.	2.31951	4.99217	2.63931
chr1	32670906	32671520	C7KUGACXX_8_7962.sorted.filtered_peak_685	55	.	2.97547	8.04204	5.51169
chr1	32687594	32688351	C7KUGACXX_8_7962.sorted.filtered_peak_686	81	.	3.95806	10.79887	8.16724
chr1	32706138	32707005	C7KUGACXX_8_7962.sorted.filtered_peak_687	28	.	2.87481	5.16839	2.81617
chr1	32713815	32714115	C7KUGACXX_8_7962.sorted.filtered_peak_688	25	.	2.28251	4.90523	2.54494
chr1	32715448	32716180	C7KUGACXX_8_7962.sorted.filtered_peak_689	58	.	2.71377	8.36588	5.82045
chr1	32716568	32716942	C7KUGACXX_8_7962.sorted.filtered_peak_690	33	.	2.33204	5.78064	3.35161
chr1	32729322	32729598	C7KUGACXX_8_7962.sorted.filtered_peak_691	15	.	2.64262	3.79758	1.55374
chr1	32739256	32739714	C7KUGACXX_8_7962.sorted.filtered_peak_692	25	.	2.84538	4.91844	2.55518
chr1	32757208	32758370	C7KUGACXX_8_7962.sorted.filtered_peak_693	181	.	4.61048	21.08815	18.17958
chr1	32785394	32786078	C7KUGACXX_8_7962.sorted.filtered_peak_694	44	.	3.21804	6.90447	4.41776
chr1	32787506	32787802	C7KUGACXX_8_7962.sorted.filtered_peak_695	32	.	2.93998	5.66705	3.24604
chr1	32801631	32802034	C7KUGACXX_8_7962.sorted.filtered_peak_696	39	.	2.64909	6.41522	3.95305
chr1	32802953	32803203	C7KUGACXX_8_7962.sorted.filtered_peak_697	17	.	2.19490	4.05882	1.78733
chr1	32816674	32817389	C7KUGACXX_8_7962.sorted.filtered_peak_698	167	.	4.79221	19.65502	16.70244
chr1	32837695	32838362	C7KUGACXX_8_7962.sorted.filtered_peak_699	83	.	4.25537	10.98756	8.32598
chr1	32859748	32860639	C7KUGACXX_8_7962.sorted.filtered_peak_700	252	.	5.77024	28.36229	25.21468
chr1	32879528	32879821	C7KUGACXX_8_7962.sorted.filtered_peak_701	70	.	4.23998	9.67466	7.03435
chr1	32966136	32966600	C7KUGACXX_8_7962.sorted.filtered_peak_702	15	.	2.53937	3.79922	1.56417
chr1	32986075	32986354	C7KUGACXX_8_7962.sorted.filtered_peak_703	55	.	3.84559	8.11409	5.54432
chr1	33077689	33078057	C7KUGACXX_8_7962.sorted.filtered_peak_704	27	.	3.07630	5.12406	2.74281
chr1	33093098	33093681	C7KUGACXX_8_7962.sorted.filtered_peak_705	47	.	3.60493	7.23652	4.70672
chr1	33115877	33117342	C7KUGACXX_8_7962.sorted.filtered_peak_706	213	.	4.34656	24.42163	21.37101
chr1	33177753	33178265	C7KUGACXX_8_7962.sorted.filtered_peak_707	77	.	4.09836	10.46260	7.79669
chr1	33190655	33190945	C7KUGACXX_8_7962.sorted.filtered_peak_708	17	.	2.70657	3.97886	1.70808
chr1	33219191	33219585	C7KUGACXX_8_7962.sorted.filtered_peak_709	18	.	2.55895	4.13390	1.85717
chr1	33238604	33239133	C7KUGACXX_8_7962.sorted.filtered_peak_710	23	.	2.75907	4.64378	2.31461
chr1	33264458	33265216	C7KUGACXX_8_7962.sorted.filtered_peak_711	142	.	4.95323	17.12043	14.24525
chr1	33266736	33267097	C7KUGACXX_8_7962.sorted.filtered_peak_712	42	.	3.04494	6.69253	4.21162
chr1	33282519	33283931	C7KUGACXX_8_7962.sorted.filtered_peak_713	125	.	3.53677	15.29913	12.54487
chr1	33342242	33342579	C7KUGACXX_8_7962.sorted.filtered_peak_714	19	.	2.63454	4.27997	1.99511
chr1	33405275	33405715	C7KUGACXX_8_7962.sorted.filtered_peak_715	26	.	2.90881	4.97103	2.60791
chr1	33427924	33428185	C7KUGACXX_8_7962.sorted.filtered_peak_716	14	.	2.06048	3.67027	1.45932
chr1	33429458	33430794	C7KUGACXX_8_7962.sorted.filtered_peak_717	100	.	3.37787	12.74876	10.07395
chr1	33446594	33447199	C7KUGACXX_8_7962.sorted.filtered_peak_718	52	.	3.09124	7.73185	5.20851
chr1	33449961	33450287	C7KUGACXX_8_7962.sorted.filtered_peak_719	36	.	2.75154	6.13037	3.67407
chr1	33457812	33458529	C7KUGACXX_8_7962.sorted.filtered_peak_720	40	.	3.10481	6.46746	4.00612
chr1	33466716	33467066	C7KUGACXX_8_7962.sorted.filtered_peak_721	13	.	2.44277	3.59817	1.38900
chr1	33502221	33502903	C7KUGACXX_8_7962.sorted.filtered_peak_722	229	.	5.75241	26.05470	22.96579
chr1	33510938	33511877	C7KUGACXX_8_7962.sorted.filtered_peak_723	31	.	2.98841	5.53516	3.14136
chr1	33521343	33521613	C7KUGACXX_8_7962.sorted.filtered_peak_724	17	.	2.72712	4.04241	1.76639
chr1	33546330	33546903	C7KUGACXX_8_7962.sorted.filtered_peak_725	115	.	4.32461	14.29656	11.54427
chr1	33554157	33554527	C7KUGACXX_8_7962.sorted.filtered_peak_726	54	.	3.51216	8.04210	5.49264
chr1	33563993	33564310	C7KUGACXX_8_7962.sorted.filtered_peak_727	26	.	2.49255	4.99484	2.64808
chr1	33564725	33565558	C7KUGACXX_8_7962.sorted.filtered_peak_728	82	.	3.63282	10.90488	8.21684
chr1	33592510	33593459	C7KUGACXX_8_7962.sorted.filtered_peak_729	306	.	5.10329	34.01811	30.69836
chr1	33646329	33647173	C7KUGACXX_8_7962.sorted.filtered_peak_730	38	.	2.78380	6.33072	3.87425
chr1	33647347	33647887	C7KUGACXX_8_7962.sorted.filtered_peak_731	38	.	2.76017	6.25259	3.81304
chr1	33721839	33722489	C7KUGACXX_8_7962.sorted.filtered_peak_732	31	.	2.79950	5.49334	3.11577
chr1	33761096	33761424	C7KUGACXX_8_7962.sorted.filtered_peak_733	64	.	3.85841	9.08724	6.48969
chr1	33764357	33764640	C7KUGACXX_8_7962.sorted.filtered_peak_734	29	.	2.76005	5.33898	2.94642
chr1	33815113	33816153	C7KUGACXX_8_7962.sorted.filtered_peak_735	73	.	3.15328	9.92027	7.31543
chr1	33896444	33896859	C7KUGACXX_8_7962.sorted.filtered_peak_736	64	.	3.49654	9.06087	6.46567
chr1	33920279	33920551	C7KUGACXX_8_7962.sorted.filtered_peak_737	19	.	2.81830	4.30864	1.99791
chr1	33937830	33938362	C7KUGACXX_8_7962.sorted.filtered_peak_738	103	.	4.13861	13.13713	10.38703
chr1	34098753	34099126	C7KUGACXX_8_7962.sorted.filtered_peak_739	12	.	2.36674	3.43210	1.26387
chr1	35208301	35208630	C7KUGACXX_8_7962.sorted.filtered_peak_740	20	.	2.59032	4.34353	2.04402
chr1	35318296	35318831	C7KUGACXX_8_7962.sorted.filtered_peak_741	45	.	3.20373	7.04092	4.56603
chr1	35324855	35325694	C7KUGACXX_8_7962.sorted.filtered_peak_742	99	.	3.65531	12.60522	9.91345
chr1	35331855	35332368	C7KUGACXX_8_7962.sorted.filtered_peak_743	79	.	3.62295	10.61848	7.97754
chr1	35450153	35450411	C7KUGACXX_8_7962.sorted.filtered_peak_744	25	.	2.67016	4.87146	2.51762
chr1	35450696	35451126	C7KUGACXX_8_7962.sorted.filtered_peak_745	79	.	3.83065	10.58898	7.95183
chr1	35496462	35497759	C7KUGACXX_8_7962.sorted.filtered_peak_746	165	.	4.45883	19.38812	16.54222
chr1	35544637	35545421	C7KUGACXX_8_7962.sorted.filtered_peak_747	127	.	4.73369	15.50646	12.70480
chr1	35657258	35659119	C7KUGACXX_8_7962.sorted.filtered_peak_748	121	.	3.35984	14.90900	12.17330
chr1	35667686	35668065	C7KUGACXX_8_7962.sorted.filtered_peak_749	61	.	4.07169	8.75203	6.16231
chr1	35686838	35687141	C7KUGACXX_8_7962.sorted.filtered_peak_750	13	.	2.56292	3.56646	1.35294
chr1	35733982	35734779	C7KUGACXX_8_7962.sorted.filtered_peak_751	142	.	4.63651	17.09959	14.23589
chr1	35764046	35764507	C7KUGACXX_8_7962.sorted.filtered_peak_752	15	.	2.62567	3.82488	1.59029
chr1	35896901	35897232	C7KUGACXX_8_7962.sorted.filtered_peak_753	18	.	2.56523	4.07657	1.81595
chr1	35923145	35923532	C7KUGACXX_8_7962.sorted.filtered_peak_754	91	.	4.14626	11.82128	9.11253
chr1	35964931	35965947	C7KUGACXX_8_7962.sorted.filtered_peak_755	77	.	3.72235	10.34921	7.72318
chr1	35971386	35972234	C7KUGACXX_8_7962.sorted.filtered_peak_756	91	.	3.71904	11.84637	9.18744
chr1	36004768	36005087	C7KUGACXX_8_7962.sorted.filtered_peak_757	15	.	2.36913	3.74209	1.51298
chr1	36010802	36011164	C7KUGACXX_8_7962.sorted.filtered_peak_758	19	.	2.58643	4.21854	1.92736
chr1	36022705	36023565	C7KUGACXX_8_7962.sorted.filtered_peak_759	174	.	4.08023	20.39873	17.47637
chr1	36034598	36034906	C7KUGACXX_8_7962.sorted.filtered_peak_760	19	.	2.49500	4.28637	1.99531
chr1	36043212	36043777	C7KUGACXX_8_7962.sorted.filtered_peak_761	28	.	2.80522	5.20358	2.83004
chr1	36106936	36107568	C7KUGACXX_8_7962.sorted.filtered_peak_762	160	.	4.49395	18.93949	16.01988
chr1	36184111	36184991	C7KUGACXX_8_7962.sorted.filtered_peak_763	64	.	3.50323	9.04180	6.45642
chr1	36192546	36193089	C7KUGACXX_8_7962.sorted.filtered_peak_764	13	.	2.47543	3.54241	1.35223
chr1	36234822	36235904	C7KUGACXX_8_7962.sorted.filtered_peak_765	111	.	3.94573	13.92599	11.13642
chr1	36276206	36276826	C7KUGACXX_8_7962.sorted.filtered_peak_766	41	.	3.09453	6.57327	4.13619
chr1	36339011	36339322	C7KUGACXX_8_7962.sorted.filtered_peak_767	17	.	2.71477	4.01797	1.75114
chr1	36348491	36349248	C7KUGACXX_8_7962.sorted.filtered_peak_768	138	.	4.42917	16.67797	13.84236
chr1	36395960	36397278	C7KUGACXX_8_7962.sorted.filtered_peak_769	148	.	3.86715	17.69566	14.84905
chr1	36488836	36489358	C7KUGACXX_8_7962.sorted.filtered_peak_770	47	.	3.62612	7.18751	4.71022
chr1	36554045	36554987	C7KUGACXX_8_7962.sorted.filtered_peak_771	138	.	3.87442	16.66708	13.84793
chr1	36565306	36565910	C7KUGACXX_8_7962.sorted.filtered_peak_772	23	.	2.70453	4.68661	2.34990
chr1	36574640	36574900	C7KUGACXX_8_7962.sorted.filtered_peak_773	17	.	2.60362	4.04777	1.77232
chr1	36614741	36615768	C7KUGACXX_8_7962.sorted.filtered_peak_774	227	.	4.23747	25.80665	22.71459
chr1	36616391	36616723	C7KUGACXX_8_7962.sorted.filtered_peak_775	43	.	2.34335	6.81136	4.31527
chr1	36621231	36621855	C7KUGACXX_8_7962.sorted.filtered_peak_776	47	.	2.63849	7.29071	4.78119
chr1	36653387	36654108	C7KUGACXX_8_7962.sorted.filtered_peak_777	27	.	3.08307	5.17596	2.79786
chr1	36689095	36690425	C7KUGACXX_8_7962.sorted.filtered_peak_778	320	.	4.86255	35.41960	32.04871
chr1	36750894	36751243	C7KUGACXX_8_7962.sorted.filtered_peak_779	27	.	2.89608	5.13968	2.76347
chr1	36772052	36773017	C7KUGACXX_8_7962.sorted.filtered_peak_780	120	.	4.29773	14.82153	12.05035
chr1	36788918	36789483	C7KUGACXX_8_7962.sorted.filtered_peak_781	14	.	2.17865	3.70477	1.48502
chr1	36834543	36835123	C7KUGACXX_8_7962.sorted.filtered_peak_782	21	.	2.54836	4.47153	2.16102
chr1	36839360	36840462	C7KUGACXX_8_7962.sorted.filtered_peak_783	53	.	3.12091	7.92407	5.39964
chr1	36843286	36843561	C7KUGACXX_8_7962.sorted.filtered_peak_784	13	.	2.19236	3.47673	1.30227
chr1	36851047	36852387	C7KUGACXX_8_7962.sorted.filtered_peak_785	221	.	4.12251	25.25921	22.16936
chr1	36862963	36863746	C7KUGACXX_8_7962.sorted.filtered_peak_786	110	.	4.16513	13.82578	11.08333
chr1	36886295	36886929	C7KUGACXX_8_7962.sorted.filtered_peak_787	54	.	3.41791	8.00825	5.49919
chr1	36915932	36916639	C7KUGACXX_8_7962.sorted.filtered_peak_788	51	.	3.29958	7.68401	5.17768
chr1	36923347	36923754	C7KUGACXX_8_7962.sorted.filtered_peak_789	50	.	3.39185	7.54605	5.02305
chr1	36929667	36930517	C7KUGACXX_8_7962.sorted.filtered_peak_790	91	.	3.97090	11.79680	9.10836
chr1	36939673	36940055	C7KUGACXX_8_7962.sorted.filtered_peak_791	34	.	3.26803	5.91446	3.47968
chr1	36981803	36982159	C7KUGACXX_8_7962.sorted.filtered_peak_792	19	.	2.63869	4.20243	1.91145
chr1	37169208	37169458	C7KUGACXX_8_7962.sorted.filtered_peak_793	16	.	2.58687	3.95099	1.69971
chr1	37803319	37803633	C7KUGACXX_8_7962.sorted.filtered_peak_794	13	.	2.53974	3.56588	1.37890
chr1	37899993	37900396	C7KUGACXX_8_7962.sorted.filtered_peak_795	22	.	2.65774	4.55396	2.23386
chr1	37920481	37921014	C7KUGACXX_8_7962.sorted.filtered_peak_796	35	.	3.19278	6.00921	3.57993
chr1	37939855	37940488	C7KUGACXX_8_7962.sorted.filtered_peak_797	45	.	2.42183	7.03822	4.53690
chr1	37942748	37943047	C7KUGACXX_8_7962.sorted.filtered_peak_798	15	.	1.86003	3.79755	1.56411
chr1	37945206	37945501	C7KUGACXX_8_7962.sorted.filtered_peak_799	33	.	2.26038	5.75391	3.33198
chr1	37952794	37953265	C7KUGACXX_8_7962.sorted.filtered_peak_800	19	.	2.53976	4.29451	1.99303
chr1	37979799	37980874	C7KUGACXX_8_7962.sorted.filtered_peak_801	136	.	4.46413	16.48123	13.63201
chr1	38019720	38020134	C7KUGACXX_8_7962.sorted.filtered_peak_802	151	.	4.98782	18.04993	15.15134
chr1	38061170	38061870	C7KUGACXX_8_7962.sorted.filtered_peak_803	163	.	4.98243	19.32671	16.39188
chr1	38156030	38156566	C7KUGACXX_8_7962.sorted.filtered_peak_804	252	.	4.46346	28.38193	25.21098
chr1	38157585	38158504	C7KUGACXX_8_7962.sorted.filtered_peak_805	172	.	3.68729	20.12039	17.22218
chr1	38259556	38259847	C7KUGACXX_8_7962.sorted.filtered_peak_806	33	.	3.10918	5.73259	3.31456
chr1	38273327	38274382	C7KUGACXX_8_7962.sorted.filtered_peak_807	101	.	3.56695	12.87117	10.14317
chr1	38324991	38326101	C7KUGACXX_8_7962.sorted.filtered_peak_808	131	.	4.31407	15.99083	13.17410
chr1	38366882	38367316	C7KUGACXX_8_7962.sorted.filtered_peak_809	29	.	3.15073	5.36312	2.95969
chr1	38396256	38396526	C7KUGACXX_8_7962.sorted.filtered_peak_810	24	.	2.45105	4.76479	2.41489
chr1	38397109	38397859	C7KUGACXX_8_7962.sorted.filtered_peak_811	135	.	4.29532	16.33828	13.55875
chr1	38412698	38413034	C7KUGACXX_8_7962.sorted.filtered_peak_812	18	.	2.65776	4.16397	1.88003
chr1	38455114	38456135	C7KUGACXX_8_7962.sorted.filtered_peak_813	130	.	4.42338	15.81369	13.00374
chr1	38471018	38471493	C7KUGACXX_8_7962.sorted.filtered_peak_814	19	.	2.42034	4.25150	1.95516
chr1	38477979	38478731	C7KUGACXX_8_7962.sorted.filtered_peak_815	179	.	4.44119	20.90434	17.97913
chr1	38493765	38494129	C7KUGACXX_8_7962.sorted.filtered_peak_816	22	.	2.56047	4.52484	2.21768
chr1	38495656	38495928	C7KUGACXX_8_7962.sorted.filtered_peak_817	13	.	2.31577	3.58894	1.39110
chr1	38512464	38512830	C7KUGACXX_8_7962.sorted.filtered_peak_818	44	.	3.05176	6.91275	4.42010
chr1	38992826	38993372	C7KUGACXX_8_7962.sorted.filtered_peak_819	29	.	2.95632	5.30386	2.91957
chr1	39024983	39025720	C7KUGACXX_8_7962.sorted.filtered_peak_820	82	.	3.53489	10.88037	8.22622
chr1	39225149	39225474	C7KUGACXX_8_7962.sorted.filtered_peak_821	18	.	2.74483	4.09505	1.81266
chr1	39240866	39241182	C7KUGACXX_8_7962.sorted.filtered_peak_822	13	.	2.56793	3.58083	1.36533
chr1	39324807	39325904	C7KUGACXX_8_7962.sorted.filtered_peak_823	163	.	4.17997	19.19819	16.32378
chr1	39338465	39339570	C7KUGACXX_8_7962.sorted.filtered_peak_824	225	.	4.80862	25.67177	22.56850
chr1	39443322	39443807	C7KUGACXX_8_7962.sorted.filtered_peak_825	22	.	2.90530	4.59501	2.26467
chr1	39456231	39457250	C7KUGACXX_8_7962.sorted.filtered_peak_826	153	.	4.31193	18.20132	15.33985
chr1	39462604	39463211	C7KUGACXX_8_7962.sorted.filtered_peak_827	31	.	2.93486	5.53579	3.14023
chr1	39491458	39492662	C7KUGACXX_8_7962.sorted.filtered_peak_828	69	.	3.83336	9.54701	6.94895
chr1	39557874	39558228	C7KUGACXX_8_7962.sorted.filtered_peak_829	16	.	2.67061	3.87336	1.61582
chr1	39564320	39564646	C7KUGACXX_8_7962.sorted.filtered_peak_830	38	.	3.19148	6.34647	3.88802
chr1	39568317	39568589	C7KUGACXX_8_7962.sorted.filtered_peak_831	36	.	2.74500	6.10292	3.65593
chr1	39570827	39571642	C7KUGACXX_8_7962.sorted.filtered_peak_832	24	.	2.52396	4.82297	2.48580
chr1	39649375	39649940	C7KUGACXX_8_7962.sorted.filtered_peak_833	60	.	3.42411	8.64438	6.05880
chr1	39657844	39658441	C7KUGACXX_8_7962.sorted.filtered_peak_834	30	.	2.62173	5.48142	3.09667
chr1	39670125	39671217	C7KUGACXX_8_7962.sorted.filtered_peak_835	46	.	3.16390	7.12609	4.66169
chr1	39680473	39681700	C7KUGACXX_8_7962.sorted.filtered_peak_836	37	.	3.05229	6.20387	3.75142
chr1	39696541	39696997	C7KUGACXX_8_7962.sorted.filtered_peak_837	15	.	2.62839	3.75780	1.52025
chr1	39733878	39734207	C7KUGACXX_8_7962.sorted.filtered_peak_838	21	.	2.50952	4.47523	2.16275
chr1	39793793	39794124	C7KUGACXX_8_7962.sorted.filtered_peak_839	45	.	3.11571	7.07474	4.56710
chr1	39864155	39864581	C7KUGACXX_8_7962.sorted.filtered_peak_840	20	.	2.64020	4.30747	2.01847
chr1	39874071	39874802	C7KUGACXX_8_7962.sorted.filtered_peak_841	111	.	3.96104	13.94700	11.19240
chr1	39957070	39957458	C7KUGACXX_8_7962.sorted.filtered_peak_842	40	.	3.39997	6.54928	4.07657
chr1	39991404	39991901	C7KUGACXX_8_7962.sorted.filtered_peak_843	50	.	3.76991	7.58699	5.05363
chr1	40004855	40005205	C7KUGACXX_8_7962.sorted.filtered_peak_844	18	.	2.75591	4.14098	1.86087
chr1	40024926	40025441	C7KUGACXX_8_7962.sorted.filtered_peak_845	33	.	3.09293	5.79276	3.36333
chr1	40042160	40042737	C7KUGACXX_8_7962.sorted.filtered_peak_846	78	.	3.40383	10.52312	7.87960
chr1	40071559	40072147	C7KUGACXX_8_7962.sorted.filtered_peak_847	49	.	3.62303	7.46267	4.93460
chr1	40075517	40075767	C7KUGACXX_8_7962.sorted.filtered_peak_848	14	.	2.56041	3.61852	1.41912
chr1	40119312	40119566	C7KUGACXX_8_7962.sorted.filtered_peak_849	32	.	3.00832	5.67830	3.24614
chr1	40156880	40157467	C7KUGACXX_8_7962.sorted.filtered_peak_850	56	.	3.31252	8.20609	5.65243
chr1	40204215	40204724	C7KUGACXX_8_7962.sorted.filtered_peak_851	80	.	3.94750	10.73695	8.08764
chr1	40254237	40255191	C7KUGACXX_8_7962.sorted.filtered_peak_852	22	.	2.82140	4.56142	2.23855
chr1	40264737	40265241	C7KUGACXX_8_7962.sorted.filtered_peak_853	60	.	3.91446	8.66916	6.09010
chr1	40265545	40265795	C7KUGACXX_8_7962.sorted.filtered_peak_854	27	.	2.96392	5.10190	2.74152
chr1	40311218	40311915	C7KUGACXX_8_7962.sorted.filtered_peak_855	26	.	2.71348	5.03224	2.68501
chr1	40348829	40349380	C7KUGACXX_8_7962.sorted.filtered_peak_856	182	.	5.40746	21.19341	18.20353
chr1	40367472	40368143	C7KUGACXX_8_7962.sorted.filtered_peak_857	35	.	2.99409	5.94623	3.51080
chr1	40385221	40385515	C7KUGACXX_8_7962.sorted.filtered_peak_858	26	.	3.02996	4.98212	2.61458
chr1	40420644	40421449	C7KUGACXX_8_7962.sorted.filtered_peak_859	26	.	2.60103	4.97920	2.62484
chr1	40439194	40439606	C7KUGACXX_8_7962.sorted.filtered_peak_860	22	.	2.75314	4.51310	2.20052
chr1	40505283	40506667	C7KUGACXX_8_7962.sorted.filtered_peak_861	264	.	4.20451	29.65384	26.43925
chr1	40515637	40515940	C7KUGACXX_8_7962.sorted.filtered_peak_862	12	.	2.41498	3.45114	1.26359
chr1	40525140	40525551	C7KUGACXX_8_7962.sorted.filtered_peak_863	77	.	3.67608	10.40677	7.74228
chr1	40545448	40545698	C7KUGACXX_8_7962.sorted.filtered_peak_864	28	.	2.98776	5.24448	2.85180
chr1	40562519	40563168	C7KUGACXX_8_7962.sorted.filtered_peak_865	80	.	3.75163	10.69998	8.03198
chr1	40618548	40619229	C7KUGACXX_8_7962.sorted.filtered_peak_866	24	.	2.91528	4.84847	2.49916
chr1	40626648	40627720	C7KUGACXX_8_7962.sorted.filtered_peak_867	144	.	4.18313	17.26462	14.44178
chr1	40652166	40652591	C7KUGACXX_8_7962.sorted.filtered_peak_868	23	.	2.82376	4.66396	2.34331
chr1	40707414	40707716	C7KUGACXX_8_7962.sorted.filtered_peak_869	59	.	3.72511	8.56899	5.99632
chr1	40723228	40724181	C7KUGACXX_8_7962.sorted.filtered_peak_870	273	.	5.42070	30.56562	27.33712
chr1	40780943	40781486	C7KUGACXX_8_7962.sorted.filtered_peak_871	63	.	3.26023	8.90688	6.31121
chr1	40807836	40808212	C7KUGACXX_8_7962.sorted.filtered_peak_872	37	.	2.92855	6.16538	3.71340
chr1	40838970	40840724	C7KUGACXX_8_7962.sorted.filtered_peak_873	71	.	2.94330	9.77003	7.19434
chr1	40851196	40852042	C7KUGACXX_8_7962.sorted.filtered_peak_874	106	.	3.31034	13.42423	10.65684
chr1	40870506	40870787	C7KUGACXX_8_7962.sorted.filtered_peak_875	44	.	3.00105	6.97464	4.47570
chr1	40904125	40904401	C7KUGACXX_8_7962.sorted.filtered_peak_876	17	.	2.67469	3.94601	1.70550
chr1	40915422	40916397	C7KUGACXX_8_7962.sorted.filtered_peak_877	104	.	3.90668	13.20712	10.46308
chr1	40916602	40916965	C7KUGACXX_8_7962.sorted.filtered_peak_878	50	.	3.02858	7.60189	5.06651
chr1	40942650	40943399	C7KUGACXX_8_7962.sorted.filtered_peak_879	30	.	2.98898	5.47821	3.08743
chr1	40973998	40974993	C7KUGACXX_8_7962.sorted.filtered_peak_880	72	.	3.98432	9.81476	7.21929
chr1	40996871	40997701	C7KUGACXX_8_7962.sorted.filtered_peak_881	171	.	5.21009	20.09666	17.17102
chr1	41078051	41078425	C7KUGACXX_8_7962.sorted.filtered_peak_882	36	.	3.29200	6.06365	3.61751
chr1	41131073	41131762	C7KUGACXX_8_7962.sorted.filtered_peak_883	92	.	3.65274	11.85713	9.20760
chr1	41134588	41134893	C7KUGACXX_8_7962.sorted.filtered_peak_884	28	.	2.68737	5.27619	2.88675
chr1	41156832	41158269	C7KUGACXX_8_7962.sorted.filtered_peak_885	146	.	3.57138	17.51632	14.68651
chr1	41174462	41175060	C7KUGACXX_8_7962.sorted.filtered_peak_886	51	.	3.28552	7.72644	5.18082
chr1	41267845	41268517	C7KUGACXX_8_7962.sorted.filtered_peak_887	112	.	4.08606	13.96562	11.21131
chr1	41284269	41284703	C7KUGACXX_8_7962.sorted.filtered_peak_888	95	.	4.11802	12.29876	9.57426
chr1	41315558	41315996	C7KUGACXX_8_7962.sorted.filtered_peak_889	67	.	3.68148	9.34161	6.72947
chr1	41327880	41328579	C7KUGACXX_8_7962.sorted.filtered_peak_890	194	.	4.94400	22.49134	19.45884
chr1	41341434	41341781	C7KUGACXX_8_7962.sorted.filtered_peak_891	51	.	3.39581	7.66134	5.12588
chr1	41414685	41414941	C7KUGACXX_8_7962.sorted.filtered_peak_892	20	.	2.80688	4.29987	2.00233
chr1	41417874	41418221	C7KUGACXX_8_7962.sorted.filtered_peak_893	17	.	2.66267	3.96804	1.70516
chr1	41444964	41446139	C7KUGACXX_8_7962.sorted.filtered_peak_894	193	.	4.19935	22.31483	19.33542
chr1	41469308	41469742	C7KUGACXX_8_7962.sorted.filtered_peak_895	39	.	3.20110	6.41813	3.96209
chr1	41826419	41827234	C7KUGACXX_8_7962.sorted.filtered_peak_896	127	.	3.94566	15.49487	12.70728
chr1	42039790	42040253	C7KUGACXX_8_7962.sorted.filtered_peak_897	61	.	3.60540	8.73247	6.15307
chr1	42127427	42128261	C7KUGACXX_8_7962.sorted.filtered_peak_898	46	.	2.87936	7.12517	4.66132
chr1	42133008	42133336	C7KUGACXX_8_7962.sorted.filtered_peak_899	50	.	3.03147	7.56471	5.03583
chr1	42139007	42139786	C7KUGACXX_8_7962.sorted.filtered_peak_900	32	.	2.70507	5.68737	3.27250
chr1	42149613	42150034	C7KUGACXX_8_7962.sorted.filtered_peak_901	53	.	3.03392	7.90392	5.36938
chr1	42194342	42194673	C7KUGACXX_8_7962.sorted.filtered_peak_902	25	.	2.59188	4.93104	2.58173
chr1	42204383	42205047	C7KUGACXX_8_7962.sorted.filtered_peak_903	15	.	2.31273	3.77765	1.55562
chr1	42216901	42217511	C7KUGACXX_8_7962.sorted.filtered_peak_904	58	.	3.32867	8.41289	5.85264
chr1	42257294	42257836	C7KUGACXX_8_7962.sorted.filtered_peak_905	23	.	2.73734	4.74217	2.39702
chr1	42268653	42269150	C7KUGACXX_8_7962.sorted.filtered_peak_906	55	.	3.05653	8.04940	5.50307
chr1	42328459	42328905	C7KUGACXX_8_7962.sorted.filtered_peak_907	21	.	2.60982	4.44122	2.13060
chr1	42356992	42357570	C7KUGACXX_8_7962.sorted.filtered_peak_908	101	.	4.11637	12.89463	10.13320
chr1	42358078	42358328	C7KUGACXX_8_7962.sorted.filtered_peak_909	11	.	2.18853	3.35530	1.19798
chr1	42363787	42364332	C7KUGACXX_8_7962.sorted.filtered_peak_910	91	.	3.86702	11.84992	9.18526
chr1	42385446	42386150	C7KUGACXX_8_7962.sorted.filtered_peak_911	99	.	3.66269	12.64722	9.91396
chr1	42447013	42447299	C7KUGACXX_8_7962.sorted.filtered_peak_912	34	.	3.04910	5.87158	3.44009
chr1	42500961	42502121	C7KUGACXX_8_7962.sorted.filtered_peak_913	139	.	3.98441	16.79698	13.98632
chr1	42785402	42786028	C7KUGACXX_8_7962.sorted.filtered_peak_914	25	.	2.64548	4.91096	2.57708
chr1	42800009	42801480	C7KUGACXX_8_7962.sorted.filtered_peak_915	108	.	3.50367	13.60024	10.88326
chr1	42921624	42922797	C7KUGACXX_8_7962.sorted.filtered_peak_916	133	.	4.01759	16.20985	13.38286
chr1	42928483	42929168	C7KUGACXX_8_7962.sorted.filtered_peak_917	248	.	5.59102	28.01439	24.88183
chr1	42995377	42995922	C7KUGACXX_8_7962.sorted.filtered_peak_918	25	.	2.90391	4.91184	2.55162
chr1	43123612	43124536	C7KUGACXX_8_7962.sorted.filtered_peak_919	147	.	4.51434	17.64792	14.76709
chr1	43147552	43148181	C7KUGACXX_8_7962.sorted.filtered_peak_920	221	.	4.58588	25.22075	22.15315
chr1	43148464	43149149	C7KUGACXX_8_7962.sorted.filtered_peak_921	29	.	2.30587	5.33123	2.94488
chr1	43232105	43233365	C7KUGACXX_8_7962.sorted.filtered_peak_922	211	.	4.38021	24.20185	21.19102
chr1	43282295	43283403	C7KUGACXX_8_7962.sorted.filtered_peak_923	301	.	5.41941	33.39659	30.10903
chr1	43311795	43312469	C7KUGACXX_8_7962.sorted.filtered_peak_924	138	.	4.26462	16.73153	13.88940
chr1	43388625	43388875	C7KUGACXX_8_7962.sorted.filtered_peak_925	21	.	2.27388	4.46041	2.13646
chr1	43389796	43390595	C7KUGACXX_8_7962.sorted.filtered_peak_926	175	.	4.44837	20.44541	17.50021
chr1	43396900	43397220	C7KUGACXX_8_7962.sorted.filtered_peak_927	36	.	2.57465	6.13933	3.68763
chr1	43397527	43398121	C7KUGACXX_8_7962.sorted.filtered_peak_928	110	.	3.63391	13.79679	11.03055
chr1	43418151	43418629	C7KUGACXX_8_7962.sorted.filtered_peak_929	24	.	2.54493	4.80519	2.46255
chr1	43423654	43425029	C7KUGACXX_8_7962.sorted.filtered_peak_930	98	.	3.25694	12.55448	9.86017
chr1	43500328	43500777	C7KUGACXX_8_7962.sorted.filtered_peak_931	15	.	2.58079	3.74028	1.50624
chr1	43637612	43638500	C7KUGACXX_8_7962.sorted.filtered_peak_932	170	.	4.63183	19.91788	17.03064
chr1	43761097	43761405	C7KUGACXX_8_7962.sorted.filtered_peak_933	27	.	2.95878	5.10742	2.73477
chr1	43815055	43815305	C7KUGACXX_8_7962.sorted.filtered_peak_934	16	.	2.58875	3.89400	1.64733
chr1	43824177	43824800	C7KUGACXX_8_7962.sorted.filtered_peak_935	211	.	5.56616	24.19728	21.13169
chr1	43832577	43832936	C7KUGACXX_8_7962.sorted.filtered_peak_936	13	.	2.07744	3.58691	1.38831
chr1	43833236	43834274	C7KUGACXX_8_7962.sorted.filtered_peak_937	119	.	3.77137	14.74258	11.97847
chr1	43855117	43855898	C7KUGACXX_8_7962.sorted.filtered_peak_938	138	.	4.55424	16.62159	13.82038
chr1	43919254	43919826	C7KUGACXX_8_7962.sorted.filtered_peak_939	28	.	2.68834	5.23227	2.85357
chr1	43920148	43920562	C7KUGACXX_8_7962.sorted.filtered_peak_940	25	.	2.69387	4.94142	2.57755
chr1	43994834	43995323	C7KUGACXX_8_7962.sorted.filtered_peak_941	27	.	2.75863	5.09972	2.71905
chr1	44115344	44116507	C7KUGACXX_8_7962.sorted.filtered_peak_942	292	.	4.87365	32.56688	29.28587
chr1	44139148	44139566	C7KUGACXX_8_7962.sorted.filtered_peak_943	13	.	2.52084	3.53590	1.34178
chr1	44172754	44173773	C7KUGACXX_8_7962.sorted.filtered_peak_944	114	.	3.82947	14.18485	11.41787
chr1	44412002	44412874	C7KUGACXX_8_7962.sorted.filtered_peak_945	239	.	5.13042	27.06773	23.94324
chr1	44435318	44435827	C7KUGACXX_8_7962.sorted.filtered_peak_946	154	.	4.16403	18.37886	15.47687
chr1	44440146	44440905	C7KUGACXX_8_7962.sorted.filtered_peak_947	127	.	3.59820	15.54350	12.73027
chr1	44457020	44457736	C7KUGACXX_8_7962.sorted.filtered_peak_948	53	.	3.31586	7.90191	5.36593
chr1	44471349	44471686	C7KUGACXX_8_7962.sorted.filtered_peak_949	32	.	3.07724	5.68088	3.26212
chr1	44495538	44496389	C7KUGACXX_8_7962.sorted.filtered_peak_950	148	.	4.18215	17.71796	14.88740
chr1	44502337	44502591	C7KUGACXX_8_7962.sorted.filtered_peak_951	36	.	3.09452	6.09999	3.64658
chr1	44678268	44679464	C7KUGACXX_8_7962.sorted.filtered_peak_952	84	.	3.54853	11.02203	8.40063
chr1	44820640	44821298	C7KUGACXX_8_7962.sorted.filtered_peak_953	242	.	5.57203	27.31427	24.22298
chr1	45026492	45026781	C7KUGACXX_8_7962.sorted.filtered_peak_954	30	.	3.04977	5.39736	3.00738
chr1	45060840	45061311	C7KUGACXX_8_7962.sorted.filtered_peak_955	25	.	2.88251	4.89817	2.54840
chr1	45097296	45098568	C7KUGACXX_8_7962.sorted.filtered_peak_956	86	.	3.36862	11.27691	8.62544
chr1	45118410	45118791	C7KUGACXX_8_7962.sorted.filtered_peak_957	28	.	2.92188	5.27434	2.89616
chr1	45139566	45140534	C7KUGACXX_8_7962.sorted.filtered_peak_958	306	.	5.26900	33.95366	30.62317
chr1	45173475	45174061	C7KUGACXX_8_7962.sorted.filtered_peak_959	20	.	2.77729	4.33346	2.02715
chr1	45180631	45181208	C7KUGACXX_8_7962.sorted.filtered_peak_960	60	.	3.82308	8.69728	6.09816
chr1	45187016	45187959	C7KUGACXX_8_7962.sorted.filtered_peak_961	116	.	3.92114	14.41683	11.63910
chr1	45196082	45197231	C7KUGACXX_8_7962.sorted.filtered_peak_962	155	.	4.40628	18.51241	15.58272
chr1	45205007	45205845	C7KUGACXX_8_7962.sorted.filtered_peak_963	206	.	5.10162	23.65535	20.62834
chr1	45240884	45241948	C7KUGACXX_8_7962.sorted.filtered_peak_964	164	.	4.68362	19.33205	16.42729
chr1	45251829	45252096	C7KUGACXX_8_7962.sorted.filtered_peak_965	29	.	2.78132	5.36562	2.96666
chr1	45259375	45259631	C7KUGACXX_8_7962.sorted.filtered_peak_966	28	.	3.11354	5.25728	2.86707
chr1	45265306	45266441	C7KUGACXX_8_7962.sorted.filtered_peak_967	230	.	4.30001	26.15578	23.05358
chr1	45273022	45273754	C7KUGACXX_8_7962.sorted.filtered_peak_968	59	.	2.50385	8.58324	5.99945
chr1	45275180	45275757	C7KUGACXX_8_7962.sorted.filtered_peak_969	100	.	2.91978	12.72261	10.00901
chr1	45285266	45286096	C7KUGACXX_8_7962.sorted.filtered_peak_970	181	.	4.86868	21.08738	18.10325
chr1	45301420	45301882	C7KUGACXX_8_7962.sorted.filtered_peak_971	31	.	3.06334	5.60291	3.18034
chr1	45451917	45452555	C7KUGACXX_8_7962.sorted.filtered_peak_972	174	.	5.44552	20.39042	17.44566
chr1	45476872	45478052	C7KUGACXX_8_7962.sorted.filtered_peak_973	91	.	3.23923	11.81494	9.14998
chr1	45671687	45672274	C7KUGACXX_8_7962.sorted.filtered_peak_974	50	.	3.31800	7.62120	5.09441
chr1	45769104	45770038	C7KUGACXX_8_7962.sorted.filtered_peak_975	289	.	5.35819	32.28479	28.99587
chr1	45792218	45792587	C7KUGACXX_8_7962.sorted.filtered_peak_976	12	.	2.51621	3.44799	1.26726
chr1	45805228	45806405	C7KUGACXX_8_7962.sorted.filtered_peak_977	152	.	4.10829	18.14428	15.22975
chr1	45859607	45859911	C7KUGACXX_8_7962.sorted.filtered_peak_978	27	.	3.06193	5.08720	2.71144
chr1	45956373	45957412	C7KUGACXX_8_7962.sorted.filtered_peak_979	243	.	4.82231	27.48866	24.37914
chr1	45965295	45966202	C7KUGACXX_8_7962.sorted.filtered_peak_980	292	.	5.50635	32.48251	29.21171
chr1	45986856	45988006	C7KUGACXX_8_7962.sorted.filtered_peak_981	113	.	3.71608	14.16427	11.39345
chr1	46009320	46009969	C7KUGACXX_8_7962.sorted.filtered_peak_982	91	.	4.28620	11.86784	9.15510
chr1	46016190	46017102	C7KUGACXX_8_7962.sorted.filtered_peak_983	144	.	4.86127	17.28542	14.40819
chr1	46035562	46036081	C7KUGACXX_8_7962.sorted.filtered_peak_984	63	.	4.06915	8.97111	6.34978
chr1	46048934	46050818	C7KUGACXX_8_7962.sorted.filtered_peak_985	134	.	3.50811	16.35775	13.49802
chr1	46151846	46154180	C7KUGACXX_8_7962.sorted.filtered_peak_986	154	.	3.20330	18.32656	15.48965
chr1	46215844	46216807	C7KUGACXX_8_7962.sorted.filtered_peak_987	211	.	5.05298	24.24287	21.19953
chr1	46268960	46269425	C7KUGACXX_8_7962.sorted.filtered_peak_988	131	.	4.65082	15.98441	13.13702
chr1	46309037	46309581	C7KUGACXX_8_7962.sorted.filtered_peak_989	16	.	2.61422	3.94326	1.68738
chr1	46519366	46519762	C7KUGACXX_8_7962.sorted.filtered_peak_990	13	.	2.56854	3.58248	1.36666
chr1	46598176	46599161	C7KUGACXX_8_7962.sorted.filtered_peak_991	164	.	4.16838	19.41722	16.48418
chr1	46632368	46632913	C7KUGACXX_8_7962.sorted.filtered_peak_992	39	.	3.17864	6.35621	3.90269
chr1	46645303	46645553	C7KUGACXX_8_7962.sorted.filtered_peak_993	20	.	2.73232	4.33100	2.03156
chr1	46663750	46664553	C7KUGACXX_8_7962.sorted.filtered_peak_994	75	.	3.71533	10.21898	7.58862
chr1	46712648	46713519	C7KUGACXX_8_7962.sorted.filtered_peak_995	169	.	4.47725	19.85336	16.97660
chr1	46768247	46769748	C7KUGACXX_8_7962.sorted.filtered_peak_996	129	.	3.73846	15.75891	12.98740
chr1	46806130	46806850	C7KUGACXX_8_7962.sorted.filtered_peak_997	86	.	3.94388	11.35773	8.67633
chr1	46813822	46814133	C7KUGACXX_8_7962.sorted.filtered_peak_998	58	.	3.86392	8.37373	5.82759
chr1	46835447	46835783	C7KUGACXX_8_7962.sorted.filtered_peak_999	11	.	2.47684	3.32540	1.15011
chr1	46908442	46908806	C7KUGACXX_8_7962.sorted.filtered_peak_1000	19	.	2.65044	4.27791	1.98381
chr1	46993765	46994015	C7KUGACXX_8_7962.sorted.filtered_peak_1001	20	.	2.60905	4.40210	2.09222
chr1	46998533	46999169	C7KUGACXX_8_7962.sorted.filtered_peak_1002	33	.	2.87674	5.77584	3.35710
chr1	47047250	47048000	C7KUGACXX_8_7962.sorted.filtered_peak_1003	141	.	4.68904	16.98727	14.15287
chr1	47069338	47070398	C7KUGACXX_8_7962.sorted.filtered_peak_1004	175	.	4.28376	20.46567	17.56106
chr1	47070941	47071262	C7KUGACXX_8_7962.sorted.filtered_peak_1005	35	.	2.49528	6.02595	3.59856
chr1	47082005	47082838	C7KUGACXX_8_7962.sorted.filtered_peak_1006	66	.	3.33732	9.20553	6.60705
chr1	47133673	47134394	C7KUGACXX_8_7962.sorted.filtered_peak_1007	52	.	3.37082	7.78112	5.24757
chr1	47141317	47141874	C7KUGACXX_8_7962.sorted.filtered_peak_1008	29	.	2.85583	5.31810	2.92709
chr1	47184492	47185223	C7KUGACXX_8_7962.sorted.filtered_peak_1009	228	.	5.10544	25.97614	22.86852
chr1	47190778	47191122	C7KUGACXX_8_7962.sorted.filtered_peak_1010	21	.	2.74499	4.50330	2.17766
chr1	47644835	47645382	C7KUGACXX_8_7962.sorted.filtered_peak_1011	34	.	2.93789	5.87177	3.44327
chr1	47658598	47658912	C7KUGACXX_8_7962.sorted.filtered_peak_1012	44	.	3.29251	6.97826	4.47337
chr1	47755013	47755326	C7KUGACXX_8_7962.sorted.filtered_peak_1013	43	.	3.57575	6.84857	4.35301
chr1	47779511	47780459	C7KUGACXX_8_7962.sorted.filtered_peak_1014	323	.	5.73575	35.76601	32.38580
chr1	47799113	47800406	C7KUGACXX_8_7962.sorted.filtered_peak_1015	144	.	4.10292	17.28270	14.40056
chr1	47902109	47902679	C7KUGACXX_8_7962.sorted.filtered_peak_1016	27	.	2.26844	5.05982	2.70488
chr1	47903001	47903827	C7KUGACXX_8_7962.sorted.filtered_peak_1017	187	.	4.36354	21.75069	18.75514
chr1	48192032	48192282	C7KUGACXX_8_7962.sorted.filtered_peak_1018	13	.	2.43826	3.51717	1.31740
chr1	48463283	48463542	C7KUGACXX_8_7962.sorted.filtered_peak_1019	29	.	3.08393	5.39411	2.98373
chr1	48682632	48682882	C7KUGACXX_8_7962.sorted.filtered_peak_1020	16	.	2.67768	3.90011	1.64301
chr1	48937555	48938196	C7KUGACXX_8_7962.sorted.filtered_peak_1021	133	.	4.73789	16.15656	13.30390
chr1	50799252	50799772	C7KUGACXX_8_7962.sorted.filtered_peak_1022	24	.	2.72944	4.73711	2.40320
chr1	51071059	51071359	C7KUGACXX_8_7962.sorted.filtered_peak_1023	20	.	2.73225	4.35095	2.05107
chr1	51190418	51190680	C7KUGACXX_8_7962.sorted.filtered_peak_1024	20	.	2.78905	4.33891	2.04292
chr1	51339064	51339606	C7KUGACXX_8_7962.sorted.filtered_peak_1025	26	.	2.90696	5.01522	2.65824
chr1	51425309	51426403	C7KUGACXX_8_7962.sorted.filtered_peak_1026	221	.	4.70780	25.18572	22.13174
chr1	51433787	51434898	C7KUGACXX_8_7962.sorted.filtered_peak_1027	96	.	3.41117	12.36224	9.66459
chr1	51435133	51436082	C7KUGACXX_8_7962.sorted.filtered_peak_1028	21	.	2.24397	4.48629	2.16638
chr1	51442614	51442944	C7KUGACXX_8_7962.sorted.filtered_peak_1029	22	.	2.71143	4.61853	2.29035
chr1	51655078	51655453	C7KUGACXX_8_7962.sorted.filtered_peak_1030	19	.	2.79203	4.24309	1.94762
chr1	51680252	51680950	C7KUGACXX_8_7962.sorted.filtered_peak_1031	40	.	3.45629	6.49130	4.02772
chr1	51701513	51702494	C7KUGACXX_8_7962.sorted.filtered_peak_1032	84	.	3.51115	11.10256	8.46839
chr1	51762542	51762834	C7KUGACXX_8_7962.sorted.filtered_peak_1033	41	.	3.31641	6.61201	4.12635
chr1	51895548	51895887	C7KUGACXX_8_7962.sorted.filtered_peak_1034	53	.	3.31257	7.92099	5.38752
chr1	51899138	51899733	C7KUGACXX_8_7962.sorted.filtered_peak_1035	66	.	3.49460	9.28095	6.69677
chr1	51907975	51908606	C7KUGACXX_8_7962.sorted.filtered_peak_1036	33	.	2.93158	5.81800	3.38785
chr1	51970750	51971045	C7KUGACXX_8_7962.sorted.filtered_peak_1037	28	.	2.82101	5.19210	2.81216
chr1	51983680	51984115	C7KUGACXX_8_7962.sorted.filtered_peak_1038	20	.	2.06392	4.33007	2.02919
chr1	51984743	51985365	C7KUGACXX_8_7962.sorted.filtered_peak_1039	75	.	2.90930	10.20602	7.55803
chr1	51986588	51986895	C7KUGACXX_8_7962.sorted.filtered_peak_1040	24	.	2.18088	4.78401	2.45182
chr1	52000618	52001021	C7KUGACXX_8_7962.sorted.filtered_peak_1041	33	.	3.07133	5.75854	3.32968
chr1	52035018	52035682	C7KUGACXX_8_7962.sorted.filtered_peak_1042	49	.	3.30822	7.43922	4.94395
chr1	52082514	52083158	C7KUGACXX_8_7962.sorted.filtered_peak_1043	124	.	4.56420	15.27002	12.45055
chr1	52194970	52195759	C7KUGACXX_8_7962.sorted.filtered_peak_1044	152	.	4.37079	18.10755	15.21374
chr1	52344082	52345164	C7KUGACXX_8_7962.sorted.filtered_peak_1045	263	.	4.93876	29.59610	26.38880
chr1	52468027	52468313	C7KUGACXX_8_7962.sorted.filtered_peak_1046	28	.	3.10909	5.25781	2.87419
chr1	52498878	52499798	C7KUGACXX_8_7962.sorted.filtered_peak_1047	86	.	3.84918	11.29641	8.63748
chr1	52520731	52521268	C7KUGACXX_8_7962.sorted.filtered_peak_1048	51	.	2.76416	7.71069	5.17169
chr1	52521448	52522706	C7KUGACXX_8_7962.sorted.filtered_peak_1049	76	.	3.13086	10.26525	7.63151
chr1	52605457	52605797	C7KUGACXX_8_7962.sorted.filtered_peak_1050	27	.	2.84002	5.16158	2.78755
chr1	52607668	52608087	C7KUGACXX_8_7962.sorted.filtered_peak_1051	14	.	2.33977	3.65319	1.44249
chr1	52831414	52832556	C7KUGACXX_8_7962.sorted.filtered_peak_1052	281	.	4.70678	31.39722	28.16434
chr1	52869300	52870800	C7KUGACXX_8_7962.sorted.filtered_peak_1053	110	.	3.66583	13.79079	11.03883
chr1	52889483	52890000	C7KUGACXX_8_7962.sorted.filtered_peak_1054	44	.	3.24543	6.89516	4.40733
chr1	52989127	52989486	C7KUGACXX_8_7962.sorted.filtered_peak_1055	36	.	3.37607	6.13111	3.67575
chr1	53017874	53019484	C7KUGACXX_8_7962.sorted.filtered_peak_1056	40	.	2.68501	6.44959	4.01897
chr1	53102721	53103473	C7KUGACXX_8_7962.sorted.filtered_peak_1057	94	.	3.71581	12.15319	9.41999
chr1	53151839	53152198	C7KUGACXX_8_7962.sorted.filtered_peak_1058	97	.	4.93799	12.50159	9.78099
chr1	53163536	53164390	C7KUGACXX_8_7962.sorted.filtered_peak_1059	60	.	3.43641	8.62579	6.04302
chr1	53168661	53169276	C7KUGACXX_8_7962.sorted.filtered_peak_1060	119	.	4.38117	14.78745	11.97419
chr1	53191701	53192522	C7KUGACXX_8_7962.sorted.filtered_peak_1061	116	.	4.03499	14.41436	11.65790
chr1	53308215	53308638	C7KUGACXX_8_7962.sorted.filtered_peak_1062	30	.	3.15806	5.44762	3.05779
chr1	53386999	53387740	C7KUGACXX_8_7962.sorted.filtered_peak_1063	70	.	3.84911	9.70418	7.08408
chr1	53392445	53393368	C7KUGACXX_8_7962.sorted.filtered_peak_1064	39	.	3.09059	6.35738	3.91274
chr1	53393563	53393825	C7KUGACXX_8_7962.sorted.filtered_peak_1065	22	.	2.67033	4.58563	2.25299
chr1	53480368	53480861	C7KUGACXX_8_7962.sorted.filtered_peak_1066	108	.	4.79942	13.59006	10.83818
chr1	53647707	53648016	C7KUGACXX_8_7962.sorted.filtered_peak_1067	20	.	2.59685	4.33584	2.03327
chr1	53662072	53662896	C7KUGACXX_8_7962.sorted.filtered_peak_1068	134	.	4.29646	16.28653	13.48572
chr1	53685799	53686521	C7KUGACXX_8_7962.sorted.filtered_peak_1069	232	.	5.23805	26.42676	23.29952
chr1	53703965	53704583	C7KUGACXX_8_7962.sorted.filtered_peak_1070	183	.	5.29599	21.28429	18.31120
chr1	53760318	53760724	C7KUGACXX_8_7962.sorted.filtered_peak_1071	15	.	2.34724	3.80240	1.55951
chr1	53791601	53792313	C7KUGACXX_8_7962.sorted.filtered_peak_1072	112	.	3.44964	14.00182	11.22877
chr1	53793618	53794044	C7KUGACXX_8_7962.sorted.filtered_peak_1073	78	.	3.01001	10.48284	7.82919
chr1	53833562	53834132	C7KUGACXX_8_7962.sorted.filtered_peak_1074	14	.	2.49250	3.65230	1.44714
chr1	53859074	53859674	C7KUGACXX_8_7962.sorted.filtered_peak_1075	16	.	2.54302	3.90488	1.64662
chr1	53878852	53879542	C7KUGACXX_8_7962.sorted.filtered_peak_1076	116	.	4.22143	14.43476	11.65572
chr1	54066173	54066423	C7KUGACXX_8_7962.sorted.filtered_peak_1077	33	.	3.08624	5.73463	3.30928
chr1	54231310	54232219	C7KUGACXX_8_7962.sorted.filtered_peak_1078	33	.	2.86794	5.75525	3.35586
chr1	54248786	54249211	C7KUGACXX_8_7962.sorted.filtered_peak_1079	18	.	2.74665	4.15559	1.88466
chr1	54303635	54304503	C7KUGACXX_8_7962.sorted.filtered_peak_1080	242	.	5.24019	27.39289	24.23992
chr1	54326606	54326942	C7KUGACXX_8_7962.sorted.filtered_peak_1081	22	.	2.77570	4.59722	2.26181
chr1	54355311	54355964	C7KUGACXX_8_7962.sorted.filtered_peak_1082	155	.	4.92342	18.48388	15.56382
chr1	54410986	54412350	C7KUGACXX_8_7962.sorted.filtered_peak_1083	299	.	4.40055	33.27126	29.96597
chr1	54425199	54425449	C7KUGACXX_8_7962.sorted.filtered_peak_1084	17	.	2.58541	3.98018	1.71711
chr1	54518544	54519516	C7KUGACXX_8_7962.sorted.filtered_peak_1085	395	.	5.55990	43.14700	39.55745
chr1	54535695	54536070	C7KUGACXX_8_7962.sorted.filtered_peak_1086	24	.	2.85341	4.79951	2.46578
chr1	54665247	54666378	C7KUGACXX_8_7962.sorted.filtered_peak_1087	95	.	3.83922	12.18333	9.55310
chr1	54752943	54753313	C7KUGACXX_8_7962.sorted.filtered_peak_1088	51	.	3.01219	7.65223	5.12461
chr1	54822411	54822768	C7KUGACXX_8_7962.sorted.filtered_peak_1089	14	.	2.36205	3.71025	1.48408
chr1	54871980	54873611	C7KUGACXX_8_7962.sorted.filtered_peak_1090	87	.	2.92820	11.33175	8.70664
chr1	54946868	54947416	C7KUGACXX_8_7962.sorted.filtered_peak_1091	27	.	2.73992	5.14808	2.78195
chr1	54953788	54954474	C7KUGACXX_8_7962.sorted.filtered_peak_1092	57	.	3.01416	8.31428	5.76714
chr1	54954877	54955418	C7KUGACXX_8_7962.sorted.filtered_peak_1093	29	.	2.50563	5.34602	2.97861
chr1	54965016	54965396	C7KUGACXX_8_7962.sorted.filtered_peak_1094	29	.	2.95886	5.33249	2.94057
chr1	55007604	55008264	C7KUGACXX_8_7962.sorted.filtered_peak_1095	24	.	2.76097	4.84096	2.49208
chr1	55137767	55138076	C7KUGACXX_8_7962.sorted.filtered_peak_1096	21	.	2.83561	4.49249	2.19765
chr1	55181120	55182094	C7KUGACXX_8_7962.sorted.filtered_peak_1097	80	.	3.70936	10.67373	8.07660
chr1	55230033	55230805	C7KUGACXX_8_7962.sorted.filtered_peak_1098	326	.	5.70762	36.02611	32.66069
chr1	55266798	55267423	C7KUGACXX_8_7962.sorted.filtered_peak_1099	61	.	3.16834	8.73688	6.15312
chr1	55272962	55273510	C7KUGACXX_8_7962.sorted.filtered_peak_1100	23	.	2.55025	4.67187	2.34528
chr1	55278833	55279220	C7KUGACXX_8_7962.sorted.filtered_peak_1101	33	.	2.92338	5.72847	3.30428
chr1	55352460	55353372	C7KUGACXX_8_7962.sorted.filtered_peak_1102	78	.	3.38704	10.47390	7.85500
chr1	55410777	55411243	C7KUGACXX_8_7962.sorted.filtered_peak_1103	15	.	2.62082	3.82481	1.58705
chr1	55462118	55462452	C7KUGACXX_8_7962.sorted.filtered_peak_1104	28	.	2.78848	5.23021	2.84542
chr1	55593709	55594200	C7KUGACXX_8_7962.sorted.filtered_peak_1105	28	.	2.87014	5.22390	2.84533
chr1	55606245	55606626	C7KUGACXX_8_7962.sorted.filtered_peak_1106	57	.	3.43532	8.34925	5.78511
chr1	55616811	55617293	C7KUGACXX_8_7962.sorted.filtered_peak_1107	27	.	2.85845	5.12199	2.75540
chr1	55680902	55681462	C7KUGACXX_8_7962.sorted.filtered_peak_1108	62	.	3.09607	8.84469	6.27340
chr1	55723715	55724296	C7KUGACXX_8_7962.sorted.filtered_peak_1109	31	.	2.96121	5.53236	3.12360
chr1	56972675	56972925	C7KUGACXX_8_7962.sorted.filtered_peak_1110	20	.	2.81286	4.37458	2.06564
chr1	57050781	57051080	C7KUGACXX_8_7962.sorted.filtered_peak_1111	14	.	2.61370	3.70824	1.47187
chr1	57101102	57101397	C7KUGACXX_8_7962.sorted.filtered_peak_1112	16	.	2.69922	3.96085	1.69429
chr1	57772787	57773623	C7KUGACXX_8_7962.sorted.filtered_peak_1113	33	.	2.96471	5.72885	3.31551
chr1	59011625	59012867	C7KUGACXX_8_7962.sorted.filtered_peak_1114	137	.	3.77650	16.62715	13.79884
chr1	59118095	59118813	C7KUGACXX_8_7962.sorted.filtered_peak_1115	32	.	3.00700	5.66199	3.27178
chr1	59165110	59166011	C7KUGACXX_8_7962.sorted.filtered_peak_1116	105	.	4.36920	13.21900	10.50237
chr1	59183619	59184515	C7KUGACXX_8_7962.sorted.filtered_peak_1117	30	.	2.91128	5.41684	3.02516
chr1	59205680	59206177	C7KUGACXX_8_7962.sorted.filtered_peak_1118	12	.	2.37863	3.42600	1.25615
chr1	59220381	59221459	C7KUGACXX_8_7962.sorted.filtered_peak_1119	76	.	3.47359	10.29710	7.65810
chr1	59249222	59250438	C7KUGACXX_8_7962.sorted.filtered_peak_1120	161	.	3.11330	18.96888	16.10735
chr1	59278699	59278974	C7KUGACXX_8_7962.sorted.filtered_peak_1121	24	.	2.30067	4.81387	2.47059
chr1	59280892	59281261	C7KUGACXX_8_7962.sorted.filtered_peak_1122	19	.	2.19625	4.25078	1.95461
chr1	59281859	59282312	C7KUGACXX_8_7962.sorted.filtered_peak_1123	76	.	3.20400	10.28418	7.64560
chr1	59323873	59324228	C7KUGACXX_8_7962.sorted.filtered_peak_1124	22	.	2.71784	4.52286	2.20819
chr1	59368972	59369872	C7KUGACXX_8_7962.sorted.filtered_peak_1125	86	.	3.65843	11.37348	8.68777
chr1	59388034	59388491	C7KUGACXX_8_7962.sorted.filtered_peak_1126	57	.	3.69039	8.36016	5.79099
chr1	59395500	59395858	C7KUGACXX_8_7962.sorted.filtered_peak_1127	28	.	2.81681	5.21853	2.83773
chr1	59407388	59408043	C7KUGACXX_8_7962.sorted.filtered_peak_1128	96	.	3.80850	12.34787	9.62018
chr1	59434033	59434584	C7KUGACXX_8_7962.sorted.filtered_peak_1129	48	.	3.30866	7.38813	4.85900
chr1	59473580	59474007	C7KUGACXX_8_7962.sorted.filtered_peak_1130	56	.	3.35387	8.22856	5.66068
chr1	59485738	59486245	C7KUGACXX_8_7962.sorted.filtered_peak_1131	61	.	3.52336	8.75204	6.15889
chr1	59510537	59510949	C7KUGACXX_8_7962.sorted.filtered_peak_1132	21	.	2.52272	4.42725	2.12139
chr1	59512419	59512724	C7KUGACXX_8_7962.sorted.filtered_peak_1133	26	.	2.72375	5.00432	2.65326
chr1	59529296	59529551	C7KUGACXX_8_7962.sorted.filtered_peak_1134	16	.	2.63070	3.87006	1.62368
chr1	59612323	59613075	C7KUGACXX_8_7962.sorted.filtered_peak_1135	32	.	2.74901	5.70887	3.29931
chr1	59636360	59636744	C7KUGACXX_8_7962.sorted.filtered_peak_1136	14	.	2.54188	3.69125	1.46356
chr1	59762050	59763024	C7KUGACXX_8_7962.sorted.filtered_peak_1137	128	.	3.86346	15.67969	12.89745
chr1	59942783	59943125	C7KUGACXX_8_7962.sorted.filtered_peak_1138	17	.	2.68767	4.02114	1.76601
chr1	60026582	60026946	C7KUGACXX_8_7962.sorted.filtered_peak_1139	13	.	2.54552	3.53872	1.34594
chr1	60035871	60036535	C7KUGACXX_8_7962.sorted.filtered_peak_1140	51	.	3.43951	7.67785	5.15449
chr1	60280159	60280644	C7KUGACXX_8_7962.sorted.filtered_peak_1141	43	.	3.25159	6.89402	4.39370
chr1	60413008	60413271	C7KUGACXX_8_7962.sorted.filtered_peak_1142	28	.	2.82232	5.24142	2.85392
chr1	61146031	61146281	C7KUGACXX_8_7962.sorted.filtered_peak_1143	13	.	2.54112	3.52279	1.33585
chr1	61508544	61508990	C7KUGACXX_8_7962.sorted.filtered_peak_1144	64	.	3.97504	9.00525	6.41909
chr1	61515576	61516114	C7KUGACXX_8_7962.sorted.filtered_peak_1145	40	.	2.91432	6.45326	4.02258
chr1	61542515	61543994	C7KUGACXX_8_7962.sorted.filtered_peak_1146	87	.	3.10206	11.41568	8.74797
chr1	61784363	61784613	C7KUGACXX_8_7962.sorted.filtered_peak_1147	19	.	2.55500	4.20493	1.91590
chr1	61853048	61853328	C7KUGACXX_8_7962.sorted.filtered_peak_1148	23	.	2.76406	4.63475	2.30707
chr1	61918916	61919407	C7KUGACXX_8_7962.sorted.filtered_peak_1149	44	.	3.16473	6.98084	4.48602
chr1	62190501	62191309	C7KUGACXX_8_7962.sorted.filtered_peak_1150	108	.	4.26059	13.63747	10.89825
chr1	62248365	62248720	C7KUGACXX_8_7962.sorted.filtered_peak_1151	30	.	3.04523	5.45937	3.06947
chr1	62737940	62738348	C7KUGACXX_8_7962.sorted.filtered_peak_1152	16	.	2.62245	3.85113	1.60603
chr1	62822345	62822595	C7KUGACXX_8_7962.sorted.filtered_peak_1153	12	.	2.51827	3.45887	1.28463
chr1	62901716	62903034	C7KUGACXX_8_7962.sorted.filtered_peak_1154	277	.	4.20178	30.98011	27.77281
chr1	62915969	62916576	C7KUGACXX_8_7962.sorted.filtered_peak_1155	30	.	3.14859	5.47013	3.09686
chr1	63153782	63154329	C7KUGACXX_8_7962.sorted.filtered_peak_1156	31	.	2.90630	5.53462	3.13065
chr1	63210701	63211094	C7KUGACXX_8_7962.sorted.filtered_peak_1157	13	.	2.55969	3.56186	1.35432
chr1	63231563	63231896	C7KUGACXX_8_7962.sorted.filtered_peak_1158	16	.	2.66795	3.86844	1.61334
chr1	63249189	63250128	C7KUGACXX_8_7962.sorted.filtered_peak_1159	211	.	5.00744	24.14337	21.11429
chr1	63577597	63578164	C7KUGACXX_8_7962.sorted.filtered_peak_1160	32	.	2.99648	5.69441	3.27461
chr1	63742146	63742510	C7KUGACXX_8_7962.sorted.filtered_peak_1161	22	.	2.91013	4.61222	2.28289
chr1	63832861	63833906	C7KUGACXX_8_7962.sorted.filtered_peak_1162	149	.	4.58358	17.80235	14.94007
chr1	63907328	63907578	C7KUGACXX_8_7962.sorted.filtered_peak_1163	16	.	2.58600	3.94007	1.69264
chr1	63988560	63989622	C7KUGACXX_8_7962.sorted.filtered_peak_1164	163	.	4.33358	19.33037	16.39589
chr1	64058874	64060292	C7KUGACXX_8_7962.sorted.filtered_peak_1165	69	.	3.47206	9.55256	6.95302
chr1	64081509	64081847	C7KUGACXX_8_7962.sorted.filtered_peak_1166	35	.	3.05674	5.95540	3.53771
chr1	64116977	64117400	C7KUGACXX_8_7962.sorted.filtered_peak_1167	14	.	2.42377	3.62854	1.42932
chr1	64712058	64712421	C7KUGACXX_8_7962.sorted.filtered_peak_1168	17	.	2.70024	3.97687	1.71710
chr1	65006163	65006459	C7KUGACXX_8_7962.sorted.filtered_peak_1169	15	.	2.52395	3.76109	1.53061
chr1	65210160	65210527	C7KUGACXX_8_7962.sorted.filtered_peak_1170	21	.	2.68239	4.52490	2.19892
chr1	65292693	65293093	C7KUGACXX_8_7962.sorted.filtered_peak_1171	44	.	3.17869	6.91820	4.41837
chr1	65329716	65330240	C7KUGACXX_8_7962.sorted.filtered_peak_1172	57	.	3.54258	8.34374	5.77830
chr1	65414818	65415103	C7KUGACXX_8_7962.sorted.filtered_peak_1173	14	.	2.39439	3.63298	1.41742
chr1	65422432	65422852	C7KUGACXX_8_7962.sorted.filtered_peak_1174	37	.	3.02141	6.21421	3.76348
chr1	65431336	65432611	C7KUGACXX_8_7962.sorted.filtered_peak_1175	107	.	3.44057	13.52161	10.76272
chr1	65468311	65468667	C7KUGACXX_8_7962.sorted.filtered_peak_1176	15	.	2.41534	3.80696	1.56629
chr1	65515490	65515930	C7KUGACXX_8_7962.sorted.filtered_peak_1177	32	.	3.10599	5.66781	3.25506
chr1	65532334	65534317	C7KUGACXX_8_7962.sorted.filtered_peak_1178	30	.	2.40752	5.36952	3.00584
chr1	65541079	65541465	C7KUGACXX_8_7962.sorted.filtered_peak_1179	49	.	3.47209	7.47247	4.94420
chr1	65613154	65613544	C7KUGACXX_8_7962.sorted.filtered_peak_1180	20	.	2.51672	4.35181	2.05073
chr1	65614320	65614823	C7KUGACXX_8_7962.sorted.filtered_peak_1181	20	.	2.47575	4.33883	2.03990
chr1	65719660	65720779	C7KUGACXX_8_7962.sorted.filtered_peak_1182	68	.	3.45180	9.48207	6.88222
chr1	65861608	65861952	C7KUGACXX_8_7962.sorted.filtered_peak_1183	14	.	2.33528	3.65972	1.46047
chr1	65885386	65886711	C7KUGACXX_8_7962.sorted.filtered_peak_1184	235	.	4.21796	26.69387	23.58679
chr1	66153430	66154140	C7KUGACXX_8_7962.sorted.filtered_peak_1185	43	.	3.48201	6.78266	4.31285
chr1	66258402	66259031	C7KUGACXX_8_7962.sorted.filtered_peak_1186	25	.	2.61550	4.92704	2.56531
chr1	66277616	66278178	C7KUGACXX_8_7962.sorted.filtered_peak_1187	171	.	4.64986	20.09189	17.12946
chr1	66295750	66296699	C7KUGACXX_8_7962.sorted.filtered_peak_1188	126	.	4.34526	15.35434	12.61357
chr1	66332005	66332385	C7KUGACXX_8_7962.sorted.filtered_peak_1189	33	.	3.25654	5.76336	3.34724
chr1	66556785	66557077	C7KUGACXX_8_7962.sorted.filtered_peak_1190	31	.	2.97566	5.61243	3.18731
chr1	66648256	66649091	C7KUGACXX_8_7962.sorted.filtered_peak_1191	25	.	2.88941	4.92415	2.56847
chr1	66680655	66680949	C7KUGACXX_8_7962.sorted.filtered_peak_1192	29	.	2.99641	5.28149	2.91036
chr1	66713328	66713775	C7KUGACXX_8_7962.sorted.filtered_peak_1193	20	.	2.34707	4.40395	2.09921
chr1	66740422	66741175	C7KUGACXX_8_7962.sorted.filtered_peak_1194	21	.	2.35398	4.40408	2.10349
chr1	66741756	66742246	C7KUGACXX_8_7962.sorted.filtered_peak_1195	63	.	3.21894	8.95910	6.39396
chr1	66747987	66748419	C7KUGACXX_8_7962.sorted.filtered_peak_1196	52	.	3.26678	7.79421	5.26775
chr1	66766535	66767108	C7KUGACXX_8_7962.sorted.filtered_peak_1197	39	.	2.97488	6.40433	3.93793
chr1	66796284	66796817	C7KUGACXX_8_7962.sorted.filtered_peak_1198	68	.	2.91354	9.41546	6.81727
chr1	66801536	66802071	C7KUGACXX_8_7962.sorted.filtered_peak_1199	64	.	2.75102	9.04709	6.47741
chr1	66817626	66818129	C7KUGACXX_8_7962.sorted.filtered_peak_1200	30	.	2.57143	5.44699	3.06660
chr1	66823224	66823621	C7KUGACXX_8_7962.sorted.filtered_peak_1201	21	.	2.62227	4.43318	2.12335
chr1	66840265	66840676	C7KUGACXX_8_7962.sorted.filtered_peak_1202	40	.	2.78422	6.51952	4.06454
chr1	66902053	66902600	C7KUGACXX_8_7962.sorted.filtered_peak_1203	32	.	2.91379	5.61364	3.22257
chr1	66911269	66912357	C7KUGACXX_8_7962.sorted.filtered_peak_1204	31	.	2.82755	5.60824	3.18995
chr1	67235442	67235761	C7KUGACXX_8_7962.sorted.filtered_peak_1205	29	.	2.91618	5.38117	2.97712
chr1	67306544	67306864	C7KUGACXX_8_7962.sorted.filtered_peak_1206	24	.	2.95993	4.77258	2.42856
chr1	67390158	67391343	C7KUGACXX_8_7962.sorted.filtered_peak_1207	235	.	4.03306	26.70459	23.59505
chr1	67395603	67396530	C7KUGACXX_8_7962.sorted.filtered_peak_1208	122	.	3.24701	15.01015	12.20941
chr1	67447422	67447823	C7KUGACXX_8_7962.sorted.filtered_peak_1209	20	.	2.58971	4.30137	2.00115
chr1	67461667	67462007	C7KUGACXX_8_7962.sorted.filtered_peak_1210	24	.	2.72831	4.78592	2.43266
chr1	67518879	67520316	C7KUGACXX_8_7962.sorted.filtered_peak_1211	80	.	3.28637	10.75176	8.08502
chr1	67611605	67612082	C7KUGACXX_8_7962.sorted.filtered_peak_1212	12	.	2.36862	3.44546	1.27412
chr1	67614885	67615190	C7KUGACXX_8_7962.sorted.filtered_peak_1213	29	.	3.12703	5.35238	2.96507
chr1	67628607	67628949	C7KUGACXX_8_7962.sorted.filtered_peak_1214	48	.	3.22989	7.32027	4.80434
chr1	67636298	67637247	C7KUGACXX_8_7962.sorted.filtered_peak_1215	68	.	3.15210	9.41372	6.81970
chr1	67659963	67660656	C7KUGACXX_8_7962.sorted.filtered_peak_1216	48	.	3.02100	7.34598	4.82376
chr1	67677414	67678078	C7KUGACXX_8_7962.sorted.filtered_peak_1217	24	.	2.83275	4.76971	2.45095
chr1	67740197	67740719	C7KUGACXX_8_7962.sorted.filtered_peak_1218	35	.	3.34400	6.02612	3.57906
chr1	67760550	67761169	C7KUGACXX_8_7962.sorted.filtered_peak_1219	27	.	2.94230	5.11897	2.74381
chr1	67772889	67773474	C7KUGACXX_8_7962.sorted.filtered_peak_1220	53	.	2.96365	7.85796	5.30715
chr1	67780199	67780597	C7KUGACXX_8_7962.sorted.filtered_peak_1221	24	.	2.43447	4.83006	2.48205
chr1	67798466	67799331	C7KUGACXX_8_7962.sorted.filtered_peak_1222	85	.	3.55185	11.22623	8.56511
chr1	67807747	67808212	C7KUGACXX_8_7962.sorted.filtered_peak_1223	16	.	2.43545	3.91458	1.66195
chr1	67895992	67897021	C7KUGACXX_8_7962.sorted.filtered_peak_1224	179	.	4.08839	20.95296	17.97367
chr1	67966112	67966692	C7KUGACXX_8_7962.sorted.filtered_peak_1225	23	.	2.88241	4.62947	2.31025
chr1	68027441	68027806	C7KUGACXX_8_7962.sorted.filtered_peak_1226	23	.	2.76170	4.73749	2.39831
chr1	68140214	68140821	C7KUGACXX_8_7962.sorted.filtered_peak_1227	22	.	2.66678	4.59847	2.27631
chr1	68150580	68151501	C7KUGACXX_8_7962.sorted.filtered_peak_1228	209	.	4.18348	23.95407	20.93351
chr1	68151776	68152191	C7KUGACXX_8_7962.sorted.filtered_peak_1229	23	.	2.15223	4.73480	2.39777
chr1	68225811	68226306	C7KUGACXX_8_7962.sorted.filtered_peak_1230	21	.	2.61731	4.49455	2.17884
chr1	68962246	68963249	C7KUGACXX_8_7962.sorted.filtered_peak_1231	34	.	2.81774	5.88575	3.47050
chr1	70051340	70051634	C7KUGACXX_8_7962.sorted.filtered_peak_1232	29	.	3.07924	5.38019	2.98828
chr1	70670906	70671729	C7KUGACXX_8_7962.sorted.filtered_peak_1233	151	.	4.36453	18.03164	15.18360
chr1	70686772	70687585	C7KUGACXX_8_7962.sorted.filtered_peak_1234	203	.	4.89937	23.35048	20.33797
chr1	70819772	70820825	C7KUGACXX_8_7962.sorted.filtered_peak_1235	137	.	4.39370	16.57499	13.70860
chr1	70876285	70877217	C7KUGACXX_8_7962.sorted.filtered_peak_1236	242	.	5.19986	27.37710	24.23599
chr1	71151004	71151351	C7KUGACXX_8_7962.sorted.filtered_peak_1237	34	.	3.20472	5.90357	3.47756
chr1	71230890	71231487	C7KUGACXX_8_7962.sorted.filtered_peak_1238	19	.	2.67543	4.21858	1.93681
chr1	71534037	71534382	C7KUGACXX_8_7962.sorted.filtered_peak_1239	26	.	2.80682	4.97859	2.63754
chr1	71546244	71547194	C7KUGACXX_8_7962.sorted.filtered_peak_1240	170	.	4.69880	19.95063	17.04129
chr1	71700528	71700794	C7KUGACXX_8_7962.sorted.filtered_peak_1241	24	.	2.92137	4.73776	2.40086
chr1	72748467	72748718	C7KUGACXX_8_7962.sorted.filtered_peak_1242	20	.	2.64317	4.41721	2.09378
chr1	74475883	74476195	C7KUGACXX_8_7962.sorted.filtered_peak_1243	18	.	2.72247	4.09404	1.83835
chr1	74663367	74664320	C7KUGACXX_8_7962.sorted.filtered_peak_1244	208	.	4.88698	23.88760	20.88068
chr1	74969861	74970111	C7KUGACXX_8_7962.sorted.filtered_peak_1245	18	.	2.73455	4.10473	1.83451
chr1	75187234	75187484	C7KUGACXX_8_7962.sorted.filtered_peak_1246	16	.	2.66006	3.85231	1.60428
chr1	75198415	75199762	C7KUGACXX_8_7962.sorted.filtered_peak_1247	84	.	3.25075	11.02363	8.42232
chr1	75361164	75361414	C7KUGACXX_8_7962.sorted.filtered_peak_1248	15	.	2.63575	3.77306	1.52865
chr1	75994342	75994641	C7KUGACXX_8_7962.sorted.filtered_peak_1249	17	.	2.70281	4.01182	1.76017
chr1	76189781	76190762	C7KUGACXX_8_7962.sorted.filtered_peak_1250	122	.	4.17193	15.03356	12.24164
chr1	76251543	76252370	C7KUGACXX_8_7962.sorted.filtered_peak_1251	144	.	4.56535	17.33474	14.46742
chr1	76489352	76490033	C7KUGACXX_8_7962.sorted.filtered_peak_1252	53	.	3.42429	7.86615	5.34187
chr1	76540163	76540563	C7KUGACXX_8_7962.sorted.filtered_peak_1253	31	.	2.98481	5.52723	3.12981
chr1	76619895	76620696	C7KUGACXX_8_7962.sorted.filtered_peak_1254	66	.	3.65930	9.25149	6.62516
chr1	76733271	76733556	C7KUGACXX_8_7962.sorted.filtered_peak_1255	20	.	2.54291	4.32787	2.02478
chr1	77480153	77480403	C7KUGACXX_8_7962.sorted.filtered_peak_1256	17	.	2.72876	4.05091	1.77523
chr1	77684613	77685363	C7KUGACXX_8_7962.sorted.filtered_peak_1257	74	.	3.71321	10.02798	7.40571
chr1	77999563	77999850	C7KUGACXX_8_7962.sorted.filtered_peak_1258	23	.	2.77549	4.68553	2.35676
chr1	78137629	78137962	C7KUGACXX_8_7962.sorted.filtered_peak_1259	26	.	2.92050	5.01076	2.65756
chr1	78148023	78149654	C7KUGACXX_8_7962.sorted.filtered_peak_1260	172	.	3.77212	20.24072	17.26606
chr1	78224656	78225834	C7KUGACXX_8_7962.sorted.filtered_peak_1261	66	.	3.35018	9.29753	6.69789
chr1	78245079	78245714	C7KUGACXX_8_7962.sorted.filtered_peak_1262	52	.	3.35275	7.83229	5.29081
chr1	78443887	78445506	C7KUGACXX_8_7962.sorted.filtered_peak_1263	157	.	3.66927	18.60485	15.71648
chr1	78469807	78470891	C7KUGACXX_8_7962.sorted.filtered_peak_1264	83	.	3.23209	10.94484	8.30712
chr1	78580083	78580397	C7KUGACXX_8_7962.sorted.filtered_peak_1265	28	.	2.88222	5.20513	2.84671
chr1	78608832	78609104	C7KUGACXX_8_7962.sorted.filtered_peak_1266	33	.	3.04378	5.77123	3.33930
chr1	78610894	78611165	C7KUGACXX_8_7962.sorted.filtered_peak_1267	20	.	2.68024	4.31903	2.01649
chr1	79083318	79083614	C7KUGACXX_8_7962.sorted.filtered_peak_1268	49	.	3.15952	7.43705	4.90527
chr1	79085203	79085492	C7KUGACXX_8_7962.sorted.filtered_peak_1269	16	.	2.31242	3.92861	1.68211
chr1	79115306	79115658	C7KUGACXX_8_7962.sorted.filtered_peak_1270	49	.	3.23036	7.41799	4.90218
chr1	79334128	79334378	C7KUGACXX_8_7962.sorted.filtered_peak_1271	13	.	2.57819	3.60757	1.38609
chr1	79506236	79506694	C7KUGACXX_8_7962.sorted.filtered_peak_1272	26	.	2.81242	5.03491	2.67265
chr1	83492610	83493011	C7KUGACXX_8_7962.sorted.filtered_peak_1273	17	.	2.71706	4.01203	1.73861
chr1	83974139	83974582	C7KUGACXX_8_7962.sorted.filtered_peak_1274	37	.	3.18962	6.16184	3.71037
chr1	84464698	84465416	C7KUGACXX_8_7962.sorted.filtered_peak_1275	43	.	3.08444	6.85860	4.37696
chr1	84543340	84544485	C7KUGACXX_8_7962.sorted.filtered_peak_1276	28	.	2.78545	5.24366	2.86761
chr1	84609753	84610295	C7KUGACXX_8_7962.sorted.filtered_peak_1277	113	.	4.35652	14.09006	11.31777
chr1	84764074	84764548	C7KUGACXX_8_7962.sorted.filtered_peak_1278	21	.	2.68983	4.51684	2.19906
chr1	84899213	84899808	C7KUGACXX_8_7962.sorted.filtered_peak_1279	33	.	2.81056	5.80820	3.38003
chr1	84907887	84908428	C7KUGACXX_8_7962.sorted.filtered_peak_1280	108	.	4.95544	13.56780	10.84169
chr1	84944805	84945589	C7KUGACXX_8_7962.sorted.filtered_peak_1281	96	.	4.08476	12.39836	9.69445
chr1	84971435	84972534	C7KUGACXX_8_7962.sorted.filtered_peak_1282	208	.	4.26504	23.88281	20.81568
chr1	85038741	85039026	C7KUGACXX_8_7962.sorted.filtered_peak_1283	34	.	2.67233	5.82997	3.41108
chr1	85039531	85040461	C7KUGACXX_8_7962.sorted.filtered_peak_1284	77	.	3.45610	10.36867	7.71779
chr1	85086316	85086929	C7KUGACXX_8_7962.sorted.filtered_peak_1285	65	.	3.71799	9.15449	6.55453
chr1	85155591	85156786	C7KUGACXX_8_7962.sorted.filtered_peak_1286	175	.	4.07831	20.52094	17.58068
chr1	85219279	85219536	C7KUGACXX_8_7962.sorted.filtered_peak_1287	25	.	2.86685	4.91603	2.55415
chr1	85328435	85328859	C7KUGACXX_8_7962.sorted.filtered_peak_1288	67	.	3.72713	9.28874	6.70877
chr1	85402026	85402404	C7KUGACXX_8_7962.sorted.filtered_peak_1289	18	.	2.62759	4.17294	1.88113
chr1	85410465	85411305	C7KUGACXX_8_7962.sorted.filtered_peak_1290	98	.	3.99825	12.56518	9.83133
chr1	85424923	85425218	C7KUGACXX_8_7962.sorted.filtered_peak_1291	38	.	3.14784	6.27330	3.83024
chr1	85439559	85440015	C7KUGACXX_8_7962.sorted.filtered_peak_1292	14	.	2.39587	3.70141	1.48568
chr1	85454109	85454771	C7KUGACXX_8_7962.sorted.filtered_peak_1293	30	.	3.04391	5.45008	3.06621
chr1	85462540	85463100	C7KUGACXX_8_7962.sorted.filtered_peak_1294	32	.	2.60305	5.64514	3.23655
chr1	85493044	85493344	C7KUGACXX_8_7962.sorted.filtered_peak_1295	24	.	2.70562	4.75450	2.40961
chr1	85516306	85516703	C7KUGACXX_8_7962.sorted.filtered_peak_1296	16	.	2.51388	3.85661	1.61585
chr1	85527731	85528208	C7KUGACXX_8_7962.sorted.filtered_peak_1297	156	.	5.51017	18.50096	15.60507
chr1	85666815	85667199	C7KUGACXX_8_7962.sorted.filtered_peak_1298	33	.	2.90550	5.76395	3.33665
chr1	85725048	85725807	C7KUGACXX_8_7962.sorted.filtered_peak_1299	107	.	4.11269	13.42331	10.71411
chr1	85741910	85742828	C7KUGACXX_8_7962.sorted.filtered_peak_1300	240	.	4.80307	27.15481	24.03329
chr1	85763853	85764393	C7KUGACXX_8_7962.sorted.filtered_peak_1301	51	.	3.29029	7.64440	5.10652
chr1	85773633	85774169	C7KUGACXX_8_7962.sorted.filtered_peak_1302	12	.	2.49233	3.41104	1.24964
chr1	86173751	86174502	C7KUGACXX_8_7962.sorted.filtered_peak_1303	85	.	3.87701	11.26100	8.58548
chr1	86802543	86802879	C7KUGACXX_8_7962.sorted.filtered_peak_1304	12	.	2.50478	3.40349	1.21568
chr1	86854967	86855347	C7KUGACXX_8_7962.sorted.filtered_peak_1305	22	.	2.78911	4.52348	2.21004
chr1	86861680	86862420	C7KUGACXX_8_7962.sorted.filtered_peak_1306	124	.	4.33809	15.20569	12.43194
chr1	87169655	87170980	C7KUGACXX_8_7962.sorted.filtered_peak_1307	124	.	3.70322	15.19938	12.40411
chr1	87205740	87206021	C7KUGACXX_8_7962.sorted.filtered_peak_1308	31	.	3.14374	5.57620	3.16477
chr1	87258649	87259055	C7KUGACXX_8_7962.sorted.filtered_peak_1309	11	.	2.49334	3.37124	1.18836
chr1	87379641	87380667	C7KUGACXX_8_7962.sorted.filtered_peak_1310	250	.	4.56543	28.21201	25.05824
chr1	87510564	87510906	C7KUGACXX_8_7962.sorted.filtered_peak_1311	16	.	2.60712	3.94519	1.69944
chr1	87523641	87523933	C7KUGACXX_8_7962.sorted.filtered_peak_1312	17	.	2.50510	3.99010	1.72328
chr1	87597293	87597850	C7KUGACXX_8_7962.sorted.filtered_peak_1313	37	.	3.09782	6.24107	3.79614
chr1	87793891	87794812	C7KUGACXX_8_7962.sorted.filtered_peak_1314	39	.	2.29946	6.43115	3.97224
chr1	87797166	87797464	C7KUGACXX_8_7962.sorted.filtered_peak_1315	18	.	1.87879	4.11858	1.83565
chr1	87800829	87801219	C7KUGACXX_8_7962.sorted.filtered_peak_1316	23	.	2.11170	4.67815	2.35343
chr1	87852143	87852394	C7KUGACXX_8_7962.sorted.filtered_peak_1317	15	.	2.66006	3.84428	1.59178
chr1	87858853	87859188	C7KUGACXX_8_7962.sorted.filtered_peak_1318	19	.	2.69194	4.22466	1.94403
chr1	87869776	87870602	C7KUGACXX_8_7962.sorted.filtered_peak_1319	67	.	3.47138	9.37480	6.79693
chr1	87901049	87901587	C7KUGACXX_8_7962.sorted.filtered_peak_1320	90	.	4.60627	11.73725	9.04428
chr1	87915089	87915633	C7KUGACXX_8_7962.sorted.filtered_peak_1321	51	.	3.28524	7.65106	5.12076
chr1	87916485	87916903	C7KUGACXX_8_7962.sorted.filtered_peak_1322	44	.	3.16616	6.98522	4.48813
chr1	88419287	88419713	C7KUGACXX_8_7962.sorted.filtered_peak_1323	21	.	2.75193	4.41152	2.11328
chr1	88607058	88607418	C7KUGACXX_8_7962.sorted.filtered_peak_1324	14	.	2.54456	3.71318	1.48477
chr1	88646272	88646522	C7KUGACXX_8_7962.sorted.filtered_peak_1325	34	.	3.13506	5.92439	3.48019
chr1	88676140	88676496	C7KUGACXX_8_7962.sorted.filtered_peak_1326	13	.	2.57789	3.61211	1.39608
chr1	88777165	88777604	C7KUGACXX_8_7962.sorted.filtered_peak_1327	13	.	2.52962	3.51719	1.33662
chr1	88940889	88941324	C7KUGACXX_8_7962.sorted.filtered_peak_1328	16	.	2.61781	3.90784	1.65558
chr1	89061074	89061324	C7KUGACXX_8_7962.sorted.filtered_peak_1329	19	.	2.80822	4.28347	1.97865
chr1	89149212	89150719	C7KUGACXX_8_7962.sorted.filtered_peak_1330	258	.	4.57917	29.00417	25.83025
chr1	89266202	89266499	C7KUGACXX_8_7962.sorted.filtered_peak_1331	24	.	2.97045	4.82851	2.48018
chr1	89333669	89334285	C7KUGACXX_8_7962.sorted.filtered_peak_1332	14	.	2.58257	3.62440	1.40413
chr1	89356606	89357768	C7KUGACXX_8_7962.sorted.filtered_peak_1333	121	.	3.63033	14.86970	12.14921
chr1	89449569	89449875	C7KUGACXX_8_7962.sorted.filtered_peak_1334	40	.	3.36690	6.47961	4.01181
chr1	89458013	89458914	C7KUGACXX_8_7962.sorted.filtered_peak_1335	143	.	4.01958	17.24071	14.35330
chr1	89488145	89488654	C7KUGACXX_8_7962.sorted.filtered_peak_1336	50	.	3.35770	7.61494	5.09893
chr1	89530464	89531225	C7KUGACXX_8_7962.sorted.filtered_peak_1337	54	.	3.39660	7.98282	5.45490
chr1	89535713	89535998	C7KUGACXX_8_7962.sorted.filtered_peak_1338	18	.	2.76780	4.17199	1.88868
chr1	89591486	89592083	C7KUGACXX_8_7962.sorted.filtered_peak_1339	55	.	3.01001	8.05012	5.53111
chr1	89594578	89594871	C7KUGACXX_8_7962.sorted.filtered_peak_1340	25	.	2.42494	4.90033	2.53644
chr1	89664242	89664881	C7KUGACXX_8_7962.sorted.filtered_peak_1341	33	.	2.69801	5.76838	3.34179
chr1	89725020	89725503	C7KUGACXX_8_7962.sorted.filtered_peak_1342	34	.	2.98669	5.84389	3.41453
chr1	89740170	89740533	C7KUGACXX_8_7962.sorted.filtered_peak_1343	29	.	2.43142	5.30226	2.91473
chr1	89744783	89745240	C7KUGACXX_8_7962.sorted.filtered_peak_1344	22	.	2.39082	4.52110	2.21020
chr1	89752486	89753134	C7KUGACXX_8_7962.sorted.filtered_peak_1345	130	.	4.46099	15.86037	13.04828
chr1	89760784	89761313	C7KUGACXX_8_7962.sorted.filtered_peak_1346	48	.	3.26767	7.32329	4.80837
chr1	89776150	89776549	C7KUGACXX_8_7962.sorted.filtered_peak_1347	37	.	3.18494	6.16389	3.70498
chr1	89823971	89824225	C7KUGACXX_8_7962.sorted.filtered_peak_1348	28	.	2.83622	5.27727	2.88019
chr1	89948853	89949149	C7KUGACXX_8_7962.sorted.filtered_peak_1349	38	.	3.15287	6.35956	3.89615
chr1	89953630	89953901	C7KUGACXX_8_7962.sorted.filtered_peak_1350	21	.	2.68776	4.45566	2.14692
chr1	89989822	89991410	C7KUGACXX_8_7962.sorted.filtered_peak_1351	51	.	2.90745	7.64618	5.15859
chr1	90010972	90011370	C7KUGACXX_8_7962.sorted.filtered_peak_1352	14	.	2.49069	3.69611	1.46949
chr1	90072812	90073088	C7KUGACXX_8_7962.sorted.filtered_peak_1353	25	.	2.16221	4.92971	2.57613
chr1	90073837	90074087	C7KUGACXX_8_7962.sorted.filtered_peak_1354	15	.	1.95050	3.73725	1.51343
chr1	90077263	90077658	C7KUGACXX_8_7962.sorted.filtered_peak_1355	74	.	2.96383	10.11906	7.48861
chr1	90097936	90099441	C7KUGACXX_8_7962.sorted.filtered_peak_1356	62	.	2.69011	8.75266	6.20828
chr1	90184751	90185420	C7KUGACXX_8_7962.sorted.filtered_peak_1357	46	.	2.88724	7.11352	4.63653
chr1	90186941	90187251	C7KUGACXX_8_7962.sorted.filtered_peak_1358	50	.	2.91766	7.61705	5.08009
chr1	90204696	90205816	C7KUGACXX_8_7962.sorted.filtered_peak_1359	44	.	2.91255	6.89421	4.40706
chr1	90223047	90223571	C7KUGACXX_8_7962.sorted.filtered_peak_1360	38	.	3.04637	6.24307	3.80029
chr1	90228437	90229236	C7KUGACXX_8_7962.sorted.filtered_peak_1361	57	.	3.40916	8.28851	5.73879
chr1	90270208	90270556	C7KUGACXX_8_7962.sorted.filtered_peak_1362	51	.	3.40584	7.67391	5.13099
chr1	90286407	90287423	C7KUGACXX_8_7962.sorted.filtered_peak_1363	57	.	3.24591	8.30984	5.75675
chr1	90308771	90309664	C7KUGACXX_8_7962.sorted.filtered_peak_1364	49	.	2.95281	7.43752	4.96713
chr1	90321052	90321762	C7KUGACXX_8_7962.sorted.filtered_peak_1365	21	.	2.64063	4.41850	2.10499
chr1	90336529	90336816	C7KUGACXX_8_7962.sorted.filtered_peak_1366	34	.	3.23234	5.93093	3.49720
chr1	90418683	90419140	C7KUGACXX_8_7962.sorted.filtered_peak_1367	23	.	2.74866	4.72402	2.39692
chr1	90432420	90432670	C7KUGACXX_8_7962.sorted.filtered_peak_1368	14	.	2.57954	3.65156	1.44709
chr1	90452798	90453299	C7KUGACXX_8_7962.sorted.filtered_peak_1369	38	.	3.17376	6.31048	3.86696
chr1	90460362	90461569	C7KUGACXX_8_7962.sorted.filtered_peak_1370	87	.	3.41984	11.36458	8.73371
chr1	90780895	90781249	C7KUGACXX_8_7962.sorted.filtered_peak_1371	13	.	2.55429	3.54057	1.32965
chr1	91316823	91317616	C7KUGACXX_8_7962.sorted.filtered_peak_1372	55	.	3.35502	7.99723	5.51325
chr1	91425306	91425556	C7KUGACXX_8_7962.sorted.filtered_peak_1373	15	.	2.54759	3.75135	1.53334
chr1	91486793	91488093	C7KUGACXX_8_7962.sorted.filtered_peak_1374	155	.	3.90957	18.38289	15.51987
chr1	91565841	91566122	C7KUGACXX_8_7962.sorted.filtered_peak_1375	18	.	2.76646	4.16643	1.87962
chr1	91590441	91590850	C7KUGACXX_8_7962.sorted.filtered_peak_1376	19	.	2.57328	4.27300	1.98132
chr1	91852682	91853236	C7KUGACXX_8_7962.sorted.filtered_peak_1377	1958	.	13.88569	201.68059	195.89148
chr1	91870048	91870369	C7KUGACXX_8_7962.sorted.filtered_peak_1378	11	.	2.40577	3.34018	1.19500
chr1	91965889	91967209	C7KUGACXX_8_7962.sorted.filtered_peak_1379	122	.	3.50393	15.02411	12.23762
chr1	92014313	92015225	C7KUGACXX_8_7962.sorted.filtered_peak_1380	67	.	3.19060	9.33866	6.75507
chr1	92021466	92022288	C7KUGACXX_8_7962.sorted.filtered_peak_1381	177	.	4.30245	20.70743	17.79516
chr1	92056510	92056938	C7KUGACXX_8_7962.sorted.filtered_peak_1382	16	.	2.48065	3.90720	1.65125
chr1	92150113	92150690	C7KUGACXX_8_7962.sorted.filtered_peak_1383	25	.	2.85172	4.88792	2.52903
chr1	92162962	92163464	C7KUGACXX_8_7962.sorted.filtered_peak_1384	50	.	3.36938	7.56658	5.05016
chr1	92178798	92179396	C7KUGACXX_8_7962.sorted.filtered_peak_1385	32	.	2.97714	5.66118	3.24493
chr1	92269353	92271034	C7KUGACXX_8_7962.sorted.filtered_peak_1386	81	.	3.28485	10.77739	8.12951
chr1	92349024	92349317	C7KUGACXX_8_7962.sorted.filtered_peak_1387	36	.	2.77744	6.07809	3.63748
chr1	92350301	92350677	C7KUGACXX_8_7962.sorted.filtered_peak_1388	36	.	2.80710	6.10264	3.65012
chr1	92351269	92352086	C7KUGACXX_8_7962.sorted.filtered_peak_1389	47	.	2.98204	7.25812	4.76145
chr1	92361630	92361919	C7KUGACXX_8_7962.sorted.filtered_peak_1390	12	.	2.39153	3.46867	1.29588
chr1	92414001	92414794	C7KUGACXX_8_7962.sorted.filtered_peak_1391	41	.	3.45647	6.65429	4.16200
chr1	92482551	92482805	C7KUGACXX_8_7962.sorted.filtered_peak_1392	16	.	2.68350	3.91123	1.64852
chr1	92495415	92495684	C7KUGACXX_8_7962.sorted.filtered_peak_1393	25	.	3.01252	4.91129	2.54443
chr1	92545681	92546423	C7KUGACXX_8_7962.sorted.filtered_peak_1394	91	.	4.17182	11.80922	9.12306
chr1	92589455	92589828	C7KUGACXX_8_7962.sorted.filtered_peak_1395	18	.	2.75419	4.12549	1.84078
chr1	92757031	92757437	C7KUGACXX_8_7962.sorted.filtered_peak_1396	18	.	2.71346	4.06563	1.80955
chr1	92764005	92765257	C7KUGACXX_8_7962.sorted.filtered_peak_1397	115	.	4.15579	14.28862	11.54564
chr1	92781281	92782027	C7KUGACXX_8_7962.sorted.filtered_peak_1398	124	.	3.98982	15.28068	12.45113
chr1	92783444	92783704	C7KUGACXX_8_7962.sorted.filtered_peak_1399	27	.	2.47581	5.11957	2.74909
chr1	92789034	92789680	C7KUGACXX_8_7962.sorted.filtered_peak_1400	49	.	3.60925	7.45517	4.94586
chr1	92831250	92831750	C7KUGACXX_8_7962.sorted.filtered_peak_1401	67	.	3.45493	9.30216	6.72089
chr1	92876390	92876867	C7KUGACXX_8_7962.sorted.filtered_peak_1402	27	.	3.01110	5.17402	2.78714
chr1	92925225	92925797	C7KUGACXX_8_7962.sorted.filtered_peak_1403	23	.	2.69835	4.63638	2.31723
chr1	92930310	92930594	C7KUGACXX_8_7962.sorted.filtered_peak_1404	14	.	2.34179	3.68205	1.46736
chr1	92939635	92940055	C7KUGACXX_8_7962.sorted.filtered_peak_1405	29	.	2.59386	5.34449	2.95036
chr1	92941930	92942226	C7KUGACXX_8_7962.sorted.filtered_peak_1406	31	.	2.60202	5.55758	3.15118
chr1	92950339	92952026	C7KUGACXX_8_7962.sorted.filtered_peak_1407	50	.	2.41280	7.56463	5.09290
chr1	93002404	93003099	C7KUGACXX_8_7962.sorted.filtered_peak_1408	72	.	3.42791	9.82437	7.22796
chr1	93003527	93004072	C7KUGACXX_8_7962.sorted.filtered_peak_1409	60	.	3.25126	8.63107	6.04735
chr1	93028697	93029414	C7KUGACXX_8_7962.sorted.filtered_peak_1410	34	.	3.06891	5.89589	3.47700
chr1	93043081	93043367	C7KUGACXX_8_7962.sorted.filtered_peak_1411	15	.	2.21246	3.76322	1.53776
chr1	93049355	93050278	C7KUGACXX_8_7962.sorted.filtered_peak_1412	42	.	2.81626	6.73619	4.25376
chr1	93249594	93250024	C7KUGACXX_8_7962.sorted.filtered_peak_1413	41	.	3.30362	6.68135	4.19635
chr1	93250518	93251199	C7KUGACXX_8_7962.sorted.filtered_peak_1414	34	.	3.02587	5.81671	3.41311
chr1	93297319	93298311	C7KUGACXX_8_7962.sorted.filtered_peak_1415	197	.	4.54504	22.70900	19.71047
chr1	93324386	93324953	C7KUGACXX_8_7962.sorted.filtered_peak_1416	53	.	3.44533	7.84643	5.31662
chr1	93343038	93343879	C7KUGACXX_8_7962.sorted.filtered_peak_1417	20	.	2.69557	4.36258	2.07491
chr1	93348406	93348676	C7KUGACXX_8_7962.sorted.filtered_peak_1418	34	.	3.07055	5.82161	3.40666
chr1	93419173	93419442	C7KUGACXX_8_7962.sorted.filtered_peak_1419	24	.	2.54034	4.83829	2.49367
chr1	93425997	93426289	C7KUGACXX_8_7962.sorted.filtered_peak_1420	42	.	2.46700	6.68815	4.20011
chr1	93426480	93427486	C7KUGACXX_8_7962.sorted.filtered_peak_1421	62	.	2.71987	8.84158	6.27900
chr1	93427826	93428341	C7KUGACXX_8_7962.sorted.filtered_peak_1422	58	.	2.75046	8.42938	5.86942
chr1	93434014	93434373	C7KUGACXX_8_7962.sorted.filtered_peak_1423	28	.	2.75232	5.19616	2.81650
chr1	93446563	93447148	C7KUGACXX_8_7962.sorted.filtered_peak_1424	95	.	3.87231	12.29109	9.59421
chr1	93456405	93456798	C7KUGACXX_8_7962.sorted.filtered_peak_1425	45	.	2.89134	7.02250	4.53044
chr1	93459659	93460057	C7KUGACXX_8_7962.sorted.filtered_peak_1426	75	.	3.46822	10.20100	7.56636
chr1	93487147	93487471	C7KUGACXX_8_7962.sorted.filtered_peak_1427	45	.	3.31023	7.00189	4.50623
chr1	93507902	93508456	C7KUGACXX_8_7962.sorted.filtered_peak_1428	84	.	4.12280	11.13834	8.46638
chr1	93527832	93528082	C7KUGACXX_8_7962.sorted.filtered_peak_1429	22	.	2.90347	4.59337	2.26653
chr1	93544353	93545239	C7KUGACXX_8_7962.sorted.filtered_peak_1430	79	.	3.31220	10.61126	7.96948
chr1	93545964	93546356	C7KUGACXX_8_7962.sorted.filtered_peak_1431	25	.	2.35964	4.86546	2.52724
chr1	93645102	93647096	C7KUGACXX_8_7962.sorted.filtered_peak_1432	151	.	3.44453	18.07428	15.19194
chr1	93685160	93685410	C7KUGACXX_8_7962.sorted.filtered_peak_1433	18	.	2.67489	4.13663	1.85399
chr1	93811036	93812459	C7KUGACXX_8_7962.sorted.filtered_peak_1434	72	.	2.93466	9.84197	7.25867
chr1	94080844	94081286	C7KUGACXX_8_7962.sorted.filtered_peak_1435	21	.	2.59648	4.49482	2.17648
chr1	94094877	94095339	C7KUGACXX_8_7962.sorted.filtered_peak_1436	17	.	2.57955	4.03249	1.76571
chr1	94224447	94224810	C7KUGACXX_8_7962.sorted.filtered_peak_1437	20	.	2.71069	4.30802	2.02068
chr1	94283528	94284059	C7KUGACXX_8_7962.sorted.filtered_peak_1438	18	.	2.52238	4.07627	1.80592
chr1	94311532	94313738	C7KUGACXX_8_7962.sorted.filtered_peak_1439	89	.	3.16344	11.64563	8.96181
chr1	94344031	94345112	C7KUGACXX_8_7962.sorted.filtered_peak_1440	50	.	3.05247	7.51405	5.03606
chr1	94374201	94375576	C7KUGACXX_8_7962.sorted.filtered_peak_1441	88	.	3.51060	11.44496	8.80801
chr1	94482979	94483437	C7KUGACXX_8_7962.sorted.filtered_peak_1442	79	.	3.91331	10.58246	7.91892
chr1	94850635	94851001	C7KUGACXX_8_7962.sorted.filtered_peak_1443	15	.	2.65372	3.82640	1.57646
chr1	94883370	94884376	C7KUGACXX_8_7962.sorted.filtered_peak_1444	177	.	4.24027	20.71975	17.76616
chr1	94946875	94947380	C7KUGACXX_8_7962.sorted.filtered_peak_1445	19	.	2.77247	4.28797	1.99832
chr1	95067946	95068385	C7KUGACXX_8_7962.sorted.filtered_peak_1446	56	.	3.57081	8.19747	5.62313
chr1	95301701	95302078	C7KUGACXX_8_7962.sorted.filtered_peak_1447	13	.	2.53401	3.49619	1.30837
chr1	95319963	95320418	C7KUGACXX_8_7962.sorted.filtered_peak_1448	68	.	3.71442	9.45262	6.85940
chr1	95428413	95428764	C7KUGACXX_8_7962.sorted.filtered_peak_1449	35	.	3.12997	6.01155	3.57388
chr1	95508821	95509253	C7KUGACXX_8_7962.sorted.filtered_peak_1450	36	.	3.23715	6.10420	3.66413
chr1	95538049	95538971	C7KUGACXX_8_7962.sorted.filtered_peak_1451	241	.	5.20763	27.30537	24.15193
chr1	95699340	95700089	C7KUGACXX_8_7962.sorted.filtered_peak_1452	196	.	5.19251	22.69057	19.67233
chr1	97186932	97188310	C7KUGACXX_8_7962.sorted.filtered_peak_1453	73	.	3.37468	9.95028	7.33532
chr1	97311078	97311363	C7KUGACXX_8_7962.sorted.filtered_peak_1454	18	.	2.63750	4.12747	1.85232
chr1	97432227	97432485	C7KUGACXX_8_7962.sorted.filtered_peak_1455	32	.	3.01901	5.68544	3.26811
chr1	98146453	98146728	C7KUGACXX_8_7962.sorted.filtered_peak_1456	15	.	2.65560	3.83480	1.58595
chr1	98255446	98255721	C7KUGACXX_8_7962.sorted.filtered_peak_1457	31	.	2.96976	5.56977	3.15308
chr1	98256849	98257420	C7KUGACXX_8_7962.sorted.filtered_peak_1458	26	.	2.77468	4.98123	2.61847
chr1	98386071	98387252	C7KUGACXX_8_7962.sorted.filtered_peak_1459	105	.	3.65385	13.26883	10.52644
chr1	98407809	98408583	C7KUGACXX_8_7962.sorted.filtered_peak_1460	50	.	3.32638	7.59388	5.06998
chr1	98519529	98520201	C7KUGACXX_8_7962.sorted.filtered_peak_1461	34	.	2.80793	5.92698	3.49865
chr1	98789366	98789872	C7KUGACXX_8_7962.sorted.filtered_peak_1462	73	.	3.91509	10.01207	7.37177
chr1	98853972	98854434	C7KUGACXX_8_7962.sorted.filtered_peak_1463	60	.	3.52688	8.58118	6.00487
chr1	98871214	98871656	C7KUGACXX_8_7962.sorted.filtered_peak_1464	73	.	3.47438	9.96082	7.34863
chr1	98924158	98924408	C7KUGACXX_8_7962.sorted.filtered_peak_1465	14	.	2.55641	3.64965	1.43638
chr1	98933579	98933833	C7KUGACXX_8_7962.sorted.filtered_peak_1466	18	.	2.64751	4.09869	1.83183
chr1	99097967	99098277	C7KUGACXX_8_7962.sorted.filtered_peak_1467	17	.	2.71358	4.00460	1.73320
chr1	99336848	99337448	C7KUGACXX_8_7962.sorted.filtered_peak_1468	113	.	4.56000	14.13188	11.38362
chr1	100231885	100232308	C7KUGACXX_8_7962.sorted.filtered_peak_1469	57	.	3.77404	8.35324	5.78711
chr1	100250022	100250673	C7KUGACXX_8_7962.sorted.filtered_peak_1470	19	.	2.66321	4.25479	1.96482
chr1	100274093	100274565	C7KUGACXX_8_7962.sorted.filtered_peak_1471	39	.	3.13568	6.41187	3.95128
chr1	100286187	100286491	C7KUGACXX_8_7962.sorted.filtered_peak_1472	34	.	3.25801	5.87163	3.44106
chr1	100315424	100316051	C7KUGACXX_8_7962.sorted.filtered_peak_1473	71	.	3.69481	9.72188	7.11852
chr1	100422596	100422846	C7KUGACXX_8_7962.sorted.filtered_peak_1474	20	.	2.82612	4.33450	2.02282
chr1	100434969	100436104	C7KUGACXX_8_7962.sorted.filtered_peak_1475	81	.	3.80335	10.83641	8.16899
chr1	100494226	100494867	C7KUGACXX_8_7962.sorted.filtered_peak_1476	71	.	3.89537	9.73057	7.14414
chr1	100503301	100504601	C7KUGACXX_8_7962.sorted.filtered_peak_1477	66	.	3.03023	9.20892	6.60699
chr1	100512234	100512718	C7KUGACXX_8_7962.sorted.filtered_peak_1478	19	.	2.63960	4.22972	1.93685
chr1	100598126	100599076	C7KUGACXX_8_7962.sorted.filtered_peak_1479	167	.	4.23023	19.68526	16.74628
chr1	100715179	100715863	C7KUGACXX_8_7962.sorted.filtered_peak_1480	143	.	4.71742	17.16851	14.32949
chr1	100731260	100732417	C7KUGACXX_8_7962.sorted.filtered_peak_1481	123	.	4.04066	15.06245	12.33914
chr1	100816733	100818776	C7KUGACXX_8_7962.sorted.filtered_peak_1482	65	.	2.75921	9.15109	6.56156
chr1	100865901	100866296	C7KUGACXX_8_7962.sorted.filtered_peak_1483	40	.	2.89972	6.51557	4.05836
chr1	100889544	100889882	C7KUGACXX_8_7962.sorted.filtered_peak_1484	16	.	2.55879	3.94402	1.68578
chr1	100905593	100906134	C7KUGACXX_8_7962.sorted.filtered_peak_1485	137	.	4.00124	16.66113	13.79996
chr1	100918201	100918577	C7KUGACXX_8_7962.sorted.filtered_peak_1486	54	.	3.06083	7.93989	5.41083
chr1	100925076	100925347	C7KUGACXX_8_7962.sorted.filtered_peak_1487	19	.	2.45650	4.24509	1.94824
chr1	100996456	100996952	C7KUGACXX_8_7962.sorted.filtered_peak_1488	18	.	2.45794	4.12936	1.85664
chr1	101361173	101362467	C7KUGACXX_8_7962.sorted.filtered_peak_1489	92	.	3.32985	11.89307	9.20572
chr1	101392806	101393291	C7KUGACXX_8_7962.sorted.filtered_peak_1490	71	.	3.76133	9.72972	7.14122
chr1	101415126	101415394	C7KUGACXX_8_7962.sorted.filtered_peak_1491	58	.	4.01844	8.45361	5.86481
chr1	101490997	101491793	C7KUGACXX_8_7962.sorted.filtered_peak_1492	94	.	3.82827	12.18023	9.47536
chr1	101547054	101547486	C7KUGACXX_8_7962.sorted.filtered_peak_1493	58	.	3.66677	8.42797	5.85305
chr1	101555253	101555604	C7KUGACXX_8_7962.sorted.filtered_peak_1494	27	.	2.99335	5.15870	2.78503
chr1	101577542	101578186	C7KUGACXX_8_7962.sorted.filtered_peak_1495	88	.	4.18332	11.52644	8.87179
chr1	101587963	101588524	C7KUGACXX_8_7962.sorted.filtered_peak_1496	65	.	3.83444	9.19111	6.59420
chr1	101593663	101594765	C7KUGACXX_8_7962.sorted.filtered_peak_1497	37	.	3.01819	6.16527	3.71315
chr1	101602335	101603118	C7KUGACXX_8_7962.sorted.filtered_peak_1498	31	.	3.02222	5.51292	3.10713
chr1	101644193	101645046	C7KUGACXX_8_7962.sorted.filtered_peak_1499	47	.	3.18427	7.26123	4.75830
chr1	101701132	101702461	C7KUGACXX_8_7962.sorted.filtered_peak_1500	29	.	2.23399	5.35783	2.96477
chr1	101704415	101704854	C7KUGACXX_8_7962.sorted.filtered_peak_1501	17	.	1.97477	4.02464	1.76035
chr1	101723315	101723684	C7KUGACXX_8_7962.sorted.filtered_peak_1502	17	.	2.48094	3.95799	1.71031
chr1	101728315	101728585	C7KUGACXX_8_7962.sorted.filtered_peak_1503	38	.	2.83316	6.26625	3.80056
chr1	101730318	101730656	C7KUGACXX_8_7962.sorted.filtered_peak_1504	29	.	2.74139	5.35781	2.96641
chr1	101744244	101744770	C7KUGACXX_8_7962.sorted.filtered_peak_1505	25	.	2.72369	4.90912	2.55565
chr1	101749427	101749826	C7KUGACXX_8_7962.sorted.filtered_peak_1506	15	.	2.31631	3.83104	1.59163
chr1	101759077	101759327	C7KUGACXX_8_7962.sorted.filtered_peak_1507	33	.	2.86866	5.73551	3.30210
chr1	101774876	101775666	C7KUGACXX_8_7962.sorted.filtered_peak_1508	48	.	2.90942	7.36073	4.85885
chr1	101822930	101823394	C7KUGACXX_8_7962.sorted.filtered_peak_1509	65	.	3.91017	9.12027	6.51346
chr1	101836749	101837139	C7KUGACXX_8_7962.sorted.filtered_peak_1510	66	.	3.98276	9.22469	6.62500
chr1	101845541	101845798	C7KUGACXX_8_7962.sorted.filtered_peak_1511	29	.	3.00974	5.35626	2.95434
chr1	101903676	101903939	C7KUGACXX_8_7962.sorted.filtered_peak_1512	15	.	2.56004	3.80641	1.57953
chr1	102315059	102315346	C7KUGACXX_8_7962.sorted.filtered_peak_1513	14	.	2.53733	3.67915	1.45188
chr1	102982828	102983084	C7KUGACXX_8_7962.sorted.filtered_peak_1514	15	.	2.64097	3.78886	1.54326
chr1	103627962	103628302	C7KUGACXX_8_7962.sorted.filtered_peak_1515	49	.	3.74196	7.48850	4.96217
chr1	104057589	104057868	C7KUGACXX_8_7962.sorted.filtered_peak_1516	38	.	3.31773	6.28779	3.81986
chr1	104067886	104069052	C7KUGACXX_8_7962.sorted.filtered_peak_1517	126	.	3.86562	15.47019	12.69643
chr1	107599053	107600275	C7KUGACXX_8_7962.sorted.filtered_peak_1518	41	.	3.01411	6.64161	4.15320
chr1	108328952	108329547	C7KUGACXX_8_7962.sorted.filtered_peak_1519	48	.	3.25911	7.38610	4.87134
chr1	108346820	108347480	C7KUGACXX_8_7962.sorted.filtered_peak_1520	15	.	2.56153	3.73385	1.50004
chr1	108372001	108372317	C7KUGACXX_8_7962.sorted.filtered_peak_1521	42	.	3.29445	6.68650	4.21057
chr1	108506208	108506699	C7KUGACXX_8_7962.sorted.filtered_peak_1522	34	.	2.92165	5.87735	3.44106
chr1	108507966	108508424	C7KUGACXX_8_7962.sorted.filtered_peak_1523	12	.	2.25139	3.40763	1.24866
chr1	108622389	108622639	C7KUGACXX_8_7962.sorted.filtered_peak_1524	19	.	2.59134	4.23803	1.94421
chr1	108668133	108668531	C7KUGACXX_8_7962.sorted.filtered_peak_1525	40	.	3.24288	6.50519	4.03451
chr1	108742425	108743699	C7KUGACXX_8_7962.sorted.filtered_peak_1526	74	.	3.55662	10.08203	7.46376
chr1	109047448	109048277	C7KUGACXX_8_7962.sorted.filtered_peak_1527	20	.	2.73121	4.35053	2.06048
chr1	109055013	109055347	C7KUGACXX_8_7962.sorted.filtered_peak_1528	19	.	2.78321	4.21131	1.91693
chr1	109102310	109103346	C7KUGACXX_8_7962.sorted.filtered_peak_1529	85	.	3.11354	11.17266	8.54718
chr1	109133611	109133973	C7KUGACXX_8_7962.sorted.filtered_peak_1530	62	.	3.72361	8.82664	6.24072
chr1	109189156	109189877	C7KUGACXX_8_7962.sorted.filtered_peak_1531	209	.	4.99625	24.03417	20.95983
chr1	109203523	109204266	C7KUGACXX_8_7962.sorted.filtered_peak_1532	124	.	4.37327	15.24897	12.42435
chr1	109234693	109235769	C7KUGACXX_8_7962.sorted.filtered_peak_1533	191	.	4.26285	22.21084	19.18878
chr1	109246100	109246818	C7KUGACXX_8_7962.sorted.filtered_peak_1534	65	.	3.32063	9.15102	6.59464
chr1	109288950	109289914	C7KUGACXX_8_7962.sorted.filtered_peak_1535	206	.	4.35446	23.66855	20.66122
chr1	109370773	109371244	C7KUGACXX_8_7962.sorted.filtered_peak_1536	12	.	2.45314	3.42964	1.23891
chr1	109419313	109420203	C7KUGACXX_8_7962.sorted.filtered_peak_1537	102	.	3.85901	12.92594	10.21599
chr1	109499312	109499811	C7KUGACXX_8_7962.sorted.filtered_peak_1538	125	.	4.76088	15.39171	12.57271
chr1	109505493	109506304	C7KUGACXX_8_7962.sorted.filtered_peak_1539	189	.	5.06261	21.96269	18.96002
chr1	109519413	109519663	C7KUGACXX_8_7962.sorted.filtered_peak_1540	17	.	2.71878	4.01592	1.74205
chr1	109584007	109585288	C7KUGACXX_8_7962.sorted.filtered_peak_1541	176	.	4.36824	20.48209	17.60428
chr1	109618239	109618958	C7KUGACXX_8_7962.sorted.filtered_peak_1542	166	.	5.50042	19.56723	16.65049
chr1	109633078	109634012	C7KUGACXX_8_7962.sorted.filtered_peak_1543	149	.	4.51834	17.77257	14.91274
chr1	109642347	109643585	C7KUGACXX_8_7962.sorted.filtered_peak_1544	152	.	4.31570	18.11207	15.29150
chr1	109655303	109655654	C7KUGACXX_8_7962.sorted.filtered_peak_1545	30	.	2.53499	5.49254	3.08240
chr1	109656296	109656936	C7KUGACXX_8_7962.sorted.filtered_peak_1546	115	.	3.96063	14.34136	11.55839
chr1	109704680	109705295	C7KUGACXX_8_7962.sorted.filtered_peak_1547	66	.	3.60107	9.24991	6.67427
chr1	109756130	109757337	C7KUGACXX_8_7962.sorted.filtered_peak_1548	152	.	4.07906	18.16405	15.29130
chr1	109791829	109792420	C7KUGACXX_8_7962.sorted.filtered_peak_1549	18	.	2.54833	4.11108	1.82889
chr1	109820058	109820340	C7KUGACXX_8_7962.sorted.filtered_peak_1550	48	.	3.38890	7.36925	4.84200
chr1	109825634	109826608	C7KUGACXX_8_7962.sorted.filtered_peak_1551	134	.	4.30770	16.23352	13.46105
chr1	109968123	109969545	C7KUGACXX_8_7962.sorted.filtered_peak_1552	140	.	3.86651	16.81266	14.01085
chr1	110026035	110027029	C7KUGACXX_8_7962.sorted.filtered_peak_1553	200	.	4.27043	23.06921	20.03013
chr1	110036313	110037121	C7KUGACXX_8_7962.sorted.filtered_peak_1554	150	.	4.24596	17.92262	15.02513
chr1	110045116	110045490	C7KUGACXX_8_7962.sorted.filtered_peak_1555	25	.	2.54839	4.90981	2.56597
chr1	110052336	110052628	C7KUGACXX_8_7962.sorted.filtered_peak_1556	29	.	2.85800	5.38167	2.98054
chr1	110074831	110075789	C7KUGACXX_8_7962.sorted.filtered_peak_1557	37	.	3.03121	6.18712	3.74971
chr1	110090631	110091657	C7KUGACXX_8_7962.sorted.filtered_peak_1558	118	.	3.51049	14.53934	11.85955
chr1	110162181	110162800	C7KUGACXX_8_7962.sorted.filtered_peak_1559	18	.	2.17429	4.06735	1.80482
chr1	110163350	110163875	C7KUGACXX_8_7962.sorted.filtered_peak_1560	88	.	3.34954	11.56349	8.88150
chr1	110185814	110186378	C7KUGACXX_8_7962.sorted.filtered_peak_1561	35	.	3.20816	5.98290	3.56359
chr1	110198519	110198942	C7KUGACXX_8_7962.sorted.filtered_peak_1562	69	.	4.06121	9.58287	6.96374
chr1	110210492	110210742	C7KUGACXX_8_7962.sorted.filtered_peak_1563	19	.	2.78061	4.28297	1.99617
chr1	110282598	110283178	C7KUGACXX_8_7962.sorted.filtered_peak_1564	66	.	4.07106	9.27866	6.66976
chr1	110319453	110319793	C7KUGACXX_8_7962.sorted.filtered_peak_1565	58	.	3.38453	8.38847	5.81404
chr1	110333201	110333892	C7KUGACXX_8_7962.sorted.filtered_peak_1566	87	.	3.53284	11.43596	8.78618
chr1	110344758	110345810	C7KUGACXX_8_7962.sorted.filtered_peak_1567	52	.	3.22918	7.83526	5.28514
chr1	110448870	110449173	C7KUGACXX_8_7962.sorted.filtered_peak_1568	48	.	3.03944	7.43079	4.89942
chr1	110476394	110476890	C7KUGACXX_8_7962.sorted.filtered_peak_1569	13	.	2.39115	3.47672	1.30329
chr1	110526853	110527745	C7KUGACXX_8_7962.sorted.filtered_peak_1570	178	.	4.39153	20.81138	17.87907
chr1	110546480	110546963	C7KUGACXX_8_7962.sorted.filtered_peak_1571	29	.	3.00490	5.28941	2.91066
chr1	110554310	110554682	C7KUGACXX_8_7962.sorted.filtered_peak_1572	34	.	3.20726	5.83418	3.40059
chr1	110576890	110577755	C7KUGACXX_8_7962.sorted.filtered_peak_1573	165	.	4.53382	19.48891	16.55324
chr1	110602641	110603035	C7KUGACXX_8_7962.sorted.filtered_peak_1574	13	.	2.43996	3.57785	1.36671
chr1	110627292	110627571	C7KUGACXX_8_7962.sorted.filtered_peak_1575	21	.	2.61716	4.41917	2.10956
chr1	110648767	110649023	C7KUGACXX_8_7962.sorted.filtered_peak_1576	23	.	2.77739	4.72484	2.37679
chr1	110739767	110740017	C7KUGACXX_8_7962.sorted.filtered_peak_1577	23	.	2.69489	4.70287	2.38489
chr1	110745609	110745949	C7KUGACXX_8_7962.sorted.filtered_peak_1578	26	.	2.73283	5.06226	2.69253
chr1	110752339	110753199	C7KUGACXX_8_7962.sorted.filtered_peak_1579	135	.	3.78383	16.39041	13.59378
chr1	110855289	110855737	C7KUGACXX_8_7962.sorted.filtered_peak_1580	31	.	3.01914	5.53947	3.12857
chr1	110880707	110882360	C7KUGACXX_8_7962.sorted.filtered_peak_1581	323	.	4.10958	35.69231	32.32280
chr1	110950022	110950663	C7KUGACXX_8_7962.sorted.filtered_peak_1582	199	.	5.31456	22.94732	19.93706
chr1	111003022	111003334	C7KUGACXX_8_7962.sorted.filtered_peak_1583	11	.	2.34860	3.31352	1.14747
chr1	111038643	111038947	C7KUGACXX_8_7962.sorted.filtered_peak_1584	22	.	2.75684	4.49751	2.20267
chr1	111067183	111067578	C7KUGACXX_8_7962.sorted.filtered_peak_1585	28	.	2.90582	5.25451	2.87788
chr1	111097966	111098351	C7KUGACXX_8_7962.sorted.filtered_peak_1586	15	.	2.44327	3.76948	1.52774
chr1	111161969	111162749	C7KUGACXX_8_7962.sorted.filtered_peak_1587	99	.	3.82241	12.68200	9.93384
chr1	111173408	111174366	C7KUGACXX_8_7962.sorted.filtered_peak_1588	84	.	3.19487	11.12922	8.43497
chr1	111184440	111184690	C7KUGACXX_8_7962.sorted.filtered_peak_1589	30	.	2.52502	5.43202	3.03990
chr1	111189828	111190512	C7KUGACXX_8_7962.sorted.filtered_peak_1590	109	.	3.72162	13.76056	10.97292
chr1	111211171	111211519	C7KUGACXX_8_7962.sorted.filtered_peak_1591	22	.	2.20482	4.60373	2.27853
chr1	111214671	111214955	C7KUGACXX_8_7962.sorted.filtered_peak_1592	48	.	2.53918	7.38339	4.85612
chr1	111217282	111217699	C7KUGACXX_8_7962.sorted.filtered_peak_1593	19	.	2.13355	4.18302	1.90072
chr1	111289148	111289570	C7KUGACXX_8_7962.sorted.filtered_peak_1594	29	.	2.97422	5.30841	2.91163
chr1	111308506	111308928	C7KUGACXX_8_7962.sorted.filtered_peak_1595	16	.	2.54626	3.85006	1.60073
chr1	111323587	111323881	C7KUGACXX_8_7962.sorted.filtered_peak_1596	19	.	2.51151	4.24522	1.95118
chr1	111325937	111326253	C7KUGACXX_8_7962.sorted.filtered_peak_1597	13	.	2.11287	3.56281	1.35915
chr1	111329736	111330657	C7KUGACXX_8_7962.sorted.filtered_peak_1598	98	.	3.69692	12.54349	9.84908
chr1	111415553	111415895	C7KUGACXX_8_7962.sorted.filtered_peak_1599	37	.	2.44540	6.24234	3.78840
chr1	111417770	111418287	C7KUGACXX_8_7962.sorted.filtered_peak_1600	64	.	2.66435	9.03307	6.44994
chr1	111422543	111422941	C7KUGACXX_8_7962.sorted.filtered_peak_1601	66	.	2.86795	9.26969	6.66924
chr1	111423359	111423867	C7KUGACXX_8_7962.sorted.filtered_peak_1602	31	.	2.49951	5.55468	3.15136
chr1	111459350	111459797	C7KUGACXX_8_7962.sorted.filtered_peak_1603	52	.	3.61084	7.72193	5.20472
chr1	111505720	111507127	C7KUGACXX_8_7962.sorted.filtered_peak_1604	206	.	4.58895	23.72574	20.69095
chr1	111574859	111575346	C7KUGACXX_8_7962.sorted.filtered_peak_1605	25	.	2.98599	4.92688	2.57672
chr1	111682133	111683285	C7KUGACXX_8_7962.sorted.filtered_peak_1606	103	.	3.85070	13.08263	10.39767
chr1	111746300	111747430	C7KUGACXX_8_7962.sorted.filtered_peak_1607	62	.	2.67882	8.80428	6.24542
chr1	111758373	111759092	C7KUGACXX_8_7962.sorted.filtered_peak_1608	241	.	4.44551	27.33649	24.19016
chr1	111764232	111764852	C7KUGACXX_8_7962.sorted.filtered_peak_1609	26	.	2.33730	4.96682	2.61022
chr1	111817258	111817551	C7KUGACXX_8_7962.sorted.filtered_peak_1610	26	.	2.90130	5.05188	2.68936
chr1	111888791	111889391	C7KUGACXX_8_7962.sorted.filtered_peak_1611	30	.	2.95669	5.39483	3.00206
chr1	111948961	111949488	C7KUGACXX_8_7962.sorted.filtered_peak_1612	37	.	3.36360	6.24976	3.79084
chr1	111991413	111992352	C7KUGACXX_8_7962.sorted.filtered_peak_1613	196	.	4.53721	22.65116	19.67719
chr1	111997955	111998344	C7KUGACXX_8_7962.sorted.filtered_peak_1614	26	.	2.92504	5.02219	2.65925
chr1	112013718	112013985	C7KUGACXX_8_7962.sorted.filtered_peak_1615	38	.	3.02856	6.27621	3.81123
chr1	112019357	112019954	C7KUGACXX_8_7962.sorted.filtered_peak_1616	62	.	3.43141	8.84703	6.25129
chr1	112050061	112051352	C7KUGACXX_8_7962.sorted.filtered_peak_1617	43	.	2.69169	6.87379	4.39990
chr1	112135299	112135997	C7KUGACXX_8_7962.sorted.filtered_peak_1618	143	.	4.20707	17.19586	14.34064
chr1	112141086	112141491	C7KUGACXX_8_7962.sorted.filtered_peak_1619	23	.	2.33196	4.74296	2.39768
chr1	112146414	112147106	C7KUGACXX_8_7962.sorted.filtered_peak_1620	159	.	4.26410	18.81488	15.92038
chr1	112162014	112162970	C7KUGACXX_8_7962.sorted.filtered_peak_1621	80	.	2.88860	10.70894	8.05680
chr1	112176441	112176732	C7KUGACXX_8_7962.sorted.filtered_peak_1622	18	.	2.51876	4.16120	1.88249
chr1	112202887	112203195	C7KUGACXX_8_7962.sorted.filtered_peak_1623	39	.	3.11098	6.41609	3.95100
chr1	112281519	112282742	C7KUGACXX_8_7962.sorted.filtered_peak_1624	66	.	3.10464	9.17002	6.62951
chr1	112297747	112298904	C7KUGACXX_8_7962.sorted.filtered_peak_1625	168	.	4.40853	19.78583	16.88141
chr1	112887566	112887939	C7KUGACXX_8_7962.sorted.filtered_peak_1626	34	.	3.11972	5.82625	3.41342
chr1	112912324	112912654	C7KUGACXX_8_7962.sorted.filtered_peak_1627	24	.	2.74275	4.76811	2.44127
chr1	112933415	112933999	C7KUGACXX_8_7962.sorted.filtered_peak_1628	28	.	2.76456	5.18294	2.81066
chr1	112938556	112939445	C7KUGACXX_8_7962.sorted.filtered_peak_1629	68	.	3.51144	9.41454	6.81542
chr1	113008596	113009180	C7KUGACXX_8_7962.sorted.filtered_peak_1630	57	.	3.53289	8.31350	5.76723
chr1	113051053	113051391	C7KUGACXX_8_7962.sorted.filtered_peak_1631	15	.	2.40290	3.77042	1.54208
chr1	113161014	113161477	C7KUGACXX_8_7962.sorted.filtered_peak_1632	20	.	2.10197	4.40372	2.09995
chr1	113161660	113163094	C7KUGACXX_8_7962.sorted.filtered_peak_1633	83	.	2.93595	10.96763	8.37648
chr1	113211378	113211814	C7KUGACXX_8_7962.sorted.filtered_peak_1634	39	.	3.28514	6.44586	3.99241
chr1	113217126	113217836	C7KUGACXX_8_7962.sorted.filtered_peak_1635	26	.	2.69343	5.03279	2.67162
chr1	113247536	113248109	C7KUGACXX_8_7962.sorted.filtered_peak_1636	56	.	2.88209	8.24738	5.69441
chr1	113249688	113250194	C7KUGACXX_8_7962.sorted.filtered_peak_1637	36	.	2.56165	6.04764	3.61823
chr1	113257613	113258476	C7KUGACXX_8_7962.sorted.filtered_peak_1638	198	.	4.18760	22.80267	19.80073
chr1	113330638	113330978	C7KUGACXX_8_7962.sorted.filtered_peak_1639	15	.	2.64666	3.80864	1.56343
chr1	113351831	113352081	C7KUGACXX_8_7962.sorted.filtered_peak_1640	30	.	3.19511	5.49809	3.08047
chr1	113379314	113379564	C7KUGACXX_8_7962.sorted.filtered_peak_1641	12	.	2.52628	3.46275	1.26471
chr1	113383348	113383772	C7KUGACXX_8_7962.sorted.filtered_peak_1642	14	.	2.60983	3.70013	1.46741
chr1	113423549	113423813	C7KUGACXX_8_7962.sorted.filtered_peak_1643	33	.	3.22209	5.77777	3.35101
chr1	113497906	113499283	C7KUGACXX_8_7962.sorted.filtered_peak_1644	152	.	3.77759	18.16420	15.28703
chr1	113589242	113589621	C7KUGACXX_8_7962.sorted.filtered_peak_1645	52	.	3.54472	7.80593	5.26911
chr1	113615182	113616407	C7KUGACXX_8_7962.sorted.filtered_peak_1646	196	.	4.86288	22.61671	19.60781
chr1	113683165	113683485	C7KUGACXX_8_7962.sorted.filtered_peak_1647	25	.	2.86850	4.87576	2.53870
chr1	113689156	113689675	C7KUGACXX_8_7962.sorted.filtered_peak_1648	12	.	2.45082	3.40499	1.22000
chr1	113763839	113764163	C7KUGACXX_8_7962.sorted.filtered_peak_1649	13	.	2.56498	3.58978	1.38732
chr1	113932523	113933191	C7KUGACXX_8_7962.sorted.filtered_peak_1650	85	.	3.45573	11.19100	8.51237
chr1	114301493	114302565	C7KUGACXX_8_7962.sorted.filtered_peak_1651	34	.	2.83455	5.87325	3.44217
chr1	114323330	114323734	C7KUGACXX_8_7962.sorted.filtered_peak_1652	46	.	2.85654	7.11754	4.63171
chr1	114326174	114327057	C7KUGACXX_8_7962.sorted.filtered_peak_1653	56	.	3.00995	8.23674	5.68089
chr1	114354022	114355401	C7KUGACXX_8_7962.sorted.filtered_peak_1654	224	.	4.19398	25.55309	22.49305
chr1	114414075	114415315	C7KUGACXX_8_7962.sorted.filtered_peak_1655	106	.	3.33516	13.31443	10.62997
chr1	114447180	114448256	C7KUGACXX_8_7962.sorted.filtered_peak_1656	390	.	5.38138	42.60449	39.02473
chr1	114471806	114473494	C7KUGACXX_8_7962.sorted.filtered_peak_1657	77	.	2.93516	10.33825	7.70010
chr1	114474106	114474395	C7KUGACXX_8_7962.sorted.filtered_peak_1658	14	.	1.94700	3.65415	1.43580
chr1	114483010	114483725	C7KUGACXX_8_7962.sorted.filtered_peak_1659	23	.	2.67433	4.73129	2.39941
chr1	114489574	114490443	C7KUGACXX_8_7962.sorted.filtered_peak_1660	22	.	2.69742	4.58759	2.29491
chr1	114518229	114518499	C7KUGACXX_8_7962.sorted.filtered_peak_1661	59	.	3.50154	8.55931	5.97079
chr1	114825454	114825772	C7KUGACXX_8_7962.sorted.filtered_peak_1662	50	.	3.46212	7.54952	5.04202
chr1	114883922	114884285	C7KUGACXX_8_7962.sorted.filtered_peak_1663	67	.	3.56866	9.34507	6.73391
chr1	114889076	114889570	C7KUGACXX_8_7962.sorted.filtered_peak_1664	113	.	4.14446	14.17571	11.38845
chr1	115053107	115054658	C7KUGACXX_8_7962.sorted.filtered_peak_1665	119	.	3.42889	14.73222	11.98246
chr1	115123896	115124623	C7KUGACXX_8_7962.sorted.filtered_peak_1666	248	.	5.84187	28.04539	24.89389
chr1	115212382	115213141	C7KUGACXX_8_7962.sorted.filtered_peak_1667	78	.	3.69074	10.52883	7.88347
chr1	115258940	115259816	C7KUGACXX_8_7962.sorted.filtered_peak_1668	91	.	3.74565	11.77000	9.10218
chr1	115299920	115300889	C7KUGACXX_8_7962.sorted.filtered_peak_1669	179	.	4.22560	20.96803	17.97666
chr1	115322897	115323600	C7KUGACXX_8_7962.sorted.filtered_peak_1670	188	.	5.26037	21.79247	18.81826
chr1	115605198	115605850	C7KUGACXX_8_7962.sorted.filtered_peak_1671	121	.	4.22326	14.92363	12.14732
chr1	115641592	115642385	C7KUGACXX_8_7962.sorted.filtered_peak_1672	117	.	4.62515	14.58626	11.78686
chr1	115681670	115681920	C7KUGACXX_8_7962.sorted.filtered_peak_1673	20	.	2.64532	4.32150	2.02532
chr1	116150883	116151133	C7KUGACXX_8_7962.sorted.filtered_peak_1674	24	.	2.88544	4.82067	2.46191
chr1	116184209	116184673	C7KUGACXX_8_7962.sorted.filtered_peak_1675	18	.	2.61811	4.14392	1.85864
chr1	116184959	116185510	C7KUGACXX_8_7962.sorted.filtered_peak_1676	28	.	2.84247	5.17376	2.80841
chr1	116518688	116519358	C7KUGACXX_8_7962.sorted.filtered_peak_1677	29	.	2.91331	5.37494	2.99163
chr1	116548922	116549463	C7KUGACXX_8_7962.sorted.filtered_peak_1678	19	.	2.53984	4.17195	1.90339
chr1	116681525	116682199	C7KUGACXX_8_7962.sorted.filtered_peak_1679	70	.	4.26409	9.66330	7.05152
chr1	116694571	116695010	C7KUGACXX_8_7962.sorted.filtered_peak_1680	35	.	2.95967	6.02596	3.59165
chr1	116711018	116711583	C7KUGACXX_8_7962.sorted.filtered_peak_1681	17	.	2.53122	3.98584	1.74153
chr1	116868495	116868925	C7KUGACXX_8_7962.sorted.filtered_peak_1682	30	.	2.96419	5.44132	3.05816
chr1	116895031	116895281	C7KUGACXX_8_7962.sorted.filtered_peak_1683	14	.	2.58371	3.62434	1.40133
chr1	116915461	116916284	C7KUGACXX_8_7962.sorted.filtered_peak_1684	105	.	3.33196	13.31179	10.58836
chr1	116920417	116920713	C7KUGACXX_8_7962.sorted.filtered_peak_1685	31	.	2.36343	5.53999	3.12944
chr1	116961024	116961477	C7KUGACXX_8_7962.sorted.filtered_peak_1686	89	.	3.96453	11.60137	8.90138
chr1	117041519	117041776	C7KUGACXX_8_7962.sorted.filtered_peak_1687	27	.	2.90200	5.12869	2.75462
chr1	117046960	117047511	C7KUGACXX_8_7962.sorted.filtered_peak_1688	188	.	4.93831	21.88227	18.87051
chr1	117057541	117058586	C7KUGACXX_8_7962.sorted.filtered_peak_1689	99	.	3.58796	12.69315	9.96779
chr1	117087151	117087654	C7KUGACXX_8_7962.sorted.filtered_peak_1690	17	.	2.47972	4.06162	1.78716
chr1	117088031	117088433	C7KUGACXX_8_7962.sorted.filtered_peak_1691	17	.	2.50543	3.99945	1.73064
chr1	117099084	117099602	C7KUGACXX_8_7962.sorted.filtered_peak_1692	68	.	3.23031	9.45708	6.85803
chr1	117112549	117114130	C7KUGACXX_8_7962.sorted.filtered_peak_1693	40	.	2.39708	6.46030	4.00398
chr1	117279933	117280922	C7KUGACXX_8_7962.sorted.filtered_peak_1694	67	.	2.87784	9.32415	6.75455
chr1	117281183	117282001	C7KUGACXX_8_7962.sorted.filtered_peak_1695	68	.	2.92971	9.41980	6.83144
chr1	117296692	117297189	C7KUGACXX_8_7962.sorted.filtered_peak_1696	40	.	2.94032	6.48829	4.03160
chr1	117305643	117306412	C7KUGACXX_8_7962.sorted.filtered_peak_1697	26	.	2.29083	5.02895	2.66615
chr1	117307229	117307552	C7KUGACXX_8_7962.sorted.filtered_peak_1698	31	.	2.24814	5.48720	3.10712
chr1	117312203	117312733	C7KUGACXX_8_7962.sorted.filtered_peak_1699	142	.	3.80474	17.13802	14.28289
chr1	117320765	117321321	C7KUGACXX_8_7962.sorted.filtered_peak_1700	17	.	2.59190	3.96859	1.71220
chr1	117351606	117351943	C7KUGACXX_8_7962.sorted.filtered_peak_1701	23	.	2.19736	4.73660	2.39154
chr1	117359066	117359378	C7KUGACXX_8_7962.sorted.filtered_peak_1702	30	.	2.61023	5.42103	3.01324
chr1	117360273	117360666	C7KUGACXX_8_7962.sorted.filtered_peak_1703	34	.	2.74031	5.92857	3.49749
chr1	117369843	117370288	C7KUGACXX_8_7962.sorted.filtered_peak_1704	31	.	2.93881	5.56223	3.14879
chr1	117420393	117421264	C7KUGACXX_8_7962.sorted.filtered_peak_1705	35	.	2.76335	5.96111	3.53878
chr1	117476219	117476668	C7KUGACXX_8_7962.sorted.filtered_peak_1706	16	.	2.41524	3.87346	1.62167
chr1	117544021	117544500	C7KUGACXX_8_7962.sorted.filtered_peak_1707	26	.	2.77452	4.97482	2.61533
chr1	117593922	117594662	C7KUGACXX_8_7962.sorted.filtered_peak_1708	25	.	2.71010	4.92539	2.56802
chr1	117602369	117603266	C7KUGACXX_8_7962.sorted.filtered_peak_1709	228	.	4.64379	25.89173	22.81131
chr1	117664081	117664987	C7KUGACXX_8_7962.sorted.filtered_peak_1710	109	.	4.04454	13.70238	10.95554
chr1	117909062	117910590	C7KUGACXX_8_7962.sorted.filtered_peak_1711	83	.	3.03369	11.04941	8.38626
chr1	118077725	118078052	C7KUGACXX_8_7962.sorted.filtered_peak_1712	38	.	3.12791	6.32521	3.85971
chr1	118148010	118149100	C7KUGACXX_8_7962.sorted.filtered_peak_1713	220	.	4.14851	25.13669	22.05637
chr1	118149321	118149720	C7KUGACXX_8_7962.sorted.filtered_peak_1714	15	.	1.93109	3.83589	1.59559
chr1	118198751	118199211	C7KUGACXX_8_7962.sorted.filtered_peak_1715	97	.	3.01314	12.45580	9.73057
chr1	118201409	118201714	C7KUGACXX_8_7962.sorted.filtered_peak_1716	47	.	2.40168	7.31345	4.79776
chr1	118203741	118204028	C7KUGACXX_8_7962.sorted.filtered_peak_1717	42	.	2.33302	6.77271	4.28807
chr1	118206883	118207453	C7KUGACXX_8_7962.sorted.filtered_peak_1718	177	.	4.33127	20.68525	17.72414
chr1	118216043	118216507	C7KUGACXX_8_7962.sorted.filtered_peak_1719	12	.	2.32263	3.46721	1.29392
chr1	118217188	118217438	C7KUGACXX_8_7962.sorted.filtered_peak_1720	35	.	2.98302	5.99211	3.54600
chr1	118277858	118278108	C7KUGACXX_8_7962.sorted.filtered_peak_1721	22	.	2.83985	4.58510	2.25266
chr1	118283176	118283447	C7KUGACXX_8_7962.sorted.filtered_peak_1722	18	.	2.77658	4.18536	1.88983
chr1	118301566	118301844	C7KUGACXX_8_7962.sorted.filtered_peak_1723	27	.	2.87598	5.15832	2.77809
chr1	118438116	118438469	C7KUGACXX_8_7962.sorted.filtered_peak_1724	16	.	2.57823	3.90276	1.66767
chr1	118471598	118472998	C7KUGACXX_8_7962.sorted.filtered_peak_1725	109	.	3.59746	13.64095	10.96121
chr1	118623983	118624285	C7KUGACXX_8_7962.sorted.filtered_peak_1726	33	.	3.01571	5.80258	3.37317
chr1	119682460	119683573	C7KUGACXX_8_7962.sorted.filtered_peak_1727	228	.	4.52112	25.92190	22.85437
chr1	119850856	119851129	C7KUGACXX_8_7962.sorted.filtered_peak_1728	13	.	2.56452	3.57219	1.35886
chr1	120190787	120191537	C7KUGACXX_8_7962.sorted.filtered_peak_1729	24	.	2.71810	4.79998	2.46425
chr1	120218213	120218493	C7KUGACXX_8_7962.sorted.filtered_peak_1730	15	.	2.51684	3.83443	1.59148
chr1	120491275	120491783	C7KUGACXX_8_7962.sorted.filtered_peak_1731	24	.	2.83262	4.78106	2.44847
chr1	120530431	120530688	C7KUGACXX_8_7962.sorted.filtered_peak_1732	25	.	2.98025	4.93790	2.57123
chr1	120531278	120531811	C7KUGACXX_8_7962.sorted.filtered_peak_1733	22	.	2.90849	4.61158	2.27894
chr1	120532871	120533231	C7KUGACXX_8_7962.sorted.filtered_peak_1734	20	.	2.84296	4.38968	2.07430
chr1	120612006	120612292	C7KUGACXX_8_7962.sorted.filtered_peak_1735	78	.	4.50296	10.48694	7.82171
chr1	120838219	120838838	C7KUGACXX_8_7962.sorted.filtered_peak_1736	81	.	4.49663	10.77521	8.13411
chr1	121155626	121155922	C7KUGACXX_8_7962.sorted.filtered_peak_1737	18	.	2.74398	4.10411	1.82667
chr1	121258151	121258620	C7KUGACXX_8_7962.sorted.filtered_peak_1738	72	.	3.52560	9.91795	7.29105
chr1	121260663	121261750	C7KUGACXX_8_7962.sorted.filtered_peak_1739	71	.	3.38960	9.78098	7.19097
chr1	121484310	121485514	C7KUGACXX_8_7962.sorted.filtered_peak_1740	559	.	7.20576	60.02762	55.98811
chr1	142535456	142536733	C7KUGACXX_8_7962.sorted.filtered_peak_1741	45	.	2.32114	7.03149	4.55024
chr1	142537385	142539263	C7KUGACXX_8_7962.sorted.filtered_peak_1742	66	.	2.58928	9.28897	6.67143
chr1	143536782	143537114	C7KUGACXX_8_7962.sorted.filtered_peak_1743	20	.	2.79390	4.39913	2.08622
chr1	143540125	143540375	C7KUGACXX_8_7962.sorted.filtered_peak_1744	33	.	3.18206	5.71476	3.31185
chr1	144015779	144016103	C7KUGACXX_8_7962.sorted.filtered_peak_1745	25	.	2.39465	4.92221	2.56789
chr1	144533423	144534349	C7KUGACXX_8_7962.sorted.filtered_peak_1746	146	.	3.90961	17.57218	14.68461
chr1	144536113	144536374	C7KUGACXX_8_7962.sorted.filtered_peak_1747	69	.	3.02779	9.59900	6.97220
chr1	144594191	144594687	C7KUGACXX_8_7962.sorted.filtered_peak_1748	19	.	2.80745	4.29499	1.99638
chr1	144859760	144860010	C7KUGACXX_8_7962.sorted.filtered_peak_1749	21	.	2.86370	4.48279	2.17267
chr1	144907912	144908289	C7KUGACXX_8_7962.sorted.filtered_peak_1750	22	.	2.62324	4.51594	2.20152
chr1	144931454	144932759	C7KUGACXX_8_7962.sorted.filtered_peak_1751	158	.	2.97143	18.75266	15.86975
chr1	144948705	144949046	C7KUGACXX_8_7962.sorted.filtered_peak_1752	12	.	2.42619	3.40304	1.24383
chr1	145004331	145004674	C7KUGACXX_8_7962.sorted.filtered_peak_1753	15	.	1.94509	3.75624	1.52310
chr1	145039604	145040254	C7KUGACXX_8_7962.sorted.filtered_peak_1754	70	.	2.63509	9.62626	7.00351
chr1	145046499	145047008	C7KUGACXX_8_7962.sorted.filtered_peak_1755	14	.	2.13295	3.60290	1.40260
chr1	145058933	145059619	C7KUGACXX_8_7962.sorted.filtered_peak_1756	53	.	2.48831	7.93558	5.39821
chr1	145096194	145096669	C7KUGACXX_8_7962.sorted.filtered_peak_1757	59	.	2.76013	8.47368	5.90913
chr1	145116881	145117153	C7KUGACXX_8_7962.sorted.filtered_peak_1758	13	.	2.03868	3.57944	1.37936
chr1	145117978	145118359	C7KUGACXX_8_7962.sorted.filtered_peak_1759	23	.	2.36878	4.67313	2.34577
chr1	145139154	145139458	C7KUGACXX_8_7962.sorted.filtered_peak_1760	53	.	3.84696	7.88224	5.33676
chr1	145291529	145292680	C7KUGACXX_8_7962.sorted.filtered_peak_1761	41	.	3.43737	6.64167	4.17444
chr1	145382116	145383079	C7KUGACXX_8_7962.sorted.filtered_peak_1762	72	.	3.95939	9.80834	7.21259
chr1	145396660	145398135	C7KUGACXX_8_7962.sorted.filtered_peak_1763	28	.	2.33131	5.24081	2.86796
chr1	145399102	145399520	C7KUGACXX_8_7962.sorted.filtered_peak_1764	45	.	2.62308	7.04501	4.55693
chr1	145421616	145421967	C7KUGACXX_8_7962.sorted.filtered_peak_1765	34	.	3.20312	5.92354	3.48752
chr1	145427409	145427920	C7KUGACXX_8_7962.sorted.filtered_peak_1766	125	.	4.86652	15.39127	12.58296
chr1	145437500	145438625	C7KUGACXX_8_7962.sorted.filtered_peak_1767	132	.	3.49120	16.12822	13.27372
chr1	145454552	145456187	C7KUGACXX_8_7962.sorted.filtered_peak_1768	79	.	2.77483	10.56525	7.97266
chr1	145457223	145457558	C7KUGACXX_8_7962.sorted.filtered_peak_1769	36	.	2.31951	6.09582	3.66079
chr1	145470073	145470898	C7KUGACXX_8_7962.sorted.filtered_peak_1770	83	.	3.36905	10.96882	8.30399
chr1	145476732	145477639	C7KUGACXX_8_7962.sorted.filtered_peak_1771	119	.	3.53259	14.68347	11.91033
chr1	145507276	145508188	C7KUGACXX_8_7962.sorted.filtered_peak_1772	181	.	5.07834	21.04699	18.10026
chr1	145515705	145516738	C7KUGACXX_8_7962.sorted.filtered_peak_1773	173	.	4.77443	20.21122	17.32722
chr1	145524786	145525062	C7KUGACXX_8_7962.sorted.filtered_peak_1774	13	.	2.54226	3.52770	1.34366
chr1	145548779	145549505	C7KUGACXX_8_7962.sorted.filtered_peak_1775	120	.	4.54558	14.85956	12.07864
chr1	145562486	145563148	C7KUGACXX_8_7962.sorted.filtered_peak_1776	40	.	3.29757	6.48789	4.04249
chr1	145575030	145576423	C7KUGACXX_8_7962.sorted.filtered_peak_1777	82	.	3.32848	10.92441	8.26245
chr1	145589117	145589819	C7KUGACXX_8_7962.sorted.filtered_peak_1778	36	.	2.80825	6.06267	3.63159
chr1	145610283	145611367	C7KUGACXX_8_7962.sorted.filtered_peak_1779	147	.	5.23809	17.65126	14.79879
chr1	145713596	145713858	C7KUGACXX_8_7962.sorted.filtered_peak_1780	37	.	3.06905	6.17534	3.71489
chr1	145744000	145744593	C7KUGACXX_8_7962.sorted.filtered_peak_1781	106	.	4.64651	13.42026	10.67586
chr1	146555751	146556787	C7KUGACXX_8_7962.sorted.filtered_peak_1782	98	.	3.89500	12.53300	9.83397
chr1	146643623	146644621	C7KUGACXX_8_7962.sorted.filtered_peak_1783	182	.	4.43265	21.26624	18.28420
chr1	146696523	146697294	C7KUGACXX_8_7962.sorted.filtered_peak_1784	47	.	3.61759	7.24967	4.76083
chr1	146713938	146715122	C7KUGACXX_8_7962.sorted.filtered_peak_1785	119	.	3.71967	14.77902	11.98127
chr1	146745524	146745909	C7KUGACXX_8_7962.sorted.filtered_peak_1786	14	.	2.57938	3.66881	1.46901
chr1	146966843	146967145	C7KUGACXX_8_7962.sorted.filtered_peak_1787	29	.	2.94606	5.32158	2.93088
chr1	147016863	147017132	C7KUGACXX_8_7962.sorted.filtered_peak_1788	13	.	2.39572	3.60710	1.39093
chr1	147071104	147072165	C7KUGACXX_8_7962.sorted.filtered_peak_1789	262	.	5.07625	29.41769	26.25337
chr1	147089744	147090430	C7KUGACXX_8_7962.sorted.filtered_peak_1790	101	.	4.15189	12.87752	10.14408
chr1	147101132	147101427	C7KUGACXX_8_7962.sorted.filtered_peak_1791	37	.	3.09300	6.16719	3.73206
chr1	147112697	147113085	C7KUGACXX_8_7962.sorted.filtered_peak_1792	20	.	2.63838	4.39120	2.08839
chr1	147120048	147120797	C7KUGACXX_8_7962.sorted.filtered_peak_1793	63	.	3.26652	8.86537	6.32617
chr1	147141453	147141890	C7KUGACXX_8_7962.sorted.filtered_peak_1794	11	.	2.13241	3.35549	1.17981
chr1	147142105	147143091	C7KUGACXX_8_7962.sorted.filtered_peak_1795	95	.	3.72056	12.23729	9.55970
chr1	147172076	147172481	C7KUGACXX_8_7962.sorted.filtered_peak_1796	28	.	2.94174	5.26565	2.88464
chr1	147727013	147727493	C7KUGACXX_8_7962.sorted.filtered_peak_1797	30	.	2.64988	5.40290	3.01423
chr1	147735372	147736185	C7KUGACXX_8_7962.sorted.filtered_peak_1798	44	.	3.59319	6.94545	4.44991
chr1	147752538	147752842	C7KUGACXX_8_7962.sorted.filtered_peak_1799	16	.	2.67426	3.88654	1.62882
chr1	147790421	147791194	C7KUGACXX_8_7962.sorted.filtered_peak_1800	70	.	3.91567	9.58786	7.02444
chr1	147806442	147807373	C7KUGACXX_8_7962.sorted.filtered_peak_1801	110	.	4.61001	13.82932	11.05015
chr1	148241355	148241736	C7KUGACXX_8_7962.sorted.filtered_peak_1802	205	.	7.22564	23.63448	20.57618
chr1	148550823	148551119	C7KUGACXX_8_7962.sorted.filtered_peak_1803	31	.	3.17319	5.50136	3.10919
chr1	148551806	148552690	C7KUGACXX_8_7962.sorted.filtered_peak_1804	32	.	2.97943	5.67828	3.26889
chr1	148556240	148557016	C7KUGACXX_8_7962.sorted.filtered_peak_1805	39	.	3.44081	6.38568	3.91542
chr1	149204032	149204609	C7KUGACXX_8_7962.sorted.filtered_peak_1806	33	.	3.22090	5.80864	3.36892
chr1	149215887	149216210	C7KUGACXX_8_7962.sorted.filtered_peak_1807	21	.	2.84942	4.45173	2.15027
chr1	149223207	149224153	C7KUGACXX_8_7962.sorted.filtered_peak_1808	191	.	4.43907	22.13876	19.13564
chr1	149224456	149224973	C7KUGACXX_8_7962.sorted.filtered_peak_1809	189	.	4.39264	21.91994	18.93403
chr1	149815088	149815466	C7KUGACXX_8_7962.sorted.filtered_peak_1810	62	.	3.84659	8.80642	6.22529
chr1	149816946	149817387	C7KUGACXX_8_7962.sorted.filtered_peak_1811	19	.	2.40079	4.22766	1.93591
chr1	149820311	149820762	C7KUGACXX_8_7962.sorted.filtered_peak_1812	22	.	2.58019	4.60756	2.28566
chr1	149821037	149821760	C7KUGACXX_8_7962.sorted.filtered_peak_1813	26	.	2.77568	4.95840	2.60924
chr1	149850984	149851263	C7KUGACXX_8_7962.sorted.filtered_peak_1814	19	.	2.77799	4.19398	1.90024
chr1	149857251	149857562	C7KUGACXX_8_7962.sorted.filtered_peak_1815	17	.	1.86029	4.03184	1.75831
chr1	149858108	149858581	C7KUGACXX_8_7962.sorted.filtered_peak_1816	202	.	3.65044	23.29967	20.26693
chr1	149859029	149860199	C7KUGACXX_8_7962.sorted.filtered_peak_1817	117	.	2.95501	14.47642	11.71089
chr1	149870886	149871662	C7KUGACXX_8_7962.sorted.filtered_peak_1818	100	.	4.09621	12.80013	10.07551
chr1	149899333	149900374	C7KUGACXX_8_7962.sorted.filtered_peak_1819	144	.	4.46442	17.31100	14.46319
chr1	149933956	149934219	C7KUGACXX_8_7962.sorted.filtered_peak_1820	22	.	2.88581	4.55820	2.23078
chr1	149982191	149983118	C7KUGACXX_8_7962.sorted.filtered_peak_1821	68	.	3.47882	9.47245	6.85663
chr1	150038952	150040056	C7KUGACXX_8_7962.sorted.filtered_peak_1822	54	.	3.24211	7.96145	5.43000
chr1	150044937	150045268	C7KUGACXX_8_7962.sorted.filtered_peak_1823	21	.	2.68474	4.41790	2.11688
chr1	150121653	150122275	C7KUGACXX_8_7962.sorted.filtered_peak_1824	53	.	2.88303	7.91719	5.37931
chr1	150123509	150123968	C7KUGACXX_8_7962.sorted.filtered_peak_1825	38	.	2.58812	6.29609	3.84794
chr1	150159225	150160137	C7KUGACXX_8_7962.sorted.filtered_peak_1826	30	.	3.10874	5.42463	3.02620
chr1	150185772	150186442	C7KUGACXX_8_7962.sorted.filtered_peak_1827	167	.	5.16316	19.64774	16.71442
chr1	150206558	150207542	C7KUGACXX_8_7962.sorted.filtered_peak_1828	88	.	2.91007	11.54706	8.88431
chr1	150208165	150209005	C7KUGACXX_8_7962.sorted.filtered_peak_1829	175	.	3.73698	20.52375	17.57712
chr1	150228244	150228635	C7KUGACXX_8_7962.sorted.filtered_peak_1830	29	.	2.86445	5.29948	2.91444
chr1	150241071	150241879	C7KUGACXX_8_7962.sorted.filtered_peak_1831	167	.	4.72528	19.70432	16.78975
chr1	150254391	150254952	C7KUGACXX_8_7962.sorted.filtered_peak_1832	30	.	2.86390	5.44175	3.03878
chr1	150265932	150266661	C7KUGACXX_8_7962.sorted.filtered_peak_1833	125	.	4.94725	15.41902	12.59999
chr1	150293695	150294265	C7KUGACXX_8_7962.sorted.filtered_peak_1834	290	.	6.77191	32.31285	29.05282
chr1	150335926	150337388	C7KUGACXX_8_7962.sorted.filtered_peak_1835	217	.	4.11093	24.81605	21.78022
chr1	150358953	150359394	C7KUGACXX_8_7962.sorted.filtered_peak_1836	36	.	3.32103	6.08147	3.64926
chr1	150436800	150437262	C7KUGACXX_8_7962.sorted.filtered_peak_1837	27	.	3.05980	5.08804	2.71358
chr1	150459541	150460219	C7KUGACXX_8_7962.sorted.filtered_peak_1838	141	.	4.87271	16.95902	14.14703
chr1	150487695	150488501	C7KUGACXX_8_7962.sorted.filtered_peak_1839	148	.	4.35251	17.75105	14.88812
chr1	150505104	150505531	C7KUGACXX_8_7962.sorted.filtered_peak_1840	11	.	2.46058	3.28770	1.12853
chr1	150533491	150535020	C7KUGACXX_8_7962.sorted.filtered_peak_1841	59	.	2.33715	8.48401	5.96039
chr1	150535275	150535575	C7KUGACXX_8_7962.sorted.filtered_peak_1842	42	.	2.13143	6.72663	4.24017
chr1	150535844	150536207	C7KUGACXX_8_7962.sorted.filtered_peak_1843	30	.	1.95148	5.46378	3.08032
chr1	150539813	150540871	C7KUGACXX_8_7962.sorted.filtered_peak_1844	47	.	2.38077	7.18438	4.70145
chr1	150551555	150552637	C7KUGACXX_8_7962.sorted.filtered_peak_1845	132	.	3.63828	16.04845	13.27179
chr1	150583882	150584629	C7KUGACXX_8_7962.sorted.filtered_peak_1846	131	.	4.46883	15.99566	13.17947
chr1	150585994	150586336	C7KUGACXX_8_7962.sorted.filtered_peak_1847	66	.	3.41127	9.25509	6.64906
chr1	150592366	150592669	C7KUGACXX_8_7962.sorted.filtered_peak_1848	23	.	2.73766	4.66509	2.34721
chr1	150594095	150594387	C7KUGACXX_8_7962.sorted.filtered_peak_1849	24	.	2.86962	4.75002	2.40359
chr1	150601460	150602441	C7KUGACXX_8_7962.sorted.filtered_peak_1850	301	.	5.54035	33.45587	30.12406
chr1	150669430	150670100	C7KUGACXX_8_7962.sorted.filtered_peak_1851	253	.	5.72070	28.55938	25.39400
chr1	150737106	150737534	C7KUGACXX_8_7962.sorted.filtered_peak_1852	21	.	2.67188	4.47093	2.18489
chr1	150737938	150738397	C7KUGACXX_8_7962.sorted.filtered_peak_1853	61	.	3.74059	8.70323	6.10336
chr1	150743190	150743719	C7KUGACXX_8_7962.sorted.filtered_peak_1854	63	.	3.83363	8.92166	6.34850
chr1	150848522	150849494	C7KUGACXX_8_7962.sorted.filtered_peak_1855	238	.	4.81265	26.93320	23.80485
chr1	150862357	150862822	C7KUGACXX_8_7962.sorted.filtered_peak_1856	35	.	3.30484	5.93436	3.50409
chr1	150894934	150895295	C7KUGACXX_8_7962.sorted.filtered_peak_1857	39	.	2.76395	6.37686	3.91980
chr1	150898359	150899236	C7KUGACXX_8_7962.sorted.filtered_peak_1858	148	.	4.29251	17.71557	14.86794
chr1	150946243	150946835	C7KUGACXX_8_7962.sorted.filtered_peak_1859	15	.	2.25384	3.83376	1.59537
chr1	150947112	150947730	C7KUGACXX_8_7962.sorted.filtered_peak_1860	30	.	2.51612	5.45995	3.07813
chr1	150951851	150952338	C7KUGACXX_8_7962.sorted.filtered_peak_1861	51	.	3.14159	7.65093	5.12634
chr1	150980348	150981436	C7KUGACXX_8_7962.sorted.filtered_peak_1862	155	.	4.32727	18.37843	15.52046
chr1	150997042	150997296	C7KUGACXX_8_7962.sorted.filtered_peak_1863	32	.	3.26149	5.71271	3.27790
chr1	151019961	151021209	C7KUGACXX_8_7962.sorted.filtered_peak_1864	17	.	2.37940	4.01612	1.75696
chr1	151028723	151029162	C7KUGACXX_8_7962.sorted.filtered_peak_1865	41	.	2.49172	6.57634	4.10012
chr1	151030136	151030464	C7KUGACXX_8_7962.sorted.filtered_peak_1866	42	.	2.51362	6.69243	4.22055
chr1	151031797	151032294	C7KUGACXX_8_7962.sorted.filtered_peak_1867	72	.	2.98658	9.92936	7.29900
chr1	151042785	151043949	C7KUGACXX_8_7962.sorted.filtered_peak_1868	132	.	4.37287	16.07904	13.22985
chr1	151118983	151119500	C7KUGACXX_8_7962.sorted.filtered_peak_1869	113	.	4.09046	14.07250	11.30005
chr1	151128545	151129297	C7KUGACXX_8_7962.sorted.filtered_peak_1870	65	.	3.10082	9.16215	6.59148
chr1	151129610	151130029	C7KUGACXX_8_7962.sorted.filtered_peak_1871	63	.	3.08591	9.00201	6.39919
chr1	151138216	151138902	C7KUGACXX_8_7962.sorted.filtered_peak_1872	275	.	5.54314	30.74728	27.51599
chr1	151162142	151162905	C7KUGACXX_8_7962.sorted.filtered_peak_1873	85	.	4.07845	11.25577	8.56341
chr1	151170688	151171557	C7KUGACXX_8_7962.sorted.filtered_peak_1874	233	.	5.02348	26.36520	23.30133
chr1	151226930	151227589	C7KUGACXX_8_7962.sorted.filtered_peak_1875	200	.	5.71536	23.03794	20.04463
chr1	151253585	151255138	C7KUGACXX_8_7962.sorted.filtered_peak_1876	179	.	3.73012	20.92453	17.92925
chr1	151276045	151276295	C7KUGACXX_8_7962.sorted.filtered_peak_1877	13	.	2.54387	3.56314	1.37196
chr1	151283855	151284810	C7KUGACXX_8_7962.sorted.filtered_peak_1878	18	.	2.55016	4.15182	1.87826
chr1	151299596	151300676	C7KUGACXX_8_7962.sorted.filtered_peak_1879	118	.	4.15997	14.62927	11.86438
chr1	151313276	151313677	C7KUGACXX_8_7962.sorted.filtered_peak_1880	25	.	2.75789	4.94694	2.58720
chr1	151319343	151320244	C7KUGACXX_8_7962.sorted.filtered_peak_1881	275	.	5.18694	30.74432	27.54144
chr1	151371756	151372217	C7KUGACXX_8_7962.sorted.filtered_peak_1882	222	.	5.91622	25.31560	22.21435
chr1	151416310	151416822	C7KUGACXX_8_7962.sorted.filtered_peak_1883	53	.	3.61380	7.89163	5.34987
chr1	151430402	151432179	C7KUGACXX_8_7962.sorted.filtered_peak_1884	46	.	2.75094	7.10519	4.60584
chr1	151483510	151484497	C7KUGACXX_8_7962.sorted.filtered_peak_1885	79	.	3.65668	10.50182	7.90399
chr1	151507275	151507645	C7KUGACXX_8_7962.sorted.filtered_peak_1886	36	.	3.14090	6.10574	3.66753
chr1	151512463	151513123	C7KUGACXX_8_7962.sorted.filtered_peak_1887	135	.	4.44985	16.38979	13.54602
chr1	151566417	151566981	C7KUGACXX_8_7962.sorted.filtered_peak_1888	49	.	3.56983	7.47469	4.97743
chr1	151584196	151584982	C7KUGACXX_8_7962.sorted.filtered_peak_1889	113	.	4.07137	14.07160	11.31145
chr1	151735445	151736336	C7KUGACXX_8_7962.sorted.filtered_peak_1890	74	.	3.70698	10.03762	7.43856
chr1	151762560	151763619	C7KUGACXX_8_7962.sorted.filtered_peak_1891	255	.	5.06441	28.70111	25.56325
chr1	151788268	151788806	C7KUGACXX_8_7962.sorted.filtered_peak_1892	27	.	2.73915	5.11672	2.74916
chr1	151811960	151812571	C7KUGACXX_8_7962.sorted.filtered_peak_1893	46	.	2.85695	7.19732	4.68567
chr1	151871130	151871580	C7KUGACXX_8_7962.sorted.filtered_peak_1894	29	.	3.13380	5.30919	2.90972
chr1	151877585	151878039	C7KUGACXX_8_7962.sorted.filtered_peak_1895	22	.	2.49548	4.61388	2.28516
chr1	151881648	151882487	C7KUGACXX_8_7962.sorted.filtered_peak_1896	150	.	4.43191	17.97454	15.09283
chr1	151906483	151906921	C7KUGACXX_8_7962.sorted.filtered_peak_1897	54	.	3.79317	8.00245	5.45153
chr1	151918017	151918538	C7KUGACXX_8_7962.sorted.filtered_peak_1898	86	.	3.66327	11.30302	8.65828
chr1	151940472	151940757	C7KUGACXX_8_7962.sorted.filtered_peak_1899	33	.	3.03296	5.73231	3.31417
chr1	151956718	151957181	C7KUGACXX_8_7962.sorted.filtered_peak_1900	39	.	3.20916	6.43404	3.96176
chr1	151965485	151966958	C7KUGACXX_8_7962.sorted.filtered_peak_1901	41	.	2.61596	6.62888	4.16041
chr1	151974026	151974357	C7KUGACXX_8_7962.sorted.filtered_peak_1902	11	.	2.31898	3.27272	1.13820
chr1	152006963	152008129	C7KUGACXX_8_7962.sorted.filtered_peak_1903	40	.	2.77697	6.53375	4.05364
chr1	152020282	152021120	C7KUGACXX_8_7962.sorted.filtered_peak_1904	214	.	4.62072	24.45964	21.40322
chr1	152161170	152161585	C7KUGACXX_8_7962.sorted.filtered_peak_1905	24	.	2.60507	4.83126	2.48278
chr1	152273356	152273920	C7KUGACXX_8_7962.sorted.filtered_peak_1906	18	.	2.77356	4.17726	1.88316
chr1	152413333	152413628	C7KUGACXX_8_7962.sorted.filtered_peak_1907	15	.	2.44261	3.81160	1.57273
chr1	152430778	152431223	C7KUGACXX_8_7962.sorted.filtered_peak_1908	22	.	2.63122	4.57575	2.26417
chr1	152432774	152433129	C7KUGACXX_8_7962.sorted.filtered_peak_1909	44	.	3.26554	6.96881	4.47413
chr1	152549683	152549938	C7KUGACXX_8_7962.sorted.filtered_peak_1910	25	.	2.84406	4.87477	2.50864
chr1	152626507	152626800	C7KUGACXX_8_7962.sorted.filtered_peak_1911	29	.	3.06358	5.32479	2.93074
chr1	152885146	152885396	C7KUGACXX_8_7962.sorted.filtered_peak_1912	13	.	2.55296	3.53688	1.32657
chr1	153483381	153483733	C7KUGACXX_8_7962.sorted.filtered_peak_1913	27	.	2.88671	5.14448	2.76880
chr1	153507941	153509018	C7KUGACXX_8_7962.sorted.filtered_peak_1914	47	.	2.70755	7.26676	4.76050
chr1	153517393	153518469	C7KUGACXX_8_7962.sorted.filtered_peak_1915	67	.	3.10113	9.38270	6.78403
chr1	153538597	153539578	C7KUGACXX_8_7962.sorted.filtered_peak_1916	27	.	2.73793	5.13411	2.76512
chr1	153545074	153545411	C7KUGACXX_8_7962.sorted.filtered_peak_1917	21	.	2.81148	4.48416	2.15829
chr1	153589668	153589945	C7KUGACXX_8_7962.sorted.filtered_peak_1918	12	.	2.50333	3.39964	1.21262
chr1	153606206	153607073	C7KUGACXX_8_7962.sorted.filtered_peak_1919	240	.	5.15197	27.16635	24.01055
chr1	153630921	153631769	C7KUGACXX_8_7962.sorted.filtered_peak_1920	132	.	4.52242	16.11744	13.28974
chr1	153643083	153644254	C7KUGACXX_8_7962.sorted.filtered_peak_1921	223	.	4.85630	25.41426	22.37115
chr1	153699970	153700750	C7KUGACXX_8_7962.sorted.filtered_peak_1922	372	.	6.15827	40.72551	37.21331
chr1	153721892	153722272	C7KUGACXX_8_7962.sorted.filtered_peak_1923	62	.	3.95944	8.87463	6.27717
chr1	153747693	153748679	C7KUGACXX_8_7962.sorted.filtered_peak_1924	57	.	3.20311	8.28695	5.75596
chr1	153755772	153756616	C7KUGACXX_8_7962.sorted.filtered_peak_1925	224	.	5.39699	25.58007	22.49471
chr1	153777730	153778245	C7KUGACXX_8_7962.sorted.filtered_peak_1926	69	.	3.80369	9.61235	6.98353
chr1	153838852	153839118	C7KUGACXX_8_7962.sorted.filtered_peak_1927	15	.	2.64128	3.79117	1.54594
chr1	153895016	153896183	C7KUGACXX_8_7962.sorted.filtered_peak_1928	241	.	4.23918	27.21326	24.10116
chr1	153917547	153919433	C7KUGACXX_8_7962.sorted.filtered_peak_1929	39	.	2.51432	6.37688	3.92316
chr1	153930260	153931428	C7KUGACXX_8_7962.sorted.filtered_peak_1930	121	.	3.34459	14.95225	12.14273
chr1	153935810	153936376	C7KUGACXX_8_7962.sorted.filtered_peak_1931	91	.	2.88923	11.82740	9.13251
chr1	153939607	153940498	C7KUGACXX_8_7962.sorted.filtered_peak_1932	88	.	3.18172	11.60295	8.89576
chr1	153949722	153950628	C7KUGACXX_8_7962.sorted.filtered_peak_1933	84	.	3.88491	11.15623	8.49361
chr1	153959305	153959696	C7KUGACXX_8_7962.sorted.filtered_peak_1934	38	.	2.67382	6.25056	3.80034
chr1	153962920	153963599	C7KUGACXX_8_7962.sorted.filtered_peak_1935	167	.	4.62570	19.71671	16.78801
chr1	154087438	154087839	C7KUGACXX_8_7962.sorted.filtered_peak_1936	14	.	2.61443	3.71983	1.48936
chr1	154130152	154130971	C7KUGACXX_8_7962.sorted.filtered_peak_1937	151	.	4.78027	17.98240	15.12253
chr1	154154484	154155445	C7KUGACXX_8_7962.sorted.filtered_peak_1938	61	.	2.87368	8.75379	6.17415
chr1	154155628	154156075	C7KUGACXX_8_7962.sorted.filtered_peak_1939	72	.	3.05156	9.83157	7.21878
chr1	154171542	154171955	C7KUGACXX_8_7962.sorted.filtered_peak_1940	24	.	2.90672	4.74040	2.40336
chr1	154192726	154194138	C7KUGACXX_8_7962.sorted.filtered_peak_1941	199	.	3.79335	22.94457	19.98999
chr1	154244639	154245260	C7KUGACXX_8_7962.sorted.filtered_peak_1942	377	.	6.82424	41.25727	37.71769
chr1	154297098	154298064	C7KUGACXX_8_7962.sorted.filtered_peak_1943	36	.	2.50535	6.10222	3.66590
chr1	154300858	154301278	C7KUGACXX_8_7962.sorted.filtered_peak_1944	40	.	2.55429	6.56367	4.08585
chr1	154307518	154307834	C7KUGACXX_8_7962.sorted.filtered_peak_1945	42	.	2.91100	6.77499	4.29372
chr1	154309674	154310334	C7KUGACXX_8_7962.sorted.filtered_peak_1946	56	.	3.18859	8.24160	5.67168
chr1	154315251	154315756	C7KUGACXX_8_7962.sorted.filtered_peak_1947	94	.	3.83710	12.15234	9.44754
chr1	154358077	154358394	C7KUGACXX_8_7962.sorted.filtered_peak_1948	21	.	2.87446	4.50333	2.18516
chr1	154359126	154359559	C7KUGACXX_8_7962.sorted.filtered_peak_1949	44	.	3.57804	6.93819	4.45107
chr1	154392059	154392337	C7KUGACXX_8_7962.sorted.filtered_peak_1950	21	.	2.66281	4.44246	2.14043
chr1	154404095	154404465	C7KUGACXX_8_7962.sorted.filtered_peak_1951	74	.	3.86950	10.13043	7.48840
chr1	154412087	154412372	C7KUGACXX_8_7962.sorted.filtered_peak_1952	27	.	3.01396	5.18175	2.79697
chr1	154417467	154417867	C7KUGACXX_8_7962.sorted.filtered_peak_1953	34	.	3.17906	5.87665	3.44159
chr1	154436003	154436507	C7KUGACXX_8_7962.sorted.filtered_peak_1954	62	.	3.39568	8.84810	6.27365
chr1	154437574	154437876	C7KUGACXX_8_7962.sorted.filtered_peak_1955	18	.	2.39365	4.13361	1.85380
chr1	154452300	154452813	C7KUGACXX_8_7962.sorted.filtered_peak_1956	22	.	2.79456	4.61654	2.28675
chr1	154465849	154466125	C7KUGACXX_8_7962.sorted.filtered_peak_1957	45	.	3.54979	7.09392	4.58323
chr1	154530986	154532124	C7KUGACXX_8_7962.sorted.filtered_peak_1958	263	.	4.48639	29.49198	26.30219
chr1	154580327	154580880	C7KUGACXX_8_7962.sorted.filtered_peak_1959	163	.	4.23242	19.23052	16.30840
chr1	154581132	154581856	C7KUGACXX_8_7962.sorted.filtered_peak_1960	14	.	2.08453	3.71122	1.48767
chr1	154600044	154600986	C7KUGACXX_8_7962.sorted.filtered_peak_1961	79	.	3.62612	10.61137	7.98864
chr1	154642228	154642478	C7KUGACXX_8_7962.sorted.filtered_peak_1962	16	.	2.66658	3.86291	1.60733
chr1	154720379	154720835	C7KUGACXX_8_7962.sorted.filtered_peak_1963	34	.	2.90517	5.84716	3.42990
chr1	154732785	154733167	C7KUGACXX_8_7962.sorted.filtered_peak_1964	13	.	2.39362	3.58720	1.37421
chr1	154842777	154843065	C7KUGACXX_8_7962.sorted.filtered_peak_1965	47	.	3.48478	7.22212	4.70460
chr1	154850978	154851332	C7KUGACXX_8_7962.sorted.filtered_peak_1966	23	.	2.75598	4.69145	2.35865
chr1	154908938	154910310	C7KUGACXX_8_7962.sorted.filtered_peak_1967	256	.	4.47613	28.85282	25.67414
chr1	154914931	154915313	C7KUGACXX_8_7962.sorted.filtered_peak_1968	43	.	2.81806	6.85180	4.37745
chr1	154927544	154928835	C7KUGACXX_8_7962.sorted.filtered_peak_1969	93	.	3.29889	12.01077	9.32927
chr1	154933920	154934835	C7KUGACXX_8_7962.sorted.filtered_peak_1970	94	.	3.56146	12.09429	9.40252
chr1	154946142	154947728	C7KUGACXX_8_7962.sorted.filtered_peak_1971	210	.	3.63532	24.11753	21.06153
chr1	154955380	154956195	C7KUGACXX_8_7962.sorted.filtered_peak_1972	245	.	5.42948	27.69232	24.53666
chr1	154973368	154974954	C7KUGACXX_8_7962.sorted.filtered_peak_1973	77	.	2.62222	10.30378	7.71122
chr1	154989826	154990473	C7KUGACXX_8_7962.sorted.filtered_peak_1974	64	.	3.30722	8.98041	6.40199
chr1	155022959	155024348	C7KUGACXX_8_7962.sorted.filtered_peak_1975	39	.	2.67562	6.38502	3.93697
chr1	155035698	155036476	C7KUGACXX_8_7962.sorted.filtered_peak_1976	75	.	3.35745	10.15071	7.53828
chr1	155043484	155043751	C7KUGACXX_8_7962.sorted.filtered_peak_1977	24	.	2.68483	4.83031	2.47773
chr1	155057151	155058570	C7KUGACXX_8_7962.sorted.filtered_peak_1978	130	.	3.52891	15.85470	13.06821
chr1	155063887	155064191	C7KUGACXX_8_7962.sorted.filtered_peak_1979	33	.	2.88004	5.78935	3.35788
chr1	155066784	155067034	C7KUGACXX_8_7962.sorted.filtered_peak_1980	18	.	2.58426	4.17598	1.89642
chr1	155074855	155075105	C7KUGACXX_8_7962.sorted.filtered_peak_1981	13	.	2.57693	3.60679	1.38783
chr1	155107582	155108932	C7KUGACXX_8_7962.sorted.filtered_peak_1982	81	.	3.19180	10.82785	8.18842
chr1	155112726	155113140	C7KUGACXX_8_7962.sorted.filtered_peak_1983	39	.	2.70383	6.41009	3.96613
chr1	155140193	155140617	C7KUGACXX_8_7962.sorted.filtered_peak_1984	53	.	3.18258	7.85822	5.33350
chr1	155145250	155146432	C7KUGACXX_8_7962.sorted.filtered_peak_1985	110	.	3.23116	13.81863	11.07936
chr1	155163042	155163728	C7KUGACXX_8_7962.sorted.filtered_peak_1986	59	.	2.82232	8.52496	5.97055
chr1	155164141	155164874	C7KUGACXX_8_7962.sorted.filtered_peak_1987	117	.	3.67854	14.58677	11.79226
chr1	155176663	155176970	C7KUGACXX_8_7962.sorted.filtered_peak_1988	32	.	2.61059	5.62896	3.21590
chr1	155178328	155179153	C7KUGACXX_8_7962.sorted.filtered_peak_1989	92	.	3.88532	12.00172	9.26525
chr1	155196379	155197750	C7KUGACXX_8_7962.sorted.filtered_peak_1990	161	.	4.04387	19.05221	16.15566
chr1	155211000	155211271	C7KUGACXX_8_7962.sorted.filtered_peak_1991	37	.	2.57729	6.21976	3.77044
chr1	155214173	155214849	C7KUGACXX_8_7962.sorted.filtered_peak_1992	233	.	4.87577	26.46190	23.32560
chr1	155220300	155220883	C7KUGACXX_8_7962.sorted.filtered_peak_1993	60	.	3.13325	8.59812	6.04429
chr1	155231803	155232577	C7KUGACXX_8_7962.sorted.filtered_peak_1994	167	.	4.58772	19.65995	16.75279
chr1	155242798	155243610	C7KUGACXX_8_7962.sorted.filtered_peak_1995	118	.	3.71898	14.59786	11.83133
chr1	155246906	155247355	C7KUGACXX_8_7962.sorted.filtered_peak_1996	58	.	2.92484	8.39369	5.82719
chr1	155248224	155248704	C7KUGACXX_8_7962.sorted.filtered_peak_1997	15	.	2.27696	3.79575	1.56425
chr1	155278103	155278975	C7KUGACXX_8_7962.sorted.filtered_peak_1998	257	.	5.18687	28.96877	25.79952
chr1	155292887	155294597	C7KUGACXX_8_7962.sorted.filtered_peak_1999	72	.	2.94526	9.90728	7.27046
chr1	155484481	155485047	C7KUGACXX_8_7962.sorted.filtered_peak_2000	28	.	2.96043	5.24065	2.87543
[truncated: 30,101 more rows]
