# Supplementary material for: Potential impact of celiac disease genetic risk factors on T cell receptor signaling in gluten-specific CD4+ T cells
Source: Sci Rep. 2021 Apr 29;11:9252. doi: 10.1038/s41598-021-86612-5 (PMC8085175; doi:10.1038/s41598-021-86612-5)
Supplement: Supplementary file 1 — Supplementary Information. [file 41598_2021_86612_MOESM1_ESM.zip › data_supplements_manuscript/dhs_and_peakcalling/macs_peaks/C7KUGACXX_8_7962.sorted.filtered_peaks.xls]

# This file is generated by MACS version 2.2.6
# Command line: callpeak --treatment ./output/C7KUGACXX_8_7962.sorted.filtered.bam --name C7KUGACXX_8_7962.sorted.filtered --outdir ./output --format BAM --gsize hs --broad --nomodel --shift -125 --extsize 250 --bdg
# ARGUMENTS LIST:
# name = C7KUGACXX_8_7962.sorted.filtered
# format = BAM
# ChIP-seq file = ['./output/C7KUGACXX_8_7962.sorted.filtered.bam']
# control file = None
# effective genome size = 2.70e+09
# band width = 300
# model fold = [5, 50]
# qvalue cutoff for narrow/strong regions = 5.00e-02
# qvalue cutoff for broad/weak regions = 1.00e-01
# The maximum gap between significant sites is assigned as the read length/tag size.
# The minimum length of peaks is assigned as the predicted fragment length "d".
# Larger dataset will be scaled towards smaller dataset.
# Range for calculating regional lambda is: 10000 bps
# Broad region calling is on
# Paired-End mode is off

# tag size is determined as 42 bps
# total tags in treatment: 46040919
# tags after filtering in treatment: 46040917
# maximum duplicate tags at the same position in treatment = 1
# Redundant rate in treatment: 0.00
# Sequencing ends will be shifted towards 5' by 125 bp(s)
# d = 250
chr	start	end	length	pileup	-log10(pvalue)	fold_enrichment	-log10(qvalue)	name
chr1	713865	714706	842	31.94	20.32542	6.25859	17.45175	C7KUGACXX_8_7962.sorted.filtered_peak_1
chr1	762738	763073	336	20.04	8.57972	3.99800	6.01410	C7KUGACXX_8_7962.sorted.filtered_peak_2
chr1	805027	805471	445	16.01	5.66839	3.23241	3.25279	C7KUGACXX_8_7962.sorted.filtered_peak_3
chr1	840013	840345	333	26.78	9.70338	3.75979	7.07332	C7KUGACXX_8_7962.sorted.filtered_peak_4
chr1	894417	895062	646	41.89	14.48433	3.80217	11.71948	C7KUGACXX_8_7962.sorted.filtered_peak_5
chr1	901844	902535	692	23.67	5.70835	2.66967	3.31505	C7KUGACXX_8_7962.sorted.filtered_peak_6
chr1	948473	949273	801	42.42	20.75271	5.23005	17.80409	C7KUGACXX_8_7962.sorted.filtered_peak_7
chr1	954633	955425	793	44.40	16.49557	4.12398	13.65864	C7KUGACXX_8_7962.sorted.filtered_peak_8
chr1	968446	968789	344	18.58	5.37522	2.89873	2.97873	C7KUGACXX_8_7962.sorted.filtered_peak_9
chr1	976094	976388	295	24.58	6.14002	2.77087	3.70631	C7KUGACXX_8_7962.sorted.filtered_peak_10
chr1	994447	995221	775	32.40	9.39210	3.21044	6.79379	C7KUGACXX_8_7962.sorted.filtered_peak_11
chr1	999413	999761	349	24.26	4.58106	2.33216	2.25187	C7KUGACXX_8_7962.sorted.filtered_peak_12
chr1	1004433	1004921	489	33.81	12.04971	3.83838	9.34063	C7KUGACXX_8_7962.sorted.filtered_peak_13
chr1	1051247	1052039	793	78.88	40.27405	5.98122	36.77120	C7KUGACXX_8_7962.sorted.filtered_peak_14
chr1	1057503	1057973	471	20.70	5.80675	2.89106	3.39782	C7KUGACXX_8_7962.sorted.filtered_peak_15
chr1	1072680	1073207	528	20.74	6.17404	3.01685	3.74038	C7KUGACXX_8_7962.sorted.filtered_peak_16
chr1	1092922	1093184	263	19.56	5.73970	2.98080	3.30765	C7KUGACXX_8_7962.sorted.filtered_peak_17
chr1	1109090	1109351	262	18.39	5.50402	2.96543	3.10108	C7KUGACXX_8_7962.sorted.filtered_peak_18
chr1	1136676	1137163	488	40.53	13.31024	3.68769	10.56136	C7KUGACXX_8_7962.sorted.filtered_peak_19
chr1	1152145	1152738	594	44.46	11.00864	3.05214	8.31709	C7KUGACXX_8_7962.sorted.filtered_peak_20
chr1	1167026	1167825	800	68.61	25.96713	4.27602	22.86902	C7KUGACXX_8_7962.sorted.filtered_peak_21
chr1	1186041	1186640	600	22.97	9.06502	3.83971	6.48284	C7KUGACXX_8_7962.sorted.filtered_peak_22
chr1	1208918	1209778	861	36.12	13.21610	3.87716	10.50709	C7KUGACXX_8_7962.sorted.filtered_peak_23
chr1	1216758	1217109	352	14.89	4.37875	2.76210	2.07547	C7KUGACXX_8_7962.sorted.filtered_peak_24
chr1	1243151	1244291	1141	72.03	21.56352	3.60575	18.57498	C7KUGACXX_8_7962.sorted.filtered_peak_25
chr1	1259715	1260652	938	49.43	18.65587	4.11057	15.77719	C7KUGACXX_8_7962.sorted.filtered_peak_26
chr1	1284638	1285323	686	37.88	13.16734	3.90295	10.39693	C7KUGACXX_8_7962.sorted.filtered_peak_27
chr1	1306716	1307237	522	32.78	4.63956	2.09131	2.31450	C7KUGACXX_8_7962.sorted.filtered_peak_28
chr1	1310263	1311070	808	71.60	28.07968	4.37099	24.94480	C7KUGACXX_8_7962.sorted.filtered_peak_29
chr1	1334427	1335374	948	63.62	27.67269	4.79811	24.54567	C7KUGACXX_8_7962.sorted.filtered_peak_30
chr1	1342335	1343135	801	41.56	18.68760	4.76270	15.80768	C7KUGACXX_8_7962.sorted.filtered_peak_31
chr1	1406523	1407284	762	31.90	18.48331	5.88623	15.60108	C7KUGACXX_8_7962.sorted.filtered_peak_32
chr1	1446807	1447652	846	49.41	28.71873	6.39523	25.56132	C7KUGACXX_8_7962.sorted.filtered_peak_33
chr1	1509571	1510691	1121	54.35	22.15127	4.45340	19.17680	C7KUGACXX_8_7962.sorted.filtered_peak_34
chr1	1549791	1550056	266	31.91	4.49592	2.08507	2.17016	C7KUGACXX_8_7962.sorted.filtered_peak_35
chr1	1550345	1551528	1184	64.37	23.14809	4.17543	20.12457	C7KUGACXX_8_7962.sorted.filtered_peak_36
chr1	1565263	1566079	817	36.40	13.18743	3.80381	10.49228	C7KUGACXX_8_7962.sorted.filtered_peak_37
chr1	1590296	1590804	509	53.24	40.09895	10.03070	36.58627	C7KUGACXX_8_7962.sorted.filtered_peak_38
chr1	1609245	1609764	520	13.01	3.85056	2.66250	1.59608	C7KUGACXX_8_7962.sorted.filtered_peak_39
chr1	1655590	1656089	500	67.26	50.44933	10.40449	46.63481	C7KUGACXX_8_7962.sorted.filtered_peak_40
chr1	1677590	1678026	437	21.59	9.88435	4.29153	7.28477	C7KUGACXX_8_7962.sorted.filtered_peak_41
chr1	1709723	1710717	995	33.51	6.86332	2.52624	4.41541	C7KUGACXX_8_7962.sorted.filtered_peak_42
chr1	1711544	1712303	760	29.73	4.80540	2.20871	2.45967	C7KUGACXX_8_7962.sorted.filtered_peak_43
chr1	1821679	1822965	1287	42.92	12.49460	3.17141	9.85000	C7KUGACXX_8_7962.sorted.filtered_peak_44
chr1	1840204	1840908	705	56.62	26.82958	5.37632	23.69902	C7KUGACXX_8_7962.sorted.filtered_peak_45
chr1	1850448	1851458	1011	80.90	36.29585	5.00374	32.92453	C7KUGACXX_8_7962.sorted.filtered_peak_46
chr1	1981374	1981808	435	20.00	5.37102	2.79688	2.98412	C7KUGACXX_8_7962.sorted.filtered_peak_47
chr1	2064503	2065383	881	45.92	19.85114	4.61755	16.94962	C7KUGACXX_8_7962.sorted.filtered_peak_48
chr1	2080166	2080515	350	17.29	5.26701	2.96447	2.87044	C7KUGACXX_8_7962.sorted.filtered_peak_49
chr1	2120811	2121307	497	37.89	14.30788	4.12494	11.52510	C7KUGACXX_8_7962.sorted.filtered_peak_50
chr1	2126152	2126975	824	59.97	18.76884	3.68655	15.84926	C7KUGACXX_8_7962.sorted.filtered_peak_51
chr1	2130545	2131079	535	48.40	11.72969	3.01344	9.02120	C7KUGACXX_8_7962.sorted.filtered_peak_52
chr1	2136030	2137179	1150	46.67	15.37296	3.66198	12.58031	C7KUGACXX_8_7962.sorted.filtered_peak_53
chr1	2158926	2159539	614	86.25	35.17979	4.75710	31.82725	C7KUGACXX_8_7962.sorted.filtered_peak_54
chr1	2186813	2187788	976	34.08	11.92304	3.78627	9.21777	C7KUGACXX_8_7962.sorted.filtered_peak_55
chr1	2221861	2222869	1009	29.46	9.62146	3.46303	7.01656	C7KUGACXX_8_7962.sorted.filtered_peak_56
chr1	2231782	2232917	1136	41.71	12.54869	3.45507	9.81656	C7KUGACXX_8_7962.sorted.filtered_peak_57
chr1	2322618	2323488	871	75.96	37.13986	5.43974	33.72185	C7KUGACXX_8_7962.sorted.filtered_peak_58
chr1	2343839	2344539	701	68.03	24.36413	4.13694	21.30800	C7KUGACXX_8_7962.sorted.filtered_peak_59
chr1	2457409	2458440	1032	63.22	21.92097	3.94426	18.96122	C7KUGACXX_8_7962.sorted.filtered_peak_60
chr1	2477463	2478765	1303	56.25	11.44258	2.70217	8.75245	C7KUGACXX_8_7962.sorted.filtered_peak_61
chr1	2479522	2479926	405	40.32	5.24907	2.05825	2.87439	C7KUGACXX_8_7962.sorted.filtered_peak_62
chr1	2480160	2480524	365	53.95	11.92193	2.81966	9.23487	C7KUGACXX_8_7962.sorted.filtered_peak_63
chr1	2487024	2488315	1292	30.06	7.71035	2.92377	5.18697	C7KUGACXX_8_7962.sorted.filtered_peak_64
chr1	2509759	2510084	326	25.82	9.33950	3.72511	6.72628	C7KUGACXX_8_7962.sorted.filtered_peak_65
chr1	2517056	2518509	1454	66.30	24.66948	3.86382	21.68870	C7KUGACXX_8_7962.sorted.filtered_peak_66
chr1	2573965	2574995	1031	42.83	16.64613	4.28427	13.79463	C7KUGACXX_8_7962.sorted.filtered_peak_67
chr1	3407760	3408212	453	20.12	5.73725	2.92155	3.32041	C7KUGACXX_8_7962.sorted.filtered_peak_68
chr1	3535663	3535912	250	17.00	4.47506	2.66216	2.14657	C7KUGACXX_8_7962.sorted.filtered_peak_69
chr1	3540997	3541910	914	59.53	26.54810	4.80163	23.46182	C7KUGACXX_8_7962.sorted.filtered_peak_70
chr1	3566388	3566923	536	38.05	16.34045	4.57189	13.51414	C7KUGACXX_8_7962.sorted.filtered_peak_71
chr1	3663533	3664225	693	18.61	4.97675	2.73365	2.62795	C7KUGACXX_8_7962.sorted.filtered_peak_72
chr1	3688636	3689289	654	28.82	7.51435	2.94883	4.98622	C7KUGACXX_8_7962.sorted.filtered_peak_73
chr1	3712704	3713462	759	39.60	20.15914	5.22967	17.26224	C7KUGACXX_8_7962.sorted.filtered_peak_74
chr1	3773349	3774377	1029	58.38	24.44221	4.48501	21.42138	C7KUGACXX_8_7962.sorted.filtered_peak_75
chr1	3799966	3800446	481	16.70	6.09998	3.32899	3.67338	C7KUGACXX_8_7962.sorted.filtered_peak_76
chr1	3807402	3807900	499	15.53	4.73542	2.86116	2.40167	C7KUGACXX_8_7962.sorted.filtered_peak_77
chr1	3816502	3818102	1601	83.14	27.59767	4.00404	24.42235	C7KUGACXX_8_7962.sorted.filtered_peak_78
chr1	4712675	4713121	447	15.58	5.36414	3.14511	2.97022	C7KUGACXX_8_7962.sorted.filtered_peak_79
chr1	5727237	5727617	381	25.62	6.49663	2.83120	4.03015	C7KUGACXX_8_7962.sorted.filtered_peak_80
chr1	5730156	5730569	414	22.96	4.19156	2.25959	1.90850	C7KUGACXX_8_7962.sorted.filtered_peak_81
chr1	5734078	5734327	250	23.14	5.87650	2.78295	3.44301	C7KUGACXX_8_7962.sorted.filtered_peak_82
chr1	5976116	5976382	267	19.04	5.76089	3.01845	3.33713	C7KUGACXX_8_7962.sorted.filtered_peak_83
chr1	6015832	6016109	278	22.44	6.85663	3.15316	4.36418	C7KUGACXX_8_7962.sorted.filtered_peak_84
chr1	6035334	6035988	655	16.12	3.86397	2.46079	1.61932	C7KUGACXX_8_7962.sorted.filtered_peak_85
chr1	6051882	6052904	1023	74.02	29.31021	4.45149	26.14268	C7KUGACXX_8_7962.sorted.filtered_peak_86
chr1	6086095	6086990	896	35.66	10.00530	3.13718	7.41606	C7KUGACXX_8_7962.sorted.filtered_peak_87
chr1	6088216	6088690	475	31.51	7.46940	2.78303	4.96417	C7KUGACXX_8_7962.sorted.filtered_peak_88
chr1	6208585	6208926	342	16.79	5.12901	2.93308	2.75758	C7KUGACXX_8_7962.sorted.filtered_peak_89
chr1	6259105	6260230	1126	51.60	22.01696	4.37989	19.09303	C7KUGACXX_8_7962.sorted.filtered_peak_90
chr1	6265293	6265565	273	29.30	7.54466	2.93988	5.01450	C7KUGACXX_8_7962.sorted.filtered_peak_91
chr1	6265910	6266722	813	25.91	6.26707	2.72759	3.82759	C7KUGACXX_8_7962.sorted.filtered_peak_92
chr1	6295498	6296365	868	47.79	19.56770	4.50665	16.64591	C7KUGACXX_8_7962.sorted.filtered_peak_93
chr1	6305217	6305482	266	21.89	5.08781	2.59341	2.71612	C7KUGACXX_8_7962.sorted.filtered_peak_94
chr1	6306674	6306923	250	19.24	3.84588	2.29801	1.60198	C7KUGACXX_8_7962.sorted.filtered_peak_95
chr1	6320175	6320424	250	20.42	5.13956	2.70101	2.75324	C7KUGACXX_8_7962.sorted.filtered_peak_96
chr1	6403490	6403783	294	15.00	4.40302	2.76511	2.09474	C7KUGACXX_8_7962.sorted.filtered_peak_97
chr1	6408522	6409172	651	21.96	6.51440	3.05828	4.05350	C7KUGACXX_8_7962.sorted.filtered_peak_98
chr1	6419012	6419327	316	22.75	7.79909	3.47328	5.25107	C7KUGACXX_8_7962.sorted.filtered_peak_99
chr1	6419815	6420081	267	18.47	5.64422	3.02052	3.22520	C7KUGACXX_8_7962.sorted.filtered_peak_100
chr1	6425324	6425573	250	16.54	5.99452	3.33202	3.55296	C7KUGACXX_8_7962.sorted.filtered_peak_101
chr1	6453137	6454426	1290	50.12	20.90454	4.65238	17.94259	C7KUGACXX_8_7962.sorted.filtered_peak_102
chr1	6464808	6465060	253	17.02	6.24877	3.41182	3.78373	C7KUGACXX_8_7962.sorted.filtered_peak_103
chr1	6474450	6474729	280	14.28	4.43479	2.84011	2.11981	C7KUGACXX_8_7962.sorted.filtered_peak_104
chr1	6519979	6520975	997	30.56	9.90105	3.42760	7.29366	C7KUGACXX_8_7962.sorted.filtered_peak_105
chr1	6525925	6526473	549	22.06	4.64588	2.43732	2.31831	C7KUGACXX_8_7962.sorted.filtered_peak_106
chr1	6535607	6536072	466	17.09	5.16458	2.92599	2.78766	C7KUGACXX_8_7962.sorted.filtered_peak_107
chr1	6557356	6557674	319	18.45	4.37254	2.51611	2.08859	C7KUGACXX_8_7962.sorted.filtered_peak_108
chr1	6605404	6605673	270	13.39	4.06284	2.73465	1.78289	C7KUGACXX_8_7962.sorted.filtered_peak_109
chr1	6614103	6615183	1081	31.67	13.66839	4.29644	10.96055	C7KUGACXX_8_7962.sorted.filtered_peak_110
chr1	6639802	6640826	1025	37.39	14.56989	3.91104	11.85355	C7KUGACXX_8_7962.sorted.filtered_peak_111
chr1	6661061	6661496	436	39.17	7.36378	2.49535	4.84618	C7KUGACXX_8_7962.sorted.filtered_peak_112
chr1	6662572	6663896	1325	47.23	11.90322	3.02798	9.21818	C7KUGACXX_8_7962.sorted.filtered_peak_113
chr1	6673092	6674118	1027	64.95	26.36719	4.41526	23.30521	C7KUGACXX_8_7962.sorted.filtered_peak_114
chr1	6684771	6685666	896	27.11	8.18569	3.22703	5.63370	C7KUGACXX_8_7962.sorted.filtered_peak_115
chr1	6706385	6706895	511	15.14	5.00562	3.02103	2.64713	C7KUGACXX_8_7962.sorted.filtered_peak_116
chr1	6761026	6761275	250	17.94	3.53254	2.23943	1.34563	C7KUGACXX_8_7962.sorted.filtered_peak_117
chr1	6761538	6762187	650	40.18	19.21047	4.93976	16.33858	C7KUGACXX_8_7962.sorted.filtered_peak_118
chr1	6844483	6845718	1236	110.53	45.35622	4.98139	41.68877	C7KUGACXX_8_7962.sorted.filtered_peak_119
chr1	7727467	7727980	514	20.09	6.23936	3.10483	3.79121	C7KUGACXX_8_7962.sorted.filtered_peak_120
chr1	7764522	7764895	374	28.78	11.11501	3.99043	8.44400	C7KUGACXX_8_7962.sorted.filtered_peak_121
chr1	7812729	7813241	513	16.00	5.21867	3.03942	2.83758	C7KUGACXX_8_7962.sorted.filtered_peak_122
chr1	7830961	7831723	763	35.78	15.00990	4.31020	12.24788	C7KUGACXX_8_7962.sorted.filtered_peak_123
chr1	7843839	7844471	633	58.51	27.09244	5.41940	23.94185	C7KUGACXX_8_7962.sorted.filtered_peak_124
chr1	7959807	7960086	280	12.45	3.52474	2.54543	1.32991	C7KUGACXX_8_7962.sorted.filtered_peak_125
chr1	7990788	7991324	537	17.81	5.67378	3.07224	3.26341	C7KUGACXX_8_7962.sorted.filtered_peak_126
chr1	8000691	8001035	345	18.23	5.61983	3.02285	3.20639	C7KUGACXX_8_7962.sorted.filtered_peak_127
chr1	8008938	8009563	626	31.69	11.37491	3.77561	8.71208	C7KUGACXX_8_7962.sorted.filtered_peak_128
chr1	8013815	8014717	903	35.73	13.65348	4.03682	10.91333	C7KUGACXX_8_7962.sorted.filtered_peak_129
chr1	8021175	8022318	1144	63.46	28.69710	4.92822	25.51362	C7KUGACXX_8_7962.sorted.filtered_peak_130
chr1	8085491	8085740	250	19.38	4.01637	2.35415	1.74392	C7KUGACXX_8_7962.sorted.filtered_peak_131
chr1	8086094	8086780	687	33.04	12.50774	3.92535	9.81875	C7KUGACXX_8_7962.sorted.filtered_peak_132
chr1	8107920	8108234	315	12.40	3.51979	2.54665	1.31270	C7KUGACXX_8_7962.sorted.filtered_peak_133
chr1	8157277	8157809	533	15.10	3.91205	2.54205	1.65723	C7KUGACXX_8_7962.sorted.filtered_peak_134
chr1	8212669	8213576	908	25.97	10.64584	4.00431	8.02344	C7KUGACXX_8_7962.sorted.filtered_peak_135
chr1	8229588	8230182	595	24.11	9.65239	3.96057	7.04025	C7KUGACXX_8_7962.sorted.filtered_peak_136
chr1	8242145	8242971	827	30.18	13.66592	4.55603	10.93383	C7KUGACXX_8_7962.sorted.filtered_peak_137
chr1	8377964	8378286	323	18.82	5.79440	3.03075	3.38425	C7KUGACXX_8_7962.sorted.filtered_peak_138
chr1	8455576	8455991	416	19.47	5.25819	2.78857	2.87783	C7KUGACXX_8_7962.sorted.filtered_peak_139
chr1	8457004	8457258	255	17.44	4.23870	2.53280	1.94951	C7KUGACXX_8_7962.sorted.filtered_peak_140
chr1	8484456	8484825	370	22.47	3.56640	2.08681	1.36019	C7KUGACXX_8_7962.sorted.filtered_peak_141
chr1	8487557	8487992	436	35.15	10.16250	3.25255	7.53414	C7KUGACXX_8_7962.sorted.filtered_peak_142
chr1	8537296	8537761	466	13.67	3.90962	2.64229	1.65521	C7KUGACXX_8_7962.sorted.filtered_peak_143
chr1	8570377	8570841	465	16.25	4.85611	2.85276	2.51472	C7KUGACXX_8_7962.sorted.filtered_peak_144
chr1	8585521	8586402	882	22.27	6.18301	2.87432	3.77172	C7KUGACXX_8_7962.sorted.filtered_peak_145
chr1	8593154	8593656	503	18.66	7.06530	3.57040	4.56365	C7KUGACXX_8_7962.sorted.filtered_peak_146
chr1	8620745	8621532	788	19.02	5.12298	2.76885	2.75391	C7KUGACXX_8_7962.sorted.filtered_peak_147
chr1	8664096	8664406	311	17.91	5.14995	2.85436	2.78125	C7KUGACXX_8_7962.sorted.filtered_peak_148
chr1	8761082	8761854	773	39.52	14.41833	3.93014	11.65598	C7KUGACXX_8_7962.sorted.filtered_peak_149
chr1	8763335	8763584	250	20.82	3.46729	2.10751	1.28842	C7KUGACXX_8_7962.sorted.filtered_peak_150
chr1	8772878	8773318	441	16.80	5.96733	3.27964	3.54617	C7KUGACXX_8_7962.sorted.filtered_peak_151
chr1	8877387	8878433	1047	40.17	13.75580	3.64884	11.04138	C7KUGACXX_8_7962.sorted.filtered_peak_152
chr1	8918148	8918659	512	24.98	8.22447	3.45076	5.64604	C7KUGACXX_8_7962.sorted.filtered_peak_153
chr1	8938132	8939599	1468	54.36	16.31229	3.34893	13.52961	C7KUGACXX_8_7962.sorted.filtered_peak_154
chr1	8959999	8960329	331	18.58	6.84654	3.45942	4.36863	C7KUGACXX_8_7962.sorted.filtered_peak_155
chr1	8963927	8964296	370	14.24	3.81795	2.55183	1.59771	C7KUGACXX_8_7962.sorted.filtered_peak_156
chr1	8978244	8978535	292	22.43	9.51744	4.15367	6.89260	C7KUGACXX_8_7962.sorted.filtered_peak_157
chr1	9022740	9023211	472	15.70	4.77404	2.87784	2.42218	C7KUGACXX_8_7962.sorted.filtered_peak_158
chr1	9030952	9031457	506	24.98	10.33811	4.11718	7.69853	C7KUGACXX_8_7962.sorted.filtered_peak_159
chr1	9048000	9048447	448	17.51	5.75636	3.12172	3.34925	C7KUGACXX_8_7962.sorted.filtered_peak_160
chr1	9064870	9065527	658	18.40	5.40759	2.91489	3.01867	C7KUGACXX_8_7962.sorted.filtered_peak_161
chr1	9188615	9189891	1277	27.85	8.93021	3.34839	6.37011	C7KUGACXX_8_7962.sorted.filtered_peak_162
chr1	9205375	9205638	264	12.66	3.44655	2.49275	1.27092	C7KUGACXX_8_7962.sorted.filtered_peak_163
chr1	9224025	9224339	315	15.92	4.89609	2.91544	2.53463	C7KUGACXX_8_7962.sorted.filtered_peak_164
chr1	9241211	9241739	529	24.19	7.55225	3.21617	5.05340	C7KUGACXX_8_7962.sorted.filtered_peak_165
chr1	9256514	9256913	400	17.13	4.84467	2.79756	2.49238	C7KUGACXX_8_7962.sorted.filtered_peak_166
chr1	9294261	9295249	989	48.74	17.55744	4.17473	14.65559	C7KUGACXX_8_7962.sorted.filtered_peak_167
chr1	9299825	9300173	349	19.20	3.75607	2.26753	1.52944	C7KUGACXX_8_7962.sorted.filtered_peak_168
chr1	9335588	9335917	330	21.41	6.58501	3.15158	4.10003	C7KUGACXX_8_7962.sorted.filtered_peak_169
chr1	9344167	9344480	314	20.85	5.31142	2.73072	2.91681	C7KUGACXX_8_7962.sorted.filtered_peak_170
chr1	9352749	9353106	358	30.93	9.97693	3.51092	7.33702	C7KUGACXX_8_7962.sorted.filtered_peak_171
chr1	9353404	9353901	498	21.19	4.35639	2.38616	2.05090	C7KUGACXX_8_7962.sorted.filtered_peak_172
chr1	9375475	9375911	437	17.78	4.51438	2.61694	2.20183	C7KUGACXX_8_7962.sorted.filtered_peak_173
chr1	9473149	9473906	758	20.05	5.59230	2.87878	3.17956	C7KUGACXX_8_7962.sorted.filtered_peak_174
chr1	9486338	9486818	481	29.14	4.84780	2.24346	2.48957	C7KUGACXX_8_7962.sorted.filtered_peak_175
chr1	9488523	9489392	870	65.63	30.59532	5.07141	27.39512	C7KUGACXX_8_7962.sorted.filtered_peak_176
chr1	9551120	9551369	250	16.08	4.93808	2.90830	2.58651	C7KUGACXX_8_7962.sorted.filtered_peak_177
chr1	9555164	9555456	293	18.57	6.82092	3.49867	4.32085	C7KUGACXX_8_7962.sorted.filtered_peak_178
chr1	9599126	9599626	501	49.31	23.23108	5.29765	20.19365	C7KUGACXX_8_7962.sorted.filtered_peak_179
chr1	9599819	9600239	421	23.42	5.19807	2.55813	2.81266	C7KUGACXX_8_7962.sorted.filtered_peak_180
chr1	9648416	9649089	674	42.94	16.86217	4.21194	14.04246	C7KUGACXX_8_7962.sorted.filtered_peak_181
chr1	9649361	9649664	304	22.62	4.13168	2.25430	1.85860	C7KUGACXX_8_7962.sorted.filtered_peak_182
chr1	9687100	9687535	436	43.71	12.77405	3.38981	10.04681	C7KUGACXX_8_7962.sorted.filtered_peak_183
chr1	9689128	9690357	1230	36.28	8.31354	2.74863	5.77653	C7KUGACXX_8_7962.sorted.filtered_peak_184
chr1	9711674	9712936	1263	39.10	10.48392	3.04735	7.87771	C7KUGACXX_8_7962.sorted.filtered_peak_185
chr1	9749273	9749703	431	29.40	9.73173	3.53132	7.10747	C7KUGACXX_8_7962.sorted.filtered_peak_186
chr1	9764874	9765332	459	12.82	3.75103	2.62675	1.51333	C7KUGACXX_8_7962.sorted.filtered_peak_187
chr1	9777434	9778123	690	49.37	17.86287	4.02111	14.99580	C7KUGACXX_8_7962.sorted.filtered_peak_188
chr1	9788602	9789024	423	18.24	4.02492	2.41095	1.75501	C7KUGACXX_8_7962.sorted.filtered_peak_189
chr1	9844627	9844955	329	16.29	5.63335	3.19321	3.22369	C7KUGACXX_8_7962.sorted.filtered_peak_190
chr1	9860048	9860527	480	24.86	9.62728	3.89105	7.01345	C7KUGACXX_8_7962.sorted.filtered_peak_191
chr1	9883572	9884666	1095	36.94	13.22815	3.72106	10.54486	C7KUGACXX_8_7962.sorted.filtered_peak_192
chr1	9927390	9928068	679	15.24	4.23860	2.67221	1.95306	C7KUGACXX_8_7962.sorted.filtered_peak_193
chr1	9934761	9935151	391	16.98	4.83149	2.78876	2.49522	C7KUGACXX_8_7962.sorted.filtered_peak_194
chr1	9970100	9971290	1191	86.94	41.79549	5.38565	38.22374	C7KUGACXX_8_7962.sorted.filtered_peak_195
chr1	10002524	10003859	1336	23.98	7.77840	3.26894	5.27721	C7KUGACXX_8_7962.sorted.filtered_peak_196
chr1	10010390	10010771	382	22.05	10.00782	4.37954	7.36481	C7KUGACXX_8_7962.sorted.filtered_peak_197
chr1	10092415	10093782	1368	56.70	26.19334	4.86600	23.12256	C7KUGACXX_8_7962.sorted.filtered_peak_198
chr1	10134415	10134861	447	21.74	8.71438	3.86423	6.15065	C7KUGACXX_8_7962.sorted.filtered_peak_199
chr1	10230159	10230663	505	15.25	4.38423	2.73242	2.08957	C7KUGACXX_8_7962.sorted.filtered_peak_200
chr1	10270087	10270748	662	49.14	23.28775	5.22692	20.26111	C7KUGACXX_8_7962.sorted.filtered_peak_201
chr1	10367917	10368222	306	15.94	3.94643	2.50580	1.68751	C7KUGACXX_8_7962.sorted.filtered_peak_202
chr1	10458397	10459602	1206	47.35	20.30703	4.52096	17.37890	C7KUGACXX_8_7962.sorted.filtered_peak_203
chr1	10490111	10491178	1068	57.07	23.81273	4.62074	20.79115	C7KUGACXX_8_7962.sorted.filtered_peak_204
chr1	10532146	10533016	871	39.12	12.84118	3.54256	10.15308	C7KUGACXX_8_7962.sorted.filtered_peak_205
chr1	10534799	10535495	697	32.44	8.42809	2.92817	5.89756	C7KUGACXX_8_7962.sorted.filtered_peak_206
chr1	10554539	10555680	1142	24.44	7.16603	3.03403	4.69978	C7KUGACXX_8_7962.sorted.filtered_peak_207
chr1	10570702	10571577	876	34.37	11.07270	3.52713	8.39933	C7KUGACXX_8_7962.sorted.filtered_peak_208
chr1	10585194	10585633	440	16.45	5.16305	2.97474	2.79446	C7KUGACXX_8_7962.sorted.filtered_peak_209
chr1	10753827	10755314	1488	30.67	7.79260	2.86186	5.28980	C7KUGACXX_8_7962.sorted.filtered_peak_210
chr1	10977957	10978272	316	14.44	4.55344	2.86724	2.24720	C7KUGACXX_8_7962.sorted.filtered_peak_211
chr1	11021096	11021420	325	17.19	5.27154	2.96928	2.88178	C7KUGACXX_8_7962.sorted.filtered_peak_212
chr1	11072153	11073311	1159	55.22	26.01558	5.16965	22.92136	C7KUGACXX_8_7962.sorted.filtered_peak_213
chr1	11097508	11098058	551	18.99	7.58103	3.75113	5.05113	C7KUGACXX_8_7962.sorted.filtered_peak_214
chr1	11119763	11120647	885	44.71	15.43439	3.76000	12.65179	C7KUGACXX_8_7962.sorted.filtered_peak_215
chr1	11159382	11160235	854	40.80	19.11845	5.12504	16.19158	C7KUGACXX_8_7962.sorted.filtered_peak_216
chr1	11301790	11302039	250	14.21	4.14136	2.71180	1.85219	C7KUGACXX_8_7962.sorted.filtered_peak_217
chr1	11322171	11323078	908	48.84	24.61190	5.35563	21.59069	C7KUGACXX_8_7962.sorted.filtered_peak_218
chr1	11332735	11333769	1035	47.59	20.51674	4.72446	17.58552	C7KUGACXX_8_7962.sorted.filtered_peak_219
chr1	11538781	11539257	477	17.26	4.45942	2.63208	2.14709	C7KUGACXX_8_7962.sorted.filtered_peak_220
chr1	11702464	11702745	282	17.22	5.10885	2.89765	2.73079	C7KUGACXX_8_7962.sorted.filtered_peak_221
chr1	11714538	11715062	525	20.12	4.60884	2.52937	2.27113	C7KUGACXX_8_7962.sorted.filtered_peak_222
chr1	11723988	11724993	1006	21.57	6.83054	3.21369	4.33953	C7KUGACXX_8_7962.sorted.filtered_peak_223
chr1	11740847	11741833	987	44.28	18.10537	4.50992	15.21457	C7KUGACXX_8_7962.sorted.filtered_peak_224
chr1	11753234	11753486	253	14.60	3.71271	2.49127	1.47963	C7KUGACXX_8_7962.sorted.filtered_peak_225
chr1	11779342	11780281	940	22.13	7.70763	3.49075	5.16961	C7KUGACXX_8_7962.sorted.filtered_peak_226
chr1	11790411	11790777	367	22.58	8.41980	3.69600	5.85321	C7KUGACXX_8_7962.sorted.filtered_peak_227
chr1	11795798	11796343	546	30.80	9.54061	3.38191	6.92340	C7KUGACXX_8_7962.sorted.filtered_peak_228
chr1	11865593	11866854	1262	66.52	24.75874	4.06461	21.73310	C7KUGACXX_8_7962.sorted.filtered_peak_229
chr1	11898618	11899001	384	15.79	4.86456	2.90697	2.50800	C7KUGACXX_8_7962.sorted.filtered_peak_230
chr1	11954085	11954355	271	14.17	4.51328	2.88228	2.18623	C7KUGACXX_8_7962.sorted.filtered_peak_231
chr1	11967797	11969318	1522	55.04	14.69792	3.30391	11.87953	C7KUGACXX_8_7962.sorted.filtered_peak_232
chr1	11969655	11969958	304	37.99	5.71446	2.20645	3.28905	C7KUGACXX_8_7962.sorted.filtered_peak_233
chr1	11986303	11986773	471	51.22	29.56361	6.69283	26.35805	C7KUGACXX_8_7962.sorted.filtered_peak_234
chr1	11994406	11995035	630	33.19	14.06739	4.32429	11.33923	C7KUGACXX_8_7962.sorted.filtered_peak_235
chr1	12039885	12040853	969	62.14	30.10743	5.27822	26.91390	C7KUGACXX_8_7962.sorted.filtered_peak_236
chr1	12061689	12061940	252	17.35	5.46534	3.03677	3.06029	C7KUGACXX_8_7962.sorted.filtered_peak_237
chr1	12073412	12073878	467	20.10	4.57594	2.50766	2.25834	C7KUGACXX_8_7962.sorted.filtered_peak_238
chr1	12079170	12079978	809	52.75	26.27752	5.14039	23.24550	C7KUGACXX_8_7962.sorted.filtered_peak_239
chr1	12107373	12108171	799	27.29	8.36547	3.20724	5.84229	C7KUGACXX_8_7962.sorted.filtered_peak_240
chr1	12112133	12112409	277	24.12	5.33321	2.54669	2.95546	C7KUGACXX_8_7962.sorted.filtered_peak_241
chr1	12125901	12126281	381	29.55	8.15292	3.06534	5.60459	C7KUGACXX_8_7962.sorted.filtered_peak_242
chr1	12128498	12128800	303	22.05	4.63806	2.44147	2.30580	C7KUGACXX_8_7962.sorted.filtered_peak_243
chr1	12147735	12148895	1161	23.58	6.79976	3.01740	4.33997	C7KUGACXX_8_7962.sorted.filtered_peak_244
chr1	12178624	12178928	305	16.85	5.98126	3.29200	3.54729	C7KUGACXX_8_7962.sorted.filtered_peak_245
chr1	12184957	12185386	430	17.81	5.14923	2.85763	2.78895	C7KUGACXX_8_7962.sorted.filtered_peak_246
chr1	12193130	12193399	270	14.64	4.27370	2.73458	1.97400	C7KUGACXX_8_7962.sorted.filtered_peak_247
chr1	12210497	12211160	664	29.71	9.16510	3.29463	6.58647	C7KUGACXX_8_7962.sorted.filtered_peak_248
chr1	12221709	12222408	700	37.82	10.23222	3.09193	7.62038	C7KUGACXX_8_7962.sorted.filtered_peak_249
chr1	12226887	12227143	257	27.39	4.89914	2.31224	2.53706	C7KUGACXX_8_7962.sorted.filtered_peak_250
chr1	12233546	12234187	642	44.75	12.88609	3.31635	10.16683	C7KUGACXX_8_7962.sorted.filtered_peak_251
chr1	12238030	12238494	465	26.56	4.98115	2.36687	2.60748	C7KUGACXX_8_7962.sorted.filtered_peak_252
chr1	12269023	12269283	261	18.62	4.71977	2.64902	2.37884	C7KUGACXX_8_7962.sorted.filtered_peak_253
chr1	12289849	12290223	375	21.21	7.12212	3.35532	4.61166	C7KUGACXX_8_7962.sorted.filtered_peak_254
chr1	12356675	12356996	322	15.78	5.32264	3.10748	2.93521	C7KUGACXX_8_7962.sorted.filtered_peak_255
chr1	12405116	12405994	879	17.69	4.65204	2.65692	2.35217	C7KUGACXX_8_7962.sorted.filtered_peak_256
chr1	12495699	12496110	412	24.28	6.45499	2.87442	4.00219	C7KUGACXX_8_7962.sorted.filtered_peak_257
chr1	12498677	12498936	260	19.17	4.15251	2.41149	1.87046	C7KUGACXX_8_7962.sorted.filtered_peak_258
chr1	12509484	12510011	528	29.71	10.65846	3.81905	7.98487	C7KUGACXX_8_7962.sorted.filtered_peak_259
chr1	12533125	12533483	359	17.42	4.33756	2.56954	2.04635	C7KUGACXX_8_7962.sorted.filtered_peak_260
chr1	12570585	12571427	843	20.52	6.95428	3.30830	4.48068	C7KUGACXX_8_7962.sorted.filtered_peak_261
chr1	12664116	12664729	614	28.35	10.81726	3.89032	8.17511	C7KUGACXX_8_7962.sorted.filtered_peak_262
chr1	12677922	12678645	724	33.65	6.68927	2.51969	4.22220	C7KUGACXX_8_7962.sorted.filtered_peak_263
chr1	12719069	12719505	437	14.92	4.22989	2.68956	1.94652	C7KUGACXX_8_7962.sorted.filtered_peak_264
chr1	13868386	13868691	306	12.47	3.56073	2.55992	1.35006	C7KUGACXX_8_7962.sorted.filtered_peak_265
chr1	13992254	13992565	312	17.46	6.16855	3.32924	3.71005	C7KUGACXX_8_7962.sorted.filtered_peak_266
chr1	14026576	14027274	699	26.06	6.04585	2.66899	3.61185	C7KUGACXX_8_7962.sorted.filtered_peak_267
chr1	14028957	14029603	647	26.30	6.13155	2.67633	3.69999	C7KUGACXX_8_7962.sorted.filtered_peak_268
chr1	14057174	14057990	817	41.00	14.36225	3.86387	11.58627	C7KUGACXX_8_7962.sorted.filtered_peak_269
chr1	14075374	14076347	974	44.10	16.16546	4.02518	13.34485	C7KUGACXX_8_7962.sorted.filtered_peak_270
chr1	15295538	15295817	280	14.08	4.45280	2.86461	2.12926	C7KUGACXX_8_7962.sorted.filtered_peak_271
chr1	15392452	15392739	288	13.74	3.68462	2.53105	1.46416	C7KUGACXX_8_7962.sorted.filtered_peak_272
chr1	15438784	15439065	282	19.91	5.91615	3.00614	3.48467	C7KUGACXX_8_7962.sorted.filtered_peak_273
chr1	15575485	15576003	519	27.47	8.79698	3.40764	6.21011	C7KUGACXX_8_7962.sorted.filtered_peak_274
chr1	15631205	15631511	307	13.42	4.07922	2.74076	1.79599	C7KUGACXX_8_7962.sorted.filtered_peak_275
chr1	15650075	15650420	346	16.76	4.69523	2.75305	2.36854	C7KUGACXX_8_7962.sorted.filtered_peak_276
chr1	15672396	15672777	382	29.15	8.87410	3.30373	6.28504	C7KUGACXX_8_7962.sorted.filtered_peak_277
chr1	15735871	15736761	891	35.23	8.63083	2.89686	6.06342	C7KUGACXX_8_7962.sorted.filtered_peak_278
chr1	15738261	15738889	629	29.34	4.75356	2.21092	2.41033	C7KUGACXX_8_7962.sorted.filtered_peak_279
chr1	15743396	15744321	926	25.19	6.37835	2.82863	3.91037	C7KUGACXX_8_7962.sorted.filtered_peak_280
chr1	15850638	15851863	1226	102.20	32.30678	3.84939	29.03652	C7KUGACXX_8_7962.sorted.filtered_peak_281
chr1	15852953	15853485	533	98.00	28.85452	3.62546	25.67001	C7KUGACXX_8_7962.sorted.filtered_peak_282
chr1	15905467	15906559	1093	17.96	6.23618	3.25463	3.80876	C7KUGACXX_8_7962.sorted.filtered_peak_283
chr1	15911265	15911765	501	15.41	5.22499	3.10112	2.84144	C7KUGACXX_8_7962.sorted.filtered_peak_284
chr1	15929800	15930540	741	29.02	14.65279	5.03485	11.88926	C7KUGACXX_8_7962.sorted.filtered_peak_285
chr1	15943430	15944384	955	49.86	19.91771	4.29391	17.02428	C7KUGACXX_8_7962.sorted.filtered_peak_286
chr1	16011429	16011688	260	17.69	5.42026	2.99435	3.01404	C7KUGACXX_8_7962.sorted.filtered_peak_287
chr1	16023514	16023865	352	13.33	4.03259	2.72339	1.75804	C7KUGACXX_8_7962.sorted.filtered_peak_288
chr1	16118459	16118851	393	15.77	5.50405	3.18703	3.09803	C7KUGACXX_8_7962.sorted.filtered_peak_289
chr1	16141887	16142253	367	12.86	3.76409	2.63323	1.51981	C7KUGACXX_8_7962.sorted.filtered_peak_290
chr1	16160803	16162899	2097	72.20	19.01142	3.19773	16.09875	C7KUGACXX_8_7962.sorted.filtered_peak_291
chr1	16173658	16175324	1667	56.10	18.67657	3.66847	15.80514	C7KUGACXX_8_7962.sorted.filtered_peak_292
chr1	16245832	16246178	347	16.09	4.64652	2.79165	2.30870	C7KUGACXX_8_7962.sorted.filtered_peak_293
chr1	16275926	16276468	543	36.45	11.07963	3.41428	8.41024	C7KUGACXX_8_7962.sorted.filtered_peak_294
chr1	16292504	16293182	679	25.51	7.75600	3.23343	5.21316	C7KUGACXX_8_7962.sorted.filtered_peak_295
chr1	16301974	16302877	904	48.32	22.26612	5.03959	19.26190	C7KUGACXX_8_7962.sorted.filtered_peak_296
chr1	16335380	16335766	387	16.76	4.10499	2.52351	1.83106	C7KUGACXX_8_7962.sorted.filtered_peak_297
chr1	16382628	16382899	272	17.47	6.58561	3.50949	4.09853	C7KUGACXX_8_7962.sorted.filtered_peak_298
chr1	16396753	16397019	267	19.30	5.35720	2.83847	2.97183	C7KUGACXX_8_7962.sorted.filtered_peak_299
chr1	16405408	16405944	537	19.71	6.90697	3.40270	4.41364	C7KUGACXX_8_7962.sorted.filtered_peak_300
chr1	16494322	16494571	250	14.32	4.61249	2.90226	2.29631	C7KUGACXX_8_7962.sorted.filtered_peak_301
chr1	16532713	16533736	1024	53.12	19.73624	4.24597	16.80422	C7KUGACXX_8_7962.sorted.filtered_peak_302
chr1	16543633	16544448	816	34.63	12.66061	3.78485	9.98646	C7KUGACXX_8_7962.sorted.filtered_peak_303
chr1	16563092	16563963	872	34.82	14.22243	4.14021	11.51380	C7KUGACXX_8_7962.sorted.filtered_peak_304
chr1	16570981	16571439	459	19.52	5.90499	3.03495	3.46944	C7KUGACXX_8_7962.sorted.filtered_peak_305
chr1	16678549	16679438	890	50.70	22.17245	4.86981	19.16840	C7KUGACXX_8_7962.sorted.filtered_peak_306
chr1	16693330	16694521	1192	78.58	30.70922	4.57658	27.47272	C7KUGACXX_8_7962.sorted.filtered_peak_307
chr1	16713769	16714058	290	19.10	5.05020	2.74278	2.67724	C7KUGACXX_8_7962.sorted.filtered_peak_308
chr1	16747144	16747681	538	16.54	5.70699	3.19999	3.29198	C7KUGACXX_8_7962.sorted.filtered_peak_309
chr1	16766802	16767919	1118	36.59	12.57285	3.80579	9.83555	C7KUGACXX_8_7962.sorted.filtered_peak_310
chr1	16825407	16826041	635	32.73	18.28840	6.02172	15.37489	C7KUGACXX_8_7962.sorted.filtered_peak_311
chr1	16840158	16840934	777	24.25	12.15307	4.79729	9.46000	C7KUGACXX_8_7962.sorted.filtered_peak_312
chr1	16939714	16940469	756	53.16	15.49350	3.44243	12.68093	C7KUGACXX_8_7962.sorted.filtered_peak_313
chr1	16950689	16950942	254	22.96	5.79055	2.77559	3.35499	C7KUGACXX_8_7962.sorted.filtered_peak_314
chr1	16970682	16971558	877	36.73	16.58594	4.60973	13.78091	C7KUGACXX_8_7962.sorted.filtered_peak_315
chr1	17027080	17027359	280	19.50	4.26989	2.43081	1.98368	C7KUGACXX_8_7962.sorted.filtered_peak_316
chr1	17036280	17036634	355	25.06	7.78980	3.26224	5.25302	C7KUGACXX_8_7962.sorted.filtered_peak_317
chr1	17053809	17054250	442	23.42	7.48178	3.31189	4.94613	C7KUGACXX_8_7962.sorted.filtered_peak_318
chr1	17222564	17223223	660	29.87	12.45615	4.27797	9.74055	C7KUGACXX_8_7962.sorted.filtered_peak_319
chr1	17230808	17232241	1434	60.37	21.60846	3.85634	18.65749	C7KUGACXX_8_7962.sorted.filtered_peak_320
chr1	17240066	17241126	1061	47.24	22.37319	4.93374	19.41297	C7KUGACXX_8_7962.sorted.filtered_peak_321
chr1	17278164	17278461	298	22.76	10.49673	4.51355	7.82834	C7KUGACXX_8_7962.sorted.filtered_peak_322
chr1	17287111	17287866	756	14.28	4.06466	2.65868	1.79873	C7KUGACXX_8_7962.sorted.filtered_peak_323
chr1	17337786	17338689	904	23.21	7.56599	3.26483	5.07339	C7KUGACXX_8_7962.sorted.filtered_peak_324
chr1	17380048	17380929	882	65.20	31.85885	5.33984	28.64474	C7KUGACXX_8_7962.sorted.filtered_peak_325
chr1	17412912	17413161	250	14.14	3.94299	2.62093	1.68360	C7KUGACXX_8_7962.sorted.filtered_peak_326
chr1	17508339	17508767	429	13.95	4.24534	2.77391	1.96007	C7KUGACXX_8_7962.sorted.filtered_peak_327
chr1	17746413	17746849	437	18.18	6.19759	3.27531	3.73882	C7KUGACXX_8_7962.sorted.filtered_peak_328
chr1	17763995	17764872	878	34.57	5.74476	2.27648	3.34040	C7KUGACXX_8_7962.sorted.filtered_peak_329
chr1	17766037	17766683	647	40.47	8.54100	2.70918	5.94872	C7KUGACXX_8_7962.sorted.filtered_peak_330
chr1	17820917	17821263	347	13.41	4.08231	2.73756	1.80623	C7KUGACXX_8_7962.sorted.filtered_peak_331
chr1	19147366	19147615	250	14.68	4.82950	2.97926	2.47913	C7KUGACXX_8_7962.sorted.filtered_peak_332
chr1	19228746	19229671	926	47.93	17.81107	4.06750	14.95574	C7KUGACXX_8_7962.sorted.filtered_peak_333
chr1	19252934	19253681	748	32.73	10.45056	3.47403	7.80738	C7KUGACXX_8_7962.sorted.filtered_peak_334
chr1	19253851	19254546	696	21.51	4.14734	2.30398	1.86837	C7KUGACXX_8_7962.sorted.filtered_peak_335
chr1	19278236	19278899	664	39.02	6.64533	2.33316	4.18968	C7KUGACXX_8_7962.sorted.filtered_peak_336
chr1	19282442	19282774	333	30.79	3.37712	1.84029	1.21959	C7KUGACXX_8_7962.sorted.filtered_peak_337
chr1	19282954	19283675	722	65.98	23.94335	4.05821	20.92247	C7KUGACXX_8_7962.sorted.filtered_peak_338
chr1	19337497	19338008	512	20.79	6.99417	3.35508	4.48529	C7KUGACXX_8_7962.sorted.filtered_peak_339
chr1	19400829	19401593	765	28.89	9.21846	3.34053	6.64882	C7KUGACXX_8_7962.sorted.filtered_peak_340
chr1	19536154	19537227	1074	48.92	18.79795	4.14934	15.90885	C7KUGACXX_8_7962.sorted.filtered_peak_341
chr1	19577697	19578456	760	50.45	24.07460	5.29103	21.04477	C7KUGACXX_8_7962.sorted.filtered_peak_342
chr1	19638281	19639111	831	42.13	16.47420	4.15359	13.66946	C7KUGACXX_8_7962.sorted.filtered_peak_343
chr1	19717396	19718306	911	38.45	13.47989	3.79607	10.75317	C7KUGACXX_8_7962.sorted.filtered_peak_344
chr1	19789523	19790118	596	35.13	14.24294	4.31000	11.47754	C7KUGACXX_8_7962.sorted.filtered_peak_345
chr1	19795894	19796143	250	16.05	4.01831	2.53254	1.74425	C7KUGACXX_8_7962.sorted.filtered_peak_346
chr1	19803365	19804120	756	26.70	8.07725	3.26131	5.51215	C7KUGACXX_8_7962.sorted.filtered_peak_347
chr1	19811720	19812778	1059	52.39	17.44058	3.78614	14.58640	C7KUGACXX_8_7962.sorted.filtered_peak_348
chr1	19822425	19822710	286	15.78	5.48046	3.18755	3.06762	C7KUGACXX_8_7962.sorted.filtered_peak_349
chr1	19908840	19909095	256	12.98	3.83223	2.65665	1.57908	C7KUGACXX_8_7962.sorted.filtered_peak_350
chr1	19923048	19924239	1192	54.34	21.52873	4.32542	18.55750	C7KUGACXX_8_7962.sorted.filtered_peak_351
chr1	19933259	19933823	565	25.76	10.70852	4.08350	8.08140	C7KUGACXX_8_7962.sorted.filtered_peak_352
chr1	19970650	19971001	352	15.67	3.94318	2.51794	1.69679	C7KUGACXX_8_7962.sorted.filtered_peak_353
chr1	19980058	19980520	463	14.88	3.68208	2.45813	1.47087	C7KUGACXX_8_7962.sorted.filtered_peak_354
chr1	20014454	20015161	708	14.59	4.08864	2.64182	1.83850	C7KUGACXX_8_7962.sorted.filtered_peak_355
chr1	20041958	20042450	493	15.16	5.03447	3.02669	2.67959	C7KUGACXX_8_7962.sorted.filtered_peak_356
chr1	20125995	20127006	1012	19.00	5.62454	2.96451	3.21047	C7KUGACXX_8_7962.sorted.filtered_peak_357
chr1	20208374	20209455	1082	43.30	16.89791	4.08693	14.10218	C7KUGACXX_8_7962.sorted.filtered_peak_358
chr1	20244520	20244769	250	14.80	3.63836	2.44273	1.43626	C7KUGACXX_8_7962.sorted.filtered_peak_359
chr1	20385066	20385315	250	17.71	6.33433	3.35285	3.87699	C7KUGACXX_8_7962.sorted.filtered_peak_360
chr1	20478750	20479366	617	24.11	8.60762	3.61981	6.02778	C7KUGACXX_8_7962.sorted.filtered_peak_361
chr1	20511818	20512782	965	25.55	6.79990	2.90449	4.33419	C7KUGACXX_8_7962.sorted.filtered_peak_362
chr1	20521698	20521947	250	16.49	4.31642	2.62791	2.01054	C7KUGACXX_8_7962.sorted.filtered_peak_363
chr1	20539158	20539676	519	17.71	4.73763	2.70149	2.40619	C7KUGACXX_8_7962.sorted.filtered_peak_364
chr1	20649645	20649894	250	14.55	3.97191	2.60266	1.72542	C7KUGACXX_8_7962.sorted.filtered_peak_365
chr1	20820305	20820554	250	18.63	5.18705	2.83426	2.79753	C7KUGACXX_8_7962.sorted.filtered_peak_366
chr1	20834255	20835022	768	39.70	19.46139	5.28613	16.54355	C7KUGACXX_8_7962.sorted.filtered_peak_367
chr1	20848839	20849160	322	15.68	5.42524	3.16870	3.01822	C7KUGACXX_8_7962.sorted.filtered_peak_368
chr1	20959597	20961021	1425	27.21	8.34890	3.24516	5.79712	C7KUGACXX_8_7962.sorted.filtered_peak_369
chr1	20987625	20988310	686	61.22	29.72348	5.51105	26.52244	C7KUGACXX_8_7962.sorted.filtered_peak_370
chr1	21022908	21023626	719	19.29	5.95694	3.07122	3.51837	C7KUGACXX_8_7962.sorted.filtered_peak_371
chr1	21044213	21044893	681	20.28	6.40452	3.16518	3.93498	C7KUGACXX_8_7962.sorted.filtered_peak_372
chr1	21059435	21059912	478	28.72	8.71810	3.25399	6.16467	C7KUGACXX_8_7962.sorted.filtered_peak_373
chr1	21112427	21114234	1808	65.37	21.12576	3.69868	18.18512	C7KUGACXX_8_7962.sorted.filtered_peak_374
chr1	21348794	21349476	683	30.65	13.64378	4.45638	10.93958	C7KUGACXX_8_7962.sorted.filtered_peak_375
chr1	21502951	21503733	783	63.49	28.89458	5.07125	25.72429	C7KUGACXX_8_7962.sorted.filtered_peak_376
chr1	21521495	21521960	466	14.20	4.54645	2.88825	2.22453	C7KUGACXX_8_7962.sorted.filtered_peak_377
chr1	21581845	21582094	250	19.35	6.69080	3.37745	4.19356	C7KUGACXX_8_7962.sorted.filtered_peak_378
chr1	21596754	21597013	260	14.90	3.83053	2.52173	1.58147	C7KUGACXX_8_7962.sorted.filtered_peak_379
chr1	21620688	21621443	756	43.65	11.93892	3.21227	9.23973	C7KUGACXX_8_7962.sorted.filtered_peak_380
chr1	21650972	21651346	375	14.93	3.51625	2.38332	1.32748	C7KUGACXX_8_7962.sorted.filtered_peak_381
chr1	21660546	21661190	645	28.70	8.82630	3.28885	6.25645	C7KUGACXX_8_7962.sorted.filtered_peak_382
chr1	21671745	21672444	700	31.75	9.46777	3.25168	6.87750	C7KUGACXX_8_7962.sorted.filtered_peak_383
chr1	21724201	21724472	272	13.68	4.23693	2.78929	1.94393	C7KUGACXX_8_7962.sorted.filtered_peak_384
chr1	21766248	21766826	579	30.43	15.12943	5.08887	12.33730	C7KUGACXX_8_7962.sorted.filtered_peak_385
chr1	21985706	21986125	420	20.24	6.19568	3.08684	3.74448	C7KUGACXX_8_7962.sorted.filtered_peak_386
chr1	22100065	22100397	333	23.35	8.94794	3.79715	6.36140	C7KUGACXX_8_7962.sorted.filtered_peak_387
chr1	22108773	22110521	1749	56.03	17.05322	3.42272	14.23803	C7KUGACXX_8_7962.sorted.filtered_peak_388
chr1	22263755	22264292	538	18.03	4.38773	2.55729	2.07768	C7KUGACXX_8_7962.sorted.filtered_peak_389
chr1	22283720	22284122	403	14.38	3.88209	2.57747	1.64189	C7KUGACXX_8_7962.sorted.filtered_peak_390
chr1	22290474	22290746	273	14.00	4.42007	2.84934	2.10708	C7KUGACXX_8_7962.sorted.filtered_peak_391
chr1	22345590	22345987	398	17.11	6.37788	3.44060	3.91242	C7KUGACXX_8_7962.sorted.filtered_peak_392
chr1	22351445	22352672	1228	49.16	17.64091	4.16291	14.73390	C7KUGACXX_8_7962.sorted.filtered_peak_393
chr1	22366212	22366895	684	59.62	34.90115	6.73722	31.56621	C7KUGACXX_8_7962.sorted.filtered_peak_394
chr1	22378949	22380237	1289	39.11	11.91054	3.37884	9.22219	C7KUGACXX_8_7962.sorted.filtered_peak_395
chr1	22416189	22416558	370	15.78	3.93109	2.51107	1.67339	C7KUGACXX_8_7962.sorted.filtered_peak_396
chr1	22431319	22431726	408	17.92	4.78924	2.71352	2.44953	C7KUGACXX_8_7962.sorted.filtered_peak_397
chr1	22431918	22432267	350	15.59	3.61041	2.38671	1.39953	C7KUGACXX_8_7962.sorted.filtered_peak_398
chr1	22778091	22779057	967	41.60	17.03383	4.41810	14.18645	C7KUGACXX_8_7962.sorted.filtered_peak_399
chr1	23030958	23031265	308	18.90	6.41572	3.29146	3.94551	C7KUGACXX_8_7962.sorted.filtered_peak_400
chr1	23290790	23291057	268	16.10	4.54590	2.74377	2.21949	C7KUGACXX_8_7962.sorted.filtered_peak_401
chr1	23345645	23346643	999	37.02	15.85453	4.36812	13.08639	C7KUGACXX_8_7962.sorted.filtered_peak_402
chr1	23426787	23427154	368	30.15	9.63558	3.44387	7.01908	C7KUGACXX_8_7962.sorted.filtered_peak_403
chr1	23429840	23430233	394	25.88	6.87086	2.93482	4.37480	C7KUGACXX_8_7962.sorted.filtered_peak_404
chr1	23445024	23446072	1049	21.83	6.46787	3.02584	4.02025	C7KUGACXX_8_7962.sorted.filtered_peak_405
chr1	23494101	23494523	423	16.55	3.59704	2.33038	1.38632	C7KUGACXX_8_7962.sorted.filtered_peak_406
chr1	23495004	23495581	578	29.83	11.70880	4.07429	9.01597	C7KUGACXX_8_7962.sorted.filtered_peak_407
chr1	23504050	23504456	407	15.47	4.36887	2.71047	2.07196	C7KUGACXX_8_7962.sorted.filtered_peak_408
chr1	23670279	23671404	1126	60.90	22.78246	4.15719	19.78332	C7KUGACXX_8_7962.sorted.filtered_peak_409
chr1	23694479	23695753	1275	72.08	29.82073	4.70827	26.60373	C7KUGACXX_8_7962.sorted.filtered_peak_410
chr1	23730249	23730825	577	16.90	5.52788	3.08394	3.13079	C7KUGACXX_8_7962.sorted.filtered_peak_411
chr1	23748805	23749249	445	16.60	4.08735	2.52371	1.81487	C7KUGACXX_8_7962.sorted.filtered_peak_412
chr1	23810645	23811551	907	36.45	14.30446	4.17993	11.53631	C7KUGACXX_8_7962.sorted.filtered_peak_413
chr1	23823588	23823889	302	15.21	5.17581	3.07986	2.80166	C7KUGACXX_8_7962.sorted.filtered_peak_414
chr1	23854671	23855006	336	29.57	5.65817	2.42062	3.25125	C7KUGACXX_8_7962.sorted.filtered_peak_415
chr1	23857591	23858146	556	31.98	7.11559	2.70748	4.60310	C7KUGACXX_8_7962.sorted.filtered_peak_416
chr1	23866164	23866805	642	29.99	12.69844	4.38260	9.96931	C7KUGACXX_8_7962.sorted.filtered_peak_417
chr1	23870997	23871568	572	16.05	4.90118	2.89610	2.54933	C7KUGACXX_8_7962.sorted.filtered_peak_418
chr1	23881259	23881775	517	42.64	12.50279	3.39078	9.78063	C7KUGACXX_8_7962.sorted.filtered_peak_419
chr1	23885804	23886292	489	41.44	11.72560	3.27988	9.03493	C7KUGACXX_8_7962.sorted.filtered_peak_420
chr1	23903804	23904111	308	16.09	4.73248	2.82514	2.39492	C7KUGACXX_8_7962.sorted.filtered_peak_421
chr1	23918582	23918965	384	17.67	4.74861	2.72371	2.40183	C7KUGACXX_8_7962.sorted.filtered_peak_422
chr1	23946061	23946547	487	22.05	6.96717	3.17997	4.49832	C7KUGACXX_8_7962.sorted.filtered_peak_423
chr1	23963954	23964249	296	19.43	6.56043	3.28054	4.09025	C7KUGACXX_8_7962.sorted.filtered_peak_424
chr1	24017958	24018856	899	37.25	15.52354	4.45492	12.71767	C7KUGACXX_8_7962.sorted.filtered_peak_425
chr1	24069424	24070702	1279	23.09	6.99074	3.10451	4.51762	C7KUGACXX_8_7962.sorted.filtered_peak_426
chr1	24098699	24098948	250	14.41	4.64855	2.92310	2.31798	C7KUGACXX_8_7962.sorted.filtered_peak_427
chr1	24104534	24105284	751	37.66	15.89883	4.57028	13.06590	C7KUGACXX_8_7962.sorted.filtered_peak_428
chr1	24117400	24117745	346	22.17	6.75472	3.15359	4.25927	C7KUGACXX_8_7962.sorted.filtered_peak_429
chr1	24126968	24127573	606	56.51	21.77767	4.28901	18.80901	C7KUGACXX_8_7962.sorted.filtered_peak_430
chr1	24136321	24136570	250	13.81	3.67016	2.51993	1.46044	C7KUGACXX_8_7962.sorted.filtered_peak_431
chr1	24151636	24152169	534	28.66	12.34982	4.36805	9.64936	C7KUGACXX_8_7962.sorted.filtered_peak_432
chr1	24164857	24165516	660	17.65	6.80823	3.54262	4.32954	C7KUGACXX_8_7962.sorted.filtered_peak_433
chr1	24194290	24195421	1132	31.09	11.92511	3.79247	9.29994	C7KUGACXX_8_7962.sorted.filtered_peak_434
chr1	24285391	24286687	1297	55.12	20.65942	4.31673	17.67988	C7KUGACXX_8_7962.sorted.filtered_peak_435
chr1	24306430	24307256	827	64.91	28.01730	4.89283	24.85662	C7KUGACXX_8_7962.sorted.filtered_peak_436
chr1	24397340	24397675	336	14.43	4.06662	2.65784	1.79222	C7KUGACXX_8_7962.sorted.filtered_peak_437
chr1	24476452	24477260	809	21.20	6.59432	3.12475	4.13911	C7KUGACXX_8_7962.sorted.filtered_peak_438
chr1	24516688	24516955	268	15.94	3.56307	2.34753	1.36900	C7KUGACXX_8_7962.sorted.filtered_peak_439
chr1	24604067	24604320	254	14.41	4.62239	2.90663	2.30547	C7KUGACXX_8_7962.sorted.filtered_peak_440
chr1	24648215	24648481	267	23.09	5.01062	2.51038	2.64723	C7KUGACXX_8_7962.sorted.filtered_peak_441
chr1	24648689	24649113	425	27.89	7.53562	3.00522	5.00939	C7KUGACXX_8_7962.sorted.filtered_peak_442
chr1	24691799	24692171	373	17.11	5.09474	2.89978	2.71958	C7KUGACXX_8_7962.sorted.filtered_peak_443
chr1	24699554	24699948	395	12.69	3.67171	2.60112	1.44000	C7KUGACXX_8_7962.sorted.filtered_peak_444
chr1	24710887	24711254	368	17.70	3.84242	2.36451	1.60695	C7KUGACXX_8_7962.sorted.filtered_peak_445
chr1	24718623	24719061	439	23.56	7.72532	3.36195	5.18955	C7KUGACXX_8_7962.sorted.filtered_peak_446
chr1	24739910	24740474	565	37.79	9.60516	2.92730	7.02774	C7KUGACXX_8_7962.sorted.filtered_peak_447
chr1	24741933	24742467	535	63.01	24.91748	4.57603	21.83700	C7KUGACXX_8_7962.sorted.filtered_peak_448
chr1	24807739	24807999	261	14.86	3.68194	2.46012	1.46942	C7KUGACXX_8_7962.sorted.filtered_peak_449
chr1	24808506	24808779	274	18.81	5.55373	2.95180	3.14391	C7KUGACXX_8_7962.sorted.filtered_peak_450
chr1	24827853	24828168	316	29.99	4.93424	2.24058	2.56776	C7KUGACXX_8_7962.sorted.filtered_peak_451
chr1	24828486	24829816	1331	38.72	8.61575	2.73183	6.05536	C7KUGACXX_8_7962.sorted.filtered_peak_452
chr1	24861499	24862116	618	34.52	11.85746	3.71407	9.16555	C7KUGACXX_8_7962.sorted.filtered_peak_453
chr1	24862931	24863421	491	34.31	9.83348	3.23805	7.20710	C7KUGACXX_8_7962.sorted.filtered_peak_454
chr1	24968997	24970152	1156	81.41	36.22347	4.84547	32.84459	C7KUGACXX_8_7962.sorted.filtered_peak_455
chr1	25014978	25015360	383	16.42	5.92568	3.30895	3.49026	C7KUGACXX_8_7962.sorted.filtered_peak_456
chr1	25020864	25021288	425	13.53	4.01120	2.68500	1.77299	C7KUGACXX_8_7962.sorted.filtered_peak_457
chr1	25031878	25032248	371	12.68	3.67283	2.59952	1.44650	C7KUGACXX_8_7962.sorted.filtered_peak_458
chr1	25036271	25036594	324	14.54	4.14857	2.68178	1.87147	C7KUGACXX_8_7962.sorted.filtered_peak_459
chr1	25071286	25072308	1023	66.96	31.03658	5.11807	27.78776	C7KUGACXX_8_7962.sorted.filtered_peak_460
chr1	25157020	25157451	432	12.86	3.77139	2.63411	1.52999	C7KUGACXX_8_7962.sorted.filtered_peak_461
chr1	25174276	25175245	970	42.17	16.34936	4.21267	13.52433	C7KUGACXX_8_7962.sorted.filtered_peak_462
chr1	25237376	25238175	800	50.17	18.75915	4.18481	15.85338	C7KUGACXX_8_7962.sorted.filtered_peak_463
chr1	25251632	25252205	574	41.64	7.46990	2.42150	4.97495	C7KUGACXX_8_7962.sorted.filtered_peak_464
chr1	25256365	25257259	895	47.33	10.09673	2.69288	7.50166	C7KUGACXX_8_7962.sorted.filtered_peak_465
chr1	25278993	25279271	279	23.56	5.49462	2.63730	3.09163	C7KUGACXX_8_7962.sorted.filtered_peak_466
chr1	25281418	25281931	514	27.49	6.83044	2.81497	4.35444	C7KUGACXX_8_7962.sorted.filtered_peak_467
chr1	25291281	25292046	766	63.10	22.09787	4.09428	19.08936	C7KUGACXX_8_7962.sorted.filtered_peak_468
chr1	25311581	25311939	359	26.94	9.77375	3.71387	7.16324	C7KUGACXX_8_7962.sorted.filtered_peak_469
chr1	25319193	25319619	427	20.83	5.81753	2.90118	3.39405	C7KUGACXX_8_7962.sorted.filtered_peak_470
chr1	25348760	25349904	1145	45.11	15.36501	3.84917	12.55833	C7KUGACXX_8_7962.sorted.filtered_peak_471
chr1	25358489	25359124	636	34.66	8.02518	2.76408	5.49637	C7KUGACXX_8_7962.sorted.filtered_peak_472
chr1	25391239	25391612	374	15.81	3.85828	2.47881	1.60593	C7KUGACXX_8_7962.sorted.filtered_peak_473
chr1	25422162	25422442	281	24.09	5.26378	2.53637	2.88201	C7KUGACXX_8_7962.sorted.filtered_peak_474
chr1	25425911	25426535	625	26.01	5.54529	2.54000	3.13807	C7KUGACXX_8_7962.sorted.filtered_peak_475
chr1	25531423	25531776	354	12.42	3.52911	2.54961	1.32144	C7KUGACXX_8_7962.sorted.filtered_peak_476
chr1	25558557	25559762	1206	38.39	14.05594	3.79086	11.34752	C7KUGACXX_8_7962.sorted.filtered_peak_477
chr1	25566093	25566896	804	48.65	19.94185	4.55672	17.00869	C7KUGACXX_8_7962.sorted.filtered_peak_478
chr1	25573092	25574495	1404	63.15	23.80156	4.09337	20.79063	C7KUGACXX_8_7962.sorted.filtered_peak_479
chr1	25664705	25665934	1230	32.07	15.56047	4.80283	12.78950	C7KUGACXX_8_7962.sorted.filtered_peak_480
chr1	25756517	25757593	1077	55.64	19.77668	4.12385	16.82316	C7KUGACXX_8_7962.sorted.filtered_peak_481
chr1	25829926	25830594	669	13.73	4.26235	2.79680	1.96814	C7KUGACXX_8_7962.sorted.filtered_peak_482
chr1	25846987	25847328	342	16.71	5.11225	2.93769	2.73651	C7KUGACXX_8_7962.sorted.filtered_peak_483
chr1	25869842	25870530	689	21.98	6.85529	3.20550	4.35290	C7KUGACXX_8_7962.sorted.filtered_peak_484
chr1	25876049	25876526	478	18.43	4.91906	2.72834	2.57279	C7KUGACXX_8_7962.sorted.filtered_peak_485
chr1	25888911	25889258	348	23.56	6.59856	2.99626	4.12009	C7KUGACXX_8_7962.sorted.filtered_peak_486
chr1	25935086	25935380	295	19.60	6.54793	3.28936	4.06515	C7KUGACXX_8_7962.sorted.filtered_peak_487
chr1	25942692	25943570	879	29.97	6.90049	2.68865	4.43997	C7KUGACXX_8_7962.sorted.filtered_peak_488
chr1	25969142	25969594	453	26.46	9.41287	3.68270	6.80002	C7KUGACXX_8_7962.sorted.filtered_peak_489
chr1	26002445	26003306	862	24.94	7.93027	3.23675	5.42750	C7KUGACXX_8_7962.sorted.filtered_peak_490
chr1	26101435	26102002	568	26.02	9.09081	3.61517	6.49143	C7KUGACXX_8_7962.sorted.filtered_peak_491
chr1	26126340	26126718	379	17.80	4.01391	2.42394	1.76199	C7KUGACXX_8_7962.sorted.filtered_peak_492
chr1	26146088	26147481	1394	39.02	12.97799	3.43654	10.31801	C7KUGACXX_8_7962.sorted.filtered_peak_493
chr1	26185628	26186634	1007	34.34	13.83159	4.15556	11.10619	C7KUGACXX_8_7962.sorted.filtered_peak_494
chr1	26201931	26202502	572	15.61	4.10522	2.58556	1.84653	C7KUGACXX_8_7962.sorted.filtered_peak_495
chr1	26221880	26222320	441	23.93	9.20421	3.80864	6.61764	C7KUGACXX_8_7962.sorted.filtered_peak_496
chr1	26231520	26232357	838	36.98	11.32658	3.43889	8.64687	C7KUGACXX_8_7962.sorted.filtered_peak_497
chr1	26232647	26233315	669	26.92	5.94308	2.59286	3.52784	C7KUGACXX_8_7962.sorted.filtered_peak_498
chr1	26244420	26244714	295	17.22	5.51130	3.06378	3.10477	C7KUGACXX_8_7962.sorted.filtered_peak_499
chr1	26297657	26298099	443	17.50	5.81355	3.14539	3.40484	C7KUGACXX_8_7962.sorted.filtered_peak_500
chr1	26317204	26317639	436	21.44	7.30025	3.40411	4.77736	C7KUGACXX_8_7962.sorted.filtered_peak_501
chr1	26324195	26325067	873	65.37	29.77319	4.95738	26.60739	C7KUGACXX_8_7962.sorted.filtered_peak_502
chr1	26361804	26362716	913	33.62	10.43087	3.46763	7.76194	C7KUGACXX_8_7962.sorted.filtered_peak_503
chr1	26431300	26431767	468	12.27	3.27905	2.43661	1.14143	C7KUGACXX_8_7962.sorted.filtered_peak_504
chr1	26437433	26438884	1452	51.22	18.82642	4.04467	15.93149	C7KUGACXX_8_7962.sorted.filtered_peak_505
chr1	26452746	26453371	626	50.38	21.83982	4.88336	18.83827	C7KUGACXX_8_7962.sorted.filtered_peak_506
chr1	26471568	26472127	560	14.58	4.23488	2.72415	1.93768	C7KUGACXX_8_7962.sorted.filtered_peak_507
chr1	26496243	26496866	624	24.01	8.39701	3.48361	5.86240	C7KUGACXX_8_7962.sorted.filtered_peak_508
chr1	26560197	26561304	1108	74.02	32.75318	5.03645	29.47857	C7KUGACXX_8_7962.sorted.filtered_peak_509
chr1	26602191	26603009	819	29.23	5.48936	2.40547	3.07712	C7KUGACXX_8_7962.sorted.filtered_peak_510
chr1	26606082	26606758	677	37.58	7.29580	2.52767	4.78664	C7KUGACXX_8_7962.sorted.filtered_peak_511
chr1	26611240	26611807	568	41.57	8.05900	2.56685	5.49869	C7KUGACXX_8_7962.sorted.filtered_peak_512
chr1	26613791	26614278	488	36.75	7.68156	2.61965	5.16829	C7KUGACXX_8_7962.sorted.filtered_peak_513
chr1	26632798	26634184	1387	35.64	12.55956	3.50394	9.93368	C7KUGACXX_8_7962.sorted.filtered_peak_514
chr1	26644289	26644751	463	21.54	3.58952	2.12418	1.38242	C7KUGACXX_8_7962.sorted.filtered_peak_515
chr1	26647821	26648397	577	28.35	7.78060	3.03067	5.25130	C7KUGACXX_8_7962.sorted.filtered_peak_516
chr1	26662666	26663464	799	21.29	7.10883	3.35634	4.59358	C7KUGACXX_8_7962.sorted.filtered_peak_517
chr1	26685300	26685933	634	17.31	4.11706	2.49383	1.84360	C7KUGACXX_8_7962.sorted.filtered_peak_518
chr1	26690328	26690663	336	25.44	9.16641	3.71099	6.55698	C7KUGACXX_8_7962.sorted.filtered_peak_519
chr1	26704478	26705392	915	52.56	22.92561	4.95919	19.89940	C7KUGACXX_8_7962.sorted.filtered_peak_520
chr1	26710600	26710994	395	20.81	8.46405	3.91953	5.88330	C7KUGACXX_8_7962.sorted.filtered_peak_521
chr1	26717979	26718391	413	18.26	5.56710	2.99826	3.16290	C7KUGACXX_8_7962.sorted.filtered_peak_522
chr1	26735072	26735332	261	16.27	5.79374	3.28148	3.35858	C7KUGACXX_8_7962.sorted.filtered_peak_523
chr1	26743649	26744007	359	13.96	3.95961	2.64127	1.69880	C7KUGACXX_8_7962.sorted.filtered_peak_524
chr1	26758459	26759206	748	60.66	34.13060	6.38770	30.81021	C7KUGACXX_8_7962.sorted.filtered_peak_525
chr1	26798758	26800039	1282	50.09	15.58206	3.51153	12.78782	C7KUGACXX_8_7962.sorted.filtered_peak_526
chr1	26826685	26828074	1390	41.57	15.57665	4.19742	12.73843	C7KUGACXX_8_7962.sorted.filtered_peak_527
chr1	26856126	26856416	291	17.03	4.72729	2.75314	2.39100	C7KUGACXX_8_7962.sorted.filtered_peak_528
chr1	26868140	26869073	934	38.31	9.57041	2.94340	6.97390	C7KUGACXX_8_7962.sorted.filtered_peak_529
chr1	26872029	26872498	470	34.73	8.70875	2.95108	6.12593	C7KUGACXX_8_7962.sorted.filtered_peak_530
chr1	26909280	26909612	333	19.61	6.18484	3.12683	3.73832	C7KUGACXX_8_7962.sorted.filtered_peak_531
chr1	26946591	26948139	1549	58.78	21.53352	4.18434	18.54791	C7KUGACXX_8_7962.sorted.filtered_peak_532
chr1	27003980	27004553	574	18.54	7.24628	3.67478	4.72772	C7KUGACXX_8_7962.sorted.filtered_peak_533
chr1	27018785	27019877	1093	48.40	8.48028	2.41545	5.93434	C7KUGACXX_8_7962.sorted.filtered_peak_534
chr1	27021725	27022558	834	53.55	8.96605	2.37235	6.40153	C7KUGACXX_8_7962.sorted.filtered_peak_535
chr1	27050018	27050267	250	18.57	5.33509	2.89120	2.93770	C7KUGACXX_8_7962.sorted.filtered_peak_536
chr1	27060399	27060865	467	16.07	4.59829	2.76783	2.26805	C7KUGACXX_8_7962.sorted.filtered_peak_537
chr1	27070344	27071150	807	41.70	17.17440	4.32685	14.35378	C7KUGACXX_8_7962.sorted.filtered_peak_538
chr1	27113695	27114846	1152	68.05	20.99038	3.76493	17.99668	C7KUGACXX_8_7962.sorted.filtered_peak_539
chr1	27115691	27115993	303	36.07	4.72684	2.04177	2.38602	C7KUGACXX_8_7962.sorted.filtered_peak_540
chr1	27126007	27126544	538	14.53	3.99358	2.61824	1.73531	C7KUGACXX_8_7962.sorted.filtered_peak_541
chr1	27152792	27153419	628	31.04	9.46819	3.28591	6.88718	C7KUGACXX_8_7962.sorted.filtered_peak_542
chr1	27159834	27160506	673	44.97	17.33101	4.16084	14.50429	C7KUGACXX_8_7962.sorted.filtered_peak_543
chr1	27165218	27165771	554	24.25	8.73688	3.62852	6.16977	C7KUGACXX_8_7962.sorted.filtered_peak_544
chr1	27191167	27192187	1021	46.72	19.14303	4.50429	16.22052	C7KUGACXX_8_7962.sorted.filtered_peak_545
chr1	27216238	27217171	934	24.97	7.97621	3.25548	5.46802	C7KUGACXX_8_7962.sorted.filtered_peak_546
chr1	27226475	27227327	853	25.84	10.93370	4.16015	8.29181	C7KUGACXX_8_7962.sorted.filtered_peak_547
chr1	27247738	27248601	864	57.75	29.32008	5.64478	26.13328	C7KUGACXX_8_7962.sorted.filtered_peak_548
chr1	27293423	27293675	253	16.33	5.59047	3.17239	3.18039	C7KUGACXX_8_7962.sorted.filtered_peak_549
chr1	27319944	27320272	329	23.49	7.30788	3.23483	4.79158	C7KUGACXX_8_7962.sorted.filtered_peak_550
chr1	27324265	27324524	260	22.89	6.47145	3.00573	3.99409	C7KUGACXX_8_7962.sorted.filtered_peak_551
chr1	27371060	27371517	458	21.72	8.44476	3.77135	5.88739	C7KUGACXX_8_7962.sorted.filtered_peak_552
chr1	27423910	27424159	250	15.75	4.52134	2.75909	2.20168	C7KUGACXX_8_7962.sorted.filtered_peak_553
chr1	27438521	27439018	498	18.18	4.88750	2.74672	2.52689	C7KUGACXX_8_7962.sorted.filtered_peak_554
chr1	27463467	27464080	614	28.27	10.38263	3.84729	7.72361	C7KUGACXX_8_7962.sorted.filtered_peak_555
chr1	27481096	27482102	1007	44.59	15.98808	3.89670	13.19556	C7KUGACXX_8_7962.sorted.filtered_peak_556
chr1	27524537	27524878	342	17.20	6.52524	3.45896	4.07025	C7KUGACXX_8_7962.sorted.filtered_peak_557
chr1	27560287	27561566	1280	61.06	27.38548	4.61363	24.30309	C7KUGACXX_8_7962.sorted.filtered_peak_558
chr1	27611202	27611516	315	22.67	10.46042	4.49779	7.80011	C7KUGACXX_8_7962.sorted.filtered_peak_559
chr1	27627265	27627585	321	20.71	6.74015	3.25105	4.25392	C7KUGACXX_8_7962.sorted.filtered_peak_560
chr1	27648238	27649240	1003	56.81	26.49808	4.96494	23.42818	C7KUGACXX_8_7962.sorted.filtered_peak_561
chr1	27668049	27669253	1205	23.70	5.15191	2.52743	2.77342	C7KUGACXX_8_7962.sorted.filtered_peak_562
chr1	27669738	27670319	582	34.33	11.14554	3.56716	8.47195	C7KUGACXX_8_7962.sorted.filtered_peak_563
chr1	27683827	27684330	504	21.97	5.86090	2.83702	3.44075	C7KUGACXX_8_7962.sorted.filtered_peak_564
chr1	27691998	27693161	1164	27.28	6.66515	2.79206	4.18691	C7KUGACXX_8_7962.sorted.filtered_peak_565
chr1	27718787	27719268	482	38.38	14.40578	4.09772	11.62144	C7KUGACXX_8_7962.sorted.filtered_peak_566
chr1	27721863	27722220	358	25.73	6.11856	2.70745	3.67689	C7KUGACXX_8_7962.sorted.filtered_peak_567
chr1	27744887	27745249	363	23.15	7.56105	3.32406	5.04307	C7KUGACXX_8_7962.sorted.filtered_peak_568
chr1	27748500	27748749	250	17.18	4.50878	2.65845	2.18388	C7KUGACXX_8_7962.sorted.filtered_peak_569
chr1	27757429	27757969	541	16.94	4.55702	2.68757	2.24027	C7KUGACXX_8_7962.sorted.filtered_peak_570
chr1	27781796	27782289	494	19.06	7.32223	3.63679	4.80461	C7KUGACXX_8_7962.sorted.filtered_peak_571
chr1	27816231	27817289	1059	54.82	23.10802	4.63511	20.10597	C7KUGACXX_8_7962.sorted.filtered_peak_572
chr1	27848952	27849224	273	16.38	3.76515	2.39974	1.55189	C7KUGACXX_8_7962.sorted.filtered_peak_573
chr1	27869448	27869725	278	15.83	5.01275	2.96330	2.64718	C7KUGACXX_8_7962.sorted.filtered_peak_574
chr1	27894871	27895446	576	43.12	18.38057	4.62571	15.49778	C7KUGACXX_8_7962.sorted.filtered_peak_575
chr1	27930343	27930925	583	40.57	11.46417	3.25930	8.78411	C7KUGACXX_8_7962.sorted.filtered_peak_576
chr1	27944819	27945160	342	20.09	6.05632	3.04812	3.61461	C7KUGACXX_8_7962.sorted.filtered_peak_577
chr1	27959071	27959628	558	23.61	4.28132	2.26783	1.98184	C7KUGACXX_8_7962.sorted.filtered_peak_578
chr1	27960612	27960975	364	24.92	5.16308	2.47550	2.78473	C7KUGACXX_8_7962.sorted.filtered_peak_579
chr1	27970222	27970749	528	17.04	5.34085	3.00957	2.94741	C7KUGACXX_8_7962.sorted.filtered_peak_580
chr1	27986012	27986799	788	40.23	9.62733	2.89971	7.00946	C7KUGACXX_8_7962.sorted.filtered_peak_581
chr1	27989204	27990032	829	40.72	9.89212	2.98625	7.23822	C7KUGACXX_8_7962.sorted.filtered_peak_582
chr1	27998385	27999153	769	40.38	14.67509	4.02705	11.87658	C7KUGACXX_8_7962.sorted.filtered_peak_583
chr1	28051981	28053037	1057	64.95	31.81294	5.08285	28.56659	C7KUGACXX_8_7962.sorted.filtered_peak_584
chr1	28099232	28100537	1306	53.56	20.76029	4.10339	17.83953	C7KUGACXX_8_7962.sorted.filtered_peak_585
chr1	28157034	28157859	826	38.53	16.36914	4.42869	13.55948	C7KUGACXX_8_7962.sorted.filtered_peak_586
chr1	28184409	28184946	538	17.23	6.21003	3.34263	3.76226	C7KUGACXX_8_7962.sorted.filtered_peak_587
chr1	28195530	28196048	519	33.66	10.99919	3.54561	8.33971	C7KUGACXX_8_7962.sorted.filtered_peak_588
chr1	28198672	28199101	430	25.67	6.02570	2.69523	3.58284	C7KUGACXX_8_7962.sorted.filtered_peak_589
chr1	28213685	28214120	436	23.02	5.54069	2.66150	3.15395	C7KUGACXX_8_7962.sorted.filtered_peak_590
chr1	28240794	28241683	890	62.36	32.22840	5.75295	28.98310	C7KUGACXX_8_7962.sorted.filtered_peak_591
chr1	28269948	28270199	252	17.14	4.91874	2.83391	2.55315	C7KUGACXX_8_7962.sorted.filtered_peak_592
chr1	28286050	28286861	812	30.88	10.85801	3.75290	8.18483	C7KUGACXX_8_7962.sorted.filtered_peak_593
chr1	28306140	28306460	321	14.49	4.73411	2.94266	2.40135	C7KUGACXX_8_7962.sorted.filtered_peak_594
chr1	28382694	28383252	559	20.51	7.95035	3.70627	5.41523	C7KUGACXX_8_7962.sorted.filtered_peak_595
chr1	28414563	28415532	970	60.99	29.62421	5.27304	26.44818	C7KUGACXX_8_7962.sorted.filtered_peak_596
chr1	28495720	28496254	535	39.43	18.19888	5.05659	15.29600	C7KUGACXX_8_7962.sorted.filtered_peak_597
chr1	28499013	28499422	410	22.81	5.91711	2.79216	3.50231	C7KUGACXX_8_7962.sorted.filtered_peak_598
chr1	28525758	28526833	1076	25.52	9.10478	3.66664	6.50364	C7KUGACXX_8_7962.sorted.filtered_peak_599
chr1	28535393	28535916	524	17.59	6.68770	3.53175	4.19843	C7KUGACXX_8_7962.sorted.filtered_peak_600
chr1	28558875	28559726	852	36.95	11.18712	3.36338	8.53103	C7KUGACXX_8_7962.sorted.filtered_peak_601
chr1	28562343	28562851	509	48.72	20.27082	4.60607	17.32627	C7KUGACXX_8_7962.sorted.filtered_peak_602
chr1	28572938	28573372	435	32.46	6.15972	2.43473	3.72654	C7KUGACXX_8_7962.sorted.filtered_peak_603
chr1	28573585	28574166	582	67.00	29.13461	5.00525	25.94444	C7KUGACXX_8_7962.sorted.filtered_peak_604
chr1	28582681	28583134	454	35.69	10.90877	3.40619	8.24660	C7KUGACXX_8_7962.sorted.filtered_peak_605
chr1	28585667	28586311	645	58.65	26.60365	5.04608	23.50614	C7KUGACXX_8_7962.sorted.filtered_peak_606
chr1	28655210	28655811	602	58.79	30.60947	6.04830	27.37795	C7KUGACXX_8_7962.sorted.filtered_peak_607
chr1	28656072	28656435	364	19.48	3.33923	2.11107	1.18535	C7KUGACXX_8_7962.sorted.filtered_peak_608
chr1	28686218	28686608	391	13.34	4.03134	2.72444	1.75445	C7KUGACXX_8_7962.sorted.filtered_peak_609
chr1	28695900	28696711	812	26.89	9.10204	3.52797	6.51043	C7KUGACXX_8_7962.sorted.filtered_peak_610
chr1	28736268	28736520	253	18.55	7.25468	3.69768	4.72447	C7KUGACXX_8_7962.sorted.filtered_peak_611
chr1	28776459	28776741	283	14.13	4.27113	2.77130	1.98178	C7KUGACXX_8_7962.sorted.filtered_peak_612
chr1	28776957	28777315	359	13.29	3.95233	2.68941	1.70158	C7KUGACXX_8_7962.sorted.filtered_peak_613
chr1	28832067	28833053	987	58.14	21.78719	3.99862	18.86205	C7KUGACXX_8_7962.sorted.filtered_peak_614
chr1	28844372	28845502	1131	30.70	11.43439	3.77940	8.79509	C7KUGACXX_8_7962.sorted.filtered_peak_615
chr1	28879084	28880314	1231	49.09	22.22731	4.60067	19.29142	C7KUGACXX_8_7962.sorted.filtered_peak_616
chr1	28907632	28908861	1230	54.90	19.98167	4.00094	17.06536	C7KUGACXX_8_7962.sorted.filtered_peak_617
chr1	28969151	28970198	1048	53.44	20.91387	4.25089	17.99298	C7KUGACXX_8_7962.sorted.filtered_peak_618
chr1	28974495	28975745	1251	60.46	23.11692	4.43204	20.07885	C7KUGACXX_8_7962.sorted.filtered_peak_619
chr1	28994742	28996655	1914	36.30	10.88902	3.30577	8.24783	C7KUGACXX_8_7962.sorted.filtered_peak_620
chr1	29062917	29064399	1483	50.00	19.57862	4.09354	16.71435	C7KUGACXX_8_7962.sorted.filtered_peak_621
chr1	29070585	29070950	366	12.62	3.63634	2.58759	1.41245	C7KUGACXX_8_7962.sorted.filtered_peak_622
chr1	29101640	29102017	378	21.46	8.31415	3.76851	5.74980	C7KUGACXX_8_7962.sorted.filtered_peak_623
chr1	29111630	29111948	319	18.60	7.13463	3.59595	4.63629	C7KUGACXX_8_7962.sorted.filtered_peak_624
chr1	29203721	29204077	357	14.43	4.61285	2.90338	2.28582	C7KUGACXX_8_7962.sorted.filtered_peak_625
chr1	29211603	29211907	305	29.82	6.98586	2.75543	4.48810	C7KUGACXX_8_7962.sorted.filtered_peak_626
chr1	29213174	29213776	603	34.56	9.20799	3.06864	6.60700	C7KUGACXX_8_7962.sorted.filtered_peak_627
chr1	29240634	29242080	1447	32.46	10.21222	3.36437	7.60088	C7KUGACXX_8_7962.sorted.filtered_peak_628
chr1	29253094	29253930	837	34.96	12.87916	3.88833	10.17378	C7KUGACXX_8_7962.sorted.filtered_peak_629
chr1	29254649	29255206	558	25.73	6.51346	2.83817	4.03883	C7KUGACXX_8_7962.sorted.filtered_peak_630
chr1	29450688	29451232	545	19.39	4.19041	2.40995	1.91133	C7KUGACXX_8_7962.sorted.filtered_peak_631
chr1	29507581	29509066	1486	63.00	22.73717	4.02450	19.73732	C7KUGACXX_8_7962.sorted.filtered_peak_632
chr1	29524047	29524322	276	19.59	5.73442	2.96521	3.31117	C7KUGACXX_8_7962.sorted.filtered_peak_633
chr1	29529381	29529655	275	20.73	6.81061	3.29369	4.31053	C7KUGACXX_8_7962.sorted.filtered_peak_634
chr1	29557019	29557708	690	39.58	15.88164	4.34403	13.05910	C7KUGACXX_8_7962.sorted.filtered_peak_635
chr1	29562782	29563167	386	25.99	7.92729	3.25345	5.37665	C7KUGACXX_8_7962.sorted.filtered_peak_636
chr1	30349505	30349792	288	13.16	3.94095	2.68985	1.68214	C7KUGACXX_8_7962.sorted.filtered_peak_637
chr1	30663935	30664571	637	36.51	15.64243	4.42649	12.87044	C7KUGACXX_8_7962.sorted.filtered_peak_638
chr1	30755991	30756389	399	23.19	7.25485	3.23232	4.74544	C7KUGACXX_8_7962.sorted.filtered_peak_639
chr1	30853344	30853594	251	18.95	5.29735	2.85452	2.89970	C7KUGACXX_8_7962.sorted.filtered_peak_640
chr1	31190851	31192312	1462	88.58	32.48792	4.21389	29.21344	C7KUGACXX_8_7962.sorted.filtered_peak_641
chr1	31205455	31205791	337	14.44	3.54600	2.42500	1.34122	C7KUGACXX_8_7962.sorted.filtered_peak_642
chr1	31216360	31217166	807	43.17	13.00757	3.31712	10.33462	C7KUGACXX_8_7962.sorted.filtered_peak_643
chr1	31222614	31222904	291	28.92	5.89866	2.51647	3.46539	C7KUGACXX_8_7962.sorted.filtered_peak_644
chr1	31229194	31230053	860	31.96	6.69841	2.57855	4.22832	C7KUGACXX_8_7962.sorted.filtered_peak_645
chr1	31230380	31230629	250	27.09	4.38716	2.18327	2.07628	C7KUGACXX_8_7962.sorted.filtered_peak_646
chr1	31238805	31239072	268	18.97	4.74824	2.63982	2.40362	C7KUGACXX_8_7962.sorted.filtered_peak_647
chr1	31252333	31252800	468	30.29	11.04596	3.87520	8.36350	C7KUGACXX_8_7962.sorted.filtered_peak_648
chr1	31402057	31402309	253	14.26	4.31449	2.78422	2.01328	C7KUGACXX_8_7962.sorted.filtered_peak_649
chr1	31482798	31483477	680	18.49	5.36332	2.90438	2.96895	C7KUGACXX_8_7962.sorted.filtered_peak_650
chr1	31537895	31538920	1026	42.48	15.22474	3.89212	12.44924	C7KUGACXX_8_7962.sorted.filtered_peak_651
chr1	31627431	31628705	1275	24.59	7.41418	3.17843	4.89391	C7KUGACXX_8_7962.sorted.filtered_peak_652
chr1	31636073	31636435	363	12.27	3.41544	2.50436	1.25063	C7KUGACXX_8_7962.sorted.filtered_peak_653
chr1	31656822	31657095	274	16.32	4.38187	2.65958	2.08264	C7KUGACXX_8_7962.sorted.filtered_peak_654
chr1	31769119	31770142	1024	57.56	23.93906	4.60751	20.89564	C7KUGACXX_8_7962.sorted.filtered_peak_655
chr1	31867565	31868023	459	21.92	8.55227	3.82667	5.97248	C7KUGACXX_8_7962.sorted.filtered_peak_656
chr1	31885918	31886525	608	15.34	4.13649	2.62217	1.85527	C7KUGACXX_8_7962.sorted.filtered_peak_657
chr1	31959907	31960287	381	15.37	4.08246	2.59977	1.80563	C7KUGACXX_8_7962.sorted.filtered_peak_658
chr1	32014487	32015294	808	17.52	5.82040	3.14693	3.40815	C7KUGACXX_8_7962.sorted.filtered_peak_659
chr1	32059843	32060117	275	12.33	3.48068	2.53273	1.27968	C7KUGACXX_8_7962.sorted.filtered_peak_660
chr1	32109849	32110989	1141	69.86	29.12494	4.81540	25.91719	C7KUGACXX_8_7962.sorted.filtered_peak_661
chr1	32170792	32171200	409	24.58	7.92112	3.33136	5.38602	C7KUGACXX_8_7962.sorted.filtered_peak_662
chr1	32226393	32226766	374	20.10	4.12229	2.35062	1.85647	C7KUGACXX_8_7962.sorted.filtered_peak_663
chr1	32253909	32255024	1116	35.91	9.61108	2.97287	7.05164	C7KUGACXX_8_7962.sorted.filtered_peak_664
chr1	32281641	32282121	481	15.74	4.57871	2.78651	2.25267	C7KUGACXX_8_7962.sorted.filtered_peak_665
chr1	32292587	32293160	574	16.35	5.01053	2.92084	2.64720	C7KUGACXX_8_7962.sorted.filtered_peak_666
chr1	32314050	32314613	564	15.41	4.33273	2.69838	2.03873	C7KUGACXX_8_7962.sorted.filtered_peak_667
chr1	32354793	32355362	570	24.96	9.73851	3.92901	7.11822	C7KUGACXX_8_7962.sorted.filtered_peak_668
chr1	32403354	32404407	1054	58.20	13.30520	2.89445	10.55922	C7KUGACXX_8_7962.sorted.filtered_peak_669
chr1	32405426	32405924	499	50.28	6.96387	2.18037	4.46111	C7KUGACXX_8_7962.sorted.filtered_peak_670
chr1	32409267	32410508	1242	33.99	6.93314	2.52412	4.47647	C7KUGACXX_8_7962.sorted.filtered_peak_671
chr1	32421621	32422184	564	27.08	9.03259	3.44262	6.46108	C7KUGACXX_8_7962.sorted.filtered_peak_672
chr1	32429717	32430319	603	18.86	6.80502	3.36198	4.36143	C7KUGACXX_8_7962.sorted.filtered_peak_673
chr1	32447599	32447866	268	18.56	4.56891	2.58984	2.24894	C7KUGACXX_8_7962.sorted.filtered_peak_674
chr1	32450959	32451341	383	17.16	3.69773	2.33993	1.48024	C7KUGACXX_8_7962.sorted.filtered_peak_675
chr1	32455181	32455430	250	18.16	5.45087	2.96411	3.04805	C7KUGACXX_8_7962.sorted.filtered_peak_676
chr1	32478939	32480017	1079	80.78	36.14227	4.75963	32.78328	C7KUGACXX_8_7962.sorted.filtered_peak_677
chr1	32480296	32480740	445	30.52	3.40930	1.85382	1.24564	C7KUGACXX_8_7962.sorted.filtered_peak_678
chr1	32528899	32529469	571	17.27	5.70726	3.11580	3.30478	C7KUGACXX_8_7962.sorted.filtered_peak_679
chr1	32538008	32539134	1127	62.20	25.33002	4.59076	22.25112	C7KUGACXX_8_7962.sorted.filtered_peak_680
chr1	32573371	32574519	1149	39.12	14.15671	3.95403	11.39037	C7KUGACXX_8_7962.sorted.filtered_peak_681
chr1	32644901	32646096	1196	55.51	22.67423	4.41769	19.69241	C7KUGACXX_8_7962.sorted.filtered_peak_682
chr1	32665847	32666414	568	27.50	5.64629	2.50970	3.22768	C7KUGACXX_8_7962.sorted.filtered_peak_683
chr1	32666808	32667336	529	27.56	4.99217	2.31951	2.63931	C7KUGACXX_8_7962.sorted.filtered_peak_684
chr1	32670907	32671520	614	30.45	8.04204	2.97547	5.51169	C7KUGACXX_8_7962.sorted.filtered_peak_685
chr1	32687595	32688351	757	27.33	10.79887	3.95806	8.16724	C7KUGACXX_8_7962.sorted.filtered_peak_686
chr1	32706139	32707005	867	17.48	5.16839	2.87481	2.81617	C7KUGACXX_8_7962.sorted.filtered_peak_687
chr1	32713816	32714115	300	28.32	4.90523	2.28251	2.54494	C7KUGACXX_8_7962.sorted.filtered_peak_688
chr1	32715449	32716180	732	37.76	8.36588	2.71377	5.82045	C7KUGACXX_8_7962.sorted.filtered_peak_689
chr1	32716569	32716942	374	33.66	5.78064	2.33204	3.35161	C7KUGACXX_8_7962.sorted.filtered_peak_690
chr1	32729323	32729598	276	12.91	3.79758	2.64262	1.55374	C7KUGACXX_8_7962.sorted.filtered_peak_691
chr1	32739257	32739714	458	16.91	4.91844	2.84538	2.55518	C7KUGACXX_8_7962.sorted.filtered_peak_692
chr1	32757209	32758370	1162	47.15	21.08815	4.61048	18.17958	C7KUGACXX_8_7962.sorted.filtered_peak_693
chr1	32785395	32786078	684	21.72	6.90447	3.21804	4.41776	C7KUGACXX_8_7962.sorted.filtered_peak_694
chr1	32787507	32787802	296	19.66	5.66705	2.93998	3.24604	C7KUGACXX_8_7962.sorted.filtered_peak_695
chr1	32801632	32802034	403	28.85	6.41522	2.64909	3.95305	C7KUGACXX_8_7962.sorted.filtered_peak_696
chr1	32802954	32803203	250	23.73	4.05882	2.19490	1.78733	C7KUGACXX_8_7962.sorted.filtered_peak_697
chr1	32816675	32817389	715	46.12	19.65502	4.79221	16.70244	C7KUGACXX_8_7962.sorted.filtered_peak_698
chr1	32837696	32838362	667	25.76	10.98756	4.25537	8.32598	C7KUGACXX_8_7962.sorted.filtered_peak_699
chr1	32859749	32860639	891	54.99	28.36229	5.77024	25.21468	C7KUGACXX_8_7962.sorted.filtered_peak_700
chr1	32879529	32879821	293	22.43	9.67466	4.23998	7.03435	C7KUGACXX_8_7962.sorted.filtered_peak_701
chr1	32966137	32966600	464	14.41	3.79922	2.53937	1.56417	C7KUGACXX_8_7962.sorted.filtered_peak_702
chr1	32986076	32986354	279	20.37	8.11409	3.84559	5.54432	C7KUGACXX_8_7962.sorted.filtered_peak_703
chr1	33077690	33078057	368	15.19	5.12406	3.07630	2.74281	C7KUGACXX_8_7962.sorted.filtered_peak_704
chr1	33093099	33093681	583	19.31	7.23652	3.60493	4.70672	C7KUGACXX_8_7962.sorted.filtered_peak_705
chr1	33115878	33117342	1465	63.67	24.42163	4.34656	21.37101	C7KUGACXX_8_7962.sorted.filtered_peak_706
chr1	33177754	33178265	512	26.09	10.46260	4.09836	7.79669	C7KUGACXX_8_7962.sorted.filtered_peak_707
chr1	33190656	33190945	290	13.24	3.97886	2.70657	1.70808	C7KUGACXX_8_7962.sorted.filtered_peak_708
chr1	33219192	33219585	394	16.31	4.13390	2.55895	1.85717	C7KUGACXX_8_7962.sorted.filtered_peak_709
chr1	33238605	33239133	529	16.41	4.64378	2.75907	2.31461	C7KUGACXX_8_7962.sorted.filtered_peak_710
chr1	33264459	33265216	758	37.58	17.12043	4.95323	14.24525	C7KUGACXX_8_7962.sorted.filtered_peak_711
chr1	33266737	33267097	361	23.15	6.69253	3.04494	4.21162	C7KUGACXX_8_7962.sorted.filtered_peak_712
chr1	33282520	33283931	1412	46.00	15.29913	3.53677	12.54487	C7KUGACXX_8_7962.sorted.filtered_peak_713
chr1	33342243	33342579	337	16.04	4.27997	2.63454	1.99511	C7KUGACXX_8_7962.sorted.filtered_peak_714
chr1	33405276	33405715	440	16.35	4.97103	2.90881	2.60791	C7KUGACXX_8_7962.sorted.filtered_peak_715
chr1	33427925	33428185	261	24.36	3.67027	2.06048	1.45932	C7KUGACXX_8_7962.sorted.filtered_peak_716
chr1	33429459	33430794	1336	40.86	12.74876	3.37787	10.07395	C7KUGACXX_8_7962.sorted.filtered_peak_717
chr1	33446595	33447199	605	27.05	7.73185	3.09124	5.20851	C7KUGACXX_8_7962.sorted.filtered_peak_718
chr1	33449962	33450287	326	25.35	6.13037	2.75154	3.67407	C7KUGACXX_8_7962.sorted.filtered_peak_719
chr1	33457813	33458529	717	21.10	6.46746	3.10481	4.00612	C7KUGACXX_8_7962.sorted.filtered_peak_720
chr1	33466717	33467066	350	14.54	3.59817	2.44277	1.38900	C7KUGACXX_8_7962.sorted.filtered_peak_721
chr1	33502222	33502903	682	50.63	26.05470	5.75241	22.96579	C7KUGACXX_8_7962.sorted.filtered_peak_722
chr1	33510939	33511877	939	18.10	5.53516	2.98841	3.14136	C7KUGACXX_8_7962.sorted.filtered_peak_723
chr1	33521344	33521613	270	13.35	4.04241	2.72712	1.76639	C7KUGACXX_8_7962.sorted.filtered_peak_724
chr1	33546331	33546903	573	34.43	14.29656	4.32461	11.54427	C7KUGACXX_8_7962.sorted.filtered_peak_725
chr1	33554158	33554527	370	23.02	8.04210	3.51216	5.49264	C7KUGACXX_8_7962.sorted.filtered_peak_726
chr1	33563994	33564310	317	23.11	4.99484	2.49255	2.64808	C7KUGACXX_8_7962.sorted.filtered_peak_727
chr1	33564726	33565558	833	33.21	10.90488	3.63282	8.21684	C7KUGACXX_8_7962.sorted.filtered_peak_728
chr1	33592511	33593459	949	76.04	34.01811	5.10329	30.69836	C7KUGACXX_8_7962.sorted.filtered_peak_729
chr1	33646330	33647173	844	25.61	6.33072	2.78380	3.87425	C7KUGACXX_8_7962.sorted.filtered_peak_730
chr1	33647348	33647887	540	25.34	6.25259	2.76017	3.81304	C7KUGACXX_8_7962.sorted.filtered_peak_731
chr1	33721840	33722489	650	20.37	5.49334	2.79950	3.11577	C7KUGACXX_8_7962.sorted.filtered_peak_732
chr1	33761097	33761424	328	23.45	9.08724	3.85841	6.48969	C7KUGACXX_8_7962.sorted.filtered_peak_733
chr1	33764358	33764640	283	20.52	5.33898	2.76005	2.94642	C7KUGACXX_8_7962.sorted.filtered_peak_734
chr1	33815114	33816153	1040	35.29	9.92027	3.15328	7.31543	C7KUGACXX_8_7962.sorted.filtered_peak_735
chr1	33896445	33896859	415	27.27	9.06087	3.49654	6.46567	C7KUGACXX_8_7962.sorted.filtered_peak_736
chr1	33920280	33920551	272	13.86	4.30864	2.81830	1.99791	C7KUGACXX_8_7962.sorted.filtered_peak_737
chr1	33937831	33938362	532	34.03	13.13713	4.13861	10.38703	C7KUGACXX_8_7962.sorted.filtered_peak_738
chr1	34098754	34099126	373	14.58	3.43210	2.36674	1.26387	C7KUGACXX_8_7962.sorted.filtered_peak_739
chr1	35208302	35208630	329	17.18	4.34353	2.59032	2.04402	C7KUGACXX_8_7962.sorted.filtered_peak_740
chr1	35318297	35318831	535	22.15	7.04092	3.20373	4.56603	C7KUGACXX_8_7962.sorted.filtered_peak_741
chr1	35324856	35325694	839	36.49	12.60522	3.65531	9.91345	C7KUGACXX_8_7962.sorted.filtered_peak_742
chr1	35331856	35332368	513	31.26	10.61848	3.62295	7.97754	C7KUGACXX_8_7962.sorted.filtered_peak_743
chr1	35450154	35450411	258	19.18	4.87146	2.67016	2.51762	C7KUGACXX_8_7962.sorted.filtered_peak_744
chr1	35450697	35451126	430	28.46	10.58898	3.83065	7.95183	C7KUGACXX_8_7962.sorted.filtered_peak_745
chr1	35496463	35497759	1297	44.54	19.38812	4.45883	16.54222	C7KUGACXX_8_7962.sorted.filtered_peak_746
chr1	35544638	35545421	784	34.52	15.50646	4.73369	12.70480	C7KUGACXX_8_7962.sorted.filtered_peak_747
chr1	35657259	35659119	1861	48.40	14.90900	3.35984	12.17330	C7KUGACXX_8_7962.sorted.filtered_peak_748
chr1	35667687	35668065	379	20.49	8.75203	4.07169	6.16231	C7KUGACXX_8_7962.sorted.filtered_peak_749
chr1	35686839	35687141	303	12.49	3.56646	2.56292	1.35294	C7KUGACXX_8_7962.sorted.filtered_peak_750
chr1	35733983	35734779	797	39.66	17.09959	4.63651	14.23589	C7KUGACXX_8_7962.sorted.filtered_peak_751
chr1	35764047	35764507	461	13.33	3.82488	2.62567	1.59029	C7KUGACXX_8_7962.sorted.filtered_peak_752
chr1	35896902	35897232	331	15.79	4.07657	2.56523	1.81595	C7KUGACXX_8_7962.sorted.filtered_peak_753
chr1	35923146	35923532	387	29.88	11.82128	4.14626	9.11253	C7KUGACXX_8_7962.sorted.filtered_peak_754
chr1	35964932	35965947	1016	28.56	10.34921	3.72235	7.72318	C7KUGACXX_8_7962.sorted.filtered_peak_755
chr1	35971387	35972234	848	33.52	11.84637	3.71904	9.18744	C7KUGACXX_8_7962.sorted.filtered_peak_756
chr1	36004769	36005087	319	16.93	3.74209	2.36913	1.51298	C7KUGACXX_8_7962.sorted.filtered_peak_757
chr1	36010803	36011164	362	16.44	4.21854	2.58643	1.92736	C7KUGACXX_8_7962.sorted.filtered_peak_758
chr1	36022706	36023565	860	56.21	20.39873	4.08023	17.47637	C7KUGACXX_8_7962.sorted.filtered_peak_759
chr1	36034599	36034906	308	18.44	4.28637	2.49500	1.99531	C7KUGACXX_8_7962.sorted.filtered_peak_760
chr1	36043213	36043777	565	18.91	5.20358	2.80522	2.83004	C7KUGACXX_8_7962.sorted.filtered_peak_761
chr1	36106937	36107568	632	47.06	18.93949	4.49395	16.01988	C7KUGACXX_8_7962.sorted.filtered_peak_762
chr1	36184112	36184991	880	26.83	9.04180	3.50323	6.45642	C7KUGACXX_8_7962.sorted.filtered_peak_763
chr1	36192547	36193089	543	13.60	3.54241	2.47543	1.35223	C7KUGACXX_8_7962.sorted.filtered_peak_764
chr1	36234823	36235904	1082	39.52	13.92599	3.94573	11.13642	C7KUGACXX_8_7962.sorted.filtered_peak_765
chr1	36276207	36276826	620	21.18	6.57327	3.09453	4.13619	C7KUGACXX_8_7962.sorted.filtered_peak_766
chr1	36339012	36339322	311	13.29	4.01797	2.71477	1.75114	C7KUGACXX_8_7962.sorted.filtered_peak_767
chr1	36348492	36349248	757	40.17	16.67797	4.42917	13.84236	C7KUGACXX_8_7962.sorted.filtered_peak_768
chr1	36395961	36397278	1318	51.15	17.69566	3.86715	14.84905	C7KUGACXX_8_7962.sorted.filtered_peak_769
chr1	36488837	36489358	522	18.13	7.18751	3.62612	4.71022	C7KUGACXX_8_7962.sorted.filtered_peak_770
chr1	36554046	36554987	942	47.16	16.66708	3.87442	13.84793	C7KUGACXX_8_7962.sorted.filtered_peak_771
chr1	36565307	36565910	604	17.49	4.68661	2.70453	2.34990	C7KUGACXX_8_7962.sorted.filtered_peak_772
chr1	36574641	36574900	260	15.11	4.04777	2.60362	1.77232	C7KUGACXX_8_7962.sorted.filtered_peak_773
chr1	36614742	36615768	1027	69.87	25.80665	4.23747	22.71459	C7KUGACXX_8_7962.sorted.filtered_peak_774
chr1	36616392	36616723	332	41.29	6.81136	2.34335	4.31527	C7KUGACXX_8_7962.sorted.filtered_peak_775
chr1	36621232	36621855	624	34.50	7.29071	2.63849	4.78119	C7KUGACXX_8_7962.sorted.filtered_peak_776
chr1	36653388	36654108	721	15.23	5.17596	3.08307	2.79786	C7KUGACXX_8_7962.sorted.filtered_peak_777
chr1	36689096	36690425	1330	83.82	35.41960	4.86255	32.04871	C7KUGACXX_8_7962.sorted.filtered_peak_778
chr1	36750895	36751243	349	17.36	5.13968	2.89608	2.76347	C7KUGACXX_8_7962.sorted.filtered_peak_779
chr1	36772053	36773017	965	35.72	14.82153	4.29773	12.05035	C7KUGACXX_8_7962.sorted.filtered_peak_780
chr1	36788919	36789483	565	21.02	3.70477	2.17865	1.48502	C7KUGACXX_8_7962.sorted.filtered_peak_781
chr1	36834544	36835123	580	18.72	4.47153	2.54836	2.16102	C7KUGACXX_8_7962.sorted.filtered_peak_782
chr1	36839361	36840462	1102	26.96	7.92407	3.12091	5.39964	C7KUGACXX_8_7962.sorted.filtered_peak_783
chr1	36843287	36843561	275	18.61	3.47673	2.19236	1.30227	C7KUGACXX_8_7962.sorted.filtered_peak_784
chr1	36851048	36852387	1340	69.13	25.25921	4.12251	22.16936	C7KUGACXX_8_7962.sorted.filtered_peak_785
chr1	36862964	36863746	783	34.71	13.82578	4.16513	11.08333	C7KUGACXX_8_7962.sorted.filtered_peak_786
chr1	36886296	36886929	634	23.34	8.00825	3.41791	5.49919	C7KUGACXX_8_7962.sorted.filtered_peak_787
chr1	36915933	36916639	707	23.40	7.68401	3.29958	5.17768	C7KUGACXX_8_7962.sorted.filtered_peak_788
chr1	36923348	36923754	407	22.39	7.54605	3.39185	5.02305	C7KUGACXX_8_7962.sorted.filtered_peak_789
chr1	36929668	36930517	850	31.07	11.79680	3.97090	9.10836	C7KUGACXX_8_7962.sorted.filtered_peak_790
chr1	36939674	36940055	382	16.88	5.91446	3.26803	3.47968	C7KUGACXX_8_7962.sorted.filtered_peak_791
chr1	36981804	36982159	356	15.56	4.20243	2.63869	1.91145	C7KUGACXX_8_7962.sorted.filtered_peak_792
chr1	37169209	37169458	250	14.68	3.95099	2.58687	1.69971	C7KUGACXX_8_7962.sorted.filtered_peak_793
chr1	37803320	37803633	314	12.77	3.56588	2.53974	1.37890	C7KUGACXX_8_7962.sorted.filtered_peak_794
chr1	37899994	37900396	403	17.39	4.55396	2.65774	2.23386	C7KUGACXX_8_7962.sorted.filtered_peak_795
chr1	37920482	37921014	533	17.89	6.00921	3.19278	3.57993	C7KUGACXX_8_7962.sorted.filtered_peak_796
chr1	37939856	37940488	633	39.59	7.03822	2.42183	4.53690	C7KUGACXX_8_7962.sorted.filtered_peak_797
chr1	37942749	37943047	299	35.35	3.79755	1.86003	1.56411	C7KUGACXX_8_7962.sorted.filtered_peak_798
chr1	37945207	37945501	295	35.92	5.75391	2.26038	3.33198	C7KUGACXX_8_7962.sorted.filtered_peak_799
chr1	37952795	37953265	471	17.74	4.29451	2.53976	1.99303	C7KUGACXX_8_7962.sorted.filtered_peak_800
chr1	37979800	37980874	1075	40.17	16.48123	4.46413	13.63201	C7KUGACXX_8_7962.sorted.filtered_peak_801
chr1	38019721	38020134	414	39.40	18.04993	4.98782	15.15134	C7KUGACXX_8_7962.sorted.filtered_peak_802
chr1	38061171	38061870	700	42.63	19.32671	4.98243	16.39188	C7KUGACXX_8_7962.sorted.filtered_peak_803
chr1	38156031	38156566	536	74.43	28.38193	4.46346	25.21098	C7KUGACXX_8_7962.sorted.filtered_peak_804
chr1	38157586	38158504	919	60.51	20.12039	3.68729	17.22218	C7KUGACXX_8_7962.sorted.filtered_peak_805
chr1	38259557	38259847	291	17.70	5.73259	3.10918	3.31456	C7KUGACXX_8_7962.sorted.filtered_peak_806
chr1	38273328	38274382	1055	40.40	12.87117	3.56695	10.14317	C7KUGACXX_8_7962.sorted.filtered_peak_807
chr1	38324992	38326101	1110	38.89	15.99083	4.31407	13.17410	C7KUGACXX_8_7962.sorted.filtered_peak_808
chr1	38366883	38367316	434	15.58	5.36312	3.15073	2.95969	C7KUGACXX_8_7962.sorted.filtered_peak_809
chr1	38396257	38396526	270	22.81	4.76479	2.45105	2.41489	C7KUGACXX_8_7962.sorted.filtered_peak_810
chr1	38397110	38397859	750	39.48	16.33828	4.29532	13.55875	C7KUGACXX_8_7962.sorted.filtered_peak_811
chr1	38412699	38413034	336	15.05	4.16397	2.65776	1.88003	C7KUGACXX_8_7962.sorted.filtered_peak_812
chr1	38455115	38456135	1021	37.68	15.81369	4.42338	13.00374	C7KUGACXX_8_7962.sorted.filtered_peak_813
chr1	38471019	38471493	475	19.72	4.25150	2.42034	1.95516	C7KUGACXX_8_7962.sorted.filtered_peak_814
chr1	38477980	38478731	752	51.18	20.90434	4.44119	17.97913	C7KUGACXX_8_7962.sorted.filtered_peak_815
chr1	38493766	38494129	364	18.74	4.52484	2.56047	2.21768	C7KUGACXX_8_7962.sorted.filtered_peak_816
chr1	38495657	38495928	272	16.81	3.58894	2.31577	1.39110	C7KUGACXX_8_7962.sorted.filtered_peak_817
chr1	38512465	38512830	366	24.21	6.91275	3.05176	4.42010	C7KUGACXX_8_7962.sorted.filtered_peak_818
chr1	38992827	38993372	546	17.35	5.30386	2.95632	2.91957	C7KUGACXX_8_7962.sorted.filtered_peak_819
chr1	39024984	39025720	737	33.27	10.88037	3.53489	8.22622	C7KUGACXX_8_7962.sorted.filtered_peak_820
chr1	39225150	39225474	325	13.45	4.09505	2.74483	1.81266	C7KUGACXX_8_7962.sorted.filtered_peak_821
chr1	39240867	39241182	316	12.52	3.58083	2.56793	1.36533	C7KUGACXX_8_7962.sorted.filtered_peak_822
chr1	39324808	39325904	1097	48.66	19.19819	4.17997	16.32378	C7KUGACXX_8_7962.sorted.filtered_peak_823
chr1	39338466	39339570	1105	59.94	25.67177	4.80862	22.56850	C7KUGACXX_8_7962.sorted.filtered_peak_824
chr1	39443323	39443807	485	14.29	4.59501	2.90530	2.26467	C7KUGACXX_8_7962.sorted.filtered_peak_825
chr1	39456232	39457250	1019	45.21	18.20132	4.31193	15.33985	C7KUGACXX_8_7962.sorted.filtered_peak_826
chr1	39462605	39463211	607	18.79	5.53579	2.93486	3.14023	C7KUGACXX_8_7962.sorted.filtered_peak_827
chr1	39491459	39492662	1204	24.72	9.54701	3.83336	6.94895	C7KUGACXX_8_7962.sorted.filtered_peak_828
chr1	39557875	39558228	354	13.06	3.87336	2.67061	1.61582	C7KUGACXX_8_7962.sorted.filtered_peak_829
chr1	39564321	39564646	326	19.68	6.34647	3.19148	3.88802	C7KUGACXX_8_7962.sorted.filtered_peak_830
chr1	39568318	39568589	272	25.19	6.10292	2.74500	3.65593	C7KUGACXX_8_7962.sorted.filtered_peak_831
chr1	39570828	39571642	815	21.35	4.82297	2.52396	2.48580	C7KUGACXX_8_7962.sorted.filtered_peak_832
chr1	39649376	39649940	565	26.72	8.64438	3.42411	6.05880	C7KUGACXX_8_7962.sorted.filtered_peak_833
chr1	39657845	39658441	597	23.40	5.48142	2.62173	3.09667	C7KUGACXX_8_7962.sorted.filtered_peak_834
chr1	39670126	39671217	1092	22.50	7.12609	3.16390	4.66169	C7KUGACXX_8_7962.sorted.filtered_peak_835
chr1	39680474	39681700	1227	20.75	6.20387	3.05229	3.75142	C7KUGACXX_8_7962.sorted.filtered_peak_836
chr1	39696542	39696997	456	12.83	3.75780	2.62839	1.52025	C7KUGACXX_8_7962.sorted.filtered_peak_837
chr1	39733879	39734207	329	19.42	4.47523	2.50952	2.16275	C7KUGACXX_8_7962.sorted.filtered_peak_838
chr1	39793794	39794124	331	24.09	7.07474	3.11571	4.56710	C7KUGACXX_8_7962.sorted.filtered_peak_839
chr1	39864156	39864581	426	16.13	4.30747	2.64020	2.01847	C7KUGACXX_8_7962.sorted.filtered_peak_840
chr1	39874072	39874802	731	37.95	13.94700	3.96104	11.19240	C7KUGACXX_8_7962.sorted.filtered_peak_841
chr1	39957071	39957458	388	18.19	6.54928	3.39997	4.07657	C7KUGACXX_8_7962.sorted.filtered_peak_842
chr1	39991405	39991901	497	18.84	7.58699	3.76991	5.05363	C7KUGACXX_8_7962.sorted.filtered_peak_843
chr1	40004856	40005205	350	13.51	4.14098	2.75591	1.86087	C7KUGACXX_8_7962.sorted.filtered_peak_844
chr1	40024927	40025441	515	18.29	5.79276	3.09293	3.36333	C7KUGACXX_8_7962.sorted.filtered_peak_845
chr1	40042161	40042737	577	34.18	10.52312	3.40383	7.87960	C7KUGACXX_8_7962.sorted.filtered_peak_846
chr1	40071560	40072147	588	19.81	7.46267	3.62303	4.93460	C7KUGACXX_8_7962.sorted.filtered_peak_847
chr1	40075518	40075767	250	12.86	3.61852	2.56041	1.41912	C7KUGACXX_8_7962.sorted.filtered_peak_848
chr1	40119313	40119566	254	18.95	5.67830	3.00832	3.24614	C7KUGACXX_8_7962.sorted.filtered_peak_849
chr1	40156881	40157467	587	26.05	8.20609	3.31252	5.65243	C7KUGACXX_8_7962.sorted.filtered_peak_850
chr1	40204216	40204724	509	27.78	10.73695	3.94750	8.08764	C7KUGACXX_8_7962.sorted.filtered_peak_851
chr1	40254238	40255191	954	15.09	4.56142	2.82140	2.23855	C7KUGACXX_8_7962.sorted.filtered_peak_852
chr1	40264738	40265241	504	21.31	8.66916	3.91446	6.09010	C7KUGACXX_8_7962.sorted.filtered_peak_853
chr1	40265546	40265795	250	16.24	5.10190	2.96392	2.74152	C7KUGACXX_8_7962.sorted.filtered_peak_854
chr1	40311219	40311915	697	19.07	5.03224	2.71348	2.68501	C7KUGACXX_8_7962.sorted.filtered_peak_855
chr1	40348830	40349380	551	43.63	21.19341	5.40746	18.20353	C7KUGACXX_8_7962.sorted.filtered_peak_856
chr1	40367473	40368143	671	20.20	5.94623	2.99409	3.51080	C7KUGACXX_8_7962.sorted.filtered_peak_857
chr1	40385222	40385515	294	14.95	4.98212	3.02996	2.61458	C7KUGACXX_8_7962.sorted.filtered_peak_858
chr1	40420645	40421449	805	20.97	4.97920	2.60103	2.62484	C7KUGACXX_8_7962.sorted.filtered_peak_859
chr1	40439195	40439606	412	15.76	4.51310	2.75314	2.20052	C7KUGACXX_8_7962.sorted.filtered_peak_860
chr1	40505284	40506667	1384	83.51	29.65384	4.20451	26.43925	C7KUGACXX_8_7962.sorted.filtered_peak_861
chr1	40515638	40515940	303	13.93	3.45114	2.41498	1.26359	C7KUGACXX_8_7962.sorted.filtered_peak_862
chr1	40525141	40525551	411	30.50	10.40677	3.67608	7.74228	C7KUGACXX_8_7962.sorted.filtered_peak_863
chr1	40545449	40545698	250	16.90	5.24448	2.98776	2.85180	C7KUGACXX_8_7962.sorted.filtered_peak_864
chr1	40562520	40563168	649	30.28	10.69998	3.75163	8.03198	C7KUGACXX_8_7962.sorted.filtered_peak_865
chr1	40618549	40619229	681	15.55	4.84847	2.91528	2.49916	C7KUGACXX_8_7962.sorted.filtered_peak_866
chr1	40626649	40627720	1072	42.86	17.26462	4.18313	14.44178	C7KUGACXX_8_7962.sorted.filtered_peak_867
chr1	40652167	40652591	425	15.63	4.66396	2.82376	2.34331	C7KUGACXX_8_7962.sorted.filtered_peak_868
chr1	40707415	40707716	302	22.83	8.56899	3.72511	5.99632	C7KUGACXX_8_7962.sorted.filtered_peak_869
chr1	40723229	40724181	953	65.83	30.56562	5.42070	27.33712	C7KUGACXX_8_7962.sorted.filtered_peak_870
chr1	40780944	40781486	543	30.15	8.90688	3.26023	6.31121	C7KUGACXX_8_7962.sorted.filtered_peak_871
chr1	40807837	40808212	376	22.30	6.16538	2.92855	3.71340	C7KUGACXX_8_7962.sorted.filtered_peak_872
chr1	40838971	40840724	1754	37.55	9.77003	2.94330	7.19434	C7KUGACXX_8_7962.sorted.filtered_peak_873
chr1	40851197	40852042	846	48.67	13.42423	3.31034	10.65684	C7KUGACXX_8_7962.sorted.filtered_peak_874
chr1	40870507	40870787	281	25.28	6.97464	3.00105	4.47570	C7KUGACXX_8_7962.sorted.filtered_peak_875
chr1	40904126	40904401	276	13.38	3.94601	2.67469	1.70550	C7KUGACXX_8_7962.sorted.filtered_peak_876
chr1	40915423	40916397	975	36.89	13.20712	3.90668	10.46308	C7KUGACXX_8_7962.sorted.filtered_peak_877
chr1	40916603	40916965	363	27.99	7.60189	3.02858	5.06651	C7KUGACXX_8_7962.sorted.filtered_peak_878
chr1	40942651	40943399	749	17.77	5.47821	2.98898	3.08743	C7KUGACXX_8_7962.sorted.filtered_peak_879
chr1	40973999	40974993	995	23.56	9.81476	3.98432	7.21929	C7KUGACXX_8_7962.sorted.filtered_peak_880
chr1	40996872	40997701	830	40.90	20.09666	5.21009	17.17102	C7KUGACXX_8_7962.sorted.filtered_peak_881
chr1	41078052	41078425	374	17.27	6.06365	3.29200	3.61751	C7KUGACXX_8_7962.sorted.filtered_peak_882
chr1	41131074	41131762	689	33.82	11.85713	3.65274	9.20760	C7KUGACXX_8_7962.sorted.filtered_peak_883
chr1	41134589	41134893	305	21.41	5.27619	2.68737	2.88675	C7KUGACXX_8_7962.sorted.filtered_peak_884
chr1	41156833	41158269	1437	55.10	17.51632	3.57138	14.68651	C7KUGACXX_8_7962.sorted.filtered_peak_885
chr1	41174463	41175060	598	24.80	7.72644	3.28552	5.18082	C7KUGACXX_8_7962.sorted.filtered_peak_886
chr1	41267846	41268517	672	36.33	13.96562	4.08606	11.21131	C7KUGACXX_8_7962.sorted.filtered_peak_887
chr1	41284270	41284703	434	31.65	12.29876	4.11802	9.57426	C7KUGACXX_8_7962.sorted.filtered_peak_888
chr1	41315559	41315996	438	26.21	9.34161	3.68148	6.72947	C7KUGACXX_8_7962.sorted.filtered_peak_889
chr1	41327881	41328579	699	52.21	22.49134	4.94400	19.45884	C7KUGACXX_8_7962.sorted.filtered_peak_890
chr1	41341435	41341781	347	22.99	7.66134	3.39581	5.12588	C7KUGACXX_8_7962.sorted.filtered_peak_891
chr1	41414686	41414941	256	13.92	4.29987	2.80688	2.00233	C7KUGACXX_8_7962.sorted.filtered_peak_892
chr1	41417875	41418221	347	13.77	3.96804	2.66267	1.70516	C7KUGACXX_8_7962.sorted.filtered_peak_893
chr1	41444965	41446139	1175	58.59	22.31483	4.19935	19.33542	C7KUGACXX_8_7962.sorted.filtered_peak_894
chr1	41469309	41469742	434	19.69	6.41813	3.20110	3.96209	C7KUGACXX_8_7962.sorted.filtered_peak_895
chr1	41826420	41827234	815	42.65	15.49487	3.94566	12.70728	C7KUGACXX_8_7962.sorted.filtered_peak_896
chr1	42039791	42040253	463	24.68	8.73247	3.60540	6.15307	C7KUGACXX_8_7962.sorted.filtered_peak_897
chr1	42127428	42128261	834	27.27	7.12517	2.87936	4.66132	C7KUGACXX_8_7962.sorted.filtered_peak_898
chr1	42133009	42133336	328	27.62	7.56471	3.03147	5.03583	C7KUGACXX_8_7962.sorted.filtered_peak_899
chr1	42139008	42139786	779	23.39	5.68737	2.70507	3.27250	C7KUGACXX_8_7962.sorted.filtered_peak_900
chr1	42149614	42150034	421	28.89	7.90392	3.03392	5.36938	C7KUGACXX_8_7962.sorted.filtered_peak_901
chr1	42194343	42194673	331	20.81	4.93104	2.59188	2.58173	C7KUGACXX_8_7962.sorted.filtered_peak_902
chr1	42204384	42205047	664	18.30	3.77765	2.31273	1.55562	C7KUGACXX_8_7962.sorted.filtered_peak_903
chr1	42216902	42217511	610	26.74	8.41289	3.32867	5.85264	C7KUGACXX_8_7962.sorted.filtered_peak_904
chr1	42257295	42257836	542	17.37	4.74217	2.73734	2.39702	C7KUGACXX_8_7962.sorted.filtered_peak_905
chr1	42268654	42269150	497	29.36	8.04940	3.05653	5.50307	C7KUGACXX_8_7962.sorted.filtered_peak_906
chr1	42328460	42328905	446	17.50	4.44122	2.60982	2.13060	C7KUGACXX_8_7962.sorted.filtered_peak_907
chr1	42356993	42357570	578	34.23	12.89463	4.11637	10.13320	C7KUGACXX_8_7962.sorted.filtered_peak_908
chr1	42358079	42358328	250	17.60	3.35530	2.18853	1.19798	C7KUGACXX_8_7962.sorted.filtered_peak_909
chr1	42363788	42364332	545	31.74	11.84992	3.86702	9.18526	C7KUGACXX_8_7962.sorted.filtered_peak_910
chr1	42385447	42386150	704	38.66	12.64722	3.66269	9.91396	C7KUGACXX_8_7962.sorted.filtered_peak_911
chr1	42447014	42447299	286	19.20	5.87158	3.04910	3.44009	C7KUGACXX_8_7962.sorted.filtered_peak_912
chr1	42500962	42502121	1160	45.28	16.79698	3.98441	13.98632	C7KUGACXX_8_7962.sorted.filtered_peak_913
chr1	42785403	42786028	626	19.53	4.91096	2.64548	2.57708	C7KUGACXX_8_7962.sorted.filtered_peak_914
chr1	42800010	42801480	1471	42.09	13.60024	3.50367	10.88326	C7KUGACXX_8_7962.sorted.filtered_peak_915
chr1	42921625	42922797	1173	44.75	16.20985	4.01759	13.38286	C7KUGACXX_8_7962.sorted.filtered_peak_916
chr1	42928484	42929168	685	55.66	28.01439	5.59102	24.88183	C7KUGACXX_8_7962.sorted.filtered_peak_917
chr1	42995378	42995922	545	16.12	4.91184	2.90391	2.55162	C7KUGACXX_8_7962.sorted.filtered_peak_918
chr1	43123613	43124536	924	42.76	17.64792	4.51434	14.76709	C7KUGACXX_8_7962.sorted.filtered_peak_919
chr1	43147553	43148181	629	61.17	25.22075	4.58588	22.15315	C7KUGACXX_8_7962.sorted.filtered_peak_920
chr1	43148465	43149149	685	30.75	5.33123	2.30587	2.94488	C7KUGACXX_8_7962.sorted.filtered_peak_921
chr1	43232106	43233365	1260	56.55	24.20185	4.38021	21.19102	C7KUGACXX_8_7962.sorted.filtered_peak_922
chr1	43282296	43283403	1108	69.17	33.39659	5.41941	30.10903	C7KUGACXX_8_7962.sorted.filtered_peak_923
chr1	43311796	43312469	674	43.04	16.73153	4.26462	13.88940	C7KUGACXX_8_7962.sorted.filtered_peak_924
chr1	43388626	43388875	250	24.98	4.46041	2.27388	2.13646	C7KUGACXX_8_7962.sorted.filtered_peak_925
chr1	43389797	43390595	799	51.44	20.44541	4.44837	17.50021	C7KUGACXX_8_7962.sorted.filtered_peak_926
chr1	43396901	43397220	320	29.15	6.13933	2.57465	3.68763	C7KUGACXX_8_7962.sorted.filtered_peak_927
chr1	43397528	43398121	594	43.02	13.79679	3.63391	11.03055	C7KUGACXX_8_7962.sorted.filtered_peak_928
chr1	43418152	43418629	478	20.88	4.80519	2.54493	2.46255	C7KUGACXX_8_7962.sorted.filtered_peak_929
chr1	43423655	43425029	1375	43.25	12.55448	3.25694	9.86017	C7KUGACXX_8_7962.sorted.filtered_peak_930
chr1	43500329	43500777	449	13.44	3.74028	2.58079	1.50624	C7KUGACXX_8_7962.sorted.filtered_peak_931
chr1	43637613	43638500	888	45.35	19.91788	4.63183	17.03064	C7KUGACXX_8_7962.sorted.filtered_peak_932
chr1	43761098	43761405	308	16.46	5.10742	2.95878	2.73477	C7KUGACXX_8_7962.sorted.filtered_peak_933
chr1	43815056	43815305	250	14.33	3.89400	2.58875	1.64733	C7KUGACXX_8_7962.sorted.filtered_peak_934
chr1	43824178	43824800	623	49.32	24.19728	5.56616	21.13169	C7KUGACXX_8_7962.sorted.filtered_peak_935
chr1	43832578	43832936	359	22.96	3.58691	2.07744	1.38831	C7KUGACXX_8_7962.sorted.filtered_peak_936
chr1	43833237	43834274	1038	43.30	14.74258	3.77137	11.97847	C7KUGACXX_8_7962.sorted.filtered_peak_937
chr1	43855118	43855898	781	37.67	16.62159	4.55424	13.82038	C7KUGACXX_8_7962.sorted.filtered_peak_938
chr1	43919255	43919826	572	20.98	5.23227	2.68834	2.85357	C7KUGACXX_8_7962.sorted.filtered_peak_939
chr1	43920149	43920562	414	19.28	4.94142	2.69387	2.57755	C7KUGACXX_8_7962.sorted.filtered_peak_940
chr1	43994835	43995323	489	19.23	5.09972	2.75863	2.71905	C7KUGACXX_8_7962.sorted.filtered_peak_941
chr1	44115345	44116507	1163	77.58	32.56688	4.87365	29.28587	C7KUGACXX_8_7962.sorted.filtered_peak_942
chr1	44139149	44139566	418	12.89	3.53590	2.52084	1.34178	C7KUGACXX_8_7962.sorted.filtered_peak_943
chr1	44172755	44173773	1019	40.48	14.18485	3.82947	11.41787	C7KUGACXX_8_7962.sorted.filtered_peak_944
chr1	44412003	44412874	872	60.14	27.06773	5.13042	23.94324	C7KUGACXX_8_7962.sorted.filtered_peak_945
chr1	44435319	44435827	509	49.83	18.37886	4.16403	15.47687	C7KUGACXX_8_7962.sorted.filtered_peak_946
chr1	44440147	44440905	759	49.77	15.54350	3.59820	12.73027	C7KUGACXX_8_7962.sorted.filtered_peak_947
chr1	44457021	44457736	716	24.74	7.90191	3.31586	5.36593	C7KUGACXX_8_7962.sorted.filtered_peak_948
chr1	44471350	44471686	337	17.89	5.68088	3.07724	3.26212	C7KUGACXX_8_7962.sorted.filtered_peak_949
chr1	44495539	44496389	851	44.92	17.71796	4.18215	14.88740	C7KUGACXX_8_7962.sorted.filtered_peak_950
chr1	44502338	44502591	254	19.81	6.09999	3.09452	3.64658	C7KUGACXX_8_7962.sorted.filtered_peak_951
chr1	44678269	44679464	1196	32.51	11.02203	3.54853	8.40063	C7KUGACXX_8_7962.sorted.filtered_peak_952
chr1	44820641	44821298	658	53.33	27.31427	5.57203	24.22298	C7KUGACXX_8_7962.sorted.filtered_peak_953
chr1	45026493	45026781	289	16.73	5.39736	3.04977	3.00738	C7KUGACXX_8_7962.sorted.filtered_peak_954
chr1	45060841	45061311	471	16.21	4.89817	2.88251	2.54840	C7KUGACXX_8_7962.sorted.filtered_peak_955
chr1	45097297	45098568	1272	37.29	11.27691	3.36862	8.62544	C7KUGACXX_8_7962.sorted.filtered_peak_956
chr1	45118411	45118791	381	17.64	5.27434	2.92188	2.89616	C7KUGACXX_8_7962.sorted.filtered_peak_957
chr1	45139567	45140534	968	76.99	33.95366	5.26900	30.62317	C7KUGACXX_8_7962.sorted.filtered_peak_958
chr1	45173476	45174061	586	14.48	4.33346	2.77729	2.02715	C7KUGACXX_8_7962.sorted.filtered_peak_959
chr1	45180632	45181208	577	22.77	8.69728	3.82308	6.09816	C7KUGACXX_8_7962.sorted.filtered_peak_960
chr1	45187017	45187959	943	40.28	14.41683	3.92114	11.63910	C7KUGACXX_8_7962.sorted.filtered_peak_961
chr1	45196083	45197231	1149	48.25	18.51241	4.40628	15.58272	C7KUGACXX_8_7962.sorted.filtered_peak_962
chr1	45205008	45205845	838	50.58	23.65535	5.10162	20.62834	C7KUGACXX_8_7962.sorted.filtered_peak_963
chr1	45240885	45241948	1064	44.32	19.33205	4.68362	16.42729	C7KUGACXX_8_7962.sorted.filtered_peak_964
chr1	45251830	45252096	267	20.40	5.36562	2.78132	2.96666	C7KUGACXX_8_7962.sorted.filtered_peak_965
chr1	45259376	45259631	256	15.39	5.25728	3.11354	2.86707	C7KUGACXX_8_7962.sorted.filtered_peak_966
chr1	45265307	45266441	1135	70.25	26.15578	4.30001	23.05358	C7KUGACXX_8_7962.sorted.filtered_peak_967
chr1	45273023	45273754	732	47.33	8.58324	2.50385	5.99945	C7KUGACXX_8_7962.sorted.filtered_peak_968
chr1	45275181	45275757	577	54.07	12.72261	2.91978	10.00901	C7KUGACXX_8_7962.sorted.filtered_peak_969
chr1	45285267	45286096	830	49.13	21.08738	4.86868	18.10325	C7KUGACXX_8_7962.sorted.filtered_peak_970
chr1	45301421	45301882	462	17.80	5.60291	3.06334	3.18034	C7KUGACXX_8_7962.sorted.filtered_peak_971
chr1	45451918	45452555	638	40.33	20.39042	5.44552	17.44566	C7KUGACXX_8_7962.sorted.filtered_peak_972
chr1	45476873	45478052	1180	40.53	11.81494	3.23923	9.14998	C7KUGACXX_8_7962.sorted.filtered_peak_973
chr1	45671688	45672274	587	23.56	7.62120	3.31800	5.09441	C7KUGACXX_8_7962.sorted.filtered_peak_974
chr1	45769105	45770038	934	71.01	32.28479	5.35819	28.99587	C7KUGACXX_8_7962.sorted.filtered_peak_975
chr1	45792219	45792587	369	12.33	3.44799	2.51621	1.26726	C7KUGACXX_8_7962.sorted.filtered_peak_976
chr1	45805229	45806405	1177	51.06	18.14428	4.10829	15.22975	C7KUGACXX_8_7962.sorted.filtered_peak_977
chr1	45859608	45859911	304	15.12	5.08720	3.06193	2.71144	C7KUGACXX_8_7962.sorted.filtered_peak_978
chr1	45956374	45957412	1039	60.74	27.48866	4.82231	24.37914	C7KUGACXX_8_7962.sorted.filtered_peak_979
chr1	45965296	45966202	907	66.52	32.48251	5.50635	29.21171	C7KUGACXX_8_7962.sorted.filtered_peak_980
chr1	45986857	45988006	1150	42.67	14.16427	3.71608	11.39345	C7KUGACXX_8_7962.sorted.filtered_peak_981
chr1	46009321	46009969	649	28.77	11.86784	4.28620	9.15510	C7KUGACXX_8_7962.sorted.filtered_peak_982
chr1	46016191	46017102	912	38.61	17.28542	4.86127	14.40819	C7KUGACXX_8_7962.sorted.filtered_peak_983
chr1	46035563	46036081	519	21.72	8.97111	4.06915	6.34978	C7KUGACXX_8_7962.sorted.filtered_peak_984
chr1	46048935	46050818	1884	56.32	16.35775	3.50811	13.49802	C7KUGACXX_8_7962.sorted.filtered_peak_985
chr1	46151847	46154180	2334	65.85	18.32656	3.20330	15.48965	C7KUGACXX_8_7962.sorted.filtered_peak_986
chr1	46215845	46216807	963	52.90	24.24287	5.05298	21.19953	C7KUGACXX_8_7962.sorted.filtered_peak_987
chr1	46268961	46269425	465	37.40	15.98441	4.65082	13.13702	C7KUGACXX_8_7962.sorted.filtered_peak_988
chr1	46309038	46309581	544	14.26	3.94326	2.61422	1.68738	C7KUGACXX_8_7962.sorted.filtered_peak_989
chr1	46519367	46519762	396	12.52	3.58248	2.56854	1.36666	C7KUGACXX_8_7962.sorted.filtered_peak_990
chr1	46598177	46599161	985	52.36	19.41722	4.16838	16.48418	C7KUGACXX_8_7962.sorted.filtered_peak_991
chr1	46632369	46632913	545	19.75	6.35621	3.17864	3.90269	C7KUGACXX_8_7962.sorted.filtered_peak_992
chr1	46645304	46645553	250	15.03	4.33100	2.73232	2.03156	C7KUGACXX_8_7962.sorted.filtered_peak_993
chr1	46663751	46664553	803	28.47	10.21898	3.71533	7.58862	C7KUGACXX_8_7962.sorted.filtered_peak_994
chr1	46712649	46713519	871	45.65	19.85336	4.47725	16.97660	C7KUGACXX_8_7962.sorted.filtered_peak_995
chr1	46768248	46769748	1501	45.50	15.75891	3.73846	12.98740	C7KUGACXX_8_7962.sorted.filtered_peak_996
chr1	46806131	46806850	720	29.95	11.35773	3.94388	8.67633	C7KUGACXX_8_7962.sorted.filtered_peak_997
chr1	46813823	46814133	311	20.37	8.37373	3.86392	5.82759	C7KUGACXX_8_7962.sorted.filtered_peak_998
chr1	46835448	46835783	336	12.04	3.32540	2.47684	1.15011	C7KUGACXX_8_7962.sorted.filtered_peak_999
chr1	46908443	46908806	364	15.78	4.27791	2.65044	1.98381	C7KUGACXX_8_7962.sorted.filtered_peak_1000
chr1	46993766	46994015	250	17.28	4.40210	2.60905	2.09222	C7KUGACXX_8_7962.sorted.filtered_peak_1001
chr1	46998534	46999169	636	20.95	5.77584	2.87674	3.35710	C7KUGACXX_8_7962.sorted.filtered_peak_1002
chr1	47047251	47048000	750	38.50	16.98727	4.68904	14.15287	C7KUGACXX_8_7962.sorted.filtered_peak_1003
chr1	47069339	47070398	1060	51.05	20.46567	4.28376	17.56106	C7KUGACXX_8_7962.sorted.filtered_peak_1004
chr1	47070942	47071262	321	29.85	6.02595	2.49528	3.59856	C7KUGACXX_8_7962.sorted.filtered_peak_1005
chr1	47082006	47082838	833	30.03	9.20553	3.33732	6.60705	C7KUGACXX_8_7962.sorted.filtered_peak_1006
chr1	47133674	47134394	721	23.68	7.78112	3.37082	5.24757	C7KUGACXX_8_7962.sorted.filtered_peak_1007
chr1	47141318	47141874	557	18.87	5.31810	2.85583	2.92709	C7KUGACXX_8_7962.sorted.filtered_peak_1008
chr1	47184493	47185223	731	58.41	25.97614	5.10544	22.86852	C7KUGACXX_8_7962.sorted.filtered_peak_1009
chr1	47190779	47191122	344	15.91	4.50330	2.74499	2.17766	C7KUGACXX_8_7962.sorted.filtered_peak_1010
chr1	47644836	47645382	547	20.57	5.87177	2.93789	3.44327	C7KUGACXX_8_7962.sorted.filtered_peak_1011
chr1	47658599	47658912	314	21.39	6.97826	3.29251	4.47337	C7KUGACXX_8_7962.sorted.filtered_peak_1012
chr1	47755014	47755326	313	17.82	6.84857	3.57575	4.35301	C7KUGACXX_8_7962.sorted.filtered_peak_1013
chr1	47779512	47780459	948	69.17	35.76601	5.73575	32.38580	C7KUGACXX_8_7962.sorted.filtered_peak_1014
chr1	47799114	47800406	1293	48.14	17.28270	4.10292	14.40056	C7KUGACXX_8_7962.sorted.filtered_peak_1015
chr1	47902110	47902679	570	29.66	5.05982	2.26844	2.70488	C7KUGACXX_8_7962.sorted.filtered_peak_1016
chr1	47903002	47903827	826	57.03	21.75069	4.36354	18.75514	C7KUGACXX_8_7962.sorted.filtered_peak_1017
chr1	48192033	48192282	250	14.04	3.51717	2.43826	1.31740	C7KUGACXX_8_7962.sorted.filtered_peak_1018
chr1	48463284	48463542	259	16.56	5.39411	3.08393	2.98373	C7KUGACXX_8_7962.sorted.filtered_peak_1019
chr1	48682633	48682882	250	13.09	3.90011	2.67768	1.64301	C7KUGACXX_8_7962.sorted.filtered_peak_1020
chr1	48937556	48938196	641	37.06	16.15656	4.73789	13.30390	C7KUGACXX_8_7962.sorted.filtered_peak_1021
chr1	50799253	50799772	520	17.36	4.73711	2.72944	2.40320	C7KUGACXX_8_7962.sorted.filtered_peak_1022
chr1	51071060	51071359	300	15.15	4.35095	2.73225	2.05107	C7KUGACXX_8_7962.sorted.filtered_peak_1023
chr1	51190419	51190680	262	14.30	4.33891	2.78905	2.04292	C7KUGACXX_8_7962.sorted.filtered_peak_1024
chr1	51339065	51339606	542	16.50	5.01522	2.90696	2.65824	C7KUGACXX_8_7962.sorted.filtered_peak_1025
chr1	51425310	51426403	1094	57.96	25.18572	4.70780	22.13174	C7KUGACXX_8_7962.sorted.filtered_peak_1026
chr1	51433788	51434898	1111	40.46	12.36224	3.41117	9.66459	C7KUGACXX_8_7962.sorted.filtered_peak_1027
chr1	51435134	51436082	949	25.97	4.48629	2.24397	2.16638	C7KUGACXX_8_7962.sorted.filtered_peak_1028
chr1	51442615	51442944	330	17.01	4.61853	2.71143	2.29035	C7KUGACXX_8_7962.sorted.filtered_peak_1029
chr1	51655079	51655453	375	13.69	4.24309	2.79203	1.94762	C7KUGACXX_8_7962.sorted.filtered_peak_1030
chr1	51680253	51680950	698	17.39	6.49130	3.45629	4.02772	C7KUGACXX_8_7962.sorted.filtered_peak_1031
chr1	51701514	51702494	981	33.22	11.10256	3.51115	8.46839	C7KUGACXX_8_7962.sorted.filtered_peak_1032
chr1	51762543	51762834	292	19.52	6.61201	3.31641	4.12635	C7KUGACXX_8_7962.sorted.filtered_peak_1033
chr1	51895549	51895887	339	24.68	7.92099	3.31257	5.38752	C7KUGACXX_8_7962.sorted.filtered_peak_1034
chr1	51899139	51899733	595	27.65	9.28095	3.49460	6.69677	C7KUGACXX_8_7962.sorted.filtered_peak_1035
chr1	51907976	51908606	631	20.47	5.81800	2.93158	3.38785	C7KUGACXX_8_7962.sorted.filtered_peak_1036
chr1	51970751	51971045	295	18.69	5.19210	2.82101	2.81216	C7KUGACXX_8_7962.sorted.filtered_peak_1037
chr1	51983681	51984115	435	30.98	4.33007	2.06392	2.02919	C7KUGACXX_8_7962.sorted.filtered_peak_1038
chr1	51984744	51985365	622	43.65	10.20602	2.90930	7.55803	C7KUGACXX_8_7962.sorted.filtered_peak_1039
chr1	51986589	51986895	307	30.35	4.78401	2.18088	2.45182	C7KUGACXX_8_7962.sorted.filtered_peak_1040
chr1	52000619	52001021	403	18.37	5.75854	3.07133	3.32968	C7KUGACXX_8_7962.sorted.filtered_peak_1041
chr1	52035019	52035682	664	22.56	7.43922	3.30822	4.94395	C7KUGACXX_8_7962.sorted.filtered_peak_1042
chr1	52082515	52083158	644	35.95	15.27002	4.56420	12.45055	C7KUGACXX_8_7962.sorted.filtered_peak_1043
chr1	52194971	52195759	789	46.19	18.10755	4.37079	15.21374	C7KUGACXX_8_7962.sorted.filtered_peak_1044
chr1	52344083	52345164	1082	66.48	29.59610	4.93876	26.38880	C7KUGACXX_8_7962.sorted.filtered_peak_1045
chr1	52468028	52468313	286	15.36	5.25781	3.10909	2.87419	C7KUGACXX_8_7962.sorted.filtered_peak_1046
chr1	52498879	52499798	920	30.06	11.29641	3.84918	8.63748	C7KUGACXX_8_7962.sorted.filtered_peak_1047
chr1	52520732	52521268	537	33.82	7.71069	2.76416	5.17169	C7KUGACXX_8_7962.sorted.filtered_peak_1048
chr1	52521449	52522706	1258	37.73	10.26525	3.13086	7.63151	C7KUGACXX_8_7962.sorted.filtered_peak_1049
chr1	52605458	52605797	340	18.13	5.16158	2.84002	2.78755	C7KUGACXX_8_7962.sorted.filtered_peak_1050
chr1	52607669	52608087	419	16.81	3.65319	2.33977	1.44249	C7KUGACXX_8_7962.sorted.filtered_peak_1051
chr1	52831415	52832556	1142	73.02	31.39722	4.70678	28.16434	C7KUGACXX_8_7962.sorted.filtered_peak_1052
chr1	52869301	52870800	1500	40.99	13.79079	3.66583	11.03883	C7KUGACXX_8_7962.sorted.filtered_peak_1053
chr1	52889484	52890000	517	21.30	6.89516	3.24543	4.40733	C7KUGACXX_8_7962.sorted.filtered_peak_1054
chr1	52989128	52989486	359	16.77	6.13111	3.37607	3.67575	C7KUGACXX_8_7962.sorted.filtered_peak_1055
chr1	53017875	53019484	1610	27.16	6.44959	2.68501	4.01897	C7KUGACXX_8_7962.sorted.filtered_peak_1056
chr1	53102722	53103473	752	36.70	12.15319	3.71581	9.41999	C7KUGACXX_8_7962.sorted.filtered_peak_1057
chr1	53151840	53152198	359	24.99	12.50159	4.93799	9.78099	C7KUGACXX_8_7962.sorted.filtered_peak_1058
chr1	53163537	53164390	854	26.51	8.62579	3.43641	6.04302	C7KUGACXX_8_7962.sorted.filtered_peak_1059
chr1	53168662	53169276	615	36.89	14.78745	4.38117	11.97419	C7KUGACXX_8_7962.sorted.filtered_peak_1060
chr1	53191702	53192522	821	37.63	14.41436	4.03499	11.65790	C7KUGACXX_8_7962.sorted.filtered_peak_1061
chr1	53308216	53308638	423	15.62	5.44762	3.15806	3.05779	C7KUGACXX_8_7962.sorted.filtered_peak_1062
chr1	53387000	53387740	741	25.61	9.70418	3.84911	7.08408	C7KUGACXX_8_7962.sorted.filtered_peak_1063
chr1	53392446	53393368	923	20.56	6.35738	3.09059	3.91274	C7KUGACXX_8_7962.sorted.filtered_peak_1064
chr1	53393564	53393825	262	17.52	4.58563	2.67033	2.25299	C7KUGACXX_8_7962.sorted.filtered_peak_1065
chr1	53480369	53480861	493	28.86	13.59006	4.79942	10.83818	C7KUGACXX_8_7962.sorted.filtered_peak_1066
chr1	53647708	53648016	309	17.04	4.33584	2.59685	2.03327	C7KUGACXX_8_7962.sorted.filtered_peak_1067
chr1	53662073	53662896	824	39.66	16.28653	4.29646	13.48572	C7KUGACXX_8_7962.sorted.filtered_peak_1068
chr1	53685800	53686521	722	58.55	26.42676	5.23805	23.29952	C7KUGACXX_8_7962.sorted.filtered_peak_1069
chr1	53703966	53704583	618	44.10	21.28429	5.29599	18.31120	C7KUGACXX_8_7962.sorted.filtered_peak_1070
chr1	53760319	53760724	406	17.84	3.80240	2.34724	1.55951	C7KUGACXX_8_7962.sorted.filtered_peak_1071
chr1	53791602	53792313	712	47.49	14.00182	3.44964	11.22877	C7KUGACXX_8_7962.sorted.filtered_peak_1072
chr1	53793619	53794044	426	42.07	10.48284	3.01001	7.82919	C7KUGACXX_8_7962.sorted.filtered_peak_1073
chr1	53833563	53834132	570	14.08	3.65230	2.49250	1.44714	C7KUGACXX_8_7962.sorted.filtered_peak_1074
chr1	53859075	53859674	600	15.09	3.90488	2.54302	1.64662	C7KUGACXX_8_7962.sorted.filtered_peak_1075
chr1	53878853	53879542	690	36.79	14.43476	4.22143	11.65572	C7KUGACXX_8_7962.sorted.filtered_peak_1076
chr1	54066174	54066423	250	18.06	5.73463	3.08624	3.30928	C7KUGACXX_8_7962.sorted.filtered_peak_1077
chr1	54231311	54232219	909	20.56	5.75525	2.86794	3.35586	C7KUGACXX_8_7962.sorted.filtered_peak_1078
chr1	54248787	54249211	425	13.73	4.15559	2.74665	1.88466	C7KUGACXX_8_7962.sorted.filtered_peak_1079
chr1	54303636	54304503	868	60.44	27.39289	5.24019	24.23992	C7KUGACXX_8_7962.sorted.filtered_peak_1080
chr1	54326607	54326942	336	16.04	4.59722	2.77570	2.26181	C7KUGACXX_8_7962.sorted.filtered_peak_1081
chr1	54355312	54355964	653	41.63	18.48388	4.92342	15.56382	C7KUGACXX_8_7962.sorted.filtered_peak_1082
chr1	54410987	54412350	1364	88.25	33.27126	4.40055	29.96597	C7KUGACXX_8_7962.sorted.filtered_peak_1083
chr1	54425200	54425449	250	14.92	3.98018	2.58541	1.71711	C7KUGACXX_8_7962.sorted.filtered_peak_1084
chr1	54518545	54519516	972	90.79	43.14700	5.55990	39.55745	C7KUGACXX_8_7962.sorted.filtered_peak_1085
chr1	54535696	54536070	375	16.01	4.79951	2.85341	2.46578	C7KUGACXX_8_7962.sorted.filtered_peak_1086
chr1	54665248	54666378	1131	31.13	12.18333	3.83922	9.55310	C7KUGACXX_8_7962.sorted.filtered_peak_1087
chr1	54752944	54753313	370	28.25	7.65223	3.01219	5.12461	C7KUGACXX_8_7962.sorted.filtered_peak_1088
chr1	54822412	54822768	357	16.83	3.71025	2.36205	1.48408	C7KUGACXX_8_7962.sorted.filtered_peak_1089
chr1	54871981	54873611	1631	45.17	11.33175	2.92820	8.70664	C7KUGACXX_8_7962.sorted.filtered_peak_1090
chr1	54946869	54947416	548	19.44	5.14808	2.73992	2.78195	C7KUGACXX_8_7962.sorted.filtered_peak_1091
chr1	54953789	54954474	686	30.90	8.31428	3.01416	5.76714	C7KUGACXX_8_7962.sorted.filtered_peak_1092
chr1	54954878	54955418	541	24.96	5.34602	2.50563	2.97861	C7KUGACXX_8_7962.sorted.filtered_peak_1093
chr1	54965017	54965396	380	17.59	5.33249	2.95886	2.94057	C7KUGACXX_8_7962.sorted.filtered_peak_1094
chr1	55007605	55008264	660	17.60	4.84096	2.76097	2.49208	C7KUGACXX_8_7962.sorted.filtered_peak_1095
chr1	55137768	55138076	309	14.43	4.49249	2.83561	2.19765	C7KUGACXX_8_7962.sorted.filtered_peak_1096
chr1	55181121	55182094	974	28.52	10.67373	3.70936	8.07660	C7KUGACXX_8_7962.sorted.filtered_peak_1097
chr1	55230034	55230805	772	70.97	36.02611	5.70762	32.66069	C7KUGACXX_8_7962.sorted.filtered_peak_1098
chr1	55266799	55267423	625	30.82	8.73688	3.16834	6.15312	C7KUGACXX_8_7962.sorted.filtered_peak_1099
chr1	55272963	55273510	548	19.93	4.67187	2.55025	2.34528	C7KUGACXX_8_7962.sorted.filtered_peak_1100
chr1	55278834	55279220	387	20.15	5.72847	2.92338	3.30428	C7KUGACXX_8_7962.sorted.filtered_peak_1101
chr1	55352461	55353372	912	33.28	10.47390	3.38704	7.85500	C7KUGACXX_8_7962.sorted.filtered_peak_1102
chr1	55410778	55411243	466	13.41	3.82481	2.62082	1.58705	C7KUGACXX_8_7962.sorted.filtered_peak_1103
chr1	55462119	55462452	334	19.39	5.23021	2.78848	2.84542	C7KUGACXX_8_7962.sorted.filtered_peak_1104
chr1	55593710	55594200	491	18.15	5.22390	2.87014	2.84533	C7KUGACXX_8_7962.sorted.filtered_peak_1105
chr1	55606246	55606626	381	25.23	8.34925	3.43532	5.78511	C7KUGACXX_8_7962.sorted.filtered_peak_1106
chr1	55616812	55617293	482	17.72	5.12199	2.85845	2.75540	C7KUGACXX_8_7962.sorted.filtered_peak_1107
chr1	55680903	55681462	560	31.92	8.84469	3.09607	6.27340	C7KUGACXX_8_7962.sorted.filtered_peak_1108
chr1	55723716	55724296	581	18.58	5.53236	2.96121	3.12360	C7KUGACXX_8_7962.sorted.filtered_peak_1109
chr1	56972676	56972925	250	14.28	4.37458	2.81286	2.06564	C7KUGACXX_8_7962.sorted.filtered_peak_1110
chr1	57050782	57051080	299	12.76	3.70824	2.61370	1.47187	C7KUGACXX_8_7962.sorted.filtered_peak_1111
chr1	57101103	57101397	295	13.21	3.96085	2.69922	1.69429	C7KUGACXX_8_7962.sorted.filtered_peak_1112
chr1	57772788	57773623	836	19.41	5.72885	2.96471	3.31551	C7KUGACXX_8_7962.sorted.filtered_peak_1113
chr1	59011626	59012867	1242	48.82	16.62715	3.77650	13.79884	C7KUGACXX_8_7962.sorted.filtered_peak_1114
chr1	59118096	59118813	718	18.26	5.66199	3.00700	3.27178	C7KUGACXX_8_7962.sorted.filtered_peak_1115
chr1	59165111	59166011	901	30.70	13.21900	4.36920	10.50237	C7KUGACXX_8_7962.sorted.filtered_peak_1116
chr1	59183620	59184515	896	18.50	5.41684	2.91128	3.02516	C7KUGACXX_8_7962.sorted.filtered_peak_1117
chr1	59205681	59206177	497	14.33	3.42600	2.37863	1.25615	C7KUGACXX_8_7962.sorted.filtered_peak_1118
chr1	59220382	59221459	1078	32.16	10.29710	3.47359	7.65810	C7KUGACXX_8_7962.sorted.filtered_peak_1119
chr1	59249223	59250438	1216	71.83	18.96888	3.11330	16.10735	C7KUGACXX_8_7962.sorted.filtered_peak_1120
chr1	59278700	59278974	275	26.81	4.81387	2.30067	2.47059	C7KUGACXX_8_7962.sorted.filtered_peak_1121
chr1	59280893	59281261	369	25.45	4.25078	2.19625	1.95461	C7KUGACXX_8_7962.sorted.filtered_peak_1122
chr1	59281860	59282312	453	36.69	10.28418	3.20400	7.64560	C7KUGACXX_8_7962.sorted.filtered_peak_1123
chr1	59323874	59324228	355	16.24	4.52286	2.71784	2.20819	C7KUGACXX_8_7962.sorted.filtered_peak_1124
chr1	59368973	59369872	900	33.75	11.37348	3.65843	8.68777	C7KUGACXX_8_7962.sorted.filtered_peak_1125
chr1	59388035	59388491	457	22.48	8.36016	3.69039	5.79099	C7KUGACXX_8_7962.sorted.filtered_peak_1126
chr1	59395501	59395858	358	18.89	5.21853	2.81681	2.83773	C7KUGACXX_8_7962.sorted.filtered_peak_1127
chr1	59407389	59408043	655	35.67	12.34787	3.80850	9.62018	C7KUGACXX_8_7962.sorted.filtered_peak_1128
chr1	59434034	59434584	551	23.07	7.38813	3.30866	4.85900	C7KUGACXX_8_7962.sorted.filtered_peak_1129
chr1	59473581	59474007	427	25.91	8.22856	3.35387	5.66068	C7KUGACXX_8_7962.sorted.filtered_peak_1130
chr1	59485739	59486245	507	26.03	8.75204	3.52336	6.15889	C7KUGACXX_8_7962.sorted.filtered_peak_1131
chr1	59510538	59510949	412	18.86	4.42725	2.52272	2.12139	C7KUGACXX_8_7962.sorted.filtered_peak_1132
chr1	59512420	59512724	305	18.87	5.00432	2.72375	2.65326	C7KUGACXX_8_7962.sorted.filtered_peak_1133
chr1	59529297	59529551	255	13.57	3.87006	2.63070	1.62368	C7KUGACXX_8_7962.sorted.filtered_peak_1134
chr1	59612324	59613075	752	22.60	5.70887	2.74901	3.29931	C7KUGACXX_8_7962.sorted.filtered_peak_1135
chr1	59636361	59636744	384	13.62	3.69125	2.54188	1.46356	C7KUGACXX_8_7962.sorted.filtered_peak_1136
chr1	59762051	59763024	974	43.06	15.67969	3.86346	12.89745	C7KUGACXX_8_7962.sorted.filtered_peak_1137
chr1	59942784	59943125	342	13.68	4.02114	2.68767	1.76601	C7KUGACXX_8_7962.sorted.filtered_peak_1138
chr1	60026583	60026946	364	12.54	3.53872	2.54552	1.34594	C7KUGACXX_8_7962.sorted.filtered_peak_1139
chr1	60035872	60036535	664	22.17	7.67785	3.43951	5.15449	C7KUGACXX_8_7962.sorted.filtered_peak_1140
chr1	60280160	60280644	485	21.49	6.89402	3.25159	4.39370	C7KUGACXX_8_7962.sorted.filtered_peak_1141
chr1	60413009	60413271	263	19.03	5.24142	2.82232	2.85392	C7KUGACXX_8_7962.sorted.filtered_peak_1142
chr1	61146032	61146281	250	12.50	3.52279	2.54112	1.33585	C7KUGACXX_8_7962.sorted.filtered_peak_1143
chr1	61508545	61508990	446	21.90	9.00525	3.97504	6.41909	C7KUGACXX_8_7962.sorted.filtered_peak_1144
chr1	61515577	61516114	538	23.37	6.45326	2.91432	4.02258	C7KUGACXX_8_7962.sorted.filtered_peak_1145
chr1	61542516	61543994	1479	43.20	11.41568	3.10206	8.74797	C7KUGACXX_8_7962.sorted.filtered_peak_1146
chr1	61784364	61784613	250	16.91	4.20493	2.55500	1.91590	C7KUGACXX_8_7962.sorted.filtered_peak_1147
chr1	61853049	61853328	280	16.29	4.63475	2.76406	2.30707	C7KUGACXX_8_7962.sorted.filtered_peak_1148
chr1	61918917	61919407	491	22.76	6.98084	3.16473	4.48602	C7KUGACXX_8_7962.sorted.filtered_peak_1149
chr1	62190502	62191309	808	33.28	13.63747	4.26059	10.89825	C7KUGACXX_8_7962.sorted.filtered_peak_1150
chr1	62248366	62248720	355	17.07	5.45937	3.04523	3.06947	C7KUGACXX_8_7962.sorted.filtered_peak_1151
chr1	62737941	62738348	408	13.56	3.85113	2.62245	1.60603	C7KUGACXX_8_7962.sorted.filtered_peak_1152
chr1	62822346	62822595	250	12.38	3.45887	2.51827	1.28463	C7KUGACXX_8_7962.sorted.filtered_peak_1153
chr1	62901717	62903034	1318	82.41	30.98011	4.20178	27.77281	C7KUGACXX_8_7962.sorted.filtered_peak_1154
chr1	62915970	62916576	607	15.69	5.47013	3.14859	3.09686	C7KUGACXX_8_7962.sorted.filtered_peak_1155
chr1	63153783	63154329	547	19.28	5.53462	2.90630	3.13065	C7KUGACXX_8_7962.sorted.filtered_peak_1156
chr1	63210702	63211094	393	12.50	3.56186	2.55969	1.35432	C7KUGACXX_8_7962.sorted.filtered_peak_1157
chr1	63231564	63231896	333	13.04	3.86844	2.66795	1.61334	C7KUGACXX_8_7962.sorted.filtered_peak_1158
chr1	63249190	63250128	939	53.26	24.14337	5.00744	21.11429	C7KUGACXX_8_7962.sorted.filtered_peak_1159
chr1	63577598	63578164	567	18.96	5.69441	2.99648	3.27461	C7KUGACXX_8_7962.sorted.filtered_peak_1160
chr1	63742147	63742510	364	14.37	4.61222	2.91013	2.28289	C7KUGACXX_8_7962.sorted.filtered_peak_1161
chr1	63832862	63833906	1045	41.32	17.80235	4.58358	14.94007	C7KUGACXX_8_7962.sorted.filtered_peak_1162
chr1	63907329	63907578	250	14.61	3.94007	2.58600	1.69264	C7KUGACXX_8_7962.sorted.filtered_peak_1163
chr1	63988561	63989622	1062	50.54	19.33037	4.33358	16.39589	C7KUGACXX_8_7962.sorted.filtered_peak_1164
chr1	64058875	64060292	1418	29.17	9.55256	3.47206	6.95302	C7KUGACXX_8_7962.sorted.filtered_peak_1165
chr1	64081510	64081847	338	19.20	5.95540	3.05674	3.53771	C7KUGACXX_8_7962.sorted.filtered_peak_1166
chr1	64116978	64117400	423	15.02	3.62854	2.42377	1.42932	C7KUGACXX_8_7962.sorted.filtered_peak_1167
chr1	64712059	64712421	363	13.21	3.97687	2.70024	1.71710	C7KUGACXX_8_7962.sorted.filtered_peak_1168
chr1	65006164	65006459	296	14.39	3.76109	2.52395	1.53061	C7KUGACXX_8_7962.sorted.filtered_peak_1169
chr1	65210161	65210527	367	16.93	4.52490	2.68239	2.19892	C7KUGACXX_8_7962.sorted.filtered_peak_1170
chr1	65292694	65293093	400	22.50	6.91820	3.17869	4.41837	C7KUGACXX_8_7962.sorted.filtered_peak_1171
chr1	65329717	65330240	524	23.99	8.34374	3.54258	5.77830	C7KUGACXX_8_7962.sorted.filtered_peak_1172
chr1	65414819	65415103	285	15.61	3.63298	2.39439	1.41742	C7KUGACXX_8_7962.sorted.filtered_peak_1173
chr1	65422433	65422852	420	21.12	6.21421	3.02141	3.76348	C7KUGACXX_8_7962.sorted.filtered_peak_1174
chr1	65431337	65432611	1275	45.59	13.52161	3.44057	10.76272	C7KUGACXX_8_7962.sorted.filtered_peak_1175
chr1	65468312	65468667	356	16.56	3.80696	2.41534	1.56629	C7KUGACXX_8_7962.sorted.filtered_peak_1176
chr1	65515491	65515930	440	17.47	5.66781	3.10599	3.25506	C7KUGACXX_8_7962.sorted.filtered_peak_1177
chr1	65532335	65534317	1983	27.38	5.36952	2.40752	3.00584	C7KUGACXX_8_7962.sorted.filtered_peak_1178
chr1	65541080	65541465	386	21.36	7.47247	3.47209	4.94420	C7KUGACXX_8_7962.sorted.filtered_peak_1179
chr1	65613155	65613544	390	18.49	4.35181	2.51672	2.05073	C7KUGACXX_8_7962.sorted.filtered_peak_1180
chr1	65614321	65614823	503	19.15	4.33883	2.47575	2.03990	C7KUGACXX_8_7962.sorted.filtered_peak_1181
chr1	65719661	65720779	1119	28.88	9.48207	3.45180	6.88222	C7KUGACXX_8_7962.sorted.filtered_peak_1182
chr1	65861609	65861952	344	16.90	3.65972	2.33528	1.46047	C7KUGACXX_8_7962.sorted.filtered_peak_1183
chr1	65885387	65886711	1325	72.04	26.69387	4.21796	23.58679	C7KUGACXX_8_7962.sorted.filtered_peak_1184
chr1	66153431	66154140	710	18.11	6.78266	3.48201	4.31285	C7KUGACXX_8_7962.sorted.filtered_peak_1185
chr1	66258403	66259031	629	20.51	4.92704	2.61550	2.56531	C7KUGACXX_8_7962.sorted.filtered_peak_1186
chr1	66277617	66278178	562	49.09	20.09189	4.64986	17.12946	C7KUGACXX_8_7962.sorted.filtered_peak_1187
chr1	66295751	66296699	949	36.02	15.35434	4.34526	12.61357	C7KUGACXX_8_7962.sorted.filtered_peak_1188
chr1	66332006	66332385	380	16.18	5.76336	3.25654	3.34724	C7KUGACXX_8_7962.sorted.filtered_peak_1189
chr1	66556786	66557077	292	18.99	5.61243	2.97566	3.18731	C7KUGACXX_8_7962.sorted.filtered_peak_1190
chr1	66648257	66649091	835	16.26	4.92415	2.88941	2.56847	C7KUGACXX_8_7962.sorted.filtered_peak_1191
chr1	66680656	66680949	294	16.73	5.28149	2.99641	2.91036	C7KUGACXX_8_7962.sorted.filtered_peak_1192
chr1	66713329	66713775	447	22.46	4.40395	2.34707	2.09921	C7KUGACXX_8_7962.sorted.filtered_peak_1193
chr1	66740423	66741175	753	22.17	4.40408	2.35398	2.10349	C7KUGACXX_8_7962.sorted.filtered_peak_1194
chr1	66741757	66742246	490	30.19	8.95910	3.21894	6.39396	C7KUGACXX_8_7962.sorted.filtered_peak_1195
chr1	66747988	66748419	432	24.81	7.79421	3.26678	5.26775	C7KUGACXX_8_7962.sorted.filtered_peak_1196
chr1	66766536	66767108	573	22.88	6.40433	2.97488	3.93793	C7KUGACXX_8_7962.sorted.filtered_peak_1197
chr1	66796285	66796817	533	38.60	9.41546	2.91354	6.81727	C7KUGACXX_8_7962.sorted.filtered_peak_1198
chr1	66801537	66802071	535	40.55	9.04709	2.75102	6.47741	C7KUGACXX_8_7962.sorted.filtered_peak_1199
chr1	66817627	66818129	503	24.22	5.44699	2.57143	3.06660	C7KUGACXX_8_7962.sorted.filtered_peak_1200
chr1	66823225	66823621	397	17.23	4.43318	2.62227	2.12335	C7KUGACXX_8_7962.sorted.filtered_peak_1201
chr1	66840266	66840676	411	26.30	6.51952	2.78422	4.06454	C7KUGACXX_8_7962.sorted.filtered_peak_1202
chr1	66902054	66902600	547	19.34	5.61364	2.91379	3.22257	C7KUGACXX_8_7962.sorted.filtered_peak_1203
chr1	66911270	66912357	1088	21.01	5.60824	2.82755	3.18995	C7KUGACXX_8_7962.sorted.filtered_peak_1204
chr1	67235443	67235761	319	18.51	5.38117	2.91618	2.97712	C7KUGACXX_8_7962.sorted.filtered_peak_1205
chr1	67306545	67306864	320	14.58	4.77258	2.95993	2.42856	C7KUGACXX_8_7962.sorted.filtered_peak_1206
chr1	67390159	67391343	1185	77.11	26.70459	4.03306	23.59505	C7KUGACXX_8_7962.sorted.filtered_peak_1207
chr1	67395604	67396530	927	55.79	15.01015	3.24701	12.20941	C7KUGACXX_8_7962.sorted.filtered_peak_1208
chr1	67447423	67447823	401	16.91	4.30137	2.58971	2.00115	C7KUGACXX_8_7962.sorted.filtered_peak_1209
chr1	67461668	67462007	340	17.84	4.78592	2.72831	2.43266	C7KUGACXX_8_7962.sorted.filtered_peak_1210
chr1	67518880	67520316	1437	37.53	10.75176	3.28637	8.08502	C7KUGACXX_8_7962.sorted.filtered_peak_1211
chr1	67611606	67612082	477	14.64	3.44546	2.36862	1.27412	C7KUGACXX_8_7962.sorted.filtered_peak_1212
chr1	67614886	67615190	305	15.65	5.35238	3.12703	2.96507	C7KUGACXX_8_7962.sorted.filtered_peak_1213
chr1	67628608	67628949	342	23.57	7.32027	3.22989	4.80434	C7KUGACXX_8_7962.sorted.filtered_peak_1214
chr1	67636299	67637247	949	33.33	9.41372	3.15210	6.81970	C7KUGACXX_8_7962.sorted.filtered_peak_1215
chr1	67659964	67660656	693	26.79	7.34598	3.02100	4.82376	C7KUGACXX_8_7962.sorted.filtered_peak_1216
chr1	67677415	67678078	664	16.00	4.76971	2.83275	2.45095	C7KUGACXX_8_7962.sorted.filtered_peak_1217
chr1	67740198	67740719	522	16.60	6.02612	3.34400	3.57906	C7KUGACXX_8_7962.sorted.filtered_peak_1218
chr1	67760551	67761169	619	16.72	5.11897	2.94230	2.74381	C7KUGACXX_8_7962.sorted.filtered_peak_1219
chr1	67772890	67773474	585	30.52	7.85796	2.96365	5.30715	C7KUGACXX_8_7962.sorted.filtered_peak_1220
chr1	67780200	67780597	398	23.54	4.83006	2.43447	2.48205	C7KUGACXX_8_7962.sorted.filtered_peak_1221
chr1	67798467	67799331	865	34.06	11.22623	3.55185	8.56511	C7KUGACXX_8_7962.sorted.filtered_peak_1222
chr1	67807748	67808212	465	16.94	3.91458	2.43545	1.66195	C7KUGACXX_8_7962.sorted.filtered_peak_1223
chr1	67895993	67897021	1029	59.45	20.95296	4.08839	17.97367	C7KUGACXX_8_7962.sorted.filtered_peak_1224
chr1	67966113	67966692	580	14.69	4.62947	2.88241	2.31025	C7KUGACXX_8_7962.sorted.filtered_peak_1225
chr1	68027442	68027806	365	16.97	4.73749	2.76170	2.39831	C7KUGACXX_8_7962.sorted.filtered_peak_1226
chr1	68140215	68140821	607	17.44	4.59847	2.66678	2.27631	C7KUGACXX_8_7962.sorted.filtered_peak_1227
chr1	68150581	68151501	921	62.86	23.95407	4.18348	20.93351	C7KUGACXX_8_7962.sorted.filtered_peak_1228
chr1	68151777	68152191	415	31.24	4.73480	2.15223	2.39777	C7KUGACXX_8_7962.sorted.filtered_peak_1229
chr1	68225812	68226306	495	17.71	4.49455	2.61731	2.17884	C7KUGACXX_8_7962.sorted.filtered_peak_1230
chr1	68962247	68963249	1003	22.18	5.88575	2.81774	3.47050	C7KUGACXX_8_7962.sorted.filtered_peak_1231
chr1	70051341	70051634	294	16.32	5.38019	3.07924	2.98828	C7KUGACXX_8_7962.sorted.filtered_peak_1232
chr1	70670907	70671729	823	43.66	18.03164	4.36453	15.18360	C7KUGACXX_8_7962.sorted.filtered_peak_1233
chr1	70686773	70687585	813	52.35	23.35048	4.89937	20.33797	C7KUGACXX_8_7962.sorted.filtered_peak_1234
chr1	70819773	70820825	1053	42.13	16.57499	4.39370	13.70860	C7KUGACXX_8_7962.sorted.filtered_peak_1235
chr1	70876286	70877217	932	59.76	27.37710	5.19986	24.23599	C7KUGACXX_8_7962.sorted.filtered_peak_1236
chr1	71151005	71151351	347	17.40	5.90357	3.20472	3.47756	C7KUGACXX_8_7962.sorted.filtered_peak_1237
chr1	71230891	71231487	597	15.08	4.21858	2.67543	1.93681	C7KUGACXX_8_7962.sorted.filtered_peak_1238
chr1	71534038	71534382	345	17.48	4.97859	2.80682	2.63754	C7KUGACXX_8_7962.sorted.filtered_peak_1239
chr1	71546245	71547194	950	45.77	19.95063	4.69880	17.04129	C7KUGACXX_8_7962.sorted.filtered_peak_1240
chr1	71700529	71700794	266	14.89	4.73776	2.92137	2.40086	C7KUGACXX_8_7962.sorted.filtered_peak_1241
chr1	72748468	72748718	251	16.93	4.41721	2.64317	2.09378	C7KUGACXX_8_7962.sorted.filtered_peak_1242
chr1	74475884	74476195	312	13.62	4.09404	2.72247	1.83835	C7KUGACXX_8_7962.sorted.filtered_peak_1243
chr1	74663368	74664320	953	52.77	23.88760	4.88698	20.88068	C7KUGACXX_8_7962.sorted.filtered_peak_1244
chr1	74969862	74970111	250	13.64	4.10473	2.73455	1.83451	C7KUGACXX_8_7962.sorted.filtered_peak_1245
chr1	75187235	75187484	250	13.00	3.85231	2.66006	1.60428	C7KUGACXX_8_7962.sorted.filtered_peak_1246
chr1	75198416	75199762	1347	35.84	11.02363	3.25075	8.42232	C7KUGACXX_8_7962.sorted.filtered_peak_1247
chr1	75361165	75361414	250	12.87	3.77306	2.63575	1.52865	C7KUGACXX_8_7962.sorted.filtered_peak_1248
chr1	75994343	75994641	299	13.44	4.01182	2.70281	1.76017	C7KUGACXX_8_7962.sorted.filtered_peak_1249
chr1	76189782	76190762	981	38.91	15.03356	4.17193	12.24164	C7KUGACXX_8_7962.sorted.filtered_peak_1250
chr1	76251544	76252370	827	41.24	17.33474	4.56535	14.46742	C7KUGACXX_8_7962.sorted.filtered_peak_1251
chr1	76489353	76490033	681	23.02	7.86615	3.42429	5.34187	C7KUGACXX_8_7962.sorted.filtered_peak_1252
chr1	76540164	76540563	400	18.16	5.52723	2.98481	3.12981	C7KUGACXX_8_7962.sorted.filtered_peak_1253
chr1	76619896	76620696	801	26.70	9.25149	3.65930	6.62516	C7KUGACXX_8_7962.sorted.filtered_peak_1254
chr1	76733272	76733556	285	17.89	4.32787	2.54291	2.02478	C7KUGACXX_8_7962.sorted.filtered_peak_1255
chr1	77480154	77480403	250	13.36	4.05091	2.72876	1.77523	C7KUGACXX_8_7962.sorted.filtered_peak_1256
chr1	77684614	77685363	750	27.93	10.02798	3.71321	7.40571	C7KUGACXX_8_7962.sorted.filtered_peak_1257
chr1	77999564	77999850	287	16.37	4.68553	2.77549	2.35676	C7KUGACXX_8_7962.sorted.filtered_peak_1258
chr1	78137630	78137962	333	16.25	5.01076	2.92050	2.65756	C7KUGACXX_8_7962.sorted.filtered_peak_1259
chr1	78148024	78149654	1631	64.73	20.24072	3.77212	17.26606	C7KUGACXX_8_7962.sorted.filtered_peak_1260
chr1	78224657	78225834	1178	29.87	9.29753	3.35018	6.69789	C7KUGACXX_8_7962.sorted.filtered_peak_1261
chr1	78245080	78245714	635	24.08	7.83229	3.35275	5.29081	C7KUGACXX_8_7962.sorted.filtered_peak_1262
chr1	78443888	78445506	1619	57.20	18.60485	3.66927	15.71648	C7KUGACXX_8_7962.sorted.filtered_peak_1263
chr1	78469808	78470891	1084	37.52	10.94484	3.23209	8.30712	C7KUGACXX_8_7962.sorted.filtered_peak_1264
chr1	78580084	78580397	314	17.56	5.20513	2.88222	2.84671	C7KUGACXX_8_7962.sorted.filtered_peak_1265
chr1	78608833	78609104	272	18.89	5.77123	3.04378	3.33930	C7KUGACXX_8_7962.sorted.filtered_peak_1266
chr1	78610895	78611165	271	15.66	4.31903	2.68024	2.01649	C7KUGACXX_8_7962.sorted.filtered_peak_1267
chr1	79083319	79083614	296	25.33	7.43705	3.15952	4.90527	C7KUGACXX_8_7962.sorted.filtered_peak_1268
chr1	79085204	79085492	289	19.54	3.92861	2.31242	1.68211	C7KUGACXX_8_7962.sorted.filtered_peak_1269
chr1	79115307	79115658	352	23.95	7.41799	3.23036	4.90218	C7KUGACXX_8_7962.sorted.filtered_peak_1270
chr1	79334129	79334378	250	12.57	3.60757	2.57819	1.38609	C7KUGACXX_8_7962.sorted.filtered_peak_1271
chr1	79506237	79506694	458	17.84	5.03491	2.81242	2.67265	C7KUGACXX_8_7962.sorted.filtered_peak_1272
chr1	83492611	83493011	401	13.30	4.01203	2.71706	1.73861	C7KUGACXX_8_7962.sorted.filtered_peak_1273
chr1	83974140	83974582	443	18.82	6.16184	3.18962	3.71037	C7KUGACXX_8_7962.sorted.filtered_peak_1274
chr1	84464699	84465416	718	23.25	6.85860	3.08444	4.37696	C7KUGACXX_8_7962.sorted.filtered_peak_1275
chr1	84543341	84544485	1145	19.37	5.24366	2.78545	2.86761	C7KUGACXX_8_7962.sorted.filtered_peak_1276
chr1	84609754	84610295	542	34.34	14.09006	4.35652	11.31777	C7KUGACXX_8_7962.sorted.filtered_peak_1277
chr1	84764075	84764548	474	16.72	4.51684	2.68983	2.19906	C7KUGACXX_8_7962.sorted.filtered_peak_1278
chr1	84899214	84899808	595	22.27	5.80820	2.81056	3.38003	C7KUGACXX_8_7962.sorted.filtered_peak_1279
chr1	84907888	84908428	541	27.01	13.56780	4.95544	10.84169	C7KUGACXX_8_7962.sorted.filtered_peak_1280
chr1	84944806	84945589	784	31.70	12.39836	4.08476	9.69445	C7KUGACXX_8_7962.sorted.filtered_peak_1281
chr1	84971436	84972534	1099	65.79	23.88281	4.26504	20.81568	C7KUGACXX_8_7962.sorted.filtered_peak_1282
chr1	85038742	85039026	285	24.76	5.82997	2.67233	3.41108	C7KUGACXX_8_7962.sorted.filtered_peak_1283
chr1	85039532	85040461	930	33.00	10.36867	3.45610	7.71779	C7KUGACXX_8_7962.sorted.filtered_peak_1284
chr1	85086317	85086929	613	25.03	9.15449	3.71799	6.55453	C7KUGACXX_8_7962.sorted.filtered_peak_1285
chr1	85155592	85156786	1195	54.90	20.52094	4.07831	17.58068	C7KUGACXX_8_7962.sorted.filtered_peak_1286
chr1	85219280	85219536	257	16.60	4.91603	2.86685	2.55415	C7KUGACXX_8_7962.sorted.filtered_peak_1287
chr1	85328436	85328859	424	24.96	9.28874	3.72713	6.70877	C7KUGACXX_8_7962.sorted.filtered_peak_1288
chr1	85402027	85402404	378	15.59	4.17294	2.62759	1.88113	C7KUGACXX_8_7962.sorted.filtered_peak_1289
chr1	85410466	85411305	840	33.91	12.56518	3.99825	9.83133	C7KUGACXX_8_7962.sorted.filtered_peak_1290
chr1	85424924	85425218	295	19.61	6.27330	3.14784	3.83024	C7KUGACXX_8_7962.sorted.filtered_peak_1291
chr1	85439560	85440015	456	16.10	3.70141	2.39587	1.48568	C7KUGACXX_8_7962.sorted.filtered_peak_1292
chr1	85454110	85454771	662	16.85	5.45008	3.04391	3.06621	C7KUGACXX_8_7962.sorted.filtered_peak_1293
chr1	85462541	85463100	560	25.07	5.64514	2.60305	3.23655	C7KUGACXX_8_7962.sorted.filtered_peak_1294
chr1	85493045	85493344	300	17.96	4.75450	2.70562	2.40961	C7KUGACXX_8_7962.sorted.filtered_peak_1295
chr1	85516307	85516703	397	15.20	3.85661	2.51388	1.61585	C7KUGACXX_8_7962.sorted.filtered_peak_1296
chr1	85527732	85528208	477	35.69	18.50096	5.51017	15.60507	C7KUGACXX_8_7962.sorted.filtered_peak_1297
chr1	85666816	85667199	384	20.62	5.76395	2.90550	3.33665	C7KUGACXX_8_7962.sorted.filtered_peak_1298
chr1	85725049	85725807	759	33.42	13.42331	4.11269	10.71411	C7KUGACXX_8_7962.sorted.filtered_peak_1299
chr1	85741911	85742828	918	63.48	27.15481	4.80307	24.03329	C7KUGACXX_8_7962.sorted.filtered_peak_1300
chr1	85763854	85764393	540	24.24	7.64440	3.29029	5.10652	C7KUGACXX_8_7962.sorted.filtered_peak_1301
chr1	85773634	85774169	536	12.41	3.41104	2.49233	1.24964	C7KUGACXX_8_7962.sorted.filtered_peak_1302
chr1	86173752	86174502	751	30.64	11.26100	3.87701	8.58548	C7KUGACXX_8_7962.sorted.filtered_peak_1303
chr1	86802544	86802879	336	12.18	3.40349	2.50478	1.21568	C7KUGACXX_8_7962.sorted.filtered_peak_1304
chr1	86854968	86855347	380	15.36	4.52348	2.78911	2.21004	C7KUGACXX_8_7962.sorted.filtered_peak_1305
chr1	86861681	86862420	740	36.35	15.20569	4.33809	12.43194	C7KUGACXX_8_7962.sorted.filtered_peak_1306
chr1	87169656	87170980	1325	45.89	15.19938	3.70322	12.40411	C7KUGACXX_8_7962.sorted.filtered_peak_1307
chr1	87205741	87206021	281	16.60	5.57620	3.14374	3.16477	C7KUGACXX_8_7962.sorted.filtered_peak_1308
chr1	87258650	87259055	406	12.12	3.37124	2.49334	1.18836	C7KUGACXX_8_7962.sorted.filtered_peak_1309
chr1	87379642	87380667	1026	68.12	28.21201	4.56543	25.05824	C7KUGACXX_8_7962.sorted.filtered_peak_1310
chr1	87510565	87510906	342	14.33	3.94519	2.60712	1.69944	C7KUGACXX_8_7962.sorted.filtered_peak_1311
chr1	87523642	87523933	292	16.26	3.99010	2.50510	1.72328	C7KUGACXX_8_7962.sorted.filtered_peak_1312
chr1	87597294	87597850	557	20.09	6.24107	3.09782	3.79614	C7KUGACXX_8_7962.sorted.filtered_peak_1313
chr1	87793892	87794812	921	39.63	6.43115	2.29946	3.97224	C7KUGACXX_8_7962.sorted.filtered_peak_1314
chr1	87797167	87797464	298	38.49	4.11858	1.87879	1.83565	C7KUGACXX_8_7962.sorted.filtered_peak_1315
chr1	87800830	87801219	390	32.17	4.67815	2.11170	2.35343	C7KUGACXX_8_7962.sorted.filtered_peak_1316
chr1	87852144	87852394	251	13.00	3.84428	2.66006	1.59178	C7KUGACXX_8_7962.sorted.filtered_peak_1317
chr1	87858854	87859188	335	14.87	4.22466	2.69194	1.94403	C7KUGACXX_8_7962.sorted.filtered_peak_1318
chr1	87869777	87870602	826	28.11	9.37480	3.47138	6.79693	C7KUGACXX_8_7962.sorted.filtered_peak_1319
chr1	87901050	87901587	538	25.19	11.73725	4.60627	9.04428	C7KUGACXX_8_7962.sorted.filtered_peak_1320
chr1	87915090	87915633	544	24.20	7.65106	3.28524	5.12076	C7KUGACXX_8_7962.sorted.filtered_peak_1321
chr1	87916486	87916903	418	22.82	6.98522	3.16616	4.48813	C7KUGACXX_8_7962.sorted.filtered_peak_1322
chr1	88419288	88419713	426	15.16	4.41152	2.75193	2.11328	C7KUGACXX_8_7962.sorted.filtered_peak_1323
chr1	88607059	88607418	360	13.73	3.71318	2.54456	1.48477	C7KUGACXX_8_7962.sorted.filtered_peak_1324
chr1	88646273	88646522	250	18.50	5.92439	3.13506	3.48019	C7KUGACXX_8_7962.sorted.filtered_peak_1325
chr1	88676141	88676496	356	12.58	3.61211	2.57789	1.39608	C7KUGACXX_8_7962.sorted.filtered_peak_1326
chr1	88777166	88777604	439	12.61	3.51719	2.52962	1.33662	C7KUGACXX_8_7962.sorted.filtered_peak_1327
chr1	88940890	88941324	435	13.92	3.90784	2.61781	1.65558	C7KUGACXX_8_7962.sorted.filtered_peak_1328
chr1	89061075	89061324	250	13.78	4.28347	2.80822	1.97865	C7KUGACXX_8_7962.sorted.filtered_peak_1329
chr1	89149213	89150719	1507	67.84	29.00417	4.57917	25.83025	C7KUGACXX_8_7962.sorted.filtered_peak_1330
chr1	89266203	89266499	297	14.86	4.82851	2.97045	2.48018	C7KUGACXX_8_7962.sorted.filtered_peak_1331
chr1	89333670	89334285	616	12.59	3.62440	2.58257	1.40413	C7KUGACXX_8_7962.sorted.filtered_peak_1332
chr1	89356607	89357768	1162	43.93	14.86970	3.63033	12.14921	C7KUGACXX_8_7962.sorted.filtered_peak_1333
chr1	89449570	89449875	306	18.19	6.47961	3.36690	4.01181	C7KUGACXX_8_7962.sorted.filtered_peak_1334
chr1	89458014	89458914	901	49.67	17.24071	4.01958	14.35330	C7KUGACXX_8_7962.sorted.filtered_peak_1335
chr1	89488146	89488654	509	22.89	7.61494	3.35770	5.09893	C7KUGACXX_8_7962.sorted.filtered_peak_1336
chr1	89530465	89531225	761	23.63	7.98282	3.39660	5.45490	C7KUGACXX_8_7962.sorted.filtered_peak_1337
chr1	89535714	89535998	285	13.61	4.17199	2.76780	1.88868	C7KUGACXX_8_7962.sorted.filtered_peak_1338
chr1	89591487	89592083	597	29.37	8.05012	3.01001	5.53111	C7KUGACXX_8_7962.sorted.filtered_peak_1339
chr1	89594579	89594871	293	24.39	4.90033	2.42494	2.53644	C7KUGACXX_8_7962.sorted.filtered_peak_1340
chr1	89664243	89664881	639	24.14	5.76838	2.69801	3.34179	C7KUGACXX_8_7962.sorted.filtered_peak_1341
chr1	89725021	89725503	483	19.87	5.84389	2.98669	3.41453	C7KUGACXX_8_7962.sorted.filtered_peak_1342
chr1	89740171	89740533	363	26.91	5.30226	2.43142	2.91473	C7KUGACXX_8_7962.sorted.filtered_peak_1343
chr1	89744784	89745240	457	22.21	4.52110	2.39082	2.21020	C7KUGACXX_8_7962.sorted.filtered_peak_1344
chr1	89752487	89753134	648	37.73	15.86037	4.46099	13.04828	C7KUGACXX_8_7962.sorted.filtered_peak_1345
chr1	89760785	89761313	529	23.00	7.32329	3.26767	4.80837	C7KUGACXX_8_7962.sorted.filtered_peak_1346
chr1	89776151	89776549	399	19.04	6.16389	3.18494	3.70498	C7KUGACXX_8_7962.sorted.filtered_peak_1347
chr1	89823972	89824225	254	19.11	5.27727	2.83622	2.88019	C7KUGACXX_8_7962.sorted.filtered_peak_1348
chr1	89948854	89949149	296	20.18	6.35956	3.15287	3.89615	C7KUGACXX_8_7962.sorted.filtered_peak_1349
chr1	89953631	89953901	271	16.35	4.45566	2.68776	2.14692	C7KUGACXX_8_7962.sorted.filtered_peak_1350
chr1	89989823	89991410	1588	28.69	7.64618	2.90745	5.15859	C7KUGACXX_8_7962.sorted.filtered_peak_1351
chr1	90010973	90011370	398	14.46	3.69611	2.49069	1.46949	C7KUGACXX_8_7962.sorted.filtered_peak_1352
chr1	90072813	90073088	276	32.55	4.92971	2.16221	2.57613	C7KUGACXX_8_7962.sorted.filtered_peak_1353
chr1	90073838	90074087	250	29.62	3.73725	1.95050	1.51343	C7KUGACXX_8_7962.sorted.filtered_peak_1354
chr1	90077264	90077658	395	41.11	10.11906	2.96383	7.48861	C7KUGACXX_8_7962.sorted.filtered_peak_1355
chr1	90097937	90099441	1505	40.00	8.75266	2.69011	6.20828	C7KUGACXX_8_7962.sorted.filtered_peak_1356
chr1	90184752	90185420	669	27.13	7.11352	2.88724	4.63653	C7KUGACXX_8_7962.sorted.filtered_peak_1357
chr1	90186942	90187251	310	30.12	7.61705	2.91766	5.08009	C7KUGACXX_8_7962.sorted.filtered_peak_1358
chr1	90204697	90205816	1120	26.09	6.89421	2.91255	4.40706	C7KUGACXX_8_7962.sorted.filtered_peak_1359
chr1	90223048	90223571	524	20.82	6.24307	3.04637	3.80029	C7KUGACXX_8_7962.sorted.filtered_peak_1360
chr1	90228438	90229236	799	24.92	8.28851	3.40916	5.73879	C7KUGACXX_8_7962.sorted.filtered_peak_1361
chr1	90270209	90270556	348	23.00	7.67391	3.40584	5.13099	C7KUGACXX_8_7962.sorted.filtered_peak_1362
chr1	90286408	90287423	1016	27.37	8.30984	3.24591	5.75675	C7KUGACXX_8_7962.sorted.filtered_peak_1363
chr1	90308772	90309664	893	26.77	7.43752	2.95281	4.96713	C7KUGACXX_8_7962.sorted.filtered_peak_1364
chr1	90321053	90321762	710	16.87	4.41850	2.64063	2.10499	C7KUGACXX_8_7962.sorted.filtered_peak_1365
chr1	90336530	90336816	287	17.24	5.93093	3.23234	3.49720	C7KUGACXX_8_7962.sorted.filtered_peak_1366
chr1	90418684	90419140	457	16.98	4.72402	2.74866	2.39692	C7KUGACXX_8_7962.sorted.filtered_peak_1367
chr1	90432421	90432670	250	12.82	3.65156	2.57954	1.44709	C7KUGACXX_8_7962.sorted.filtered_peak_1368
chr1	90452799	90453299	501	19.42	6.31048	3.17376	3.86696	C7KUGACXX_8_7962.sorted.filtered_peak_1369
chr1	90460363	90461569	1207	35.17	11.36458	3.41984	8.73371	C7KUGACXX_8_7962.sorted.filtered_peak_1370
chr1	90780896	90781249	354	12.44	3.54057	2.55429	1.32965	C7KUGACXX_8_7962.sorted.filtered_peak_1371
chr1	91316824	91317616	793	23.26	7.99723	3.35502	5.51325	C7KUGACXX_8_7962.sorted.filtered_peak_1372
chr1	91425307	91425556	250	13.94	3.75135	2.54759	1.53334	C7KUGACXX_8_7962.sorted.filtered_peak_1373
chr1	91486794	91488093	1300	51.23	18.38289	3.90957	15.51987	C7KUGACXX_8_7962.sorted.filtered_peak_1374
chr1	91565842	91566122	281	13.56	4.16643	2.76646	1.87962	C7KUGACXX_8_7962.sorted.filtered_peak_1375
chr1	91590442	91590850	409	16.98	4.27300	2.57328	1.98132	C7KUGACXX_8_7962.sorted.filtered_peak_1376
chr1	91852683	91853236	554	241.51	201.68059	13.88569	195.89148	C7KUGACXX_8_7962.sorted.filtered_peak_1377
chr1	91870049	91870369	321	13.22	3.34018	2.40577	1.19500	C7KUGACXX_8_7962.sorted.filtered_peak_1378
chr1	91965890	91967209	1320	48.99	15.02411	3.50393	12.23762	C7KUGACXX_8_7962.sorted.filtered_peak_1379
chr1	92014314	92015225	912	32.01	9.33866	3.19060	6.75507	C7KUGACXX_8_7962.sorted.filtered_peak_1380
chr1	92021467	92022288	822	51.63	20.70743	4.30245	17.79516	C7KUGACXX_8_7962.sorted.filtered_peak_1381
chr1	92056511	92056938	428	16.12	3.90720	2.48065	1.65125	C7KUGACXX_8_7962.sorted.filtered_peak_1382
chr1	92150114	92150690	577	16.62	4.88792	2.85172	2.52903	C7KUGACXX_8_7962.sorted.filtered_peak_1383
chr1	92162963	92163464	502	22.64	7.56658	3.36938	5.05016	C7KUGACXX_8_7962.sorted.filtered_peak_1384
chr1	92178799	92179396	598	18.98	5.66118	2.97714	3.24493	C7KUGACXX_8_7962.sorted.filtered_peak_1385
chr1	92269354	92271034	1681	36.59	10.77739	3.28485	8.12951	C7KUGACXX_8_7962.sorted.filtered_peak_1386
chr1	92349025	92349317	293	24.25	6.07809	2.77744	3.63748	C7KUGACXX_8_7962.sorted.filtered_peak_1387
chr1	92350302	92350677	376	24.13	6.10264	2.80710	3.65012	C7KUGACXX_8_7962.sorted.filtered_peak_1388
chr1	92351270	92352086	817	26.50	7.25812	2.98204	4.76145	C7KUGACXX_8_7962.sorted.filtered_peak_1389
chr1	92361631	92361919	289	14.41	3.46867	2.39153	1.29588	C7KUGACXX_8_7962.sorted.filtered_peak_1390
chr1	92414002	92414794	793	18.31	6.65429	3.45647	4.16200	C7KUGACXX_8_7962.sorted.filtered_peak_1391
chr1	92482552	92482805	254	13.12	3.91123	2.68350	1.64852	C7KUGACXX_8_7962.sorted.filtered_peak_1392
chr1	92495416	92495684	269	14.86	4.91129	3.01252	2.54443	C7KUGACXX_8_7962.sorted.filtered_peak_1393
chr1	92545682	92546423	742	28.92	11.80922	4.17182	9.12306	C7KUGACXX_8_7962.sorted.filtered_peak_1394
chr1	92589456	92589828	373	13.50	4.12549	2.75419	1.84078	C7KUGACXX_8_7962.sorted.filtered_peak_1395
chr1	92757032	92757437	406	13.58	4.06563	2.71346	1.80955	C7KUGACXX_8_7962.sorted.filtered_peak_1396
chr1	92764006	92765257	1252	36.06	14.28862	4.15579	11.54564	C7KUGACXX_8_7962.sorted.filtered_peak_1397
chr1	92781282	92782027	746	43.63	15.28068	3.98982	12.45113	C7KUGACXX_8_7962.sorted.filtered_peak_1398
chr1	92783445	92783704	260	24.53	5.11957	2.47581	2.74909	C7KUGACXX_8_7962.sorted.filtered_peak_1399
chr1	92789035	92789680	646	19.49	7.45517	3.60925	4.94586	C7KUGACXX_8_7962.sorted.filtered_peak_1400
chr1	92831251	92831750	500	28.29	9.30216	3.45493	6.72089	C7KUGACXX_8_7962.sorted.filtered_peak_1401
chr1	92876391	92876867	477	16.19	5.17402	3.01110	2.78714	C7KUGACXX_8_7962.sorted.filtered_peak_1402
chr1	92925226	92925797	572	17.19	4.63638	2.69835	2.31723	C7KUGACXX_8_7962.sorted.filtered_peak_1403
chr1	92930311	92930594	284	17.00	3.68205	2.34179	1.46736	C7KUGACXX_8_7962.sorted.filtered_peak_1404
chr1	92939636	92940055	420	23.52	5.34449	2.59386	2.95036	C7KUGACXX_8_7962.sorted.filtered_peak_1405
chr1	92941931	92942226	296	24.62	5.55758	2.60202	3.15118	C7KUGACXX_8_7962.sorted.filtered_peak_1406
chr1	92950340	92952026	1687	40.88	7.56463	2.41280	5.09290	C7KUGACXX_8_7962.sorted.filtered_peak_1407
chr1	93002405	93003099	695	30.27	9.82437	3.42791	7.22796	C7KUGACXX_8_7962.sorted.filtered_peak_1408
chr1	93003528	93004072	545	29.11	8.63107	3.25126	6.04735	C7KUGACXX_8_7962.sorted.filtered_peak_1409
chr1	93028698	93029414	717	18.79	5.89589	3.06891	3.47700	C7KUGACXX_8_7962.sorted.filtered_peak_1410
chr1	93043082	93043367	286	20.60	3.76322	2.21246	1.53776	C7KUGACXX_8_7962.sorted.filtered_peak_1411
chr1	93049356	93050278	923	27.12	6.73619	2.81626	4.25376	C7KUGACXX_8_7962.sorted.filtered_peak_1412
chr1	93249595	93250024	430	19.86	6.68135	3.30362	4.19635	C7KUGACXX_8_7962.sorted.filtered_peak_1413
chr1	93250519	93251199	681	18.79	5.81671	3.02587	3.41311	C7KUGACXX_8_7962.sorted.filtered_peak_1414
chr1	93297320	93298311	992	54.70	22.70900	4.54504	19.71047	C7KUGACXX_8_7962.sorted.filtered_peak_1415
chr1	93324387	93324953	567	22.76	7.84643	3.44533	5.31662	C7KUGACXX_8_7962.sorted.filtered_peak_1416
chr1	93343039	93343879	841	15.54	4.36258	2.69557	2.07491	C7KUGACXX_8_7962.sorted.filtered_peak_1417
chr1	93348407	93348676	270	18.52	5.82161	3.07055	3.40666	C7KUGACXX_8_7962.sorted.filtered_peak_1418
chr1	93419174	93419442	269	21.21	4.83829	2.54034	2.49367	C7KUGACXX_8_7962.sorted.filtered_peak_1419
chr1	93425998	93426289	292	35.83	6.68815	2.46700	4.20011	C7KUGACXX_8_7962.sorted.filtered_peak_1420
chr1	93426481	93427486	1006	40.09	8.84158	2.71987	6.27900	C7KUGACXX_8_7962.sorted.filtered_peak_1421
chr1	93427827	93428341	515	37.81	8.42938	2.75046	5.86942	C7KUGACXX_8_7962.sorted.filtered_peak_1422
chr1	93434015	93434373	359	19.79	5.19616	2.75232	2.81650	C7KUGACXX_8_7962.sorted.filtered_peak_1423
chr1	93446564	93447148	585	33.71	12.29109	3.87231	9.59421	C7KUGACXX_8_7962.sorted.filtered_peak_1424
chr1	93456406	93456798	393	27.03	7.02250	2.89134	4.53044	C7KUGACXX_8_7962.sorted.filtered_peak_1425
chr1	93459660	93460057	398	32.01	10.20100	3.46822	7.56636	C7KUGACXX_8_7962.sorted.filtered_peak_1426
chr1	93487148	93487471	324	21.03	7.00189	3.31023	4.50623	C7KUGACXX_8_7962.sorted.filtered_peak_1427
chr1	93507903	93508456	554	27.58	11.13834	4.12280	8.46638	C7KUGACXX_8_7962.sorted.filtered_peak_1428
chr1	93527833	93528082	250	14.28	4.59337	2.90347	2.26653	C7KUGACXX_8_7962.sorted.filtered_peak_1429
chr1	93544354	93545239	886	35.59	10.61126	3.31220	7.96948	C7KUGACXX_8_7962.sorted.filtered_peak_1430
chr1	93545965	93546356	392	25.33	4.86546	2.35964	2.52724	C7KUGACXX_8_7962.sorted.filtered_peak_1431
chr1	93645103	93647096	1994	61.61	18.07428	3.44453	15.19194	C7KUGACXX_8_7962.sorted.filtered_peak_1432
chr1	93685161	93685410	250	14.69	4.13663	2.67489	1.85399	C7KUGACXX_8_7962.sorted.filtered_peak_1433
chr1	93811037	93812459	1423	38.37	9.84197	2.93466	7.25867	C7KUGACXX_8_7962.sorted.filtered_peak_1434
chr1	94080845	94081286	442	18.04	4.49482	2.59648	2.17648	C7KUGACXX_8_7962.sorted.filtered_peak_1435
chr1	94094878	94095339	462	15.29	4.03249	2.57955	1.76571	C7KUGACXX_8_7962.sorted.filtered_peak_1436
chr1	94224448	94224810	363	15.10	4.30802	2.71069	2.02068	C7KUGACXX_8_7962.sorted.filtered_peak_1437
chr1	94283529	94284059	531	16.55	4.07627	2.52238	1.80592	C7KUGACXX_8_7962.sorted.filtered_peak_1438
chr1	94311533	94313738	2206	42.95	11.64563	3.16344	8.96181	C7KUGACXX_8_7962.sorted.filtered_peak_1439
chr1	94344032	94345112	1081	25.62	7.51405	3.05247	5.03606	C7KUGACXX_8_7962.sorted.filtered_peak_1440
chr1	94374202	94375576	1375	33.98	11.44496	3.51060	8.80801	C7KUGACXX_8_7962.sorted.filtered_peak_1441
chr1	94482980	94483437	458	28.19	10.58246	3.91331	7.91892	C7KUGACXX_8_7962.sorted.filtered_peak_1442
chr1	94850636	94851001	366	12.97	3.82640	2.65372	1.57646	C7KUGACXX_8_7962.sorted.filtered_peak_1443
chr1	94883371	94884376	1006	55.19	20.71975	4.24027	17.76616	C7KUGACXX_8_7962.sorted.filtered_peak_1444
chr1	94946876	94947380	505	14.20	4.28797	2.77247	1.99832	C7KUGACXX_8_7962.sorted.filtered_peak_1445
chr1	95067947	95068385	439	23.36	8.19747	3.57081	5.62313	C7KUGACXX_8_7962.sorted.filtered_peak_1446
chr1	95301702	95302078	377	12.41	3.49619	2.53401	1.30837	C7KUGACXX_8_7962.sorted.filtered_peak_1447
chr1	95319964	95320418	455	25.83	9.45262	3.71442	6.85940	C7KUGACXX_8_7962.sorted.filtered_peak_1448
chr1	95428414	95428764	351	18.76	6.01155	3.12997	3.57388	C7KUGACXX_8_7962.sorted.filtered_peak_1449
chr1	95508822	95509253	432	17.92	6.10420	3.23715	3.66413	C7KUGACXX_8_7962.sorted.filtered_peak_1450
chr1	95538050	95538971	922	60.71	27.30537	5.20763	24.15193	C7KUGACXX_8_7962.sorted.filtered_peak_1451
chr1	95699341	95700089	749	48.96	22.69057	5.19251	19.67233	C7KUGACXX_8_7962.sorted.filtered_peak_1452
chr1	97186933	97188310	1378	32.03	9.95028	3.37468	7.33532	C7KUGACXX_8_7962.sorted.filtered_peak_1453
chr1	97311079	97311363	285	15.07	4.12747	2.63750	1.85232	C7KUGACXX_8_7962.sorted.filtered_peak_1454
chr1	97432228	97432485	258	18.62	5.68544	3.01901	3.26811	C7KUGACXX_8_7962.sorted.filtered_peak_1455
chr1	98146454	98146728	275	12.98	3.83480	2.65560	1.58595	C7KUGACXX_8_7962.sorted.filtered_peak_1456
chr1	98255447	98255721	275	18.79	5.56977	2.96976	3.15308	C7KUGACXX_8_7962.sorted.filtered_peak_1457
chr1	98256850	98257420	571	18.20	4.98123	2.77468	2.61847	C7KUGACXX_8_7962.sorted.filtered_peak_1458
chr1	98386072	98387252	1181	40.71	13.26883	3.65385	10.52644	C7KUGACXX_8_7962.sorted.filtered_peak_1459
chr1	98407810	98408583	774	23.35	7.59388	3.32638	5.06998	C7KUGACXX_8_7962.sorted.filtered_peak_1460
chr1	98519530	98520201	672	22.91	5.92698	2.80793	3.49865	C7KUGACXX_8_7962.sorted.filtered_peak_1461
chr1	98789367	98789872	506	26.13	10.01207	3.91509	7.37177	C7KUGACXX_8_7962.sorted.filtered_peak_1462
chr1	98853973	98854434	462	25.05	8.58118	3.52688	6.00487	C7KUGACXX_8_7962.sorted.filtered_peak_1463
chr1	98871215	98871656	442	30.50	9.96082	3.47438	7.34863	C7KUGACXX_8_7962.sorted.filtered_peak_1464
chr1	98924159	98924408	250	13.15	3.64965	2.55641	1.43638	C7KUGACXX_8_7962.sorted.filtered_peak_1465
chr1	98933580	98933833	254	14.75	4.09869	2.64751	1.83183	C7KUGACXX_8_7962.sorted.filtered_peak_1466
chr1	99097968	99098277	310	13.28	4.00460	2.71358	1.73320	C7KUGACXX_8_7962.sorted.filtered_peak_1467
chr1	99336849	99337448	600	31.80	14.13188	4.56000	11.38362	C7KUGACXX_8_7962.sorted.filtered_peak_1468
chr1	100231886	100232308	423	21.61	8.35324	3.77404	5.78711	C7KUGACXX_8_7962.sorted.filtered_peak_1469
chr1	100250023	100250673	651	15.45	4.25479	2.66321	1.96482	C7KUGACXX_8_7962.sorted.filtered_peak_1470
chr1	100274094	100274565	472	20.51	6.41187	3.13568	3.95128	C7KUGACXX_8_7962.sorted.filtered_peak_1471
chr1	100286188	100286491	304	16.79	5.87163	3.25801	3.44106	C7KUGACXX_8_7962.sorted.filtered_peak_1472
chr1	100315425	100316051	627	26.81	9.72188	3.69481	7.11852	C7KUGACXX_8_7962.sorted.filtered_peak_1473
chr1	100422597	100422846	250	13.87	4.33450	2.82612	2.02282	C7KUGACXX_8_7962.sorted.filtered_peak_1474
chr1	100434970	100436104	1135	30.17	10.83641	3.80335	8.16899	C7KUGACXX_8_7962.sorted.filtered_peak_1475
chr1	100494227	100494867	641	24.32	9.73057	3.89537	7.14414	C7KUGACXX_8_7962.sorted.filtered_peak_1476
chr1	100503302	100504601	1300	35.41	9.20892	3.03023	6.60699	C7KUGACXX_8_7962.sorted.filtered_peak_1477
chr1	100512235	100512718	484	15.70	4.22972	2.63960	1.93685	C7KUGACXX_8_7962.sorted.filtered_peak_1478
chr1	100598127	100599076	950	52.65	19.68526	4.23023	16.74628	C7KUGACXX_8_7962.sorted.filtered_peak_1479
chr1	100715180	100715863	684	38.18	17.16851	4.71742	14.32949	C7KUGACXX_8_7962.sorted.filtered_peak_1480
chr1	100731261	100732417	1157	37.14	15.06245	4.04066	12.33914	C7KUGACXX_8_7962.sorted.filtered_peak_1481
chr1	100816734	100818776	2043	41.22	9.15109	2.75921	6.56156	C7KUGACXX_8_7962.sorted.filtered_peak_1482
chr1	100865902	100866296	395	24.29	6.51557	2.89972	4.05836	C7KUGACXX_8_7962.sorted.filtered_peak_1483
chr1	100889545	100889882	338	15.05	3.94402	2.55879	1.68578	C7KUGACXX_8_7962.sorted.filtered_peak_1484
chr1	100905594	100906134	541	47.52	16.66113	4.00124	13.79996	C7KUGACXX_8_7962.sorted.filtered_peak_1485
chr1	100918202	100918577	376	28.45	7.93989	3.06083	5.41083	C7KUGACXX_8_7962.sorted.filtered_peak_1486
chr1	100925077	100925347	271	18.99	4.24509	2.45650	1.94824	C7KUGACXX_8_7962.sorted.filtered_peak_1487
chr1	100996457	100996952	496	18.03	4.12936	2.45794	1.85664	C7KUGACXX_8_7962.sorted.filtered_peak_1488
chr1	101361174	101362467	1294	40.02	11.89307	3.32985	9.20572	C7KUGACXX_8_7962.sorted.filtered_peak_1489
chr1	101392807	101393291	485	25.99	9.72972	3.76133	7.14122	C7KUGACXX_8_7962.sorted.filtered_peak_1490
chr1	101415127	101415394	268	20.15	8.45361	4.01844	5.86481	C7KUGACXX_8_7962.sorted.filtered_peak_1491
chr1	101490998	101491793	796	34.04	12.18023	3.82827	9.47536	C7KUGACXX_8_7962.sorted.filtered_peak_1492
chr1	101547055	101547486	432	23.02	8.42797	3.66677	5.85305	C7KUGACXX_8_7962.sorted.filtered_peak_1493
chr1	101555254	101555604	351	16.15	5.15870	2.99335	2.78503	C7KUGACXX_8_7962.sorted.filtered_peak_1494
chr1	101577543	101578186	644	27.17	11.52644	4.18332	8.87179	C7KUGACXX_8_7962.sorted.filtered_peak_1495
chr1	101587964	101588524	561	23.89	9.19111	3.83444	6.59420	C7KUGACXX_8_7962.sorted.filtered_peak_1496
chr1	101593664	101594765	1102	21.03	6.16527	3.01819	3.71315	C7KUGACXX_8_7962.sorted.filtered_peak_1497
chr1	101602336	101603118	783	17.66	5.51292	3.02222	3.10713	C7KUGACXX_8_7962.sorted.filtered_peak_1498
chr1	101644194	101645046	853	23.69	7.26123	3.18427	4.75830	C7KUGACXX_8_7962.sorted.filtered_peak_1499
chr1	101701133	101702461	1329	33.62	5.35783	2.23399	2.96477	C7KUGACXX_8_7962.sorted.filtered_peak_1500
chr1	101704416	101704854	439	31.77	4.02464	1.97477	1.76035	C7KUGACXX_8_7962.sorted.filtered_peak_1501
chr1	101723316	101723684	369	16.36	3.95799	2.48094	1.71031	C7KUGACXX_8_7962.sorted.filtered_peak_1502
chr1	101728316	101728585	270	24.64	6.26625	2.83316	3.80056	C7KUGACXX_8_7962.sorted.filtered_peak_1503
chr1	101730319	101730656	338	20.80	5.35781	2.74139	2.96641	C7KUGACXX_8_7962.sorted.filtered_peak_1504
chr1	101744245	101744770	526	18.45	4.90912	2.72369	2.55565	C7KUGACXX_8_7962.sorted.filtered_peak_1505
chr1	101749428	101749826	399	18.72	3.83104	2.31631	1.59163	C7KUGACXX_8_7962.sorted.filtered_peak_1506
chr1	101759078	101759327	250	21.17	5.73551	2.86866	3.30210	C7KUGACXX_8_7962.sorted.filtered_peak_1507
chr1	101774877	101775666	790	28.16	7.36073	2.90942	4.85885	C7KUGACXX_8_7962.sorted.filtered_peak_1508
chr1	101822931	101823394	464	23.18	9.12027	3.91017	6.51346	C7KUGACXX_8_7962.sorted.filtered_peak_1509
chr1	101836750	101837139	390	22.59	9.22469	3.98276	6.62500	C7KUGACXX_8_7962.sorted.filtered_peak_1510
chr1	101845542	101845798	257	17.19	5.35626	3.00974	2.95434	C7KUGACXX_8_7962.sorted.filtered_peak_1511
chr1	101903677	101903939	263	14.13	3.80641	2.56004	1.57953	C7KUGACXX_8_7962.sorted.filtered_peak_1512
chr1	102315060	102315346	287	13.62	3.67915	2.53733	1.45188	C7KUGACXX_8_7962.sorted.filtered_peak_1513
chr1	102982829	102983084	256	12.90	3.78886	2.64097	1.54326	C7KUGACXX_8_7962.sorted.filtered_peak_1514
chr1	103627963	103628302	340	18.69	7.48850	3.74196	4.96217	C7KUGACXX_8_7962.sorted.filtered_peak_1515
chr1	104057590	104057868	279	18.13	6.28779	3.31773	3.81986	C7KUGACXX_8_7962.sorted.filtered_peak_1516
chr1	104067887	104069052	1166	42.75	15.47019	3.86562	12.69643	C7KUGACXX_8_7962.sorted.filtered_peak_1517
chr1	107599054	107600275	1222	23.60	6.64161	3.01411	4.15320	C7KUGACXX_8_7962.sorted.filtered_peak_1518
chr1	108328953	108329547	595	23.31	7.38610	3.25911	4.87134	C7KUGACXX_8_7962.sorted.filtered_peak_1519
chr1	108346821	108347480	660	13.64	3.73385	2.56153	1.50004	C7KUGACXX_8_7962.sorted.filtered_peak_1520
chr1	108372002	108372317	316	19.82	6.68650	3.29445	4.21057	C7KUGACXX_8_7962.sorted.filtered_peak_1521
chr1	108506209	108506699	491	20.99	5.87735	2.92165	3.44106	C7KUGACXX_8_7962.sorted.filtered_peak_1522
chr1	108507967	108508424	458	16.59	3.40763	2.25139	1.24866	C7KUGACXX_8_7962.sorted.filtered_peak_1523
chr1	108622390	108622639	250	16.49	4.23803	2.59134	1.94421	C7KUGACXX_8_7962.sorted.filtered_peak_1524
chr1	108668134	108668531	398	19.80	6.50519	3.24288	4.03451	C7KUGACXX_8_7962.sorted.filtered_peak_1525
chr1	108742426	108743699	1274	29.78	10.08203	3.55662	7.46376	C7KUGACXX_8_7962.sorted.filtered_peak_1526
chr1	109047449	109048277	829	15.01	4.35053	2.73121	2.06048	C7KUGACXX_8_7962.sorted.filtered_peak_1527
chr1	109055014	109055347	334	13.65	4.21131	2.78321	1.91693	C7KUGACXX_8_7962.sorted.filtered_peak_1528
chr1	109102311	109103346	1036	39.88	11.17266	3.11354	8.54718	C7KUGACXX_8_7962.sorted.filtered_peak_1529
chr1	109133612	109133973	362	23.73	8.82664	3.72361	6.24072	C7KUGACXX_8_7962.sorted.filtered_peak_1530
chr1	109189157	109189877	721	55.94	24.03417	4.99625	20.95983	C7KUGACXX_8_7962.sorted.filtered_peak_1531
chr1	109203524	109204266	743	38.36	15.24897	4.37327	12.42435	C7KUGACXX_8_7962.sorted.filtered_peak_1532
chr1	109234694	109235769	1076	61.27	22.21084	4.26285	19.18878	C7KUGACXX_8_7962.sorted.filtered_peak_1533
chr1	109246101	109246818	718	28.64	9.15102	3.32063	6.59464	C7KUGACXX_8_7962.sorted.filtered_peak_1534
chr1	109288951	109289914	964	57.04	23.66855	4.35446	20.66122	C7KUGACXX_8_7962.sorted.filtered_peak_1535
chr1	109370774	109371244	471	13.15	3.42964	2.45314	1.23891	C7KUGACXX_8_7962.sorted.filtered_peak_1536
chr1	109419314	109420203	890	35.37	12.92594	3.85901	10.21599	C7KUGACXX_8_7962.sorted.filtered_peak_1537
chr1	109499313	109499811	499	34.56	15.39171	4.76088	12.57271	C7KUGACXX_8_7962.sorted.filtered_peak_1538
chr1	109505494	109506304	811	48.45	21.96269	5.06261	18.96002	C7KUGACXX_8_7962.sorted.filtered_peak_1539
chr1	109519414	109519663	250	13.31	4.01592	2.71878	1.74205	C7KUGACXX_8_7962.sorted.filtered_peak_1540
chr1	109584008	109585288	1281	46.43	20.48209	4.36824	17.60428	C7KUGACXX_8_7962.sorted.filtered_peak_1541
chr1	109618240	109618958	719	37.82	19.56723	5.50042	16.65049	C7KUGACXX_8_7962.sorted.filtered_peak_1542
chr1	109633079	109634012	934	42.22	17.77257	4.51834	14.91274	C7KUGACXX_8_7962.sorted.filtered_peak_1543
chr1	109642348	109643585	1238	42.45	18.11207	4.31570	15.29150	C7KUGACXX_8_7962.sorted.filtered_peak_1544
chr1	109655304	109655654	351	25.89	5.49254	2.53499	3.08240	C7KUGACXX_8_7962.sorted.filtered_peak_1545
chr1	109656297	109656936	640	40.08	14.34136	3.96063	11.55839	C7KUGACXX_8_7962.sorted.filtered_peak_1546
chr1	109704681	109705295	615	25.93	9.24991	3.60107	6.67427	C7KUGACXX_8_7962.sorted.filtered_peak_1547
chr1	109756131	109757337	1207	49.78	18.16405	4.07906	15.29130	C7KUGACXX_8_7962.sorted.filtered_peak_1548
chr1	109791830	109792420	591	16.36	4.11108	2.54833	1.82889	C7KUGACXX_8_7962.sorted.filtered_peak_1549
chr1	109820059	109820340	282	21.99	7.36925	3.38890	4.84200	C7KUGACXX_8_7962.sorted.filtered_peak_1550
chr1	109825635	109826608	974	38.65	16.23352	4.30770	13.46105	C7KUGACXX_8_7962.sorted.filtered_peak_1551
chr1	109968124	109969545	1422	45.92	16.81266	3.86651	14.01085	C7KUGACXX_8_7962.sorted.filtered_peak_1552
chr1	110026036	110027029	994	63.17	23.06921	4.27043	20.03013	C7KUGACXX_8_7962.sorted.filtered_peak_1553
chr1	110036314	110037121	808	48.10	17.92262	4.24596	15.02513	C7KUGACXX_8_7962.sorted.filtered_peak_1554
chr1	110045117	110045490	374	21.49	4.90981	2.54839	2.56597	C7KUGACXX_8_7962.sorted.filtered_peak_1555
chr1	110052337	110052628	292	19.34	5.38167	2.85800	2.98054	C7KUGACXX_8_7962.sorted.filtered_peak_1556
chr1	110074832	110075789	958	20.74	6.18712	3.03121	3.74971	C7KUGACXX_8_7962.sorted.filtered_peak_1557
chr1	110090632	110091657	1026	42.61	14.53934	3.51049	11.85955	C7KUGACXX_8_7962.sorted.filtered_peak_1558
chr1	110162182	110162800	619	24.34	4.06735	2.17429	1.80482	C7KUGACXX_8_7962.sorted.filtered_peak_1559
chr1	110163351	110163875	525	39.22	11.56349	3.34954	8.88150	C7KUGACXX_8_7962.sorted.filtered_peak_1560
chr1	110185815	110186378	564	17.49	5.98290	3.20816	3.56359	C7KUGACXX_8_7962.sorted.filtered_peak_1561
chr1	110198520	110198942	423	23.22	9.58287	4.06121	6.96374	C7KUGACXX_8_7962.sorted.filtered_peak_1562
chr1	110210493	110210742	250	14.06	4.28297	2.78061	1.99617	C7KUGACXX_8_7962.sorted.filtered_peak_1563
chr1	110282599	110283178	580	22.25	9.27866	4.07106	6.66976	C7KUGACXX_8_7962.sorted.filtered_peak_1564
chr1	110319454	110319793	340	26.32	8.38847	3.38453	5.81404	C7KUGACXX_8_7962.sorted.filtered_peak_1565
chr1	110333202	110333892	691	34.80	11.43596	3.53284	8.78618	C7KUGACXX_8_7962.sorted.filtered_peak_1566
chr1	110344759	110345810	1052	26.02	7.83526	3.22918	5.28514	C7KUGACXX_8_7962.sorted.filtered_peak_1567
chr1	110448871	110449173	303	27.12	7.43079	3.03944	4.89942	C7KUGACXX_8_7962.sorted.filtered_peak_1568
chr1	110476395	110476890	496	14.48	3.47672	2.39115	1.30329	C7KUGACXX_8_7962.sorted.filtered_peak_1569
chr1	110526854	110527745	892	51.18	20.81138	4.39153	17.87907	C7KUGACXX_8_7962.sorted.filtered_peak_1570
chr1	110546481	110546963	483	16.72	5.28941	3.00490	2.91066	C7KUGACXX_8_7962.sorted.filtered_peak_1571
chr1	110554311	110554682	372	17.17	5.83418	3.20726	3.40059	C7KUGACXX_8_7962.sorted.filtered_peak_1572
chr1	110576891	110577755	865	47.43	19.48891	4.53382	16.55324	C7KUGACXX_8_7962.sorted.filtered_peak_1573
chr1	110602642	110603035	394	14.43	3.57785	2.43996	1.36671	C7KUGACXX_8_7962.sorted.filtered_peak_1574
chr1	110627293	110627571	279	17.27	4.41917	2.61716	2.10956	C7KUGACXX_8_7962.sorted.filtered_peak_1575
chr1	110648768	110649023	256	16.80	4.72484	2.77739	2.37679	C7KUGACXX_8_7962.sorted.filtered_peak_1576
chr1	110739768	110740017	250	17.44	4.70287	2.69489	2.38489	C7KUGACXX_8_7962.sorted.filtered_peak_1577
chr1	110745610	110745949	340	19.30	5.06226	2.73283	2.69253	C7KUGACXX_8_7962.sorted.filtered_peak_1578
chr1	110752340	110753199	860	47.68	16.39041	3.78383	13.59378	C7KUGACXX_8_7962.sorted.filtered_peak_1579
chr1	110855290	110855737	448	17.92	5.53947	3.01914	3.12857	C7KUGACXX_8_7962.sorted.filtered_peak_1580
chr1	110880708	110882360	1653	106.91	35.69231	4.10958	32.32280	C7KUGACXX_8_7962.sorted.filtered_peak_1581
chr1	110950023	110950663	641	47.55	22.94732	5.31456	19.93706	C7KUGACXX_8_7962.sorted.filtered_peak_1582
chr1	111003023	111003334	312	14.00	3.31352	2.34860	1.14747	C7KUGACXX_8_7962.sorted.filtered_peak_1583
chr1	111038644	111038947	304	15.48	4.49751	2.75684	2.20267	C7KUGACXX_8_7962.sorted.filtered_peak_1584
chr1	111067184	111067578	395	17.79	5.25451	2.90582	2.87788	C7KUGACXX_8_7962.sorted.filtered_peak_1585
chr1	111097967	111098351	385	15.79	3.76948	2.44327	1.52774	C7KUGACXX_8_7962.sorted.filtered_peak_1586
chr1	111161970	111162749	780	36.94	12.68200	3.82241	9.93384	C7KUGACXX_8_7962.sorted.filtered_peak_1587
chr1	111173409	111174366	958	41.64	11.12922	3.19487	8.43497	C7KUGACXX_8_7962.sorted.filtered_peak_1588
chr1	111184441	111184690	250	25.38	5.43202	2.52502	3.03990	C7KUGACXX_8_7962.sorted.filtered_peak_1589
chr1	111189829	111190512	684	42.51	13.76056	3.72162	10.97292	C7KUGACXX_8_7962.sorted.filtered_peak_1590
chr1	111211172	111211519	348	28.10	4.60373	2.20482	2.27853	C7KUGACXX_8_7962.sorted.filtered_peak_1591
chr1	111214672	111214955	284	38.29	7.38339	2.53918	4.85612	C7KUGACXX_8_7962.sorted.filtered_peak_1592
chr1	111217283	111217699	417	26.79	4.18302	2.13355	1.90072	C7KUGACXX_8_7962.sorted.filtered_peak_1593
chr1	111289149	111289570	422	17.34	5.30841	2.97422	2.91163	C7KUGACXX_8_7962.sorted.filtered_peak_1594
chr1	111308507	111308928	422	14.68	3.85006	2.54626	1.60073	C7KUGACXX_8_7962.sorted.filtered_peak_1595
chr1	111323588	111323881	294	17.92	4.24522	2.51151	1.95118	C7KUGACXX_8_7962.sorted.filtered_peak_1596
chr1	111325938	111326253	316	21.64	3.56281	2.11287	1.35915	C7KUGACXX_8_7962.sorted.filtered_peak_1597
chr1	111329737	111330657	921	36.07	12.54349	3.69692	9.84908	C7KUGACXX_8_7962.sorted.filtered_peak_1598
chr1	111415554	111415895	342	33.22	6.24234	2.44540	3.78840	C7KUGACXX_8_7962.sorted.filtered_peak_1599
chr1	111417771	111418287	517	43.35	9.03307	2.66435	6.44994	C7KUGACXX_8_7962.sorted.filtered_peak_1600
chr1	111422544	111422941	398	39.18	9.26969	2.86795	6.66924	C7KUGACXX_8_7962.sorted.filtered_peak_1601
chr1	111423360	111423867	508	26.98	5.55468	2.49951	3.15136	C7KUGACXX_8_7962.sorted.filtered_peak_1602
chr1	111459351	111459797	447	20.53	7.72193	3.61084	5.20472	C7KUGACXX_8_7962.sorted.filtered_peak_1603
chr1	111505721	111507127	1407	55.24	23.72574	4.58895	20.69095	C7KUGACXX_8_7962.sorted.filtered_peak_1604
chr1	111574860	111575346	487	15.08	4.92688	2.98599	2.57672	C7KUGACXX_8_7962.sorted.filtered_peak_1605
chr1	111682134	111683285	1152	34.60	13.08263	3.85070	10.39767	C7KUGACXX_8_7962.sorted.filtered_peak_1606
chr1	111746301	111747430	1130	40.86	8.80428	2.67882	6.24542	C7KUGACXX_8_7962.sorted.filtered_peak_1607
chr1	111758374	111759092	719	71.97	27.33649	4.44551	24.19016	C7KUGACXX_8_7962.sorted.filtered_peak_1608
chr1	111764233	111764852	620	26.91	4.96682	2.33730	2.61022	C7KUGACXX_8_7962.sorted.filtered_peak_1609
chr1	111817259	111817551	293	16.74	5.05188	2.90130	2.68936	C7KUGACXX_8_7962.sorted.filtered_peak_1610
chr1	111888792	111889391	600	17.88	5.39483	2.95669	3.00206	C7KUGACXX_8_7962.sorted.filtered_peak_1611
chr1	111948962	111949488	527	17.38	6.24976	3.36360	3.79084	C7KUGACXX_8_7962.sorted.filtered_peak_1612
chr1	111991414	111992352	939	53.76	22.65116	4.53721	19.67719	C7KUGACXX_8_7962.sorted.filtered_peak_1613
chr1	111997956	111998344	389	16.37	5.02219	2.92504	2.65925	C7KUGACXX_8_7962.sorted.filtered_peak_1614
chr1	112013719	112013985	267	21.57	6.27621	3.02856	3.81123	C7KUGACXX_8_7962.sorted.filtered_peak_1615
chr1	112019358	112019954	597	27.64	8.84703	3.43141	6.25129	C7KUGACXX_8_7962.sorted.filtered_peak_1616
chr1	112050062	112051352	1291	30.04	6.87379	2.69169	4.39990	C7KUGACXX_8_7962.sorted.filtered_peak_1617
chr1	112135300	112135997	698	45.13	17.19586	4.20707	14.34064	C7KUGACXX_8_7962.sorted.filtered_peak_1618
chr1	112141087	112141491	405	25.54	4.74296	2.33196	2.39768	C7KUGACXX_8_7962.sorted.filtered_peak_1619
chr1	112146415	112147106	692	48.86	18.81488	4.26410	15.92038	C7KUGACXX_8_7962.sorted.filtered_peak_1620
chr1	112162015	112162970	956	45.71	10.70894	2.88860	8.05680	C7KUGACXX_8_7962.sorted.filtered_peak_1621
chr1	112176442	112176732	291	17.16	4.16120	2.51876	1.88249	C7KUGACXX_8_7962.sorted.filtered_peak_1622
chr1	112202888	112203195	308	21.06	6.41609	3.11098	3.95100	C7KUGACXX_8_7962.sorted.filtered_peak_1623
chr1	112281520	112282742	1223	31.56	9.17002	3.10464	6.62951	C7KUGACXX_8_7962.sorted.filtered_peak_1624
chr1	112297748	112298904	1157	48.57	19.78583	4.40853	16.88141	C7KUGACXX_8_7962.sorted.filtered_peak_1625
chr1	112887567	112887939	373	17.80	5.82625	3.11972	3.41342	C7KUGACXX_8_7962.sorted.filtered_peak_1626
chr1	112912325	112912654	330	17.27	4.76811	2.74275	2.44127	C7KUGACXX_8_7962.sorted.filtered_peak_1627
chr1	112933416	112933999	584	19.48	5.18294	2.76456	2.81066	C7KUGACXX_8_7962.sorted.filtered_peak_1628
chr1	112938557	112939445	889	27.91	9.41454	3.51144	6.81542	C7KUGACXX_8_7962.sorted.filtered_peak_1629
chr1	113008597	113009180	584	23.52	8.31350	3.53289	5.76723	C7KUGACXX_8_7962.sorted.filtered_peak_1630
chr1	113051054	113051391	338	16.47	3.77042	2.40290	1.54208	C7KUGACXX_8_7962.sorted.filtered_peak_1631
chr1	113161015	113161477	463	29.99	4.40372	2.10197	2.09995	C7KUGACXX_8_7962.sorted.filtered_peak_1632
chr1	113161661	113163094	1434	41.92	10.96763	2.93595	8.37648	C7KUGACXX_8_7962.sorted.filtered_peak_1633
chr1	113211379	113211814	436	18.74	6.44586	3.28514	3.99241	C7KUGACXX_8_7962.sorted.filtered_peak_1634
chr1	113217127	113217836	710	19.67	5.03279	2.69343	2.67162	C7KUGACXX_8_7962.sorted.filtered_peak_1635
chr1	113247537	113248109	573	33.64	8.24738	2.88209	5.69441	C7KUGACXX_8_7962.sorted.filtered_peak_1636
chr1	113249689	113250194	506	28.46	6.04764	2.56165	3.61823	C7KUGACXX_8_7962.sorted.filtered_peak_1637
chr1	113257614	113258476	863	61.07	22.80267	4.18760	19.80073	C7KUGACXX_8_7962.sorted.filtered_peak_1638
chr1	113330639	113330978	340	12.93	3.80864	2.64666	1.56343	C7KUGACXX_8_7962.sorted.filtered_peak_1639
chr1	113351832	113352081	250	15.82	5.49809	3.19511	3.08047	C7KUGACXX_8_7962.sorted.filtered_peak_1640
chr1	113379315	113379564	250	12.30	3.46275	2.52628	1.26471	C7KUGACXX_8_7962.sorted.filtered_peak_1641
chr1	113383349	113383772	424	12.74	3.70013	2.60983	1.46741	C7KUGACXX_8_7962.sorted.filtered_peak_1642
chr1	113423550	113423813	264	16.78	5.77777	3.22209	3.35101	C7KUGACXX_8_7962.sorted.filtered_peak_1643
chr1	113497907	113499283	1377	54.79	18.16420	3.77759	15.28703	C7KUGACXX_8_7962.sorted.filtered_peak_1644
chr1	113589243	113589621	379	21.67	7.80593	3.54472	5.26911	C7KUGACXX_8_7962.sorted.filtered_peak_1645
chr1	113615183	113616407	1225	50.25	22.61671	4.86288	19.60781	C7KUGACXX_8_7962.sorted.filtered_peak_1646
chr1	113683166	113683485	320	16.19	4.87576	2.86850	2.53870	C7KUGACXX_8_7962.sorted.filtered_peak_1647
chr1	113689157	113689675	519	13.01	3.40499	2.45082	1.22000	C7KUGACXX_8_7962.sorted.filtered_peak_1648
chr1	113763840	113764163	324	12.64	3.58978	2.56498	1.38732	C7KUGACXX_8_7962.sorted.filtered_peak_1649
chr1	113932524	113933191	668	36.48	11.19100	3.45573	8.51237	C7KUGACXX_8_7962.sorted.filtered_peak_1650
chr1	114301494	114302565	1072	22.29	5.87325	2.83455	3.44217	C7KUGACXX_8_7962.sorted.filtered_peak_1651
chr1	114323331	114323734	404	27.96	7.11754	2.85654	4.63171	C7KUGACXX_8_7962.sorted.filtered_peak_1652
chr1	114326175	114327057	883	30.99	8.23674	3.00995	5.68089	C7KUGACXX_8_7962.sorted.filtered_peak_1653
chr1	114354023	114355401	1379	66.27	25.55309	4.19398	22.49305	C7KUGACXX_8_7962.sorted.filtered_peak_1654
chr1	114414076	114415315	1240	42.91	13.31443	3.33516	10.62997	C7KUGACXX_8_7962.sorted.filtered_peak_1655
chr1	114447181	114448256	1076	92.48	42.60449	5.38138	39.02473	C7KUGACXX_8_7962.sorted.filtered_peak_1656
chr1	114471807	114473494	1688	42.49	10.33825	2.93516	7.70010	C7KUGACXX_8_7962.sorted.filtered_peak_1657
chr1	114474107	114474395	289	28.84	3.65415	1.94700	1.43580	C7KUGACXX_8_7962.sorted.filtered_peak_1658
chr1	114483011	114483725	715	18.16	4.73129	2.67433	2.39941	C7KUGACXX_8_7962.sorted.filtered_peak_1659
chr1	114489575	114490443	869	16.71	4.58759	2.69742	2.29491	C7KUGACXX_8_7962.sorted.filtered_peak_1660
chr1	114518230	114518499	270	25.59	8.55931	3.50154	5.97079	C7KUGACXX_8_7962.sorted.filtered_peak_1661
chr1	114825455	114825772	318	21.30	7.54952	3.46212	5.04202	C7KUGACXX_8_7962.sorted.filtered_peak_1662
chr1	114883923	114884285	363	27.63	9.34507	3.56866	6.73391	C7KUGACXX_8_7962.sorted.filtered_peak_1663
chr1	114889077	114889570	494	37.46	14.17571	4.14446	11.38845	C7KUGACXX_8_7962.sorted.filtered_peak_1664
chr1	115053108	115054658	1551	47.36	14.73222	3.42889	11.98246	C7KUGACXX_8_7962.sorted.filtered_peak_1665
chr1	115123897	115124623	727	53.88	28.04539	5.84187	24.89389	C7KUGACXX_8_7962.sorted.filtered_peak_1666
chr1	115212383	115213141	759	29.91	10.52883	3.69074	7.88347	C7KUGACXX_8_7962.sorted.filtered_peak_1667
chr1	115258941	115259816	876	32.63	11.77000	3.74565	9.10218	C7KUGACXX_8_7962.sorted.filtered_peak_1668
chr1	115299921	115300889	969	58.06	20.96803	4.22560	17.97666	C7KUGACXX_8_7962.sorted.filtered_peak_1669
chr1	115322898	115323600	703	44.69	21.79247	5.26037	18.81826	C7KUGACXX_8_7962.sorted.filtered_peak_1670
chr1	115605199	115605850	652	37.72	14.92363	4.22326	12.14732	C7KUGACXX_8_7962.sorted.filtered_peak_1671
chr1	115641593	115642385	793	33.67	14.58626	4.62515	11.78686	C7KUGACXX_8_7962.sorted.filtered_peak_1672
chr1	115681671	115681920	250	16.20	4.32150	2.64532	2.02532	C7KUGACXX_8_7962.sorted.filtered_peak_1673
chr1	116150884	116151133	250	15.94	4.82067	2.88544	2.46191	C7KUGACXX_8_7962.sorted.filtered_peak_1674
chr1	116184210	116184673	464	15.50	4.14392	2.61811	1.85864	C7KUGACXX_8_7962.sorted.filtered_peak_1675
chr1	116184960	116185510	551	18.08	5.17376	2.84247	2.80841	C7KUGACXX_8_7962.sorted.filtered_peak_1676
chr1	116518689	116519358	670	18.27	5.37494	2.91331	2.99163	C7KUGACXX_8_7962.sorted.filtered_peak_1677
chr1	116548923	116549463	541	16.79	4.17195	2.53984	1.90339	C7KUGACXX_8_7962.sorted.filtered_peak_1678
chr1	116681526	116682199	674	21.53	9.66330	4.26409	7.05152	C7KUGACXX_8_7962.sorted.filtered_peak_1679
chr1	116694572	116695010	439	20.96	6.02596	2.95967	3.59165	C7KUGACXX_8_7962.sorted.filtered_peak_1680
chr1	116711019	116711583	565	15.68	3.98584	2.53122	1.74153	C7KUGACXX_8_7962.sorted.filtered_peak_1681
chr1	116868496	116868925	430	17.91	5.44132	2.96419	3.05816	C7KUGACXX_8_7962.sorted.filtered_peak_1682
chr1	116895032	116895281	250	12.60	3.62434	2.58371	1.40133	C7KUGACXX_8_7962.sorted.filtered_peak_1683
chr1	116915462	116916284	823	45.25	13.31179	3.33196	10.58836	C7KUGACXX_8_7962.sorted.filtered_peak_1684
chr1	116920418	116920713	296	30.80	5.53999	2.36343	3.12944	C7KUGACXX_8_7962.sorted.filtered_peak_1685
chr1	116961025	116961477	453	31.03	11.60137	3.96453	8.90138	C7KUGACXX_8_7962.sorted.filtered_peak_1686
chr1	117041520	117041776	257	17.23	5.12869	2.90200	2.75462	C7KUGACXX_8_7962.sorted.filtered_peak_1687
chr1	117046961	117047511	551	50.60	21.88227	4.93831	18.87051	C7KUGACXX_8_7962.sorted.filtered_peak_1688
chr1	117057542	117058586	1045	39.40	12.69315	3.58796	9.96779	C7KUGACXX_8_7962.sorted.filtered_peak_1689
chr1	117087152	117087654	503	17.20	4.06162	2.47972	1.78716	C7KUGACXX_8_7962.sorted.filtered_peak_1690
chr1	117088032	117088433	402	16.34	3.99945	2.50543	1.73064	C7KUGACXX_8_7962.sorted.filtered_peak_1691
chr1	117099085	117099602	518	32.29	9.45708	3.23031	6.85803	C7KUGACXX_8_7962.sorted.filtered_peak_1692
chr1	117112550	117114130	1581	35.78	6.46030	2.39708	4.00398	C7KUGACXX_8_7962.sorted.filtered_peak_1693
chr1	117279934	117280922	989	37.74	9.32415	2.87784	6.75455	C7KUGACXX_8_7962.sorted.filtered_peak_1694
chr1	117281184	117282001	818	37.64	9.41980	2.92971	6.83144	C7KUGACXX_8_7962.sorted.filtered_peak_1695
chr1	117296693	117297189	497	23.56	6.48829	2.94032	4.03160	C7KUGACXX_8_7962.sorted.filtered_peak_1696
chr1	117305644	117306412	769	28.87	5.02895	2.29083	2.66615	C7KUGACXX_8_7962.sorted.filtered_peak_1697
chr1	117307230	117307552	323	33.57	5.48720	2.24814	3.10712	C7KUGACXX_8_7962.sorted.filtered_peak_1698
chr1	117312204	117312733	530	51.36	17.13802	3.80474	14.28289	C7KUGACXX_8_7962.sorted.filtered_peak_1699
chr1	117320766	117321321	556	14.74	3.96859	2.59190	1.71220	C7KUGACXX_8_7962.sorted.filtered_peak_1700
chr1	117351607	117351943	337	29.66	4.73660	2.19736	2.39154	C7KUGACXX_8_7962.sorted.filtered_peak_1701
chr1	117359067	117359378	312	23.89	5.42103	2.61023	3.01324	C7KUGACXX_8_7962.sorted.filtered_peak_1702
chr1	117360274	117360666	393	24.10	5.92857	2.74031	3.49749	C7KUGACXX_8_7962.sorted.filtered_peak_1703
chr1	117369844	117370288	445	19.09	5.56223	2.93881	3.14879	C7KUGACXX_8_7962.sorted.filtered_peak_1704
chr1	117420394	117421264	871	23.63	5.96111	2.76335	3.53878	C7KUGACXX_8_7962.sorted.filtered_peak_1705
chr1	117476220	117476668	449	17.04	3.87346	2.41524	1.62167	C7KUGACXX_8_7962.sorted.filtered_peak_1706
chr1	117544022	117544500	479	18.10	4.97482	2.77452	2.61533	C7KUGACXX_8_7962.sorted.filtered_peak_1707
chr1	117593923	117594662	740	18.83	4.92539	2.71010	2.56802	C7KUGACXX_8_7962.sorted.filtered_peak_1708
chr1	117602370	117603266	897	62.20	25.89173	4.64379	22.81131	C7KUGACXX_8_7962.sorted.filtered_peak_1709
chr1	117664082	117664987	906	36.37	13.70238	4.04454	10.95554	C7KUGACXX_8_7962.sorted.filtered_peak_1710
chr1	117909063	117910590	1528	43.04	11.04941	3.03369	8.38626	C7KUGACXX_8_7962.sorted.filtered_peak_1711
chr1	118077726	118078052	327	20.43	6.32521	3.12791	3.85971	C7KUGACXX_8_7962.sorted.filtered_peak_1712
chr1	118148011	118149100	1090	69.31	25.13669	4.14851	22.05637	C7KUGACXX_8_7962.sorted.filtered_peak_1713
chr1	118149322	118149720	399	31.82	3.83589	1.93109	1.59559	C7KUGACXX_8_7962.sorted.filtered_peak_1714
chr1	118198752	118199211	460	51.55	12.45580	3.01314	9.73057	C7KUGACXX_8_7962.sorted.filtered_peak_1715
chr1	118201410	118201714	305	42.30	7.31345	2.40168	4.79776	C7KUGACXX_8_7962.sorted.filtered_peak_1716
chr1	118203742	118204028	287	41.06	6.77271	2.33302	4.28807	C7KUGACXX_8_7962.sorted.filtered_peak_1717
chr1	118206884	118207453	570	54.05	20.68525	4.33127	17.72414	C7KUGACXX_8_7962.sorted.filtered_peak_1718
chr1	118216044	118216507	464	15.66	3.46721	2.32263	1.29392	C7KUGACXX_8_7962.sorted.filtered_peak_1719
chr1	118217189	118217438	250	20.72	5.99211	2.98302	3.54600	C7KUGACXX_8_7962.sorted.filtered_peak_1720
chr1	118277859	118278108	250	15.09	4.58510	2.83985	2.25266	C7KUGACXX_8_7962.sorted.filtered_peak_1721
chr1	118283177	118283447	271	13.61	4.18536	2.77658	1.88983	C7KUGACXX_8_7962.sorted.filtered_peak_1722
chr1	118301567	118301844	278	17.79	5.15832	2.87598	2.77809	C7KUGACXX_8_7962.sorted.filtered_peak_1723
chr1	118438117	118438469	353	14.44	3.90276	2.57823	1.66767	C7KUGACXX_8_7962.sorted.filtered_peak_1724
chr1	118471599	118472998	1400	38.52	13.64095	3.59746	10.96121	C7KUGACXX_8_7962.sorted.filtered_peak_1725
chr1	118623984	118624285	302	19.29	5.80258	3.01571	3.37317	C7KUGACXX_8_7962.sorted.filtered_peak_1726
chr1	119682461	119683573	1113	63.62	25.92190	4.52112	22.85437	C7KUGACXX_8_7962.sorted.filtered_peak_1727
chr1	119850857	119851129	273	12.50	3.57219	2.56452	1.35886	C7KUGACXX_8_7962.sorted.filtered_peak_1728
chr1	120190788	120191537	750	17.86	4.79998	2.71810	2.46425	C7KUGACXX_8_7962.sorted.filtered_peak_1729
chr1	120218214	120218493	280	14.95	3.83443	2.51684	1.59148	C7KUGACXX_8_7962.sorted.filtered_peak_1730
chr1	120491276	120491783	508	16.12	4.78106	2.83262	2.44847	C7KUGACXX_8_7962.sorted.filtered_peak_1731
chr1	120530432	120530688	257	15.38	4.93790	2.98025	2.57123	C7KUGACXX_8_7962.sorted.filtered_peak_1732
chr1	120531279	120531811	533	14.40	4.61158	2.90849	2.27894	C7KUGACXX_8_7962.sorted.filtered_peak_1733
chr1	120532872	120533231	360	13.96	4.38968	2.84296	2.07430	C7KUGACXX_8_7962.sorted.filtered_peak_1734
chr1	120612007	120612292	286	22.70	10.48694	4.50296	7.82171	C7KUGACXX_8_7962.sorted.filtered_peak_1735
chr1	120838220	120838838	619	22.67	10.77521	4.49663	8.13411	C7KUGACXX_8_7962.sorted.filtered_peak_1736
chr1	121155627	121155922	296	13.44	4.10411	2.74398	1.82667	C7KUGACXX_8_7962.sorted.filtered_peak_1737
chr1	121258152	121258620	469	30.08	9.91795	3.52560	7.29105	C7KUGACXX_8_7962.sorted.filtered_peak_1738
chr1	121260664	121261750	1087	30.14	9.78098	3.38960	7.19097	C7KUGACXX_8_7962.sorted.filtered_peak_1739
chr1	121484311	121485514	1204	103.71	60.02762	7.20576	55.98811	C7KUGACXX_8_7962.sorted.filtered_peak_1740
chr1	142535457	142536733	1277	42.74	7.03149	2.32114	4.55024	C7KUGACXX_8_7962.sorted.filtered_peak_1741
chr1	142537386	142539263	1878	48.71	9.28897	2.58928	6.67143	C7KUGACXX_8_7962.sorted.filtered_peak_1742
chr1	143536783	143537114	332	14.63	4.39913	2.79390	2.08622	C7KUGACXX_8_7962.sorted.filtered_peak_1743
chr1	143540126	143540375	250	16.59	5.71476	3.18206	3.31185	C7KUGACXX_8_7962.sorted.filtered_peak_1744
chr1	144015780	144016103	324	25.10	4.92221	2.39465	2.56789	C7KUGACXX_8_7962.sorted.filtered_peak_1745
chr1	144533424	144534349	926	52.22	17.57218	3.90961	14.68461	C7KUGACXX_8_7962.sorted.filtered_peak_1746
chr1	144536114	144536374	261	37.79	9.59900	3.02779	6.97220	C7KUGACXX_8_7962.sorted.filtered_peak_1747
chr1	144594192	144594687	496	13.78	4.29499	2.80745	1.99638	C7KUGACXX_8_7962.sorted.filtered_peak_1748
chr1	144859761	144860010	250	14.07	4.48279	2.86370	2.17267	C7KUGACXX_8_7962.sorted.filtered_peak_1749
chr1	144907913	144908289	377	17.70	4.51594	2.62324	2.20152	C7KUGACXX_8_7962.sorted.filtered_peak_1750
chr1	144931455	144932759	1305	80.33	18.75266	2.97143	15.86975	C7KUGACXX_8_7962.sorted.filtered_peak_1751
chr1	144948706	144949046	341	13.36	3.40304	2.42619	1.24383	C7KUGACXX_8_7962.sorted.filtered_peak_1752
chr1	145004332	145004674	343	30.18	3.75624	1.94509	1.52310	C7KUGACXX_8_7962.sorted.filtered_peak_1753
chr1	145039605	145040254	650	48.49	9.62626	2.63509	7.00351	C7KUGACXX_8_7962.sorted.filtered_peak_1754
chr1	145046500	145047008	509	21.35	3.60290	2.13295	1.40260	C7KUGACXX_8_7962.sorted.filtered_peak_1755
chr1	145058934	145059619	686	42.88	7.93558	2.48831	5.39821	C7KUGACXX_8_7962.sorted.filtered_peak_1756
chr1	145096195	145096669	475	37.78	8.47368	2.76013	5.90913	C7KUGACXX_8_7962.sorted.filtered_peak_1757
chr1	145116882	145117153	272	24.22	3.57944	2.03868	1.37936	C7KUGACXX_8_7962.sorted.filtered_peak_1758
chr1	145117979	145118359	381	23.92	4.67313	2.36878	2.34577	C7KUGACXX_8_7962.sorted.filtered_peak_1759
chr1	145139155	145139458	304	19.25	7.88224	3.84696	5.33676	C7KUGACXX_8_7962.sorted.filtered_peak_1760
chr1	145291530	145292680	1151	18.05	6.64167	3.43737	4.17444	C7KUGACXX_8_7962.sorted.filtered_peak_1761
chr1	145382117	145383079	963	23.81	9.80834	3.95939	7.21259	C7KUGACXX_8_7962.sorted.filtered_peak_1762
chr1	145396661	145398135	1475	29.08	5.24081	2.33131	2.86796	C7KUGACXX_8_7962.sorted.filtered_peak_1763
chr1	145399103	145399520	418	33.09	7.04501	2.62308	4.55693	C7KUGACXX_8_7962.sorted.filtered_peak_1764
chr1	145421617	145421967	351	17.62	5.92354	3.20312	3.48752	C7KUGACXX_8_7962.sorted.filtered_peak_1765
chr1	145427410	145427920	511	33.16	15.39127	4.86652	12.58296	C7KUGACXX_8_7962.sorted.filtered_peak_1766
chr1	145437501	145438625	1125	55.09	16.12822	3.49120	13.27372	C7KUGACXX_8_7962.sorted.filtered_peak_1767
chr1	145454553	145456187	1635	44.88	10.56525	2.77483	7.97266	C7KUGACXX_8_7962.sorted.filtered_peak_1768
chr1	145457224	145457558	335	36.01	6.09582	2.31951	3.66079	C7KUGACXX_8_7962.sorted.filtered_peak_1769
chr1	145470074	145470898	825	36.70	10.96882	3.36905	8.30399	C7KUGACXX_8_7962.sorted.filtered_peak_1770
chr1	145476733	145477639	907	46.53	14.68347	3.53259	11.91033	C7KUGACXX_8_7962.sorted.filtered_peak_1771
chr1	145507277	145508188	912	43.17	21.04699	5.07834	18.10026	C7KUGACXX_8_7962.sorted.filtered_peak_1772
chr1	145515706	145516738	1033	44.32	20.21122	4.77443	17.32722	C7KUGACXX_8_7962.sorted.filtered_peak_1773
chr1	145524787	145525062	276	12.52	3.52770	2.54226	1.34366	C7KUGACXX_8_7962.sorted.filtered_peak_1774
chr1	145548780	145549505	726	34.39	14.85956	4.54558	12.07864	C7KUGACXX_8_7962.sorted.filtered_peak_1775
chr1	145562487	145563148	662	18.68	6.48789	3.29757	4.04249	C7KUGACXX_8_7962.sorted.filtered_peak_1776
chr1	145575031	145576423	1393	36.86	10.92441	3.32848	8.26245	C7KUGACXX_8_7962.sorted.filtered_peak_1777
chr1	145589118	145589819	702	23.42	6.06267	2.80825	3.63159	C7KUGACXX_8_7962.sorted.filtered_peak_1778
chr1	145610284	145611367	1084	34.23	17.65126	5.23809	14.79879	C7KUGACXX_8_7962.sorted.filtered_peak_1779
chr1	145713597	145713858	262	20.56	6.17534	3.06905	3.71489	C7KUGACXX_8_7962.sorted.filtered_peak_1780
chr1	145744001	145744593	593	29.47	13.42026	4.64651	10.67586	C7KUGACXX_8_7962.sorted.filtered_peak_1781
chr1	146555752	146556787	1036	33.65	12.53300	3.89500	9.83397	C7KUGACXX_8_7962.sorted.filtered_peak_1782
chr1	146643624	146644621	998	54.64	21.26624	4.43265	18.28420	C7KUGACXX_8_7962.sorted.filtered_peak_1783
chr1	146696524	146697294	771	18.54	7.24967	3.61759	4.76083	C7KUGACXX_8_7962.sorted.filtered_peak_1784
chr1	146713939	146715122	1184	45.26	14.77902	3.71967	11.98127	C7KUGACXX_8_7962.sorted.filtered_peak_1785
chr1	146745525	146745909	385	12.89	3.66881	2.57938	1.46901	C7KUGACXX_8_7962.sorted.filtered_peak_1786
chr1	146966844	146967145	302	17.68	5.32158	2.94606	2.93088	C7KUGACXX_8_7962.sorted.filtered_peak_1787
chr1	147016864	147017132	269	15.42	3.60710	2.39572	1.39093	C7KUGACXX_8_7962.sorted.filtered_peak_1788
chr1	147071105	147072165	1061	65.31	29.41769	5.07625	26.25337	C7KUGACXX_8_7962.sorted.filtered_peak_1789
chr1	147089745	147090430	686	32.85	12.87752	4.15189	10.14408	C7KUGACXX_8_7962.sorted.filtered_peak_1790
chr1	147101133	147101427	295	19.65	6.16719	3.09300	3.73206	C7KUGACXX_8_7962.sorted.filtered_peak_1791
chr1	147112698	147113085	388	16.66	4.39120	2.63838	2.08839	C7KUGACXX_8_7962.sorted.filtered_peak_1792
chr1	147120049	147120797	749	28.43	8.86537	3.26652	6.32617	C7KUGACXX_8_7962.sorted.filtered_peak_1793
chr1	147141454	147141890	437	19.07	3.35549	2.13241	1.17981	C7KUGACXX_8_7962.sorted.filtered_peak_1794
chr1	147142106	147143091	986	34.33	12.23729	3.72056	9.55970	C7KUGACXX_8_7962.sorted.filtered_peak_1795
chr1	147172077	147172481	405	17.31	5.26565	2.94174	2.88464	C7KUGACXX_8_7962.sorted.filtered_peak_1796
chr1	147727014	147727493	480	22.73	5.40290	2.64988	3.01423	C7KUGACXX_8_7962.sorted.filtered_peak_1797
chr1	147735373	147736185	813	17.96	6.94545	3.59319	4.44991	C7KUGACXX_8_7962.sorted.filtered_peak_1798
chr1	147752539	147752842	304	13.07	3.88654	2.67426	1.62882	C7KUGACXX_8_7962.sorted.filtered_peak_1799
chr1	147790422	147791194	773	23.16	9.58786	3.91567	7.02444	C7KUGACXX_8_7962.sorted.filtered_peak_1800
chr1	147806443	147807373	931	31.73	13.82932	4.61001	11.05015	C7KUGACXX_8_7962.sorted.filtered_peak_1801
chr1	148241356	148241736	381	37.03	23.63448	7.22564	20.57618	C7KUGACXX_8_7962.sorted.filtered_peak_1802
chr1	148550824	148551119	296	15.75	5.50136	3.17319	3.10919	C7KUGACXX_8_7962.sorted.filtered_peak_1803
chr1	148551807	148552690	884	18.91	5.67828	2.97943	3.26889	C7KUGACXX_8_7962.sorted.filtered_peak_1804
chr1	148556241	148557016	776	17.18	6.38568	3.44081	3.91542	C7KUGACXX_8_7962.sorted.filtered_peak_1805
chr1	149204033	149204609	577	17.03	5.80864	3.22090	3.36892	C7KUGACXX_8_7962.sorted.filtered_peak_1806
chr1	149215888	149216210	323	14.00	4.45173	2.84942	2.15027	C7KUGACXX_8_7962.sorted.filtered_peak_1807
chr1	149223208	149224153	946	56.56	22.13876	4.43907	19.13564	C7KUGACXX_8_7962.sorted.filtered_peak_1808
chr1	149224457	149224973	517	55.89	21.91994	4.39264	18.93403	C7KUGACXX_8_7962.sorted.filtered_peak_1809
chr1	149815089	149815466	378	22.52	8.80642	3.84659	6.22529	C7KUGACXX_8_7962.sorted.filtered_peak_1810
chr1	149816947	149817387	441	19.95	4.22766	2.40079	1.93591	C7KUGACXX_8_7962.sorted.filtered_peak_1811
chr1	149820312	149820762	451	18.97	4.60756	2.58019	2.28566	C7KUGACXX_8_7962.sorted.filtered_peak_1812
chr1	149821038	149821760	723	17.98	4.95840	2.77568	2.60924	C7KUGACXX_8_7962.sorted.filtered_peak_1813
chr1	149850985	149851263	279	13.62	4.19398	2.77799	1.90024	C7KUGACXX_8_7962.sorted.filtered_peak_1814
chr1	149857252	149857562	311	38.57	4.03184	1.86029	1.75831	C7KUGACXX_8_7962.sorted.filtered_peak_1815
chr1	149858109	149858581	473	77.09	23.29967	3.65044	20.26693	C7KUGACXX_8_7962.sorted.filtered_peak_1816
chr1	149859030	149860199	1170	60.85	14.47642	2.95501	11.71089	C7KUGACXX_8_7962.sorted.filtered_peak_1817
chr1	149870887	149871662	776	33.05	12.80013	4.09621	10.07551	C7KUGACXX_8_7962.sorted.filtered_peak_1818
chr1	149899334	149900374	1041	40.94	17.31100	4.46442	14.46319	C7KUGACXX_8_7962.sorted.filtered_peak_1819
chr1	149933957	149934219	263	14.43	4.55820	2.88581	2.23078	C7KUGACXX_8_7962.sorted.filtered_peak_1820
chr1	149982192	149983118	927	29.32	9.47245	3.47882	6.85663	C7KUGACXX_8_7962.sorted.filtered_peak_1821
chr1	150038953	150040056	1104	25.60	7.96145	3.24211	5.43000	C7KUGACXX_8_7962.sorted.filtered_peak_1822
chr1	150044938	150045268	331	16.12	4.41790	2.68474	2.11688	C7KUGACXX_8_7962.sorted.filtered_peak_1823
chr1	150121654	150122275	622	31.95	7.91719	2.88303	5.37931	C7KUGACXX_8_7962.sorted.filtered_peak_1824
chr1	150123510	150123968	459	29.51	6.29609	2.58812	3.84794	C7KUGACXX_8_7962.sorted.filtered_peak_1825
chr1	150159226	150160137	912	16.26	5.42463	3.10874	3.02620	C7KUGACXX_8_7962.sorted.filtered_peak_1826
chr1	150185773	150186442	670	41.46	19.64774	5.16316	16.71442	C7KUGACXX_8_7962.sorted.filtered_peak_1827
chr1	150206559	150207542	984	48.40	11.54706	2.91007	8.88431	C7KUGACXX_8_7962.sorted.filtered_peak_1828
chr1	150208166	150209005	840	63.43	20.52375	3.73698	17.57712	C7KUGACXX_8_7962.sorted.filtered_peak_1829
chr1	150228245	150228635	391	18.54	5.29948	2.86445	2.91444	C7KUGACXX_8_7962.sorted.filtered_peak_1830
chr1	150241072	150241879	808	44.52	19.70432	4.72528	16.78975	C7KUGACXX_8_7962.sorted.filtered_peak_1831
chr1	150254392	150254952	561	19.50	5.44175	2.86390	3.03878	C7KUGACXX_8_7962.sorted.filtered_peak_1832
chr1	150265933	150266661	729	32.73	15.41902	4.94725	12.59999	C7KUGACXX_8_7962.sorted.filtered_peak_1833
chr1	150293696	150294265	570	55.44	32.31285	6.77191	29.05282	C7KUGACXX_8_7962.sorted.filtered_peak_1834
chr1	150335927	150337388	1462	65.44	24.81605	4.11093	21.78022	C7KUGACXX_8_7962.sorted.filtered_peak_1835
chr1	150358954	150359394	441	16.81	6.08147	3.32103	3.64926	C7KUGACXX_8_7962.sorted.filtered_peak_1836
chr1	150436801	150437262	462	15.10	5.08804	3.05980	2.71358	C7KUGACXX_8_7962.sorted.filtered_peak_1837
chr1	150459542	150460219	678	35.84	16.95902	4.87271	14.14703	C7KUGACXX_8_7962.sorted.filtered_peak_1838
chr1	150487696	150488501	806	44.28	17.75105	4.35251	14.88812	C7KUGACXX_8_7962.sorted.filtered_peak_1839
chr1	150505105	150505531	427	12.00	3.28770	2.46058	1.12853	C7KUGACXX_8_7962.sorted.filtered_peak_1840
chr1	150533492	150535020	1529	50.29	8.48401	2.33715	5.96039	C7KUGACXX_8_7962.sorted.filtered_peak_1841
chr1	150535276	150535575	300	50.97	6.72663	2.13143	4.24017	C7KUGACXX_8_7962.sorted.filtered_peak_1842
chr1	150535845	150536207	363	49.05	5.46378	1.95148	3.08032	C7KUGACXX_8_7962.sorted.filtered_peak_1843
chr1	150539814	150540871	1058	40.71	7.18438	2.38077	4.70145	C7KUGACXX_8_7962.sorted.filtered_peak_1844
chr1	150551556	150552637	1082	47.68	16.04845	3.63828	13.27179	C7KUGACXX_8_7962.sorted.filtered_peak_1845
chr1	150583883	150584629	747	38.36	15.99566	4.46883	13.17947	C7KUGACXX_8_7962.sorted.filtered_peak_1846
chr1	150585995	150586336	342	29.32	9.25509	3.41127	6.64906	C7KUGACXX_8_7962.sorted.filtered_peak_1847
chr1	150592367	150592669	303	16.77	4.66509	2.73766	2.34721	C7KUGACXX_8_7962.sorted.filtered_peak_1848
chr1	150594096	150594387	292	15.65	4.75002	2.86962	2.40359	C7KUGACXX_8_7962.sorted.filtered_peak_1849
chr1	150601461	150602441	981	71.89	33.45587	5.54035	30.12406	C7KUGACXX_8_7962.sorted.filtered_peak_1850
chr1	150669431	150670100	670	56.62	28.55938	5.72070	25.39400	C7KUGACXX_8_7962.sorted.filtered_peak_1851
chr1	150737107	150737534	428	16.43	4.47093	2.67188	2.18489	C7KUGACXX_8_7962.sorted.filtered_peak_1852
chr1	150737939	150738397	459	23.63	8.70323	3.74059	6.10336	C7KUGACXX_8_7962.sorted.filtered_peak_1853
chr1	150743191	150743719	529	22.61	8.92166	3.83363	6.34850	C7KUGACXX_8_7962.sorted.filtered_peak_1854
chr1	150848523	150849494	972	62.65	26.93320	4.81265	23.80485	C7KUGACXX_8_7962.sorted.filtered_peak_1855
chr1	150862358	150862822	465	16.39	5.93436	3.30484	3.50409	C7KUGACXX_8_7962.sorted.filtered_peak_1856
chr1	150894935	150895295	361	26.18	6.37686	2.76395	3.91980	C7KUGACXX_8_7962.sorted.filtered_peak_1857
chr1	150898360	150899236	877	43.86	17.71557	4.29251	14.86794	C7KUGACXX_8_7962.sorted.filtered_peak_1858
chr1	150946244	150946835	592	20.18	3.83376	2.25384	1.59537	C7KUGACXX_8_7962.sorted.filtered_peak_1859
chr1	150947113	150947730	618	25.62	5.45995	2.51612	3.07813	C7KUGACXX_8_7962.sorted.filtered_peak_1860
chr1	150951852	150952338	487	26.16	7.65093	3.14159	5.12634	C7KUGACXX_8_7962.sorted.filtered_peak_1861
chr1	150980349	150981436	1088	44.92	18.37843	4.32727	15.52046	C7KUGACXX_8_7962.sorted.filtered_peak_1862
chr1	150997043	150997296	254	16.17	5.71271	3.26149	3.27790	C7KUGACXX_8_7962.sorted.filtered_peak_1863
chr1	151019962	151021209	1248	18.77	4.01612	2.37940	1.75696	C7KUGACXX_8_7962.sorted.filtered_peak_1864
chr1	151028724	151029162	439	34.14	6.57634	2.49172	4.10012	C7KUGACXX_8_7962.sorted.filtered_peak_1865
chr1	151030137	151030464	328	33.86	6.69243	2.51362	4.22055	C7KUGACXX_8_7962.sorted.filtered_peak_1866
chr1	151031798	151032294	497	39.84	9.92936	2.98658	7.29900	C7KUGACXX_8_7962.sorted.filtered_peak_1867
chr1	151042786	151043949	1164	41.13	16.07904	4.37287	13.22985	C7KUGACXX_8_7962.sorted.filtered_peak_1868
chr1	151118984	151119500	517	37.16	14.07250	4.09046	11.30005	C7KUGACXX_8_7962.sorted.filtered_peak_1869
chr1	151128546	151129297	752	32.63	9.16215	3.10082	6.59148	C7KUGACXX_8_7962.sorted.filtered_peak_1870
chr1	151129611	151130029	419	33.67	9.00201	3.08591	6.39919	C7KUGACXX_8_7962.sorted.filtered_peak_1871
chr1	151138217	151138902	686	63.21	30.74728	5.54314	27.51599	C7KUGACXX_8_7962.sorted.filtered_peak_1872
chr1	151162143	151162905	763	28.77	11.25577	4.07845	8.56341	C7KUGACXX_8_7962.sorted.filtered_peak_1873
chr1	151170689	151171557	869	54.91	26.36520	5.02348	23.30133	C7KUGACXX_8_7962.sorted.filtered_peak_1874
chr1	151226931	151227589	659	42.83	23.03794	5.71536	20.04463	C7KUGACXX_8_7962.sorted.filtered_peak_1875
chr1	151253586	151255138	1553	67.43	20.92453	3.73012	17.92925	C7KUGACXX_8_7962.sorted.filtered_peak_1876
chr1	151276046	151276295	250	12.73	3.56314	2.54387	1.37196	C7KUGACXX_8_7962.sorted.filtered_peak_1877
chr1	151283856	151284810	955	16.48	4.15182	2.55016	1.87826	C7KUGACXX_8_7962.sorted.filtered_peak_1878
chr1	151299597	151300676	1080	37.02	14.62927	4.15997	11.86438	C7KUGACXX_8_7962.sorted.filtered_peak_1879
chr1	151313277	151313677	401	18.26	4.94694	2.75789	2.58720	C7KUGACXX_8_7962.sorted.filtered_peak_1880
chr1	151319344	151320244	901	63.83	30.74432	5.18694	27.54144	C7KUGACXX_8_7962.sorted.filtered_peak_1881
chr1	151371757	151372217	461	49.10	25.31560	5.91622	22.21435	C7KUGACXX_8_7962.sorted.filtered_peak_1882
chr1	151416311	151416822	512	21.34	7.89163	3.61380	5.34987	C7KUGACXX_8_7962.sorted.filtered_peak_1883
chr1	151430403	151432179	1777	30.45	7.10519	2.75094	4.60584	C7KUGACXX_8_7962.sorted.filtered_peak_1884
chr1	151483511	151484497	987	28.73	10.50182	3.65668	7.90399	C7KUGACXX_8_7962.sorted.filtered_peak_1885
chr1	151507276	151507645	370	18.92	6.10574	3.14090	3.66753	C7KUGACXX_8_7962.sorted.filtered_peak_1886
chr1	151512464	151513123	660	39.97	16.38979	4.44985	13.54602	C7KUGACXX_8_7962.sorted.filtered_peak_1887
chr1	151566418	151566981	564	19.77	7.47469	3.56983	4.97743	C7KUGACXX_8_7962.sorted.filtered_peak_1888
chr1	151584197	151584982	786	37.00	14.07160	4.07137	11.31145	C7KUGACXX_8_7962.sorted.filtered_peak_1889
chr1	151735446	151736336	891	27.16	10.03762	3.70698	7.43856	C7KUGACXX_8_7962.sorted.filtered_peak_1890
chr1	151762561	151763619	1059	60.61	28.70111	5.06441	25.56325	C7KUGACXX_8_7962.sorted.filtered_peak_1891
chr1	151788269	151788806	538	19.37	5.11672	2.73915	2.74916	C7KUGACXX_8_7962.sorted.filtered_peak_1892
chr1	151811961	151812571	611	28.96	7.19732	2.85695	4.68567	C7KUGACXX_8_7962.sorted.filtered_peak_1893
chr1	151871131	151871580	450	15.49	5.30919	3.13380	2.90972	C7KUGACXX_8_7962.sorted.filtered_peak_1894
chr1	151877586	151878039	454	20.74	4.61388	2.49548	2.28516	C7KUGACXX_8_7962.sorted.filtered_peak_1895
chr1	151881649	151882487	839	44.51	17.97454	4.43191	15.09283	C7KUGACXX_8_7962.sorted.filtered_peak_1896
chr1	151906484	151906921	438	20.15	8.00245	3.79317	5.45153	C7KUGACXX_8_7962.sorted.filtered_peak_1897
chr1	151918018	151918538	521	32.49	11.30302	3.66327	8.65828	C7KUGACXX_8_7962.sorted.filtered_peak_1898
chr1	151940473	151940757	285	18.60	5.73231	3.03296	3.31417	C7KUGACXX_8_7962.sorted.filtered_peak_1899
chr1	151956719	151957181	463	19.90	6.43404	3.20916	3.96176	C7KUGACXX_8_7962.sorted.filtered_peak_1900
chr1	151965486	151966958	1473	30.75	6.62888	2.61596	4.16041	C7KUGACXX_8_7962.sorted.filtered_peak_1901
chr1	151974027	151974357	331	14.19	3.27272	2.31898	1.13820	C7KUGACXX_8_7962.sorted.filtered_peak_1902
chr1	152006964	152008129	1166	27.08	6.53375	2.77697	4.05364	C7KUGACXX_8_7962.sorted.filtered_peak_1903
chr1	152020283	152021120	838	58.98	24.45964	4.62072	21.40322	C7KUGACXX_8_7962.sorted.filtered_peak_1904
chr1	152161171	152161585	415	20.00	4.83126	2.60507	2.48278	C7KUGACXX_8_7962.sorted.filtered_peak_1905
chr1	152273357	152273920	564	13.60	4.17726	2.77356	1.88316	C7KUGACXX_8_7962.sorted.filtered_peak_1906
chr1	152413334	152413628	295	16.08	3.81160	2.44261	1.57273	C7KUGACXX_8_7962.sorted.filtered_peak_1907
chr1	152430779	152431223	445	17.86	4.57575	2.63122	2.26417	C7KUGACXX_8_7962.sorted.filtered_peak_1908
chr1	152432775	152433129	355	21.44	6.96881	3.26554	4.47413	C7KUGACXX_8_7962.sorted.filtered_peak_1909
chr1	152549684	152549938	255	16.75	4.87477	2.84406	2.50864	C7KUGACXX_8_7962.sorted.filtered_peak_1910
chr1	152626508	152626800	293	16.28	5.32479	3.06358	2.93074	C7KUGACXX_8_7962.sorted.filtered_peak_1911
chr1	152885147	152885396	250	12.44	3.53688	2.55296	1.32657	C7KUGACXX_8_7962.sorted.filtered_peak_1912
chr1	153483382	153483733	352	17.53	5.14448	2.88671	2.76880	C7KUGACXX_8_7962.sorted.filtered_peak_1913
chr1	153507942	153509018	1077	32.42	7.26676	2.70755	4.76050	C7KUGACXX_8_7962.sorted.filtered_peak_1914
chr1	153517394	153518469	1076	34.35	9.38270	3.10113	6.78403	C7KUGACXX_8_7962.sorted.filtered_peak_1915
chr1	153538598	153539578	981	19.57	5.13411	2.73793	2.76512	C7KUGACXX_8_7962.sorted.filtered_peak_1916
chr1	153545075	153545411	337	14.91	4.48416	2.81148	2.15829	C7KUGACXX_8_7962.sorted.filtered_peak_1917
chr1	153589669	153589945	277	12.18	3.39964	2.50333	1.21262	C7KUGACXX_8_7962.sorted.filtered_peak_1918
chr1	153606207	153607073	867	61.31	27.16635	5.15197	24.01055	C7KUGACXX_8_7962.sorted.filtered_peak_1919
chr1	153630922	153631769	848	38.16	16.11744	4.52242	13.28974	C7KUGACXX_8_7962.sorted.filtered_peak_1920
chr1	153643084	153644254	1171	54.74	25.41426	4.85630	22.37115	C7KUGACXX_8_7962.sorted.filtered_peak_1921
chr1	153699971	153700750	780	77.10	40.72551	6.15827	37.21331	C7KUGACXX_8_7962.sorted.filtered_peak_1922
chr1	153721893	153722272	380	21.89	8.87463	3.95944	6.27717	C7KUGACXX_8_7962.sorted.filtered_peak_1923
chr1	153747694	153748679	986	27.21	8.28695	3.20311	5.75596	C7KUGACXX_8_7962.sorted.filtered_peak_1924
chr1	153755773	153756616	844	53.54	25.58007	5.39699	22.49471	C7KUGACXX_8_7962.sorted.filtered_peak_1925
chr1	153777731	153778245	515	26.07	9.61235	3.80369	6.98353	C7KUGACXX_8_7962.sorted.filtered_peak_1926
chr1	153838853	153839118	266	12.90	3.79117	2.64128	1.54594	C7KUGACXX_8_7962.sorted.filtered_peak_1927
chr1	153895017	153896183	1167	71.78	27.21326	4.23918	24.10116	C7KUGACXX_8_7962.sorted.filtered_peak_1928
chr1	153917548	153919433	1886	31.79	6.37688	2.51432	3.92316	C7KUGACXX_8_7962.sorted.filtered_peak_1929
chr1	153930261	153931428	1168	52.95	14.95225	3.34459	12.14273	C7KUGACXX_8_7962.sorted.filtered_peak_1930
chr1	153935811	153936376	566	51.82	11.82740	2.88923	9.13251	C7KUGACXX_8_7962.sorted.filtered_peak_1931
chr1	153939608	153940498	891	43.66	11.60295	3.18172	8.89576	C7KUGACXX_8_7962.sorted.filtered_peak_1932
chr1	153949723	153950628	906	29.68	11.15623	3.88491	8.49361	C7KUGACXX_8_7962.sorted.filtered_peak_1933
chr1	153959306	153959696	391	27.27	6.25056	2.67382	3.80034	C7KUGACXX_8_7962.sorted.filtered_peak_1934
chr1	153962921	153963599	679	47.04	19.71671	4.62570	16.78801	C7KUGACXX_8_7962.sorted.filtered_peak_1935
chr1	154087439	154087839	401	12.76	3.71983	2.61443	1.48936	C7KUGACXX_8_7962.sorted.filtered_peak_1936
chr1	154130153	154130971	819	39.28	17.98240	4.78027	15.12253	C7KUGACXX_8_7962.sorted.filtered_peak_1937
chr1	154154485	154155445	961	36.30	8.75379	2.87368	6.17415	C7KUGACXX_8_7962.sorted.filtered_peak_1938
chr1	154155629	154156075	447	37.45	9.83157	3.05156	7.21878	C7KUGACXX_8_7962.sorted.filtered_peak_1939
chr1	154171543	154171955	413	15.03	4.74040	2.90672	2.40336	C7KUGACXX_8_7962.sorted.filtered_peak_1940
chr1	154192727	154194138	1412	62.99	22.94457	3.79335	19.98999	C7KUGACXX_8_7962.sorted.filtered_peak_1941
chr1	154244640	154245260	621	72.20	41.25727	6.82424	37.71769	C7KUGACXX_8_7962.sorted.filtered_peak_1942
chr1	154297099	154298064	966	30.12	6.10222	2.50535	3.66590	C7KUGACXX_8_7962.sorted.filtered_peak_1943
chr1	154300859	154301278	420	32.37	6.56367	2.55429	4.08585	C7KUGACXX_8_7962.sorted.filtered_peak_1944
chr1	154307519	154307834	316	25.57	6.77499	2.91100	4.29372	C7KUGACXX_8_7962.sorted.filtered_peak_1945
chr1	154309675	154310334	660	28.50	8.24160	3.18859	5.67168	C7KUGACXX_8_7962.sorted.filtered_peak_1946
chr1	154315252	154315756	505	34.18	12.15234	3.83710	9.44754	C7KUGACXX_8_7962.sorted.filtered_peak_1947
chr1	154358078	154358394	317	14.13	4.50333	2.87446	2.18516	C7KUGACXX_8_7962.sorted.filtered_peak_1948
chr1	154359127	154359559	433	17.83	6.93819	3.57804	4.45107	C7KUGACXX_8_7962.sorted.filtered_peak_1949
chr1	154392060	154392337	278	16.58	4.44246	2.66281	2.14043	C7KUGACXX_8_7962.sorted.filtered_peak_1950
chr1	154404096	154404465	370	27.06	10.13043	3.86950	7.48840	C7KUGACXX_8_7962.sorted.filtered_peak_1951
chr1	154412088	154412372	285	16.17	5.18175	3.01396	2.79697	C7KUGACXX_8_7962.sorted.filtered_peak_1952
chr1	154417468	154417867	400	17.68	5.87665	3.17906	3.44159	C7KUGACXX_8_7962.sorted.filtered_peak_1953
chr1	154436004	154436507	504	27.53	8.84810	3.39568	6.27365	C7KUGACXX_8_7962.sorted.filtered_peak_1954
chr1	154437575	154437876	302	19.36	4.13361	2.39365	1.85380	C7KUGACXX_8_7962.sorted.filtered_peak_1955
chr1	154452301	154452813	513	15.86	4.61654	2.79456	2.28675	C7KUGACXX_8_7962.sorted.filtered_peak_1956
chr1	154465850	154466125	276	19.05	7.09392	3.54979	4.58323	C7KUGACXX_8_7962.sorted.filtered_peak_1957
chr1	154530987	154532124	1138	72.56	29.49198	4.48639	26.30219	C7KUGACXX_8_7962.sorted.filtered_peak_1958
chr1	154580328	154580880	553	51.01	19.23052	4.23242	16.30840	C7KUGACXX_8_7962.sorted.filtered_peak_1959
chr1	154581133	154581856	724	23.96	3.71122	2.08453	1.48767	C7KUGACXX_8_7962.sorted.filtered_peak_1960
chr1	154600045	154600986	942	30.08	10.61137	3.62612	7.98864	C7KUGACXX_8_7962.sorted.filtered_peak_1961
chr1	154642229	154642478	250	13.03	3.86291	2.66658	1.60733	C7KUGACXX_8_7962.sorted.filtered_peak_1962
chr1	154720380	154720835	456	20.75	5.84716	2.90517	3.42990	C7KUGACXX_8_7962.sorted.filtered_peak_1963
chr1	154732786	154733167	382	15.31	3.58720	2.39362	1.37421	C7KUGACXX_8_7962.sorted.filtered_peak_1964
chr1	154842778	154843065	288	20.25	7.22212	3.48478	4.70460	C7KUGACXX_8_7962.sorted.filtered_peak_1965
chr1	154850979	154851332	354	16.79	4.69145	2.75598	2.35865	C7KUGACXX_8_7962.sorted.filtered_peak_1966
chr1	154908939	154910310	1372	74.88	28.85282	4.47613	25.67414	C7KUGACXX_8_7962.sorted.filtered_peak_1967
chr1	154914932	154915313	382	27.48	6.85180	2.81806	4.37745	C7KUGACXX_8_7962.sorted.filtered_peak_1968
chr1	154927545	154928835	1291	41.37	12.01077	3.29889	9.32927	C7KUGACXX_8_7962.sorted.filtered_peak_1969
chr1	154933921	154934835	915	37.05	12.09429	3.56146	9.40252	C7KUGACXX_8_7962.sorted.filtered_peak_1970
chr1	154946143	154947728	1586	77.85	24.11753	3.63532	21.06153	C7KUGACXX_8_7962.sorted.filtered_peak_1971
chr1	154955381	154956195	815	57.81	27.69232	5.42948	24.53666	C7KUGACXX_8_7962.sorted.filtered_peak_1972
chr1	154973369	154974954	1586	49.59	10.30378	2.62222	7.71122	C7KUGACXX_8_7962.sorted.filtered_peak_1973
chr1	154989827	154990473	647	29.37	8.98041	3.30722	6.40199	C7KUGACXX_8_7962.sorted.filtered_peak_1974
chr1	155022960	155024348	1389	27.73	6.38502	2.67562	3.93697	C7KUGACXX_8_7962.sorted.filtered_peak_1975
chr1	155035699	155036476	778	32.51	10.15071	3.35745	7.53828	C7KUGACXX_8_7962.sorted.filtered_peak_1976
chr1	155043485	155043751	267	18.74	4.83031	2.68483	2.47773	C7KUGACXX_8_7962.sorted.filtered_peak_1977
chr1	155057152	155058570	1419	50.84	15.85470	3.52891	13.06821	C7KUGACXX_8_7962.sorted.filtered_peak_1978
chr1	155063888	155064191	304	21.24	5.78935	2.88004	3.35788	C7KUGACXX_8_7962.sorted.filtered_peak_1979
chr1	155066785	155067034	250	16.19	4.17598	2.58426	1.89642	C7KUGACXX_8_7962.sorted.filtered_peak_1980
chr1	155074856	155075105	250	12.56	3.60679	2.57693	1.38783	C7KUGACXX_8_7962.sorted.filtered_peak_1981
chr1	155107583	155108932	1350	38.25	10.82785	3.19180	8.18842	C7KUGACXX_8_7962.sorted.filtered_peak_1982
chr1	155112727	155113140	414	27.43	6.41009	2.70383	3.96613	C7KUGACXX_8_7962.sorted.filtered_peak_1983
chr1	155140194	155140617	424	26.11	7.85822	3.18258	5.33350	C7KUGACXX_8_7962.sorted.filtered_peak_1984
chr1	155145251	155146432	1182	48.86	13.81863	3.23116	11.07936	C7KUGACXX_8_7962.sorted.filtered_peak_1985
chr1	155163043	155163728	686	36.09	8.52496	2.82232	5.97055	C7KUGACXX_8_7962.sorted.filtered_peak_1986
chr1	155164142	155164874	733	45.62	14.58677	3.67854	11.79226	C7KUGACXX_8_7962.sorted.filtered_peak_1987
chr1	155176664	155176970	307	24.95	5.62896	2.61059	3.21590	C7KUGACXX_8_7962.sorted.filtered_peak_1988
chr1	155178329	155179153	825	34.17	12.00172	3.88532	9.26525	C7KUGACXX_8_7962.sorted.filtered_peak_1989
chr1	155196380	155197750	1371	50.35	19.05221	4.04387	16.15566	C7KUGACXX_8_7962.sorted.filtered_peak_1990
chr1	155211001	155211271	271	29.30	6.21976	2.57729	3.77044	C7KUGACXX_8_7962.sorted.filtered_peak_1991
chr1	155214174	155214849	676	63.07	26.46190	4.87577	23.32560	C7KUGACXX_8_7962.sorted.filtered_peak_1992
chr1	155220301	155220883	583	30.02	8.59812	3.13325	6.04429	C7KUGACXX_8_7962.sorted.filtered_peak_1993
chr1	155231804	155232577	774	46.45	19.65995	4.58772	16.75279	C7KUGACXX_8_7962.sorted.filtered_peak_1994
chr1	155242799	155243610	812	42.86	14.59786	3.71898	11.83133	C7KUGACXX_8_7962.sorted.filtered_peak_1995
chr1	155246907	155247355	449	33.66	8.39369	2.92484	5.82719	C7KUGACXX_8_7962.sorted.filtered_peak_1996
chr1	155248225	155248704	480	19.34	3.79575	2.27696	1.56425	C7KUGACXX_8_7962.sorted.filtered_peak_1997
chr1	155278104	155278975	872	61.59	28.96877	5.18687	25.79952	C7KUGACXX_8_7962.sorted.filtered_peak_1998
chr1	155292888	155294597	1710	40.98	9.90728	2.94526	7.27046	C7KUGACXX_8_7962.sorted.filtered_peak_1999
chr1	155484482	155485047	566	16.88	5.24065	2.96043	2.87543	C7KUGACXX_8_7962.sorted.filtered_peak_2000
chr1	155505896	155506399	504	22.86	7.27980	3.25750	4.77390	C7KUGACXX_8_7962.sorted.filtered_peak_2001
chr1	155532209	155533171	963	53.18	22.78400	4.75984	19.77591	C7KUGACXX_8_7962.sorted.filtered_peak_2002
chr1	155579422	155580049	628	29.03	16.66171	5.70496	13.83848	C7KUGACXX_8_7962.sorted.filtered_peak_2003
chr1	155607034	155607484	451	15.76	5.54780	3.18534	3.15140	C7KUGACXX_8_7962.sorted.filtered_peak_2004
chr1	155629062	155629334	273	13.01	3.71877	2.59880	1.50225	C7KUGACXX_8_7962.sorted.filtered_peak_2005
chr1	155657966	155659029	1064	49.83	22.32782	5.05472	19.31015	C7KUGACXX_8_7962.sorted.filtered_peak_2006
chr1	155714933	155715589	657	33.81	18.54214	5.75229	15.65297	C7KUGACXX_8_7962.sorted.filtered_peak_2007
chr1	155826856	155827282	427	53.56	15.58116	3.45963	12.75199	C7KUGACXX_8_7962.sorted.filtered_peak_2008
chr1	155828944	155830407	1464	45.46	10.94811	2.88480	8.31221	C7KUGACXX_8_7962.sorted.filtered_peak_2009
chr1	155863395	155863705	311	15.64	5.43946	3.16225	3.04307	C7KUGACXX_8_7962.sorted.filtered_peak_2010
chr1	155880933	155881535	603	27.71	11.08431	4.04573	8.43372	C7KUGACXX_8_7962.sorted.filtered_peak_2011
chr1	155903830	155904598	769	52.64	24.25631	5.04594	21.21550	C7KUGACXX_8_7962.sorted.filtered_peak_2012
chr1	155916040	155916377	338	17.32	4.36001	2.58696	2.06263	C7KUGACXX_8_7962.sorted.filtered_peak_2013
chr1	155958979	155960023	1045	17.06	5.65456	3.10937	3.25240	C7KUGACXX_8_7962.sorted.filtered_peak_2014
chr1	155974685	155975233	549	24.35	10.00836	4.03844	7.39165	C7KUGACXX_8_7962.sorted.filtered_peak_2015
chr1	155990261	155991031	771	32.84	13.39447	4.15817	10.69019	C7KUGACXX_8_7962.sorted.filtered_peak_2016
chr1	155995719	155995994	276	16.27	5.22721	3.02737	2.84097	C7KUGACXX_8_7962.sorted.filtered_peak_2017
chr1	156023047	156023319	273	28.10	3.71898	1.98028	1.48945	C7KUGACXX_8_7962.sorted.filtered_peak_2018
chr1	156023591	156024950	1360	46.86	13.70472	3.25930	10.97714	C7KUGACXX_8_7962.sorted.filtered_peak_2019
chr1	156036196	156036501	306	20.45	8.26073	3.86882	5.69705	C7KUGACXX_8_7962.sorted.filtered_peak_2020
chr1	156052183	156052605	423	17.41	5.00414	2.83395	2.64830	C7KUGACXX_8_7962.sorted.filtered_peak_2021
chr1	156060407	156060876	470	18.37	7.15388	3.64251	4.64362	C7KUGACXX_8_7962.sorted.filtered_peak_2022
chr1	156066473	156067207	735	27.61	9.33768	3.49464	6.75153	C7KUGACXX_8_7962.sorted.filtered_peak_2023
chr1	156075995	156076447	453	30.30	10.76303	3.73327	8.11487	C7KUGACXX_8_7962.sorted.filtered_peak_2024
chr1	156084301	156084962	662	17.53	4.69784	2.69861	2.37308	C7KUGACXX_8_7962.sorted.filtered_peak_2025
chr1	156096720	156097341	622	28.76	9.16280	3.36427	6.58887	C7KUGACXX_8_7962.sorted.filtered_peak_2026
chr1	156115804	156116252	449	21.98	7.58416	3.42978	5.06590	C7KUGACXX_8_7962.sorted.filtered_peak_2027
chr1	156130611	156130944	334	17.22	5.51178	3.04960	3.11792	C7KUGACXX_8_7962.sorted.filtered_peak_2028
chr1	156163357	156164173	817	65.84	33.52338	5.84000	30.22062	C7KUGACXX_8_7962.sorted.filtered_peak_2029
chr1	156168726	156169037	312	21.25	4.59310	2.45905	2.27086	C7KUGACXX_8_7962.sorted.filtered_peak_2030
chr1	156169234	156169483	250	17.97	4.17600	2.47652	1.89729	C7KUGACXX_8_7962.sorted.filtered_peak_2031
chr1	156182629	156183177	549	67.81	12.04707	2.55845	9.32412	C7KUGACXX_8_7962.sorted.filtered_peak_2032
chr1	156186159	156186706	548	277.22	195.97313	10.33839	190.24362	C7KUGACXX_8_7962.sorted.filtered_peak_2033
chr1	156195235	156195606	372	29.34	11.91166	4.19046	9.21263	C7KUGACXX_8_7962.sorted.filtered_peak_2034
chr1	156252237	156253062	826	63.26	28.51692	5.14675	25.35069	C7KUGACXX_8_7962.sorted.filtered_peak_2035
chr1	156265338	156265762	425	14.81	4.53558	2.84228	2.20822	C7KUGACXX_8_7962.sorted.filtered_peak_2036
chr1	156307699	156308726	1028	84.95	41.39246	5.55283	37.86157	C7KUGACXX_8_7962.sorted.filtered_peak_2037
chr1	156326991	156327240	250	13.71	4.13894	2.74586	1.86285	C7KUGACXX_8_7962.sorted.filtered_peak_2038
chr1	156355435	156355796	362	17.10	4.16453	2.51534	1.90170	C7KUGACXX_8_7962.sorted.filtered_peak_2039
chr1	156391431	156391787	357	19.82	4.56339	2.52359	2.24023	C7KUGACXX_8_7962.sorted.filtered_peak_2040
chr1	156415620	156415912	293	17.87	5.52983	3.02399	3.11686	C7KUGACXX_8_7962.sorted.filtered_peak_2041
chr1	156426200	156427449	1250	49.81	17.66436	4.12225	14.75504	C7KUGACXX_8_7962.sorted.filtered_peak_2042
chr1	156450735	156451102	368	16.62	3.93529	2.45924	1.68925	C7KUGACXX_8_7962.sorted.filtered_peak_2043
chr1	156458857	156459304	448	17.95	3.73281	2.31524	1.50496	C7KUGACXX_8_7962.sorted.filtered_peak_2044
chr1	156470494	156471378	885	68.32	16.20011	3.09901	13.33211	C7KUGACXX_8_7962.sorted.filtered_peak_2045
chr1	156474467	156475383	917	70.88	19.37270	3.33337	16.45447	C7KUGACXX_8_7962.sorted.filtered_peak_2046
chr1	156494175	156494488	314	19.47	6.10080	3.12980	3.64212	C7KUGACXX_8_7962.sorted.filtered_peak_2047
chr1	156542241	156542558	318	16.87	5.18429	2.95553	2.80763	C7KUGACXX_8_7962.sorted.filtered_peak_2048
chr1	156561311	156561898	588	26.76	9.53149	3.59556	6.95567	C7KUGACXX_8_7962.sorted.filtered_peak_2049
chr1	156571092	156571616	525	23.09	7.50594	3.33162	4.97473	C7KUGACXX_8_7962.sorted.filtered_peak_2050
chr1	156577837	156578166	330	18.68	7.18507	3.61533	4.68372	C7KUGACXX_8_7962.sorted.filtered_peak_2051
chr1	156584921	156585170	250	12.34	3.48856	2.53557	1.28625	C7KUGACXX_8_7962.sorted.filtered_peak_2052
chr1	156629743	156630233	491	26.25	6.37260	2.75132	3.92144	C7KUGACXX_8_7962.sorted.filtered_peak_2053
chr1	156675575	156676014	440	18.85	5.13936	2.77988	2.77725	C7KUGACXX_8_7962.sorted.filtered_peak_2054
chr1	156698155	156699053	899	62.09	22.72992	4.12880	19.72510	C7KUGACXX_8_7962.sorted.filtered_peak_2055
chr1	156710565	156711445	881	81.34	36.37847	5.06557	32.98832	C7KUGACXX_8_7962.sorted.filtered_peak_2056
chr1	156721290	156722173	884	46.29	13.89845	3.31402	11.19696	C7KUGACXX_8_7962.sorted.filtered_peak_2057
chr1	156736679	156737703	1025	67.19	30.05460	4.93388	26.87245	C7KUGACXX_8_7962.sorted.filtered_peak_2058
chr1	156766964	156767327	364	17.18	4.93163	2.81755	2.58535	C7KUGACXX_8_7962.sorted.filtered_peak_2059
chr1	156771254	156771543	290	18.41	4.51508	2.57771	2.20129	C7KUGACXX_8_7962.sorted.filtered_peak_2060
chr1	156785875	156786907	1033	50.73	18.87334	3.91755	16.03620	C7KUGACXX_8_7962.sorted.filtered_peak_2061
chr1	156818571	156818979	409	21.52	5.92646	2.88253	3.50757	C7KUGACXX_8_7962.sorted.filtered_peak_2062
chr1	156829864	156830234	371	19.79	5.11885	2.72471	2.74301	C7KUGACXX_8_7962.sorted.filtered_peak_2063
chr1	156859907	156860235	329	19.91	6.11945	3.09345	3.66495	C7KUGACXX_8_7962.sorted.filtered_peak_2064
chr1	156862077	156862410	334	17.51	5.05528	2.84964	2.69067	C7KUGACXX_8_7962.sorted.filtered_peak_2065
chr1	156964841	156965124	284	13.80	3.88264	2.62037	1.62809	C7KUGACXX_8_7962.sorted.filtered_peak_2066
chr1	157059745	157060197	453	14.52	4.06977	2.64371	1.81780	C7KUGACXX_8_7962.sorted.filtered_peak_2067
chr1	157103241	157103656	416	30.91	8.41683	3.06480	5.85281	C7KUGACXX_8_7962.sorted.filtered_peak_2068
chr1	157108045	157108707	663	35.48	9.51626	3.00515	6.94075	C7KUGACXX_8_7962.sorted.filtered_peak_2069
chr1	157125912	157126271	360	17.83	4.40315	2.57400	2.09253	C7KUGACXX_8_7962.sorted.filtered_peak_2070
chr1	158094780	158095108	329	16.90	6.18353	3.35850	3.74885	C7KUGACXX_8_7962.sorted.filtered_peak_2071
chr1	158119288	158119691	404	22.37	7.04494	3.21621	4.55379	C7KUGACXX_8_7962.sorted.filtered_peak_2072
chr1	158173456	158173959	504	13.76	4.25016	2.78854	1.96252	C7KUGACXX_8_7962.sorted.filtered_peak_2073
chr1	158217833	158218254	422	13.71	3.71212	2.54716	1.47925	C7KUGACXX_8_7962.sorted.filtered_peak_2074
chr1	158789030	158789693	664	18.94	6.09189	3.12246	3.66550	C7KUGACXX_8_7962.sorted.filtered_peak_2075
chr1	158894517	158894794	278	16.70	5.84578	3.24767	3.42338	C7KUGACXX_8_7962.sorted.filtered_peak_2076
chr1	158900197	158900708	512	28.60	8.08372	3.14937	5.51260	C7KUGACXX_8_7962.sorted.filtered_peak_2077
chr1	158900942	158901497	556	26.15	6.83956	2.89065	4.35782	C7KUGACXX_8_7962.sorted.filtered_peak_2078
chr1	158939139	158939516	378	13.34	3.51962	2.48255	1.31366	C7KUGACXX_8_7962.sorted.filtered_peak_2079
chr1	158948576	158948936	361	16.06	5.13637	2.99698	2.76075	C7KUGACXX_8_7962.sorted.filtered_peak_2080
chr1	158966103	158966369	267	19.61	5.76368	2.96988	3.34412	C7KUGACXX_8_7962.sorted.filtered_peak_2081
chr1	158968273	158968748	476	18.92	5.68955	2.99123	3.27760	C7KUGACXX_8_7962.sorted.filtered_peak_2082
chr1	158978549	158978956	408	38.39	10.51047	3.17925	7.85296	C7KUGACXX_8_7962.sorted.filtered_peak_2083
chr1	158979524	158979859	336	33.79	7.27922	2.66743	4.76294	C7KUGACXX_8_7962.sorted.filtered_peak_2084
chr1	158982334	158982637	304	30.36	4.94084	2.21690	2.59574	C7KUGACXX_8_7962.sorted.filtered_peak_2085
chr1	158985321	158985670	350	28.29	7.16406	2.88055	4.65565	C7KUGACXX_8_7962.sorted.filtered_peak_2086
chr1	159037914	159038468	555	21.61	5.80678	2.83136	3.39214	C7KUGACXX_8_7962.sorted.filtered_peak_2087
chr1	159046317	159047597	1281	55.94	19.71442	4.01318	16.79288	C7KUGACXX_8_7962.sorted.filtered_peak_2088
chr1	159130818	159131083	266	14.23	4.19450	2.73451	1.90101	C7KUGACXX_8_7962.sorted.filtered_peak_2089
chr1	159750288	159751296	1009	52.40	22.73509	4.66302	19.74582	C7KUGACXX_8_7962.sorted.filtered_peak_2090
chr1	159769868	159770329	462	26.28	8.43772	3.37144	5.87531	C7KUGACXX_8_7962.sorted.filtered_peak_2091
chr1	159795923	159796888	966	26.06	6.86889	2.84412	4.42297	C7KUGACXX_8_7962.sorted.filtered_peak_2092
chr1	159797258	159797659	402	23.48	5.47176	2.63029	3.07530	C7KUGACXX_8_7962.sorted.filtered_peak_2093
chr1	159824080	159824906	827	24.83	8.03046	3.25403	5.54331	C7KUGACXX_8_7962.sorted.filtered_peak_2094
chr1	159861328	159861664	337	19.97	5.96508	3.01509	3.53336	C7KUGACXX_8_7962.sorted.filtered_peak_2095
chr1	159880097	159880628	532	28.64	9.41224	3.47267	6.81443	C7KUGACXX_8_7962.sorted.filtered_peak_2096
chr1	159893183	159893758	576	39.92	7.39523	2.49180	4.86708	C7KUGACXX_8_7962.sorted.filtered_peak_2097
chr1	159894664	159895878	1215	39.78	7.78686	2.47326	5.32092	C7KUGACXX_8_7962.sorted.filtered_peak_2098
chr1	160001161	160002131	971	33.69	11.85776	3.65708	9.21183	C7KUGACXX_8_7962.sorted.filtered_peak_2099
chr1	160068078	160069181	1104	54.13	18.40026	3.81670	15.52548	C7KUGACXX_8_7962.sorted.filtered_peak_2100
chr1	160162957	160163357	401	17.57	5.22326	2.91305	2.84480	C7KUGACXX_8_7962.sorted.filtered_peak_2101
chr1	160174978	160175505	528	22.59	5.99011	2.84996	3.55420	C7KUGACXX_8_7962.sorted.filtered_peak_2102
chr1	160221755	160222004	250	16.08	5.22393	3.02805	2.84677	C7KUGACXX_8_7962.sorted.filtered_peak_2103
chr1	160231330	160232891	1562	52.59	17.44004	3.71363	14.57022	C7KUGACXX_8_7962.sorted.filtered_peak_2104
chr1	160254431	160255299	869	29.62	10.05171	3.55341	7.43826	C7KUGACXX_8_7962.sorted.filtered_peak_2105
chr1	160261110	160261710	601	18.99	6.70590	3.36779	4.24669	C7KUGACXX_8_7962.sorted.filtered_peak_2106
chr1	160312424	160313603	1180	31.43	11.03297	3.60536	8.41188	C7KUGACXX_8_7962.sorted.filtered_peak_2107
chr1	160346142	160346606	465	16.13	4.59139	2.76206	2.26025	C7KUGACXX_8_7962.sorted.filtered_peak_2108
chr1	160398550	160398983	434	27.16	6.10994	2.64034	3.67005	C7KUGACXX_8_7962.sorted.filtered_peak_2109
chr1	160399448	160399761	314	28.22	6.68641	2.75461	4.20563	C7KUGACXX_8_7962.sorted.filtered_peak_2110
chr1	160402273	160402701	429	21.95	3.84207	2.18707	1.60735	C7KUGACXX_8_7962.sorted.filtered_peak_2111
chr1	160407658	160408530	873	17.98	4.68771	2.66082	2.36903	C7KUGACXX_8_7962.sorted.filtered_peak_2112
chr1	160430019	160430281	263	16.05	3.89173	2.47981	1.63380	C7KUGACXX_8_7962.sorted.filtered_peak_2113
chr1	160441094	160441408	315	17.61	5.81718	3.16227	3.38652	C7KUGACXX_8_7962.sorted.filtered_peak_2114
chr1	160489635	160490231	597	20.13	4.73572	2.56750	2.39540	C7KUGACXX_8_7962.sorted.filtered_peak_2115
chr1	160490865	160491259	395	21.66	5.66049	2.80035	3.24231	C7KUGACXX_8_7962.sorted.filtered_peak_2116
chr1	160492449	160493148	700	24.43	7.22032	3.11544	4.71824	C7KUGACXX_8_7962.sorted.filtered_peak_2117
chr1	160509838	160510792	955	35.51	12.98614	3.95043	10.24344	C7KUGACXX_8_7962.sorted.filtered_peak_2118
chr1	160528070	160528374	305	15.96	4.97627	2.93516	2.61901	C7KUGACXX_8_7962.sorted.filtered_peak_2119
chr1	160537732	160538385	654	27.79	7.99545	3.11256	5.46358	C7KUGACXX_8_7962.sorted.filtered_peak_2120
chr1	160576851	160577387	537	23.23	7.00947	3.12044	4.52735	C7KUGACXX_8_7962.sorted.filtered_peak_2121
chr1	160592954	160593468	515	27.54	6.09335	2.61076	3.66081	C7KUGACXX_8_7962.sorted.filtered_peak_2122
chr1	160599445	160600016	572	27.81	5.36800	2.41195	2.98184	C7KUGACXX_8_7962.sorted.filtered_peak_2123
chr1	160607750	160608288	539	44.19	13.46903	3.51859	10.70625	C7KUGACXX_8_7962.sorted.filtered_peak_2124
chr1	160616793	160617042	250	19.88	4.18331	2.38852	1.89571	C7KUGACXX_8_7962.sorted.filtered_peak_2125
chr1	160634448	160636033	1586	22.18	5.98552	2.82576	3.58053	C7KUGACXX_8_7962.sorted.filtered_peak_2126
chr1	160642684	160643486	803	20.39	5.09334	2.67871	2.72224	C7KUGACXX_8_7962.sorted.filtered_peak_2127
chr1	160645334	160645703	370	23.40	6.25127	2.86611	3.80958	C7KUGACXX_8_7962.sorted.filtered_peak_2128
chr1	160652740	160653455	716	33.41	10.35097	3.35263	7.73597	C7KUGACXX_8_7962.sorted.filtered_peak_2129
chr1	160677183	160677532	350	27.37	4.41046	2.17269	2.11509	C7KUGACXX_8_7962.sorted.filtered_peak_2130
chr1	160678677	160678934	258	30.39	5.30830	2.32202	2.91023	C7KUGACXX_8_7962.sorted.filtered_peak_2131
chr1	160681440	160682041	602	35.11	7.74629	2.68392	5.23316	C7KUGACXX_8_7962.sorted.filtered_peak_2132
chr1	160692619	160692900	282	20.05	5.37086	2.80890	2.96669	C7KUGACXX_8_7962.sorted.filtered_peak_2133
chr1	160696494	160697031	538	23.26	7.77540	3.36557	5.25731	C7KUGACXX_8_7962.sorted.filtered_peak_2134
chr1	160725948	160726652	705	22.64	8.45915	3.66565	5.90540	C7KUGACXX_8_7962.sorted.filtered_peak_2135
chr1	160736915	160738434	1520	24.23	6.81794	2.93913	4.37374	C7KUGACXX_8_7962.sorted.filtered_peak_2136
chr1	160751724	160752244	521	15.02	5.02729	3.04366	2.65704	C7KUGACXX_8_7962.sorted.filtered_peak_2137
chr1	160765623	160766164	542	42.00	15.21539	3.99940	12.41151	C7KUGACXX_8_7962.sorted.filtered_peak_2138
chr1	160783046	160783491	446	13.22	3.60534	2.53238	1.39158	C7KUGACXX_8_7962.sorted.filtered_peak_2139
chr1	160807211	160808268	1058	40.62	15.71200	4.23255	12.89953	C7KUGACXX_8_7962.sorted.filtered_peak_2140
chr1	160825348	160825843	496	13.48	3.37821	2.40594	1.22306	C7KUGACXX_8_7962.sorted.filtered_peak_2141
chr1	160832115	160832861	747	29.84	11.83080	4.06319	9.15848	C7KUGACXX_8_7962.sorted.filtered_peak_2142
chr1	160921194	160921827	634	15.34	4.39257	2.73659	2.08628	C7KUGACXX_8_7962.sorted.filtered_peak_2143
chr1	160951827	160952200	374	13.75	4.29903	2.80199	2.00770	C7KUGACXX_8_7962.sorted.filtered_peak_2144
chr1	160960139	160960402	264	19.05	6.86356	3.47476	4.35697	C7KUGACXX_8_7962.sorted.filtered_peak_2145
chr1	160983362	160984132	771	19.94	7.62007	3.63342	5.10328	C7KUGACXX_8_7962.sorted.filtered_peak_2146
chr1	160990647	160991378	732	25.93	10.71608	4.05378	8.09849	C7KUGACXX_8_7962.sorted.filtered_peak_2147
chr1	161008504	161008972	469	32.13	11.29142	3.79326	8.59935	C7KUGACXX_8_7962.sorted.filtered_peak_2148
chr1	161014880	161016204	1325	47.81	14.48437	3.35140	11.74439	C7KUGACXX_8_7962.sorted.filtered_peak_2149
chr1	161038047	161038635	589	44.65	11.82941	3.12668	9.14874	C7KUGACXX_8_7962.sorted.filtered_peak_2150
chr1	161039389	161040158	770	49.49	14.87873	3.35113	12.14890	C7KUGACXX_8_7962.sorted.filtered_peak_2151
chr1	161067168	161068327	1160	29.65	7.43425	2.89653	4.90338	C7KUGACXX_8_7962.sorted.filtered_peak_2152
chr1	161087478	161088096	619	36.84	13.68725	3.90470	10.96774	C7KUGACXX_8_7962.sorted.filtered_peak_2153
chr1	161102087	161103078	992	46.58	18.84380	4.26856	15.98658	C7KUGACXX_8_7962.sorted.filtered_peak_2154
chr1	161123482	161124223	742	36.97	14.82190	4.37244	12.01643	C7KUGACXX_8_7962.sorted.filtered_peak_2155
chr1	161128884	161129622	739	43.99	16.04740	3.91241	13.25707	C7KUGACXX_8_7962.sorted.filtered_peak_2156
chr1	161135551	161136548	998	57.09	23.36660	4.58387	20.35160	C7KUGACXX_8_7962.sorted.filtered_peak_2157
chr1	161146837	161147694	858	31.70	9.99973	3.39678	7.37909	C7KUGACXX_8_7962.sorted.filtered_peak_2158
chr1	161155044	161155823	780	43.11	15.60604	4.06365	12.77182	C7KUGACXX_8_7962.sorted.filtered_peak_2159
chr1	161162309	161162859	551	18.09	4.62625	2.63812	2.30683	C7KUGACXX_8_7962.sorted.filtered_peak_2160
chr1	161171708	161172491	784	50.42	20.54084	4.36410	17.62577	C7KUGACXX_8_7962.sorted.filtered_peak_2161
chr1	161187021	161187502	482	17.98	5.31335	2.92163	2.92344	C7KUGACXX_8_7962.sorted.filtered_peak_2162
chr1	161195341	161196036	696	76.08	36.99298	5.70414	33.58674	C7KUGACXX_8_7962.sorted.filtered_peak_2163
chr1	161197169	161197480	312	32.93	6.58001	2.54109	4.09768	C7KUGACXX_8_7962.sorted.filtered_peak_2164
chr1	161229078	161229521	444	12.20	3.41159	2.50786	1.22203	C7KUGACXX_8_7962.sorted.filtered_peak_2165
chr1	161275651	161276462	812	26.02	8.11465	3.22301	5.59311	C7KUGACXX_8_7962.sorted.filtered_peak_2166
chr1	161283733	161284486	754	36.84	16.26318	4.60266	13.45463	C7KUGACXX_8_7962.sorted.filtered_peak_2167
chr1	161337542	161337972	431	17.34	5.04065	2.85061	2.68891	C7KUGACXX_8_7962.sorted.filtered_peak_2168
chr1	161359546	161360519	974	55.64	22.68453	4.58570	19.68748	C7KUGACXX_8_7962.sorted.filtered_peak_2169
chr1	161368804	161370301	1498	40.72	15.11361	4.01599	12.31668	C7KUGACXX_8_7962.sorted.filtered_peak_2170
chr1	161410093	161410546	454	15.80	5.51569	3.19278	3.10541	C7KUGACXX_8_7962.sorted.filtered_peak_2171
chr1	161493582	161494393	812	23.97	11.80680	4.74352	9.12292	C7KUGACXX_8_7962.sorted.filtered_peak_2172
chr1	161500572	161501169	598	32.48	15.83059	5.22363	12.97586	C7KUGACXX_8_7962.sorted.filtered_peak_2173
chr1	161509614	161510312	699	36.83	22.04749	6.47399	19.05682	C7KUGACXX_8_7962.sorted.filtered_peak_2174
chr1	161511702	161511951	250	15.68	4.41987	2.72558	2.10388	C7KUGACXX_8_7962.sorted.filtered_peak_2175
chr1	161582183	161582735	553	30.91	17.38687	6.06226	14.48459	C7KUGACXX_8_7962.sorted.filtered_peak_2176
chr1	161591242	161591727	486	23.91	11.66787	4.73251	8.98698	C7KUGACXX_8_7962.sorted.filtered_peak_2177
chr1	161593144	161593601	458	15.53	5.34669	3.14128	2.95032	C7KUGACXX_8_7962.sorted.filtered_peak_2178
chr1	161695983	161697187	1205	30.71	6.88649	2.68394	4.39818	C7KUGACXX_8_7962.sorted.filtered_peak_2179
chr1	161697406	161697774	369	30.98	6.82070	2.66443	4.33036	C7KUGACXX_8_7962.sorted.filtered_peak_2180
chr1	161708639	161709181	543	37.31	13.55658	4.00242	10.78699	C7KUGACXX_8_7962.sorted.filtered_peak_2181
chr1	161719180	161720103	924	37.15	15.34186	4.27111	12.57423	C7KUGACXX_8_7962.sorted.filtered_peak_2182
chr1	161735898	161736627	730	23.57	7.01679	3.08963	4.53731	C7KUGACXX_8_7962.sorted.filtered_peak_2183
chr1	161742072	161742602	531	16.51	4.64863	2.76164	2.31315	C7KUGACXX_8_7962.sorted.filtered_peak_2184
chr1	161903793	161904350	558	20.34	6.91892	3.34347	4.42682	C7KUGACXX_8_7962.sorted.filtered_peak_2185
chr1	161993466	161993890	425	15.91	4.83004	2.86332	2.49479	C7KUGACXX_8_7962.sorted.filtered_peak_2186
chr1	162025833	162026096	264	15.74	3.53159	2.34632	1.34344	C7KUGACXX_8_7962.sorted.filtered_peak_2187
chr1	162039269	162039616	348	27.35	9.84806	3.74605	7.21606	C7KUGACXX_8_7962.sorted.filtered_peak_2188
chr1	162122050	162122590	541	22.79	9.00288	3.91070	6.39934	C7KUGACXX_8_7962.sorted.filtered_peak_2189
chr1	162224210	162224482	273	13.07	3.67873	2.57614	1.46253	C7KUGACXX_8_7962.sorted.filtered_peak_2190
chr1	162467289	162468156	868	32.26	12.41091	3.98614	9.71226	C7KUGACXX_8_7962.sorted.filtered_peak_2191
chr1	162530802	162531832	1031	54.16	24.16268	4.85412	21.12813	C7KUGACXX_8_7962.sorted.filtered_peak_2192
chr1	162792198	162793345	1148	16.69	5.44852	3.02606	3.08285	C7KUGACXX_8_7962.sorted.filtered_peak_2193
chr1	162804861	162805524	664	27.50	10.86600	4.08930	8.18715	C7KUGACXX_8_7962.sorted.filtered_peak_2194
chr1	163291216	163292155	940	66.74	29.38342	5.00626	26.19133	C7KUGACXX_8_7962.sorted.filtered_peak_2195
chr1	164629718	164629991	274	16.79	6.16719	3.37985	3.71657	C7KUGACXX_8_7962.sorted.filtered_peak_2196
chr1	165114062	165114378	317	16.89	4.93719	2.85400	2.57181	C7KUGACXX_8_7962.sorted.filtered_peak_2197
chr1	165362155	165362725	571	38.08	15.90498	4.46303	13.09260	C7KUGACXX_8_7962.sorted.filtered_peak_2198
chr1	165393639	165394053	415	14.99	3.79303	2.49770	1.55978	C7KUGACXX_8_7962.sorted.filtered_peak_2199
chr1	165455969	165456218	250	15.19	4.03481	2.59292	1.75979	C7KUGACXX_8_7962.sorted.filtered_peak_2200
chr1	165567140	165567876	737	33.08	12.36969	3.85618	9.69462	C7KUGACXX_8_7962.sorted.filtered_peak_2201
chr1	165599873	165600706	834	60.29	26.65611	5.07285	23.53618	C7KUGACXX_8_7962.sorted.filtered_peak_2202
chr1	165656091	165656436	346	13.11	3.90448	2.68041	1.64507	C7KUGACXX_8_7962.sorted.filtered_peak_2203
chr1	165667257	165668114	858	48.48	21.52962	5.00588	18.53356	C7KUGACXX_8_7962.sorted.filtered_peak_2204
chr1	165687277	165687534	258	16.26	5.78983	3.27867	3.35573	C7KUGACXX_8_7962.sorted.filtered_peak_2205
chr1	165737688	165738792	1105	38.82	16.06027	4.23729	13.27593	C7KUGACXX_8_7962.sorted.filtered_peak_2206
chr1	165796711	165797805	1095	25.59	6.40811	2.78120	3.96818	C7KUGACXX_8_7962.sorted.filtered_peak_2207
chr1	165823322	165823627	306	19.48	5.69160	2.96982	3.26253	C7KUGACXX_8_7962.sorted.filtered_peak_2208
chr1	165840512	165841049	538	26.87	9.31520	3.60059	6.71334	C7KUGACXX_8_7962.sorted.filtered_peak_2209
chr1	165866666	165866952	287	22.00	6.67434	3.13206	4.18693	C7KUGACXX_8_7962.sorted.filtered_peak_2210
chr1	165883274	165883559	286	14.00	3.40831	2.39158	1.22353	C7KUGACXX_8_7962.sorted.filtered_peak_2211
chr1	166459020	166459916	897	21.22	7.12049	3.29663	4.64135	C7KUGACXX_8_7962.sorted.filtered_peak_2212
chr1	166808248	166809519	1272	29.63	8.10633	2.99347	5.59039	C7KUGACXX_8_7962.sorted.filtered_peak_2213
chr1	166844904	166845967	1064	58.16	27.96662	5.20299	24.85661	C7KUGACXX_8_7962.sorted.filtered_peak_2214
chr1	166879649	166880078	430	24.72	7.52499	3.19353	5.00537	C7KUGACXX_8_7962.sorted.filtered_peak_2215
chr1	167013124	167013592	469	18.38	6.06949	3.19115	3.62409	C7KUGACXX_8_7962.sorted.filtered_peak_2216
chr1	167028442	167028738	297	21.14	7.60276	3.56278	5.05677	C7KUGACXX_8_7962.sorted.filtered_peak_2217
chr1	167035822	167036188	367	18.54	6.20667	3.23235	3.75247	C7KUGACXX_8_7962.sorted.filtered_peak_2218
chr1	167059747	167060078	332	16.18	4.93588	2.89990	2.58760	C7KUGACXX_8_7962.sorted.filtered_peak_2219
chr1	167189250	167190334	1085	81.15	27.01163	3.88685	23.87151	C7KUGACXX_8_7962.sorted.filtered_peak_2220
chr1	167191176	167191756	581	52.52	9.83749	2.54732	7.21986	C7KUGACXX_8_7962.sorted.filtered_peak_2221
chr1	167233274	167233584	311	16.11	4.36546	2.66466	2.07072	C7KUGACXX_8_7962.sorted.filtered_peak_2222
chr1	167237145	167237437	293	22.28	8.80214	3.87740	6.21439	C7KUGACXX_8_7962.sorted.filtered_peak_2223
chr1	167302476	167302864	389	13.62	3.59434	2.49640	1.39659	C7KUGACXX_8_7962.sorted.filtered_peak_2224
chr1	167411505	167411881	377	18.31	4.04752	2.40992	1.79163	C7KUGACXX_8_7962.sorted.filtered_peak_2225
chr1	167416798	167417543	746	25.81	6.85654	2.88512	4.39674	C7KUGACXX_8_7962.sorted.filtered_peak_2226
chr1	167423832	167424092	261	23.25	3.97994	2.18585	1.72397	C7KUGACXX_8_7962.sorted.filtered_peak_2227
chr1	167424385	167424978	594	25.43	4.81299	2.35607	2.46058	C7KUGACXX_8_7962.sorted.filtered_peak_2228
chr1	167425270	167425569	300	24.94	4.77528	2.36560	2.42642	C7KUGACXX_8_7962.sorted.filtered_peak_2229
chr1	167443139	167443567	429	14.36	3.56371	2.43832	1.35609	C7KUGACXX_8_7962.sorted.filtered_peak_2230
chr1	167461170	167461956	787	27.55	7.98525	3.16146	5.43352	C7KUGACXX_8_7962.sorted.filtered_peak_2231
chr1	167486582	167487949	1368	28.21	6.24668	2.61876	3.80700	C7KUGACXX_8_7962.sorted.filtered_peak_2232
chr1	167502942	167503287	346	16.07	4.72720	2.82831	2.38276	C7KUGACXX_8_7962.sorted.filtered_peak_2233
chr1	167511474	167511726	253	19.28	4.32010	2.45710	2.03084	C7KUGACXX_8_7962.sorted.filtered_peak_2234
chr1	167522513	167523418	906	26.53	7.40998	2.99473	4.92345	C7KUGACXX_8_7962.sorted.filtered_peak_2235
chr1	167569287	167569853	567	27.62	8.93027	3.45470	6.32677	C7KUGACXX_8_7962.sorted.filtered_peak_2236
chr1	167586713	167587230	518	17.41	5.03455	2.85868	2.66063	C7KUGACXX_8_7962.sorted.filtered_peak_2237
chr1	167596960	167597900	941	43.62	12.26703	3.13795	9.61202	C7KUGACXX_8_7962.sorted.filtered_peak_2238
chr1	167606455	167606861	407	23.71	6.28298	2.85754	3.83971	C7KUGACXX_8_7962.sorted.filtered_peak_2239
chr1	167611349	167611831	483	21.05	6.06118	2.96495	3.62602	C7KUGACXX_8_7962.sorted.filtered_peak_2240
chr1	167656920	167657357	438	15.80	4.43499	2.72072	2.11900	C7KUGACXX_8_7962.sorted.filtered_peak_2241
chr1	167683599	167685035	1437	34.20	7.79461	2.76255	5.25339	C7KUGACXX_8_7962.sorted.filtered_peak_2242
chr1	167690777	167691366	590	30.68	9.85271	3.36242	7.28038	C7KUGACXX_8_7962.sorted.filtered_peak_2243
chr1	167772569	167772925	357	24.12	6.62989	2.94724	4.15939	C7KUGACXX_8_7962.sorted.filtered_peak_2244
chr1	167774320	167774846	527	25.38	7.07723	3.01611	4.58012	C7KUGACXX_8_7962.sorted.filtered_peak_2245
chr1	167904580	167906398	1819	61.96	19.71786	3.56411	16.83174	C7KUGACXX_8_7962.sorted.filtered_peak_2246
chr1	168105106	168105612	507	14.68	3.46097	2.37199	1.29024	C7KUGACXX_8_7962.sorted.filtered_peak_2247
chr1	168114874	168115317	444	16.09	4.45142	2.70794	2.13302	C7KUGACXX_8_7962.sorted.filtered_peak_2248
chr1	168147777	168148922	1146	50.63	21.84769	4.67583	18.88317	C7KUGACXX_8_7962.sorted.filtered_peak_2249
chr1	168194847	168195586	740	36.36	12.95389	3.77082	10.25216	C7KUGACXX_8_7962.sorted.filtered_peak_2250
chr1	168204583	168204841	259	19.98	4.31299	2.43054	2.00762	C7KUGACXX_8_7962.sorted.filtered_peak_2251
chr1	168206205	168206932	728	21.09	5.07181	2.61298	2.72064	C7KUGACXX_8_7962.sorted.filtered_peak_2252
chr1	168311782	168312345	564	29.00	9.88536	3.60775	7.25942	C7KUGACXX_8_7962.sorted.filtered_peak_2253
chr1	168332157	168332895	739	32.10	12.26193	4.04818	9.54977	C7KUGACXX_8_7962.sorted.filtered_peak_2254
chr1	168368333	168368598	266	19.77	6.56409	3.28634	4.07602	C7KUGACXX_8_7962.sorted.filtered_peak_2255
chr1	168378178	168378614	437	23.59	6.31223	2.88041	3.86625	C7KUGACXX_8_7962.sorted.filtered_peak_2256
chr1	168390522	168391130	609	30.45	11.51007	3.96573	8.82212	C7KUGACXX_8_7962.sorted.filtered_peak_2257
chr1	168408798	168409413	616	23.35	6.16766	2.85637	3.71792	C7KUGACXX_8_7962.sorted.filtered_peak_2258
chr1	168436674	168436992	319	24.37	6.98696	3.06180	4.48925	C7KUGACXX_8_7962.sorted.filtered_peak_2259
chr1	168479197	168479687	491	18.94	4.02390	2.37453	1.76120	C7KUGACXX_8_7962.sorted.filtered_peak_2260
chr1	168482396	168482857	462	24.37	6.34980	2.85928	3.89015	C7KUGACXX_8_7962.sorted.filtered_peak_2261
chr1	168489340	168489909	570	24.72	6.12522	2.78232	3.66979	C7KUGACXX_8_7962.sorted.filtered_peak_2262
chr1	168490839	168491264	426	25.08	6.81580	2.93456	4.34750	C7KUGACXX_8_7962.sorted.filtered_peak_2263
chr1	168504607	168505328	722	24.25	9.22104	3.74895	6.65069	C7KUGACXX_8_7962.sorted.filtered_peak_2264
chr1	169013432	169013962	531	25.07	8.01431	3.28893	5.49588	C7KUGACXX_8_7962.sorted.filtered_peak_2265
chr1	169075334	169075948	615	24.92	5.64492	2.61800	3.22634	C7KUGACXX_8_7962.sorted.filtered_peak_2266
chr1	169281346	169281835	490	25.22	9.89167	3.94736	7.26609	C7KUGACXX_8_7962.sorted.filtered_peak_2267
chr1	169336727	169337959	1233	58.09	21.38573	3.97578	18.45615	C7KUGACXX_8_7962.sorted.filtered_peak_2268
chr1	169454710	169455631	922	40.32	15.97576	4.22448	13.17117	C7KUGACXX_8_7962.sorted.filtered_peak_2269
chr1	169573873	169574439	567	19.58	6.45946	3.20985	4.01230	C7KUGACXX_8_7962.sorted.filtered_peak_2270
chr1	169661964	169662555	592	29.61	8.10952	3.01358	5.59017	C7KUGACXX_8_7962.sorted.filtered_peak_2271
chr1	169663519	169664000	482	31.55	8.47922	3.04396	5.91645	C7KUGACXX_8_7962.sorted.filtered_peak_2272
chr1	169680573	169680955	383	14.80	4.18851	2.67918	1.91939	C7KUGACXX_8_7962.sorted.filtered_peak_2273
chr1	169681143	169681491	349	20.39	7.82203	3.70184	5.27912	C7KUGACXX_8_7962.sorted.filtered_peak_2274
chr1	169763631	169764400	770	49.31	20.26038	4.69683	17.29376	C7KUGACXX_8_7962.sorted.filtered_peak_2275
chr1	169862467	169863648	1182	71.79	25.44788	4.17490	22.35528	C7KUGACXX_8_7962.sorted.filtered_peak_2276
chr1	169895310	169895636	327	21.83	7.07720	3.28933	4.56851	C7KUGACXX_8_7962.sorted.filtered_peak_2277
chr1	170043354	170044242	889	65.55	28.55450	4.96107	25.38254	C7KUGACXX_8_7962.sorted.filtered_peak_2278
chr1	170500884	170501714	831	37.93	15.28033	4.30060	12.49422	C7KUGACXX_8_7962.sorted.filtered_peak_2279
chr1	171220529	171220822	294	19.50	6.82886	3.38277	4.34501	C7KUGACXX_8_7962.sorted.filtered_peak_2280
chr1	171244921	171245170	250	12.84	3.75237	2.62739	1.51536	C7KUGACXX_8_7962.sorted.filtered_peak_2281
chr1	171282762	171283353	592	22.66	8.59189	3.73906	6.01585	C7KUGACXX_8_7962.sorted.filtered_peak_2282
chr1	171454115	171455627	1513	51.85	18.03799	3.80423	15.17723	C7KUGACXX_8_7962.sorted.filtered_peak_2283
chr1	171614084	171614553	470	14.47	3.92464	2.58735	1.68358	C7KUGACXX_8_7962.sorted.filtered_peak_2284
chr1	171710561	171711649	1089	46.16	15.44127	3.65997	12.67338	C7KUGACXX_8_7962.sorted.filtered_peak_2285
chr1	171750054	171750942	889	82.91	39.60833	5.47123	36.13017	C7KUGACXX_8_7962.sorted.filtered_peak_2286
chr1	171810100	171811089	990	24.55	7.08888	3.02400	4.61823	C7KUGACXX_8_7962.sorted.filtered_peak_2287
chr1	171930138	171930455	318	13.14	3.92326	2.68740	1.66027	C7KUGACXX_8_7962.sorted.filtered_peak_2288
chr1	171954035	171954284	250	16.24	4.71623	2.81421	2.36719	C7KUGACXX_8_7962.sorted.filtered_peak_2289
chr1	172086964	172087318	355	22.49	7.88204	3.51270	5.33490	C7KUGACXX_8_7962.sorted.filtered_peak_2290
chr1	172123808	172124149	342	20.55	7.32485	3.48380	4.80729	C7KUGACXX_8_7962.sorted.filtered_peak_2291
chr1	172150275	172151136	862	26.22	7.93464	3.19659	5.40421	C7KUGACXX_8_7962.sorted.filtered_peak_2292
chr1	172172130	172172799	670	13.75	3.93229	2.64693	1.67461	C7KUGACXX_8_7962.sorted.filtered_peak_2293
chr1	172327072	172328438	1367	24.28	6.16182	2.78772	3.72703	C7KUGACXX_8_7962.sorted.filtered_peak_2294
chr1	172349891	172350496	606	22.88	7.95975	3.42207	5.45017	C7KUGACXX_8_7962.sorted.filtered_peak_2295
chr1	172363236	172363765	530	26.12	8.18403	3.29708	5.63429	C7KUGACXX_8_7962.sorted.filtered_peak_2296
chr1	172368651	172368970	320	15.88	3.62235	2.37282	1.42416	C7KUGACXX_8_7962.sorted.filtered_peak_2297
chr1	172398631	172398892	262	15.30	4.95503	2.99311	2.58982	C7KUGACXX_8_7962.sorted.filtered_peak_2298
chr1	172412866	172413583	718	27.35	8.77910	3.37646	6.21211	C7KUGACXX_8_7962.sorted.filtered_peak_2299
chr1	172501339	172502668	1330	96.24	38.88673	4.75210	35.41137	C7KUGACXX_8_7962.sorted.filtered_peak_2300
chr1	172608021	172608968	948	31.24	10.58572	3.58335	7.95617	C7KUGACXX_8_7962.sorted.filtered_peak_2301
chr1	172627939	172628359	421	29.92	7.82314	2.92980	5.30959	C7KUGACXX_8_7962.sorted.filtered_peak_2302
chr1	172631782	172632299	518	37.62	11.95591	3.53266	9.26147	C7KUGACXX_8_7962.sorted.filtered_peak_2303
chr1	172639882	172640220	339	21.70	4.91930	2.54781	2.56552	C7KUGACXX_8_7962.sorted.filtered_peak_2304
chr1	172644225	172644805	581	23.80	7.13506	3.12077	4.65070	C7KUGACXX_8_7962.sorted.filtered_peak_2305
chr1	172668310	172668772	463	38.65	13.38139	3.85914	10.61387	C7KUGACXX_8_7962.sorted.filtered_peak_2306
chr1	172677497	172677980	484	23.95	7.06544	3.11354	4.56379	C7KUGACXX_8_7962.sorted.filtered_peak_2307
chr1	172694218	172694505	288	13.41	3.39791	2.42124	1.23823	C7KUGACXX_8_7962.sorted.filtered_peak_2308
chr1	172715423	172715824	402	32.50	11.37288	3.77627	8.67778	C7KUGACXX_8_7962.sorted.filtered_peak_2309
chr1	172788014	172788840	827	18.84	5.27725	2.83228	2.90128	C7KUGACXX_8_7962.sorted.filtered_peak_2310
chr1	172807508	172807915	408	18.63	5.42879	2.91065	3.03315	C7KUGACXX_8_7962.sorted.filtered_peak_2311
chr1	172863716	172864747	1032	23.36	7.48127	3.19738	5.01284	C7KUGACXX_8_7962.sorted.filtered_peak_2312
chr1	172903072	172903412	341	14.66	3.86702	2.55558	1.61483	C7KUGACXX_8_7962.sorted.filtered_peak_2313
chr1	173174868	173175283	416	18.64	4.35252	2.50603	2.05582	C7KUGACXX_8_7962.sorted.filtered_peak_2314
chr1	173267562	173267974	413	14.94	4.47694	2.79751	2.16092	C7KUGACXX_8_7962.sorted.filtered_peak_2315
chr1	173379384	173379645	262	17.33	4.90722	2.80812	2.55126	C7KUGACXX_8_7962.sorted.filtered_peak_2316
chr1	173389463	173389812	350	15.43	4.74605	2.88586	2.39718	C7KUGACXX_8_7962.sorted.filtered_peak_2317
chr1	173398659	173399159	501	15.78	3.72651	2.42565	1.49816	C7KUGACXX_8_7962.sorted.filtered_peak_2318
chr1	173400419	173400668	250	17.72	4.89884	2.77596	2.54231	C7KUGACXX_8_7962.sorted.filtered_peak_2319
chr1	173445695	173446826	1132	43.75	13.67933	3.61121	10.90574	C7KUGACXX_8_7962.sorted.filtered_peak_2320
chr1	173683697	173684766	1070	32.37	12.14878	3.94593	9.44517	C7KUGACXX_8_7962.sorted.filtered_peak_2321
chr1	173793172	173794406	1235	61.32	26.12953	4.68592	23.04341	C7KUGACXX_8_7962.sorted.filtered_peak_2322
chr1	173836733	173838155	1423	82.15	25.09853	3.67567	22.02319	C7KUGACXX_8_7962.sorted.filtered_peak_2323
chr1	173915568	173915889	322	13.28	4.00207	2.71287	1.73276	C7KUGACXX_8_7962.sorted.filtered_peak_2324
chr1	173990849	173991946	1098	31.83	9.53272	3.22249	6.95064	C7KUGACXX_8_7962.sorted.filtered_peak_2325
chr1	174040351	174040600	250	13.74	4.26453	2.80062	1.96535	C7KUGACXX_8_7962.sorted.filtered_peak_2326
chr1	174121854	174122879	1026	21.71	5.57804	2.72896	3.19749	C7KUGACXX_8_7962.sorted.filtered_peak_2327
chr1	174127942	174129510	1569	50.47	14.26692	3.28652	11.50650	C7KUGACXX_8_7962.sorted.filtered_peak_2328
chr1	174135119	174135368	250	16.57	3.52576	2.30184	1.33454	C7KUGACXX_8_7962.sorted.filtered_peak_2329
chr1	174160374	174160625	252	17.08	5.92549	3.25906	3.48233	C7KUGACXX_8_7962.sorted.filtered_peak_2330
chr1	174173895	174174357	463	15.79	4.98425	2.94667	2.62767	C7KUGACXX_8_7962.sorted.filtered_peak_2331
chr1	174768576	174769299	724	24.83	8.65736	3.53529	6.09532	C7KUGACXX_8_7962.sorted.filtered_peak_2332
chr1	174907329	174907676	348	13.53	4.02989	2.70455	1.77486	C7KUGACXX_8_7962.sorted.filtered_peak_2333
chr1	174933575	174934064	490	46.75	10.87546	2.88751	8.21678	C7KUGACXX_8_7962.sorted.filtered_peak_2334
chr1	174937847	174938317	471	51.38	12.64382	3.00631	9.94204	C7KUGACXX_8_7962.sorted.filtered_peak_2335
chr1	174959545	174959945	401	14.83	4.10626	2.64525	1.83772	C7KUGACXX_8_7962.sorted.filtered_peak_2336
chr1	174968304	174969704	1401	92.82	34.26326	4.17695	30.94064	C7KUGACXX_8_7962.sorted.filtered_peak_2337
chr1	174992174	174992941	768	45.95	21.96669	5.13640	18.99794	C7KUGACXX_8_7962.sorted.filtered_peak_2338
chr1	174998834	174999190	357	21.18	8.63536	3.92385	6.05992	C7KUGACXX_8_7962.sorted.filtered_peak_2339
chr1	175158152	175158401	250	26.39	5.65332	2.55221	3.23757	C7KUGACXX_8_7962.sorted.filtered_peak_2340
chr1	175161487	175161945	459	27.78	5.66083	2.49646	3.24519	C7KUGACXX_8_7962.sorted.filtered_peak_2341
chr1	175177919	175179140	1222	28.51	9.11071	3.36283	6.53877	C7KUGACXX_8_7962.sorted.filtered_peak_2342
chr1	175288797	175289046	250	17.02	3.90033	2.42515	1.64883	C7KUGACXX_8_7962.sorted.filtered_peak_2343
chr1	175448684	175448987	304	16.13	3.69840	2.39285	1.48455	C7KUGACXX_8_7962.sorted.filtered_peak_2344
chr1	175483793	175484204	412	19.01	5.47866	2.90588	3.07628	C7KUGACXX_8_7962.sorted.filtered_peak_2345
chr1	175569740	175570591	852	20.99	5.57948	2.80070	3.18052	C7KUGACXX_8_7962.sorted.filtered_peak_2346
chr1	176175715	176177017	1303	67.03	25.80303	4.28885	22.72743	C7KUGACXX_8_7962.sorted.filtered_peak_2347
chr1	177352979	177353432	454	13.99	4.41447	2.84731	2.10169	C7KUGACXX_8_7962.sorted.filtered_peak_2348
chr1	178501460	178501792	333	18.47	6.08789	3.19370	3.64127	C7KUGACXX_8_7962.sorted.filtered_peak_2349
chr1	178511121	178512156	1036	27.45	8.48450	3.24229	5.94803	C7KUGACXX_8_7962.sorted.filtered_peak_2350
chr1	178607830	178608254	425	12.28	3.45656	2.52317	1.26170	C7KUGACXX_8_7962.sorted.filtered_peak_2351
chr1	178972033	178972376	344	13.32	3.52458	2.48617	1.31854	C7KUGACXX_8_7962.sorted.filtered_peak_2352
chr1	178994774	178995800	1027	33.77	9.92503	3.27210	7.29849	C7KUGACXX_8_7962.sorted.filtered_peak_2353
chr1	179006112	179006567	456	17.94	5.40478	2.94489	3.02126	C7KUGACXX_8_7962.sorted.filtered_peak_2354
chr1	179050592	179051702	1111	26.66	7.28944	2.96347	4.79727	C7KUGACXX_8_7962.sorted.filtered_peak_2355
chr1	179052083	179052332	250	22.07	4.81224	2.50321	2.45360	C7KUGACXX_8_7962.sorted.filtered_peak_2356
chr1	179090266	179090691	426	16.11	5.64655	3.19977	3.24640	C7KUGACXX_8_7962.sorted.filtered_peak_2357
chr1	179098829	179099142	314	23.29	9.35987	3.96483	6.75254	C7KUGACXX_8_7962.sorted.filtered_peak_2358
chr1	179112230	179112479	250	12.07	3.34295	2.48316	1.16476	C7KUGACXX_8_7962.sorted.filtered_peak_2359
chr1	179198306	179199126	821	21.42	6.26359	3.00257	3.82139	C7KUGACXX_8_7962.sorted.filtered_peak_2360
chr1	179262596	179263571	976	33.20	10.29887	3.44949	7.64744	C7KUGACXX_8_7962.sorted.filtered_peak_2361
chr1	179268048	179268612	565	20.91	4.78466	2.54585	2.43580	C7KUGACXX_8_7962.sorted.filtered_peak_2362
chr1	179334690	179335426	737	48.58	23.56737	5.47268	20.52435	C7KUGACXX_8_7962.sorted.filtered_peak_2363
chr1	179678991	179679270	280	17.75	5.14627	2.86086	2.78490	C7KUGACXX_8_7962.sorted.filtered_peak_2364
chr1	179778954	179779299	346	19.44	4.25657	2.43492	1.96899	C7KUGACXX_8_7962.sorted.filtered_peak_2365
chr1	179783891	179784574	684	30.83	10.45107	3.57931	7.81255	C7KUGACXX_8_7962.sorted.filtered_peak_2366
chr1	179846790	179847183	394	36.99	8.19937	2.71945	5.65245	C7KUGACXX_8_7962.sorted.filtered_peak_2367
chr1	179851124	179852820	1697	61.07	19.62277	3.57043	16.71834	C7KUGACXX_8_7962.sorted.filtered_peak_2368
chr1	179923207	179924549	1343	59.92	24.66875	4.49167	21.63494	C7KUGACXX_8_7962.sorted.filtered_peak_2369
chr1	180123472	180124487	1016	52.10	19.44242	4.15182	16.53181	C7KUGACXX_8_7962.sorted.filtered_peak_2370
chr1	180471355	180472327	973	46.15	18.55602	4.56910	15.62317	C7KUGACXX_8_7962.sorted.filtered_peak_2371
chr1	180485100	180485419	320	15.84	4.49198	2.74480	2.16723	C7KUGACXX_8_7962.sorted.filtered_peak_2372
chr1	180554645	180554924	280	20.30	7.99014	3.79837	5.42785	C7KUGACXX_8_7962.sorted.filtered_peak_2373
chr1	180600836	180602038	1203	44.66	16.84745	4.02325	14.01214	C7KUGACXX_8_7962.sorted.filtered_peak_2374
chr1	180923446	180923826	381	15.79	3.72065	2.42268	1.49019	C7KUGACXX_8_7962.sorted.filtered_peak_2375
chr1	180950831	180951084	254	16.01	4.79327	2.85054	2.45792	C7KUGACXX_8_7962.sorted.filtered_peak_2376
chr1	180990851	180992567	1717	39.61	11.88635	3.28473	9.22940	C7KUGACXX_8_7962.sorted.filtered_peak_2377
chr1	181002607	181003429	823	33.64	12.99205	4.09451	10.25739	C7KUGACXX_8_7962.sorted.filtered_peak_2378
chr1	181013702	181014072	371	14.07	4.45087	2.86265	2.13054	C7KUGACXX_8_7962.sorted.filtered_peak_2379
chr1	181031646	181032388	743	16.66	5.06799	2.90083	2.71172	C7KUGACXX_8_7962.sorted.filtered_peak_2380
chr1	181057514	181058420	907	57.09	17.71132	3.44105	14.90368	C7KUGACXX_8_7962.sorted.filtered_peak_2381
chr1	181058701	181059675	975	35.66	5.63904	2.22904	3.24308	C7KUGACXX_8_7962.sorted.filtered_peak_2382
chr1	181068585	181069025	441	27.18	6.42518	2.73695	3.95422	C7KUGACXX_8_7962.sorted.filtered_peak_2383
chr1	181073959	181075134	1176	52.60	17.07134	3.70985	14.21721	C7KUGACXX_8_7962.sorted.filtered_peak_2384
chr1	181103702	181104100	399	22.56	5.84658	2.79946	3.42156	C7KUGACXX_8_7962.sorted.filtered_peak_2385
chr1	181111627	181112131	505	25.71	6.21182	2.73274	3.77083	C7KUGACXX_8_7962.sorted.filtered_peak_2386
chr1	181118418	181119162	745	23.99	7.53780	3.22271	5.03836	C7KUGACXX_8_7962.sorted.filtered_peak_2387
chr1	181128660	181129188	529	23.89	9.73609	3.99886	7.13084	C7KUGACXX_8_7962.sorted.filtered_peak_2388
chr1	181135515	181136045	531	17.92	4.89526	2.76040	2.53699	C7KUGACXX_8_7962.sorted.filtered_peak_2389
chr1	181159010	181159263	254	15.24	4.67881	2.87610	2.33248	C7KUGACXX_8_7962.sorted.filtered_peak_2390
chr1	181365436	181365707	272	14.92	3.55337	2.40028	1.35832	C7KUGACXX_8_7962.sorted.filtered_peak_2391
chr1	181393984	181394451	468	21.65	7.31207	3.37633	4.79519	C7KUGACXX_8_7962.sorted.filtered_peak_2392
chr1	181998472	181999511	1040	61.17	30.22153	5.56558	27.01371	C7KUGACXX_8_7962.sorted.filtered_peak_2393
chr1	182015947	182016196	250	15.01	5.02055	3.04234	2.64867	C7KUGACXX_8_7962.sorted.filtered_peak_2394
chr1	182023941	182024526	586	16.60	4.20537	2.57088	1.91444	C7KUGACXX_8_7962.sorted.filtered_peak_2395
chr1	182054036	182054374	339	22.89	4.75861	2.42929	2.42767	C7KUGACXX_8_7962.sorted.filtered_peak_2396
chr1	182056380	182056845	466	26.44	6.63011	2.82638	4.15452	C7KUGACXX_8_7962.sorted.filtered_peak_2397
chr1	182112421	182112888	468	15.72	4.13329	2.59577	1.85688	C7KUGACXX_8_7962.sorted.filtered_peak_2398
chr1	182228366	182228991	626	19.73	6.07546	3.05672	3.64402	C7KUGACXX_8_7962.sorted.filtered_peak_2399
chr1	182360413	182361154	742	26.91	7.27088	2.98290	4.76084	C7KUGACXX_8_7962.sorted.filtered_peak_2400
chr1	182365887	182366184	298	17.43	4.41540	2.60478	2.10416	C7KUGACXX_8_7962.sorted.filtered_peak_2401
chr1	182399828	182400197	370	24.45	8.98053	3.72960	6.37725	C7KUGACXX_8_7962.sorted.filtered_peak_2402
chr1	182411701	182411950	250	12.76	3.71263	2.61402	1.47862	C7KUGACXX_8_7962.sorted.filtered_peak_2403
chr1	182557571	182558580	1010	22.18	7.08649	3.25859	4.57958	C7KUGACXX_8_7962.sorted.filtered_peak_2404
chr1	182572440	182572830	391	31.33	5.88669	2.43041	3.44948	C7KUGACXX_8_7962.sorted.filtered_peak_2405
chr1	182573143	182573844	702	42.77	12.05720	3.26062	9.36108	C7KUGACXX_8_7962.sorted.filtered_peak_2406
chr1	182584082	182584537	456	27.02	5.11057	2.38068	2.73290	C7KUGACXX_8_7962.sorted.filtered_peak_2407
chr1	182584815	182585565	751	36.09	10.07364	3.15990	7.45438	C7KUGACXX_8_7962.sorted.filtered_peak_2408
chr1	182751350	182751680	331	15.99	4.18790	2.60220	1.90902	C7KUGACXX_8_7962.sorted.filtered_peak_2409
chr1	182758417	182759210	794	34.77	12.38873	3.82135	9.68285	C7KUGACXX_8_7962.sorted.filtered_peak_2410
chr1	182808092	182809333	1242	62.01	24.27507	4.34212	21.24564	C7KUGACXX_8_7962.sorted.filtered_peak_2411
chr1	182859133	182859549	417	14.73	4.53361	2.84939	2.20682	C7KUGACXX_8_7962.sorted.filtered_peak_2412
chr1	182870800	182871117	318	14.55	4.73510	2.95431	2.38702	C7KUGACXX_8_7962.sorted.filtered_peak_2413
chr1	183149937	183150279	343	17.07	5.75812	3.18095	3.33309	C7KUGACXX_8_7962.sorted.filtered_peak_2414
chr1	183163892	183164704	813	19.92	7.23411	3.45343	4.74741	C7KUGACXX_8_7962.sorted.filtered_peak_2415
chr1	183440112	183441992	1881	56.62	14.28295	3.05326	11.52916	C7KUGACXX_8_7962.sorted.filtered_peak_2416
chr1	183467501	183467890	390	18.51	5.62349	2.98884	3.22852	C7KUGACXX_8_7962.sorted.filtered_peak_2417
chr1	183512660	183513026	367	17.06	5.46539	3.05509	3.06967	C7KUGACXX_8_7962.sorted.filtered_peak_2418
chr1	183549398	183549700	303	14.16	3.80550	2.55549	1.58338	C7KUGACXX_8_7962.sorted.filtered_peak_2419
chr1	183559475	183559812	338	19.47	5.12385	2.74782	2.74572	C7KUGACXX_8_7962.sorted.filtered_peak_2420
chr1	183604202	183605450	1249	64.40	24.89178	4.00273	21.89715	C7KUGACXX_8_7962.sorted.filtered_peak_2421
chr1	183621462	183621711	250	21.87	6.31096	2.99691	3.86025	C7KUGACXX_8_7962.sorted.filtered_peak_2422
chr1	183774059	183774899	841	15.12	3.78821	2.48876	1.56230	C7KUGACXX_8_7962.sorted.filtered_peak_2423
chr1	183811577	183812204	628	22.84	7.10042	3.19599	4.60160	C7KUGACXX_8_7962.sorted.filtered_peak_2424
chr1	183857484	183857848	365	14.82	3.95087	2.58173	1.68799	C7KUGACXX_8_7962.sorted.filtered_peak_2425
chr1	183884922	183885678	757	32.86	11.99044	3.82579	9.31635	C7KUGACXX_8_7962.sorted.filtered_peak_2426
chr1	183925554	183926249	696	51.97	24.44764	5.13650	21.41488	C7KUGACXX_8_7962.sorted.filtered_peak_2427
chr1	183937069	183937482	414	17.73	5.66949	3.08054	3.25696	C7KUGACXX_8_7962.sorted.filtered_peak_2428
chr1	184002795	184003221	427	19.17	4.51479	2.54306	2.19010	C7KUGACXX_8_7962.sorted.filtered_peak_2429
chr1	184020415	184021373	959	30.81	11.04181	3.68591	8.40605	C7KUGACXX_8_7962.sorted.filtered_peak_2430
chr1	184129489	184129873	385	32.78	10.15573	3.41257	7.51467	C7KUGACXX_8_7962.sorted.filtered_peak_2431
chr1	184130367	184130811	445	22.98	4.83950	2.46375	2.48593	C7KUGACXX_8_7962.sorted.filtered_peak_2432
chr1	184349685	184350104	420	25.23	8.72118	3.54994	6.14145	C7KUGACXX_8_7962.sorted.filtered_peak_2433
chr1	184356024	184357194	1171	28.40	6.57164	2.71377	4.09626	C7KUGACXX_8_7962.sorted.filtered_peak_2434
chr1	184460716	184461491	776	23.24	7.75148	3.34821	5.24149	C7KUGACXX_8_7962.sorted.filtered_peak_2435
chr1	184630974	184631272	299	16.61	4.19616	2.56363	1.91107	C7KUGACXX_8_7962.sorted.filtered_peak_2436
chr1	184633019	184633420	402	16.58	4.37777	2.64083	2.07540	C7KUGACXX_8_7962.sorted.filtered_peak_2437
chr1	184712159	184712626	468	39.16	14.79130	4.16816	11.98089	C7KUGACXX_8_7962.sorted.filtered_peak_2438
chr1	184715007	184715295	289	22.00	4.26533	2.32470	1.96581	C7KUGACXX_8_7962.sorted.filtered_peak_2439
chr1	184716520	184716775	256	22.39	4.29462	2.31431	2.00177	C7KUGACXX_8_7962.sorted.filtered_peak_2440
chr1	184723442	184724791	1350	71.91	29.32499	4.43175	26.15538	C7KUGACXX_8_7962.sorted.filtered_peak_2441
chr1	184755806	184756055	250	12.87	3.60650	2.55426	1.40752	C7KUGACXX_8_7962.sorted.filtered_peak_2442
chr1	184774725	184775006	282	18.63	5.88185	3.09676	3.44912	C7KUGACXX_8_7962.sorted.filtered_peak_2443
chr1	184809627	184810188	562	31.50	10.15650	3.51362	7.50921	C7KUGACXX_8_7962.sorted.filtered_peak_2444
chr1	184812848	184813437	590	19.88	5.35320	2.78865	2.97663	C7KUGACXX_8_7962.sorted.filtered_peak_2445
chr1	184836042	184836802	761	35.68	13.40346	4.04764	10.65698	C7KUGACXX_8_7962.sorted.filtered_peak_2446
chr1	184859629	184860128	500	27.16	8.25645	3.26010	5.69939	C7KUGACXX_8_7962.sorted.filtered_peak_2447
chr1	184861370	184861709	340	19.96	4.19587	2.38678	1.91112	C7KUGACXX_8_7962.sorted.filtered_peak_2448
chr1	184922828	184923748	921	15.36	3.90127	2.52164	1.65919	C7KUGACXX_8_7962.sorted.filtered_peak_2449
chr1	184942618	184943932	1315	27.86	6.26907	2.65532	3.81422	C7KUGACXX_8_7962.sorted.filtered_peak_2450
chr1	184951008	184951583	576	21.33	6.51675	3.13216	4.03846	C7KUGACXX_8_7962.sorted.filtered_peak_2451
chr1	185014425	185015027	603	30.27	8.97972	3.25449	6.38776	C7KUGACXX_8_7962.sorted.filtered_peak_2452
chr1	185125491	185127024	1534	64.50	22.58022	3.80191	19.62001	C7KUGACXX_8_7962.sorted.filtered_peak_2453
chr1	185139460	185139758	299	13.59	4.18623	2.77167	1.90031	C7KUGACXX_8_7962.sorted.filtered_peak_2454
chr1	185250296	185250671	376	23.22	7.89978	3.45348	5.35439	C7KUGACXX_8_7962.sorted.filtered_peak_2455
chr1	185285239	185285636	398	45.20	9.30368	2.67456	6.69952	C7KUGACXX_8_7962.sorted.filtered_peak_2456
chr1	185285895	185287293	1399	54.55	16.17753	3.28216	13.40415	C7KUGACXX_8_7962.sorted.filtered_peak_2457
chr1	185307853	185308610	758	31.76	11.34520	3.86341	8.64022	C7KUGACXX_8_7962.sorted.filtered_peak_2458
chr1	185389771	185390539	769	29.17	9.92021	3.61037	7.28687	C7KUGACXX_8_7962.sorted.filtered_peak_2459
chr1	185408799	185409666	868	37.85	14.50104	4.20832	11.70169	C7KUGACXX_8_7962.sorted.filtered_peak_2460
chr1	185528866	185529560	695	35.02	11.74899	3.65354	9.05664	C7KUGACXX_8_7962.sorted.filtered_peak_2461
chr1	185530723	185531096	374	22.08	4.27573	2.32174	1.97956	C7KUGACXX_8_7962.sorted.filtered_peak_2462
chr1	185535985	185536800	816	32.04	11.36495	3.69217	8.71860	C7KUGACXX_8_7962.sorted.filtered_peak_2463
chr1	185606007	185606307	301	14.14	4.49307	2.87619	2.16818	C7KUGACXX_8_7962.sorted.filtered_peak_2464
chr1	185663135	185663497	363	14.95	4.95345	3.01838	2.59296	C7KUGACXX_8_7962.sorted.filtered_peak_2465
chr1	186343623	186345179	1557	68.96	25.17589	4.02880	22.12727	C7KUGACXX_8_7962.sorted.filtered_peak_2466
chr1	186373699	186374015	317	16.40	5.44709	3.11121	3.03992	C7KUGACXX_8_7962.sorted.filtered_peak_2467
chr1	186587518	186588048	531	21.22	6.33621	3.05174	3.88389	C7KUGACXX_8_7962.sorted.filtered_peak_2468
chr1	186649343	186650248	906	23.28	6.13620	2.82433	3.70871	C7KUGACXX_8_7962.sorted.filtered_peak_2469
chr1	186708083	186708365	283	21.11	6.43101	3.11889	3.95710	C7KUGACXX_8_7962.sorted.filtered_peak_2470
chr1	186745076	186745481	406	16.68	5.48283	3.08508	3.08287	C7KUGACXX_8_7962.sorted.filtered_peak_2471
chr1	186762189	186762958	770	16.58	5.65598	3.18066	3.24090	C7KUGACXX_8_7962.sorted.filtered_peak_2472
chr1	186798006	186798591	586	14.37	4.03145	2.63769	1.77801	C7KUGACXX_8_7962.sorted.filtered_peak_2473
chr1	186964022	186964375	354	16.42	4.04388	2.50700	1.78495	C7KUGACXX_8_7962.sorted.filtered_peak_2474
chr1	187732445	187732718	274	15.03	5.03056	3.04605	2.65737	C7KUGACXX_8_7962.sorted.filtered_peak_2475
chr1	192476017	192476333	317	12.09	3.35227	2.48651	1.17253	C7KUGACXX_8_7962.sorted.filtered_peak_2476
chr1	192485683	192486415	733	47.54	19.47455	4.52287	16.56053	C7KUGACXX_8_7962.sorted.filtered_peak_2477
chr1	192499365	192499826	462	20.69	6.43684	3.12171	3.97983	C7KUGACXX_8_7962.sorted.filtered_peak_2478
chr1	192508022	192508438	417	27.44	9.56669	3.61361	6.96027	C7KUGACXX_8_7962.sorted.filtered_peak_2479
chr1	192514140	192514585	446	22.50	4.68791	2.43185	2.35991	C7KUGACXX_8_7962.sorted.filtered_peak_2480
chr1	192515190	192515646	457	21.92	3.63309	2.12412	1.42589	C7KUGACXX_8_7962.sorted.filtered_peak_2481
chr1	192520127	192520436	310	23.60	4.38740	2.29722	2.08377	C7KUGACXX_8_7962.sorted.filtered_peak_2482
chr1	192522025	192522298	274	20.19	3.86822	2.26361	1.62326	C7KUGACXX_8_7962.sorted.filtered_peak_2483
chr1	192528562	192528977	416	20.01	5.18431	2.73293	2.80704	C7KUGACXX_8_7962.sorted.filtered_peak_2484
chr1	192544512	192545203	692	49.76	15.52386	3.54821	12.73618	C7KUGACXX_8_7962.sorted.filtered_peak_2485
chr1	192578284	192578640	357	22.52	7.60455	3.41283	5.07191	C7KUGACXX_8_7962.sorted.filtered_peak_2486
chr1	192775044	192775372	329	42.90	10.33481	2.95110	7.68348	C7KUGACXX_8_7962.sorted.filtered_peak_2487
chr1	192777742	192778631	890	49.72	13.71227	3.30506	10.94157	C7KUGACXX_8_7962.sorted.filtered_peak_2488
chr1	192905829	192906302	474	16.80	4.48411	2.67412	2.16360	C7KUGACXX_8_7962.sorted.filtered_peak_2489
chr1	193027685	193029166	1482	48.50	18.08078	3.85241	15.25606	C7KUGACXX_8_7962.sorted.filtered_peak_2490
chr1	193073923	193074979	1057	23.38	6.72866	3.04892	4.24042	C7KUGACXX_8_7962.sorted.filtered_peak_2491
chr1	193090719	193091702	984	61.30	24.34166	4.48861	21.28842	C7KUGACXX_8_7962.sorted.filtered_peak_2492
chr1	193155216	193155956	741	20.79	4.41009	2.41226	2.12124	C7KUGACXX_8_7962.sorted.filtered_peak_2493
chr1	193210214	193210648	435	26.41	9.98169	3.85927	7.34750	C7KUGACXX_8_7962.sorted.filtered_peak_2494
chr1	193280413	193280774	362	22.42	6.46780	2.99008	4.01831	C7KUGACXX_8_7962.sorted.filtered_peak_2495
chr1	193307072	193307546	475	15.12	4.68847	2.87689	2.35621	C7KUGACXX_8_7962.sorted.filtered_peak_2496
chr1	193337559	193337912	354	17.89	5.65198	3.05954	3.23999	C7KUGACXX_8_7962.sorted.filtered_peak_2497
chr1	193376073	193376354	282	17.73	5.15937	2.88294	2.77726	C7KUGACXX_8_7962.sorted.filtered_peak_2498
chr1	193387525	193387960	436	18.95	5.71480	3.00004	3.30012	C7KUGACXX_8_7962.sorted.filtered_peak_2499
chr1	193418142	193418585	444	15.82	5.42455	3.14886	3.02806	C7KUGACXX_8_7962.sorted.filtered_peak_2500
chr1	193448317	193448824	508	37.97	17.04618	4.90780	14.16737	C7KUGACXX_8_7962.sorted.filtered_peak_2501
chr1	193506621	193507127	507	18.44	3.29212	2.13157	1.15103	C7KUGACXX_8_7962.sorted.filtered_peak_2502
chr1	193509397	193509864	468	21.46	4.65219	2.46630	2.32639	C7KUGACXX_8_7962.sorted.filtered_peak_2503
chr1	193538980	193539269	290	16.43	5.92136	3.31197	3.48257	C7KUGACXX_8_7962.sorted.filtered_peak_2504
chr1	193561240	193561852	613	21.65	6.03241	2.89590	3.61299	C7KUGACXX_8_7962.sorted.filtered_peak_2505
chr1	193722490	193722739	250	13.46	4.10248	2.74822	1.81773	C7KUGACXX_8_7962.sorted.filtered_peak_2506
chr1	194194998	194195248	251	14.73	3.99210	2.60127	1.73595	C7KUGACXX_8_7962.sorted.filtered_peak_2507
chr1	194259038	194259303	266	17.47	5.84800	3.19471	3.40805	C7KUGACXX_8_7962.sorted.filtered_peak_2508
chr1	195164507	195165148	642	26.56	8.94041	3.51787	6.34684	C7KUGACXX_8_7962.sorted.filtered_peak_2509
chr1	196620741	196621410	670	21.24	5.79034	2.87097	3.36409	C7KUGACXX_8_7962.sorted.filtered_peak_2510
chr1	196630063	196630333	271	18.53	5.37458	2.91668	2.96741	C7KUGACXX_8_7962.sorted.filtered_peak_2511
chr1	197115214	197116260	1047	35.39	11.41520	3.40740	8.78861	C7KUGACXX_8_7962.sorted.filtered_peak_2512
chr1	197169762	197171004	1243	53.86	19.93267	3.98711	17.04335	C7KUGACXX_8_7962.sorted.filtered_peak_2513
chr1	197360438	197360860	423	16.55	5.28103	3.02104	2.89195	C7KUGACXX_8_7962.sorted.filtered_peak_2514
chr1	197495975	197496224	250	17.86	6.07513	3.24285	3.63074	C7KUGACXX_8_7962.sorted.filtered_peak_2515
chr1	197708069	197708318	250	15.42	4.22041	2.65673	1.92708	C7KUGACXX_8_7962.sorted.filtered_peak_2516
chr1	197720194	197720443	250	12.50	3.57106	2.56505	1.35561	C7KUGACXX_8_7962.sorted.filtered_peak_2517
chr1	197730938	197731187	250	17.09	4.82308	2.79826	2.46557	C7KUGACXX_8_7962.sorted.filtered_peak_2518
chr1	197743790	197746119	2330	32.66	6.11527	2.40507	3.69217	C7KUGACXX_8_7962.sorted.filtered_peak_2519
chr1	197838061	197838369	309	17.37	5.33506	2.97764	2.93945	C7KUGACXX_8_7962.sorted.filtered_peak_2520
chr1	197871544	197872440	897	36.37	11.61081	3.52065	8.93337	C7KUGACXX_8_7962.sorted.filtered_peak_2521
chr1	197918352	197918643	292	13.76	4.27094	2.80305	1.97098	C7KUGACXX_8_7962.sorted.filtered_peak_2522
chr1	198071693	198072046	354	19.06	6.31345	3.22368	3.85372	C7KUGACXX_8_7962.sorted.filtered_peak_2523
chr1	198112832	198113176	345	12.10	3.35682	2.48815	1.17633	C7KUGACXX_8_7962.sorted.filtered_peak_2524
chr1	198125791	198126940	1150	36.73	6.46147	2.39108	3.98681	C7KUGACXX_8_7962.sorted.filtered_peak_2525
chr1	198128052	198128495	444	50.17	13.43470	3.22899	10.67823	C7KUGACXX_8_7962.sorted.filtered_peak_2526
chr1	198136488	198137139	652	22.83	5.38886	2.62208	3.01265	C7KUGACXX_8_7962.sorted.filtered_peak_2527
chr1	198145066	198145503	438	20.42	4.84258	2.58403	2.49648	C7KUGACXX_8_7962.sorted.filtered_peak_2528
chr1	198157203	198157705	503	35.49	13.50353	4.04612	10.76552	C7KUGACXX_8_7962.sorted.filtered_peak_2529
chr1	198252262	198252628	367	13.60	3.69529	2.54669	1.46578	C7KUGACXX_8_7962.sorted.filtered_peak_2530
chr1	198489886	198490135	250	17.60	3.51047	2.24676	1.33292	C7KUGACXX_8_7962.sorted.filtered_peak_2531
chr1	198525986	198526439	454	28.91	10.12747	3.67794	7.49314	C7KUGACXX_8_7962.sorted.filtered_peak_2532
chr1	198533814	198534191	378	13.27	4.01649	2.71174	1.75512	C7KUGACXX_8_7962.sorted.filtered_peak_2533
chr1	198589769	198591034	1266	43.97	11.26512	3.06446	8.59641	C7KUGACXX_8_7962.sorted.filtered_peak_2534
chr1	198596720	198597215	496	18.86	4.06639	2.38812	1.81091	C7KUGACXX_8_7962.sorted.filtered_peak_2535
chr1	198607809	198608357	549	25.41	4.40763	2.23370	2.10649	C7KUGACXX_8_7962.sorted.filtered_peak_2536
chr1	198625635	198626117	483	31.17	7.34566	2.78395	4.83357	C7KUGACXX_8_7962.sorted.filtered_peak_2537
chr1	198626586	198626972	387	26.13	5.39016	2.48265	3.00627	C7KUGACXX_8_7962.sorted.filtered_peak_2538
chr1	198638116	198638561	446	27.90	7.46008	2.96685	4.95385	C7KUGACXX_8_7962.sorted.filtered_peak_2539
chr1	198650872	198651558	687	59.87	20.35728	3.89787	17.41182	C7KUGACXX_8_7962.sorted.filtered_peak_2540
chr1	198668531	198668916	386	17.97	5.66504	3.05064	3.25569	C7KUGACXX_8_7962.sorted.filtered_peak_2541
chr1	198906455	198906723	269	21.89	4.69063	2.45966	2.35899	C7KUGACXX_8_7962.sorted.filtered_peak_2542
chr1	199010471	199011124	654	37.26	15.25750	4.31410	12.47366	C7KUGACXX_8_7962.sorted.filtered_peak_2543
chr1	199058679	199059339	661	20.49	8.67075	4.03437	6.08846	C7KUGACXX_8_7962.sorted.filtered_peak_2544
chr1	199142511	199142939	429	25.95	8.93817	3.56891	6.34400	C7KUGACXX_8_7962.sorted.filtered_peak_2545
chr1	199212567	199212856	290	18.57	6.42372	3.32740	3.95381	C7KUGACXX_8_7962.sorted.filtered_peak_2546
chr1	199911026	199911424	399	13.95	4.38476	2.83973	2.07342	C7KUGACXX_8_7962.sorted.filtered_peak_2547
chr1	200098592	200099044	453	26.84	10.55018	4.03976	7.88330	C7KUGACXX_8_7962.sorted.filtered_peak_2548
chr1	200122393	200122773	381	24.26	6.42089	2.88473	3.95681	C7KUGACXX_8_7962.sorted.filtered_peak_2549
chr1	200123253	200123694	442	32.35	11.44905	3.81408	8.75516	C7KUGACXX_8_7962.sorted.filtered_peak_2550
chr1	200195207	200195888	682	16.31	3.84111	2.43926	1.60992	C7KUGACXX_8_7962.sorted.filtered_peak_2551
chr1	200271397	200271895	499	20.61	5.56474	2.83765	3.15075	C7KUGACXX_8_7962.sorted.filtered_peak_2552
chr1	200321103	200321370	268	18.57	6.68890	3.45011	4.19154	C7KUGACXX_8_7962.sorted.filtered_peak_2553
chr1	200378648	200379721	1074	41.15	16.14926	3.99044	13.38248	C7KUGACXX_8_7962.sorted.filtered_peak_2554
chr1	200406937	200407282	346	20.46	6.54808	3.19803	4.07682	C7KUGACXX_8_7962.sorted.filtered_peak_2555
chr1	200442831	200443165	335	19.06	6.23405	3.21749	3.76681	C7KUGACXX_8_7962.sorted.filtered_peak_2556
chr1	200452545	200452941	397	17.76	5.36394	2.94744	2.97812	C7KUGACXX_8_7962.sorted.filtered_peak_2557
chr1	200479333	200479608	276	13.60	4.08594	2.72877	1.81823	C7KUGACXX_8_7962.sorted.filtered_peak_2558
chr1	200589623	200590205	583	38.07	14.50685	4.13007	11.72470	C7KUGACXX_8_7962.sorted.filtered_peak_2559
chr1	200597335	200597876	542	17.89	4.52226	2.62351	2.19322	C7KUGACXX_8_7962.sorted.filtered_peak_2560
chr1	200638488	200639566	1079	45.06	16.96804	4.23743	14.10107	C7KUGACXX_8_7962.sorted.filtered_peak_2561
chr1	200707583	200708717	1135	20.15	4.37721	2.43897	2.07311	C7KUGACXX_8_7962.sorted.filtered_peak_2562
chr1	200857346	200857784	439	22.26	6.22908	2.94440	3.78490	C7KUGACXX_8_7962.sorted.filtered_peak_2563
chr1	200874888	200875269	382	20.42	6.93627	3.32479	4.45674	C7KUGACXX_8_7962.sorted.filtered_peak_2564
chr1	200887692	200887988	297	12.85	3.76353	2.63152	1.52310	C7KUGACXX_8_7962.sorted.filtered_peak_2565
chr1	200948589	200948891	303	15.70	3.99964	2.53902	1.74712	C7KUGACXX_8_7962.sorted.filtered_peak_2566
chr1	200988426	200988988	563	46.63	11.90674	3.05148	9.22522	C7KUGACXX_8_7962.sorted.filtered_peak_2567
chr1	200992414	200993104	691	43.47	10.28837	2.82950	7.68862	C7KUGACXX_8_7962.sorted.filtered_peak_2568
chr1	201012159	201012408	250	15.82	4.28464	2.65711	1.98623	C7KUGACXX_8_7962.sorted.filtered_peak_2569
chr1	201083315	201083986	672	21.80	5.93425	2.88406	3.49793	C7KUGACXX_8_7962.sorted.filtered_peak_2570
chr1	201123270	201123879	610	37.95	16.01514	4.47166	13.19594	C7KUGACXX_8_7962.sorted.filtered_peak_2571
chr1	201223659	201223937	279	20.01	7.59606	3.66279	5.05658	C7KUGACXX_8_7962.sorted.filtered_peak_2572
chr1	201404846	201405131	286	13.33	4.03320	2.72203	1.76191	C7KUGACXX_8_7962.sorted.filtered_peak_2573
chr1	201437971	201438619	649	22.48	7.03649	3.20432	4.53875	C7KUGACXX_8_7962.sorted.filtered_peak_2574
chr1	201449596	201450061	466	28.42	7.67153	3.02628	5.12890	C7KUGACXX_8_7962.sorted.filtered_peak_2575
chr1	201451194	201451567	374	24.58	6.03023	2.74871	3.58902	C7KUGACXX_8_7962.sorted.filtered_peak_2576
chr1	201475534	201476685	1152	22.41	6.00289	2.79126	3.61742	C7KUGACXX_8_7962.sorted.filtered_peak_2577
chr1	201762198	201762500	303	14.71	4.03006	2.62280	1.76442	C7KUGACXX_8_7962.sorted.filtered_peak_2578
chr1	201797859	201798632	774	43.30	16.89161	4.23220	14.05604	C7KUGACXX_8_7962.sorted.filtered_peak_2579
chr1	201924290	201925037	748	54.22	27.13202	5.70911	23.99109	C7KUGACXX_8_7962.sorted.filtered_peak_2580
chr1	201951406	201952412	1007	26.60	9.59505	3.66000	7.00155	C7KUGACXX_8_7962.sorted.filtered_peak_2581
chr1	202104355	202104786	432	19.16	6.90004	3.43326	4.41403	C7KUGACXX_8_7962.sorted.filtered_peak_2582
chr1	202113716	202114441	726	22.13	5.02395	2.54771	2.67301	C7KUGACXX_8_7962.sorted.filtered_peak_2583
chr1	202133873	202134125	253	28.16	5.38904	2.40994	2.99271	C7KUGACXX_8_7962.sorted.filtered_peak_2584
chr1	202140661	202141110	450	15.62	4.35624	2.69765	2.05155	C7KUGACXX_8_7962.sorted.filtered_peak_2585
chr1	202172630	202172894	265	16.29	4.47187	2.70336	2.15597	C7KUGACXX_8_7962.sorted.filtered_peak_2586
chr1	202264628	202265258	631	25.31	9.12905	3.71006	6.52214	C7KUGACXX_8_7962.sorted.filtered_peak_2587
chr1	202310772	202311518	747	53.33	25.78065	5.34349	22.69112	C7KUGACXX_8_7962.sorted.filtered_peak_2588
chr1	202317350	202318807	1458	44.87	18.30463	4.05438	15.51021	C7KUGACXX_8_7962.sorted.filtered_peak_2589
chr1	202453271	202453528	258	14.93	4.99382	3.02754	2.63111	C7KUGACXX_8_7962.sorted.filtered_peak_2590
chr1	202535063	202535317	255	16.49	4.94171	2.88814	2.57727	C7KUGACXX_8_7962.sorted.filtered_peak_2591
chr1	202598407	202598668	262	20.47	8.63272	4.07924	6.02660	C7KUGACXX_8_7962.sorted.filtered_peak_2592
chr1	202721172	202721441	270	12.72	3.69293	2.60655	1.46310	C7KUGACXX_8_7962.sorted.filtered_peak_2593
chr1	202779756	202780390	635	44.35	13.59434	3.55215	10.82099	C7KUGACXX_8_7962.sorted.filtered_peak_2594
chr1	202803808	202804403	596	19.26	4.85860	2.65535	2.51389	C7KUGACXX_8_7962.sorted.filtered_peak_2595
chr1	202804573	202805068	496	19.27	4.76633	2.61738	2.43492	C7KUGACXX_8_7962.sorted.filtered_peak_2596
chr1	202857617	202858628	1012	87.69	43.29975	5.92255	39.71361	C7KUGACXX_8_7962.sorted.filtered_peak_2597
chr1	202895831	202896659	829	41.49	18.03054	4.75062	15.14511	C7KUGACXX_8_7962.sorted.filtered_peak_2598
chr1	202926946	202927909	964	38.16	14.77430	3.95268	12.05117	C7KUGACXX_8_7962.sorted.filtered_peak_2599
chr1	202935980	202936752	773	32.86	10.94136	3.56609	8.28905	C7KUGACXX_8_7962.sorted.filtered_peak_2600
chr1	202937099	202937400	302	20.56	4.10697	2.32941	1.82939	C7KUGACXX_8_7962.sorted.filtered_peak_2601
chr1	202968196	202969002	807	15.10	4.72241	2.88761	2.39039	C7KUGACXX_8_7962.sorted.filtered_peak_2602
chr1	202976045	202977009	965	39.69	17.04020	4.67143	14.16639	C7KUGACXX_8_7962.sorted.filtered_peak_2603
chr1	202995258	202995960	703	28.69	11.12094	3.90024	8.49444	C7KUGACXX_8_7962.sorted.filtered_peak_2604
chr1	203236438	203237046	609	28.50	8.18120	3.14730	5.62832	C7KUGACXX_8_7962.sorted.filtered_peak_2605
chr1	203240233	203240552	320	26.84	4.84189	2.30798	2.49336	C7KUGACXX_8_7962.sorted.filtered_peak_2606
chr1	203242267	203242718	452	31.77	7.77881	2.84978	5.25531	C7KUGACXX_8_7962.sorted.filtered_peak_2607
chr1	203256254	203256998	745	52.29	11.55029	2.81109	8.86801	C7KUGACXX_8_7962.sorted.filtered_peak_2608
chr1	203258588	203259071	484	52.43	11.51634	2.82342	8.82605	C7KUGACXX_8_7962.sorted.filtered_peak_2609
chr1	203259440	203259990	551	55.84	13.05870	2.98167	10.30428	C7KUGACXX_8_7962.sorted.filtered_peak_2610
chr1	203274112	203275076	965	54.04	18.40539	3.79303	15.54550	C7KUGACXX_8_7962.sorted.filtered_peak_2611
chr1	203289965	203290605	641	31.28	7.43846	2.77559	4.93763	C7KUGACXX_8_7962.sorted.filtered_peak_2612
chr1	203296208	203297387	1180	58.43	19.92132	3.91527	16.99061	C7KUGACXX_8_7962.sorted.filtered_peak_2613
chr1	203456827	203457251	425	22.72	8.06373	3.54435	5.51916	C7KUGACXX_8_7962.sorted.filtered_peak_2614
chr1	203576320	203576808	489	36.22	16.92689	5.08643	14.04868	C7KUGACXX_8_7962.sorted.filtered_peak_2615
chr1	203582328	203582613	286	18.88	6.90149	3.48697	4.40372	C7KUGACXX_8_7962.sorted.filtered_peak_2616
chr1	203594766	203595309	544	38.94	8.58473	2.75487	6.00430	C7KUGACXX_8_7962.sorted.filtered_peak_2617
chr1	203595521	203596101	581	36.68	7.37370	2.57321	4.85883	C7KUGACXX_8_7962.sorted.filtered_peak_2618
chr1	203618589	203618858	270	20.67	4.29182	2.39193	1.98733	C7KUGACXX_8_7962.sorted.filtered_peak_2619
chr1	203622171	203622680	510	29.26	8.55230	3.16130	6.00266	C7KUGACXX_8_7962.sorted.filtered_peak_2620
chr1	203630306	203630629	324	18.05	5.21839	2.85700	2.85549	C7KUGACXX_8_7962.sorted.filtered_peak_2621
chr1	203632120	203632651	532	15.64	3.94920	2.52380	1.70031	C7KUGACXX_8_7962.sorted.filtered_peak_2622
chr1	203642902	203643650	749	44.33	17.38143	4.30345	14.52216	C7KUGACXX_8_7962.sorted.filtered_peak_2623
chr1	203651616	203652153	538	15.51	5.09958	3.03040	2.73184	C7KUGACXX_8_7962.sorted.filtered_peak_2624
chr1	203712991	203713364	374	13.21	3.52165	2.49255	1.31850	C7KUGACXX_8_7962.sorted.filtered_peak_2625
chr1	203723694	203723943	250	12.75	3.70839	2.61236	1.47509	C7KUGACXX_8_7962.sorted.filtered_peak_2626
chr1	203733703	203735007	1305	37.84	15.44406	4.21954	12.66222	C7KUGACXX_8_7962.sorted.filtered_peak_2627
chr1	203764356	203765388	1033	35.59	13.18959	3.84669	10.48500	C7KUGACXX_8_7962.sorted.filtered_peak_2628
chr1	203830400	203831278	879	45.91	20.87782	4.81446	17.94354	C7KUGACXX_8_7962.sorted.filtered_peak_2629
chr1	203889559	203889927	369	22.30	10.22415	4.42725	7.57451	C7KUGACXX_8_7962.sorted.filtered_peak_2630
chr1	204098352	204098642	291	15.61	3.98343	2.54129	1.72961	C7KUGACXX_8_7962.sorted.filtered_peak_2631
chr1	204298071	204298372	302	13.70	3.55116	2.47186	1.36557	C7KUGACXX_8_7962.sorted.filtered_peak_2632
chr1	204332590	204333058	469	23.38	7.03191	3.16499	4.51846	C7KUGACXX_8_7962.sorted.filtered_peak_2633
chr1	204380162	204381409	1248	55.81	19.38406	3.76638	16.50434	C7KUGACXX_8_7962.sorted.filtered_peak_2634
chr1	204400337	204400753	417	18.89	6.45621	3.31441	3.98206	C7KUGACXX_8_7962.sorted.filtered_peak_2635
chr1	204422264	204422648	385	31.59	10.62135	3.61838	7.97209	C7KUGACXX_8_7962.sorted.filtered_peak_2636
chr1	204463175	204464232	1058	37.43	10.76364	3.30845	8.08996	C7KUGACXX_8_7962.sorted.filtered_peak_2637
chr1	204475543	204476718	1176	41.04	12.92498	3.59966	10.17553	C7KUGACXX_8_7962.sorted.filtered_peak_2638
chr1	204485256	204486040	785	63.21	24.78678	4.55648	21.71223	C7KUGACXX_8_7962.sorted.filtered_peak_2639
chr1	204490280	204490689	410	34.27	9.48822	3.14937	6.88327	C7KUGACXX_8_7962.sorted.filtered_peak_2640
chr1	204513467	204513904	438	27.93	10.45248	3.83267	7.81948	C7KUGACXX_8_7962.sorted.filtered_peak_2641
chr1	204525936	204526187	252	14.54	4.71595	2.95336	2.36145	C7KUGACXX_8_7962.sorted.filtered_peak_2642
chr1	204534887	204535298	412	15.93	4.26637	2.63297	1.98671	C7KUGACXX_8_7962.sorted.filtered_peak_2643
chr1	204547874	204548493	620	19.72	5.28398	2.77402	2.90786	C7KUGACXX_8_7962.sorted.filtered_peak_2644
chr1	204660877	204661156	280	13.79	3.49527	2.44102	1.31353	C7KUGACXX_8_7962.sorted.filtered_peak_2645
chr1	204760834	204761258	425	13.83	4.30373	2.81284	2.00160	C7KUGACXX_8_7962.sorted.filtered_peak_2646
chr1	204776098	204776708	611	31.48	12.11484	4.02196	9.41700	C7KUGACXX_8_7962.sorted.filtered_peak_2647
chr1	205090943	205091886	944	49.41	21.41708	4.85251	18.44026	C7KUGACXX_8_7962.sorted.filtered_peak_2648
chr1	205110810	205111440	631	17.39	5.79776	3.16569	3.37311	C7KUGACXX_8_7962.sorted.filtered_peak_2649
chr1	205140545	205141000	456	29.55	13.51844	4.67260	10.76967	C7KUGACXX_8_7962.sorted.filtered_peak_2650
chr1	205168650	205169168	519	16.23	5.67597	3.21278	3.26634	C7KUGACXX_8_7962.sorted.filtered_peak_2651
chr1	205180209	205181312	1104	45.67	18.80200	4.54738	15.89790	C7KUGACXX_8_7962.sorted.filtered_peak_2652
chr1	205196779	205197366	588	31.23	6.93129	2.68090	4.43999	C7KUGACXX_8_7962.sorted.filtered_peak_2653
chr1	205197893	205198229	337	23.50	3.39111	2.00314	1.22822	C7KUGACXX_8_7962.sorted.filtered_peak_2654
chr1	205198709	205199137	429	31.68	7.27666	2.75013	4.76072	C7KUGACXX_8_7962.sorted.filtered_peak_2655
chr1	205225284	205225630	347	18.39	5.20770	2.85080	2.82200	C7KUGACXX_8_7962.sorted.filtered_peak_2656
chr1	205242405	205243354	950	20.69	5.88603	2.91500	3.46756	C7KUGACXX_8_7962.sorted.filtered_peak_2657
chr1	205253919	205254360	442	38.86	6.74937	2.38278	4.26441	C7KUGACXX_8_7962.sorted.filtered_peak_2658
chr1	205254848	205255342	495	46.32	10.60977	2.85038	7.96260	C7KUGACXX_8_7962.sorted.filtered_peak_2659
chr1	205255691	205256097	407	38.47	6.40161	2.33023	3.93308	C7KUGACXX_8_7962.sorted.filtered_peak_2660
chr1	205257263	205257784	522	64.50	20.01177	3.73868	17.04739	C7KUGACXX_8_7962.sorted.filtered_peak_2661
chr1	205282849	205283107	259	18.41	4.11451	2.43543	1.83341	C7KUGACXX_8_7962.sorted.filtered_peak_2662
chr1	205290427	205291124	698	29.05	8.29769	3.13877	5.73716	C7KUGACXX_8_7962.sorted.filtered_peak_2663
chr1	205399904	205400202	299	18.59	6.24037	3.23379	3.78951	C7KUGACXX_8_7962.sorted.filtered_peak_2664
chr1	205409728	205410020	293	20.02	5.18691	2.74064	2.80005	C7KUGACXX_8_7962.sorted.filtered_peak_2665
chr1	205410285	205410632	348	21.24	5.87437	2.90730	3.43933	C7KUGACXX_8_7962.sorted.filtered_peak_2666
chr1	205498079	205498361	283	16.36	3.71503	2.38899	1.48918	C7KUGACXX_8_7962.sorted.filtered_peak_2667
chr1	205560957	205561460	504	23.41	7.32508	3.23803	4.81010	C7KUGACXX_8_7962.sorted.filtered_peak_2668
chr1	205580102	205580358	257	17.14	5.63943	3.14352	3.20994	C7KUGACXX_8_7962.sorted.filtered_peak_2669
chr1	205600074	205601585	1512	51.13	15.47782	3.50289	12.66775	C7KUGACXX_8_7962.sorted.filtered_peak_2670
chr1	205626761	205627014	254	16.77	4.49022	2.67968	2.16857	C7KUGACXX_8_7962.sorted.filtered_peak_2671
chr1	205628108	205628407	300	18.20	4.59548	2.62653	2.26738	C7KUGACXX_8_7962.sorted.filtered_peak_2672
chr1	205672478	205672885	408	12.55	3.41018	2.48289	1.24344	C7KUGACXX_8_7962.sorted.filtered_peak_2673
chr1	205680263	205680683	421	19.13	7.04042	3.49557	4.54797	C7KUGACXX_8_7962.sorted.filtered_peak_2674
chr1	205718123	205719730	1608	54.86	17.03598	3.62358	14.16668	C7KUGACXX_8_7962.sorted.filtered_peak_2675
chr1	205744097	205744954	858	44.38	17.77675	4.34429	14.91836	C7KUGACXX_8_7962.sorted.filtered_peak_2676
chr1	205781823	205782676	854	38.72	15.64202	4.21264	12.86298	C7KUGACXX_8_7962.sorted.filtered_peak_2677
chr1	205888358	205888607	250	14.56	3.97527	2.59890	1.73619	C7KUGACXX_8_7962.sorted.filtered_peak_2678
chr1	206234260	206234763	504	20.24	6.88815	3.32730	4.40650	C7KUGACXX_8_7962.sorted.filtered_peak_2679
chr1	206260479	206260929	451	12.61	3.47248	2.50692	1.29917	C7KUGACXX_8_7962.sorted.filtered_peak_2680
chr1	206310250	206310691	442	19.97	6.01756	3.03330	3.58259	C7KUGACXX_8_7962.sorted.filtered_peak_2681
chr1	206635216	206635518	303	17.74	3.88420	2.37957	1.64388	C7KUGACXX_8_7962.sorted.filtered_peak_2682
chr1	206643217	206644646	1430	26.07	5.02938	2.38387	2.66819	C7KUGACXX_8_7962.sorted.filtered_peak_2683
chr1	206652584	206652943	360	14.52	3.55510	2.42437	1.35578	C7KUGACXX_8_7962.sorted.filtered_peak_2684
chr1	206677355	206677694	340	19.87	4.05137	2.34246	1.78493	C7KUGACXX_8_7962.sorted.filtered_peak_2685
chr1	206680670	206680972	303	22.20	5.06691	2.55536	2.71755	C7KUGACXX_8_7962.sorted.filtered_peak_2686
chr1	206718116	206718579	464	17.33	5.62365	3.08645	3.22633	C7KUGACXX_8_7962.sorted.filtered_peak_2687
chr1	206725240	206725694	455	33.26	8.83207	3.03851	6.25746	C7KUGACXX_8_7962.sorted.filtered_peak_2688
chr1	206729952	206730781	830	40.54	8.59687	2.66047	6.04637	C7KUGACXX_8_7962.sorted.filtered_peak_2689
chr1	206736304	206736758	455	42.30	12.84301	3.46585	10.11389	C7KUGACXX_8_7962.sorted.filtered_peak_2690
chr1	206748491	206749189	699	38.28	9.88449	2.98445	7.29327	C7KUGACXX_8_7962.sorted.filtered_peak_2691
chr1	206753232	206753712	481	42.79	10.48959	2.98748	7.83406	C7KUGACXX_8_7962.sorted.filtered_peak_2692
chr1	206763266	206764112	847	31.28	10.76748	3.57748	8.15314	C7KUGACXX_8_7962.sorted.filtered_peak_2693
chr1	206785456	206786165	710	54.70	24.40313	5.08211	21.32664	C7KUGACXX_8_7962.sorted.filtered_peak_2694
chr1	206808483	206809235	753	31.60	10.60280	3.58284	7.96198	C7KUGACXX_8_7962.sorted.filtered_peak_2695
chr1	206857921	206858436	516	31.79	8.19430	2.96326	5.64042	C7KUGACXX_8_7962.sorted.filtered_peak_2696
chr1	206858702	206859365	664	23.30	4.18424	2.24454	1.90800	C7KUGACXX_8_7962.sorted.filtered_peak_2697
chr1	206876952	206877406	455	21.85	4.21576	2.31464	1.92200	C7KUGACXX_8_7962.sorted.filtered_peak_2698
chr1	206888174	206888423	250	21.33	4.93724	2.57003	2.58160	C7KUGACXX_8_7962.sorted.filtered_peak_2699
chr1	206889370	206889818	449	19.51	4.02688	2.34825	1.76208	C7KUGACXX_8_7962.sorted.filtered_peak_2700
chr1	206890607	206890937	331	20.87	4.72226	2.51969	2.38773	C7KUGACXX_8_7962.sorted.filtered_peak_2701
chr1	206910463	206910790	328	20.85	4.48210	2.43467	2.18718	C7KUGACXX_8_7962.sorted.filtered_peak_2702
chr1	206930986	206931584	599	19.64	5.61987	2.90399	3.21906	C7KUGACXX_8_7962.sorted.filtered_peak_2703
chr1	206939655	206940179	525	31.57	9.46912	3.30819	6.85823	C7KUGACXX_8_7962.sorted.filtered_peak_2704
chr1	206942699	206943140	442	29.20	7.18562	2.83230	4.68304	C7KUGACXX_8_7962.sorted.filtered_peak_2705
chr1	206957756	206958231	476	33.87	10.41870	3.37333	7.79070	C7KUGACXX_8_7962.sorted.filtered_peak_2706
chr1	206959854	206960143	290	23.41	5.21633	2.55109	2.84578	C7KUGACXX_8_7962.sorted.filtered_peak_2707
chr1	206976530	206977175	646	53.45	23.34356	4.87474	20.32682	C7KUGACXX_8_7962.sorted.filtered_peak_2708
chr1	206982084	206982537	454	15.42	3.85518	2.49970	1.60798	C7KUGACXX_8_7962.sorted.filtered_peak_2709
chr1	206990090	206990610	521	24.57	9.62957	3.93553	7.01192	C7KUGACXX_8_7962.sorted.filtered_peak_2710
chr1	207064043	207064374	332	19.23	6.04158	3.10001	3.60375	C7KUGACXX_8_7962.sorted.filtered_peak_2711
chr1	207085847	207086229	383	22.78	7.41994	3.32600	4.90120	C7KUGACXX_8_7962.sorted.filtered_peak_2712
chr1	207095034	207095559	526	35.88	10.43687	3.31125	7.77792	C7KUGACXX_8_7962.sorted.filtered_peak_2713
chr1	207096309	207096853	545	31.03	7.73012	2.90377	5.18703	C7KUGACXX_8_7962.sorted.filtered_peak_2714
chr1	207098666	207099015	350	25.44	4.77691	2.34149	2.43250	C7KUGACXX_8_7962.sorted.filtered_peak_2715
chr1	207223928	207224475	548	28.18	6.68150	2.71018	4.23562	C7KUGACXX_8_7962.sorted.filtered_peak_2716
chr1	207226171	207226745	575	39.31	13.05669	3.68553	10.32360	C7KUGACXX_8_7962.sorted.filtered_peak_2717
chr1	207271039	207271540	502	15.50	4.13537	2.61391	1.85618	C7KUGACXX_8_7962.sorted.filtered_peak_2718
chr1	207494345	207495504	1160	75.07	32.71481	4.96715	29.41157	C7KUGACXX_8_7962.sorted.filtered_peak_2719
chr1	207509394	207510657	1264	27.27	8.71939	3.35084	6.16340	C7KUGACXX_8_7962.sorted.filtered_peak_2720
chr1	207571127	207571417	291	14.68	4.72909	2.93146	2.39679	C7KUGACXX_8_7962.sorted.filtered_peak_2721
chr1	207672870	207673171	302	17.06	6.00812	3.28611	3.57155	C7KUGACXX_8_7962.sorted.filtered_peak_2722
chr1	207925099	207925944	846	34.73	14.58035	4.37767	11.81474	C7KUGACXX_8_7962.sorted.filtered_peak_2723
chr1	207972173	207972830	658	21.31	5.86521	2.87943	3.44201	C7KUGACXX_8_7962.sorted.filtered_peak_2724
chr1	207980486	207980792	307	13.28	3.56244	2.50768	1.35251	C7KUGACXX_8_7962.sorted.filtered_peak_2725
chr1	207989190	207989526	337	15.38	3.90790	2.51655	1.67868	C7KUGACXX_8_7962.sorted.filtered_peak_2726
chr1	207999073	207999641	569	47.12	15.20769	3.68037	12.40397	C7KUGACXX_8_7962.sorted.filtered_peak_2727
chr1	208021534	208021853	320	19.23	6.08251	3.12451	3.64077	C7KUGACXX_8_7962.sorted.filtered_peak_2728
chr1	208035100	208035526	427	33.23	11.54072	3.75876	8.84821	C7KUGACXX_8_7962.sorted.filtered_peak_2729
chr1	208042382	208042752	371	29.72	6.38062	2.60236	3.92521	C7KUGACXX_8_7962.sorted.filtered_peak_2730
chr1	208046345	208047066	722	27.43	7.20771	2.94255	4.69543	C7KUGACXX_8_7962.sorted.filtered_peak_2731
chr1	208056354	208057227	874	20.20	4.52275	2.48917	2.20360	C7KUGACXX_8_7962.sorted.filtered_peak_2732
chr1	208077556	208077994	439	13.34	3.62188	2.53108	1.40422	C7KUGACXX_8_7962.sorted.filtered_peak_2733
chr1	208136505	208137253	749	29.49	9.43937	3.31970	6.87901	C7KUGACXX_8_7962.sorted.filtered_peak_2734
chr1	208362653	208362902	250	16.36	5.86125	3.29847	3.42349	C7KUGACXX_8_7962.sorted.filtered_peak_2735
chr1	208417625	208418098	474	18.41	4.24721	2.48132	1.95932	C7KUGACXX_8_7962.sorted.filtered_peak_2736
chr1	208418498	208418884	387	20.99	5.61732	2.81528	3.21629	C7KUGACXX_8_7962.sorted.filtered_peak_2737
chr1	208854068	208854445	378	12.32	3.47398	2.53032	1.27409	C7KUGACXX_8_7962.sorted.filtered_peak_2738
chr1	209162023	209162450	428	21.93	9.59685	4.19097	6.98963	C7KUGACXX_8_7962.sorted.filtered_peak_2739
chr1	209743055	209743304	250	16.75	3.99138	2.46856	1.74903	C7KUGACXX_8_7962.sorted.filtered_peak_2740
chr1	209800769	209801325	557	16.55	3.93178	2.46333	1.68503	C7KUGACXX_8_7962.sorted.filtered_peak_2741
chr1	209824601	209824882	282	17.13	3.86897	2.40935	1.61928	C7KUGACXX_8_7962.sorted.filtered_peak_2742
chr1	209830526	209830859	334	19.93	5.12095	2.71802	2.74453	C7KUGACXX_8_7962.sorted.filtered_peak_2743
chr1	209833309	209833655	347	17.78	4.55460	2.62816	2.24461	C7KUGACXX_8_7962.sorted.filtered_peak_2744
chr1	209846558	209846939	382	28.64	10.02372	3.67664	7.39078	C7KUGACXX_8_7962.sorted.filtered_peak_2745
chr1	209859257	209859850	594	20.00	5.66167	2.90173	3.24734	C7KUGACXX_8_7962.sorted.filtered_peak_2746
chr1	209869726	209870021	296	14.40	3.69454	2.49445	1.46792	C7KUGACXX_8_7962.sorted.filtered_peak_2747
chr1	209920954	209921542	589	37.31	11.75233	3.49576	9.06931	C7KUGACXX_8_7962.sorted.filtered_peak_2748
chr1	209925073	209925446	374	29.18	4.16675	2.06667	1.88592	C7KUGACXX_8_7962.sorted.filtered_peak_2749
chr1	209929027	209930190	1164	33.12	7.88407	2.78467	5.36512	C7KUGACXX_8_7962.sorted.filtered_peak_2750
chr1	209941470	209942178	709	39.56	11.11030	3.17525	8.47115	C7KUGACXX_8_7962.sorted.filtered_peak_2751
chr1	209942532	209943207	676	33.33	7.11724	2.61096	4.63623	C7KUGACXX_8_7962.sorted.filtered_peak_2752
chr1	209957573	209958303	731	58.65	26.77298	4.93104	23.69350	C7KUGACXX_8_7962.sorted.filtered_peak_2753
chr1	209979469	209979908	440	19.16	5.85497	3.03671	3.42852	C7KUGACXX_8_7962.sorted.filtered_peak_2754
chr1	210000932	210001719	788	44.45	20.50342	5.04496	17.54947	C7KUGACXX_8_7962.sorted.filtered_peak_2755
chr1	210033685	210033975	291	15.49	4.92587	2.95347	2.57012	C7KUGACXX_8_7962.sorted.filtered_peak_2756
chr1	210484536	210484860	325	15.91	5.05843	2.98360	2.68118	C7KUGACXX_8_7962.sorted.filtered_peak_2757
chr1	210502093	210502724	632	18.76	4.99386	2.73254	2.63711	C7KUGACXX_8_7962.sorted.filtered_peak_2758
chr1	210547731	210548011	281	14.99	4.25104	2.70244	1.95837	C7KUGACXX_8_7962.sorted.filtered_peak_2759
chr1	210827108	210827445	338	18.38	6.48897	3.36218	4.01873	C7KUGACXX_8_7962.sorted.filtered_peak_2760
chr1	211307457	211307732	276	20.82	5.64331	2.85531	3.22094	C7KUGACXX_8_7962.sorted.filtered_peak_2761
chr1	211431943	211433012	1070	49.45	17.14933	3.81640	14.32365	C7KUGACXX_8_7962.sorted.filtered_peak_2762
chr1	211434036	211434406	371	36.31	8.33468	2.80859	5.76223	C7KUGACXX_8_7962.sorted.filtered_peak_2763
chr1	211496625	211497143	519	24.98	6.05075	2.74597	3.59891	C7KUGACXX_8_7962.sorted.filtered_peak_2764
chr1	211499807	211500286	480	22.50	4.13449	2.25986	1.85849	C7KUGACXX_8_7962.sorted.filtered_peak_2765
chr1	211500903	211501156	254	24.60	5.15216	2.48317	2.77915	C7KUGACXX_8_7962.sorted.filtered_peak_2766
chr1	211508664	211509551	888	16.64	4.05163	2.50407	1.79047	C7KUGACXX_8_7962.sorted.filtered_peak_2767
chr1	211555795	211556475	681	36.91	13.91709	3.97511	11.19255	C7KUGACXX_8_7962.sorted.filtered_peak_2768
chr1	211687315	211687709	395	18.14	3.84154	2.34877	1.59756	C7KUGACXX_8_7962.sorted.filtered_peak_2769
chr1	211688650	211689230	581	20.96	5.45039	2.75045	3.06547	C7KUGACXX_8_7962.sorted.filtered_peak_2770
chr1	211751153	211751402	250	29.95	4.29701	2.08313	1.99327	C7KUGACXX_8_7962.sorted.filtered_peak_2771
chr1	211752163	211753118	956	58.37	21.18013	4.00323	18.23559	C7KUGACXX_8_7962.sorted.filtered_peak_2772
chr1	211828572	211828887	316	16.43	4.31462	2.62707	2.01638	C7KUGACXX_8_7962.sorted.filtered_peak_2773
chr1	211848855	211849382	528	30.38	12.63899	4.31456	9.92145	C7KUGACXX_8_7962.sorted.filtered_peak_2774
chr1	211854062	211854698	637	30.70	11.39631	3.97245	8.68754	C7KUGACXX_8_7962.sorted.filtered_peak_2775
chr1	211868520	211868974	455	23.45	9.23520	3.88575	6.64026	C7KUGACXX_8_7962.sorted.filtered_peak_2776
chr1	211871868	211872366	499	17.86	4.23106	2.50272	1.95348	C7KUGACXX_8_7962.sorted.filtered_peak_2777
chr1	212003419	212004461	1043	29.17	8.50397	3.14603	5.96792	C7KUGACXX_8_7962.sorted.filtered_peak_2778
chr1	212185346	212185644	299	17.81	5.85976	3.16182	3.42672	C7KUGACXX_8_7962.sorted.filtered_peak_2779
chr1	212208304	212209444	1141	82.30	32.92108	4.62042	29.64885	C7KUGACXX_8_7962.sorted.filtered_peak_2780
chr1	212295020	212295373	354	18.03	5.15587	2.85300	2.78141	C7KUGACXX_8_7962.sorted.filtered_peak_2781
chr1	212336017	212336266	250	14.30	3.73376	2.51753	1.50770	C7KUGACXX_8_7962.sorted.filtered_peak_2782
chr1	212360028	212360293	266	18.30	6.46736	3.36942	3.99209	C7KUGACXX_8_7962.sorted.filtered_peak_2783
chr1	212398594	212399276	683	32.47	12.81321	4.21944	10.06595	C7KUGACXX_8_7962.sorted.filtered_peak_2784
chr1	212429438	212430108	671	23.74	8.10170	3.41152	5.57859	C7KUGACXX_8_7962.sorted.filtered_peak_2785
chr1	212457900	212459391	1492	69.74	23.49904	3.73531	20.50622	C7KUGACXX_8_7962.sorted.filtered_peak_2786
chr1	212541434	212541683	250	13.37	4.04982	2.73026	1.77132	C7KUGACXX_8_7962.sorted.filtered_peak_2787
chr1	212587883	212588588	706	33.54	12.00436	3.83317	9.30190	C7KUGACXX_8_7962.sorted.filtered_peak_2788
chr1	212606005	212606576	572	25.98	8.67760	3.50903	6.08312	C7KUGACXX_8_7962.sorted.filtered_peak_2789
chr1	212650525	212650852	328	22.11	6.77448	3.15886	4.28085	C7KUGACXX_8_7962.sorted.filtered_peak_2790
chr1	212661975	212662305	331	19.88	5.39404	2.80759	3.00536	C7KUGACXX_8_7962.sorted.filtered_peak_2791
chr1	212731881	212732774	894	40.18	15.55929	4.19008	12.76230	C7KUGACXX_8_7962.sorted.filtered_peak_2792
chr1	212740140	212740880	741	23.88	8.30355	3.45313	5.77549	C7KUGACXX_8_7962.sorted.filtered_peak_2793
chr1	212769527	212770122	596	32.52	13.65464	4.35136	10.91608	C7KUGACXX_8_7962.sorted.filtered_peak_2794
chr1	212781672	212782681	1010	45.66	12.18842	3.16497	9.48296	C7KUGACXX_8_7962.sorted.filtered_peak_2795
chr1	212803268	212803649	382	15.96	3.69289	2.39882	1.48380	C7KUGACXX_8_7962.sorted.filtered_peak_2796
chr1	212809815	212810435	621	18.12	5.03606	2.79287	2.67164	C7KUGACXX_8_7962.sorted.filtered_peak_2797
chr1	212838471	212838989	519	19.87	7.52602	3.60671	5.01259	C7KUGACXX_8_7962.sorted.filtered_peak_2798
chr1	212856208	212856640	433	19.00	3.73431	2.27004	1.50563	C7KUGACXX_8_7962.sorted.filtered_peak_2799
chr1	212894672	212895410	739	20.38	7.14373	3.43248	4.63504	C7KUGACXX_8_7962.sorted.filtered_peak_2800
chr1	212901143	212901546	404	15.90	4.02704	2.54143	1.76198	C7KUGACXX_8_7962.sorted.filtered_peak_2801
chr1	212942921	212943250	330	12.78	3.72146	2.61774	1.48443	C7KUGACXX_8_7962.sorted.filtered_peak_2802
chr1	212955646	212956358	713	14.28	4.58889	2.90348	2.26080	C7KUGACXX_8_7962.sorted.filtered_peak_2803
chr1	212964782	212965522	741	47.07	21.37233	4.97610	18.40321	C7KUGACXX_8_7962.sorted.filtered_peak_2804
chr1	212967971	212968332	362	22.22	4.70944	2.45687	2.36953	C7KUGACXX_8_7962.sorted.filtered_peak_2805
chr1	213031103	213032156	1054	38.43	12.91662	3.53222	10.23666	C7KUGACXX_8_7962.sorted.filtered_peak_2806
chr1	213123659	213124093	435	21.48	6.28030	3.03390	3.81653	C7KUGACXX_8_7962.sorted.filtered_peak_2807
chr1	213188578	213189381	804	50.54	22.47772	4.91802	19.48473	C7KUGACXX_8_7962.sorted.filtered_peak_2808
chr1	213224295	213225257	963	27.81	9.67620	3.68055	7.03857	C7KUGACXX_8_7962.sorted.filtered_peak_2809
chr1	213243827	213244170	344	15.57	4.68896	2.84372	2.35657	C7KUGACXX_8_7962.sorted.filtered_peak_2810
chr1	213256052	213256736	685	18.03	5.90600	3.16258	3.46854	C7KUGACXX_8_7962.sorted.filtered_peak_2811
chr1	213263313	213263617	305	16.03	5.69568	3.23605	3.28221	C7KUGACXX_8_7962.sorted.filtered_peak_2812
chr1	214401822	214402071	250	14.07	3.73036	2.52963	1.51359	C7KUGACXX_8_7962.sorted.filtered_peak_2813
chr1	214434955	214435337	383	17.18	5.60994	3.08873	3.21208	C7KUGACXX_8_7962.sorted.filtered_peak_2814
chr1	214454039	214455159	1121	30.06	8.72196	3.16418	6.15962	C7KUGACXX_8_7962.sorted.filtered_peak_2815
chr1	214601106	214601508	403	30.45	12.60021	4.33701	9.86207	C7KUGACXX_8_7962.sorted.filtered_peak_2816
chr1	214613056	214613307	252	17.07	4.47307	2.65212	2.15155	C7KUGACXX_8_7962.sorted.filtered_peak_2817
chr1	214775983	214776871	889	54.97	27.78471	5.43848	24.66764	C7KUGACXX_8_7962.sorted.filtered_peak_2818
chr1	214801465	214801844	380	18.96	4.81561	2.65845	2.47186	C7KUGACXX_8_7962.sorted.filtered_peak_2819
chr1	214805536	214805793	258	19.45	5.35788	2.83555	2.96185	C7KUGACXX_8_7962.sorted.filtered_peak_2820
chr1	215716574	215716823	250	16.86	4.77264	2.78496	2.42818	C7KUGACXX_8_7962.sorted.filtered_peak_2821
chr1	215740895	215741205	311	18.20	4.40686	2.55459	2.09918	C7KUGACXX_8_7962.sorted.filtered_peak_2822
chr1	217655683	217656138	456	19.00	7.11513	3.55449	4.60913	C7KUGACXX_8_7962.sorted.filtered_peak_2823
chr1	217804046	217804814	769	30.68	12.38801	4.23110	9.66703	C7KUGACXX_8_7962.sorted.filtered_peak_2824
chr1	218458193	218458977	785	36.70	16.01161	4.62277	13.18744	C7KUGACXX_8_7962.sorted.filtered_peak_2825
chr1	218490667	218490916	250	14.34	4.60742	2.91466	2.26832	C7KUGACXX_8_7962.sorted.filtered_peak_2826
chr1	218550541	218551097	557	15.15	5.06050	3.02984	2.71078	C7KUGACXX_8_7962.sorted.filtered_peak_2827
chr1	219346928	219347727	800	36.27	13.21055	3.85643	10.50353	C7KUGACXX_8_7962.sorted.filtered_peak_2828
chr1	220186957	220187274	318	13.02	3.67476	2.57391	1.46891	C7KUGACXX_8_7962.sorted.filtered_peak_2829
chr1	220218910	220220213	1304	48.37	21.16817	4.26420	18.29676	C7KUGACXX_8_7962.sorted.filtered_peak_2830
chr1	220262874	220263680	807	49.41	17.99230	4.05668	15.12320	C7KUGACXX_8_7962.sorted.filtered_peak_2831
chr1	220267199	220267967	769	35.05	8.60800	2.80864	6.09340	C7KUGACXX_8_7962.sorted.filtered_peak_2832
chr1	220286556	220286938	383	15.44	5.26018	3.12324	2.86126	C7KUGACXX_8_7962.sorted.filtered_peak_2833
chr1	220323218	220323623	406	12.04	3.16882	2.39829	1.05518	C7KUGACXX_8_7962.sorted.filtered_peak_2834
chr1	220329998	220330300	303	15.88	4.74768	2.84139	2.41625	C7KUGACXX_8_7962.sorted.filtered_peak_2835
chr1	220445447	220446199	753	58.36	28.44620	5.44224	25.29435	C7KUGACXX_8_7962.sorted.filtered_peak_2836
chr1	220863524	220863977	454	15.55	4.18752	2.63279	1.89995	C7KUGACXX_8_7962.sorted.filtered_peak_2837
chr1	220906434	220906820	387	16.45	5.33594	3.04867	2.94358	C7KUGACXX_8_7962.sorted.filtered_peak_2838
chr1	220983489	220983836	348	16.37	4.95830	2.89684	2.60136	C7KUGACXX_8_7962.sorted.filtered_peak_2839
chr1	221651498	221651790	293	16.24	5.06697	2.95754	2.69808	C7KUGACXX_8_7962.sorted.filtered_peak_2840
chr1	221881344	221881801	458	36.50	9.95081	3.14345	7.32291	C7KUGACXX_8_7962.sorted.filtered_peak_2841
chr1	221885607	221885972	366	32.65	6.30521	2.47366	3.84848	C7KUGACXX_8_7962.sorted.filtered_peak_2842
chr1	221886271	221886847	577	38.92	10.59251	3.15393	7.94767	C7KUGACXX_8_7962.sorted.filtered_peak_2843
chr1	221900812	221901063	252	16.87	3.78201	2.38700	1.54446	C7KUGACXX_8_7962.sorted.filtered_peak_2844
chr1	221915085	221916697	1613	67.37	20.64947	3.46387	17.71181	C7KUGACXX_8_7962.sorted.filtered_peak_2845
chr1	221951021	221951591	571	28.20	8.36712	3.21648	5.80772	C7KUGACXX_8_7962.sorted.filtered_peak_2846
chr1	222003008	222003293	286	18.31	4.52987	2.59091	2.21077	C7KUGACXX_8_7962.sorted.filtered_peak_2847
chr1	222013140	222013478	339	14.70	4.03696	2.62632	1.77249	C7KUGACXX_8_7962.sorted.filtered_peak_2848
chr1	222593947	222594288	342	14.21	4.07988	2.68067	1.80043	C7KUGACXX_8_7962.sorted.filtered_peak_2849
chr1	222628529	222629011	483	18.90	5.39247	2.88128	2.99763	C7KUGACXX_8_7962.sorted.filtered_peak_2850
chr1	222638507	222639280	774	28.76	11.84745	4.31993	9.12102	C7KUGACXX_8_7962.sorted.filtered_peak_2851
chr1	222763021	222763817	797	32.86	12.97249	4.17558	10.23625	C7KUGACXX_8_7962.sorted.filtered_peak_2852
chr1	222790815	222792047	1233	32.23	10.24236	3.32113	7.65801	C7KUGACXX_8_7962.sorted.filtered_peak_2853
chr1	222807850	222808107	258	19.33	6.53092	3.30908	4.04495	C7KUGACXX_8_7962.sorted.filtered_peak_2854
chr1	222817080	222818211	1132	41.29	15.39321	4.05658	12.59134	C7KUGACXX_8_7962.sorted.filtered_peak_2855
chr1	222826772	222827198	427	23.94	6.21922	2.84129	3.76892	C7KUGACXX_8_7962.sorted.filtered_peak_2856
chr1	222827961	222828636	676	30.75	10.36575	3.53045	7.76231	C7KUGACXX_8_7962.sorted.filtered_peak_2857
chr1	222885158	222885456	299	29.46	4.90724	2.24155	2.55725	C7KUGACXX_8_7962.sorted.filtered_peak_2858
chr1	222885766	222887056	1291	53.87	18.76059	3.96705	15.86007	C7KUGACXX_8_7962.sorted.filtered_peak_2859
chr1	222988102	222988732	631	26.52	9.53868	3.75125	6.90492	C7KUGACXX_8_7962.sorted.filtered_peak_2860
chr1	223254554	223255000	447	20.54	5.96458	2.97979	3.52882	C7KUGACXX_8_7962.sorted.filtered_peak_2861
chr1	223296860	223297167	308	12.22	3.36601	2.48271	1.21484	C7KUGACXX_8_7962.sorted.filtered_peak_2862
chr1	223307040	223307398	359	22.20	7.37723	3.36759	4.85162	C7KUGACXX_8_7962.sorted.filtered_peak_2863
chr1	223316208	223316830	623	25.58	8.84856	3.57132	6.25845	C7KUGACXX_8_7962.sorted.filtered_peak_2864
chr1	223422191	223422512	322	13.88	4.34105	2.82693	2.03101	C7KUGACXX_8_7962.sorted.filtered_peak_2865
chr1	223688775	223689248	474	30.50	12.42069	4.24625	9.69859	C7KUGACXX_8_7962.sorted.filtered_peak_2866
chr1	223885765	223886269	505	19.49	5.86324	3.01120	3.43777	C7KUGACXX_8_7962.sorted.filtered_peak_2867
chr1	223900098	223900557	460	22.25	3.23305	1.98862	1.10389	C7KUGACXX_8_7962.sorted.filtered_peak_2868
chr1	223904004	223904769	766	27.96	5.63124	2.47916	3.22054	C7KUGACXX_8_7962.sorted.filtered_peak_2869
chr1	223914212	223914802	591	26.38	9.87980	3.81970	7.26125	C7KUGACXX_8_7962.sorted.filtered_peak_2870
chr1	223935700	223936325	626	19.50	5.04082	2.69077	2.70076	C7KUGACXX_8_7962.sorted.filtered_peak_2871
chr1	223936631	223936974	344	17.71	4.14529	2.48193	1.86648	C7KUGACXX_8_7962.sorted.filtered_peak_2872
chr1	223963709	223964057	349	19.11	5.57125	2.93077	3.16635	C7KUGACXX_8_7962.sorted.filtered_peak_2873
chr1	224019557	224019982	426	19.02	4.19897	2.43059	1.92199	C7KUGACXX_8_7962.sorted.filtered_peak_2874
chr1	224032828	224034256	1429	40.68	12.37376	3.46281	9.65043	C7KUGACXX_8_7962.sorted.filtered_peak_2875
chr1	224180144	224180546	403	41.12	28.40398	8.00233	25.23636	C7KUGACXX_8_7962.sorted.filtered_peak_2876
chr1	224201578	224201857	280	16.95	6.26183	3.40989	3.80316	C7KUGACXX_8_7962.sorted.filtered_peak_2877
chr1	224301599	224302682	1084	30.46	9.52827	3.32038	6.94011	C7KUGACXX_8_7962.sorted.filtered_peak_2878
chr1	224303966	224304215	250	22.08	5.09861	2.58456	2.73028	C7KUGACXX_8_7962.sorted.filtered_peak_2879
chr1	224356486	224357120	635	21.49	8.67925	3.92153	6.09197	C7KUGACXX_8_7962.sorted.filtered_peak_2880
chr1	224370052	224371623	1572	41.34	13.29961	3.62206	10.55067	C7KUGACXX_8_7962.sorted.filtered_peak_2881
chr1	224392308	224392803	496	16.01	5.71031	3.23245	3.30477	C7KUGACXX_8_7962.sorted.filtered_peak_2882
chr1	224454349	224455019	671	16.70	4.87432	2.83940	2.51693	C7KUGACXX_8_7962.sorted.filtered_peak_2883
chr1	224517528	224518304	777	37.39	13.20349	3.88554	10.45394	C7KUGACXX_8_7962.sorted.filtered_peak_2884
chr1	224521025	224521279	255	23.35	5.20823	2.56777	2.81691	C7KUGACXX_8_7962.sorted.filtered_peak_2885
chr1	224528722	224529116	395	13.96	4.41089	2.84168	2.10615	C7KUGACXX_8_7962.sorted.filtered_peak_2886
chr1	224544285	224545210	926	32.54	12.37743	3.93702	9.68204	C7KUGACXX_8_7962.sorted.filtered_peak_2887
chr1	224567683	224568241	559	36.05	13.18930	4.00431	10.43528	C7KUGACXX_8_7962.sorted.filtered_peak_2888
chr1	224622226	224623262	1037	29.43	6.78659	2.68842	4.33081	C7KUGACXX_8_7962.sorted.filtered_peak_2889
chr1	224685490	224686357	868	23.62	6.87236	3.08972	4.37077	C7KUGACXX_8_7962.sorted.filtered_peak_2890
chr1	224701411	224701798	388	18.39	5.38040	2.91466	2.98638	C7KUGACXX_8_7962.sorted.filtered_peak_2891
chr1	224811066	224812157	1092	39.90	14.99204	3.92965	12.23340	C7KUGACXX_8_7962.sorted.filtered_peak_2892
chr1	224825511	224825781	271	13.39	3.64949	2.54084	1.42697	C7KUGACXX_8_7962.sorted.filtered_peak_2893
chr1	224832268	224832731	464	20.06	6.54063	3.21904	4.07307	C7KUGACXX_8_7962.sorted.filtered_peak_2894
chr1	225039274	225039529	256	15.61	4.42955	2.73389	2.11710	C7KUGACXX_8_7962.sorted.filtered_peak_2895
chr1	225507544	225507793	250	13.25	3.91704	2.67501	1.67355	C7KUGACXX_8_7962.sorted.filtered_peak_2896
chr1	225615357	225616679	1323	47.90	14.56968	3.34283	11.83473	C7KUGACXX_8_7962.sorted.filtered_peak_2897
chr1	225632540	225633152	613	59.49	26.08429	4.96817	22.98447	C7KUGACXX_8_7962.sorted.filtered_peak_2898
chr1	225642141	225642848	708	17.03	5.19233	2.95109	2.80494	C7KUGACXX_8_7962.sorted.filtered_peak_2899
chr1	225648133	225648572	440	19.12	5.39176	2.86244	3.00230	C7KUGACXX_8_7962.sorted.filtered_peak_2900
chr1	225654848	225656160	1313	33.17	10.41853	3.43496	7.77423	C7KUGACXX_8_7962.sorted.filtered_peak_2901
chr1	225662523	225663187	665	19.63	6.38107	3.20775	3.91685	C7KUGACXX_8_7962.sorted.filtered_peak_2902
chr1	225964910	225966117	1208	45.89	18.23175	4.19107	15.37238	C7KUGACXX_8_7962.sorted.filtered_peak_2903
chr1	225997630	225998031	402	21.98	7.85462	3.55982	5.30495	C7KUGACXX_8_7962.sorted.filtered_peak_2904
chr1	226053780	226054337	558	19.72	5.84889	2.97203	3.43820	C7KUGACXX_8_7962.sorted.filtered_peak_2905
chr1	226069379	226070777	1399	26.80	6.72668	2.79707	4.26895	C7KUGACXX_8_7962.sorted.filtered_peak_2906
chr1	226084786	226085279	494	46.08	24.17855	5.92638	21.11436	C7KUGACXX_8_7962.sorted.filtered_peak_2907
chr1	226111458	226112377	920	42.89	19.29941	4.70373	16.42172	C7KUGACXX_8_7962.sorted.filtered_peak_2908
chr1	226163665	226164029	365	21.49	7.69696	3.53805	5.15963	C7KUGACXX_8_7962.sorted.filtered_peak_2909
chr1	226178562	226179202	641	21.75	7.01358	3.20312	4.54577	C7KUGACXX_8_7962.sorted.filtered_peak_2910
chr1	226186836	226187770	935	72.44	30.23627	4.70068	27.03090	C7KUGACXX_8_7962.sorted.filtered_peak_2911
chr1	226249589	226251217	1629	53.39	15.54101	3.32575	12.77514	C7KUGACXX_8_7962.sorted.filtered_peak_2912
chr1	226270797	226271656	860	26.51	11.41840	4.35101	8.72947	C7KUGACXX_8_7962.sorted.filtered_peak_2913
chr1	226288208	226288517	310	17.56	5.34600	2.96526	2.95052	C7KUGACXX_8_7962.sorted.filtered_peak_2914
chr1	226297349	226298534	1186	28.54	9.01921	3.41727	6.41130	C7KUGACXX_8_7962.sorted.filtered_peak_2915
chr1	226309150	226310007	858	35.08	9.26464	3.04528	6.66911	C7KUGACXX_8_7962.sorted.filtered_peak_2916
chr1	226373791	226374783	993	25.23	8.11485	3.28665	5.58879	C7KUGACXX_8_7962.sorted.filtered_peak_2917
chr1	226384688	226384950	263	19.03	6.97103	3.51580	4.46191	C7KUGACXX_8_7962.sorted.filtered_peak_2918
chr1	226496511	226497424	914	28.03	9.71192	3.48844	7.15561	C7KUGACXX_8_7962.sorted.filtered_peak_2919
chr1	226520963	226521483	521	22.51	8.37031	3.69869	5.79567	C7KUGACXX_8_7962.sorted.filtered_peak_2920
chr1	226595197	226596235	1039	42.78	14.15696	3.68151	11.38771	C7KUGACXX_8_7962.sorted.filtered_peak_2921
chr1	226612759	226613151	393	16.10	3.97544	2.50741	1.71299	C7KUGACXX_8_7962.sorted.filtered_peak_2922
chr1	226632499	226633117	619	24.83	9.35111	3.68670	6.78895	C7KUGACXX_8_7962.sorted.filtered_peak_2923
chr1	226814177	226814518	342	20.23	6.73718	3.29974	4.24731	C7KUGACXX_8_7962.sorted.filtered_peak_2924
chr1	226840940	226841534	595	24.07	6.56907	2.91241	4.11746	C7KUGACXX_8_7962.sorted.filtered_peak_2925
chr1	226850408	226851166	759	36.70	12.96651	3.80593	10.24575	C7KUGACXX_8_7962.sorted.filtered_peak_2926
chr1	226862506	226863198	693	47.59	14.52025	3.53384	11.73293	C7KUGACXX_8_7962.sorted.filtered_peak_2927
chr1	226890794	226891558	765	35.80	13.46962	4.05771	10.72229	C7KUGACXX_8_7962.sorted.filtered_peak_2928
chr1	226914499	226914972	474	22.03	3.91535	2.20872	1.66572	C7KUGACXX_8_7962.sorted.filtered_peak_2929
chr1	226924967	226925258	292	32.75	4.68807	2.10666	2.34794	C7KUGACXX_8_7962.sorted.filtered_peak_2930
chr1	226926622	226927638	1017	42.92	11.53639	3.10184	8.89052	C7KUGACXX_8_7962.sorted.filtered_peak_2931
chr1	226986080	226987010	931	21.89	6.52263	3.00894	4.08984	C7KUGACXX_8_7962.sorted.filtered_peak_2932
chr1	227015588	227016114	527	25.35	9.71190	3.89928	7.07918	C7KUGACXX_8_7962.sorted.filtered_peak_2933
chr1	227058075	227058832	758	21.03	6.51110	3.08811	4.07864	C7KUGACXX_8_7962.sorted.filtered_peak_2934
chr1	227070350	227070815	466	26.88	7.78605	3.13796	5.24943	C7KUGACXX_8_7962.sorted.filtered_peak_2935
chr1	227127172	227128144	973	81.79	38.13105	5.45665	34.66985	C7KUGACXX_8_7962.sorted.filtered_peak_2936
chr1	227315725	227316077	353	12.62	3.46371	2.50227	1.29134	C7KUGACXX_8_7962.sorted.filtered_peak_2937
chr1	227379787	227380211	425	13.86	4.32952	2.82264	2.02121	C7KUGACXX_8_7962.sorted.filtered_peak_2938
chr1	227505929	227506178	250	18.49	4.06728	2.41256	1.79456	C7KUGACXX_8_7962.sorted.filtered_peak_2939
chr1	227669338	227669598	261	15.81	5.50979	3.19440	3.09629	C7KUGACXX_8_7962.sorted.filtered_peak_2940
chr1	227729919	227730730	812	20.54	6.38433	3.06676	3.96349	C7KUGACXX_8_7962.sorted.filtered_peak_2941
chr1	227750778	227751797	1020	23.85	8.18658	3.46014	5.64811	C7KUGACXX_8_7962.sorted.filtered_peak_2942
chr1	227922684	227923476	793	54.68	18.01131	3.72966	15.15008	C7KUGACXX_8_7962.sorted.filtered_peak_2943
chr1	227936149	227937005	857	33.19	10.66407	3.46143	8.02578	C7KUGACXX_8_7962.sorted.filtered_peak_2944
chr1	227950077	227950739	663	57.62	17.53625	3.59996	14.66299	C7KUGACXX_8_7962.sorted.filtered_peak_2945
chr1	227953957	227954493	537	46.45	11.63143	3.06386	8.92628	C7KUGACXX_8_7962.sorted.filtered_peak_2946
chr1	227961801	227962228	428	28.97	10.00555	3.66489	7.36394	C7KUGACXX_8_7962.sorted.filtered_peak_2947
chr1	227975406	227976487	1082	46.52	17.10689	3.93832	14.28849	C7KUGACXX_8_7962.sorted.filtered_peak_2948
chr1	227996576	227996894	319	13.65	4.20605	2.78400	1.90773	C7KUGACXX_8_7962.sorted.filtered_peak_2949
chr1	228122500	228122920	421	18.34	5.87108	3.10949	3.43878	C7KUGACXX_8_7962.sorted.filtered_peak_2950
chr1	228134368	228134638	271	20.96	4.13162	2.32249	1.85435	C7KUGACXX_8_7962.sorted.filtered_peak_2951
chr1	228246996	228247708	713	15.19	3.30553	2.28070	1.15769	C7KUGACXX_8_7962.sorted.filtered_peak_2952
chr1	228269837	228270852	1016	53.73	21.19477	4.22548	18.24691	C7KUGACXX_8_7962.sorted.filtered_peak_2953
chr1	228290492	228291290	799	39.79	11.84723	3.23666	9.20708	C7KUGACXX_8_7962.sorted.filtered_peak_2954
chr1	228296705	228297532	828	51.31	22.78595	4.63669	19.84196	C7KUGACXX_8_7962.sorted.filtered_peak_2955
chr1	228318760	228319039	280	17.39	5.20716	2.93098	2.81836	C7KUGACXX_8_7962.sorted.filtered_peak_2956
chr1	228327451	228328366	916	92.46	43.49234	5.46105	39.88052	C7KUGACXX_8_7962.sorted.filtered_peak_2957
chr1	228352997	228354396	1400	96.26	39.33085	4.68747	35.88381	C7KUGACXX_8_7962.sorted.filtered_peak_2958
chr1	228373081	228373643	563	19.96	6.94740	3.38083	4.45839	C7KUGACXX_8_7962.sorted.filtered_peak_2959
chr1	228401112	228401505	394	24.60	6.55846	2.90373	4.09125	C7KUGACXX_8_7962.sorted.filtered_peak_2960
chr1	228463501	228463924	424	33.38	12.43973	3.96541	9.72569	C7KUGACXX_8_7962.sorted.filtered_peak_2961
chr1	228594083	228595008	926	46.15	14.15829	3.49070	11.40057	C7KUGACXX_8_7962.sorted.filtered_peak_2962
chr1	228633421	228633721	301	13.86	3.59328	2.47948	1.40151	C7KUGACXX_8_7962.sorted.filtered_peak_2963
chr1	228645012	228645947	936	62.76	23.05181	4.18078	20.03626	C7KUGACXX_8_7962.sorted.filtered_peak_2964
chr1	228646190	228646462	273	35.78	6.48096	2.41463	4.01877	C7KUGACXX_8_7962.sorted.filtered_peak_2965
chr1	228651310	228651752	443	36.24	7.23332	2.56225	4.72368	C7KUGACXX_8_7962.sorted.filtered_peak_2966
chr1	228652203	228652715	513	58.17	22.29617	4.36926	19.29031	C7KUGACXX_8_7962.sorted.filtered_peak_2967
chr1	228653487	228653880	394	30.89	5.76972	2.40866	3.34966	C7KUGACXX_8_7962.sorted.filtered_peak_2968
chr1	228666484	228667368	885	29.14	9.24890	3.37685	6.65693	C7KUGACXX_8_7962.sorted.filtered_peak_2969
chr1	228674182	228675292	1111	47.65	17.03229	4.03581	14.17499	C7KUGACXX_8_7962.sorted.filtered_peak_2970
chr1	228688611	228689365	755	26.96	9.43496	3.57563	6.84971	C7KUGACXX_8_7962.sorted.filtered_peak_2971
chr1	228782613	228783560	948	14.73	4.89894	2.98955	2.55336	C7KUGACXX_8_7962.sorted.filtered_peak_2972
chr1	228870881	228871330	450	23.89	6.95058	3.08168	4.45311	C7KUGACXX_8_7962.sorted.filtered_peak_2973
chr1	228871860	228872339	480	18.10	3.75260	2.31588	1.52447	C7KUGACXX_8_7962.sorted.filtered_peak_2974
chr1	228928706	228929034	329	18.25	3.95090	2.37967	1.69517	C7KUGACXX_8_7962.sorted.filtered_peak_2975
chr1	228929736	228930277	542	27.38	9.24140	3.49060	6.66707	C7KUGACXX_8_7962.sorted.filtered_peak_2976
chr1	229171161	229171649	489	19.59	5.44117	2.84459	3.05010	C7KUGACXX_8_7962.sorted.filtered_peak_2977
chr1	229263128	229263377	250	15.49	3.80471	2.47336	1.57004	C7KUGACXX_8_7962.sorted.filtered_peak_2978
chr1	229322056	229322765	710	14.53	4.50124	2.83598	2.19705	C7KUGACXX_8_7962.sorted.filtered_peak_2979
chr1	229328463	229328902	440	12.50	3.57478	2.56476	1.36223	C7KUGACXX_8_7962.sorted.filtered_peak_2980
chr1	229335472	229336251	780	21.78	7.15186	3.28116	4.66569	C7KUGACXX_8_7962.sorted.filtered_peak_2981
chr1	229363149	229363591	443	25.72	8.52211	3.44529	5.95708	C7KUGACXX_8_7962.sorted.filtered_peak_2982
chr1	229389326	229389726	401	28.09	9.58779	3.59212	6.96627	C7KUGACXX_8_7962.sorted.filtered_peak_2983
chr1	229406652	229407515	864	34.85	12.63634	3.89384	9.91848	C7KUGACXX_8_7962.sorted.filtered_peak_2984
chr1	229422063	229422536	474	15.17	4.97626	3.00530	2.61827	C7KUGACXX_8_7962.sorted.filtered_peak_2985
chr1	229477941	229478894	954	37.67	12.14202	3.50813	9.46147	C7KUGACXX_8_7962.sorted.filtered_peak_2986
chr1	229576713	229577081	369	15.73	4.94298	2.93695	2.58621	C7KUGACXX_8_7962.sorted.filtered_peak_2987
chr1	229643438	229644661	1224	46.23	20.08725	4.49735	17.21828	C7KUGACXX_8_7962.sorted.filtered_peak_2988
chr1	229650443	229650944	502	15.65	5.03981	2.98152	2.68178	C7KUGACXX_8_7962.sorted.filtered_peak_2989
chr1	229693329	229693804	476	24.86	3.61607	2.03090	1.40680	C7KUGACXX_8_7962.sorted.filtered_peak_2990
chr1	229694173	229695097	925	58.35	23.97518	4.62873	20.93994	C7KUGACXX_8_7962.sorted.filtered_peak_2991
chr1	229760924	229762485	1562	30.50	8.81868	3.11836	6.26909	C7KUGACXX_8_7962.sorted.filtered_peak_2992
chr1	229992014	229992282	269	15.51	3.98034	2.54767	1.72474	C7KUGACXX_8_7962.sorted.filtered_peak_2993
chr1	230031468	230031778	311	14.08	4.05319	2.67908	1.77700	C7KUGACXX_8_7962.sorted.filtered_peak_2994
chr1	230202312	230203231	920	51.83	18.74809	4.08944	15.83455	C7KUGACXX_8_7962.sorted.filtered_peak_2995
chr1	230245659	230246208	550	18.25	4.28582	2.50455	1.99406	C7KUGACXX_8_7962.sorted.filtered_peak_2996
chr1	230259770	230260021	252	18.43	4.37254	2.53379	2.06112	C7KUGACXX_8_7962.sorted.filtered_peak_2997
chr1	230322591	230322956	366	16.95	4.71072	2.74489	2.38640	C7KUGACXX_8_7962.sorted.filtered_peak_2998
chr1	230631998	230632247	250	16.52	5.26707	3.00632	2.89174	C7KUGACXX_8_7962.sorted.filtered_peak_2999
chr1	230777744	230778667	924	56.76	24.43118	4.83009	21.37727	C7KUGACXX_8_7962.sorted.filtered_peak_3000
chr1	231003945	231004483	539	23.41	6.83621	3.05605	4.35742	C7KUGACXX_8_7962.sorted.filtered_peak_3001
chr1	231108504	231109070	567	30.74	9.28685	3.31807	6.68623	C7KUGACXX_8_7962.sorted.filtered_peak_3002
chr1	231113254	231115077	1824	51.47	15.33368	3.19015	12.62733	C7KUGACXX_8_7962.sorted.filtered_peak_3003
chr1	231175943	231176213	271	24.53	6.01360	2.75370	3.56857	C7KUGACXX_8_7962.sorted.filtered_peak_3004
chr1	231189411	231189679	269	16.07	4.84249	2.87697	2.48920	C7KUGACXX_8_7962.sorted.filtered_peak_3005
chr1	231347108	231347476	369	25.02	9.01218	3.67179	6.42061	C7KUGACXX_8_7962.sorted.filtered_peak_3006
chr1	231376438	231377536	1099	29.12	8.75456	3.23829	6.19111	C7KUGACXX_8_7962.sorted.filtered_peak_3007
chr1	231473155	231474181	1027	85.62	35.12455	4.77387	31.77007	C7KUGACXX_8_7962.sorted.filtered_peak_3008
chr1	231493561	231494112	552	17.66	5.84877	3.16193	3.41998	C7KUGACXX_8_7962.sorted.filtered_peak_3009
chr1	231513145	231513420	276	14.48	4.06590	2.64969	1.80241	C7KUGACXX_8_7962.sorted.filtered_peak_3010
chr1	231557666	231558519	854	44.41	12.26224	3.31482	9.52076	C7KUGACXX_8_7962.sorted.filtered_peak_3011
chr1	231596343	231596778	436	40.43	20.74869	5.64447	17.78036	C7KUGACXX_8_7962.sorted.filtered_peak_3012
chr1	231604556	231604945	390	13.27	3.97103	2.69102	1.72683	C7KUGACXX_8_7962.sorted.filtered_peak_3013
chr1	231663857	231664833	977	49.28	19.77906	4.34626	16.87847	C7KUGACXX_8_7962.sorted.filtered_peak_3014
chr1	231665664	231666071	408	31.40	7.26973	2.76451	4.75215	C7KUGACXX_8_7962.sorted.filtered_peak_3015
chr1	231739440	231740038	599	22.80	8.57136	3.76181	5.98228	C7KUGACXX_8_7962.sorted.filtered_peak_3016
chr1	231741110	231741449	340	13.57	3.47856	2.44801	1.30298	C7KUGACXX_8_7962.sorted.filtered_peak_3017
chr1	231748237	231748850	614	28.46	11.00838	3.93489	8.36216	C7KUGACXX_8_7962.sorted.filtered_peak_3018
chr1	231749094	231749527	434	16.94	3.44670	2.25244	1.26700	C7KUGACXX_8_7962.sorted.filtered_peak_3019
chr1	231762247	231763297	1051	25.04	5.84664	2.66846	3.42193	C7KUGACXX_8_7962.sorted.filtered_peak_3020
chr1	231892388	231892893	506	15.99	4.84845	2.88101	2.50100	C7KUGACXX_8_7962.sorted.filtered_peak_3021
chr1	232054142	232054959	818	18.17	4.26612	2.50038	1.97922	C7KUGACXX_8_7962.sorted.filtered_peak_3022
chr1	232109550	232109799	250	16.45	4.87733	2.86924	2.51189	C7KUGACXX_8_7962.sorted.filtered_peak_3023
chr1	232503034	232503399	366	12.51	3.51603	2.53630	1.33687	C7KUGACXX_8_7962.sorted.filtered_peak_3024
chr1	232593314	232593634	321	14.67	3.71754	2.48669	1.48432	C7KUGACXX_8_7962.sorted.filtered_peak_3025
chr1	232645478	232645736	259	14.26	3.86362	2.57362	1.63069	C7KUGACXX_8_7962.sorted.filtered_peak_3026
chr1	232664483	232664864	382	18.73	6.72716	3.39202	4.26043	C7KUGACXX_8_7962.sorted.filtered_peak_3027
chr1	232714301	232715171	871	29.86	11.43681	3.95962	8.76838	C7KUGACXX_8_7962.sorted.filtered_peak_3028
chr1	232765668	232766411	744	24.66	5.94466	2.69895	3.52508	C7KUGACXX_8_7962.sorted.filtered_peak_3029
chr1	232941004	232941615	612	18.55	5.55948	2.96867	3.15555	C7KUGACXX_8_7962.sorted.filtered_peak_3030
chr1	233059614	233059933	320	13.31	3.92730	2.67649	1.68005	C7KUGACXX_8_7962.sorted.filtered_peak_3031
chr1	233085890	233087228	1339	38.51	12.48114	3.40719	9.82563	C7KUGACXX_8_7962.sorted.filtered_peak_3032
chr1	233248605	233249349	745	25.33	10.16246	3.95353	7.55400	C7KUGACXX_8_7962.sorted.filtered_peak_3033
chr1	233417615	233418238	624	32.80	13.34256	4.23697	10.60994	C7KUGACXX_8_7962.sorted.filtered_peak_3034
chr1	233430473	233431584	1112	18.76	4.36000	2.50402	2.05940	C7KUGACXX_8_7962.sorted.filtered_peak_3035
chr1	233462986	233463337	352	25.62	7.25084	3.06818	4.73597	C7KUGACXX_8_7962.sorted.filtered_peak_3036
chr1	233734814	233735201	388	20.20	6.24002	3.10008	3.78729	C7KUGACXX_8_7962.sorted.filtered_peak_3037
chr1	233742808	233743067	260	15.34	4.12109	2.61929	1.83681	C7KUGACXX_8_7962.sorted.filtered_peak_3038
chr1	233749542	233750217	676	22.29	5.47223	2.68916	3.07833	C7KUGACXX_8_7962.sorted.filtered_peak_3039
chr1	233804666	233804933	268	16.81	5.38352	3.02947	3.00201	C7KUGACXX_8_7962.sorted.filtered_peak_3040
chr1	233926935	233927186	252	17.69	6.71524	3.55202	4.21515	C7KUGACXX_8_7962.sorted.filtered_peak_3041
chr1	234201459	234201827	369	13.62	3.83209	2.60814	1.58938	C7KUGACXX_8_7962.sorted.filtered_peak_3042
chr1	234349926	234350408	483	17.94	3.80536	2.34016	1.56770	C7KUGACXX_8_7962.sorted.filtered_peak_3043
chr1	234366151	234366662	512	19.03	5.10667	2.75272	2.74894	C7KUGACXX_8_7962.sorted.filtered_peak_3044
chr1	234379643	234379892	250	16.80	4.45247	2.66087	2.13365	C7KUGACXX_8_7962.sorted.filtered_peak_3045
chr1	234450860	234451167	308	18.51	4.78302	2.67150	2.44453	C7KUGACXX_8_7962.sorted.filtered_peak_3046
chr1	234462189	234462605	417	17.53	5.25959	2.91962	2.88493	C7KUGACXX_8_7962.sorted.filtered_peak_3047
chr1	234508776	234509885	1110	58.91	21.96606	4.12004	18.99652	C7KUGACXX_8_7962.sorted.filtered_peak_3048
chr1	234536530	234536812	283	18.25	5.42424	2.95503	3.01876	C7KUGACXX_8_7962.sorted.filtered_peak_3049
chr1	234544543	234545365	823	21.15	6.40365	3.10252	3.93061	C7KUGACXX_8_7962.sorted.filtered_peak_3050
chr1	234613842	234615106	1265	41.96	13.12905	3.59373	10.37197	C7KUGACXX_8_7962.sorted.filtered_peak_3051
chr1	234634799	234635084	286	20.79	5.39082	2.76924	2.98573	C7KUGACXX_8_7962.sorted.filtered_peak_3052
chr1	234735428	234736078	651	37.78	10.12321	3.14470	7.47581	C7KUGACXX_8_7962.sorted.filtered_peak_3053
chr1	234736294	234736581	288	30.20	5.87412	2.45452	3.44839	C7KUGACXX_8_7962.sorted.filtered_peak_3054
chr1	234743871	234744301	431	49.00	6.93233	2.18632	4.44379	C7KUGACXX_8_7962.sorted.filtered_peak_3055
chr1	234745812	234747290	1479	50.91	8.47465	2.40371	5.89156	C7KUGACXX_8_7962.sorted.filtered_peak_3056
chr1	234859313	234860466	1154	31.00	7.22659	2.73986	4.73601	C7KUGACXX_8_7962.sorted.filtered_peak_3057
chr1	234860699	234861139	441	22.89	3.45768	2.03950	1.27972	C7KUGACXX_8_7962.sorted.filtered_peak_3058
chr1	234866683	234867117	435	20.12	4.57113	2.50395	2.25811	C7KUGACXX_8_7962.sorted.filtered_peak_3059
chr1	234894599	234895051	453	27.92	10.28120	3.85399	7.62218	C7KUGACXX_8_7962.sorted.filtered_peak_3060
chr1	234907946	234908612	667	35.04	10.71980	3.37496	8.07979	C7KUGACXX_8_7962.sorted.filtered_peak_3061
chr1	234916181	234916893	713	27.83	3.91702	2.03509	1.67418	C7KUGACXX_8_7962.sorted.filtered_peak_3062
chr1	235002128	235002390	263	17.67	4.82879	2.75804	2.46832	C7KUGACXX_8_7962.sorted.filtered_peak_3063
chr1	235003090	235003360	271	19.14	5.47206	2.89950	3.06932	C7KUGACXX_8_7962.sorted.filtered_peak_3064
chr1	235029314	235029736	423	14.34	3.38659	2.36068	1.23034	C7KUGACXX_8_7962.sorted.filtered_peak_3065
chr1	235047430	235047826	397	18.03	5.83966	3.11556	3.42063	C7KUGACXX_8_7962.sorted.filtered_peak_3066
chr1	235061684	235062880	1197	24.64	7.14181	2.98609	4.68849	C7KUGACXX_8_7962.sorted.filtered_peak_3067
chr1	235090890	235091314	425	17.35	4.52588	2.65695	2.19921	C7KUGACXX_8_7962.sorted.filtered_peak_3068
chr1	235098396	235099533	1138	43.02	13.91213	3.48942	11.20675	C7KUGACXX_8_7962.sorted.filtered_peak_3069
chr1	235107110	235107359	250	19.52	3.96404	2.32743	1.70734	C7KUGACXX_8_7962.sorted.filtered_peak_3070
chr1	235114276	235114754	479	22.55	4.33225	2.31585	2.04462	C7KUGACXX_8_7962.sorted.filtered_peak_3071
chr1	235116452	235116957	506	21.74	4.39703	2.36973	2.09897	C7KUGACXX_8_7962.sorted.filtered_peak_3072
chr1	235147327	235148570	1244	68.84	24.47565	4.05871	21.42432	C7KUGACXX_8_7962.sorted.filtered_peak_3073
chr1	235242354	235243033	680	13.75	4.28232	2.80305	1.98494	C7KUGACXX_8_7962.sorted.filtered_peak_3074
chr1	235246966	235247673	708	19.26	5.85134	2.99141	3.45029	C7KUGACXX_8_7962.sorted.filtered_peak_3075
chr1	235256956	235257497	542	14.51	4.36595	2.77584	2.07308	C7KUGACXX_8_7962.sorted.filtered_peak_3076
chr1	235267481	235268822	1342	23.22	7.50775	3.22158	5.03227	C7KUGACXX_8_7962.sorted.filtered_peak_3077
chr1	235291073	235292599	1527	33.60	10.61450	3.29746	8.03007	C7KUGACXX_8_7962.sorted.filtered_peak_3078
chr1	235324061	235325135	1075	35.77	13.95627	4.03332	11.22253	C7KUGACXX_8_7962.sorted.filtered_peak_3079
chr1	235370187	235370841	655	15.85	4.61883	2.78670	2.29853	C7KUGACXX_8_7962.sorted.filtered_peak_3080
chr1	235403262	235403599	338	14.44	4.30769	2.76677	2.00589	C7KUGACXX_8_7962.sorted.filtered_peak_3081
chr1	235416543	235416849	307	14.58	4.31525	2.76054	2.00988	C7KUGACXX_8_7962.sorted.filtered_peak_3082
chr1	235460646	235461559	914	34.35	14.16878	4.25534	11.43057	C7KUGACXX_8_7962.sorted.filtered_peak_3083
chr1	235467925	235468839	915	15.33	5.23262	3.10183	2.84928	C7KUGACXX_8_7962.sorted.filtered_peak_3084
chr1	235483791	235484170	380	15.62	3.43617	2.31122	1.26748	C7KUGACXX_8_7962.sorted.filtered_peak_3085
chr1	235491194	235492719	1526	89.40	30.15224	3.83677	26.94032	C7KUGACXX_8_7962.sorted.filtered_peak_3086
chr1	235500105	235500805	701	14.89	3.87636	2.54062	1.62613	C7KUGACXX_8_7962.sorted.filtered_peak_3087
chr1	235530426	235531172	747	35.65	16.73483	5.05510	13.87129	C7KUGACXX_8_7962.sorted.filtered_peak_3088
chr1	235580424	235580759	336	16.76	5.42510	3.06816	3.02391	C7KUGACXX_8_7962.sorted.filtered_peak_3089
chr1	235625353	235625630	278	16.15	5.72728	3.25791	3.30043	C7KUGACXX_8_7962.sorted.filtered_peak_3090
chr1	235656041	235656328	288	16.63	4.86188	2.84078	2.50493	C7KUGACXX_8_7962.sorted.filtered_peak_3091
chr1	235667118	235668647	1530	60.80	22.37760	3.92814	19.41971	C7KUGACXX_8_7962.sorted.filtered_peak_3092
chr1	235731083	235731529	447	15.19	4.76483	2.90998	2.41984	C7KUGACXX_8_7962.sorted.filtered_peak_3093
chr1	235805210	235806034	825	42.35	14.40953	3.84105	11.61402	C7KUGACXX_8_7962.sorted.filtered_peak_3094
chr1	235812208	235812707	500	17.27	3.58008	2.28853	1.38012	C7KUGACXX_8_7962.sorted.filtered_peak_3095
chr1	236029351	236030970	1620	46.77	11.91955	2.98412	9.25010	C7KUGACXX_8_7962.sorted.filtered_peak_3096
chr1	236036316	236036732	417	24.57	6.12813	2.77244	3.69298	C7KUGACXX_8_7962.sorted.filtered_peak_3097
chr1	236039841	236040118	278	22.30	4.98333	2.54643	2.61210	C7KUGACXX_8_7962.sorted.filtered_peak_3098
chr1	236051370	236052099	730	25.17	8.67840	3.41931	6.15392	C7KUGACXX_8_7962.sorted.filtered_peak_3099
chr1	236064785	236065137	353	12.39	3.33960	2.45654	1.19293	C7KUGACXX_8_7962.sorted.filtered_peak_3100
chr1	236086738	236087390	653	17.39	4.98132	2.81514	2.64040	C7KUGACXX_8_7962.sorted.filtered_peak_3101
chr1	236101800	236102334	535	24.39	8.20718	3.42034	5.66431	C7KUGACXX_8_7962.sorted.filtered_peak_3102
chr1	236117818	236118311	494	17.11	5.12848	2.90752	2.75651	C7KUGACXX_8_7962.sorted.filtered_peak_3103
chr1	236134821	236135542	722	24.16	9.75995	3.97985	7.14884	C7KUGACXX_8_7962.sorted.filtered_peak_3104
chr1	236162118	236163174	1057	36.58	12.72211	3.83587	9.97866	C7KUGACXX_8_7962.sorted.filtered_peak_3105
chr1	236230120	236230540	421	19.21	6.04527	3.11750	3.59848	C7KUGACXX_8_7962.sorted.filtered_peak_3106
chr1	236305652	236306305	654	22.12	5.08430	2.58177	2.71292	C7KUGACXX_8_7962.sorted.filtered_peak_3107
chr1	236319919	236320388	470	27.93	10.07031	3.76111	7.43204	C7KUGACXX_8_7962.sorted.filtered_peak_3108
chr1	236444843	236445811	969	53.85	21.38558	4.32057	18.41976	C7KUGACXX_8_7962.sorted.filtered_peak_3109
chr1	236558450	236559045	596	21.57	5.94572	2.89592	3.51969	C7KUGACXX_8_7962.sorted.filtered_peak_3110
chr1	236579255	236579905	651	20.37	7.38962	3.49367	4.88954	C7KUGACXX_8_7962.sorted.filtered_peak_3111
chr1	236629247	236629573	327	19.04	7.26428	3.61243	4.75209	C7KUGACXX_8_7962.sorted.filtered_peak_3112
chr1	236653226	236653482	257	13.88	4.33938	2.82819	2.02675	C7KUGACXX_8_7962.sorted.filtered_peak_3113
chr1	236680123	236680747	625	24.08	7.53551	3.26882	5.00689	C7KUGACXX_8_7962.sorted.filtered_peak_3114
chr1	236687035	236688062	1028	25.93	7.13774	2.98727	4.64585	C7KUGACXX_8_7962.sorted.filtered_peak_3115
chr1	236697382	236698009	628	17.74	5.67869	3.09626	3.25332	C7KUGACXX_8_7962.sorted.filtered_peak_3116
chr1	236767657	236768386	730	38.38	16.03359	4.52000	13.20379	C7KUGACXX_8_7962.sorted.filtered_peak_3117
chr1	236922576	236922901	326	18.14	6.73133	3.49939	4.23913	C7KUGACXX_8_7962.sorted.filtered_peak_3118
chr1	236958147	236959507	1361	49.63	18.55404	4.03218	15.67321	C7KUGACXX_8_7962.sorted.filtered_peak_3119
chr1	237011366	237011615	250	15.66	4.49960	2.75922	2.18006	C7KUGACXX_8_7962.sorted.filtered_peak_3120
chr1	237574911	237575531	621	20.13	7.61083	3.60442	5.09421	C7KUGACXX_8_7962.sorted.filtered_peak_3121
chr1	239568642	239568958	317	12.64	3.64806	2.59133	1.42339	C7KUGACXX_8_7962.sorted.filtered_peak_3122
chr1	239711247	239711661	415	12.40	3.36937	2.47181	1.21634	C7KUGACXX_8_7962.sorted.filtered_peak_3123
chr1	239750502	239750820	319	18.30	6.88712	3.54030	4.39120	C7KUGACXX_8_7962.sorted.filtered_peak_3124
chr1	239882248	239883397	1150	29.38	6.49435	2.59754	4.06900	C7KUGACXX_8_7962.sorted.filtered_peak_3125
chr1	240061446	240061730	285	18.46	6.00214	3.15738	3.56410	C7KUGACXX_8_7962.sorted.filtered_peak_3126
chr1	241682482	241683343	862	37.92	15.61883	4.24636	12.84499	C7KUGACXX_8_7962.sorted.filtered_peak_3127
chr1	241694711	241695134	424	22.44	7.13497	3.23238	4.64016	C7KUGACXX_8_7962.sorted.filtered_peak_3128
chr1	241715143	241715561	419	15.81	4.56975	2.77458	2.24830	C7KUGACXX_8_7962.sorted.filtered_peak_3129
chr1	241790818	241791611	794	18.12	5.68080	3.03685	3.27405	C7KUGACXX_8_7962.sorted.filtered_peak_3130
chr1	241803135	241804078	944	37.60	11.24679	3.36724	8.56919	C7KUGACXX_8_7962.sorted.filtered_peak_3131
chr1	241840554	241840814	261	12.95	3.64755	2.56861	1.44127	C7KUGACXX_8_7962.sorted.filtered_peak_3132
chr1	242010992	242011811	820	59.83	29.27993	5.62605	26.08712	C7KUGACXX_8_7962.sorted.filtered_peak_3133
chr1	243264931	243265344	414	15.58	5.37254	3.15064	2.97312	C7KUGACXX_8_7962.sorted.filtered_peak_3134
chr1	243417958	243419601	1644	59.08	18.25444	3.59178	15.35800	C7KUGACXX_8_7962.sorted.filtered_peak_3135
chr1	243451102	243451351	250	15.28	4.80061	2.92496	2.44624	C7KUGACXX_8_7962.sorted.filtered_peak_3136
chr1	243597866	243598378	513	12.49	3.49375	2.52743	1.31608	C7KUGACXX_8_7962.sorted.filtered_peak_3137
chr1	243759251	243760090	840	30.20	10.33919	3.47087	7.77207	C7KUGACXX_8_7962.sorted.filtered_peak_3138
chr1	243912046	243912353	308	20.29	6.61877	3.21478	4.15605	C7KUGACXX_8_7962.sorted.filtered_peak_3139
chr1	244001296	244001894	599	17.84	5.22600	2.86994	2.87026	C7KUGACXX_8_7962.sorted.filtered_peak_3140
chr1	244012802	244014508	1707	34.26	7.77452	2.68132	5.28711	C7KUGACXX_8_7962.sorted.filtered_peak_3141
chr1	244080780	244081161	382	14.37	3.44103	2.38228	1.27572	C7KUGACXX_8_7962.sorted.filtered_peak_3142
chr1	244210917	244211980	1064	60.94	21.96903	4.16403	18.96724	C7KUGACXX_8_7962.sorted.filtered_peak_3143
chr1	244238097	244238765	669	21.05	7.38399	3.45482	4.86859	C7KUGACXX_8_7962.sorted.filtered_peak_3144
chr1	244462574	244463218	645	31.78	14.42861	4.69932	11.65277	C7KUGACXX_8_7962.sorted.filtered_peak_3145
chr1	244482875	244483319	445	38.09	11.99910	3.55212	9.28426	C7KUGACXX_8_7962.sorted.filtered_peak_3146
chr1	244486248	244486674	427	43.33	13.98809	3.66841	11.21259	C7KUGACXX_8_7962.sorted.filtered_peak_3147
chr1	244488829	244489145	317	19.62	3.85985	2.28387	1.62438	C7KUGACXX_8_7962.sorted.filtered_peak_3148
chr1	244505213	244505462	250	14.38	4.13115	2.68807	1.84911	C7KUGACXX_8_7962.sorted.filtered_peak_3149
chr1	244614058	244614443	386	31.01	3.46445	1.85774	1.28860	C7KUGACXX_8_7962.sorted.filtered_peak_3150
chr1	244614691	244615750	1060	79.14	34.62542	4.74084	31.33348	C7KUGACXX_8_7962.sorted.filtered_peak_3151
chr1	244624471	244625137	667	25.67	9.83458	3.81453	7.23883	C7KUGACXX_8_7962.sorted.filtered_peak_3152
chr1	244763255	244763565	311	19.15	6.06637	3.11484	3.63270	C7KUGACXX_8_7962.sorted.filtered_peak_3153
chr1	244815803	244816852	1050	71.36	29.96365	4.68465	26.76040	C7KUGACXX_8_7962.sorted.filtered_peak_3154
chr1	244997714	244999158	1445	65.42	21.51237	3.89458	18.51764	C7KUGACXX_8_7962.sorted.filtered_peak_3155
chr1	245025851	245026878	1028	57.04	14.18424	3.00341	11.44192	C7KUGACXX_8_7962.sorted.filtered_peak_3156
chr1	245027545	245028201	657	70.56	22.34174	3.68261	19.36023	C7KUGACXX_8_7962.sorted.filtered_peak_3157
chr1	245132898	245134735	1838	50.65	17.16212	3.60958	14.36529	C7KUGACXX_8_7962.sorted.filtered_peak_3158
chr1	245205973	245206346	374	16.34	5.19488	3.00175	2.81327	C7KUGACXX_8_7962.sorted.filtered_peak_3159
chr1	245316368	245316770	403	17.81	4.23543	2.50812	1.94704	C7KUGACXX_8_7962.sorted.filtered_peak_3160
chr1	246117014	246117459	446	20.08	5.31888	2.78016	2.92390	C7KUGACXX_8_7962.sorted.filtered_peak_3161
chr1	246280495	246280809	315	16.55	5.88550	3.28821	3.45528	C7KUGACXX_8_7962.sorted.filtered_peak_3162
chr1	246493111	246493505	395	13.54	3.99625	2.69046	1.73996	C7KUGACXX_8_7962.sorted.filtered_peak_3163
chr1	246646732	246646981	250	14.20	4.53781	2.88882	2.21200	C7KUGACXX_8_7962.sorted.filtered_peak_3164
chr1	246660709	246660983	275	17.33	6.53652	3.48364	4.06288	C7KUGACXX_8_7962.sorted.filtered_peak_3165
chr1	246669962	246670959	998	30.62	9.33477	3.28720	6.74437	C7KUGACXX_8_7962.sorted.filtered_peak_3166
chr1	246729376	246730275	900	67.59	27.77582	4.73765	24.61039	C7KUGACXX_8_7962.sorted.filtered_peak_3167
chr1	246732795	246733154	360	28.48	3.81827	1.99437	1.58259	C7KUGACXX_8_7962.sorted.filtered_peak_3168
chr1	246765587	246765922	336	12.95	3.82774	2.65085	1.58372	C7KUGACXX_8_7962.sorted.filtered_peak_3169
chr1	246852809	246853170	362	15.44	5.35652	3.12421	2.97990	C7KUGACXX_8_7962.sorted.filtered_peak_3170
chr1	246862382	246862857	476	32.08	14.87173	4.76078	12.10039	C7KUGACXX_8_7962.sorted.filtered_peak_3171
chr1	246887212	246888091	880	17.93	5.69799	3.08316	3.27606	C7KUGACXX_8_7962.sorted.filtered_peak_3172
chr1	247094851	247095748	898	62.47	27.66944	4.87827	24.53878	C7KUGACXX_8_7962.sorted.filtered_peak_3173
chr1	247241678	247242259	582	19.12	5.43701	2.84280	3.08025	C7KUGACXX_8_7962.sorted.filtered_peak_3174
chr1	247267180	247267924	745	31.04	14.68589	4.82198	11.90773	C7KUGACXX_8_7962.sorted.filtered_peak_3175
chr1	247373591	247374405	815	40.12	16.63279	4.39782	13.79800	C7KUGACXX_8_7962.sorted.filtered_peak_3176
chr1	247494398	247495036	639	21.70	5.66164	2.78376	3.25847	C7KUGACXX_8_7962.sorted.filtered_peak_3177
chr1	247553424	247553983	560	31.80	14.56785	4.84627	11.75846	C7KUGACXX_8_7962.sorted.filtered_peak_3178
chr1	247579110	247579572	463	16.10	5.67771	3.23845	3.25798	C7KUGACXX_8_7962.sorted.filtered_peak_3179
chr1	248100110	248100642	533	23.44	9.05321	3.81680	6.46731	C7KUGACXX_8_7962.sorted.filtered_peak_3180
chr1	248406565	248407243	679	12.30	3.38040	2.48447	1.22140	C7KUGACXX_8_7962.sorted.filtered_peak_3181
chr1	248782237	248782501	265	15.20	4.46607	2.77856	2.15283	C7KUGACXX_8_7962.sorted.filtered_peak_3182
chr1	249119881	249121116	1236	61.74	23.45679	4.44862	20.40124	C7KUGACXX_8_7962.sorted.filtered_peak_3183
chr1	249131956	249133470	1515	48.27	16.47002	3.84370	13.62471	C7KUGACXX_8_7962.sorted.filtered_peak_3184
chr1	249152391	249153682	1292	54.22	17.10347	3.40772	14.31320	C7KUGACXX_8_7962.sorted.filtered_peak_3185
chr1	249157331	249157677	347	36.23	7.09904	2.53632	4.59781	C7KUGACXX_8_7962.sorted.filtered_peak_3186
chr1	249167468	249168708	1241	38.31	13.71410	3.98957	10.93466	C7KUGACXX_8_7962.sorted.filtered_peak_3187
chr1	249200125	249201135	1011	53.39	22.01825	4.76819	18.99618	C7KUGACXX_8_7962.sorted.filtered_peak_3188
chr1	249218939	249219361	423	19.76	8.34883	3.94382	5.79920	C7KUGACXX_8_7962.sorted.filtered_peak_3189
chr1	249219641	249219907	267	12.52	3.58384	2.56861	1.36883	C7KUGACXX_8_7962.sorted.filtered_peak_3190
chr10	173766	174027	262	15.66	5.39980	3.16239	2.99396	C7KUGACXX_8_7962.sorted.filtered_peak_3191
chr10	180569	182492	1924	25.83	5.65247	2.57560	3.23950	C7KUGACXX_8_7962.sorted.filtered_peak_3192
chr10	348466	348737	272	12.13	3.32857	2.47104	1.18266	C7KUGACXX_8_7962.sorted.filtered_peak_3193
chr10	369874	370235	362	16.26	5.82815	3.27925	3.40241	C7KUGACXX_8_7962.sorted.filtered_peak_3194
chr10	375338	375640	303	16.87	4.14541	2.53221	1.86911	C7KUGACXX_8_7962.sorted.filtered_peak_3195
chr10	379394	380015	622	21.44	6.18339	2.96256	3.75046	C7KUGACXX_8_7962.sorted.filtered_peak_3196
chr10	496659	497350	692	13.35	4.04580	2.72652	1.77116	C7KUGACXX_8_7962.sorted.filtered_peak_3197
chr10	556984	557275	292	14.42	4.07591	2.66372	1.79895	C7KUGACXX_8_7962.sorted.filtered_peak_3198
chr10	977447	978244	798	57.59	25.68249	5.00185	22.58813	C7KUGACXX_8_7962.sorted.filtered_peak_3199
chr10	990341	990722	382	13.97	4.40162	2.84485	2.08747	C7KUGACXX_8_7962.sorted.filtered_peak_3200
chr10	1033830	1034919	1090	33.10	11.85563	3.73721	9.17868	C7KUGACXX_8_7962.sorted.filtered_peak_3201
chr10	1089451	1090008	558	25.88	6.36781	2.78904	3.90708	C7KUGACXX_8_7962.sorted.filtered_peak_3202
chr10	1094471	1095609	1139	77.82	30.64063	4.49293	27.42651	C7KUGACXX_8_7962.sorted.filtered_peak_3203
chr10	1102063	1103400	1338	36.80	11.78910	3.55775	9.09469	C7KUGACXX_8_7962.sorted.filtered_peak_3204
chr10	1109031	1109708	678	25.47	10.20670	3.99733	7.58132	C7KUGACXX_8_7962.sorted.filtered_peak_3205
chr10	1155841	1156477	637	28.66	11.03879	3.89137	8.40390	C7KUGACXX_8_7962.sorted.filtered_peak_3206
chr10	2143620	2143967	348	12.39	3.51360	2.54458	1.30715	C7KUGACXX_8_7962.sorted.filtered_peak_3207
chr10	3085838	3086241	404	13.29	4.00792	2.71496	1.73697	C7KUGACXX_8_7962.sorted.filtered_peak_3208
chr10	3110463	3110771	309	22.46	5.12483	2.57165	2.75532	C7KUGACXX_8_7962.sorted.filtered_peak_3209
chr10	3137637	3138369	733	19.44	5.72503	2.94015	3.33196	C7KUGACXX_8_7962.sorted.filtered_peak_3210
chr10	3214552	3215689	1138	70.63	28.50414	4.53833	25.32977	C7KUGACXX_8_7962.sorted.filtered_peak_3211
chr10	3239851	3240495	645	26.96	8.56307	3.32470	6.00560	C7KUGACXX_8_7962.sorted.filtered_peak_3212
chr10	3269765	3270373	609	27.57	11.14742	4.09465	8.48814	C7KUGACXX_8_7962.sorted.filtered_peak_3213
chr10	3281819	3282090	272	18.13	5.23048	2.88605	2.83849	C7KUGACXX_8_7962.sorted.filtered_peak_3214
chr10	3509766	3510072	307	16.29	3.87860	2.45801	1.63702	C7KUGACXX_8_7962.sorted.filtered_peak_3215
chr10	3552912	3553177	266	14.00	4.40829	2.85077	2.08824	C7KUGACXX_8_7962.sorted.filtered_peak_3216
chr10	3558981	3559321	341	13.91	4.37882	2.83250	2.07542	C7KUGACXX_8_7962.sorted.filtered_peak_3217
chr10	3665256	3665616	361	16.09	4.38291	2.67163	2.08382	C7KUGACXX_8_7962.sorted.filtered_peak_3218
chr10	3710865	3711496	632	20.62	5.85929	2.95020	3.41762	C7KUGACXX_8_7962.sorted.filtered_peak_3219
chr10	3782254	3782876	623	19.60	6.15209	3.08949	3.72528	C7KUGACXX_8_7962.sorted.filtered_peak_3220
chr10	3799561	3800729	1169	29.15	7.39074	2.89589	4.87291	C7KUGACXX_8_7962.sorted.filtered_peak_3221
chr10	3807405	3807692	288	23.91	6.59466	2.97486	4.11361	C7KUGACXX_8_7962.sorted.filtered_peak_3222
chr10	3819349	3819729	381	27.51	5.21102	2.38070	2.83442	C7KUGACXX_8_7962.sorted.filtered_peak_3223
chr10	3824508	3824778	271	44.48	4.95026	1.94523	2.58158	C7KUGACXX_8_7962.sorted.filtered_peak_3224
chr10	3827329	3828040	712	80.35	25.54854	3.65458	22.48924	C7KUGACXX_8_7962.sorted.filtered_peak_3225
chr10	3846593	3846927	335	26.58	3.29354	1.90119	1.14430	C7KUGACXX_8_7962.sorted.filtered_peak_3226
chr10	3847319	3847828	510	44.64	10.58469	2.95831	7.91000	C7KUGACXX_8_7962.sorted.filtered_peak_3227
chr10	3852362	3852886	525	34.54	6.45856	2.43297	4.01194	C7KUGACXX_8_7962.sorted.filtered_peak_3228
chr10	3853485	3853873	389	29.22	5.34507	2.36602	2.94773	C7KUGACXX_8_7962.sorted.filtered_peak_3229
chr10	3871032	3871290	259	18.41	5.19462	2.85174	2.80397	C7KUGACXX_8_7962.sorted.filtered_peak_3230
chr10	3894402	3895064	663	23.33	6.59090	2.96548	4.13967	C7KUGACXX_8_7962.sorted.filtered_peak_3231
chr10	3908517	3908766	250	16.33	4.05874	2.52716	1.78659	C7KUGACXX_8_7962.sorted.filtered_peak_3232
chr10	3915947	3916283	337	24.46	6.57094	2.91595	4.10118	C7KUGACXX_8_7962.sorted.filtered_peak_3233
chr10	3917286	3917627	342	18.01	3.51422	2.23109	1.32289	C7KUGACXX_8_7962.sorted.filtered_peak_3234
chr10	3930049	3930572	524	17.41	4.54510	2.64653	2.24249	C7KUGACXX_8_7962.sorted.filtered_peak_3235
chr10	3934563	3934900	338	23.24	7.28119	3.23297	4.77199	C7KUGACXX_8_7962.sorted.filtered_peak_3236
chr10	3944514	3944988	475	22.61	8.56230	3.75045	5.98359	C7KUGACXX_8_7962.sorted.filtered_peak_3237
chr10	3977319	3977793	475	27.84	11.53955	4.21185	8.85773	C7KUGACXX_8_7962.sorted.filtered_peak_3238
chr10	3988125	3988374	250	14.36	3.86885	2.57267	1.63023	C7KUGACXX_8_7962.sorted.filtered_peak_3239
chr10	3991126	3991415	290	14.67	4.60310	2.88411	2.27513	C7KUGACXX_8_7962.sorted.filtered_peak_3240
chr10	4003350	4003619	270	15.03	4.53784	2.81579	2.21679	C7KUGACXX_8_7962.sorted.filtered_peak_3241
chr10	4022900	4023191	292	20.29	6.30579	3.13524	3.83826	C7KUGACXX_8_7962.sorted.filtered_peak_3242
chr10	4101946	4102264	319	14.18	4.09026	2.68912	1.80891	C7KUGACXX_8_7962.sorted.filtered_peak_3243
chr10	4117112	4117548	437	16.88	5.01227	2.87743	2.64914	C7KUGACXX_8_7962.sorted.filtered_peak_3244
chr10	4173570	4174430	861	32.22	10.37833	3.50943	7.73453	C7KUGACXX_8_7962.sorted.filtered_peak_3245
chr10	4276884	4277188	305	17.90	5.42902	2.97165	3.02880	C7KUGACXX_8_7962.sorted.filtered_peak_3246
chr10	4705342	4705760	419	14.08	3.71378	2.51562	1.50949	C7KUGACXX_8_7962.sorted.filtered_peak_3247
chr10	4868073	4868578	506	23.38	6.64028	3.00938	4.16418	C7KUGACXX_8_7962.sorted.filtered_peak_3248
chr10	4891922	4892431	510	19.18	5.65723	2.96437	3.23788	C7KUGACXX_8_7962.sorted.filtered_peak_3249
chr10	5136529	5137005	477	19.46	5.29394	2.80308	2.91156	C7KUGACXX_8_7962.sorted.filtered_peak_3250
chr10	5325521	5325803	283	16.90	4.78754	2.78055	2.45349	C7KUGACXX_8_7962.sorted.filtered_peak_3251
chr10	5333670	5334502	833	32.15	9.89240	3.37004	7.27304	C7KUGACXX_8_7962.sorted.filtered_peak_3252
chr10	5339315	5339766	452	29.66	9.99817	3.61024	7.35897	C7KUGACXX_8_7962.sorted.filtered_peak_3253
chr10	5359498	5360075	578	17.69	5.40728	2.97304	3.01370	C7KUGACXX_8_7962.sorted.filtered_peak_3254
chr10	5454309	5454645	337	23.67	9.01838	3.82026	6.41850	C7KUGACXX_8_7962.sorted.filtered_peak_3255
chr10	5476054	5476627	574	16.83	4.66806	2.74921	2.33036	C7KUGACXX_8_7962.sorted.filtered_peak_3256
chr10	5488538	5488809	272	23.26	5.43113	2.63119	3.03360	C7KUGACXX_8_7962.sorted.filtered_peak_3257
chr10	5489550	5489935	386	26.97	7.65359	3.09696	5.11731	C7KUGACXX_8_7962.sorted.filtered_peak_3258
chr10	5665127	5665520	394	24.13	7.95372	3.39982	5.40378	C7KUGACXX_8_7962.sorted.filtered_peak_3259
chr10	5670805	5671154	350	22.65	5.92149	2.82159	3.49649	C7KUGACXX_8_7962.sorted.filtered_peak_3260
chr10	5671701	5672111	411	20.03	4.53270	2.48510	2.23666	C7KUGACXX_8_7962.sorted.filtered_peak_3261
chr10	5692684	5692992	309	12.24	3.43390	2.51516	1.24237	C7KUGACXX_8_7962.sorted.filtered_peak_3262
chr10	5708704	5708963	260	17.40	5.30039	2.97222	2.89812	C7KUGACXX_8_7962.sorted.filtered_peak_3263
chr10	5726269	5727831	1563	47.75	15.39593	3.48648	12.62873	C7KUGACXX_8_7962.sorted.filtered_peak_3264
chr10	5734580	5735169	590	19.72	6.08808	3.09434	3.63757	C7KUGACXX_8_7962.sorted.filtered_peak_3265
chr10	5817649	5818085	437	13.55	3.48133	2.44984	1.30777	C7KUGACXX_8_7962.sorted.filtered_peak_3266
chr10	5854594	5856198	1605	51.10	15.70842	3.33071	12.95718	C7KUGACXX_8_7962.sorted.filtered_peak_3267
chr10	5915452	5915791	340	20.04	8.39994	3.99022	5.82187	C7KUGACXX_8_7962.sorted.filtered_peak_3268
chr10	5931396	5932353	958	65.87	31.14140	5.14041	27.92940	C7KUGACXX_8_7962.sorted.filtered_peak_3269
chr10	6017919	6019045	1127	23.08	4.46218	2.33811	2.14954	C7KUGACXX_8_7962.sorted.filtered_peak_3270
chr10	6019470	6020156	687	29.20	8.02588	3.05069	5.48272	C7KUGACXX_8_7962.sorted.filtered_peak_3271
chr10	6056206	6056804	599	15.72	5.35080	3.12377	2.95970	C7KUGACXX_8_7962.sorted.filtered_peak_3272
chr10	6080203	6080680	478	21.31	5.80184	2.87528	3.37312	C7KUGACXX_8_7962.sorted.filtered_peak_3273
chr10	6092735	6093510	776	54.80	15.16140	3.32562	12.35690	C7KUGACXX_8_7962.sorted.filtered_peak_3274
chr10	6094501	6095140	640	35.63	5.38906	2.18051	3.00532	C7KUGACXX_8_7962.sorted.filtered_peak_3275
chr10	6104013	6104594	582	32.31	7.57700	2.79287	5.05015	C7KUGACXX_8_7962.sorted.filtered_peak_3276
chr10	6125683	6126092	410	26.63	6.15132	2.67545	3.71198	C7KUGACXX_8_7962.sorted.filtered_peak_3277
chr10	6130619	6131496	878	57.88	21.00860	4.02985	18.06384	C7KUGACXX_8_7962.sorted.filtered_peak_3278
chr10	6156326	6156575	250	15.46	4.53042	2.79258	2.20382	C7KUGACXX_8_7962.sorted.filtered_peak_3279
chr10	6171793	6172467	675	21.65	6.78690	3.16931	4.31128	C7KUGACXX_8_7962.sorted.filtered_peak_3280
chr10	6178485	6178970	486	19.39	4.16678	2.39805	1.89543	C7KUGACXX_8_7962.sorted.filtered_peak_3281
chr10	6183201	6183472	272	25.53	4.06972	2.14194	1.79985	C7KUGACXX_8_7962.sorted.filtered_peak_3282
chr10	6186554	6187235	682	42.34	13.57662	3.58168	10.83237	C7KUGACXX_8_7962.sorted.filtered_peak_3283
chr10	6193194	6193714	521	19.59	5.27024	2.79130	2.88072	C7KUGACXX_8_7962.sorted.filtered_peak_3284
chr10	6205155	6206426	1272	43.37	17.54200	4.30105	14.70372	C7KUGACXX_8_7962.sorted.filtered_peak_3285
chr10	6215110	6215405	296	15.68	4.46303	2.73469	2.15594	C7KUGACXX_8_7962.sorted.filtered_peak_3286
chr10	6243592	6243894	303	34.21	5.48918	2.24931	3.08233	C7KUGACXX_8_7962.sorted.filtered_peak_3287
chr10	6244212	6245655	1444	44.50	10.72413	2.90826	8.08492	C7KUGACXX_8_7962.sorted.filtered_peak_3288
chr10	6281220	6281541	322	18.16	5.67194	3.05099	3.25408	C7KUGACXX_8_7962.sorted.filtered_peak_3289
chr10	6309194	6309650	457	26.36	6.85424	2.89652	4.36288	C7KUGACXX_8_7962.sorted.filtered_peak_3290
chr10	6312171	6312796	626	40.23	13.73602	3.82089	10.96616	C7KUGACXX_8_7962.sorted.filtered_peak_3291
chr10	6317188	6317640	453	38.79	14.46948	4.09754	11.67701	C7KUGACXX_8_7962.sorted.filtered_peak_3292
chr10	6322411	6322674	264	16.55	5.32268	3.03958	2.93493	C7KUGACXX_8_7962.sorted.filtered_peak_3293
chr10	6333567	6334002	436	18.56	7.37355	3.71593	4.84989	C7KUGACXX_8_7962.sorted.filtered_peak_3294
chr10	6342111	6342733	623	17.63	5.60594	3.04554	3.20517	C7KUGACXX_8_7962.sorted.filtered_peak_3295
chr10	6389637	6390533	897	26.63	8.25978	3.21790	5.74600	C7KUGACXX_8_7962.sorted.filtered_peak_3296
chr10	6443759	6444022	264	17.98	6.42044	3.39438	3.93957	C7KUGACXX_8_7962.sorted.filtered_peak_3297
chr10	6452027	6452651	625	22.97	9.09995	3.92498	6.49272	C7KUGACXX_8_7962.sorted.filtered_peak_3298
chr10	6487605	6488009	405	18.95	7.68608	3.78976	5.15373	C7KUGACXX_8_7962.sorted.filtered_peak_3299
chr10	6515358	6516273	916	35.30	13.93508	4.25971	11.15646	C7KUGACXX_8_7962.sorted.filtered_peak_3300
chr10	6540714	6541097	384	24.83	6.63658	2.92052	4.15788	C7KUGACXX_8_7962.sorted.filtered_peak_3301
chr10	6549271	6549520	250	15.98	4.52133	2.74979	2.19021	C7KUGACXX_8_7962.sorted.filtered_peak_3302
chr10	6572017	6572749	733	33.21	12.34885	3.92103	9.64400	C7KUGACXX_8_7962.sorted.filtered_peak_3303
chr10	6584940	6586003	1064	35.38	14.10527	4.30364	11.31781	C7KUGACXX_8_7962.sorted.filtered_peak_3304
chr10	6599971	6600840	870	34.04	12.73807	3.90186	10.04399	C7KUGACXX_8_7962.sorted.filtered_peak_3305
chr10	6621938	6622708	771	25.69	4.48474	2.24726	2.17333	C7KUGACXX_8_7962.sorted.filtered_peak_3306
chr10	6625440	6625725	286	26.09	5.11263	2.41113	2.73992	C7KUGACXX_8_7962.sorted.filtered_peak_3307
chr10	6634057	6634455	399	31.00	11.54200	3.96015	8.83931	C7KUGACXX_8_7962.sorted.filtered_peak_3308
chr10	6685830	6686211	382	15.89	3.86048	2.47219	1.61206	C7KUGACXX_8_7962.sorted.filtered_peak_3309
chr10	6689907	6690171	265	19.15	5.39208	2.87662	2.98726	C7KUGACXX_8_7962.sorted.filtered_peak_3310
chr10	6707844	6708396	553	21.64	6.39345	3.01629	3.95341	C7KUGACXX_8_7962.sorted.filtered_peak_3311
chr10	6711113	6711575	463	22.65	6.12231	2.88021	3.68754	C7KUGACXX_8_7962.sorted.filtered_peak_3312
chr10	6961827	6962619	793	16.59	3.79847	2.40651	1.56781	C7KUGACXX_8_7962.sorted.filtered_peak_3313
chr10	6969135	6970259	1125	29.77	8.44371	3.02330	5.93314	C7KUGACXX_8_7962.sorted.filtered_peak_3314
chr10	7000716	7001056	341	24.73	8.45660	3.49881	5.89305	C7KUGACXX_8_7962.sorted.filtered_peak_3315
chr10	7015862	7016372	511	26.44	10.23310	3.93359	7.59911	C7KUGACXX_8_7962.sorted.filtered_peak_3316
chr10	7088122	7088823	702	34.13	14.28497	4.44616	11.49586	C7KUGACXX_8_7962.sorted.filtered_peak_3317
chr10	7300873	7301240	368	20.48	5.95034	2.96059	3.52676	C7KUGACXX_8_7962.sorted.filtered_peak_3318
chr10	7311240	7312177	938	26.67	8.83680	3.36752	6.30366	C7KUGACXX_8_7962.sorted.filtered_peak_3319
chr10	7451344	7451881	538	26.79	4.43732	2.19959	2.12872	C7KUGACXX_8_7962.sorted.filtered_peak_3320
chr10	7452790	7453250	461	34.64	8.00731	2.80054	5.45591	C7KUGACXX_8_7962.sorted.filtered_peak_3321
chr10	7513859	7514226	368	17.45	5.17571	2.89504	2.80504	C7KUGACXX_8_7962.sorted.filtered_peak_3322
chr10	7526294	7527212	919	39.81	14.98730	3.97877	12.24675	C7KUGACXX_8_7962.sorted.filtered_peak_3323
chr10	7549901	7550809	909	17.29	5.04731	2.86473	2.67871	C7KUGACXX_8_7962.sorted.filtered_peak_3324
chr10	7567284	7567717	434	18.99	6.38373	3.22438	3.94392	C7KUGACXX_8_7962.sorted.filtered_peak_3325
chr10	7729193	7729632	440	26.77	12.78105	4.82128	10.03938	C7KUGACXX_8_7962.sorted.filtered_peak_3326
chr10	7829379	7830815	1437	46.24	16.92045	3.73756	14.14546	C7KUGACXX_8_7962.sorted.filtered_peak_3327
chr10	7860177	7860796	620	46.61	21.52765	5.04593	18.55565	C7KUGACXX_8_7962.sorted.filtered_peak_3328
chr10	8095332	8095965	634	39.91	5.81602	2.17474	3.39304	C7KUGACXX_8_7962.sorted.filtered_peak_3329
chr10	8096288	8096782	495	42.88	7.00516	2.33601	4.50098	C7KUGACXX_8_7962.sorted.filtered_peak_3330
chr10	8102123	8102455	333	32.34	4.60239	2.08791	2.29164	C7KUGACXX_8_7962.sorted.filtered_peak_3331
chr10	8103325	8103923	599	31.54	5.25030	2.26366	2.86985	C7KUGACXX_8_7962.sorted.filtered_peak_3332
chr10	8130558	8131026	469	17.93	5.50000	2.99587	3.09711	C7KUGACXX_8_7962.sorted.filtered_peak_3333
chr10	8173258	8173517	260	20.53	5.27926	2.73967	2.88746	C7KUGACXX_8_7962.sorted.filtered_peak_3334
chr10	8175226	8175571	346	26.99	6.34491	2.71233	3.89349	C7KUGACXX_8_7962.sorted.filtered_peak_3335
chr10	8179047	8179908	862	28.70	8.23169	3.13619	5.68434	C7KUGACXX_8_7962.sorted.filtered_peak_3336
chr10	8224976	8225688	713	26.00	10.10856	3.94946	7.47401	C7KUGACXX_8_7962.sorted.filtered_peak_3337
chr10	8280819	8281301	483	24.91	8.06816	3.34434	5.53229	C7KUGACXX_8_7962.sorted.filtered_peak_3338
chr10	8286940	8287700	761	23.61	7.14986	3.10373	4.67408	C7KUGACXX_8_7962.sorted.filtered_peak_3339
chr10	8373396	8373703	308	23.51	3.28691	1.97158	1.13959	C7KUGACXX_8_7962.sorted.filtered_peak_3340
chr10	8373979	8374830	852	56.20	22.76668	4.52183	19.75899	C7KUGACXX_8_7962.sorted.filtered_peak_3341
chr10	8391538	8392425	888	14.94	3.86859	2.53452	1.61698	C7KUGACXX_8_7962.sorted.filtered_peak_3342
chr10	8402083	8402769	687	33.21	12.91004	4.05880	10.20711	C7KUGACXX_8_7962.sorted.filtered_peak_3343
chr10	8408024	8408493	470	19.09	5.51832	2.92364	3.10763	C7KUGACXX_8_7962.sorted.filtered_peak_3344
chr10	8411746	8412043	298	14.34	3.39546	2.36418	1.23179	C7KUGACXX_8_7962.sorted.filtered_peak_3345
chr10	8444435	8444905	471	30.47	6.83208	2.68611	4.34663	C7KUGACXX_8_7962.sorted.filtered_peak_3346
chr10	8446665	8447120	456	40.58	12.46836	3.50601	9.73714	C7KUGACXX_8_7962.sorted.filtered_peak_3347
chr10	8458145	8458697	553	33.13	13.32033	4.25920	10.57113	C7KUGACXX_8_7962.sorted.filtered_peak_3348
chr10	8480551	8481074	524	18.17	5.54859	2.98720	3.15059	C7KUGACXX_8_7962.sorted.filtered_peak_3349
chr10	9251187	9251445	259	15.77	4.35329	2.68860	2.04349	C7KUGACXX_8_7962.sorted.filtered_peak_3350
chr10	9373535	9373791	257	15.38	4.49287	2.77278	2.18530	C7KUGACXX_8_7962.sorted.filtered_peak_3351
chr10	11187183	11187773	591	32.80	9.22671	3.19774	6.61338	C7KUGACXX_8_7962.sorted.filtered_peak_3352
chr10	11191455	11191794	340	23.36	3.79963	2.12728	1.56890	C7KUGACXX_8_7962.sorted.filtered_peak_3353
chr10	11205033	11205641	609	59.33	16.84219	3.41371	13.98615	C7KUGACXX_8_7962.sorted.filtered_peak_3354
chr10	11206689	11207440	752	37.04	5.01839	2.08218	2.65417	C7KUGACXX_8_7962.sorted.filtered_peak_3355
chr10	11212936	11213347	412	30.75	4.80576	2.18196	2.46074	C7KUGACXX_8_7962.sorted.filtered_peak_3356
chr10	11220429	11221121	693	48.68	11.64866	2.89704	8.99937	C7KUGACXX_8_7962.sorted.filtered_peak_3357
chr10	11252284	11252542	259	21.58	4.20849	2.32231	1.91871	C7KUGACXX_8_7962.sorted.filtered_peak_3358
chr10	11267945	11268423	479	20.68	5.58855	2.81173	3.20639	C7KUGACXX_8_7962.sorted.filtered_peak_3359
chr10	11277993	11278552	560	23.11	5.21949	2.56372	2.84753	C7KUGACXX_8_7962.sorted.filtered_peak_3360
chr10	11312540	11312811	272	20.01	5.29001	2.77634	2.89702	C7KUGACXX_8_7962.sorted.filtered_peak_3361
chr10	11445101	11445502	402	24.26	8.76133	3.67910	6.16682	C7KUGACXX_8_7962.sorted.filtered_peak_3362
chr10	11557535	11557821	287	19.46	5.56270	2.90913	3.15645	C7KUGACXX_8_7962.sorted.filtered_peak_3363
chr10	11594044	11594427	384	15.05	4.22106	2.68080	1.93474	C7KUGACXX_8_7962.sorted.filtered_peak_3364
chr10	11653508	11653873	366	21.10	5.67140	2.83510	3.25888	C7KUGACXX_8_7962.sorted.filtered_peak_3365
chr10	11674314	11674573	260	15.80	5.51229	3.19134	3.10216	C7KUGACXX_8_7962.sorted.filtered_peak_3366
chr10	11726799	11727386	588	17.01	5.02425	2.88040	2.65130	C7KUGACXX_8_7962.sorted.filtered_peak_3367
chr10	11752551	11753098	548	16.61	6.11560	3.31965	3.70490	C7KUGACXX_8_7962.sorted.filtered_peak_3368
chr10	11799915	11800364	450	20.87	7.52473	3.49724	5.01738	C7KUGACXX_8_7962.sorted.filtered_peak_3369
chr10	11824827	11825135	309	15.55	5.11762	3.02765	2.75480	C7KUGACXX_8_7962.sorted.filtered_peak_3370
chr10	11905480	11906083	604	32.27	14.50406	4.65172	11.73288	C7KUGACXX_8_7962.sorted.filtered_peak_3371
chr10	11913511	11913773	263	17.30	4.74879	2.73842	2.41563	C7KUGACXX_8_7962.sorted.filtered_peak_3372
chr10	12028648	12029083	436	15.14	5.11080	3.06585	2.73637	C7KUGACXX_8_7962.sorted.filtered_peak_3373
chr10	12084470	12085637	1168	75.73	31.72420	4.67681	28.49145	C7KUGACXX_8_7962.sorted.filtered_peak_3374
chr10	12110536	12111393	858	52.95	28.03267	5.73690	24.90179	C7KUGACXX_8_7962.sorted.filtered_peak_3375
chr10	12154685	12155026	342	14.03	4.07748	2.68762	1.80796	C7KUGACXX_8_7962.sorted.filtered_peak_3376
chr10	12164658	12165066	409	17.86	6.66200	3.50550	4.17122	C7KUGACXX_8_7962.sorted.filtered_peak_3377
chr10	12171175	12172170	996	46.13	20.81522	4.65262	17.90239	C7KUGACXX_8_7962.sorted.filtered_peak_3378
chr10	12223267	12223764	498	31.73	14.00977	4.58754	11.24832	C7KUGACXX_8_7962.sorted.filtered_peak_3379
chr10	12237594	12238511	918	44.20	17.06871	4.30054	14.20664	C7KUGACXX_8_7962.sorted.filtered_peak_3380
chr10	12304486	12304915	430	19.60	6.37936	3.20503	3.92097	C7KUGACXX_8_7962.sorted.filtered_peak_3381
chr10	12306281	12306701	421	20.67	6.49695	3.15034	4.03192	C7KUGACXX_8_7962.sorted.filtered_peak_3382
chr10	12390867	12392051	1185	41.95	11.07708	3.14743	8.39365	C7KUGACXX_8_7962.sorted.filtered_peak_3383
chr10	12392354	12392858	505	32.55	6.30217	2.47321	3.85415	C7KUGACXX_8_7962.sorted.filtered_peak_3384
chr10	12408026	12408395	370	22.25	9.80063	4.28108	7.16434	C7KUGACXX_8_7962.sorted.filtered_peak_3385
chr10	12408991	12409322	332	12.53	3.45733	2.50729	1.28454	C7KUGACXX_8_7962.sorted.filtered_peak_3386
chr10	12461486	12461735	250	14.42	4.13273	2.68982	1.84477	C7KUGACXX_8_7962.sorted.filtered_peak_3387
chr10	12490547	12491417	871	41.17	17.41114	4.36579	14.60679	C7KUGACXX_8_7962.sorted.filtered_peak_3388
chr10	12556232	12556552	321	14.12	4.50921	2.87224	2.19411	C7KUGACXX_8_7962.sorted.filtered_peak_3389
chr10	12629956	12630723	768	23.14	7.59351	3.34702	5.06915	C7KUGACXX_8_7962.sorted.filtered_peak_3390
chr10	12636425	12637038	614	32.37	12.38093	4.08087	9.65348	C7KUGACXX_8_7962.sorted.filtered_peak_3391
chr10	12647736	12648429	694	19.62	6.16846	3.11364	3.72840	C7KUGACXX_8_7962.sorted.filtered_peak_3392
chr10	12697928	12698205	278	14.52	4.25624	2.73603	1.95942	C7KUGACXX_8_7962.sorted.filtered_peak_3393
chr10	12698521	12698907	387	19.83	7.49235	3.60433	4.97639	C7KUGACXX_8_7962.sorted.filtered_peak_3394
chr10	12741202	12741549	348	12.51	3.40706	2.48105	1.24770	C7KUGACXX_8_7962.sorted.filtered_peak_3395
chr10	12753082	12753459	378	17.66	4.61534	2.66707	2.28944	C7KUGACXX_8_7962.sorted.filtered_peak_3396
chr10	13141156	13142798	1643	32.95	9.45567	3.13514	6.88632	C7KUGACXX_8_7962.sorted.filtered_peak_3397
chr10	13149977	13150340	364	16.88	4.93795	2.84750	2.58022	C7KUGACXX_8_7962.sorted.filtered_peak_3398
chr10	13157978	13158764	787	17.21	5.57434	3.06668	3.18323	C7KUGACXX_8_7962.sorted.filtered_peak_3399
chr10	13203047	13203891	845	42.78	20.44239	4.94409	17.55614	C7KUGACXX_8_7962.sorted.filtered_peak_3400
chr10	13330103	13330683	581	15.26	5.23325	3.09031	2.86238	C7KUGACXX_8_7962.sorted.filtered_peak_3401
chr10	13341822	13342312	491	34.40	8.04926	2.82106	5.49266	C7KUGACXX_8_7962.sorted.filtered_peak_3402
chr10	13343975	13344672	698	62.85	27.32558	5.07134	24.17249	C7KUGACXX_8_7962.sorted.filtered_peak_3403
chr10	13382507	13382872	366	15.52	4.02875	2.56264	1.77100	C7KUGACXX_8_7962.sorted.filtered_peak_3404
chr10	13389312	13390686	1375	38.75	9.21055	2.87921	6.61104	C7KUGACXX_8_7962.sorted.filtered_peak_3405
chr10	13413745	13414313	569	18.28	6.17765	3.23226	3.73893	C7KUGACXX_8_7962.sorted.filtered_peak_3406
chr10	13482287	13482752	466	18.06	6.03162	3.19596	3.59967	C7KUGACXX_8_7962.sorted.filtered_peak_3407
chr10	13488342	13488591	250	13.42	4.06312	2.73027	1.79818	C7KUGACXX_8_7962.sorted.filtered_peak_3408
chr10	13628504	13629115	612	35.12	15.69164	4.69068	12.88826	C7KUGACXX_8_7962.sorted.filtered_peak_3409
chr10	13701982	13702388	407	14.00	3.43251	2.40259	1.24458	C7KUGACXX_8_7962.sorted.filtered_peak_3410
chr10	13779811	13780105	295	12.19	3.40496	2.50548	1.21650	C7KUGACXX_8_7962.sorted.filtered_peak_3411
chr10	13828958	13829406	449	37.68	16.49628	4.68649	13.65341	C7KUGACXX_8_7962.sorted.filtered_peak_3412
chr10	14051342	14052100	759	19.77	5.37388	2.79567	2.99521	C7KUGACXX_8_7962.sorted.filtered_peak_3413
chr10	14226802	14227938	1137	27.94	8.71106	3.32298	6.14144	C7KUGACXX_8_7962.sorted.filtered_peak_3414
chr10	14254415	14254837	423	13.18	3.95069	2.69460	1.68816	C7KUGACXX_8_7962.sorted.filtered_peak_3415
chr10	14541057	14541335	279	18.35	6.03694	3.18122	3.59490	C7KUGACXX_8_7962.sorted.filtered_peak_3416
chr10	14570462	14570979	518	24.20	8.88890	3.67343	6.31425	C7KUGACXX_8_7962.sorted.filtered_peak_3417
chr10	14585073	14585623	551	18.38	5.62992	3.01414	3.22061	C7KUGACXX_8_7962.sorted.filtered_peak_3418
chr10	14598130	14598793	664	20.40	3.94050	2.28111	1.68593	C7KUGACXX_8_7962.sorted.filtered_peak_3419
chr10	14604653	14604904	252	24.15	4.87493	2.42722	2.51566	C7KUGACXX_8_7962.sorted.filtered_peak_3420
chr10	14606313	14606730	418	22.26	4.16861	2.28221	1.88590	C7KUGACXX_8_7962.sorted.filtered_peak_3421
chr10	14613906	14614507	602	25.84	7.31600	3.05162	4.80880	C7KUGACXX_8_7962.sorted.filtered_peak_3422
chr10	14625203	14625937	735	31.32	8.40944	3.02281	5.86426	C7KUGACXX_8_7962.sorted.filtered_peak_3423
chr10	14630103	14630763	661	26.85	6.18417	2.65475	3.76490	C7KUGACXX_8_7962.sorted.filtered_peak_3424
chr10	14644099	14644363	265	30.36	5.39685	2.34598	2.98966	C7KUGACXX_8_7962.sorted.filtered_peak_3425
chr10	14646201	14646644	444	38.14	9.40289	2.95411	6.79091	C7KUGACXX_8_7962.sorted.filtered_peak_3426
chr10	14647252	14647575	324	27.41	4.53125	2.20847	2.21373	C7KUGACXX_8_7962.sorted.filtered_peak_3427
chr10	14690060	14690765	706	34.21	13.23645	4.19297	10.46874	C7KUGACXX_8_7962.sorted.filtered_peak_3428
chr10	14701573	14702251	679	29.55	8.93080	3.31057	6.33429	C7KUGACXX_8_7962.sorted.filtered_peak_3429
chr10	14879628	14880643	1016	61.09	27.65496	4.83373	24.54734	C7KUGACXX_8_7962.sorted.filtered_peak_3430
chr10	14920094	14921368	1275	44.42	14.25646	3.47672	11.52911	C7KUGACXX_8_7962.sorted.filtered_peak_3431
chr10	14995168	14996555	1388	37.96	12.10046	3.34876	9.45727	C7KUGACXX_8_7962.sorted.filtered_peak_3432
chr10	15001135	15002230	1096	53.98	21.67120	4.62565	18.66462	C7KUGACXX_8_7962.sorted.filtered_peak_3433
chr10	15130313	15131024	712	19.10	5.93679	3.04497	3.52559	C7KUGACXX_8_7962.sorted.filtered_peak_3434
chr10	15138749	15139866	1118	64.17	26.62276	4.67079	23.50678	C7KUGACXX_8_7962.sorted.filtered_peak_3435
chr10	15148270	15148750	481	14.30	4.22379	2.73945	1.93055	C7KUGACXX_8_7962.sorted.filtered_peak_3436
chr10	15165711	15166177	467	20.90	7.01493	3.31766	4.52845	C7KUGACXX_8_7962.sorted.filtered_peak_3437
chr10	15210296	15212258	1963	48.49	13.55637	3.17198	10.85648	C7KUGACXX_8_7962.sorted.filtered_peak_3438
chr10	15250841	15251260	420	33.18	13.91611	4.39611	11.15900	C7KUGACXX_8_7962.sorted.filtered_peak_3439
chr10	15251653	15252013	361	17.84	4.02158	2.42341	1.77173	C7KUGACXX_8_7962.sorted.filtered_peak_3440
chr10	15461342	15461591	250	12.58	3.61508	2.58060	1.39307	C7KUGACXX_8_7962.sorted.filtered_peak_3441
chr10	15627239	15627490	252	14.94	4.96341	3.02875	2.59100	C7KUGACXX_8_7962.sorted.filtered_peak_3442
chr10	15837443	15837692	250	16.58	4.12630	2.54269	1.84434	C7KUGACXX_8_7962.sorted.filtered_peak_3443
chr10	15863425	15863674	250	18.99	5.52596	2.92271	3.12224	C7KUGACXX_8_7962.sorted.filtered_peak_3444
chr10	15873436	15873685	250	19.58	6.20117	3.15302	3.74320	C7KUGACXX_8_7962.sorted.filtered_peak_3445
chr10	15885900	15886197	298	14.10	3.74502	2.53153	1.53202	C7KUGACXX_8_7962.sorted.filtered_peak_3446
chr10	15901798	15902728	931	31.28	11.10616	3.76298	8.43365	C7KUGACXX_8_7962.sorted.filtered_peak_3447
chr10	16237153	16237748	596	17.71	6.23396	3.33112	3.77019	C7KUGACXX_8_7962.sorted.filtered_peak_3448
chr10	16435405	16435729	325	13.78	4.29731	2.80776	2.00037	C7KUGACXX_8_7962.sorted.filtered_peak_3449
chr10	16478448	16479607	1160	42.22	14.02048	3.61520	11.28074	C7KUGACXX_8_7962.sorted.filtered_peak_3450
chr10	16587190	16587473	284	15.96	4.15823	2.59011	1.88615	C7KUGACXX_8_7962.sorted.filtered_peak_3451
chr10	16829406	16830019	614	27.62	9.96039	3.73262	7.33710	C7KUGACXX_8_7962.sorted.filtered_peak_3452
chr10	16851197	16851446	250	15.19	4.58913	2.83202	2.25817	C7KUGACXX_8_7962.sorted.filtered_peak_3453
chr10	16858989	16860169	1181	83.11	37.99433	5.04676	34.54564	C7KUGACXX_8_7962.sorted.filtered_peak_3454
chr10	16870159	16870414	256	18.10	6.60249	3.44983	4.11480	C7KUGACXX_8_7962.sorted.filtered_peak_3455
chr10	16885292	16885623	332	15.15	4.47984	2.77980	2.17145	C7KUGACXX_8_7962.sorted.filtered_peak_3456
chr10	17044817	17045531	715	28.02	9.37612	3.47076	6.79848	C7KUGACXX_8_7962.sorted.filtered_peak_3457
chr10	17065385	17065983	599	32.18	8.92586	3.03659	6.40346	C7KUGACXX_8_7962.sorted.filtered_peak_3458
chr10	17068712	17069267	556	32.01	6.61535	2.57856	4.13631	C7KUGACXX_8_7962.sorted.filtered_peak_3459
chr10	17071419	17071908	490	33.53	9.64996	3.20622	7.05047	C7KUGACXX_8_7962.sorted.filtered_peak_3460
chr10	17243143	17243929	787	34.11	11.48471	3.67748	8.80005	C7KUGACXX_8_7962.sorted.filtered_peak_3461
chr10	17248183	17248554	372	27.48	7.93221	3.15577	5.38381	C7KUGACXX_8_7962.sorted.filtered_peak_3462
chr10	17258173	17258646	474	25.15	9.17617	3.73503	6.56777	C7KUGACXX_8_7962.sorted.filtered_peak_3463
chr10	17269955	17271070	1116	44.42	6.38414	2.18057	3.92902	C7KUGACXX_8_7962.sorted.filtered_peak_3464
chr10	17271757	17272921	1165	60.85	14.19352	2.98737	11.40818	C7KUGACXX_8_7962.sorted.filtered_peak_3465
chr10	17292630	17292955	326	13.12	3.81890	2.63759	1.58028	C7KUGACXX_8_7962.sorted.filtered_peak_3466
chr10	17299659	17300077	419	13.50	3.57007	2.49490	1.36507	C7KUGACXX_8_7962.sorted.filtered_peak_3467
chr10	17470530	17471126	597	41.41	15.97752	4.23175	13.15213	C7KUGACXX_8_7962.sorted.filtered_peak_3468
chr10	17485762	17486627	866	19.66	6.79426	3.31125	4.33786	C7KUGACXX_8_7962.sorted.filtered_peak_3469
chr10	17495362	17495786	425	20.85	5.95491	2.94998	3.52095	C7KUGACXX_8_7962.sorted.filtered_peak_3470
chr10	17552344	17552597	254	28.98	8.34754	3.21297	5.75808	C7KUGACXX_8_7962.sorted.filtered_peak_3471
chr10	17553331	17553676	346	26.84	7.44718	3.05327	4.91736	C7KUGACXX_8_7962.sorted.filtered_peak_3472
chr10	17649532	17650079	548	17.14	5.04637	2.87216	2.67831	C7KUGACXX_8_7962.sorted.filtered_peak_3473
chr10	17659355	17659804	450	16.47	3.99595	2.49738	1.73282	C7KUGACXX_8_7962.sorted.filtered_peak_3474
chr10	17685680	17686517	838	52.10	20.83330	4.51181	17.87040	C7KUGACXX_8_7962.sorted.filtered_peak_3475
chr10	17697605	17697959	355	13.72	3.74564	2.56195	1.51096	C7KUGACXX_8_7962.sorted.filtered_peak_3476
chr10	18940327	18941030	704	52.23	21.02424	4.38355	18.08570	C7KUGACXX_8_7962.sorted.filtered_peak_3477
chr10	18947838	18949102	1265	51.86	18.63858	3.89916	15.77786	C7KUGACXX_8_7962.sorted.filtered_peak_3478
chr10	20905893	20906142	250	14.32	4.59886	2.90727	2.27071	C7KUGACXX_8_7962.sorted.filtered_peak_3479
chr10	21784676	21785207	532	21.76	5.72607	2.80483	3.31333	C7KUGACXX_8_7962.sorted.filtered_peak_3480
chr10	21785393	21785769	377	17.47	3.53546	2.26377	1.33540	C7KUGACXX_8_7962.sorted.filtered_peak_3481
chr10	21814553	21815519	967	25.22	6.56467	2.82779	4.12209	C7KUGACXX_8_7962.sorted.filtered_peak_3482
chr10	21822338	21823726	1389	46.39	16.21369	3.69022	13.45103	C7KUGACXX_8_7962.sorted.filtered_peak_3483
chr10	21938496	21938823	328	14.48	4.53324	2.86432	2.21673	C7KUGACXX_8_7962.sorted.filtered_peak_3484
chr10	21991518	21992100	583	25.52	10.52329	4.15762	7.85943	C7KUGACXX_8_7962.sorted.filtered_peak_3485
chr10	22029908	22030288	381	18.32	4.50807	2.58715	2.18947	C7KUGACXX_8_7962.sorted.filtered_peak_3486
chr10	22077365	22077718	354	13.63	4.23258	2.78056	1.95084	C7KUGACXX_8_7962.sorted.filtered_peak_3487
chr10	22177892	22178239	348	13.29	4.00457	2.71383	1.73512	C7KUGACXX_8_7962.sorted.filtered_peak_3488
chr10	22291573	22292916	1344	37.82	11.69572	3.43039	9.01286	C7KUGACXX_8_7962.sorted.filtered_peak_3489
chr10	22517934	22518704	771	29.79	9.18459	3.38270	6.56505	C7KUGACXX_8_7962.sorted.filtered_peak_3490
chr10	22535953	22536207	255	19.56	4.77122	2.61881	2.41942	C7KUGACXX_8_7962.sorted.filtered_peak_3491
chr10	22540675	22542191	1517	26.19	6.79515	2.86417	4.31989	C7KUGACXX_8_7962.sorted.filtered_peak_3492
chr10	22604914	22606002	1089	38.68	9.22036	2.87224	6.62790	C7KUGACXX_8_7962.sorted.filtered_peak_3493
chr10	22609876	22610657	782	34.06	5.04771	2.14728	2.69516	C7KUGACXX_8_7962.sorted.filtered_peak_3494
chr10	22614351	22614832	482	38.33	9.77693	3.02523	7.15503	C7KUGACXX_8_7962.sorted.filtered_peak_3495
chr10	22622154	22622467	314	26.58	7.60325	3.10841	5.07338	C7KUGACXX_8_7962.sorted.filtered_peak_3496
chr10	22628917	22630224	1308	39.59	9.49363	2.87573	6.89120	C7KUGACXX_8_7962.sorted.filtered_peak_3497
chr10	22725565	22726866	1302	30.83	9.15856	3.21887	6.58477	C7KUGACXX_8_7962.sorted.filtered_peak_3498
chr10	22794857	22795355	499	18.81	7.56309	3.74768	5.04572	C7KUGACXX_8_7962.sorted.filtered_peak_3499
chr10	22859738	22860026	289	17.32	5.37484	3.00993	2.96752	C7KUGACXX_8_7962.sorted.filtered_peak_3500
chr10	22886172	22886478	307	20.26	6.13271	3.06536	3.68267	C7KUGACXX_8_7962.sorted.filtered_peak_3501
chr10	22895134	22895735	602	30.15	10.76411	3.74785	8.10953	C7KUGACXX_8_7962.sorted.filtered_peak_3502
chr10	22900611	22901117	507	29.53	9.47308	3.43486	6.86717	C7KUGACXX_8_7962.sorted.filtered_peak_3503
chr10	22919437	22919978	542	38.64	9.43677	2.94060	6.82623	C7KUGACXX_8_7962.sorted.filtered_peak_3504
chr10	22923013	22923484	472	32.86	6.94110	2.60106	4.46258	C7KUGACXX_8_7962.sorted.filtered_peak_3505
chr10	22935195	22935784	590	37.79	12.08474	3.57892	9.37104	C7KUGACXX_8_7962.sorted.filtered_peak_3506
chr10	22955380	22956314	935	32.37	12.68916	4.02264	10.00923	C7KUGACXX_8_7962.sorted.filtered_peak_3507
chr10	22970746	22971736	991	32.74	9.11795	3.10053	6.54482	C7KUGACXX_8_7962.sorted.filtered_peak_3508
chr10	23003132	23003800	669	29.27	8.46859	3.11505	5.94130	C7KUGACXX_8_7962.sorted.filtered_peak_3509
chr10	23202028	23202737	710	14.36	4.63725	2.91757	2.30480	C7KUGACXX_8_7962.sorted.filtered_peak_3510
chr10	23277778	23278119	342	21.93	7.42862	3.38862	4.90876	C7KUGACXX_8_7962.sorted.filtered_peak_3511
chr10	23384117	23384755	639	22.32	6.11358	2.89582	3.67771	C7KUGACXX_8_7962.sorted.filtered_peak_3512
chr10	23447288	23447805	518	14.97	5.01668	3.03497	2.65390	C7KUGACXX_8_7962.sorted.filtered_peak_3513
chr10	23603799	23604103	305	15.63	3.87426	2.49370	1.63215	C7KUGACXX_8_7962.sorted.filtered_peak_3514
chr10	23651910	23652273	364	17.56	4.89570	2.79064	2.53392	C7KUGACXX_8_7962.sorted.filtered_peak_3515
chr10	23657355	23658329	975	25.15	8.60151	3.37126	6.09791	C7KUGACXX_8_7962.sorted.filtered_peak_3516
chr10	23727469	23728515	1047	51.46	16.45700	3.47632	13.67405	C7KUGACXX_8_7962.sorted.filtered_peak_3517
chr10	23737682	23738171	490	20.30	8.14976	3.84767	5.58628	C7KUGACXX_8_7962.sorted.filtered_peak_3518
chr10	24755226	24755508	283	17.29	5.32187	2.97809	2.92911	C7KUGACXX_8_7962.sorted.filtered_peak_3519
chr10	24911051	24911366	316	23.43	7.98107	3.45304	5.43985	C7KUGACXX_8_7962.sorted.filtered_peak_3520
chr10	24931812	24932195	384	17.14	5.47717	3.04274	3.08839	C7KUGACXX_8_7962.sorted.filtered_peak_3521
chr10	24995441	24995737	297	14.57	3.52805	2.40825	1.34127	C7KUGACXX_8_7962.sorted.filtered_peak_3522
chr10	25013078	25013917	840	41.53	13.08341	3.46670	10.37005	C7KUGACXX_8_7962.sorted.filtered_peak_3523
chr10	25176516	25176842	327	23.03	8.04392	3.50655	5.49980	C7KUGACXX_8_7962.sorted.filtered_peak_3524
chr10	25189817	25190139	323	14.11	4.04272	2.67108	1.76809	C7KUGACXX_8_7962.sorted.filtered_peak_3525
chr10	25209897	25210623	727	14.22	4.54965	2.89158	2.22354	C7KUGACXX_8_7962.sorted.filtered_peak_3526
chr10	25304946	25306332	1387	57.11	23.78879	4.55658	20.75921	C7KUGACXX_8_7962.sorted.filtered_peak_3527
chr10	25351390	25351726	337	15.78	5.19587	3.06030	2.80757	C7KUGACXX_8_7962.sorted.filtered_peak_3528
chr10	25980628	25981013	386	12.72	3.69250	2.60668	1.46204	C7KUGACXX_8_7962.sorted.filtered_peak_3529
chr10	26623845	26625004	1160	18.73	5.59273	2.96793	3.18366	C7KUGACXX_8_7962.sorted.filtered_peak_3530
chr10	26719689	26720041	353	18.11	6.41022	3.34880	3.94704	C7KUGACXX_8_7962.sorted.filtered_peak_3531
chr10	26726703	26727315	613	25.00	4.92673	2.38776	2.59569	C7KUGACXX_8_7962.sorted.filtered_peak_3532
chr10	26727561	26727870	310	23.58	4.48042	2.32701	2.16346	C7KUGACXX_8_7962.sorted.filtered_peak_3533
chr10	26728271	26728720	450	22.23	3.77397	2.15776	1.54393	C7KUGACXX_8_7962.sorted.filtered_peak_3534
chr10	26737569	26738094	526	42.70	15.96979	4.11929	13.14882	C7KUGACXX_8_7962.sorted.filtered_peak_3535
chr10	26763387	26764032	646	22.91	5.82304	2.76311	3.40613	C7KUGACXX_8_7962.sorted.filtered_peak_3536
chr10	26768672	26769331	660	25.81	6.14671	2.70390	3.71231	C7KUGACXX_8_7962.sorted.filtered_peak_3537
chr10	26770953	26771462	510	31.95	9.02498	3.17787	6.42613	C7KUGACXX_8_7962.sorted.filtered_peak_3538
chr10	26775942	26776771	830	25.47	7.37084	3.08360	4.86885	C7KUGACXX_8_7962.sorted.filtered_peak_3539
chr10	26846093	26846348	256	15.52	4.84225	2.92736	2.47966	C7KUGACXX_8_7962.sorted.filtered_peak_3540
chr10	26986002	26986900	899	30.80	13.29346	4.48287	10.55037	C7KUGACXX_8_7962.sorted.filtered_peak_3541
chr10	27010413	27010868	456	21.00	6.48440	3.13204	4.01364	C7KUGACXX_8_7962.sorted.filtered_peak_3542
chr10	27015064	27015380	317	15.87	4.09859	2.56302	1.84553	C7KUGACXX_8_7962.sorted.filtered_peak_3543
chr10	27028290	27028674	385	23.72	4.91919	2.44931	2.56534	C7KUGACXX_8_7962.sorted.filtered_peak_3544
chr10	27029380	27029763	384	20.12	3.51850	2.14974	1.32212	C7KUGACXX_8_7962.sorted.filtered_peak_3545
chr10	27149048	27150449	1402	76.85	30.71930	4.25653	27.50553	C7KUGACXX_8_7962.sorted.filtered_peak_3546
chr10	27171002	27171251	250	17.16	6.42604	3.45123	3.95910	C7KUGACXX_8_7962.sorted.filtered_peak_3547
chr10	27388689	27389876	1188	53.53	23.67286	4.78631	20.65958	C7KUGACXX_8_7962.sorted.filtered_peak_3548
chr10	27442932	27443588	657	45.66	13.09955	3.30436	10.37444	C7KUGACXX_8_7962.sorted.filtered_peak_3549
chr10	27443767	27444977	1211	42.48	11.26034	3.06125	8.61020	C7KUGACXX_8_7962.sorted.filtered_peak_3550
chr10	27514657	27515071	415	15.77	5.07771	2.99673	2.70887	C7KUGACXX_8_7962.sorted.filtered_peak_3551
chr10	27529317	27530394	1078	42.19	8.23240	2.54454	5.68965	C7KUGACXX_8_7962.sorted.filtered_peak_3552
chr10	27530696	27531373	678	59.08	17.26333	3.52260	14.37690	C7KUGACXX_8_7962.sorted.filtered_peak_3553
chr10	27531705	27532343	639	39.38	6.63223	2.33335	4.17191	C7KUGACXX_8_7962.sorted.filtered_peak_3554
chr10	27541317	27541689	373	13.63	4.16916	2.76498	1.88530	C7KUGACXX_8_7962.sorted.filtered_peak_3555
chr10	27546427	27546682	256	15.27	4.89126	2.97176	2.52619	C7KUGACXX_8_7962.sorted.filtered_peak_3556
chr10	27792702	27793460	759	69.71	38.43098	6.38870	34.99225	C7KUGACXX_8_7962.sorted.filtered_peak_3557
chr10	27847465	27847944	480	14.29	4.59289	2.90471	2.26391	C7KUGACXX_8_7962.sorted.filtered_peak_3558
chr10	27857154	27857705	552	18.06	5.16792	2.83723	2.80681	C7KUGACXX_8_7962.sorted.filtered_peak_3559
chr10	28031040	28031606	567	22.92	6.95569	3.13550	4.47064	C7KUGACXX_8_7962.sorted.filtered_peak_3560
chr10	28591481	28592314	834	41.57	16.74010	4.26903	13.92218	C7KUGACXX_8_7962.sorted.filtered_peak_3561
chr10	28623185	28624402	1218	33.27	11.89000	3.75615	9.20506	C7KUGACXX_8_7962.sorted.filtered_peak_3562
chr10	28656938	28657451	514	17.87	5.85367	3.13022	3.43532	C7KUGACXX_8_7962.sorted.filtered_peak_3563
chr10	28670832	28671101	270	17.53	5.98656	3.24549	3.53735	C7KUGACXX_8_7962.sorted.filtered_peak_3564
chr10	28721154	28721412	259	16.61	5.99512	3.34598	3.54053	C7KUGACXX_8_7962.sorted.filtered_peak_3565
chr10	28821167	28822919	1753	61.44	19.37551	3.51731	16.50357	C7KUGACXX_8_7962.sorted.filtered_peak_3566
chr10	28952623	28953077	455	15.09	4.94875	2.99827	2.59010	C7KUGACXX_8_7962.sorted.filtered_peak_3567
chr10	28965856	28966693	838	30.50	8.66699	3.11707	6.10736	C7KUGACXX_8_7962.sorted.filtered_peak_3568
chr10	29698195	29698664	470	20.77	7.00931	3.35172	4.50722	C7KUGACXX_8_7962.sorted.filtered_peak_3569
chr10	29879583	29879865	283	17.89	6.19502	3.30377	3.73078	C7KUGACXX_8_7962.sorted.filtered_peak_3570
chr10	29947735	29948595	861	31.13	11.25565	3.78415	8.59290	C7KUGACXX_8_7962.sorted.filtered_peak_3571
chr10	29970385	29971058	674	25.20	10.33016	4.12912	7.67679	C7KUGACXX_8_7962.sorted.filtered_peak_3572
chr10	30024400	30025041	642	23.39	6.38118	2.92600	3.92185	C7KUGACXX_8_7962.sorted.filtered_peak_3573
chr10	30100869	30101348	480	12.71	3.68174	2.60441	1.44914	C7KUGACXX_8_7962.sorted.filtered_peak_3574
chr10	30291230	30291598	369	14.24	3.72093	2.51465	1.50053	C7KUGACXX_8_7962.sorted.filtered_peak_3575
chr10	30315986	30317062	1077	41.36	15.88136	4.10725	13.09072	C7KUGACXX_8_7962.sorted.filtered_peak_3576
chr10	30323496	30323928	433	15.44	3.90865	2.51932	1.66516	C7KUGACXX_8_7962.sorted.filtered_peak_3577
chr10	30520192	30520441	250	14.33	4.36531	2.80477	2.05719	C7KUGACXX_8_7962.sorted.filtered_peak_3578
chr10	30573877	30574320	444	14.13	4.06126	2.67490	1.78924	C7KUGACXX_8_7962.sorted.filtered_peak_3579
chr10	30637650	30638486	837	31.37	10.08187	3.50685	7.43363	C7KUGACXX_8_7962.sorted.filtered_peak_3580
chr10	30662571	30663038	468	15.18	5.15772	3.07386	2.78653	C7KUGACXX_8_7962.sorted.filtered_peak_3581
chr10	30681529	30681818	290	18.57	7.23471	3.67850	4.71417	C7KUGACXX_8_7962.sorted.filtered_peak_3582
chr10	30697783	30698032	250	12.46	3.55347	2.55810	1.34244	C7KUGACXX_8_7962.sorted.filtered_peak_3583
chr10	30707636	30708016	381	21.14	6.41815	3.09976	3.95561	C7KUGACXX_8_7962.sorted.filtered_peak_3584
chr10	30722619	30723177	559	40.88	9.15834	2.79871	6.55325	C7KUGACXX_8_7962.sorted.filtered_peak_3585
chr10	30725841	30726363	523	40.09	9.13266	2.81430	6.53238	C7KUGACXX_8_7962.sorted.filtered_peak_3586
chr10	30744593	30745052	460	15.68	4.31310	2.68128	2.00384	C7KUGACXX_8_7962.sorted.filtered_peak_3587
chr10	30745235	30745546	312	16.49	4.84646	2.84868	2.48654	C7KUGACXX_8_7962.sorted.filtered_peak_3588
chr10	30791098	30791812	715	30.91	12.12172	4.07702	9.41611	C7KUGACXX_8_7962.sorted.filtered_peak_3589
chr10	30818305	30818934	630	31.96	11.13043	3.74700	8.45080	C7KUGACXX_8_7962.sorted.filtered_peak_3590
chr10	30823514	30823813	300	23.56	7.19622	3.20805	4.67638	C7KUGACXX_8_7962.sorted.filtered_peak_3591
chr10	30829032	30829281	250	15.96	4.43281	2.71360	2.10961	C7KUGACXX_8_7962.sorted.filtered_peak_3592
chr10	30872968	30873410	443	14.83	3.63102	2.43757	1.43226	C7KUGACXX_8_7962.sorted.filtered_peak_3593
chr10	30928955	30929230	276	15.36	4.54648	2.80267	2.22346	C7KUGACXX_8_7962.sorted.filtered_peak_3594
chr10	30959968	30960285	318	16.43	5.93172	3.31252	3.49457	C7KUGACXX_8_7962.sorted.filtered_peak_3595
chr10	30971310	30971681	372	18.21	5.34480	2.90167	2.96287	C7KUGACXX_8_7962.sorted.filtered_peak_3596
chr10	30990327	30990799	473	31.27	12.81670	4.29355	10.08392	C7KUGACXX_8_7962.sorted.filtered_peak_3597
chr10	31025748	31026128	381	18.64	5.71384	3.03560	3.28862	C7KUGACXX_8_7962.sorted.filtered_peak_3598
chr10	31039978	31040359	382	21.58	5.21974	2.65825	2.83344	C7KUGACXX_8_7962.sorted.filtered_peak_3599
chr10	31048385	31048662	278	13.61	3.74077	2.56738	1.50544	C7KUGACXX_8_7962.sorted.filtered_peak_3600
chr10	31072794	31073602	809	33.25	8.36195	2.88624	5.82393	C7KUGACXX_8_7962.sorted.filtered_peak_3601
chr10	31186538	31186902	365	12.65	3.62944	2.58201	1.41859	C7KUGACXX_8_7962.sorted.filtered_peak_3602
chr10	31275033	31275401	369	20.60	6.97983	3.36188	4.47574	C7KUGACXX_8_7962.sorted.filtered_peak_3603
chr10	31287571	31288504	934	18.15	4.81920	2.70278	2.48535	C7KUGACXX_8_7962.sorted.filtered_peak_3604
chr10	31320309	31321555	1247	74.81	30.41484	4.72606	27.20349	C7KUGACXX_8_7962.sorted.filtered_peak_3605
chr10	31372647	31372978	332	15.38	3.67571	2.42690	1.45233	C7KUGACXX_8_7962.sorted.filtered_peak_3606
chr10	31379570	31380188	619	32.77	12.69286	4.07605	9.97889	C7KUGACXX_8_7962.sorted.filtered_peak_3607
chr10	31389983	31390499	517	23.03	6.86070	3.10221	4.37697	C7KUGACXX_8_7962.sorted.filtered_peak_3608
chr10	31422445	31423171	727	23.04	4.86000	2.45980	2.51406	C7KUGACXX_8_7962.sorted.filtered_peak_3609
chr10	31425962	31426512	551	22.86	4.87288	2.46187	2.53846	C7KUGACXX_8_7962.sorted.filtered_peak_3610
chr10	31607187	31608724	1538	43.86	8.73604	2.62228	6.14616	C7KUGACXX_8_7962.sorted.filtered_peak_3611
chr10	31608964	31609324	361	33.60	4.46398	2.03490	2.15343	C7KUGACXX_8_7962.sorted.filtered_peak_3612
chr10	31838021	31838276	256	14.31	4.59120	2.90818	2.25557	C7KUGACXX_8_7962.sorted.filtered_peak_3613
chr10	31892140	31892976	837	28.65	9.02962	3.35344	6.45244	C7KUGACXX_8_7962.sorted.filtered_peak_3614
chr10	31996431	31996984	554	17.55	4.97882	2.82275	2.61358	C7KUGACXX_8_7962.sorted.filtered_peak_3615
chr10	32034500	32034975	476	20.23	6.28708	3.10923	3.83401	C7KUGACXX_8_7962.sorted.filtered_peak_3616
chr10	32048751	32049651	901	55.04	25.13640	5.02303	22.08053	C7KUGACXX_8_7962.sorted.filtered_peak_3617
chr10	32078534	32078790	257	15.56	5.35028	3.14652	2.94887	C7KUGACXX_8_7962.sorted.filtered_peak_3618
chr10	32097533	32097942	410	25.77	9.68537	3.79987	7.07765	C7KUGACXX_8_7962.sorted.filtered_peak_3619
chr10	32151245	32151708	464	14.74	4.24171	2.71147	1.95086	C7KUGACXX_8_7962.sorted.filtered_peak_3620
chr10	32216554	32216809	256	24.82	4.31753	2.23508	2.01584	C7KUGACXX_8_7962.sorted.filtered_peak_3621
chr10	32217203	32217927	725	27.31	5.50520	2.46452	3.10937	C7KUGACXX_8_7962.sorted.filtered_peak_3622
chr10	32219080	32219556	477	26.11	5.37267	2.47467	2.99020	C7KUGACXX_8_7962.sorted.filtered_peak_3623
chr10	32344469	32345744	1276	43.86	13.38930	3.51263	10.63148	C7KUGACXX_8_7962.sorted.filtered_peak_3624
chr10	32428273	32428616	344	14.07	4.45123	2.86276	2.13040	C7KUGACXX_8_7962.sorted.filtered_peak_3625
chr10	32439543	32440126	584	36.14	14.36844	4.28863	11.58293	C7KUGACXX_8_7962.sorted.filtered_peak_3626
chr10	32479840	32480288	449	15.60	5.38423	3.15339	2.98323	C7KUGACXX_8_7962.sorted.filtered_peak_3627
chr10	32533173	32533609	437	17.27	5.60693	3.09994	3.19539	C7KUGACXX_8_7962.sorted.filtered_peak_3628
chr10	32545590	32545958	369	18.76	6.74426	3.41829	4.26133	C7KUGACXX_8_7962.sorted.filtered_peak_3629
chr10	32606850	32607341	492	16.75	3.91546	2.44352	1.67117	C7KUGACXX_8_7962.sorted.filtered_peak_3630
chr10	32621162	32621544	383	28.71	9.87731	3.63621	7.24853	C7KUGACXX_8_7962.sorted.filtered_peak_3631
chr10	32634682	32636558	1877	56.27	15.84449	3.37931	13.01616	C7KUGACXX_8_7962.sorted.filtered_peak_3632
chr10	32641498	32641837	340	27.29	8.04954	3.15849	5.51773	C7KUGACXX_8_7962.sorted.filtered_peak_3633
chr10	32645939	32646635	697	29.96	9.93192	3.59423	7.28047	C7KUGACXX_8_7962.sorted.filtered_peak_3634
chr10	32656778	32657104	327	18.27	5.27858	2.88197	2.89415	C7KUGACXX_8_7962.sorted.filtered_peak_3635
chr10	32666486	32667065	580	25.20	5.81497	2.65931	3.38335	C7KUGACXX_8_7962.sorted.filtered_peak_3636
chr10	32667559	32668480	922	32.69	10.65182	3.40499	8.06030	C7KUGACXX_8_7962.sorted.filtered_peak_3637
chr10	32734636	32735746	1111	35.92	13.34108	3.83592	10.64208	C7KUGACXX_8_7962.sorted.filtered_peak_3638
chr10	32748255	32748563	309	23.99	9.04311	3.80872	6.43791	C7KUGACXX_8_7962.sorted.filtered_peak_3639
chr10	32894908	32895157	250	12.57	3.61721	2.57845	1.40133	C7KUGACXX_8_7962.sorted.filtered_peak_3640
chr10	33247010	33247460	451	32.40	9.25398	3.19326	6.65770	C7KUGACXX_8_7962.sorted.filtered_peak_3641
chr10	33269413	33270015	603	24.53	9.01935	3.64852	6.46313	C7KUGACXX_8_7962.sorted.filtered_peak_3642
chr10	33297740	33298237	498	17.06	5.19134	2.94917	2.80348	C7KUGACXX_8_7962.sorted.filtered_peak_3643
chr10	33398680	33399048	369	14.70	4.05316	2.63190	1.78820	C7KUGACXX_8_7962.sorted.filtered_peak_3644
chr10	33423061	33423319	259	16.06	4.93847	2.92524	2.56888	C7KUGACXX_8_7962.sorted.filtered_peak_3645
chr10	33428168	33428426	259	16.64	5.48630	3.12155	3.06682	C7KUGACXX_8_7962.sorted.filtered_peak_3646
chr10	33537604	33537871	268	17.21	5.07954	2.87740	2.71310	C7KUGACXX_8_7962.sorted.filtered_peak_3647
chr10	34569604	34570146	543	15.55	3.92608	2.51868	1.68122	C7KUGACXX_8_7962.sorted.filtered_peak_3648
chr10	34927420	34927711	292	21.39	5.81009	2.87010	3.38296	C7KUGACXX_8_7962.sorted.filtered_peak_3649
chr10	35283308	35283929	622	14.77	4.45682	2.80419	2.14365	C7KUGACXX_8_7962.sorted.filtered_peak_3650
chr10	35310490	35310773	284	30.73	13.69223	4.70619	10.91225	C7KUGACXX_8_7962.sorted.filtered_peak_3651
chr10	35378883	35379788	906	39.05	15.49534	4.22941	12.69974	C7KUGACXX_8_7962.sorted.filtered_peak_3652
chr10	35415361	35416451	1091	80.40	31.38572	4.50481	28.15353	C7KUGACXX_8_7962.sorted.filtered_peak_3653
chr10	35421080	35421382	303	37.04	9.27833	2.97607	6.67569	C7KUGACXX_8_7962.sorted.filtered_peak_3654
chr10	35424781	35425099	319	20.36	4.13756	2.34918	1.85945	C7KUGACXX_8_7962.sorted.filtered_peak_3655
chr10	35438381	35438881	501	25.09	9.19944	3.73137	6.59681	C7KUGACXX_8_7962.sorted.filtered_peak_3656
chr10	35483984	35484235	252	25.91	4.71168	2.30923	2.36765	C7KUGACXX_8_7962.sorted.filtered_peak_3657
chr10	35484484	35485663	1180	42.97	14.45898	3.61914	11.73185	C7KUGACXX_8_7962.sorted.filtered_peak_3658
chr10	35497551	35497870	320	18.55	4.96903	2.74260	2.61129	C7KUGACXX_8_7962.sorted.filtered_peak_3659
chr10	35625087	35625844	758	33.07	10.27971	3.35207	7.66742	C7KUGACXX_8_7962.sorted.filtered_peak_3660
chr10	35630466	35630801	336	19.99	4.37048	2.44836	2.06233	C7KUGACXX_8_7962.sorted.filtered_peak_3661
chr10	35931030	35931459	430	25.04	7.80728	3.27901	5.26574	C7KUGACXX_8_7962.sorted.filtered_peak_3662
chr10	38146148	38147332	1185	51.50	20.47303	4.33811	17.53401	C7KUGACXX_8_7962.sorted.filtered_peak_3663
chr10	38264632	38265950	1319	67.25	33.03756	5.32384	29.78699	C7KUGACXX_8_7962.sorted.filtered_peak_3664
chr10	38299263	38300335	1073	74.49	37.47250	6.03435	34.05573	C7KUGACXX_8_7962.sorted.filtered_peak_3665
chr10	38382809	38383829	1021	38.19	15.88134	4.31880	13.08269	C7KUGACXX_8_7962.sorted.filtered_peak_3666
chr10	38691254	38692278	1025	32.22	20.07319	6.31184	17.14077	C7KUGACXX_8_7962.sorted.filtered_peak_3667
chr10	38816045	38818735	2691	28.47	7.03794	2.81733	4.54967	C7KUGACXX_8_7962.sorted.filtered_peak_3668
chr10	42355141	42356486	1346	16.22	4.90938	2.88560	2.56039	C7KUGACXX_8_7962.sorted.filtered_peak_3669
chr10	42364627	42365089	463	17.59	6.78926	3.53210	4.32416	C7KUGACXX_8_7962.sorted.filtered_peak_3670
chr10	42374077	42374326	250	19.34	7.87291	3.86468	5.31558	C7KUGACXX_8_7962.sorted.filtered_peak_3671
chr10	42383569	42383826	258	29.73	9.06023	3.37627	6.43705	C7KUGACXX_8_7962.sorted.filtered_peak_3672
chr10	42384966	42385260	295	47.82	23.46627	5.65434	20.40374	C7KUGACXX_8_7962.sorted.filtered_peak_3673
chr10	42390845	42391136	292	31.11	15.88522	5.45522	13.02989	C7KUGACXX_8_7962.sorted.filtered_peak_3674
chr10	42396753	42397016	264	34.47	12.94193	4.15479	10.16600	C7KUGACXX_8_7962.sorted.filtered_peak_3675
chr10	42398573	42398823	251	29.13	9.07247	3.40337	6.45847	C7KUGACXX_8_7962.sorted.filtered_peak_3676
chr10	42529292	42529709	418	28.70	13.59879	4.90192	10.81731	C7KUGACXX_8_7962.sorted.filtered_peak_3677
chr10	42531795	42532075	281	30.40	14.50866	5.06429	11.69195	C7KUGACXX_8_7962.sorted.filtered_peak_3678
chr10	43047602	43048830	1229	45.55	19.26903	4.45108	16.38982	C7KUGACXX_8_7962.sorted.filtered_peak_3679
chr10	43133318	43134450	1133	62.02	26.50124	4.93992	23.37564	C7KUGACXX_8_7962.sorted.filtered_peak_3680
chr10	43277812	43278604	793	35.42	16.41015	4.91022	13.56716	C7KUGACXX_8_7962.sorted.filtered_peak_3681
chr10	43459592	43459841	250	12.71	3.55696	2.54051	1.37118	C7KUGACXX_8_7962.sorted.filtered_peak_3682
chr10	43600727	43601200	474	21.52	5.86041	2.87276	3.43078	C7KUGACXX_8_7962.sorted.filtered_peak_3683
chr10	43616265	43616770	506	28.64	8.91299	3.34854	6.32715	C7KUGACXX_8_7962.sorted.filtered_peak_3684
chr10	43624785	43625085	301	21.73	5.60347	2.75599	3.20976	C7KUGACXX_8_7962.sorted.filtered_peak_3685
chr10	43633513	43634602	1090	44.13	15.03718	3.77234	12.24710	C7KUGACXX_8_7962.sorted.filtered_peak_3686
chr10	43636026	43636278	253	26.47	4.65915	2.27884	2.31670	C7KUGACXX_8_7962.sorted.filtered_peak_3687
chr10	43700484	43700875	392	19.59	4.50283	2.51310	2.18442	C7KUGACXX_8_7962.sorted.filtered_peak_3688
chr10	43724834	43725297	464	17.88	3.90929	2.38581	1.65386	C7KUGACXX_8_7962.sorted.filtered_peak_3689
chr10	43782700	43783192	493	32.03	11.63529	3.90205	8.93033	C7KUGACXX_8_7962.sorted.filtered_peak_3690
chr10	43788757	43789183	427	21.68	5.10188	2.60000	2.74007	C7KUGACXX_8_7962.sorted.filtered_peak_3691
chr10	43789664	43790023	360	28.28	8.75640	3.32114	6.18316	C7KUGACXX_8_7962.sorted.filtered_peak_3692
chr10	43795120	43795438	319	20.24	5.67866	2.89645	3.26572	C7KUGACXX_8_7962.sorted.filtered_peak_3693
chr10	43800120	43800514	395	19.78	6.73448	3.30503	4.26179	C7KUGACXX_8_7962.sorted.filtered_peak_3694
chr10	43827452	43827925	474	20.68	6.96428	3.31322	4.48582	C7KUGACXX_8_7962.sorted.filtered_peak_3695
chr10	43843621	43844281	661	21.38	8.62387	3.82100	6.08143	C7KUGACXX_8_7962.sorted.filtered_peak_3696
chr10	43857484	43858235	752	56.13	27.10933	5.42922	23.98401	C7KUGACXX_8_7962.sorted.filtered_peak_3697
chr10	43891666	43893062	1397	36.55	8.29011	2.73449	5.75430	C7KUGACXX_8_7962.sorted.filtered_peak_3698
chr10	43902806	43903451	646	38.33	4.44101	1.94101	2.13205	C7KUGACXX_8_7962.sorted.filtered_peak_3699
chr10	43904178	43905099	922	78.72	26.97158	4.01019	23.85644	C7KUGACXX_8_7962.sorted.filtered_peak_3700
chr10	43913535	43913840	306	20.14	4.07182	2.33904	1.79662	C7KUGACXX_8_7962.sorted.filtered_peak_3701
chr10	43915647	43916647	1001	34.34	12.71727	4.03986	9.96810	C7KUGACXX_8_7962.sorted.filtered_peak_3702
chr10	43931840	43932683	844	52.56	27.94674	6.12597	24.78099	C7KUGACXX_8_7962.sorted.filtered_peak_3703
chr10	43950765	43951697	933	72.91	31.72570	4.92118	28.47996	C7KUGACXX_8_7962.sorted.filtered_peak_3704
chr10	43957382	43957706	325	17.23	6.21238	3.34467	3.76795	C7KUGACXX_8_7962.sorted.filtered_peak_3705
chr10	44069751	44070263	513	19.73	5.45184	2.84419	3.05364	C7KUGACXX_8_7962.sorted.filtered_peak_3706
chr10	44090601	44091018	418	15.18	4.86320	2.95755	2.51066	C7KUGACXX_8_7962.sorted.filtered_peak_3707
chr10	44143936	44144868	933	27.99	11.23236	4.01907	8.60025	C7KUGACXX_8_7962.sorted.filtered_peak_3708
chr10	44185267	44185748	482	21.42	6.18059	2.98225	3.73751	C7KUGACXX_8_7962.sorted.filtered_peak_3709
chr10	44311737	44312190	454	29.84	13.23823	4.63571	10.47301	C7KUGACXX_8_7962.sorted.filtered_peak_3710
chr10	44806561	44806813	253	20.29	6.25045	3.11332	3.78563	C7KUGACXX_8_7962.sorted.filtered_peak_3711
chr10	45360224	45360775	552	20.96	6.71948	3.23364	4.22895	C7KUGACXX_8_7962.sorted.filtered_peak_3712
chr10	45374170	45374539	370	18.54	5.01840	2.75212	2.67330	C7KUGACXX_8_7962.sorted.filtered_peak_3713
chr10	45428259	45428555	297	21.34	5.92403	2.91905	3.48539	C7KUGACXX_8_7962.sorted.filtered_peak_3714
chr10	45454694	45455654	961	30.41	10.42715	3.58047	7.79962	C7KUGACXX_8_7962.sorted.filtered_peak_3715
chr10	45470186	45470757	572	22.02	4.93166	2.52982	2.58211	C7KUGACXX_8_7962.sorted.filtered_peak_3716
chr10	45496160	45497059	900	22.88	6.37629	2.96482	3.90922	C7KUGACXX_8_7962.sorted.filtered_peak_3717
chr10	45503942	45504520	579	17.46	6.62201	3.50703	4.14424	C7KUGACXX_8_7962.sorted.filtered_peak_3718
chr10	46052954	46053299	346	16.30	5.76890	3.24193	3.35705	C7KUGACXX_8_7962.sorted.filtered_peak_3719
chr10	46075936	46076451	516	17.59	4.55872	2.64084	2.24388	C7KUGACXX_8_7962.sorted.filtered_peak_3720
chr10	46076816	46077156	341	18.82	5.19032	2.80797	2.81874	C7KUGACXX_8_7962.sorted.filtered_peak_3721
chr10	46089813	46090696	884	28.54	9.85807	3.52549	7.27883	C7KUGACXX_8_7962.sorted.filtered_peak_3722
chr10	46167629	46168691	1063	41.84	19.65263	5.00287	16.72370	C7KUGACXX_8_7962.sorted.filtered_peak_3723
chr10	46983492	46983995	504	22.98	4.39089	2.32300	2.08641	C7KUGACXX_8_7962.sorted.filtered_peak_3724
chr10	47148816	47149223	408	13.87	3.91759	2.62936	1.66243	C7KUGACXX_8_7962.sorted.filtered_peak_3725
chr10	47640000	47640290	291	13.72	4.01645	2.68544	1.75733	C7KUGACXX_8_7962.sorted.filtered_peak_3726
chr10	47655720	47656291	572	34.39	15.28727	4.76884	12.46137	C7KUGACXX_8_7962.sorted.filtered_peak_3727
chr10	48354610	48355181	572	22.58	7.67535	3.46311	5.12371	C7KUGACXX_8_7962.sorted.filtered_peak_3728
chr10	48426990	48427385	396	18.06	4.54060	2.60961	2.22366	C7KUGACXX_8_7962.sorted.filtered_peak_3729
chr10	48481237	48481515	279	18.62	6.08172	3.18191	3.63051	C7KUGACXX_8_7962.sorted.filtered_peak_3730
chr10	48524397	48524782	386	12.80	3.73296	2.62243	1.49290	C7KUGACXX_8_7962.sorted.filtered_peak_3731
chr10	49514204	49515249	1046	46.17	16.58078	3.89239	13.77602	C7KUGACXX_8_7962.sorted.filtered_peak_3732
chr10	49599103	49599636	534	15.61	4.19993	2.63212	1.91195	C7KUGACXX_8_7962.sorted.filtered_peak_3733
chr10	49842285	49842639	355	15.66	5.23701	3.07568	2.85935	C7KUGACXX_8_7962.sorted.filtered_peak_3734
chr10	49864255	49864769	515	30.16	10.54026	3.70051	7.89150	C7KUGACXX_8_7962.sorted.filtered_peak_3735
chr10	50288108	50288407	300	22.71	5.93936	2.81074	3.52111	C7KUGACXX_8_7962.sorted.filtered_peak_3736
chr10	50385628	50385877	250	23.93	5.45054	2.61213	3.04442	C7KUGACXX_8_7962.sorted.filtered_peak_3737
chr10	50396268	50396586	319	32.50	7.74134	2.83728	5.19673	C7KUGACXX_8_7962.sorted.filtered_peak_3738
chr10	50517897	50518308	412	23.88	7.12474	3.14265	4.61616	C7KUGACXX_8_7962.sorted.filtered_peak_3739
chr10	50606032	50606549	518	20.58	8.24813	3.88005	5.67032	C7KUGACXX_8_7962.sorted.filtered_peak_3740
chr10	50716296	50716917	622	17.96	6.01189	3.17123	3.60364	C7KUGACXX_8_7962.sorted.filtered_peak_3741
chr10	50746564	50747734	1171	47.33	17.95706	4.17793	15.08006	C7KUGACXX_8_7962.sorted.filtered_peak_3742
chr10	50801028	50801316	289	15.48	4.07825	2.58176	1.81351	C7KUGACXX_8_7962.sorted.filtered_peak_3743
chr10	50815022	50815424	403	13.98	4.29324	2.79546	2.00088	C7KUGACXX_8_7962.sorted.filtered_peak_3744
chr10	51488728	51489359	632	14.57	4.77726	2.95930	2.43353	C7KUGACXX_8_7962.sorted.filtered_peak_3745
chr10	51503118	51503541	424	12.86	3.61856	2.55910	1.42242	C7KUGACXX_8_7962.sorted.filtered_peak_3746
chr10	51547966	51548215	250	12.62	3.63809	2.58744	1.41580	C7KUGACXX_8_7962.sorted.filtered_peak_3747
chr10	51564901	51565583	683	42.28	16.43925	4.28245	13.59472	C7KUGACXX_8_7962.sorted.filtered_peak_3748
chr10	51572060	51572576	517	29.38	9.42328	3.46266	6.80677	C7KUGACXX_8_7962.sorted.filtered_peak_3749
chr10	52156947	52157289	343	18.24	5.08409	2.81477	2.71067	C7KUGACXX_8_7962.sorted.filtered_peak_3750
chr10	52177896	52178293	398	17.23	4.16799	2.51391	1.89370	C7KUGACXX_8_7962.sorted.filtered_peak_3751
chr10	52268034	52268484	451	17.76	4.40428	2.57145	2.10938	C7KUGACXX_8_7962.sorted.filtered_peak_3752
chr10	52383586	52385245	1660	38.11	8.41575	2.70395	5.87333	C7KUGACXX_8_7962.sorted.filtered_peak_3753
chr10	52396280	52397072	793	21.38	5.79546	2.85312	3.37529	C7KUGACXX_8_7962.sorted.filtered_peak_3754
chr10	52499513	52499870	358	15.68	5.48210	3.17015	3.08889	C7KUGACXX_8_7962.sorted.filtered_peak_3755
chr10	53182404	53182703	300	15.59	4.85371	2.91752	2.49838	C7KUGACXX_8_7962.sorted.filtered_peak_3756
chr10	53458990	53459905	916	58.44	25.07539	4.80687	22.01106	C7KUGACXX_8_7962.sorted.filtered_peak_3757
chr10	53467204	53467609	406	14.67	3.94743	2.58473	1.69782	C7KUGACXX_8_7962.sorted.filtered_peak_3758
chr10	53638935	53639400	466	20.46	6.99475	3.34737	4.50918	C7KUGACXX_8_7962.sorted.filtered_peak_3759
chr10	53975533	53975883	351	16.16	4.42280	2.69017	2.11221	C7KUGACXX_8_7962.sorted.filtered_peak_3760
chr10	58120731	58121619	889	45.28	16.90235	4.13114	14.04693	C7KUGACXX_8_7962.sorted.filtered_peak_3761
chr10	60027530	60028109	580	67.53	20.08867	3.61637	17.12641	C7KUGACXX_8_7962.sorted.filtered_peak_3762
chr10	60028443	60029085	643	70.88	23.78459	3.82308	20.77326	C7KUGACXX_8_7962.sorted.filtered_peak_3763
chr10	60042327	60042786	460	23.29	7.92856	3.45922	5.38187	C7KUGACXX_8_7962.sorted.filtered_peak_3764
chr10	60094507	60095293	787	20.12	6.00527	2.99075	3.59161	C7KUGACXX_8_7962.sorted.filtered_peak_3765
chr10	60144676	60145784	1109	38.49	12.24070	3.46754	9.57589	C7KUGACXX_8_7962.sorted.filtered_peak_3766
chr10	61385866	61386159	294	19.60	6.09800	3.10325	3.65220	C7KUGACXX_8_7962.sorted.filtered_peak_3767
chr10	61559381	61559686	306	12.78	3.59842	2.55622	1.40441	C7KUGACXX_8_7962.sorted.filtered_peak_3768
chr10	61569127	61569434	308	17.20	5.63743	3.11131	3.22960	C7KUGACXX_8_7962.sorted.filtered_peak_3769
chr10	61624920	61625270	351	21.50	7.48409	3.47030	4.95248	C7KUGACXX_8_7962.sorted.filtered_peak_3770
chr10	61639137	61639552	416	29.49	6.78623	2.70835	4.31051	C7KUGACXX_8_7962.sorted.filtered_peak_3771
chr10	61640669	61641193	525	29.57	6.48292	2.63612	4.01712	C7KUGACXX_8_7962.sorted.filtered_peak_3772
chr10	61666006	61666975	970	55.69	17.33608	3.68626	14.45754	C7KUGACXX_8_7962.sorted.filtered_peak_3773
chr10	61996681	61997207	527	15.97	3.96820	2.51496	1.70330	C7KUGACXX_8_7962.sorted.filtered_peak_3774
chr10	61997847	61998119	273	16.60	4.46735	2.67434	2.16112	C7KUGACXX_8_7962.sorted.filtered_peak_3775
chr10	62309497	62309805	309	14.23	4.30874	2.77869	2.01944	C7KUGACXX_8_7962.sorted.filtered_peak_3776
chr10	62332492	62333318	827	19.55	4.19305	2.40647	1.90489	C7KUGACXX_8_7962.sorted.filtered_peak_3777
chr10	62468415	62468852	438	25.03	9.27562	3.77306	6.66272	C7KUGACXX_8_7962.sorted.filtered_peak_3778
chr10	62487713	62488223	511	32.49	9.28867	3.22716	6.67419	C7KUGACXX_8_7962.sorted.filtered_peak_3779
chr10	62528591	62529019	429	16.47	4.38963	2.65225	2.08836	C7KUGACXX_8_7962.sorted.filtered_peak_3780
chr10	62537810	62538654	845	45.51	18.74559	4.45891	15.85376	C7KUGACXX_8_7962.sorted.filtered_peak_3781
chr10	62643126	62643436	311	13.05	3.35690	2.42537	1.17741	C7KUGACXX_8_7962.sorted.filtered_peak_3782
chr10	62670456	62670905	450	15.35	4.13054	2.62094	1.84682	C7KUGACXX_8_7962.sorted.filtered_peak_3783
chr10	62702456	62702891	436	19.04	3.96451	2.34782	1.70671	C7KUGACXX_8_7962.sorted.filtered_peak_3784
chr10	62900707	62900983	277	13.80	3.96509	2.65723	1.70486	C7KUGACXX_8_7962.sorted.filtered_peak_3785
chr10	63046468	63046732	265	26.97	9.57830	3.74237	6.93636	C7KUGACXX_8_7962.sorted.filtered_peak_3786
chr10	63148030	63148357	328	14.31	4.60266	2.90957	2.26924	C7KUGACXX_8_7962.sorted.filtered_peak_3787
chr10	63214604	63214925	322	12.92	3.80328	2.64412	1.56029	C7KUGACXX_8_7962.sorted.filtered_peak_3788
chr10	63492990	63493305	316	13.04	3.79933	2.63002	1.58233	C7KUGACXX_8_7962.sorted.filtered_peak_3789
chr10	63525358	63525851	494	22.28	8.28886	3.63733	5.74514	C7KUGACXX_8_7962.sorted.filtered_peak_3790
chr10	63662518	63663615	1098	34.93	5.57131	2.23526	3.17519	C7KUGACXX_8_7962.sorted.filtered_peak_3791
chr10	63693683	63693943	261	21.99	6.26278	2.99033	3.80190	C7KUGACXX_8_7962.sorted.filtered_peak_3792
chr10	63697569	63697853	285	21.90	4.45863	2.38806	2.14629	C7KUGACXX_8_7962.sorted.filtered_peak_3793
chr10	63702515	63703797	1283	28.42	7.29674	2.85632	4.81258	C7KUGACXX_8_7962.sorted.filtered_peak_3794
chr10	63720959	63721395	437	22.28	7.16930	3.27482	4.66304	C7KUGACXX_8_7962.sorted.filtered_peak_3795
chr10	63747693	63748091	399	28.45	6.52920	2.69847	4.06113	C7KUGACXX_8_7962.sorted.filtered_peak_3796
chr10	63752088	63753194	1107	34.06	8.91702	2.95882	6.36692	C7KUGACXX_8_7962.sorted.filtered_peak_3797
chr10	63798394	63798720	327	29.65	10.93171	3.88637	8.26246	C7KUGACXX_8_7962.sorted.filtered_peak_3798
chr10	63810649	63811185	537	39.60	8.48482	2.69739	5.92052	C7KUGACXX_8_7962.sorted.filtered_peak_3799
chr10	63842444	63842989	546	24.85	8.20380	3.36838	5.67072	C7KUGACXX_8_7962.sorted.filtered_peak_3800
chr10	63880909	63881233	325	12.59	3.62242	2.58127	1.40380	C7KUGACXX_8_7962.sorted.filtered_peak_3801
chr10	63943146	63943858	713	31.95	11.35873	3.80510	8.67165	C7KUGACXX_8_7962.sorted.filtered_peak_3802
chr10	64004639	64005312	674	23.17	7.68127	3.30297	5.18806	C7KUGACXX_8_7962.sorted.filtered_peak_3803
chr10	64143820	64144585	766	25.70	8.63893	3.39034	6.11078	C7KUGACXX_8_7962.sorted.filtered_peak_3804
chr10	64288068	64288639	572	18.86	7.65870	3.77284	5.13243	C7KUGACXX_8_7962.sorted.filtered_peak_3805
chr10	64370486	64370735	250	13.43	4.07953	2.74059	1.79752	C7KUGACXX_8_7962.sorted.filtered_peak_3806
chr10	64391842	64392405	564	31.90	12.80217	4.20216	10.07675	C7KUGACXX_8_7962.sorted.filtered_peak_3807
chr10	64396911	64397634	724	30.38	9.41707	3.35173	6.81920	C7KUGACXX_8_7962.sorted.filtered_peak_3808
chr10	64441010	64441649	640	21.89	8.02490	3.63643	5.46766	C7KUGACXX_8_7962.sorted.filtered_peak_3809
chr10	64492698	64493380	683	40.09	16.18599	4.24034	13.39216	C7KUGACXX_8_7962.sorted.filtered_peak_3810
chr10	64539290	64539681	392	16.82	5.89218	3.24957	3.46692	C7KUGACXX_8_7962.sorted.filtered_peak_3811
chr10	64563917	64565231	1315	28.43	7.93582	3.05911	5.40847	C7KUGACXX_8_7962.sorted.filtered_peak_3812
chr10	64576047	64576996	950	78.16	28.88513	4.31307	25.70142	C7KUGACXX_8_7962.sorted.filtered_peak_3813
chr10	64613089	64613682	594	19.60	4.03440	2.34553	1.77279	C7KUGACXX_8_7962.sorted.filtered_peak_3814
chr10	64615667	64616259	593	28.06	8.14633	3.14914	5.60308	C7KUGACXX_8_7962.sorted.filtered_peak_3815
chr10	64892478	64893656	1179	46.63	20.09414	4.34898	17.20745	C7KUGACXX_8_7962.sorted.filtered_peak_3816
chr10	64917859	64918270	412	16.62	4.57873	2.72428	2.25545	C7KUGACXX_8_7962.sorted.filtered_peak_3817
chr10	64964582	64965039	458	20.23	4.67095	2.53683	2.34131	C7KUGACXX_8_7962.sorted.filtered_peak_3818
chr10	64966812	64967382	571	23.39	6.28513	2.89396	3.83456	C7KUGACXX_8_7962.sorted.filtered_peak_3819
chr10	64976899	64977398	500	17.07	4.16146	2.52511	1.88394	C7KUGACXX_8_7962.sorted.filtered_peak_3820
chr10	64985409	64985855	447	18.50	4.92321	2.71582	2.58976	C7KUGACXX_8_7962.sorted.filtered_peak_3821
chr10	64996170	64996631	462	20.28	7.91742	3.70195	5.39222	C7KUGACXX_8_7962.sorted.filtered_peak_3822
chr10	65001591	65002064	474	16.60	5.42556	3.08058	3.02677	C7KUGACXX_8_7962.sorted.filtered_peak_3823
chr10	65024899	65025210	312	25.85	4.77324	2.32457	2.43388	C7KUGACXX_8_7962.sorted.filtered_peak_3824
chr10	65028564	65029257	694	48.26	17.07547	4.02618	14.21341	C7KUGACXX_8_7962.sorted.filtered_peak_3825
chr10	65148100	65148693	594	25.28	8.90359	3.63683	6.30340	C7KUGACXX_8_7962.sorted.filtered_peak_3826
chr10	65183618	65183962	345	14.37	4.37160	2.79426	2.07491	C7KUGACXX_8_7962.sorted.filtered_peak_3827
chr10	65224784	65225843	1060	17.98	4.47079	2.59011	2.15563	C7KUGACXX_8_7962.sorted.filtered_peak_3828
chr10	65275213	65275600	388	16.72	4.49794	2.66944	2.19614	C7KUGACXX_8_7962.sorted.filtered_peak_3829
chr10	65280750	65282298	1549	23.20	4.86405	2.45908	2.51355	C7KUGACXX_8_7962.sorted.filtered_peak_3830
chr10	65314216	65314708	493	14.01	4.36919	2.82515	2.07110	C7KUGACXX_8_7962.sorted.filtered_peak_3831
chr10	65323430	65323774	345	14.99	4.87861	2.96420	2.54279	C7KUGACXX_8_7962.sorted.filtered_peak_3832
chr10	65374117	65374371	255	13.02	3.85211	2.66328	1.59730	C7KUGACXX_8_7962.sorted.filtered_peak_3833
chr10	65389624	65390835	1212	30.66	7.15261	2.75791	4.64731	C7KUGACXX_8_7962.sorted.filtered_peak_3834
chr10	65467114	65467378	265	16.13	4.84255	2.86394	2.50048	C7KUGACXX_8_7962.sorted.filtered_peak_3835
chr10	65479789	65480125	337	19.70	5.17803	2.73999	2.80934	C7KUGACXX_8_7962.sorted.filtered_peak_3836
chr10	65800910	65801415	506	20.47	5.60764	2.85881	3.19181	C7KUGACXX_8_7962.sorted.filtered_peak_3837
chr10	67940586	67940851	266	20.35	7.59261	3.63606	5.05078	C7KUGACXX_8_7962.sorted.filtered_peak_3838
chr10	69372417	69373351	935	39.93	17.29603	4.72042	14.42305	C7KUGACXX_8_7962.sorted.filtered_peak_3839
chr10	69523340	69524649	1310	54.83	20.18424	4.10903	17.25572	C7KUGACXX_8_7962.sorted.filtered_peak_3840
chr10	69532803	69533058	256	17.08	4.36483	2.60558	2.06073	C7KUGACXX_8_7962.sorted.filtered_peak_3841
chr10	69543511	69543862	352	16.54	3.92596	2.46092	1.68131	C7KUGACXX_8_7962.sorted.filtered_peak_3842
chr10	69550408	69551085	678	16.54	4.35626	2.63412	2.05564	C7KUGACXX_8_7962.sorted.filtered_peak_3843
chr10	69597682	69598061	380	17.35	6.55188	3.48607	4.07897	C7KUGACXX_8_7962.sorted.filtered_peak_3844
chr10	69609082	69609759	678	29.71	14.25948	4.92301	11.48583	C7KUGACXX_8_7962.sorted.filtered_peak_3845
chr10	69615403	69615745	343	17.15	6.40868	3.40604	3.96777	C7KUGACXX_8_7962.sorted.filtered_peak_3846
chr10	69643814	69645538	1725	47.80	15.64322	3.63283	12.84470	C7KUGACXX_8_7962.sorted.filtered_peak_3847
chr10	69833988	69835494	1507	46.42	14.65647	3.54748	11.89196	C7KUGACXX_8_7962.sorted.filtered_peak_3848
chr10	69991070	69991509	440	15.80	4.80110	2.87045	2.46369	C7KUGACXX_8_7962.sorted.filtered_peak_3849
chr10	70091242	70091999	758	79.73	32.26809	4.83830	28.98197	C7KUGACXX_8_7962.sorted.filtered_peak_3850
chr10	70108304	70108680	377	16.97	6.27996	3.41299	3.82193	C7KUGACXX_8_7962.sorted.filtered_peak_3851
chr10	70166667	70167390	724	22.07	7.43269	3.36571	4.91869	C7KUGACXX_8_7962.sorted.filtered_peak_3852
chr10	70231188	70231921	734	37.58	16.88779	4.76473	14.04913	C7KUGACXX_8_7962.sorted.filtered_peak_3853
chr10	70286676	70287566	891	41.65	22.19946	5.47496	19.26011	C7KUGACXX_8_7962.sorted.filtered_peak_3854
chr10	70310531	70310803	273	14.23	4.55384	2.89408	2.22460	C7KUGACXX_8_7962.sorted.filtered_peak_3855
chr10	70360101	70360551	451	19.49	6.29512	3.17450	3.84268	C7KUGACXX_8_7962.sorted.filtered_peak_3856
chr10	70444200	70444450	251	16.61	5.69417	3.20347	3.26988	C7KUGACXX_8_7962.sorted.filtered_peak_3857
chr10	70480568	70481755	1188	63.26	32.93771	5.90487	29.66726	C7KUGACXX_8_7962.sorted.filtered_peak_3858
chr10	70586881	70587332	452	17.58	6.25416	3.34455	3.79434	C7KUGACXX_8_7962.sorted.filtered_peak_3859
chr10	70630463	70630840	378	12.97	3.82708	2.65383	1.57745	C7KUGACXX_8_7962.sorted.filtered_peak_3860
chr10	70660452	70661426	975	59.29	26.51729	5.00346	23.39866	C7KUGACXX_8_7962.sorted.filtered_peak_3861
chr10	70715461	70716453	993	41.35	13.64908	3.69409	10.89129	C7KUGACXX_8_7962.sorted.filtered_peak_3862
chr10	70716801	70717064	264	33.05	8.62628	3.03831	6.03339	C7KUGACXX_8_7962.sorted.filtered_peak_3863
chr10	70729569	70729871	303	15.66	4.82532	2.90322	2.46858	C7KUGACXX_8_7962.sorted.filtered_peak_3864
chr10	70748229	70749017	789	34.01	11.79061	3.73656	9.09402	C7KUGACXX_8_7962.sorted.filtered_peak_3865
chr10	70764666	70764939	274	16.23	5.08223	2.95928	2.71375	C7KUGACXX_8_7962.sorted.filtered_peak_3866
chr10	70787282	70787705	424	17.85	6.75511	3.51705	4.27890	C7KUGACXX_8_7962.sorted.filtered_peak_3867
chr10	70803881	70804505	625	21.17	4.31695	2.37238	2.01993	C7KUGACXX_8_7962.sorted.filtered_peak_3868
chr10	70805069	70805748	680	31.00	9.93912	3.45695	7.31701	C7KUGACXX_8_7962.sorted.filtered_peak_3869
chr10	70815086	70815398	313	27.35	10.23542	3.89019	7.58291	C7KUGACXX_8_7962.sorted.filtered_peak_3870
chr10	70817346	70817595	250	16.43	3.54293	2.31648	1.33901	C7KUGACXX_8_7962.sorted.filtered_peak_3871
chr10	70821366	70821816	451	17.83	4.09870	2.45743	1.83045	C7KUGACXX_8_7962.sorted.filtered_peak_3872
chr10	70847364	70848049	686	41.63	9.94347	2.93275	7.29891	C7KUGACXX_8_7962.sorted.filtered_peak_3873
chr10	70848657	70849034	378	34.70	5.65020	2.26356	3.24216	C7KUGACXX_8_7962.sorted.filtered_peak_3874
chr10	70849769	70850154	386	40.22	8.11266	2.61271	5.55835	C7KUGACXX_8_7962.sorted.filtered_peak_3875
chr10	70853083	70853367	285	32.15	7.10523	2.69583	4.59430	C7KUGACXX_8_7962.sorted.filtered_peak_3876
chr10	70883159	70884756	1598	57.33	21.02504	3.85437	18.12793	C7KUGACXX_8_7962.sorted.filtered_peak_3877
chr10	70939345	70940357	1013	47.57	20.45335	4.70943	17.50122	C7KUGACXX_8_7962.sorted.filtered_peak_3878
chr10	70962084	70962371	288	18.31	4.92398	2.74306	2.57104	C7KUGACXX_8_7962.sorted.filtered_peak_3879
chr10	70963841	70964260	420	25.82	10.08045	3.93361	7.45168	C7KUGACXX_8_7962.sorted.filtered_peak_3880
chr10	70975254	70975592	339	16.75	4.68179	2.75261	2.35076	C7KUGACXX_8_7962.sorted.filtered_peak_3881
chr10	70982038	70982817	780	31.78	10.63150	3.55940	7.98598	C7KUGACXX_8_7962.sorted.filtered_peak_3882
chr10	70988728	70989379	652	31.91	10.12494	3.49830	7.47310	C7KUGACXX_8_7962.sorted.filtered_peak_3883
chr10	70997385	70997678	294	16.83	5.31601	3.00862	2.93203	C7KUGACXX_8_7962.sorted.filtered_peak_3884
chr10	71077936	71079285	1350	41.16	13.99482	3.67269	11.26440	C7KUGACXX_8_7962.sorted.filtered_peak_3885
chr10	71087331	71087995	665	15.84	4.88581	2.89578	2.54326	C7KUGACXX_8_7962.sorted.filtered_peak_3886
chr10	71104554	71104946	393	17.75	4.91111	2.78328	2.54837	C7KUGACXX_8_7962.sorted.filtered_peak_3887
chr10	71108720	71109028	309	13.72	3.55247	2.47104	1.36653	C7KUGACXX_8_7962.sorted.filtered_peak_3888
chr10	71152100	71152574	475	18.43	5.32019	2.88299	2.93369	C7KUGACXX_8_7962.sorted.filtered_peak_3889
chr10	71168338	71168963	626	43.88	16.93272	4.33175	14.06368	C7KUGACXX_8_7962.sorted.filtered_peak_3890
chr10	71185539	71185940	402	15.39	4.47974	2.76202	2.17944	C7KUGACXX_8_7962.sorted.filtered_peak_3891
chr10	71186995	71187321	327	16.66	5.45779	3.04275	3.09359	C7KUGACXX_8_7962.sorted.filtered_peak_3892
chr10	71210949	71211312	364	23.63	6.24379	2.87906	3.78211	C7KUGACXX_8_7962.sorted.filtered_peak_3893
chr10	71224948	71225703	756	26.76	8.70582	3.38938	6.14430	C7KUGACXX_8_7962.sorted.filtered_peak_3894
chr10	71267332	71267913	582	22.15	7.87364	3.49662	5.35012	C7KUGACXX_8_7962.sorted.filtered_peak_3895
chr10	71389841	71390142	302	16.49	4.69429	2.78164	2.35246	C7KUGACXX_8_7962.sorted.filtered_peak_3896
chr10	71823278	71823527	250	13.96	4.37859	2.84227	2.05961	C7KUGACXX_8_7962.sorted.filtered_peak_3897
chr10	71853027	71853586	560	19.45	6.14668	3.12309	3.70721	C7KUGACXX_8_7962.sorted.filtered_peak_3898
chr10	71876065	71876434	370	19.52	6.34629	3.19293	3.88564	C7KUGACXX_8_7962.sorted.filtered_peak_3899
chr10	71905478	71906976	1499	44.35	15.07133	3.81706	12.26228	C7KUGACXX_8_7962.sorted.filtered_peak_3900
chr10	71922605	71922905	301	22.17	8.12234	3.64899	5.55791	C7KUGACXX_8_7962.sorted.filtered_peak_3901
chr10	71929914	71930740	827	49.38	19.02376	4.26787	16.11674	C7KUGACXX_8_7962.sorted.filtered_peak_3902
chr10	71957077	71957542	466	13.70	3.86970	2.62132	1.61952	C7KUGACXX_8_7962.sorted.filtered_peak_3903
chr10	71981175	71981665	491	20.48	6.85597	3.30404	4.37133	C7KUGACXX_8_7962.sorted.filtered_peak_3904
chr10	71992829	71993701	873	63.45	27.17986	4.91740	24.03583	C7KUGACXX_8_7962.sorted.filtered_peak_3905
chr10	72032671	72033141	471	19.50	5.92857	3.02685	3.50293	C7KUGACXX_8_7962.sorted.filtered_peak_3906
chr10	72124059	72124622	564	20.93	7.71312	3.55529	5.19444	C7KUGACXX_8_7962.sorted.filtered_peak_3907
chr10	72141634	72142757	1124	33.73	10.43773	3.43129	7.78349	C7KUGACXX_8_7962.sorted.filtered_peak_3908
chr10	72163578	72164425	848	35.49	13.19896	3.91081	10.49659	C7KUGACXX_8_7962.sorted.filtered_peak_3909
chr10	72164731	72165435	705	24.47	5.83112	2.68680	3.40929	C7KUGACXX_8_7962.sorted.filtered_peak_3910
chr10	72309291	72309962	672	16.26	4.35075	2.65026	2.05667	C7KUGACXX_8_7962.sorted.filtered_peak_3911
chr10	72318806	72319402	597	25.91	10.63009	4.18023	7.95893	C7KUGACXX_8_7962.sorted.filtered_peak_3912
chr10	72338028	72338631	604	43.30	17.15174	4.32742	14.30326	C7KUGACXX_8_7962.sorted.filtered_peak_3913
chr10	72339498	72339834	337	20.88	3.71360	2.18664	1.48588	C7KUGACXX_8_7962.sorted.filtered_peak_3914
chr10	72362187	72363016	830	29.41	9.34473	3.33201	6.77407	C7KUGACXX_8_7962.sorted.filtered_peak_3915
chr10	72370183	72370890	708	17.97	6.28576	3.29776	3.84024	C7KUGACXX_8_7962.sorted.filtered_peak_3916
chr10	72416190	72416605	416	14.71	4.85268	2.98521	2.50102	C7KUGACXX_8_7962.sorted.filtered_peak_3917
chr10	72575308	72576440	1133	26.89	8.72026	3.29210	6.20301	C7KUGACXX_8_7962.sorted.filtered_peak_3918
chr10	72639779	72640042	264	16.17	4.58197	2.75754	2.24920	C7KUGACXX_8_7962.sorted.filtered_peak_3919
chr10	72647481	72648370	890	25.26	7.92258	3.28661	5.38334	C7KUGACXX_8_7962.sorted.filtered_peak_3920
chr10	72741997	72742548	552	17.58	4.37056	2.56900	2.07857	C7KUGACXX_8_7962.sorted.filtered_peak_3921
chr10	73078647	73079533	887	32.16	10.59154	3.59163	7.92338	C7KUGACXX_8_7962.sorted.filtered_peak_3922
chr10	73136861	73137495	635	25.89	9.05360	3.54265	6.48507	C7KUGACXX_8_7962.sorted.filtered_peak_3923
chr10	73144001	73144450	450	15.78	4.26193	2.64498	1.96965	C7KUGACXX_8_7962.sorted.filtered_peak_3924
chr10	73329804	73330092	289	15.42	3.88006	2.50837	1.64117	C7KUGACXX_8_7962.sorted.filtered_peak_3925
chr10	73480691	73480954	264	13.06	3.73923	2.60206	1.52543	C7KUGACXX_8_7962.sorted.filtered_peak_3926
chr10	73486674	73487881	1208	22.48	5.34234	2.62378	2.97346	C7KUGACXX_8_7962.sorted.filtered_peak_3927
chr10	73495817	73496152	336	21.62	4.82540	2.50796	2.49840	C7KUGACXX_8_7962.sorted.filtered_peak_3928
chr10	73501931	73502663	733	25.73	6.91832	2.95932	4.42405	C7KUGACXX_8_7962.sorted.filtered_peak_3929
chr10	73508423	73509312	890	37.45	13.35269	3.71122	10.67425	C7KUGACXX_8_7962.sorted.filtered_peak_3930
chr10	73516341	73516838	498	17.78	4.31502	2.54250	2.01577	C7KUGACXX_8_7962.sorted.filtered_peak_3931
chr10	73526921	73527287	367	24.85	4.38349	2.24836	2.08430	C7KUGACXX_8_7962.sorted.filtered_peak_3932
chr10	73528560	73529166	607	44.25	12.25573	3.23015	9.55564	C7KUGACXX_8_7962.sorted.filtered_peak_3933
chr10	73533141	73533595	455	40.77	11.09116	3.18343	8.41249	C7KUGACXX_8_7962.sorted.filtered_peak_3934
chr10	73610521	73611345	825	57.75	27.32845	5.27688	24.19017	C7KUGACXX_8_7962.sorted.filtered_peak_3935
chr10	73648325	73648968	644	20.66	7.87797	3.65237	5.35512	C7KUGACXX_8_7962.sorted.filtered_peak_3936
[truncated: 2,883,232 more chars]
