# Supplementary material for: Potential impact of celiac disease genetic risk factors on T cell receptor signaling in gluten-specific CD4+ T cells
Source: Sci Rep. 2021 Apr 29;11:9252. doi: 10.1038/s41598-021-86612-5 (PMC8085175; doi:10.1038/s41598-021-86612-5)
Supplement: Supplementary file 1 — Supplementary Information. [file 41598_2021_86612_MOESM1_ESM.zip › data_supplements_manuscript/dhs_and_peakcalling/macs_peaks/C7Y8YACXX_8_7963.sorted.filtered_peaks.broadPeak]

chr1	713861	714406	C7Y8YACXX_8_7963.sorted.filtered_peak_1	284	.	8.06579	31.67496	28.43437
chr1	825733	825988	C7Y8YACXX_8_7963.sorted.filtered_peak_2	26	.	2.90366	4.96431	2.61315
chr1	840010	840314	C7Y8YACXX_8_7963.sorted.filtered_peak_3	60	.	3.49865	8.57850	6.01272
chr1	894450	895066	C7Y8YACXX_8_7963.sorted.filtered_peak_4	68	.	3.01740	9.37562	6.83345
chr1	901861	902510	C7Y8YACXX_8_7963.sorted.filtered_peak_5	37	.	2.77152	6.13718	3.73754
chr1	948432	949237	C7Y8YACXX_8_7963.sorted.filtered_peak_6	174	.	4.81770	20.40163	17.46747
chr1	954578	955345	C7Y8YACXX_8_7963.sorted.filtered_peak_7	109	.	3.58392	13.65344	10.91199
chr1	968332	968816	C7Y8YACXX_8_7963.sorted.filtered_peak_8	47	.	3.19032	7.20201	4.71447
chr1	976028	976414	C7Y8YACXX_8_7963.sorted.filtered_peak_9	65	.	3.22799	9.11883	6.54433
chr1	994628	995208	C7Y8YACXX_8_7963.sorted.filtered_peak_10	86	.	3.44763	11.32801	8.63432
chr1	999225	999712	C7Y8YACXX_8_7963.sorted.filtered_peak_11	15	.	2.15711	3.80355	1.57842
chr1	1004367	1005059	C7Y8YACXX_8_7963.sorted.filtered_peak_12	96	.	3.57783	12.27688	9.61501
chr1	1015392	1015810	C7Y8YACXX_8_7963.sorted.filtered_peak_13	18	.	2.66202	4.15483	1.88606
chr1	1034418	1034777	C7Y8YACXX_8_7963.sorted.filtered_peak_14	35	.	3.19914	6.02637	3.59744
chr1	1051233	1052164	C7Y8YACXX_8_7963.sorted.filtered_peak_15	334	.	5.28757	36.77885	33.43624
chr1	1057587	1058023	C7Y8YACXX_8_7963.sorted.filtered_peak_16	23	.	2.50672	4.66006	2.33475
chr1	1072739	1073195	C7Y8YACXX_8_7963.sorted.filtered_peak_17	35	.	3.01896	5.93696	3.51925
chr1	1079410	1079884	C7Y8YACXX_8_7963.sorted.filtered_peak_18	41	.	3.18387	6.60501	4.13998
chr1	1092770	1093411	C7Y8YACXX_8_7963.sorted.filtered_peak_19	27	.	2.68203	5.12831	2.79622
chr1	1136697	1137112	C7Y8YACXX_8_7963.sorted.filtered_peak_20	80	.	3.17606	10.68732	8.04362
chr1	1143520	1143922	C7Y8YACXX_8_7963.sorted.filtered_peak_21	18	.	2.11310	4.15255	1.87828
chr1	1152061	1152752	C7Y8YACXX_8_7963.sorted.filtered_peak_22	60	.	2.56619	8.55361	6.00960
chr1	1166849	1167832	C7Y8YACXX_8_7963.sorted.filtered_peak_23	209	.	3.95062	23.88453	20.90990
chr1	1186127	1186649	C7Y8YACXX_8_7963.sorted.filtered_peak_24	99	.	4.29914	12.63180	9.93041
chr1	1208670	1209828	C7Y8YACXX_8_7963.sorted.filtered_peak_25	97	.	3.47922	12.40446	9.77196
chr1	1243022	1244249	C7Y8YACXX_8_7963.sorted.filtered_peak_26	186	.	3.35185	21.56422	18.61054
chr1	1259827	1260662	C7Y8YACXX_8_7963.sorted.filtered_peak_27	158	.	3.91947	18.73917	15.87862
chr1	1284641	1285324	C7Y8YACXX_8_7963.sorted.filtered_peak_28	95	.	3.63634	12.31909	9.58642
chr1	1306768	1307174	C7Y8YACXX_8_7963.sorted.filtered_peak_29	23	.	2.02887	4.69401	2.36472
chr1	1310300	1311092	C7Y8YACXX_8_7963.sorted.filtered_peak_30	309	.	4.58329	34.20816	30.92522
chr1	1334359	1335339	C7Y8YACXX_8_7963.sorted.filtered_peak_31	181	.	4.11587	21.04724	18.10938
chr1	1342313	1343263	C7Y8YACXX_8_7963.sorted.filtered_peak_32	155	.	4.34123	18.39123	15.56017
chr1	1370684	1371055	C7Y8YACXX_8_7963.sorted.filtered_peak_33	38	.	2.85245	6.30184	3.84567
chr1	1376269	1376554	C7Y8YACXX_8_7963.sorted.filtered_peak_34	17	.	2.50072	4.05109	1.79717
chr1	1406696	1407273	C7Y8YACXX_8_7963.sorted.filtered_peak_35	142	.	5.58608	17.12840	14.27482
chr1	1440120	1440486	C7Y8YACXX_8_7963.sorted.filtered_peak_36	31	.	3.04487	5.52071	3.14356
chr1	1446913	1447668	C7Y8YACXX_8_7963.sorted.filtered_peak_37	317	.	6.88412	35.07116	31.74600
chr1	1509539	1510775	C7Y8YACXX_8_7963.sorted.filtered_peak_38	173	.	4.03859	20.17278	17.31970
chr1	1549694	1549964	C7Y8YACXX_8_7963.sorted.filtered_peak_39	15	.	1.91811	3.78073	1.55991
chr1	1550416	1551569	C7Y8YACXX_8_7963.sorted.filtered_peak_40	238	.	4.25833	26.93268	23.83772
chr1	1565421	1566081	C7Y8YACXX_8_7963.sorted.filtered_peak_41	187	.	4.67922	21.65967	18.71823
chr1	1590284	1590801	C7Y8YACXX_8_7963.sorted.filtered_peak_42	340	.	9.10814	37.50294	34.09771
chr1	1609628	1609965	C7Y8YACXX_8_7963.sorted.filtered_peak_43	16	.	2.59397	3.93072	1.68411
chr1	1624480	1624751	C7Y8YACXX_8_7963.sorted.filtered_peak_44	70	.	4.09523	9.65272	7.03610
chr1	1655589	1656087	C7Y8YACXX_8_7963.sorted.filtered_peak_45	439	.	10.09714	47.67156	43.99217
chr1	1677739	1678020	C7Y8YACXX_8_7963.sorted.filtered_peak_46	71	.	4.12002	9.79222	7.17256
chr1	1709728	1710677	C7Y8YACXX_8_7963.sorted.filtered_peak_47	61	.	2.60898	8.67221	6.11825
chr1	1711624	1712186	C7Y8YACXX_8_7963.sorted.filtered_peak_48	78	.	2.81665	10.45244	7.83181
chr1	1755340	1755888	C7Y8YACXX_8_7963.sorted.filtered_peak_49	19	.	2.52253	4.16428	1.90827
chr1	1794804	1795054	C7Y8YACXX_8_7963.sorted.filtered_peak_50	13	.	2.46230	3.52845	1.35060
chr1	1821626	1823281	C7Y8YACXX_8_7963.sorted.filtered_peak_51	76	.	2.73832	10.20671	7.67262
chr1	1840136	1840909	C7Y8YACXX_8_7963.sorted.filtered_peak_52	187	.	4.57695	21.72355	18.73812
chr1	1850439	1851307	C7Y8YACXX_8_7963.sorted.filtered_peak_53	282	.	4.64769	31.40513	28.21012
chr1	1976077	1976372	C7Y8YACXX_8_7963.sorted.filtered_peak_54	19	.	2.56204	4.23636	1.95922
chr1	1981329	1981969	C7Y8YACXX_8_7963.sorted.filtered_peak_55	33	.	2.79190	5.73979	3.31977
chr1	2064489	2065208	C7Y8YACXX_8_7963.sorted.filtered_peak_56	207	.	5.06352	23.73983	20.72418
chr1	2071301	2071569	C7Y8YACXX_8_7963.sorted.filtered_peak_57	21	.	2.67872	4.39387	2.10338
chr1	2120839	2121436	C7Y8YACXX_8_7963.sorted.filtered_peak_58	53	.	2.93778	7.87160	5.34716
chr1	2126150	2126972	C7Y8YACXX_8_7963.sorted.filtered_peak_59	175	.	3.78982	20.51048	17.54683
chr1	2130543	2131080	C7Y8YACXX_8_7963.sorted.filtered_peak_60	56	.	2.55858	8.19335	5.63948
chr1	2136065	2137162	C7Y8YACXX_8_7963.sorted.filtered_peak_61	115	.	3.28537	14.25075	11.50420
chr1	2143984	2144331	C7Y8YACXX_8_7963.sorted.filtered_peak_62	24	.	2.56383	4.82620	2.48748
chr1	2158929	2159502	C7Y8YACXX_8_7963.sorted.filtered_peak_63	326	.	4.50128	35.95780	32.60403
chr1	2163395	2163665	C7Y8YACXX_8_7963.sorted.filtered_peak_64	28	.	1.99032	5.17541	2.80382
chr1	2165877	2166213	C7Y8YACXX_8_7963.sorted.filtered_peak_65	36	.	2.33348	6.04161	3.62122
chr1	2186858	2187812	C7Y8YACXX_8_7963.sorted.filtered_peak_66	56	.	3.10293	8.15870	5.60488
chr1	2221739	2222872	C7Y8YACXX_8_7963.sorted.filtered_peak_67	65	.	3.08939	9.04245	6.51187
chr1	2231870	2232894	C7Y8YACXX_8_7963.sorted.filtered_peak_68	124	.	3.63782	15.23436	12.42685
chr1	2313231	2313523	C7Y8YACXX_8_7963.sorted.filtered_peak_69	30	.	2.73944	5.45988	3.07683
chr1	2322670	2323461	C7Y8YACXX_8_7963.sorted.filtered_peak_70	313	.	4.94045	34.64684	31.37122
chr1	2343707	2344610	C7Y8YACXX_8_7963.sorted.filtered_peak_71	196	.	3.72293	22.62155	19.66334
chr1	2365863	2366113	C7Y8YACXX_8_7963.sorted.filtered_peak_72	20	.	2.64847	4.37262	2.07730
chr1	2455334	2455647	C7Y8YACXX_8_7963.sorted.filtered_peak_73	17	.	1.93321	3.97121	1.72203
chr1	2457514	2458347	C7Y8YACXX_8_7963.sorted.filtered_peak_74	208	.	3.94262	23.84537	20.80170
chr1	2477431	2478940	C7Y8YACXX_8_7963.sorted.filtered_peak_75	80	.	2.50396	10.62948	8.00723
chr1	2479471	2479920	C7Y8YACXX_8_7963.sorted.filtered_peak_76	35	.	2.09992	6.01438	3.58558
chr1	2480148	2480473	C7Y8YACXX_8_7963.sorted.filtered_peak_77	91	.	2.72923	11.84402	9.15901
chr1	2486987	2488273	C7Y8YACXX_8_7963.sorted.filtered_peak_78	39	.	2.59516	6.44755	3.98658
chr1	2509589	2510408	C7Y8YACXX_8_7963.sorted.filtered_peak_79	83	.	3.68362	10.96964	8.35229
chr1	2516874	2517385	C7Y8YACXX_8_7963.sorted.filtered_peak_80	48	.	2.39257	7.28019	4.80328
chr1	2517650	2518370	C7Y8YACXX_8_7963.sorted.filtered_peak_81	321	.	4.87375	35.53137	32.18947
chr1	2574027	2574892	C7Y8YACXX_8_7963.sorted.filtered_peak_82	98	.	3.54640	12.51081	9.80116
chr1	2689184	2689475	C7Y8YACXX_8_7963.sorted.filtered_peak_83	23	.	2.82299	4.70946	2.39384
chr1	3288977	3289227	C7Y8YACXX_8_7963.sorted.filtered_peak_84	32	.	3.00858	5.66491	3.27173
chr1	3407802	3408251	C7Y8YACXX_8_7963.sorted.filtered_peak_85	46	.	3.12448	7.07129	4.60414
chr1	3418494	3418766	C7Y8YACXX_8_7963.sorted.filtered_peak_86	68	.	3.62930	9.52298	6.89938
chr1	3535596	3535986	C7Y8YACXX_8_7963.sorted.filtered_peak_87	53	.	3.24000	7.85305	5.33165
chr1	3540990	3541842	C7Y8YACXX_8_7963.sorted.filtered_peak_88	269	.	5.05358	30.11226	26.94334
chr1	3566483	3566989	C7Y8YACXX_8_7963.sorted.filtered_peak_89	99	.	3.91657	12.68217	9.98473
chr1	3663813	3664205	C7Y8YACXX_8_7963.sorted.filtered_peak_90	59	.	3.53394	8.54399	5.98045
chr1	3688928	3689538	C7Y8YACXX_8_7963.sorted.filtered_peak_91	79	.	3.33856	10.56578	7.93722
chr1	3712712	3713532	C7Y8YACXX_8_7963.sorted.filtered_peak_92	141	.	4.50609	16.95674	14.14938
chr1	3773499	3774377	C7Y8YACXX_8_7963.sorted.filtered_peak_93	272	.	4.89483	30.46143	27.26410
chr1	3816522	3818074	C7Y8YACXX_8_7963.sorted.filtered_peak_94	246	.	3.97262	27.84909	24.69653
chr1	3827243	3827638	C7Y8YACXX_8_7963.sorted.filtered_peak_95	10	.	2.12641	3.12756	1.04280
chr1	4017740	4017990	C7Y8YACXX_8_7963.sorted.filtered_peak_96	12	.	2.42825	3.42058	1.24752
chr1	4712724	4713391	C7Y8YACXX_8_7963.sorted.filtered_peak_97	18	.	2.61711	4.12217	1.85491
chr1	5448817	5449167	C7Y8YACXX_8_7963.sorted.filtered_peak_98	28	.	2.93732	5.24860	2.87912
chr1	5483353	5483603	C7Y8YACXX_8_7963.sorted.filtered_peak_99	23	.	2.72651	4.62011	2.30497
chr1	5569934	5570200	C7Y8YACXX_8_7963.sorted.filtered_peak_100	51	.	3.36095	7.72466	5.18649
chr1	5727071	5727728	C7Y8YACXX_8_7963.sorted.filtered_peak_101	37	.	2.66892	6.12708	3.70176
chr1	5731823	5732839	C7Y8YACXX_8_7963.sorted.filtered_peak_102	28	.	2.44623	5.16098	2.80203
chr1	5805923	5806173	C7Y8YACXX_8_7963.sorted.filtered_peak_103	14	.	2.41372	3.59243	1.40967
chr1	5975880	5976322	C7Y8YACXX_8_7963.sorted.filtered_peak_104	42	.	3.22486	6.76557	4.29191
chr1	6015629	6016093	C7Y8YACXX_8_7963.sorted.filtered_peak_105	36	.	2.77967	6.03664	3.62692
chr1	6051968	6052897	C7Y8YACXX_8_7963.sorted.filtered_peak_106	271	.	4.33351	30.32593	27.13623
chr1	6086097	6087481	C7Y8YACXX_8_7963.sorted.filtered_peak_107	61	.	2.81705	8.68416	6.18699
chr1	6088231	6088566	C7Y8YACXX_8_7963.sorted.filtered_peak_108	26	.	2.28812	5.02713	2.67662
chr1	6259089	6260358	C7Y8YACXX_8_7963.sorted.filtered_peak_109	167	.	3.98474	19.56203	16.71495
chr1	6265294	6265571	C7Y8YACXX_8_7963.sorted.filtered_peak_110	38	.	2.79181	6.31685	3.86704
chr1	6265894	6266453	C7Y8YACXX_8_7963.sorted.filtered_peak_111	36	.	2.77552	6.07973	3.66787
chr1	6295476	6296366	C7Y8YACXX_8_7963.sorted.filtered_peak_112	147	.	3.84720	17.55437	14.72291
chr1	6305158	6305505	C7Y8YACXX_8_7963.sorted.filtered_peak_113	36	.	2.57637	6.11304	3.67589
chr1	6306629	6307018	C7Y8YACXX_8_7963.sorted.filtered_peak_114	18	.	2.20332	4.10169	1.84296
chr1	6319907	6320519	C7Y8YACXX_8_7963.sorted.filtered_peak_115	26	.	2.58043	5.04291	2.69547
chr1	6403381	6403866	C7Y8YACXX_8_7963.sorted.filtered_peak_116	37	.	2.99013	6.17310	3.75003
chr1	6408275	6409374	C7Y8YACXX_8_7963.sorted.filtered_peak_117	40	.	2.83847	6.41449	4.01828
chr1	6419007	6419303	C7Y8YACXX_8_7963.sorted.filtered_peak_118	44	.	3.12673	6.92895	4.44485
chr1	6419832	6420133	C7Y8YACXX_8_7963.sorted.filtered_peak_119	24	.	2.64644	4.77497	2.43706
chr1	6425187	6425494	C7Y8YACXX_8_7963.sorted.filtered_peak_120	42	.	3.39201	6.76589	4.29539
chr1	6453089	6454274	C7Y8YACXX_8_7963.sorted.filtered_peak_121	131	.	3.88446	15.90718	13.12414
chr1	6464813	6465281	C7Y8YACXX_8_7963.sorted.filtered_peak_122	30	.	3.01101	5.38649	3.01894
chr1	6474397	6474740	C7Y8YACXX_8_7963.sorted.filtered_peak_123	32	.	3.08136	5.63444	3.24833
chr1	6483520	6484008	C7Y8YACXX_8_7963.sorted.filtered_peak_124	19	.	2.41710	4.21552	1.95674
chr1	6520098	6520967	C7Y8YACXX_8_7963.sorted.filtered_peak_125	130	.	3.98812	15.84513	13.06255
chr1	6525878	6526529	C7Y8YACXX_8_7963.sorted.filtered_peak_126	25	.	2.41021	4.83708	2.50110
chr1	6535581	6535905	C7Y8YACXX_8_7963.sorted.filtered_peak_127	42	.	3.08725	6.66449	4.20033
chr1	6546588	6547000	C7Y8YACXX_8_7963.sorted.filtered_peak_128	16	.	2.26940	3.87564	1.64493
chr1	6549957	6550263	C7Y8YACXX_8_7963.sorted.filtered_peak_129	22	.	2.42462	4.60230	2.28609
chr1	6605449	6605751	C7Y8YACXX_8_7963.sorted.filtered_peak_130	32	.	3.08123	5.66778	3.26177
chr1	6614124	6614863	C7Y8YACXX_8_7963.sorted.filtered_peak_131	140	.	4.74980	16.88000	14.06838
chr1	6639630	6640435	C7Y8YACXX_8_7963.sorted.filtered_peak_132	147	.	4.26477	17.58235	14.77286
chr1	6661101	6661590	C7Y8YACXX_8_7963.sorted.filtered_peak_133	52	.	2.39685	7.81868	5.29910
chr1	6662435	6663871	C7Y8YACXX_8_7963.sorted.filtered_peak_134	97	.	2.90160	12.45100	9.74256
chr1	6673086	6674195	C7Y8YACXX_8_7963.sorted.filtered_peak_135	220	.	4.26272	25.02036	22.01089
chr1	6684827	6685737	C7Y8YACXX_8_7963.sorted.filtered_peak_136	51	.	2.98245	7.68483	5.18037
chr1	6761470	6762262	C7Y8YACXX_8_7963.sorted.filtered_peak_137	197	.	5.13057	22.69913	19.70898
chr1	6803734	6804058	C7Y8YACXX_8_7963.sorted.filtered_peak_138	20	.	2.61355	4.34782	2.05664
chr1	6844514	6845947	C7Y8YACXX_8_7963.sorted.filtered_peak_139	421	.	4.84780	45.74729	42.12942
chr1	6949931	6950255	C7Y8YACXX_8_7963.sorted.filtered_peak_140	19	.	2.56699	4.21257	1.92831
chr1	6962323	6962866	C7Y8YACXX_8_7963.sorted.filtered_peak_141	12	.	2.35198	3.38590	1.24224
chr1	6988273	6988545	C7Y8YACXX_8_7963.sorted.filtered_peak_142	17	.	2.61152	3.98733	1.73516
chr1	7609575	7609825	C7Y8YACXX_8_7963.sorted.filtered_peak_143	11	.	2.38074	3.32267	1.19385
chr1	7727620	7728263	C7Y8YACXX_8_7963.sorted.filtered_peak_144	37	.	2.96634	6.20681	3.76859
chr1	7764523	7765031	C7Y8YACXX_8_7963.sorted.filtered_peak_145	46	.	3.05992	7.16225	4.68848
chr1	7831001	7831762	C7Y8YACXX_8_7963.sorted.filtered_peak_146	116	.	4.13767	14.43778	11.67926
chr1	7843807	7844397	C7Y8YACXX_8_7963.sorted.filtered_peak_147	252	.	5.51349	28.39677	25.23454
chr1	7990952	7991458	C7Y8YACXX_8_7963.sorted.filtered_peak_148	28	.	2.82240	5.24554	2.86534
chr1	8000854	8001180	C7Y8YACXX_8_7963.sorted.filtered_peak_149	18	.	2.45236	4.09964	1.84349
chr1	8009094	8009570	C7Y8YACXX_8_7963.sorted.filtered_peak_150	100	.	4.11025	12.78612	10.04646
chr1	8013933	8014863	C7Y8YACXX_8_7963.sorted.filtered_peak_151	79	.	3.59663	10.57169	7.96785
chr1	8021145	8022260	C7Y8YACXX_8_7963.sorted.filtered_peak_152	266	.	4.71909	29.85852	26.68571
chr1	8042461	8042848	C7Y8YACXX_8_7963.sorted.filtered_peak_153	22	.	2.72725	4.57778	2.26763
chr1	8086034	8086668	C7Y8YACXX_8_7963.sorted.filtered_peak_154	83	.	3.55770	11.03819	8.39859
chr1	8212692	8213467	C7Y8YACXX_8_7963.sorted.filtered_peak_155	57	.	3.41254	8.28937	5.73770
chr1	8229639	8230200	C7Y8YACXX_8_7963.sorted.filtered_peak_156	75	.	3.83881	10.08511	7.50127
chr1	8242205	8242968	C7Y8YACXX_8_7963.sorted.filtered_peak_157	160	.	5.28304	18.96457	16.07202
chr1	8378044	8378321	C7Y8YACXX_8_7963.sorted.filtered_peak_158	21	.	2.63129	4.49229	2.18552
chr1	8409130	8409411	C7Y8YACXX_8_7963.sorted.filtered_peak_159	40	.	3.07114	6.47826	4.01027
chr1	8457131	8457530	C7Y8YACXX_8_7963.sorted.filtered_peak_160	20	.	2.51757	4.28786	2.00524
chr1	8469118	8469461	C7Y8YACXX_8_7963.sorted.filtered_peak_161	13	.	2.42941	3.55752	1.36377
chr1	8484117	8484559	C7Y8YACXX_8_7963.sorted.filtered_peak_162	27	.	2.29997	5.15863	2.78829
chr1	8487636	8488074	C7Y8YACXX_8_7963.sorted.filtered_peak_163	57	.	2.78664	8.30132	5.77468
chr1	8537213	8537538	C7Y8YACXX_8_7963.sorted.filtered_peak_164	26	.	2.77330	4.98013	2.62065
chr1	8570246	8570878	C7Y8YACXX_8_7963.sorted.filtered_peak_165	22	.	2.71846	4.59113	2.28535
chr1	8585467	8586347	C7Y8YACXX_8_7963.sorted.filtered_peak_166	75	.	3.42597	10.18847	7.56833
chr1	8593631	8593890	C7Y8YACXX_8_7963.sorted.filtered_peak_167	14	.	2.42561	3.67622	1.47589
chr1	8605138	8605509	C7Y8YACXX_8_7963.sorted.filtered_peak_168	24	.	2.72681	4.80991	2.46702
chr1	8620819	8621478	C7Y8YACXX_8_7963.sorted.filtered_peak_169	23	.	2.63263	4.66904	2.34547
chr1	8664130	8664522	C7Y8YACXX_8_7963.sorted.filtered_peak_170	22	.	2.57827	4.58553	2.27599
chr1	8707733	8707983	C7Y8YACXX_8_7963.sorted.filtered_peak_171	23	.	2.63596	4.68138	2.35805
chr1	8761150	8761881	C7Y8YACXX_8_7963.sorted.filtered_peak_172	186	.	4.81558	21.57984	18.61753
chr1	8772662	8773138	C7Y8YACXX_8_7963.sorted.filtered_peak_173	33	.	2.92322	5.77451	3.37422
chr1	8788576	8788826	C7Y8YACXX_8_7963.sorted.filtered_peak_174	23	.	2.81243	4.63062	2.30245
chr1	8876910	8878383	C7Y8YACXX_8_7963.sorted.filtered_peak_175	95	.	3.26269	12.25506	9.59671
chr1	8904682	8904944	C7Y8YACXX_8_7963.sorted.filtered_peak_176	15	.	2.52847	3.76307	1.55583
chr1	8908968	8909283	C7Y8YACXX_8_7963.sorted.filtered_peak_177	21	.	2.72409	4.48737	2.18287
chr1	8918137	8918650	C7Y8YACXX_8_7963.sorted.filtered_peak_178	85	.	3.82407	11.21503	8.54125
chr1	8938563	8939651	C7Y8YACXX_8_7963.sorted.filtered_peak_179	190	.	3.83057	22.04687	19.06120
chr1	8959966	8960363	C7Y8YACXX_8_7963.sorted.filtered_peak_180	88	.	4.33973	11.53598	8.84923
chr1	8978263	8978567	C7Y8YACXX_8_7963.sorted.filtered_peak_181	31	.	2.91642	5.57078	3.16995
chr1	9006554	9006863	C7Y8YACXX_8_7963.sorted.filtered_peak_182	65	.	3.64745	9.13309	6.53615
chr1	9022847	9023329	C7Y8YACXX_8_7963.sorted.filtered_peak_183	25	.	2.78095	4.88792	2.55441
chr1	9030976	9031408	C7Y8YACXX_8_7963.sorted.filtered_peak_184	80	.	4.01176	10.70111	8.07341
chr1	9047925	9048398	C7Y8YACXX_8_7963.sorted.filtered_peak_185	49	.	3.28736	7.44136	4.94279
chr1	9118148	9118398	C7Y8YACXX_8_7963.sorted.filtered_peak_186	25	.	2.89246	4.91042	2.56189
chr1	9140393	9140722	C7Y8YACXX_8_7963.sorted.filtered_peak_187	12	.	2.33059	3.45092	1.27436
chr1	9170826	9171143	C7Y8YACXX_8_7963.sorted.filtered_peak_188	26	.	2.86683	4.96417	2.60786
chr1	9188896	9190029	C7Y8YACXX_8_7963.sorted.filtered_peak_189	73	.	3.37061	9.93651	7.30688
chr1	9202309	9202634	C7Y8YACXX_8_7963.sorted.filtered_peak_190	42	.	3.35624	6.75444	4.28006
chr1	9223881	9224266	C7Y8YACXX_8_7963.sorted.filtered_peak_191	17	.	2.51138	4.04185	1.78603
chr1	9241429	9241770	C7Y8YACXX_8_7963.sorted.filtered_peak_192	37	.	2.88653	6.14203	3.70272
chr1	9256409	9256758	C7Y8YACXX_8_7963.sorted.filtered_peak_193	26	.	2.65762	5.04030	2.67347
chr1	9294188	9295496	C7Y8YACXX_8_7963.sorted.filtered_peak_194	119	.	3.71826	14.72241	11.94433
chr1	9299890	9300273	C7Y8YACXX_8_7963.sorted.filtered_peak_195	15	.	2.23696	3.81141	1.59307
chr1	9335616	9336130	C7Y8YACXX_8_7963.sorted.filtered_peak_196	50	.	3.26799	7.59092	5.07732
chr1	9344204	9344571	C7Y8YACXX_8_7963.sorted.filtered_peak_197	33	.	2.75871	5.70208	3.30832
chr1	9352553	9353084	C7Y8YACXX_8_7963.sorted.filtered_peak_198	35	.	2.57549	5.95456	3.54776
chr1	9375283	9375779	C7Y8YACXX_8_7963.sorted.filtered_peak_199	17	.	2.39274	3.99905	1.74725
chr1	9392456	9392706	C7Y8YACXX_8_7963.sorted.filtered_peak_200	16	.	2.58845	3.92192	1.68327
chr1	9473151	9473930	C7Y8YACXX_8_7963.sorted.filtered_peak_201	31	.	2.87087	5.58928	3.19908
chr1	9486351	9486791	C7Y8YACXX_8_7963.sorted.filtered_peak_202	40	.	2.39545	6.48968	4.03551
chr1	9488590	9489406	C7Y8YACXX_8_7963.sorted.filtered_peak_203	249	.	4.52744	28.09439	24.97606
chr1	9516024	9516329	C7Y8YACXX_8_7963.sorted.filtered_peak_204	33	.	3.10432	5.76856	3.35487
chr1	9555196	9555639	C7Y8YACXX_8_7963.sorted.filtered_peak_205	32	.	3.00327	5.65697	3.26321
chr1	9599199	9600149	C7Y8YACXX_8_7963.sorted.filtered_peak_206	161	.	4.45413	18.99319	16.15710
chr1	9648324	9649229	C7Y8YACXX_8_7963.sorted.filtered_peak_207	109	.	3.60493	13.63705	10.92200
chr1	9675540	9675929	C7Y8YACXX_8_7963.sorted.filtered_peak_208	12	.	2.36206	3.44449	1.28621
chr1	9687034	9687657	C7Y8YACXX_8_7963.sorted.filtered_peak_209	48	.	2.54770	7.27991	4.80049
chr1	9689206	9690202	C7Y8YACXX_8_7963.sorted.filtered_peak_210	87	.	3.06623	11.36300	8.70193
chr1	9711556	9713017	C7Y8YACXX_8_7963.sorted.filtered_peak_211	56	.	2.63305	8.18614	5.67869
chr1	9713585	9713900	C7Y8YACXX_8_7963.sorted.filtered_peak_212	15	.	1.96104	3.71514	1.51044
chr1	9723197	9723492	C7Y8YACXX_8_7963.sorted.filtered_peak_213	21	.	2.73397	4.40288	2.11340
chr1	9747255	9747545	C7Y8YACXX_8_7963.sorted.filtered_peak_214	17	.	2.25373	3.96456	1.71970
chr1	9749245	9749860	C7Y8YACXX_8_7963.sorted.filtered_peak_215	41	.	2.79167	6.59606	4.17973
chr1	9777179	9778080	C7Y8YACXX_8_7963.sorted.filtered_peak_216	125	.	3.58329	15.30617	12.54251
chr1	9788581	9788900	C7Y8YACXX_8_7963.sorted.filtered_peak_217	37	.	2.77060	6.14911	3.70779
chr1	9789125	9789411	C7Y8YACXX_8_7963.sorted.filtered_peak_218	16	.	2.28079	3.88094	1.66190
chr1	9847769	9848027	C7Y8YACXX_8_7963.sorted.filtered_peak_219	34	.	3.07703	5.83263	3.41092
chr1	9860098	9860541	C7Y8YACXX_8_7963.sorted.filtered_peak_220	79	.	4.16535	10.61762	7.97801
chr1	9883703	9884674	C7Y8YACXX_8_7963.sorted.filtered_peak_221	95	.	3.39596	12.28264	9.58653
chr1	9927517	9927871	C7Y8YACXX_8_7963.sorted.filtered_peak_222	56	.	3.53018	8.24270	5.69918
chr1	9970095	9971285	C7Y8YACXX_8_7963.sorted.filtered_peak_223	359	.	5.07789	39.46011	35.99911
chr1	10003018	10003960	C7Y8YACXX_8_7963.sorted.filtered_peak_224	95	.	3.76739	12.28641	9.58104
chr1	10010412	10010699	C7Y8YACXX_8_7963.sorted.filtered_peak_225	49	.	3.56289	7.49326	4.99150
chr1	10092532	10093587	C7Y8YACXX_8_7963.sorted.filtered_peak_226	311	.	5.45840	34.41163	31.11404
chr1	10134402	10135020	C7Y8YACXX_8_7963.sorted.filtered_peak_227	52	.	3.47860	7.77234	5.27147
chr1	10230450	10230700	C7Y8YACXX_8_7963.sorted.filtered_peak_228	24	.	2.86410	4.79628	2.44951
chr1	10270058	10270756	C7Y8YACXX_8_7963.sorted.filtered_peak_229	186	.	4.76556	21.62302	18.67952
chr1	10367892	10368290	C7Y8YACXX_8_7963.sorted.filtered_peak_230	44	.	3.11544	6.94869	4.46539
chr1	10384839	10385248	C7Y8YACXX_8_7963.sorted.filtered_peak_231	18	.	2.47590	4.06593	1.80789
chr1	10458413	10459555	C7Y8YACXX_8_7963.sorted.filtered_peak_232	214	.	4.58191	24.46287	21.46476
chr1	10475437	10475784	C7Y8YACXX_8_7963.sorted.filtered_peak_233	16	.	2.48732	3.83004	1.61131
chr1	10490093	10490987	C7Y8YACXX_8_7963.sorted.filtered_peak_234	203	.	4.61549	23.37957	20.37587
chr1	10532266	10532897	C7Y8YACXX_8_7963.sorted.filtered_peak_235	131	.	3.78809	15.94982	13.16808
chr1	10534782	10535463	C7Y8YACXX_8_7963.sorted.filtered_peak_236	98	.	3.45422	12.62493	9.89502
chr1	10554665	10555691	C7Y8YACXX_8_7963.sorted.filtered_peak_237	31	.	2.71665	5.59134	3.19490
chr1	10562099	10562542	C7Y8YACXX_8_7963.sorted.filtered_peak_238	19	.	2.61414	4.26011	1.97741
chr1	10570736	10571620	C7Y8YACXX_8_7963.sorted.filtered_peak_239	108	.	3.55675	13.58409	10.83075
chr1	10585226	10585632	C7Y8YACXX_8_7963.sorted.filtered_peak_240	35	.	2.96926	5.97073	3.55143
chr1	10754488	10755211	C7Y8YACXX_8_7963.sorted.filtered_peak_241	99	.	3.52368	12.68374	9.95911
chr1	10927283	10927690	C7Y8YACXX_8_7963.sorted.filtered_peak_242	15	.	2.38834	3.78563	1.55772
chr1	11072111	11073320	C7Y8YACXX_8_7963.sorted.filtered_peak_243	206	.	4.91752	23.73195	20.69928
chr1	11097618	11098157	C7Y8YACXX_8_7963.sorted.filtered_peak_244	88	.	4.47099	11.56246	8.89383
chr1	11119734	11120709	C7Y8YACXX_8_7963.sorted.filtered_peak_245	114	.	3.40036	14.18673	11.44674
chr1	11123015	11123395	C7Y8YACXX_8_7963.sorted.filtered_peak_246	28	.	2.28595	5.15961	2.80079
chr1	11159219	11160392	C7Y8YACXX_8_7963.sorted.filtered_peak_247	111	.	3.92489	13.84267	11.12395
chr1	11301774	11302024	C7Y8YACXX_8_7963.sorted.filtered_peak_248	19	.	2.61856	4.21415	1.93403
chr1	11322453	11323094	C7Y8YACXX_8_7963.sorted.filtered_peak_249	357	.	6.58410	39.20881	35.77397
chr1	11332851	11334016	C7Y8YACXX_8_7963.sorted.filtered_peak_250	144	.	4.15702	17.24278	14.43670
chr1	11538688	11539281	C7Y8YACXX_8_7963.sorted.filtered_peak_251	28	.	2.76457	5.27454	2.89125
chr1	11702348	11702753	C7Y8YACXX_8_7963.sorted.filtered_peak_252	22	.	2.74795	4.58386	2.26435
chr1	11705862	11706230	C7Y8YACXX_8_7963.sorted.filtered_peak_253	18	.	2.39862	4.09919	1.84378
chr1	11710136	11710732	C7Y8YACXX_8_7963.sorted.filtered_peak_254	24	.	2.40707	4.77846	2.45041
chr1	11714616	11714996	C7Y8YACXX_8_7963.sorted.filtered_peak_255	37	.	2.80766	6.17215	3.75528
chr1	11724048	11724981	C7Y8YACXX_8_7963.sorted.filtered_peak_256	63	.	3.45822	8.98814	6.39883
chr1	11740912	11741729	C7Y8YACXX_8_7963.sorted.filtered_peak_257	137	.	4.19444	16.57685	13.76830
chr1	11779360	11780290	C7Y8YACXX_8_7963.sorted.filtered_peak_258	70	.	3.68911	9.61025	7.01230
chr1	11790444	11790878	C7Y8YACXX_8_7963.sorted.filtered_peak_259	33	.	2.96468	5.78652	3.37448
chr1	11795773	11796472	C7Y8YACXX_8_7963.sorted.filtered_peak_260	48	.	2.78506	7.37276	4.88663
chr1	11796748	11797029	C7Y8YACXX_8_7963.sorted.filtered_peak_261	19	.	2.19831	4.21742	1.94035
chr1	11800876	11801145	C7Y8YACXX_8_7963.sorted.filtered_peak_262	33	.	2.58488	5.78303	3.36959
chr1	11865638	11866665	C7Y8YACXX_8_7963.sorted.filtered_peak_263	289	.	4.52481	32.21748	28.98284
chr1	11898765	11899046	C7Y8YACXX_8_7963.sorted.filtered_peak_264	37	.	3.07826	6.14152	3.70785
chr1	11953710	11954255	C7Y8YACXX_8_7963.sorted.filtered_peak_265	23	.	2.82439	4.68950	2.36690
chr1	11967800	11969258	C7Y8YACXX_8_7963.sorted.filtered_peak_266	136	.	3.31101	16.52670	13.67028
chr1	11969605	11970230	C7Y8YACXX_8_7963.sorted.filtered_peak_267	61	.	2.49080	8.65749	6.10647
chr1	11986336	11986817	C7Y8YACXX_8_7963.sorted.filtered_peak_268	242	.	6.24185	27.38829	24.25571
chr1	11994389	11995209	C7Y8YACXX_8_7963.sorted.filtered_peak_269	81	.	3.69522	10.76237	8.12232
chr1	12032840	12033321	C7Y8YACXX_8_7963.sorted.filtered_peak_270	26	.	2.85341	5.00254	2.67694
chr1	12039846	12040827	C7Y8YACXX_8_7963.sorted.filtered_peak_271	269	.	4.96933	30.14799	26.98394
chr1	12065527	12065785	C7Y8YACXX_8_7963.sorted.filtered_peak_272	16	.	2.47398	3.92254	1.67665
chr1	12073392	12073804	C7Y8YACXX_8_7963.sorted.filtered_peak_273	18	.	2.38185	4.09241	1.84271
chr1	12079184	12080038	C7Y8YACXX_8_7963.sorted.filtered_peak_274	246	.	4.80994	27.72985	24.67919
chr1	12100533	12101216	C7Y8YACXX_8_7963.sorted.filtered_peak_275	14	.	2.43741	3.64893	1.45732
chr1	12107207	12107936	C7Y8YACXX_8_7963.sorted.filtered_peak_276	65	.	3.28081	9.08965	6.50187
chr1	12125776	12126260	C7Y8YACXX_8_7963.sorted.filtered_peak_277	31	.	2.46002	5.54674	3.15962
chr1	12128491	12128839	C7Y8YACXX_8_7963.sorted.filtered_peak_278	22	.	2.29369	4.53289	2.22473
chr1	12138702	12138997	C7Y8YACXX_8_7963.sorted.filtered_peak_279	14	.	2.29486	3.69628	1.49453
chr1	12147762	12148991	C7Y8YACXX_8_7963.sorted.filtered_peak_280	44	.	2.90932	6.83941	4.41343
chr1	12178634	12178948	C7Y8YACXX_8_7963.sorted.filtered_peak_281	38	.	3.22726	6.32208	3.87655
chr1	12184944	12185233	C7Y8YACXX_8_7963.sorted.filtered_peak_282	41	.	3.02137	6.57323	4.10820
chr1	12193078	12193435	C7Y8YACXX_8_7963.sorted.filtered_peak_283	27	.	2.91050	5.15378	2.79285
chr1	12210503	12211228	C7Y8YACXX_8_7963.sorted.filtered_peak_284	65	.	3.18600	9.10914	6.51898
chr1	12221645	12222417	C7Y8YACXX_8_7963.sorted.filtered_peak_285	89	.	3.17631	11.58132	8.92777
chr1	12233518	12234157	C7Y8YACXX_8_7963.sorted.filtered_peak_286	112	.	3.27070	13.98733	11.24393
chr1	12238007	12238422	C7Y8YACXX_8_7963.sorted.filtered_peak_287	61	.	2.84547	8.70321	6.12893
chr1	12268875	12269310	C7Y8YACXX_8_7963.sorted.filtered_peak_288	14	.	2.32094	3.63883	1.45010
chr1	12289789	12290279	C7Y8YACXX_8_7963.sorted.filtered_peak_289	70	.	3.85326	9.68406	7.08704
chr1	12374478	12374746	C7Y8YACXX_8_7963.sorted.filtered_peak_290	34	.	3.12894	5.92196	3.48641
chr1	12405467	12405749	C7Y8YACXX_8_7963.sorted.filtered_peak_291	29	.	2.82037	5.32956	2.95065
chr1	12445025	12445332	C7Y8YACXX_8_7963.sorted.filtered_peak_292	19	.	2.64120	4.21921	1.94193
chr1	12467510	12467789	C7Y8YACXX_8_7963.sorted.filtered_peak_293	23	.	2.78334	4.64621	2.31623
chr1	12494157	12494753	C7Y8YACXX_8_7963.sorted.filtered_peak_294	15	.	2.18460	3.73713	1.52090
chr1	12495644	12496173	C7Y8YACXX_8_7963.sorted.filtered_peak_295	29	.	2.49404	5.25824	2.91685
chr1	12509296	12509955	C7Y8YACXX_8_7963.sorted.filtered_peak_296	83	.	3.64898	10.96737	8.31434
chr1	12533168	12533581	C7Y8YACXX_8_7963.sorted.filtered_peak_297	27	.	2.60119	5.07992	2.72418
chr1	12570536	12571042	C7Y8YACXX_8_7963.sorted.filtered_peak_298	24	.	2.62385	4.78440	2.46547
chr1	12664151	12664678	C7Y8YACXX_8_7963.sorted.filtered_peak_299	49	.	3.19585	7.49329	4.97571
chr1	12677662	12678807	C7Y8YACXX_8_7963.sorted.filtered_peak_300	21	.	2.11388	4.44427	2.15654
chr1	12679075	12679349	C7Y8YACXX_8_7963.sorted.filtered_peak_301	18	.	2.05895	4.12806	1.86072
chr1	12680378	12680719	C7Y8YACXX_8_7963.sorted.filtered_peak_302	26	.	2.22546	4.99570	2.65140
chr1	13992181	13992508	C7Y8YACXX_8_7963.sorted.filtered_peak_303	28	.	2.85635	5.19730	2.83369
chr1	14026530	14027076	C7Y8YACXX_8_7963.sorted.filtered_peak_304	44	.	2.71565	6.96664	4.48344
chr1	14027287	14027794	C7Y8YACXX_8_7963.sorted.filtered_peak_305	30	.	2.45411	5.38522	3.00281
chr1	14029230	14029536	C7Y8YACXX_8_7963.sorted.filtered_peak_306	33	.	2.50977	5.79010	3.37709
chr1	14057147	14058011	C7Y8YACXX_8_7963.sorted.filtered_peak_307	129	.	3.93178	15.73694	12.91958
chr1	14075193	14076311	C7Y8YACXX_8_7963.sorted.filtered_peak_308	116	.	3.62322	14.41450	11.67827
chr1	14139937	14140193	C7Y8YACXX_8_7963.sorted.filtered_peak_309	18	.	2.48251	4.05746	1.81015
chr1	15242005	15242360	C7Y8YACXX_8_7963.sorted.filtered_peak_310	10	.	2.34903	3.19025	1.06516
chr1	15250433	15250717	C7Y8YACXX_8_7963.sorted.filtered_peak_311	14	.	2.39936	3.66798	1.45572
chr1	15295646	15295951	C7Y8YACXX_8_7963.sorted.filtered_peak_312	28	.	2.86911	5.17076	2.80951
chr1	15426725	15427234	C7Y8YACXX_8_7963.sorted.filtered_peak_313	15	.	2.39220	3.81708	1.58678
chr1	15438670	15439117	C7Y8YACXX_8_7963.sorted.filtered_peak_314	32	.	2.87144	5.62617	3.23655
chr1	15575492	15575989	C7Y8YACXX_8_7963.sorted.filtered_peak_315	69	.	3.33770	9.50581	6.90655
chr1	15650135	15650385	C7Y8YACXX_8_7963.sorted.filtered_peak_316	18	.	2.57657	4.09590	1.83554
chr1	15672312	15672796	C7Y8YACXX_8_7963.sorted.filtered_peak_317	41	.	2.90927	6.59158	4.12494
chr1	15735860	15736594	C7Y8YACXX_8_7963.sorted.filtered_peak_318	53	.	2.75754	7.92567	5.37717
chr1	15738026	15738520	C7Y8YACXX_8_7963.sorted.filtered_peak_319	28	.	2.25476	5.17673	2.81158
chr1	15742537	15742985	C7Y8YACXX_8_7963.sorted.filtered_peak_320	16	.	2.10607	3.92700	1.68304
chr1	15743638	15744374	C7Y8YACXX_8_7963.sorted.filtered_peak_321	25	.	2.42869	4.85715	2.52863
chr1	15757569	15757917	C7Y8YACXX_8_7963.sorted.filtered_peak_322	26	.	2.61719	5.01169	2.66900
chr1	15850647	15851857	C7Y8YACXX_8_7963.sorted.filtered_peak_323	315	.	3.85486	34.87741	31.56840
chr1	15852926	15853528	C7Y8YACXX_8_7963.sorted.filtered_peak_324	225	.	3.35581	25.66369	22.58503
chr1	15905687	15906392	C7Y8YACXX_8_7963.sorted.filtered_peak_325	24	.	2.77321	4.72295	2.40255
chr1	15911074	15911760	C7Y8YACXX_8_7963.sorted.filtered_peak_326	36	.	3.12902	6.02938	3.60205
chr1	15929789	15930516	C7Y8YACXX_8_7963.sorted.filtered_peak_327	127	.	4.69928	15.52874	12.75036
chr1	15943303	15944431	C7Y8YACXX_8_7963.sorted.filtered_peak_328	180	.	4.14493	20.98548	18.08757
chr1	16010983	16011871	C7Y8YACXX_8_7963.sorted.filtered_peak_329	21	.	2.56935	4.44222	2.14042
chr1	16067850	16068135	C7Y8YACXX_8_7963.sorted.filtered_peak_330	19	.	2.59155	4.21369	1.94451
chr1	16118531	16118781	C7Y8YACXX_8_7963.sorted.filtered_peak_331	16	.	2.56619	3.84919	1.61736
chr1	16142050	16142364	C7Y8YACXX_8_7963.sorted.filtered_peak_332	23	.	2.81220	4.66775	2.35340
chr1	16160793	16162835	C7Y8YACXX_8_7963.sorted.filtered_peak_333	186	.	3.22124	21.64309	18.67389
chr1	16173749	16175255	C7Y8YACXX_8_7963.sorted.filtered_peak_334	163	.	3.51280	19.25202	16.39545
chr1	16245928	16246178	C7Y8YACXX_8_7963.sorted.filtered_peak_335	32	.	2.88081	5.59127	3.21478
chr1	16276050	16276598	C7Y8YACXX_8_7963.sorted.filtered_peak_336	86	.	3.30777	11.28346	8.62179
chr1	16292297	16293216	C7Y8YACXX_8_7963.sorted.filtered_peak_337	36	.	2.75760	6.02636	3.62846
chr1	16301958	16302853	C7Y8YACXX_8_7963.sorted.filtered_peak_338	184	.	4.73370	21.33764	18.40598
chr1	16396694	16396944	C7Y8YACXX_8_7963.sorted.filtered_peak_339	19	.	2.50494	4.20215	1.92355
chr1	16405431	16405956	C7Y8YACXX_8_7963.sorted.filtered_peak_340	68	.	3.57803	9.44436	6.84838
chr1	16488721	16489144	C7Y8YACXX_8_7963.sorted.filtered_peak_341	14	.	2.34756	3.59209	1.42262
chr1	16494472	16494748	C7Y8YACXX_8_7963.sorted.filtered_peak_342	16	.	2.51958	3.88943	1.65286
chr1	16532855	16533757	C7Y8YACXX_8_7963.sorted.filtered_peak_343	202	.	4.34392	23.31281	20.27839
chr1	16543582	16544430	C7Y8YACXX_8_7963.sorted.filtered_peak_344	91	.	3.61335	11.76416	9.10397
chr1	16563328	16564000	C7Y8YACXX_8_7963.sorted.filtered_peak_345	201	.	4.87548	23.11964	20.16140
chr1	16570684	16571277	C7Y8YACXX_8_7963.sorted.filtered_peak_346	40	.	3.09641	6.49914	4.05550
chr1	16593889	16594139	C7Y8YACXX_8_7963.sorted.filtered_peak_347	12	.	2.42715	3.41569	1.24212
chr1	16678420	16679433	C7Y8YACXX_8_7963.sorted.filtered_peak_348	183	.	4.46934	21.25003	18.31144
chr1	16693340	16694560	C7Y8YACXX_8_7963.sorted.filtered_peak_349	302	.	4.75293	33.52621	30.24844
chr1	16713415	16713895	C7Y8YACXX_8_7963.sorted.filtered_peak_350	20	.	2.52970	4.30453	2.01442
chr1	16747091	16747703	C7Y8YACXX_8_7963.sorted.filtered_peak_351	56	.	3.56966	8.16334	5.64757
chr1	16766784	16768119	C7Y8YACXX_8_7963.sorted.filtered_peak_352	78	.	3.25224	10.43680	7.80323
chr1	16825323	16826359	C7Y8YACXX_8_7963.sorted.filtered_peak_353	88	.	4.21721	11.47155	8.87274
chr1	16840167	16841086	C7Y8YACXX_8_7963.sorted.filtered_peak_354	133	.	5.30690	16.16719	13.35779
chr1	16887065	16887318	C7Y8YACXX_8_7963.sorted.filtered_peak_355	21	.	2.76114	4.45435	2.14039
chr1	16893387	16893637	C7Y8YACXX_8_7963.sorted.filtered_peak_356	21	.	2.75106	4.44411	2.14102
chr1	16931531	16931793	C7Y8YACXX_8_7963.sorted.filtered_peak_357	22	.	2.34682	4.61877	2.29937
chr1	16939726	16940465	C7Y8YACXX_8_7963.sorted.filtered_peak_358	79	.	2.75414	10.60839	7.97154
chr1	16941302	16941555	C7Y8YACXX_8_7963.sorted.filtered_peak_359	13	.	1.84375	3.47213	1.30158
chr1	16963319	16963569	C7Y8YACXX_8_7963.sorted.filtered_peak_360	18	.	2.39662	4.09363	1.84630
chr1	16970778	16971563	C7Y8YACXX_8_7963.sorted.filtered_peak_361	178	.	5.11972	20.72534	17.80187
chr1	17014213	17014893	C7Y8YACXX_8_7963.sorted.filtered_peak_362	33	.	3.10750	5.74184	3.34940
chr1	17030699	17030971	C7Y8YACXX_8_7963.sorted.filtered_peak_363	13	.	2.20556	3.57237	1.39673
chr1	17036291	17036601	C7Y8YACXX_8_7963.sorted.filtered_peak_364	43	.	2.93459	6.78694	4.30390
chr1	17053846	17054372	C7Y8YACXX_8_7963.sorted.filtered_peak_365	77	.	4.04956	10.37193	7.72692
chr1	17215483	17215733	C7Y8YACXX_8_7963.sorted.filtered_peak_366	25	.	2.85015	4.85338	2.52147
chr1	17222565	17223582	C7Y8YACXX_8_7963.sorted.filtered_peak_367	97	.	4.06901	12.40427	9.76142
chr1	17230844	17232033	C7Y8YACXX_8_7963.sorted.filtered_peak_368	250	.	4.38737	28.15948	25.05238
chr1	17240098	17241094	C7Y8YACXX_8_7963.sorted.filtered_peak_369	221	.	5.20026	25.17372	22.13101
chr1	17278183	17278462	C7Y8YACXX_8_7963.sorted.filtered_peak_370	50	.	3.58611	7.52119	5.00388
chr1	17287006	17287712	C7Y8YACXX_8_7963.sorted.filtered_peak_371	32	.	3.02077	5.60055	3.20149
chr1	17337762	17338721	C7Y8YACXX_8_7963.sorted.filtered_peak_372	58	.	3.29323	8.38443	5.86273
chr1	17372655	17372937	C7Y8YACXX_8_7963.sorted.filtered_peak_373	40	.	3.30619	6.56855	4.09740
chr1	17380184	17380932	C7Y8YACXX_8_7963.sorted.filtered_peak_374	361	.	5.88627	39.59288	36.15056
chr1	17452306	17452610	C7Y8YACXX_8_7963.sorted.filtered_peak_375	20	.	2.68201	4.29491	2.00658
chr1	17563349	17563788	C7Y8YACXX_8_7963.sorted.filtered_peak_376	28	.	2.96150	5.25033	2.87464
chr1	17746376	17746681	C7Y8YACXX_8_7963.sorted.filtered_peak_377	30	.	3.02395	5.43352	3.05018
chr1	17763982	17764615	C7Y8YACXX_8_7963.sorted.filtered_peak_378	50	.	2.45615	7.50371	5.01002
chr1	17764992	17765283	C7Y8YACXX_8_7963.sorted.filtered_peak_379	24	.	2.08464	4.76303	2.43268
chr1	17766019	17766579	C7Y8YACXX_8_7963.sorted.filtered_peak_380	62	.	2.66838	8.83968	6.27396
chr1	17820591	17821244	C7Y8YACXX_8_7963.sorted.filtered_peak_381	24	.	2.86069	4.82878	2.49901
chr1	17858543	17859023	C7Y8YACXX_8_7963.sorted.filtered_peak_382	23	.	2.76556	4.64264	2.34521
chr1	18923959	18924300	C7Y8YACXX_8_7963.sorted.filtered_peak_383	15	.	2.53666	3.74589	1.52028
chr1	19228905	19229610	C7Y8YACXX_8_7963.sorted.filtered_peak_384	200	.	4.55923	23.05499	20.01572
chr1	19252945	19253717	C7Y8YACXX_8_7963.sorted.filtered_peak_385	90	.	3.48426	11.69988	9.03437
chr1	19278325	19278914	C7Y8YACXX_8_7963.sorted.filtered_peak_386	72	.	2.70790	9.82960	7.23319
chr1	19282709	19283595	C7Y8YACXX_8_7963.sorted.filtered_peak_387	133	.	3.31927	16.11271	13.32109
chr1	19337559	19337896	C7Y8YACXX_8_7963.sorted.filtered_peak_388	41	.	3.07000	6.62858	4.16493
chr1	19400843	19401655	C7Y8YACXX_8_7963.sorted.filtered_peak_389	66	.	3.28412	9.23251	6.65453
chr1	19450488	19450999	C7Y8YACXX_8_7963.sorted.filtered_peak_390	37	.	3.16022	6.21588	3.79476
chr1	19536274	19537190	C7Y8YACXX_8_7963.sorted.filtered_peak_391	231	.	4.46896	26.18593	23.14030
chr1	19577706	19578536	C7Y8YACXX_8_7963.sorted.filtered_peak_392	186	.	4.71949	21.55333	18.62056
chr1	19638281	19639104	C7Y8YACXX_8_7963.sorted.filtered_peak_393	167	.	4.08961	19.60198	16.74445
chr1	19717378	19718150	C7Y8YACXX_8_7963.sorted.filtered_peak_394	184	.	4.60195	21.36186	18.40191
chr1	19789614	19790147	C7Y8YACXX_8_7963.sorted.filtered_peak_395	145	.	4.47425	17.42071	14.54435
chr1	19803058	19804064	C7Y8YACXX_8_7963.sorted.filtered_peak_396	42	.	2.71769	6.66536	4.20130
chr1	19811675	19812678	C7Y8YACXX_8_7963.sorted.filtered_peak_397	136	.	3.55283	16.50081	13.66425
chr1	19822202	19822683	C7Y8YACXX_8_7963.sorted.filtered_peak_398	37	.	3.22873	6.18852	3.76058
chr1	19923081	19924366	C7Y8YACXX_8_7963.sorted.filtered_peak_399	182	.	4.16336	21.19931	18.24084
chr1	19933215	19933809	C7Y8YACXX_8_7963.sorted.filtered_peak_400	56	.	3.30640	8.21045	5.67353
chr1	19970384	19970788	C7Y8YACXX_8_7963.sorted.filtered_peak_401	23	.	2.55440	4.60773	2.30320
chr1	19980034	19980420	C7Y8YACXX_8_7963.sorted.filtered_peak_402	13	.	2.33946	3.55982	1.37584
chr1	19986283	19986584	C7Y8YACXX_8_7963.sorted.filtered_peak_403	40	.	3.05201	6.54192	4.07785
chr1	20014674	20015191	C7Y8YACXX_8_7963.sorted.filtered_peak_404	13	.	2.37138	3.46696	1.30393
chr1	20042131	20042504	C7Y8YACXX_8_7963.sorted.filtered_peak_405	28	.	2.87320	5.24353	2.88429
chr1	20126113	20126885	C7Y8YACXX_8_7963.sorted.filtered_peak_406	27	.	2.77789	5.12581	2.77188
chr1	20208566	20209324	C7Y8YACXX_8_7963.sorted.filtered_peak_407	199	.	4.84755	22.98837	19.98811
chr1	20385000	20385265	C7Y8YACXX_8_7963.sorted.filtered_peak_408	24	.	2.86594	4.83513	2.49953
chr1	20478586	20479128	C7Y8YACXX_8_7963.sorted.filtered_peak_409	64	.	3.54369	9.07673	6.48075
chr1	20511886	20512217	C7Y8YACXX_8_7963.sorted.filtered_peak_410	41	.	2.84242	6.63603	4.17521
chr1	20512387	20512911	C7Y8YACXX_8_7963.sorted.filtered_peak_411	22	.	2.40101	4.55463	2.26087
chr1	20820291	20820647	C7Y8YACXX_8_7963.sorted.filtered_peak_412	31	.	2.85381	5.55210	3.15255
chr1	20834003	20834864	C7Y8YACXX_8_7963.sorted.filtered_peak_413	136	.	4.36571	16.37720	13.61354
chr1	20848652	20849150	C7Y8YACXX_8_7963.sorted.filtered_peak_414	24	.	2.83223	4.78928	2.46059
chr1	20959695	20960673	C7Y8YACXX_8_7963.sorted.filtered_peak_415	64	.	3.26596	8.97106	6.40311
chr1	20987573	20988493	C7Y8YACXX_8_7963.sorted.filtered_peak_416	208	.	4.53162	23.84247	20.84078
chr1	21005031	21005480	C7Y8YACXX_8_7963.sorted.filtered_peak_417	13	.	2.45249	3.49332	1.30862
chr1	21022769	21023717	C7Y8YACXX_8_7963.sorted.filtered_peak_418	23	.	2.66228	4.69489	2.37671
chr1	21044358	21044890	C7Y8YACXX_8_7963.sorted.filtered_peak_419	20	.	2.55193	4.30523	2.03526
chr1	21059483	21059880	C7Y8YACXX_8_7963.sorted.filtered_peak_420	67	.	3.31873	9.39776	6.79605
chr1	21112701	21114263	C7Y8YACXX_8_7963.sorted.filtered_peak_421	224	.	3.91681	25.50408	22.43812
chr1	21258568	21259492	C7Y8YACXX_8_7963.sorted.filtered_peak_422	15	.	2.45171	3.71950	1.52039
chr1	21318758	21319339	C7Y8YACXX_8_7963.sorted.filtered_peak_423	21	.	2.57174	4.49297	2.18520
chr1	21330353	21330643	C7Y8YACXX_8_7963.sorted.filtered_peak_424	13	.	2.34602	3.56716	1.38765
chr1	21348730	21349455	C7Y8YACXX_8_7963.sorted.filtered_peak_425	110	.	4.48601	13.82599	11.09764
chr1	21501898	21502390	C7Y8YACXX_8_7963.sorted.filtered_peak_426	28	.	2.24996	5.17454	2.80558
chr1	21503112	21503880	C7Y8YACXX_8_7963.sorted.filtered_peak_427	226	.	4.44688	25.64945	22.60236
chr1	21596726	21596978	C7Y8YACXX_8_7963.sorted.filtered_peak_428	35	.	3.12069	6.00738	3.56520
chr1	21606487	21606881	C7Y8YACXX_8_7963.sorted.filtered_peak_429	32	.	2.99753	5.58030	3.20249
chr1	21619639	21620162	C7Y8YACXX_8_7963.sorted.filtered_peak_430	19	.	2.06621	4.25315	1.97063
chr1	21620347	21621606	C7Y8YACXX_8_7963.sorted.filtered_peak_431	37	.	2.39376	6.16736	3.74085
chr1	21650963	21651598	C7Y8YACXX_8_7963.sorted.filtered_peak_432	30	.	2.70112	5.44257	3.07448
chr1	21660377	21661364	C7Y8YACXX_8_7963.sorted.filtered_peak_433	68	.	3.27152	9.46455	6.89813
chr1	21671519	21672456	C7Y8YACXX_8_7963.sorted.filtered_peak_434	64	.	3.06318	8.93559	6.40067
chr1	21766173	21766967	C7Y8YACXX_8_7963.sorted.filtered_peak_435	70	.	4.06643	9.64988	7.04809
chr1	21985707	21986255	C7Y8YACXX_8_7963.sorted.filtered_peak_436	24	.	2.69642	4.76601	2.44667
chr1	22094844	22095686	C7Y8YACXX_8_7963.sorted.filtered_peak_437	13	.	2.42394	3.49052	1.32282
chr1	22100107	22100429	C7Y8YACXX_8_7963.sorted.filtered_peak_438	52	.	3.44243	7.77517	5.25949
chr1	22108795	22110362	C7Y8YACXX_8_7963.sorted.filtered_peak_439	170	.	3.60916	19.94094	17.03036
chr1	22145044	22145508	C7Y8YACXX_8_7963.sorted.filtered_peak_440	17	.	2.41649	3.94878	1.70707
chr1	22239961	22240258	C7Y8YACXX_8_7963.sorted.filtered_peak_441	11	.	2.37871	3.27774	1.13946
chr1	22263820	22264185	C7Y8YACXX_8_7963.sorted.filtered_peak_442	17	.	2.42739	4.02620	1.78324
chr1	22283568	22283958	C7Y8YACXX_8_7963.sorted.filtered_peak_443	17	.	2.52918	4.00845	1.75928
chr1	22290459	22290738	C7Y8YACXX_8_7963.sorted.filtered_peak_444	37	.	3.24193	6.15422	3.70981
chr1	22345590	22346082	C7Y8YACXX_8_7963.sorted.filtered_peak_445	61	.	3.86806	8.74895	6.17183
chr1	22351472	22352660	C7Y8YACXX_8_7963.sorted.filtered_peak_446	167	.	4.07531	19.67010	16.73430
chr1	22357875	22358382	C7Y8YACXX_8_7963.sorted.filtered_peak_447	21	.	2.75629	4.50894	2.19986
chr1	22366127	22366897	C7Y8YACXX_8_7963.sorted.filtered_peak_448	297	.	5.96781	32.95929	29.70137
chr1	22378883	22380473	C7Y8YACXX_8_7963.sorted.filtered_peak_449	96	.	3.29310	12.27839	9.63509
chr1	22416333	22416852	C7Y8YACXX_8_7963.sorted.filtered_peak_450	43	.	3.24321	6.86085	4.38059
chr1	22431790	22432161	C7Y8YACXX_8_7963.sorted.filtered_peak_451	16	.	2.40072	3.86436	1.62667
chr1	22778108	22779172	C7Y8YACXX_8_7963.sorted.filtered_peak_452	148	.	4.09834	17.65299	14.81886
chr1	23345473	23346440	C7Y8YACXX_8_7963.sorted.filtered_peak_453	172	.	4.51004	20.18989	17.29454
chr1	23365521	23365802	C7Y8YACXX_8_7963.sorted.filtered_peak_454	14	.	2.48181	3.60668	1.42692
chr1	23426755	23427191	C7Y8YACXX_8_7963.sorted.filtered_peak_455	48	.	2.88457	7.34610	4.84936
chr1	23429872	23430195	C7Y8YACXX_8_7963.sorted.filtered_peak_456	64	.	3.12781	9.00389	6.41384
chr1	23445306	23446064	C7Y8YACXX_8_7963.sorted.filtered_peak_457	51	.	3.22898	7.64470	5.13547
chr1	23494419	23495653	C7Y8YACXX_8_7963.sorted.filtered_peak_458	50	.	2.89953	7.53133	5.05972
chr1	23504014	23504508	C7Y8YACXX_8_7963.sorted.filtered_peak_459	14	.	2.51175	3.67285	1.46057
chr1	23670282	23671497	C7Y8YACXX_8_7963.sorted.filtered_peak_460	172	.	3.68624	20.06428	17.20378
chr1	23694383	23695825	C7Y8YACXX_8_7963.sorted.filtered_peak_461	212	.	4.05486	24.28836	21.27172
chr1	23723702	23723952	C7Y8YACXX_8_7963.sorted.filtered_peak_462	22	.	2.76161	4.60661	2.28713
chr1	23730449	23730705	C7Y8YACXX_8_7963.sorted.filtered_peak_463	26	.	2.79065	4.96312	2.60204
chr1	23748863	23749163	C7Y8YACXX_8_7963.sorted.filtered_peak_464	31	.	2.90854	5.54528	3.15435
chr1	23810644	23811528	C7Y8YACXX_8_7963.sorted.filtered_peak_465	120	.	4.09963	14.75452	12.01239
chr1	23823541	23823802	C7Y8YACXX_8_7963.sorted.filtered_peak_466	25	.	2.88844	4.89903	2.55105
chr1	23854646	23855233	C7Y8YACXX_8_7963.sorted.filtered_peak_467	31	.	2.37020	5.54034	3.15338
chr1	23857499	23858114	C7Y8YACXX_8_7963.sorted.filtered_peak_468	46	.	2.70399	7.11311	4.61398
chr1	23866183	23866774	C7Y8YACXX_8_7963.sorted.filtered_peak_469	234	.	6.31318	26.53102	23.42756
chr1	23881098	23881687	C7Y8YACXX_8_7963.sorted.filtered_peak_470	91	.	3.15321	11.78894	9.11150
chr1	23885860	23886274	C7Y8YACXX_8_7963.sorted.filtered_peak_471	69	.	2.94856	9.56043	6.95229
chr1	23903819	23904166	C7Y8YACXX_8_7963.sorted.filtered_peak_472	15	.	2.51172	3.83244	1.59958
chr1	23918936	23919186	C7Y8YACXX_8_7963.sorted.filtered_peak_473	17	.	2.37141	3.96494	1.72078
chr1	23928666	23929070	C7Y8YACXX_8_7963.sorted.filtered_peak_474	28	.	2.89903	5.25581	2.88445
chr1	23939822	23940443	C7Y8YACXX_8_7963.sorted.filtered_peak_475	28	.	2.78113	5.17747	2.82613
chr1	23945778	23946507	C7Y8YACXX_8_7963.sorted.filtered_peak_476	76	.	3.63088	10.26470	7.63201
chr1	23953524	23953774	C7Y8YACXX_8_7963.sorted.filtered_peak_477	24	.	2.87565	4.84368	2.49572
chr1	23961307	23961811	C7Y8YACXX_8_7963.sorted.filtered_peak_478	45	.	3.13879	7.03339	4.56233
chr1	23964063	23964439	C7Y8YACXX_8_7963.sorted.filtered_peak_479	14	.	2.31022	3.63487	1.45199
chr1	24017997	24018853	C7Y8YACXX_8_7963.sorted.filtered_peak_480	116	.	4.31275	14.42440	11.63956
chr1	24046791	24047400	C7Y8YACXX_8_7963.sorted.filtered_peak_481	19	.	2.69004	4.24987	1.97201
chr1	24069383	24070609	C7Y8YACXX_8_7963.sorted.filtered_peak_482	49	.	2.88696	7.42296	4.96768
chr1	24098605	24099080	C7Y8YACXX_8_7963.sorted.filtered_peak_483	52	.	3.45974	7.76216	5.23456
chr1	24104594	24105312	C7Y8YACXX_8_7963.sorted.filtered_peak_484	107	.	3.98714	13.45336	10.71628
chr1	24117405	24117878	C7Y8YACXX_8_7963.sorted.filtered_peak_485	70	.	3.41596	9.64102	7.03785
chr1	24126942	24127602	C7Y8YACXX_8_7963.sorted.filtered_peak_486	197	.	4.18071	22.75334	19.78897
chr1	24136522	24136772	C7Y8YACXX_8_7963.sorted.filtered_peak_487	14	.	2.41375	3.58735	1.40757
chr1	24151428	24152139	C7Y8YACXX_8_7963.sorted.filtered_peak_488	73	.	3.83009	9.88812	7.30707
chr1	24164972	24165414	C7Y8YACXX_8_7963.sorted.filtered_peak_489	21	.	2.75564	4.46131	2.15931
chr1	24194301	24195219	C7Y8YACXX_8_7963.sorted.filtered_peak_490	98	.	3.79711	12.47181	9.83579
chr1	24243362	24243612	C7Y8YACXX_8_7963.sorted.filtered_peak_491	16	.	2.54410	3.82179	1.60528
chr1	24285363	24286718	C7Y8YACXX_8_7963.sorted.filtered_peak_492	167	.	4.01940	19.61950	16.71991
chr1	24306425	24307406	C7Y8YACXX_8_7963.sorted.filtered_peak_493	212	.	4.12761	24.18321	21.21285
chr1	24516557	24516948	C7Y8YACXX_8_7963.sorted.filtered_peak_494	14	.	2.28185	3.67572	1.47631
chr1	24525747	24526158	C7Y8YACXX_8_7963.sorted.filtered_peak_495	36	.	3.02819	6.05530	3.62734
chr1	24604020	24604483	C7Y8YACXX_8_7963.sorted.filtered_peak_496	11	.	2.36835	3.24291	1.10166
chr1	24710869	24711254	C7Y8YACXX_8_7963.sorted.filtered_peak_497	21	.	2.48251	4.50080	2.19424
chr1	24717787	24718073	C7Y8YACXX_8_7963.sorted.filtered_peak_498	36	.	2.76186	6.03782	3.60219
chr1	24718477	24719183	C7Y8YACXX_8_7963.sorted.filtered_peak_499	35	.	2.72708	5.94668	3.54370
chr1	24740103	24740450	C7Y8YACXX_8_7963.sorted.filtered_peak_500	25	.	2.19547	4.91746	2.57428
chr1	24741877	24742497	C7Y8YACXX_8_7963.sorted.filtered_peak_501	223	.	4.46957	25.41698	22.36208
chr1	24743043	24743580	C7Y8YACXX_8_7963.sorted.filtered_peak_502	15	.	2.00112	3.80162	1.58797
chr1	24808208	24808661	C7Y8YACXX_8_7963.sorted.filtered_peak_503	19	.	2.52187	4.24918	1.96714
chr1	24828469	24830139	C7Y8YACXX_8_7963.sorted.filtered_peak_504	72	.	2.77131	9.89426	7.29992
chr1	24861467	24862083	C7Y8YACXX_8_7963.sorted.filtered_peak_505	65	.	3.09581	9.14531	6.59679
chr1	24862950	24863421	C7Y8YACXX_8_7963.sorted.filtered_peak_506	91	.	3.42211	11.79288	9.11499
chr1	24913588	24913915	C7Y8YACXX_8_7963.sorted.filtered_peak_507	22	.	2.61118	4.54648	2.23606
chr1	24968992	24970156	C7Y8YACXX_8_7963.sorted.filtered_peak_508	376	.	4.87003	41.14677	37.64979
chr1	25015113	25015664	C7Y8YACXX_8_7963.sorted.filtered_peak_509	17	.	2.61158	3.98566	1.73218
chr1	25022086	25022493	C7Y8YACXX_8_7963.sorted.filtered_peak_510	18	.	2.64629	4.16304	1.89728
chr1	25036371	25036625	C7Y8YACXX_8_7963.sorted.filtered_peak_511	30	.	2.93477	5.44030	3.04985
chr1	25054052	25054351	C7Y8YACXX_8_7963.sorted.filtered_peak_512	28	.	2.96950	5.19140	2.82419
chr1	25071289	25072195	C7Y8YACXX_8_7963.sorted.filtered_peak_513	387	.	5.56963	42.31378	38.79313
chr1	25174243	25175318	C7Y8YACXX_8_7963.sorted.filtered_peak_514	146	.	4.21695	17.54018	14.68287
chr1	25224716	25224966	C7Y8YACXX_8_7963.sorted.filtered_peak_515	18	.	2.36548	4.13178	1.86253
chr1	25237358	25238225	C7Y8YACXX_8_7963.sorted.filtered_peak_516	157	.	3.83342	18.55186	15.70717
chr1	25251541	25252018	C7Y8YACXX_8_7963.sorted.filtered_peak_517	90	.	2.84600	11.76730	9.07798
chr1	25255655	25255998	C7Y8YACXX_8_7963.sorted.filtered_peak_518	14	.	1.79472	3.60965	1.41306
chr1	25256659	25257236	C7Y8YACXX_8_7963.sorted.filtered_peak_519	113	.	3.05214	14.10592	11.35133
chr1	25278970	25279269	C7Y8YACXX_8_7963.sorted.filtered_peak_520	26	.	2.35697	4.95383	2.60886
chr1	25281567	25282006	C7Y8YACXX_8_7963.sorted.filtered_peak_521	122	.	3.81663	15.00549	12.21468
chr1	25291406	25292143	C7Y8YACXX_8_7963.sorted.filtered_peak_522	161	.	3.53580	19.00955	16.12402
chr1	25319131	25319655	C7Y8YACXX_8_7963.sorted.filtered_peak_523	21	.	2.49075	4.47619	2.18965
chr1	25348800	25349837	C7Y8YACXX_8_7963.sorted.filtered_peak_524	150	.	3.79262	17.88134	15.00498
chr1	25357251	25357586	C7Y8YACXX_8_7963.sorted.filtered_peak_525	30	.	2.32311	5.43406	3.05358
chr1	25358223	25359122	C7Y8YACXX_8_7963.sorted.filtered_peak_526	55	.	2.66870	8.06939	5.57706
chr1	25392277	25392527	C7Y8YACXX_8_7963.sorted.filtered_peak_527	15	.	2.30572	3.77525	1.56357
chr1	25422108	25422569	C7Y8YACXX_8_7963.sorted.filtered_peak_528	45	.	2.76450	7.06314	4.57745
chr1	25425758	25426495	C7Y8YACXX_8_7963.sorted.filtered_peak_529	59	.	2.85931	8.48552	5.96867
chr1	25475220	25475481	C7Y8YACXX_8_7963.sorted.filtered_peak_530	19	.	2.70159	4.27640	1.98528
chr1	25558626	25560007	C7Y8YACXX_8_7963.sorted.filtered_peak_531	95	.	3.53731	12.24114	9.58653
chr1	25565991	25566907	C7Y8YACXX_8_7963.sorted.filtered_peak_532	177	.	4.51020	20.72945	17.79282
chr1	25573254	25574476	C7Y8YACXX_8_7963.sorted.filtered_peak_533	205	.	4.13405	23.60069	20.58632
chr1	25664708	25665586	C7Y8YACXX_8_7963.sorted.filtered_peak_534	161	.	5.11500	19.02718	16.12800
chr1	25682245	25682559	C7Y8YACXX_8_7963.sorted.filtered_peak_535	29	.	3.01634	5.33642	2.95005
chr1	25756447	25757668	C7Y8YACXX_8_7963.sorted.filtered_peak_536	169	.	3.91940	19.85606	16.93019
chr1	25774158	25774470	C7Y8YACXX_8_7963.sorted.filtered_peak_537	17	.	2.46265	3.96319	1.73306
chr1	25793836	25794086	C7Y8YACXX_8_7963.sorted.filtered_peak_538	29	.	2.96901	5.38739	2.99029
chr1	25800304	25800656	C7Y8YACXX_8_7963.sorted.filtered_peak_539	20	.	2.63583	4.39545	2.09713
chr1	25846995	25847486	C7Y8YACXX_8_7963.sorted.filtered_peak_540	18	.	2.45433	4.09386	1.83457
chr1	25869818	25870423	C7Y8YACXX_8_7963.sorted.filtered_peak_541	51	.	3.15538	7.67081	5.15222
chr1	25876137	25876841	C7Y8YACXX_8_7963.sorted.filtered_peak_542	23	.	2.55571	4.63528	2.31914
chr1	25888990	25889365	C7Y8YACXX_8_7963.sorted.filtered_peak_543	32	.	2.68768	5.61233	3.20954
chr1	25935122	25935372	C7Y8YACXX_8_7963.sorted.filtered_peak_544	17	.	2.56935	4.01791	1.76442
chr1	25942736	25943619	C7Y8YACXX_8_7963.sorted.filtered_peak_545	56	.	2.75612	8.21945	5.68602
chr1	25968830	25969601	C7Y8YACXX_8_7963.sorted.filtered_peak_546	88	.	3.90865	11.49012	8.83686
chr1	26002386	26003082	C7Y8YACXX_8_7963.sorted.filtered_peak_547	71	.	3.48523	9.70012	7.10146
chr1	26101296	26102099	C7Y8YACXX_8_7963.sorted.filtered_peak_548	33	.	2.78214	5.69397	3.30895
chr1	26137408	26137677	C7Y8YACXX_8_7963.sorted.filtered_peak_549	23	.	2.49672	4.65043	2.32379
chr1	26146053	26147524	C7Y8YACXX_8_7963.sorted.filtered_peak_550	79	.	3.10891	10.54848	7.95999
chr1	26185774	26186596	C7Y8YACXX_8_7963.sorted.filtered_peak_551	123	.	4.01479	15.10534	12.38746
chr1	26201722	26202369	C7Y8YACXX_8_7963.sorted.filtered_peak_552	32	.	2.91512	5.65606	3.24160
chr1	26221885	26222276	C7Y8YACXX_8_7963.sorted.filtered_peak_553	75	.	3.87692	10.21902	7.58383
chr1	26231557	26233343	C7Y8YACXX_8_7963.sorted.filtered_peak_554	65	.	2.88117	9.14084	6.59318
chr1	26297789	26298280	C7Y8YACXX_8_7963.sorted.filtered_peak_555	33	.	3.04395	5.79281	3.37746
chr1	26317154	26317562	C7Y8YACXX_8_7963.sorted.filtered_peak_556	45	.	3.18952	7.02892	4.53949
chr1	26324154	26325134	C7Y8YACXX_8_7963.sorted.filtered_peak_557	277	.	4.90765	30.98405	27.78969
chr1	26361815	26362772	C7Y8YACXX_8_7963.sorted.filtered_peak_558	68	.	3.18725	9.44304	6.83835
chr1	26431353	26431784	C7Y8YACXX_8_7963.sorted.filtered_peak_559	24	.	2.81059	4.74599	2.41690
chr1	26437412	26438780	C7Y8YACXX_8_7963.sorted.filtered_peak_560	171	.	4.23686	20.04049	17.10295
chr1	26452823	26453394	C7Y8YACXX_8_7963.sorted.filtered_peak_561	206	.	4.69708	23.69911	20.65770
chr1	26453752	26454044	C7Y8YACXX_8_7963.sorted.filtered_peak_562	12	.	2.00410	3.43707	1.28396
chr1	26471404	26471982	C7Y8YACXX_8_7963.sorted.filtered_peak_563	42	.	3.22734	6.67646	4.21905
chr1	26496153	26496538	C7Y8YACXX_8_7963.sorted.filtered_peak_564	95	.	4.00212	12.21406	9.50723
chr1	26560234	26561689	C7Y8YACXX_8_7963.sorted.filtered_peak_565	235	.	4.15598	26.54534	23.50786
chr1	26602158	26603127	C7Y8YACXX_8_7963.sorted.filtered_peak_566	30	.	2.27241	5.49089	3.09875
chr1	26606145	26606769	C7Y8YACXX_8_7963.sorted.filtered_peak_567	62	.	2.52539	8.76035	6.20346
chr1	26611266	26611813	C7Y8YACXX_8_7963.sorted.filtered_peak_568	49	.	2.33797	7.44379	4.92959
chr1	26613889	26614298	C7Y8YACXX_8_7963.sorted.filtered_peak_569	89	.	2.93684	11.61255	8.92224
chr1	26632796	26634289	C7Y8YACXX_8_7963.sorted.filtered_peak_570	102	.	3.47070	12.94103	10.25906
chr1	26644172	26644586	C7Y8YACXX_8_7963.sorted.filtered_peak_571	46	.	2.71408	7.13486	4.63562
chr1	26647920	26648377	C7Y8YACXX_8_7963.sorted.filtered_peak_572	44	.	2.73414	6.90594	4.43502
chr1	26662790	26663330	C7Y8YACXX_8_7963.sorted.filtered_peak_573	55	.	3.40499	8.11002	5.56956
chr1	26685310	26685618	C7Y8YACXX_8_7963.sorted.filtered_peak_574	39	.	2.91221	6.37024	3.91338
chr1	26690261	26690964	C7Y8YACXX_8_7963.sorted.filtered_peak_575	90	.	3.85380	11.66385	9.02877
chr1	26704536	26705440	C7Y8YACXX_8_7963.sorted.filtered_peak_576	224	.	4.88699	25.57049	22.48672
chr1	26710613	26710961	C7Y8YACXX_8_7963.sorted.filtered_peak_577	44	.	3.39480	6.92942	4.44814
chr1	26717968	26718270	C7Y8YACXX_8_7963.sorted.filtered_peak_578	46	.	3.32944	7.19875	4.68913
chr1	26735103	26735384	C7Y8YACXX_8_7963.sorted.filtered_peak_579	41	.	3.32561	6.63798	4.16810
chr1	26743717	26743995	C7Y8YACXX_8_7963.sorted.filtered_peak_580	22	.	2.69463	4.60071	2.27980
chr1	26758413	26759220	C7Y8YACXX_8_7963.sorted.filtered_peak_581	328	.	6.13424	36.16819	32.83490
chr1	26798528	26799960	C7Y8YACXX_8_7963.sorted.filtered_peak_582	128	.	3.37490	15.60973	12.82272
chr1	26826657	26827963	C7Y8YACXX_8_7963.sorted.filtered_peak_583	148	.	4.13936	17.77281	14.87886
chr1	26855804	26856401	C7Y8YACXX_8_7963.sorted.filtered_peak_584	40	.	2.93953	6.54861	4.09890
chr1	26868262	26869096	C7Y8YACXX_8_7963.sorted.filtered_peak_585	83	.	3.00741	11.04878	8.37801
chr1	26872023	26872514	C7Y8YACXX_8_7963.sorted.filtered_peak_586	63	.	2.89959	8.92025	6.34090
chr1	26924216	26924466	C7Y8YACXX_8_7963.sorted.filtered_peak_587	21	.	2.76469	4.50131	2.19953
chr1	26946593	26948115	C7Y8YACXX_8_7963.sorted.filtered_peak_588	193	.	4.00848	22.31573	19.32366
chr1	27004010	27004491	C7Y8YACXX_8_7963.sorted.filtered_peak_589	63	.	3.88236	8.90389	6.35160
chr1	27018773	27019792	C7Y8YACXX_8_7963.sorted.filtered_peak_590	45	.	2.25552	7.05895	4.58562
chr1	27021649	27022517	C7Y8YACXX_8_7963.sorted.filtered_peak_591	93	.	2.62419	12.02590	9.34726
chr1	27060424	27061196	C7Y8YACXX_8_7963.sorted.filtered_peak_592	30	.	2.92962	5.48234	3.09265
chr1	27070398	27071190	C7Y8YACXX_8_7963.sorted.filtered_peak_593	165	.	4.29468	19.48404	16.58486
chr1	27113710	27114949	C7Y8YACXX_8_7963.sorted.filtered_peak_594	154	.	3.34180	18.28469	15.40162
chr1	27126657	27127025	C7Y8YACXX_8_7963.sorted.filtered_peak_595	39	.	3.21623	6.35906	3.90740
chr1	27152755	27153661	C7Y8YACXX_8_7963.sorted.filtered_peak_596	39	.	2.67380	6.34939	3.90145
chr1	27159975	27160584	C7Y8YACXX_8_7963.sorted.filtered_peak_597	157	.	4.03559	18.58077	15.71025
chr1	27165240	27165761	C7Y8YACXX_8_7963.sorted.filtered_peak_598	60	.	3.45275	8.59280	6.03517
chr1	27190974	27192074	C7Y8YACXX_8_7963.sorted.filtered_peak_599	139	.	4.07843	16.77400	13.96791
chr1	27204492	27204807	C7Y8YACXX_8_7963.sorted.filtered_peak_600	44	.	3.23466	6.90584	4.42974
chr1	27216162	27217136	C7Y8YACXX_8_7963.sorted.filtered_peak_601	72	.	3.59596	9.85548	7.25304
chr1	27226230	27227205	C7Y8YACXX_8_7963.sorted.filtered_peak_602	66	.	3.55097	9.13310	6.60237
chr1	27247617	27248743	C7Y8YACXX_8_7963.sorted.filtered_peak_603	188	.	4.49235	21.72479	18.80697
chr1	27320190	27320588	C7Y8YACXX_8_7963.sorted.filtered_peak_604	35	.	2.79325	5.96811	3.55020
chr1	27371053	27371571	C7Y8YACXX_8_7963.sorted.filtered_peak_605	72	.	3.87306	9.89876	7.28220
chr1	27438387	27439049	C7Y8YACXX_8_7963.sorted.filtered_peak_606	36	.	2.90945	6.13214	3.69941
chr1	27463514	27464055	C7Y8YACXX_8_7963.sorted.filtered_peak_607	78	.	3.81182	10.53426	7.89265
chr1	27481150	27482123	C7Y8YACXX_8_7963.sorted.filtered_peak_608	127	.	3.70361	15.54677	12.76941
chr1	27524405	27524878	C7Y8YACXX_8_7963.sorted.filtered_peak_609	15	.	2.52881	3.73339	1.51761
chr1	27560196	27561480	C7Y8YACXX_8_7963.sorted.filtered_peak_610	228	.	4.52885	25.85883	22.83864
chr1	27611042	27611423	C7Y8YACXX_8_7963.sorted.filtered_peak_611	20	.	2.71484	4.34892	2.06901
chr1	27627251	27627645	C7Y8YACXX_8_7963.sorted.filtered_peak_612	17	.	2.31789	3.99569	1.75821
chr1	27648261	27649240	C7Y8YACXX_8_7963.sorted.filtered_peak_613	232	.	4.86386	26.31433	23.22799
chr1	27668167	27669276	C7Y8YACXX_8_7963.sorted.filtered_peak_614	36	.	2.57071	6.07009	3.65902
chr1	27669798	27670286	C7Y8YACXX_8_7963.sorted.filtered_peak_615	85	.	3.37701	11.24154	8.57641
chr1	27675890	27676325	C7Y8YACXX_8_7963.sorted.filtered_peak_616	14	.	2.40927	3.67216	1.46481
chr1	27683747	27684249	C7Y8YACXX_8_7963.sorted.filtered_peak_617	49	.	2.97567	7.44884	4.93373
chr1	27691895	27692819	C7Y8YACXX_8_7963.sorted.filtered_peak_618	43	.	2.67708	6.79623	4.31888
chr1	27718760	27719244	C7Y8YACXX_8_7963.sorted.filtered_peak_619	127	.	4.13586	15.54884	12.74384
chr1	27721896	27722262	C7Y8YACXX_8_7963.sorted.filtered_peak_620	49	.	2.91371	7.46938	4.96341
chr1	27729419	27730010	C7Y8YACXX_8_7963.sorted.filtered_peak_621	14	.	2.35142	3.64730	1.44370
chr1	27743146	27743484	C7Y8YACXX_8_7963.sorted.filtered_peak_622	26	.	2.60187	5.01527	2.68127
chr1	27744883	27745230	C7Y8YACXX_8_7963.sorted.filtered_peak_623	56	.	3.25122	8.22033	5.67485
chr1	27757407	27757770	C7Y8YACXX_8_7963.sorted.filtered_peak_624	38	.	2.93681	6.34288	3.89175
chr1	27771996	27772281	C7Y8YACXX_8_7963.sorted.filtered_peak_625	28	.	2.95850	5.22781	2.85102
chr1	27781685	27782329	C7Y8YACXX_8_7963.sorted.filtered_peak_626	46	.	3.40892	7.07111	4.60027
chr1	27816305	27817207	C7Y8YACXX_8_7963.sorted.filtered_peak_627	247	.	4.86280	27.89961	24.77945
chr1	27894796	27895471	C7Y8YACXX_8_7963.sorted.filtered_peak_628	124	.	4.02468	15.20825	12.42706
chr1	27930207	27930990	C7Y8YACXX_8_7963.sorted.filtered_peak_629	40	.	2.58942	6.55366	4.09800
chr1	27944684	27945430	C7Y8YACXX_8_7963.sorted.filtered_peak_630	27	.	2.68901	5.10271	2.74755
chr1	27952718	27953258	C7Y8YACXX_8_7963.sorted.filtered_peak_631	20	.	2.43965	4.28024	2.00802
chr1	27959056	27959679	C7Y8YACXX_8_7963.sorted.filtered_peak_632	29	.	2.43257	5.35591	2.98717
chr1	27970442	27970766	C7Y8YACXX_8_7963.sorted.filtered_peak_633	38	.	3.06973	6.29316	3.85706
chr1	27985910	27986832	C7Y8YACXX_8_7963.sorted.filtered_peak_634	87	.	3.07436	11.40168	8.71449
chr1	27989231	27990034	C7Y8YACXX_8_7963.sorted.filtered_peak_635	73	.	2.87662	9.95390	7.31715
chr1	27998403	27999180	C7Y8YACXX_8_7963.sorted.filtered_peak_636	143	.	4.12326	17.21741	14.36573
chr1	28051845	28053115	C7Y8YACXX_8_7963.sorted.filtered_peak_637	241	.	4.40504	27.25552	24.18942
chr1	28099070	28100479	C7Y8YACXX_8_7963.sorted.filtered_peak_638	212	.	4.14724	24.22858	21.23249
chr1	28157014	28157843	C7Y8YACXX_8_7963.sorted.filtered_peak_639	207	.	4.89846	23.79740	20.78878
chr1	28184439	28185081	C7Y8YACXX_8_7963.sorted.filtered_peak_640	38	.	3.20707	6.34667	3.89776
chr1	28195444	28195982	C7Y8YACXX_8_7963.sorted.filtered_peak_641	36	.	2.71449	6.07149	3.64298
chr1	28198783	28199490	C7Y8YACXX_8_7963.sorted.filtered_peak_642	37	.	2.64129	6.17882	3.74849
chr1	28210240	28210558	C7Y8YACXX_8_7963.sorted.filtered_peak_643	12	.	2.15104	3.36037	1.22526
chr1	28213617	28214152	C7Y8YACXX_8_7963.sorted.filtered_peak_644	39	.	2.77450	6.41927	3.97151
chr1	28218004	28218387	C7Y8YACXX_8_7963.sorted.filtered_peak_645	21	.	2.47034	4.45083	2.15455
chr1	28240802	28241767	C7Y8YACXX_8_7963.sorted.filtered_peak_646	277	.	5.30588	30.98959	27.79851
chr1	28269858	28270178	C7Y8YACXX_8_7963.sorted.filtered_peak_647	25	.	2.69862	4.90186	2.55711
chr1	28286070	28286806	C7Y8YACXX_8_7963.sorted.filtered_peak_648	74	.	3.54968	10.10885	7.48004
chr1	28306149	28306657	C7Y8YACXX_8_7963.sorted.filtered_peak_649	29	.	2.98149	5.31524	2.96744
chr1	28343970	28344234	C7Y8YACXX_8_7963.sorted.filtered_peak_650	14	.	2.49224	3.61124	1.40618
chr1	28353740	28354243	C7Y8YACXX_8_7963.sorted.filtered_peak_651	13	.	2.48524	3.59203	1.39175
chr1	28382716	28383195	C7Y8YACXX_8_7963.sorted.filtered_peak_652	57	.	3.50062	8.35017	5.79970
chr1	28414227	28415493	C7Y8YACXX_8_7963.sorted.filtered_peak_653	232	.	4.62592	26.23373	23.20148
chr1	28495733	28496257	C7Y8YACXX_8_7963.sorted.filtered_peak_654	137	.	4.53961	16.54672	13.71084
chr1	28498987	28499309	C7Y8YACXX_8_7963.sorted.filtered_peak_655	30	.	2.61063	5.48468	3.09579
chr1	28525868	28526830	C7Y8YACXX_8_7963.sorted.filtered_peak_656	86	.	3.79875	11.28201	8.60193
chr1	28559229	28559709	C7Y8YACXX_8_7963.sorted.filtered_peak_657	75	.	3.10111	10.15170	7.55941
chr1	28562301	28562877	C7Y8YACXX_8_7963.sorted.filtered_peak_658	220	.	4.92675	25.08661	22.02675
chr1	28572965	28573365	C7Y8YACXX_8_7963.sorted.filtered_peak_659	65	.	2.71276	9.13318	6.55892
chr1	28573576	28574449	C7Y8YACXX_8_7963.sorted.filtered_peak_660	196	.	3.98362	22.55433	19.60930
chr1	28575066	28575316	C7Y8YACXX_8_7963.sorted.filtered_peak_661	17	.	1.98958	3.99793	1.74592
chr1	28582688	28583145	C7Y8YACXX_8_7963.sorted.filtered_peak_662	157	.	4.23460	18.67687	15.77284
chr1	28585665	28586388	C7Y8YACXX_8_7963.sorted.filtered_peak_663	190	.	4.41495	22.02487	19.07715
chr1	28655225	28655763	C7Y8YACXX_8_7963.sorted.filtered_peak_664	301	.	5.90888	33.42492	30.14381
chr1	28686186	28686497	C7Y8YACXX_8_7963.sorted.filtered_peak_665	25	.	2.89114	4.90909	2.56123
chr1	28695840	28697118	C7Y8YACXX_8_7963.sorted.filtered_peak_666	77	.	3.51643	10.41141	7.79387
chr1	28736239	28736525	C7Y8YACXX_8_7963.sorted.filtered_peak_667	48	.	3.41243	7.34588	4.82954
chr1	28776409	28776932	C7Y8YACXX_8_7963.sorted.filtered_peak_668	66	.	3.87299	9.26202	6.67148
chr1	28832073	28833225	C7Y8YACXX_8_7963.sorted.filtered_peak_669	110	.	3.18756	13.73796	11.05292
chr1	28844279	28845436	C7Y8YACXX_8_7963.sorted.filtered_peak_670	82	.	3.40492	10.90221	8.26853
chr1	28879164	28880319	C7Y8YACXX_8_7963.sorted.filtered_peak_671	275	.	5.19910	30.75627	27.56162
chr1	28907588	28908896	C7Y8YACXX_8_7963.sorted.filtered_peak_672	160	.	3.71417	18.93226	16.08219
chr1	28962643	28962893	C7Y8YACXX_8_7963.sorted.filtered_peak_673	18	.	2.64834	4.09905	1.82954
chr1	28969140	28970185	C7Y8YACXX_8_7963.sorted.filtered_peak_674	172	.	4.01125	20.09816	17.21806
chr1	28974572	28975811	C7Y8YACXX_8_7963.sorted.filtered_peak_675	248	.	4.69504	27.95032	24.82668
chr1	28994698	28996640	C7Y8YACXX_8_7963.sorted.filtered_peak_676	82	.	3.16147	10.95183	8.29601
chr1	29062928	29064309	C7Y8YACXX_8_7963.sorted.filtered_peak_677	212	.	4.49030	24.27786	21.28679
chr1	29101592	29102161	C7Y8YACXX_8_7963.sorted.filtered_peak_678	53	.	3.48591	7.91306	5.38473
chr1	29111394	29111930	C7Y8YACXX_8_7963.sorted.filtered_peak_679	19	.	2.60427	4.21305	1.95519
chr1	29203677	29204136	C7Y8YACXX_8_7963.sorted.filtered_peak_680	47	.	3.41440	7.19297	4.70260
chr1	29211493	29211943	C7Y8YACXX_8_7963.sorted.filtered_peak_681	47	.	2.69780	7.23169	4.74099
chr1	29213282	29213896	C7Y8YACXX_8_7963.sorted.filtered_peak_682	53	.	2.76736	7.79620	5.30406
chr1	29240629	29241769	C7Y8YACXX_8_7963.sorted.filtered_peak_683	111	.	3.64547	13.84768	11.12102
chr1	29253207	29253969	C7Y8YACXX_8_7963.sorted.filtered_peak_684	106	.	3.72604	13.29319	10.60189
chr1	29254448	29255065	C7Y8YACXX_8_7963.sorted.filtered_peak_685	40	.	2.73026	6.50609	4.05914
chr1	29450882	29451172	C7Y8YACXX_8_7963.sorted.filtered_peak_686	22	.	2.48764	4.56904	2.25410
chr1	29461162	29461412	C7Y8YACXX_8_7963.sorted.filtered_peak_687	17	.	2.63758	4.05387	1.78269
chr1	29507619	29508998	C7Y8YACXX_8_7963.sorted.filtered_peak_688	229	.	4.09397	25.97190	22.90675
chr1	29524194	29524549	C7Y8YACXX_8_7963.sorted.filtered_peak_689	19	.	2.57565	4.20868	1.93055
chr1	29529169	29529766	C7Y8YACXX_8_7963.sorted.filtered_peak_690	37	.	3.02667	6.22252	3.79917
chr1	29557089	29557762	C7Y8YACXX_8_7963.sorted.filtered_peak_691	162	.	4.55877	19.15502	16.27853
chr1	29562776	29563497	C7Y8YACXX_8_7963.sorted.filtered_peak_692	38	.	2.83769	6.24140	3.82638
chr1	29586303	29586688	C7Y8YACXX_8_7963.sorted.filtered_peak_693	24	.	2.73660	4.82317	2.48602
chr1	30652476	30652820	C7Y8YACXX_8_7963.sorted.filtered_peak_694	15	.	2.51684	3.71824	1.51934
chr1	30663825	30664589	C7Y8YACXX_8_7963.sorted.filtered_peak_695	104	.	3.79103	13.17309	10.47231
chr1	30755903	30756648	C7Y8YACXX_8_7963.sorted.filtered_peak_696	56	.	3.33208	8.22885	5.69356
chr1	30852934	30853586	C7Y8YACXX_8_7963.sorted.filtered_peak_697	17	.	2.48519	4.04591	1.79850
chr1	31190844	31192396	C7Y8YACXX_8_7963.sorted.filtered_peak_698	315	.	4.10510	34.83726	31.51548
chr1	31216433	31217520	C7Y8YACXX_8_7963.sorted.filtered_peak_699	86	.	2.96684	11.30221	8.62528
chr1	31222614	31222967	C7Y8YACXX_8_7963.sorted.filtered_peak_700	26	.	2.31029	5.01084	2.65340
chr1	31229342	31230305	C7Y8YACXX_8_7963.sorted.filtered_peak_701	46	.	2.61571	7.13260	4.64941
chr1	31252425	31252859	C7Y8YACXX_8_7963.sorted.filtered_peak_702	40	.	2.86532	6.51972	4.05065
chr1	31296959	31297555	C7Y8YACXX_8_7963.sorted.filtered_peak_703	39	.	2.94895	6.33906	3.91820
chr1	31402198	31402523	C7Y8YACXX_8_7963.sorted.filtered_peak_704	21	.	2.63742	4.50022	2.19329
chr1	31483412	31483714	C7Y8YACXX_8_7963.sorted.filtered_peak_705	17	.	2.44118	3.99107	1.73386
chr1	31537840	31538942	C7Y8YACXX_8_7963.sorted.filtered_peak_706	149	.	3.98645	17.72787	14.91077
chr1	31627449	31628686	C7Y8YACXX_8_7963.sorted.filtered_peak_707	59	.	3.49095	8.55733	5.99019
chr1	31643666	31643944	C7Y8YACXX_8_7963.sorted.filtered_peak_708	25	.	2.90413	4.94768	2.59467
chr1	31769208	31770176	C7Y8YACXX_8_7963.sorted.filtered_peak_709	226	.	4.57747	25.74363	22.69473
chr1	31867521	31867853	C7Y8YACXX_8_7963.sorted.filtered_peak_710	46	.	3.29000	7.15034	4.65020
chr1	31971667	31971965	C7Y8YACXX_8_7963.sorted.filtered_peak_711	13	.	2.48764	3.60039	1.39962
chr1	32014339	32015072	C7Y8YACXX_8_7963.sorted.filtered_peak_712	54	.	3.32017	8.00473	5.48531
chr1	32059797	32060115	C7Y8YACXX_8_7963.sorted.filtered_peak_713	27	.	2.92350	5.10553	2.75993
chr1	32109923	32111035	C7Y8YACXX_8_7963.sorted.filtered_peak_714	251	.	4.55152	28.26184	25.12165
chr1	32170820	32171351	C7Y8YACXX_8_7963.sorted.filtered_peak_715	33	.	2.74675	5.74511	3.35636
chr1	32253914	32255143	C7Y8YACXX_8_7963.sorted.filtered_peak_716	65	.	2.90143	9.11077	6.55693
chr1	32281563	32281894	C7Y8YACXX_8_7963.sorted.filtered_peak_717	22	.	2.77370	4.60116	2.29386
chr1	32292727	32293160	C7Y8YACXX_8_7963.sorted.filtered_peak_718	33	.	2.94365	5.81029	3.38801
chr1	32313855	32314225	C7Y8YACXX_8_7963.sorted.filtered_peak_719	40	.	3.30666	6.48038	4.03601
chr1	32338488	32338905	C7Y8YACXX_8_7963.sorted.filtered_peak_720	24	.	2.83927	4.75772	2.42787
chr1	32354735	32355180	C7Y8YACXX_8_7963.sorted.filtered_peak_721	41	.	3.24076	6.64189	4.18502
chr1	32356721	32357190	C7Y8YACXX_8_7963.sorted.filtered_peak_722	13	.	2.43632	3.48130	1.32656
chr1	32403355	32404416	C7Y8YACXX_8_7963.sorted.filtered_peak_723	115	.	3.04190	14.27692	11.50197
chr1	32405496	32405866	C7Y8YACXX_8_7963.sorted.filtered_peak_724	26	.	1.92883	4.96380	2.63133
chr1	32409288	32410494	C7Y8YACXX_8_7963.sorted.filtered_peak_725	76	.	2.92851	10.21491	7.60496
chr1	32421576	32422014	C7Y8YACXX_8_7963.sorted.filtered_peak_726	81	.	3.55303	10.75000	8.10518
chr1	32423364	32423714	C7Y8YACXX_8_7963.sorted.filtered_peak_727	34	.	2.69632	5.83146	3.40761
chr1	32447554	32447849	C7Y8YACXX_8_7963.sorted.filtered_peak_728	19	.	2.49411	4.24370	1.96609
chr1	32450313	32450777	C7Y8YACXX_8_7963.sorted.filtered_peak_729	18	.	2.46988	4.08973	1.82595
chr1	32478992	32480595	C7Y8YACXX_8_7963.sorted.filtered_peak_730	254	.	3.88358	28.50613	25.44060
chr1	32529036	32529332	C7Y8YACXX_8_7963.sorted.filtered_peak_731	14	.	2.44610	3.63835	1.43252
chr1	32538127	32539251	C7Y8YACXX_8_7963.sorted.filtered_peak_732	273	.	4.88358	30.50752	27.30025
chr1	32573387	32574533	C7Y8YACXX_8_7963.sorted.filtered_peak_733	135	.	4.13984	16.38914	13.54947
chr1	32644931	32646074	C7Y8YACXX_8_7963.sorted.filtered_peak_734	164	.	3.85643	19.30754	16.45724
chr1	32665995	32667314	C7Y8YACXX_8_7963.sorted.filtered_peak_735	23	.	2.19387	4.61449	2.30690
chr1	32671110	32671414	C7Y8YACXX_8_7963.sorted.filtered_peak_736	50	.	2.84277	7.61153	5.09387
chr1	32681139	32681605	C7Y8YACXX_8_7963.sorted.filtered_peak_737	15	.	2.44294	3.73556	1.51983
chr1	32687583	32688180	C7Y8YACXX_8_7963.sorted.filtered_peak_738	159	.	5.06803	18.83770	15.92657
chr1	32706165	32706699	C7Y8YACXX_8_7963.sorted.filtered_peak_739	33	.	3.11230	5.72677	3.32793
chr1	32715478	32716118	C7Y8YACXX_8_7963.sorted.filtered_peak_740	118	.	3.40121	14.65129	11.88067
chr1	32719351	32719649	C7Y8YACXX_8_7963.sorted.filtered_peak_741	15	.	1.97628	3.81412	1.58505
chr1	32739174	32739627	C7Y8YACXX_8_7963.sorted.filtered_peak_742	17	.	2.48745	4.02461	1.77520
chr1	32757218	32758373	C7Y8YACXX_8_7963.sorted.filtered_peak_743	197	.	4.55319	22.72675	19.79443
chr1	32785384	32786109	C7Y8YACXX_8_7963.sorted.filtered_peak_744	46	.	3.15456	7.09948	4.60944
chr1	32801017	32801275	C7Y8YACXX_8_7963.sorted.filtered_peak_745	24	.	2.22581	4.77599	2.43874
chr1	32801555	32802407	C7Y8YACXX_8_7963.sorted.filtered_peak_746	31	.	2.36192	5.54091	3.15398
chr1	32802879	32803129	C7Y8YACXX_8_7963.sorted.filtered_peak_747	16	.	2.07125	3.93268	1.68963
chr1	32816674	32817742	C7Y8YACXX_8_7963.sorted.filtered_peak_748	114	.	3.82935	14.21776	11.48309
chr1	32837701	32838344	C7Y8YACXX_8_7963.sorted.filtered_peak_749	79	.	4.20633	10.60276	7.95503
chr1	32859518	32860539	C7Y8YACXX_8_7963.sorted.filtered_peak_750	234	.	5.14702	26.49201	23.41212
chr1	32879430	32879759	C7Y8YACXX_8_7963.sorted.filtered_peak_751	18	.	2.65791	4.13248	1.86084
chr1	32966524	32966774	C7Y8YACXX_8_7963.sorted.filtered_peak_752	16	.	2.49975	3.83475	1.60555
chr1	32985877	32986354	C7Y8YACXX_8_7963.sorted.filtered_peak_753	54	.	3.59192	7.94744	5.42874
chr1	33088778	33089211	C7Y8YACXX_8_7963.sorted.filtered_peak_754	17	.	2.57970	3.98599	1.73599
chr1	33092911	33093596	C7Y8YACXX_8_7963.sorted.filtered_peak_755	16	.	2.56609	3.90782	1.67449
chr1	33115876	33117316	C7Y8YACXX_8_7963.sorted.filtered_peak_756	219	.	4.14634	24.98448	21.93801
chr1	33177743	33178288	C7Y8YACXX_8_7963.sorted.filtered_peak_757	64	.	3.72283	9.04494	6.44708
chr1	33190926	33191298	C7Y8YACXX_8_7963.sorted.filtered_peak_758	17	.	2.62108	4.03215	1.78188
chr1	33219163	33219738	C7Y8YACXX_8_7963.sorted.filtered_peak_759	38	.	2.96172	6.32353	3.88402
chr1	33238681	33239040	C7Y8YACXX_8_7963.sorted.filtered_peak_760	27	.	2.71366	5.13749	2.78124
chr1	33264458	33265173	C7Y8YACXX_8_7963.sorted.filtered_peak_761	142	.	4.27265	17.09445	14.25763
chr1	33266563	33267256	C7Y8YACXX_8_7963.sorted.filtered_peak_762	38	.	2.69241	6.26298	3.83470
chr1	33282629	33283815	C7Y8YACXX_8_7963.sorted.filtered_peak_763	238	.	4.41273	26.85223	23.82287
chr1	33284462	33284736	C7Y8YACXX_8_7963.sorted.filtered_peak_764	23	.	2.14612	4.60887	2.30453
chr1	33427952	33428209	C7Y8YACXX_8_7963.sorted.filtered_peak_765	21	.	2.14709	4.40796	2.11457
chr1	33429423	33429821	C7Y8YACXX_8_7963.sorted.filtered_peak_766	21	.	2.12534	4.40744	2.10621
chr1	33430169	33430764	C7Y8YACXX_8_7963.sorted.filtered_peak_767	162	.	3.96407	19.14381	16.22866
chr1	33446785	33447162	C7Y8YACXX_8_7963.sorted.filtered_peak_768	84	.	3.48744	11.12973	8.46327
chr1	33449967	33450477	C7Y8YACXX_8_7963.sorted.filtered_peak_769	51	.	2.87413	7.70195	5.18290
chr1	33457983	33458559	C7Y8YACXX_8_7963.sorted.filtered_peak_770	70	.	3.51397	9.63936	7.03283
chr1	33502363	33503018	C7Y8YACXX_8_7963.sorted.filtered_peak_771	192	.	5.10481	22.19318	19.25457
chr1	33511224	33511859	C7Y8YACXX_8_7963.sorted.filtered_peak_772	43	.	3.08066	6.82179	4.36772
chr1	33520741	33521088	C7Y8YACXX_8_7963.sorted.filtered_peak_773	47	.	3.51323	7.22680	4.72380
chr1	33546401	33547039	C7Y8YACXX_8_7963.sorted.filtered_peak_774	154	.	4.52750	18.30732	15.45333
chr1	33554145	33554680	C7Y8YACXX_8_7963.sorted.filtered_peak_775	35	.	2.89966	6.00271	3.58314
chr1	33564053	33564321	C7Y8YACXX_8_7963.sorted.filtered_peak_776	32	.	2.45386	5.60334	3.20233
chr1	33564745	33565507	C7Y8YACXX_8_7963.sorted.filtered_peak_777	145	.	4.09589	17.41405	14.57926
chr1	33592514	33593390	C7Y8YACXX_8_7963.sorted.filtered_peak_778	362	.	5.13764	39.70727	36.26691
chr1	33646285	33647099	C7Y8YACXX_8_7963.sorted.filtered_peak_779	32	.	2.48429	5.68581	3.29158
chr1	33647334	33647817	C7Y8YACXX_8_7963.sorted.filtered_peak_780	41	.	2.66945	6.59350	4.12421
chr1	33722043	33722598	C7Y8YACXX_8_7963.sorted.filtered_peak_781	32	.	2.75164	5.62054	3.24937
chr1	33739099	33739349	C7Y8YACXX_8_7963.sorted.filtered_peak_782	16	.	2.45787	3.93727	1.69811
chr1	33814724	33816091	C7Y8YACXX_8_7963.sorted.filtered_peak_783	74	.	2.97694	10.03393	7.46540
chr1	33896211	33896988	C7Y8YACXX_8_7963.sorted.filtered_peak_784	47	.	3.07955	7.21181	4.74227
chr1	33937821	33938308	C7Y8YACXX_8_7963.sorted.filtered_peak_785	103	.	3.75382	13.07623	10.36110
chr1	34725596	34725897	C7Y8YACXX_8_7963.sorted.filtered_peak_786	17	.	2.62675	4.03572	1.77857
chr1	35095105	35095355	C7Y8YACXX_8_7963.sorted.filtered_peak_787	14	.	2.49052	3.60734	1.40394
chr1	35208377	35208636	C7Y8YACXX_8_7963.sorted.filtered_peak_788	29	.	2.90364	5.31487	2.93579
chr1	35318267	35318711	C7Y8YACXX_8_7963.sorted.filtered_peak_789	59	.	3.52440	8.46826	5.90946
chr1	35325091	35325844	C7Y8YACXX_8_7963.sorted.filtered_peak_790	123	.	3.79072	15.10045	12.35750
chr1	35331644	35332306	C7Y8YACXX_8_7963.sorted.filtered_peak_791	53	.	3.03921	7.86841	5.34960
chr1	35450678	35451221	C7Y8YACXX_8_7963.sorted.filtered_peak_792	58	.	3.36084	8.38549	5.83310
chr1	35496208	35497754	C7Y8YACXX_8_7963.sorted.filtered_peak_793	117	.	3.72369	14.48983	11.77335
chr1	35544654	35545444	C7Y8YACXX_8_7963.sorted.filtered_peak_794	104	.	4.16277	13.09246	10.40200
chr1	35657307	35659142	C7Y8YACXX_8_7963.sorted.filtered_peak_795	158	.	3.47322	18.67379	15.83739
chr1	35667723	35668045	C7Y8YACXX_8_7963.sorted.filtered_peak_796	36	.	3.15758	6.03267	3.60803
chr1	35733930	35734770	C7Y8YACXX_8_7963.sorted.filtered_peak_797	108	.	3.79740	13.58374	10.87300
chr1	35896795	35897226	C7Y8YACXX_8_7963.sorted.filtered_peak_798	62	.	3.40261	8.83481	6.27677
chr1	35923108	35923544	C7Y8YACXX_8_7963.sorted.filtered_peak_799	52	.	3.17519	7.76367	5.24331
chr1	35964940	35965880	C7Y8YACXX_8_7963.sorted.filtered_peak_800	75	.	3.49193	10.08901	7.50411
chr1	35971556	35972430	C7Y8YACXX_8_7963.sorted.filtered_peak_801	65	.	3.11511	9.03817	6.50812
chr1	36004598	36005050	C7Y8YACXX_8_7963.sorted.filtered_peak_802	18	.	2.34176	4.07111	1.81305
chr1	36010491	36011014	C7Y8YACXX_8_7963.sorted.filtered_peak_803	52	.	3.40822	7.71694	5.21714
chr1	36022891	36023539	C7Y8YACXX_8_7963.sorted.filtered_peak_804	169	.	3.99476	19.84847	16.92200
chr1	36034620	36034979	C7Y8YACXX_8_7963.sorted.filtered_peak_805	16	.	2.37944	3.83641	1.61365
chr1	36043396	36043647	C7Y8YACXX_8_7963.sorted.filtered_peak_806	15	.	2.45541	3.81988	1.58974
chr1	36106802	36107507	C7Y8YACXX_8_7963.sorted.filtered_peak_807	121	.	3.84624	14.87388	12.11801
chr1	36116237	36116487	C7Y8YACXX_8_7963.sorted.filtered_peak_808	15	.	2.53411	3.81330	1.58797
chr1	36181198	36181598	C7Y8YACXX_8_7963.sorted.filtered_peak_809	29	.	2.65982	5.33770	2.95181
chr1	36184334	36184909	C7Y8YACXX_8_7963.sorted.filtered_peak_810	52	.	3.10023	7.78825	5.26088
chr1	36234903	36235885	C7Y8YACXX_8_7963.sorted.filtered_peak_811	182	.	4.63789	21.23261	18.25245
chr1	36276589	36277085	C7Y8YACXX_8_7963.sorted.filtered_peak_812	36	.	2.82717	6.01377	3.60785
chr1	36348329	36349326	C7Y8YACXX_8_7963.sorted.filtered_peak_813	94	.	3.47825	12.09315	9.47150
chr1	36395959	36397295	C7Y8YACXX_8_7963.sorted.filtered_peak_814	152	.	3.72488	18.13567	15.29596
chr1	36457598	36457957	C7Y8YACXX_8_7963.sorted.filtered_peak_815	14	.	2.49357	3.62441	1.42428
chr1	36488820	36489630	C7Y8YACXX_8_7963.sorted.filtered_peak_816	26	.	2.78326	4.96172	2.65757
chr1	36554061	36555038	C7Y8YACXX_8_7963.sorted.filtered_peak_817	171	.	3.91741	20.09464	17.19360
chr1	36565178	36565848	C7Y8YACXX_8_7963.sorted.filtered_peak_818	48	.	3.07959	7.34322	4.87898
chr1	36614607	36615753	C7Y8YACXX_8_7963.sorted.filtered_peak_819	212	.	3.90278	24.29760	21.28794
chr1	36616312	36616771	C7Y8YACXX_8_7963.sorted.filtered_peak_820	23	.	1.98967	4.62992	2.31136
chr1	36621218	36621991	C7Y8YACXX_8_7963.sorted.filtered_peak_821	66	.	2.83669	9.24221	6.66039
chr1	36626497	36626852	C7Y8YACXX_8_7963.sorted.filtered_peak_822	24	.	2.32070	4.71953	2.40409
chr1	36653707	36654131	C7Y8YACXX_8_7963.sorted.filtered_peak_823	41	.	3.34589	6.59371	4.13166
chr1	36688937	36690481	C7Y8YACXX_8_7963.sorted.filtered_peak_824	266	.	4.23663	29.81950	26.67307
chr1	36751143	36751537	C7Y8YACXX_8_7963.sorted.filtered_peak_825	24	.	2.74765	4.83127	2.49649
chr1	36772029	36772979	C7Y8YACXX_8_7963.sorted.filtered_peak_826	101	.	3.70513	12.81600	10.14144
chr1	36788719	36789819	C7Y8YACXX_8_7963.sorted.filtered_peak_827	34	.	2.49919	5.81425	3.43456
chr1	36832010	36832293	C7Y8YACXX_8_7963.sorted.filtered_peak_828	13	.	2.26504	3.56327	1.37375
chr1	36834750	36835016	C7Y8YACXX_8_7963.sorted.filtered_peak_829	18	.	2.27097	4.09057	1.84638
chr1	36839357	36839937	C7Y8YACXX_8_7963.sorted.filtered_peak_830	53	.	2.90809	7.83854	5.31860
chr1	36840115	36840647	C7Y8YACXX_8_7963.sorted.filtered_peak_831	38	.	2.71626	6.31348	3.88490
chr1	36850830	36852446	C7Y8YACXX_8_7963.sorted.filtered_peak_832	195	.	3.76651	22.53120	19.56736
chr1	36862649	36863796	C7Y8YACXX_8_7963.sorted.filtered_peak_833	85	.	3.41813	11.17204	8.56458
chr1	36877669	36877919	C7Y8YACXX_8_7963.sorted.filtered_peak_834	20	.	2.73111	4.36868	2.07192
chr1	36886284	36886793	C7Y8YACXX_8_7963.sorted.filtered_peak_835	38	.	3.13986	6.29544	3.84733
chr1	36915891	36916541	C7Y8YACXX_8_7963.sorted.filtered_peak_836	118	.	4.12639	14.61821	11.83238
chr1	36929637	36930437	C7Y8YACXX_8_7963.sorted.filtered_peak_837	141	.	4.44613	16.89425	14.10307
chr1	36939752	36940002	C7Y8YACXX_8_7963.sorted.filtered_peak_838	35	.	2.97765	6.00052	3.56955
chr1	36982484	36982734	C7Y8YACXX_8_7963.sorted.filtered_peak_839	11	.	2.28100	3.31892	1.17591
chr1	37825031	37825393	C7Y8YACXX_8_7963.sorted.filtered_peak_840	18	.	2.61011	4.08446	1.86152
chr1	37920481	37921096	C7Y8YACXX_8_7963.sorted.filtered_peak_841	34	.	3.09076	5.83769	3.41526
chr1	37939866	37940490	C7Y8YACXX_8_7963.sorted.filtered_peak_842	73	.	2.59868	9.92561	7.34728
chr1	37952924	37953254	C7Y8YACXX_8_7963.sorted.filtered_peak_843	26	.	2.63517	4.98484	2.63863
chr1	37979687	37980960	C7Y8YACXX_8_7963.sorted.filtered_peak_844	88	.	3.65647	11.48090	8.83270
chr1	38019563	38020106	C7Y8YACXX_8_7963.sorted.filtered_peak_845	109	.	4.15499	13.67617	10.94523
chr1	38061175	38061906	C7Y8YACXX_8_7963.sorted.filtered_peak_846	202	.	5.19635	23.20799	20.21290
chr1	38068751	38069006	C7Y8YACXX_8_7963.sorted.filtered_peak_847	30	.	3.03302	5.48680	3.08805
chr1	38148063	38148550	C7Y8YACXX_8_7963.sorted.filtered_peak_848	46	.	3.21293	7.12425	4.62780
chr1	38156015	38156679	C7Y8YACXX_8_7963.sorted.filtered_peak_849	215	.	3.84176	24.58838	21.56900
chr1	38157576	38158351	C7Y8YACXX_8_7963.sorted.filtered_peak_850	203	.	3.70237	23.36837	20.39984
chr1	38259545	38259889	C7Y8YACXX_8_7963.sorted.filtered_peak_851	14	.	2.46667	3.70441	1.48481
chr1	38273305	38274482	C7Y8YACXX_8_7963.sorted.filtered_peak_852	77	.	3.17460	10.39540	7.76134
chr1	38317498	38317863	C7Y8YACXX_8_7963.sorted.filtered_peak_853	24	.	2.70797	4.77883	2.44935
chr1	38324841	38326020	C7Y8YACXX_8_7963.sorted.filtered_peak_854	125	.	4.04790	15.29660	12.55835
chr1	38356104	38356416	C7Y8YACXX_8_7963.sorted.filtered_peak_855	33	.	3.11002	5.76899	3.35949
chr1	38388652	38388907	C7Y8YACXX_8_7963.sorted.filtered_peak_856	18	.	2.64169	4.09782	1.84066
chr1	38391421	38391971	C7Y8YACXX_8_7963.sorted.filtered_peak_857	19	.	2.57694	4.26724	1.99330
chr1	38396101	38396513	C7Y8YACXX_8_7963.sorted.filtered_peak_858	16	.	2.19496	3.92964	1.68880
chr1	38396837	38397904	C7Y8YACXX_8_7963.sorted.filtered_peak_859	107	.	3.78068	13.46415	10.77364
chr1	38412411	38412704	C7Y8YACXX_8_7963.sorted.filtered_peak_860	13	.	2.40345	3.57212	1.39084
chr1	38455275	38456072	C7Y8YACXX_8_7963.sorted.filtered_peak_861	172	.	4.85173	20.18604	17.28276
chr1	38477993	38478780	C7Y8YACXX_8_7963.sorted.filtered_peak_862	176	.	4.41898	20.59550	17.65537
chr1	38493861	38494298	C7Y8YACXX_8_7963.sorted.filtered_peak_863	15	.	2.30191	3.76540	1.56324
chr1	38495709	38496041	C7Y8YACXX_8_7963.sorted.filtered_peak_864	50	.	3.16538	7.54574	5.03712
chr1	38512509	38512869	C7Y8YACXX_8_7963.sorted.filtered_peak_865	17	.	2.32129	3.99264	1.75222
chr1	38601337	38601587	C7Y8YACXX_8_7963.sorted.filtered_peak_866	17	.	2.56220	3.96266	1.71588
chr1	38845304	38845611	C7Y8YACXX_8_7963.sorted.filtered_peak_867	19	.	2.69315	4.24905	1.96682
chr1	38992963	38993445	C7Y8YACXX_8_7963.sorted.filtered_peak_868	27	.	2.81452	5.03460	2.70856
chr1	39025029	39025538	C7Y8YACXX_8_7963.sorted.filtered_peak_869	101	.	3.85296	12.89059	10.17440
chr1	39108929	39109250	C7Y8YACXX_8_7963.sorted.filtered_peak_870	15	.	2.55829	3.81493	1.58155
chr1	39318671	39318933	C7Y8YACXX_8_7963.sorted.filtered_peak_871	15	.	2.51818	3.71472	1.51359
chr1	39324650	39326118	C7Y8YACXX_8_7963.sorted.filtered_peak_872	166	.	3.90097	19.44498	16.60738
chr1	39338355	39339580	C7Y8YACXX_8_7963.sorted.filtered_peak_873	204	.	4.37727	23.40452	20.41252
chr1	39443319	39443774	C7Y8YACXX_8_7963.sorted.filtered_peak_874	19	.	2.67937	4.20915	1.93287
chr1	39456399	39457422	C7Y8YACXX_8_7963.sorted.filtered_peak_875	230	.	5.12701	26.07820	23.01774
chr1	39462771	39463128	C7Y8YACXX_8_7963.sorted.filtered_peak_876	60	.	3.56144	8.58156	6.02476
chr1	39491511	39492710	C7Y8YACXX_8_7963.sorted.filtered_peak_877	96	.	4.10171	12.35960	9.69987
chr1	39558053	39558353	C7Y8YACXX_8_7963.sorted.filtered_peak_878	22	.	2.79820	4.58313	2.26030
chr1	39564337	39564690	C7Y8YACXX_8_7963.sorted.filtered_peak_879	33	.	2.90981	5.71221	3.30198
chr1	39570969	39571822	C7Y8YACXX_8_7963.sorted.filtered_peak_880	20	.	2.34539	4.31378	2.03308
chr1	39649400	39650078	C7Y8YACXX_8_7963.sorted.filtered_peak_881	43	.	2.95647	6.87058	4.39499
chr1	39651309	39651739	C7Y8YACXX_8_7963.sorted.filtered_peak_882	17	.	2.28384	4.01380	1.76746
chr1	39657866	39658391	C7Y8YACXX_8_7963.sorted.filtered_peak_883	32	.	2.48407	5.67421	3.28187
chr1	39662557	39662848	C7Y8YACXX_8_7963.sorted.filtered_peak_884	55	.	3.04292	8.08657	5.53341
chr1	39670116	39670510	C7Y8YACXX_8_7963.sorted.filtered_peak_885	31	.	2.73545	5.52944	3.14523
chr1	39670821	39671271	C7Y8YACXX_8_7963.sorted.filtered_peak_886	56	.	3.35929	8.17775	5.61805
chr1	39671573	39671880	C7Y8YACXX_8_7963.sorted.filtered_peak_887	29	.	2.72950	5.28673	2.92209
chr1	39680633	39681051	C7Y8YACXX_8_7963.sorted.filtered_peak_888	22	.	2.56117	4.56920	2.25672
chr1	39681253	39681658	C7Y8YACXX_8_7963.sorted.filtered_peak_889	33	.	2.84396	5.71272	3.30712
chr1	39793795	39794234	C7Y8YACXX_8_7963.sorted.filtered_peak_890	30	.	2.72238	5.39279	3.01762
chr1	39864111	39864423	C7Y8YACXX_8_7963.sorted.filtered_peak_891	14	.	2.40209	3.57553	1.40009
chr1	39874064	39874814	C7Y8YACXX_8_7963.sorted.filtered_peak_892	71	.	3.26218	9.73866	7.14048
chr1	39957064	39957442	C7Y8YACXX_8_7963.sorted.filtered_peak_893	57	.	3.68274	8.31679	5.75475
chr1	39991450	39991880	C7Y8YACXX_8_7963.sorted.filtered_peak_894	49	.	3.54148	7.44883	4.95426
chr1	40025212	40025482	C7Y8YACXX_8_7963.sorted.filtered_peak_895	25	.	2.82827	4.94577	2.59140
chr1	40041407	40041732	C7Y8YACXX_8_7963.sorted.filtered_peak_896	25	.	2.34939	4.83520	2.50151
chr1	40042030	40042802	C7Y8YACXX_8_7963.sorted.filtered_peak_897	94	.	3.58485	12.15041	9.43577
chr1	40071692	40072199	C7Y8YACXX_8_7963.sorted.filtered_peak_898	59	.	3.75266	8.47787	5.96107
chr1	40075359	40075784	C7Y8YACXX_8_7963.sorted.filtered_peak_899	11	.	2.37781	3.27868	1.14576
chr1	40119268	40119533	C7Y8YACXX_8_7963.sorted.filtered_peak_900	40	.	3.04149	6.56879	4.09422
chr1	40156945	40157535	C7Y8YACXX_8_7963.sorted.filtered_peak_901	60	.	3.23910	8.57628	6.04491
chr1	40185784	40186091	C7Y8YACXX_8_7963.sorted.filtered_peak_902	51	.	3.54002	7.63826	5.10991
chr1	40204272	40204898	C7Y8YACXX_8_7963.sorted.filtered_peak_903	114	.	4.15549	14.20163	11.47049
chr1	40254412	40254967	C7Y8YACXX_8_7963.sorted.filtered_peak_904	28	.	2.98639	5.26031	2.89313
chr1	40264698	40265226	C7Y8YACXX_8_7963.sorted.filtered_peak_905	66	.	3.70800	9.19104	6.60210
chr1	40265410	40265761	C7Y8YACXX_8_7963.sorted.filtered_peak_906	44	.	3.23533	6.97127	4.48825
chr1	40311281	40311710	C7Y8YACXX_8_7963.sorted.filtered_peak_907	20	.	2.53664	4.36951	2.07909
chr1	40348810	40349382	C7Y8YACXX_8_7963.sorted.filtered_peak_908	166	.	4.84623	19.54124	16.63105
chr1	40367345	40368073	C7Y8YACXX_8_7963.sorted.filtered_peak_909	39	.	2.89003	6.39511	3.95552
chr1	40385263	40385527	C7Y8YACXX_8_7963.sorted.filtered_peak_910	26	.	2.88720	4.96850	2.63014
chr1	40420638	40421626	C7Y8YACXX_8_7963.sorted.filtered_peak_911	34	.	2.77594	5.88725	3.46980
chr1	40439199	40439505	C7Y8YACXX_8_7963.sorted.filtered_peak_912	22	.	2.75361	4.50713	2.20790
chr1	40446100	40446390	C7Y8YACXX_8_7963.sorted.filtered_peak_913	15	.	2.54871	3.79489	1.57142
chr1	40461624	40462282	C7Y8YACXX_8_7963.sorted.filtered_peak_914	24	.	2.83643	4.73956	2.41316
chr1	40498057	40498317	C7Y8YACXX_8_7963.sorted.filtered_peak_915	33	.	2.87595	5.76564	3.35217
chr1	40505189	40506758	C7Y8YACXX_8_7963.sorted.filtered_peak_916	239	.	3.78200	27.03916	23.91916
chr1	40525134	40525789	C7Y8YACXX_8_7963.sorted.filtered_peak_917	52	.	3.06528	7.70046	5.22470
chr1	40545576	40546183	C7Y8YACXX_8_7963.sorted.filtered_peak_918	11	.	2.31422	3.28856	1.16779
chr1	40562334	40563475	C7Y8YACXX_8_7963.sorted.filtered_peak_919	88	.	3.69073	11.44875	8.81789
chr1	40609736	40610082	C7Y8YACXX_8_7963.sorted.filtered_peak_920	25	.	2.76581	4.83415	2.50225
chr1	40626637	40627751	C7Y8YACXX_8_7963.sorted.filtered_peak_921	118	.	3.81744	14.61567	11.88534
chr1	40652147	40652591	C7Y8YACXX_8_7963.sorted.filtered_peak_922	28	.	2.77197	5.18364	2.84120
chr1	40698229	40698506	C7Y8YACXX_8_7963.sorted.filtered_peak_923	15	.	2.55920	3.81476	1.57891
chr1	40707233	40707737	C7Y8YACXX_8_7963.sorted.filtered_peak_924	66	.	3.57392	9.16036	6.60834
chr1	40722971	40724250	C7Y8YACXX_8_7963.sorted.filtered_peak_925	151	.	3.94277	18.06069	15.18287
chr1	40781061	40781489	C7Y8YACXX_8_7963.sorted.filtered_peak_926	28	.	2.48786	5.23342	2.86871
chr1	40782090	40782436	C7Y8YACXX_8_7963.sorted.filtered_peak_927	27	.	2.51324	5.11551	2.77289
chr1	40804391	40804899	C7Y8YACXX_8_7963.sorted.filtered_peak_928	32	.	2.83543	5.69242	3.27855
chr1	40807830	40808132	C7Y8YACXX_8_7963.sorted.filtered_peak_929	22	.	2.45469	4.56537	2.25515
chr1	40838950	40840629	C7Y8YACXX_8_7963.sorted.filtered_peak_930	87	.	3.07710	11.39749	8.74148
chr1	40851244	40851992	C7Y8YACXX_8_7963.sorted.filtered_peak_931	146	.	3.43439	17.56024	14.68535
chr1	40860482	40860856	C7Y8YACXX_8_7963.sorted.filtered_peak_932	27	.	2.36414	5.13525	2.76876
chr1	40865813	40866329	C7Y8YACXX_8_7963.sorted.filtered_peak_933	20	.	2.21554	4.31705	2.05227
chr1	40915407	40916382	C7Y8YACXX_8_7963.sorted.filtered_peak_934	115	.	3.91820	14.28896	11.55243
chr1	40916607	40916921	C7Y8YACXX_8_7963.sorted.filtered_peak_935	30	.	2.57612	5.45351	3.06245
chr1	40942779	40943584	C7Y8YACXX_8_7963.sorted.filtered_peak_936	42	.	3.26552	6.70971	4.25080
chr1	40974000	40974938	C7Y8YACXX_8_7963.sorted.filtered_peak_937	121	.	4.61820	14.88523	12.13190
chr1	40996897	40997901	C7Y8YACXX_8_7963.sorted.filtered_peak_938	132	.	4.32245	16.03853	13.25306
chr1	41077897	41078290	C7Y8YACXX_8_7963.sorted.filtered_peak_939	42	.	3.37764	6.73466	4.26799
chr1	41131057	41131739	C7Y8YACXX_8_7963.sorted.filtered_peak_940	70	.	3.32341	9.64104	7.05448
chr1	41134590	41134840	C7Y8YACXX_8_7963.sorted.filtered_peak_941	24	.	2.55014	4.76094	2.43618
chr1	41156991	41158051	C7Y8YACXX_8_7963.sorted.filtered_peak_942	194	.	4.19814	22.40732	19.41063
chr1	41164904	41165370	C7Y8YACXX_8_7963.sorted.filtered_peak_943	18	.	2.50097	4.12431	1.86243
chr1	41165577	41165849	C7Y8YACXX_8_7963.sorted.filtered_peak_944	19	.	2.53719	4.23518	1.97869
chr1	41174452	41175117	C7Y8YACXX_8_7963.sorted.filtered_peak_945	73	.	3.44393	9.96852	7.36389
chr1	41183910	41184165	C7Y8YACXX_8_7963.sorted.filtered_peak_946	12	.	2.42931	3.43963	1.28133
chr1	41229772	41230264	C7Y8YACXX_8_7963.sorted.filtered_peak_947	16	.	2.48951	3.88421	1.64674
chr1	41267874	41268514	C7Y8YACXX_8_7963.sorted.filtered_peak_948	133	.	4.30020	16.15400	13.32481
chr1	41284186	41284679	C7Y8YACXX_8_7963.sorted.filtered_peak_949	66	.	3.35038	9.27874	6.69739
chr1	41306576	41306892	C7Y8YACXX_8_7963.sorted.filtered_peak_950	21	.	2.61672	4.43973	2.14467
chr1	41315521	41315959	C7Y8YACXX_8_7963.sorted.filtered_peak_951	50	.	3.24230	7.53930	5.01824
chr1	41327746	41328597	C7Y8YACXX_8_7963.sorted.filtered_peak_952	175	.	4.36395	20.48698	17.55366
chr1	41341383	41341815	C7Y8YACXX_8_7963.sorted.filtered_peak_953	37	.	3.10896	6.23652	3.78958
chr1	41444988	41446461	C7Y8YACXX_8_7963.sorted.filtered_peak_954	136	.	3.45664	16.37940	13.63513
chr1	41469329	41469849	C7Y8YACXX_8_7963.sorted.filtered_peak_955	47	.	3.10124	7.17862	4.71421
chr1	41705887	41706145	C7Y8YACXX_8_7963.sorted.filtered_peak_956	12	.	2.18762	3.46303	1.29208
chr1	41733928	41734194	C7Y8YACXX_8_7963.sorted.filtered_peak_957	22	.	2.66518	4.56528	2.25973
chr1	41810254	41810597	C7Y8YACXX_8_7963.sorted.filtered_peak_958	25	.	2.87021	4.94312	2.59933
chr1	41826419	41827213	C7Y8YACXX_8_7963.sorted.filtered_peak_959	118	.	3.69978	14.60335	11.86988
chr1	41882747	41883074	C7Y8YACXX_8_7963.sorted.filtered_peak_960	21	.	2.53274	4.48961	2.19125
chr1	41970863	41971122	C7Y8YACXX_8_7963.sorted.filtered_peak_961	14	.	2.32625	3.63182	1.43689
chr1	42039771	42040147	C7Y8YACXX_8_7963.sorted.filtered_peak_962	33	.	2.77449	5.73095	3.33218
chr1	42127544	42128338	C7Y8YACXX_8_7963.sorted.filtered_peak_963	46	.	2.67110	7.04478	4.60021
chr1	42132989	42133260	C7Y8YACXX_8_7963.sorted.filtered_peak_964	53	.	2.92440	7.93623	5.39172
chr1	42139027	42139601	C7Y8YACXX_8_7963.sorted.filtered_peak_965	80	.	3.43388	10.76254	8.09738
chr1	42149477	42150220	C7Y8YACXX_8_7963.sorted.filtered_peak_966	38	.	2.61674	6.30182	3.84735
chr1	42194409	42194718	C7Y8YACXX_8_7963.sorted.filtered_peak_967	42	.	2.92231	6.72584	4.25368
chr1	42204713	42205005	C7Y8YACXX_8_7963.sorted.filtered_peak_968	32	.	2.69829	5.64713	3.23617
chr1	42216742	42217458	C7Y8YACXX_8_7963.sorted.filtered_peak_969	79	.	3.54445	10.64410	7.97523
chr1	42268584	42269101	C7Y8YACXX_8_7963.sorted.filtered_peak_970	46	.	2.74709	7.08451	4.61400
chr1	42277670	42277920	C7Y8YACXX_8_7963.sorted.filtered_peak_971	19	.	2.41278	4.18286	1.90826
chr1	42328465	42328894	C7Y8YACXX_8_7963.sorted.filtered_peak_972	31	.	2.84510	5.57838	3.18060
chr1	42356998	42357728	C7Y8YACXX_8_7963.sorted.filtered_peak_973	70	.	3.29899	9.62252	7.02628
chr1	42363634	42364294	C7Y8YACXX_8_7963.sorted.filtered_peak_974	60	.	3.24145	8.60681	6.03961
chr1	42381836	42382185	C7Y8YACXX_8_7963.sorted.filtered_peak_975	19	.	2.12216	4.26372	1.98166
chr1	42385374	42386157	C7Y8YACXX_8_7963.sorted.filtered_peak_976	105	.	3.43862	13.28368	10.56569
chr1	42446992	42447268	C7Y8YACXX_8_7963.sorted.filtered_peak_977	31	.	2.96651	5.58370	3.18000
chr1	42500978	42502120	C7Y8YACXX_8_7963.sorted.filtered_peak_978	165	.	4.16017	19.43095	16.53048
chr1	42748520	42748770	C7Y8YACXX_8_7963.sorted.filtered_peak_979	14	.	2.51919	3.69282	1.47494
chr1	42785387	42786102	C7Y8YACXX_8_7963.sorted.filtered_peak_980	32	.	2.82610	5.71046	3.29872
chr1	42800353	42801461	C7Y8YACXX_8_7963.sorted.filtered_peak_981	142	.	3.83157	17.06220	14.22625
chr1	42846316	42846592	C7Y8YACXX_8_7963.sorted.filtered_peak_982	18	.	2.46763	4.10318	1.83855
chr1	42921613	42922782	C7Y8YACXX_8_7963.sorted.filtered_peak_983	159	.	4.33618	18.88274	15.96952
chr1	42928465	42929135	C7Y8YACXX_8_7963.sorted.filtered_peak_984	336	.	6.13933	36.97396	33.61232
chr1	43123601	43124819	C7Y8YACXX_8_7963.sorted.filtered_peak_985	106	.	3.64977	13.29051	10.60208
chr1	43147607	43148184	C7Y8YACXX_8_7963.sorted.filtered_peak_986	272	.	4.92063	30.48322	27.29490
chr1	43148485	43149074	C7Y8YACXX_8_7963.sorted.filtered_peak_987	34	.	2.34728	5.85389	3.45405
chr1	43232261	43233371	C7Y8YACXX_8_7963.sorted.filtered_peak_988	263	.	4.63452	29.54075	26.37563
chr1	43282232	43283429	C7Y8YACXX_8_7963.sorted.filtered_peak_989	244	.	4.59050	27.49932	24.43507
chr1	43311939	43312532	C7Y8YACXX_8_7963.sorted.filtered_peak_990	165	.	4.20867	19.47191	16.58274
chr1	43388640	43389111	C7Y8YACXX_8_7963.sorted.filtered_peak_991	31	.	2.34182	5.50216	3.11914
chr1	43389527	43390512	C7Y8YACXX_8_7963.sorted.filtered_peak_992	133	.	3.60981	16.09488	13.30207
chr1	43396912	43397229	C7Y8YACXX_8_7963.sorted.filtered_peak_993	55	.	2.82264	8.07318	5.54369
chr1	43397494	43398095	C7Y8YACXX_8_7963.sorted.filtered_peak_994	91	.	3.28978	11.79728	9.11882
chr1	43417336	43417606	C7Y8YACXX_8_7963.sorted.filtered_peak_995	20	.	2.41240	4.34211	2.04753
chr1	43423546	43424984	C7Y8YACXX_8_7963.sorted.filtered_peak_996	128	.	3.34139	15.60834	12.82872
chr1	43500317	43500803	C7Y8YACXX_8_7963.sorted.filtered_peak_997	15	.	2.52841	3.76336	1.55383
chr1	43539285	43539634	C7Y8YACXX_8_7963.sorted.filtered_peak_998	41	.	3.03717	6.56561	4.11285
chr1	43637795	43638578	C7Y8YACXX_8_7963.sorted.filtered_peak_999	172	.	4.53171	20.13145	17.21335
chr1	43692984	43693234	C7Y8YACXX_8_7963.sorted.filtered_peak_1000	26	.	2.72715	4.98442	2.64906
chr1	43761298	43761755	C7Y8YACXX_8_7963.sorted.filtered_peak_1001	15	.	2.46680	3.80790	1.58789
chr1	43824069	43824816	C7Y8YACXX_8_7963.sorted.filtered_peak_1002	230	.	5.27456	26.10830	23.04576
chr1	43833033	43834257	C7Y8YACXX_8_7963.sorted.filtered_peak_1003	116	.	3.60856	14.42573	11.66096
chr1	43855305	43855947	C7Y8YACXX_8_7963.sorted.filtered_peak_1004	165	.	4.81810	19.46735	16.55399
chr1	43919466	43920653	C7Y8YACXX_8_7963.sorted.filtered_peak_1005	31	.	2.70033	5.54900	3.17456
chr1	43994784	43995041	C7Y8YACXX_8_7963.sorted.filtered_peak_1006	24	.	2.69940	4.82796	2.49233
chr1	44115231	44116525	C7Y8YACXX_8_7963.sorted.filtered_peak_1007	276	.	4.56005	30.84343	27.63428
chr1	44172548	44173560	C7Y8YACXX_8_7963.sorted.filtered_peak_1008	95	.	3.44295	12.21949	9.52273
chr1	44229178	44229604	C7Y8YACXX_8_7963.sorted.filtered_peak_1009	15	.	2.40062	3.73940	1.53855
chr1	44411964	44412786	C7Y8YACXX_8_7963.sorted.filtered_peak_1010	259	.	4.89083	29.13953	25.98845
chr1	44435258	44435830	C7Y8YACXX_8_7963.sorted.filtered_peak_1011	155	.	3.87164	18.41679	15.53869
chr1	44440023	44440784	C7Y8YACXX_8_7963.sorted.filtered_peak_1012	109	.	3.17171	13.71100	10.97653
chr1	44457078	44457660	C7Y8YACXX_8_7963.sorted.filtered_peak_1013	59	.	3.35971	8.51763	5.96642
chr1	44495424	44496136	C7Y8YACXX_8_7963.sorted.filtered_peak_1014	105	.	3.56293	13.29561	10.57354
chr1	44678518	44679492	C7Y8YACXX_8_7963.sorted.filtered_peak_1015	83	.	3.23061	10.91748	8.30984
chr1	44820747	44821391	C7Y8YACXX_8_7963.sorted.filtered_peak_1016	246	.	5.58278	27.77340	24.66307
chr1	45060839	45061147	C7Y8YACXX_8_7963.sorted.filtered_peak_1017	38	.	3.06091	6.32462	3.88379
chr1	45097213	45098133	C7Y8YACXX_8_7963.sorted.filtered_peak_1018	92	.	3.34332	11.98250	9.28777
chr1	45130294	45130608	C7Y8YACXX_8_7963.sorted.filtered_peak_1019	21	.	2.75323	4.44906	2.14689
chr1	45139622	45140569	C7Y8YACXX_8_7963.sorted.filtered_peak_1020	355	.	5.39192	38.95645	35.53996
chr1	45162497	45162788	C7Y8YACXX_8_7963.sorted.filtered_peak_1021	14	.	2.51288	3.67805	1.46647
chr1	45173679	45173953	C7Y8YACXX_8_7963.sorted.filtered_peak_1022	32	.	2.99158	5.71036	3.29794
chr1	45180527	45181052	C7Y8YACXX_8_7963.sorted.filtered_peak_1023	53	.	3.40730	7.86474	5.33519
chr1	45187016	45187964	C7Y8YACXX_8_7963.sorted.filtered_peak_1024	89	.	3.44973	11.65367	8.97840
chr1	45196122	45197275	C7Y8YACXX_8_7963.sorted.filtered_peak_1025	146	.	4.19083	17.56488	14.66932
chr1	45205009	45205978	C7Y8YACXX_8_7963.sorted.filtered_peak_1026	175	.	4.57172	20.41169	17.52214
chr1	45228181	45228537	C7Y8YACXX_8_7963.sorted.filtered_peak_1027	12	.	2.44562	3.47318	1.29219
chr1	45240790	45242063	C7Y8YACXX_8_7963.sorted.filtered_peak_1028	186	.	4.50347	21.57482	18.66586
chr1	45251893	45252469	C7Y8YACXX_8_7963.sorted.filtered_peak_1029	31	.	2.72291	5.59041	3.19461
chr1	45259348	45259627	C7Y8YACXX_8_7963.sorted.filtered_peak_1030	31	.	3.07723	5.58995	3.19478
chr1	45265352	45266733	C7Y8YACXX_8_7963.sorted.filtered_peak_1031	254	.	4.12897	28.56423	25.48567
chr1	45272925	45273996	C7Y8YACXX_8_7963.sorted.filtered_peak_1032	36	.	2.17666	6.12315	3.68966
chr1	45274931	45275662	C7Y8YACXX_8_7963.sorted.filtered_peak_1033	55	.	2.35909	8.01940	5.52984
chr1	45279402	45279723	C7Y8YACXX_8_7963.sorted.filtered_peak_1034	46	.	2.66262	7.17467	4.67710
chr1	45284967	45286112	C7Y8YACXX_8_7963.sorted.filtered_peak_1035	131	.	3.97581	15.93822	13.15374
chr1	45301642	45301942	C7Y8YACXX_8_7963.sorted.filtered_peak_1036	26	.	2.84649	5.03296	2.67839
chr1	45452025	45452555	C7Y8YACXX_8_7963.sorted.filtered_peak_1037	188	.	5.07029	21.83932	18.87356
chr1	45476681	45478332	C7Y8YACXX_8_7963.sorted.filtered_peak_1038	60	.	2.68840	8.53672	6.02149
chr1	45517041	45517344	C7Y8YACXX_8_7963.sorted.filtered_peak_1039	15	.	2.54342	3.76964	1.54290
chr1	45671405	45672355	C7Y8YACXX_8_7963.sorted.filtered_peak_1040	27	.	2.57794	5.07507	2.72926
chr1	45769046	45770161	C7Y8YACXX_8_7963.sorted.filtered_peak_1041	255	.	4.69447	28.66939	25.52403
chr1	45792553	45792870	C7Y8YACXX_8_7963.sorted.filtered_peak_1042	23	.	2.79058	4.69027	2.36707
chr1	45805277	45806306	C7Y8YACXX_8_7963.sorted.filtered_peak_1043	201	.	4.40036	23.19072	20.15800
chr1	45956427	45957423	C7Y8YACXX_8_7963.sorted.filtered_peak_1044	250	.	4.51141	28.07593	25.01380
chr1	45965312	45966209	C7Y8YACXX_8_7963.sorted.filtered_peak_1045	293	.	5.15482	32.53269	29.31673
chr1	45986859	45988130	C7Y8YACXX_8_7963.sorted.filtered_peak_1046	131	.	3.94069	15.88099	13.12512
chr1	46009447	46010171	C7Y8YACXX_8_7963.sorted.filtered_peak_1047	84	.	3.98138	11.08540	8.43331
chr1	46016130	46017179	C7Y8YACXX_8_7963.sorted.filtered_peak_1048	140	.	4.24572	16.82506	14.01394
chr1	46035686	46036095	C7Y8YACXX_8_7963.sorted.filtered_peak_1049	44	.	3.30865	6.96473	4.49588
chr1	46048951	46050808	C7Y8YACXX_8_7963.sorted.filtered_peak_1050	123	.	3.26125	15.17763	12.36445
chr1	46151777	46153316	C7Y8YACXX_8_7963.sorted.filtered_peak_1051	221	.	3.66502	25.23559	22.17881
chr1	46153647	46154029	C7Y8YACXX_8_7963.sorted.filtered_peak_1052	37	.	2.10569	6.18961	3.75582
chr1	46215824	46216811	C7Y8YACXX_8_7963.sorted.filtered_peak_1053	195	.	4.40903	22.48454	19.54045
chr1	46268768	46269411	C7Y8YACXX_8_7963.sorted.filtered_peak_1054	104	.	3.98933	13.17018	10.47650
chr1	46309374	46309627	C7Y8YACXX_8_7963.sorted.filtered_peak_1055	32	.	2.91736	5.66789	3.25521
chr1	46379097	46379380	C7Y8YACXX_8_7963.sorted.filtered_peak_1056	14	.	2.52191	3.70876	1.49475
chr1	46597954	46599202	C7Y8YACXX_8_7963.sorted.filtered_peak_1057	183	.	4.14303	21.30377	18.34086
chr1	46619280	46619598	C7Y8YACXX_8_7963.sorted.filtered_peak_1058	20	.	2.70668	4.31942	2.04364
chr1	46632350	46632946	C7Y8YACXX_8_7963.sorted.filtered_peak_1059	32	.	2.82602	5.60911	3.21363
chr1	46663725	46664554	C7Y8YACXX_8_7963.sorted.filtered_peak_1060	51	.	3.13374	7.64459	5.12469
chr1	46689207	46689471	C7Y8YACXX_8_7963.sorted.filtered_peak_1061	34	.	3.05947	5.82385	3.41247
chr1	46712527	46713615	C7Y8YACXX_8_7963.sorted.filtered_peak_1062	170	.	4.06848	19.92414	17.03319
chr1	46768574	46769477	C7Y8YACXX_8_7963.sorted.filtered_peak_1063	231	.	4.52681	26.20335	23.14582
chr1	46806092	46806952	C7Y8YACXX_8_7963.sorted.filtered_peak_1064	82	.	3.56447	10.85596	8.21034
chr1	46943113	46943430	C7Y8YACXX_8_7963.sorted.filtered_peak_1065	63	.	3.54840	8.94694	6.37055
chr1	46998462	46998876	C7Y8YACXX_8_7963.sorted.filtered_peak_1066	62	.	3.42800	8.80590	6.23409
chr1	47015333	47015628	C7Y8YACXX_8_7963.sorted.filtered_peak_1067	29	.	2.77950	5.33468	2.95447
chr1	47047252	47047902	C7Y8YACXX_8_7963.sorted.filtered_peak_1068	129	.	4.30584	15.68977	12.90188
chr1	47069624	47070241	C7Y8YACXX_8_7963.sorted.filtered_peak_1069	248	.	4.68335	27.97181	24.85330
chr1	47082073	47082640	C7Y8YACXX_8_7963.sorted.filtered_peak_1070	62	.	3.11102	8.86843	6.29483
chr1	47125280	47125563	C7Y8YACXX_8_7963.sorted.filtered_peak_1071	12	.	2.42151	3.41878	1.26376
chr1	47133305	47134410	C7Y8YACXX_8_7963.sorted.filtered_peak_1072	50	.	2.99771	7.60848	5.08539
chr1	47141442	47141733	C7Y8YACXX_8_7963.sorted.filtered_peak_1073	17	.	2.42393	3.96768	1.71872
chr1	47184554	47185320	C7Y8YACXX_8_7963.sorted.filtered_peak_1074	271	.	5.17504	30.27250	27.10572
chr1	47201236	47201618	C7Y8YACXX_8_7963.sorted.filtered_peak_1075	13	.	2.48311	3.58540	1.38597
chr1	47644816	47645315	C7Y8YACXX_8_7963.sorted.filtered_peak_1076	52	.	3.06808	7.79354	5.28002
chr1	47658608	47658989	C7Y8YACXX_8_7963.sorted.filtered_peak_1077	13	.	2.27827	3.57488	1.38594
chr1	47728578	47729010	C7Y8YACXX_8_7963.sorted.filtered_peak_1078	19	.	2.66806	4.23817	1.98579
chr1	47779411	47780473	C7Y8YACXX_8_7963.sorted.filtered_peak_1079	296	.	5.01994	32.86888	29.62580
chr1	47799137	47800562	C7Y8YACXX_8_7963.sorted.filtered_peak_1080	124	.	3.77502	15.28321	12.47678
chr1	47902231	47902679	C7Y8YACXX_8_7963.sorted.filtered_peak_1081	29	.	2.24193	5.26957	2.90302
chr1	47902987	47903994	C7Y8YACXX_8_7963.sorted.filtered_peak_1082	154	.	3.75348	18.27563	15.44824
chr1	47925735	47925985	C7Y8YACXX_8_7963.sorted.filtered_peak_1083	25	.	2.89744	4.93209	2.58467
chr1	48463318	48463675	C7Y8YACXX_8_7963.sorted.filtered_peak_1084	31	.	2.91097	5.57690	3.18455
chr1	48937441	48938197	C7Y8YACXX_8_7963.sorted.filtered_peak_1085	128	.	4.34219	15.62427	12.81596
chr1	48952169	48952468	C7Y8YACXX_8_7963.sorted.filtered_peak_1086	10	.	2.35788	3.21136	1.07412
chr1	48964017	48964295	C7Y8YACXX_8_7963.sorted.filtered_peak_1087	12	.	2.35565	3.37349	1.21177
chr1	50798807	50799126	C7Y8YACXX_8_7963.sorted.filtered_peak_1088	16	.	2.44011	3.88760	1.66430
chr1	51190193	51190651	C7Y8YACXX_8_7963.sorted.filtered_peak_1089	15	.	2.52707	3.81122	1.59143
chr1	51196692	51196994	C7Y8YACXX_8_7963.sorted.filtered_peak_1090	21	.	2.75851	4.47374	2.17138
chr1	51339024	51339624	C7Y8YACXX_8_7963.sorted.filtered_peak_1091	39	.	3.06586	6.38462	3.94958
chr1	51425317	51426497	C7Y8YACXX_8_7963.sorted.filtered_peak_1092	167	.	4.13634	19.57792	16.71392
chr1	51433713	51435929	C7Y8YACXX_8_7963.sorted.filtered_peak_1093	71	.	2.87720	9.77588	7.19435
chr1	51442676	51443142	C7Y8YACXX_8_7963.sorted.filtered_peak_1094	14	.	2.32375	3.62577	1.42969
chr1	51680380	51681048	C7Y8YACXX_8_7963.sorted.filtered_peak_1095	33	.	3.13295	5.80414	3.39717
chr1	51701393	51702633	C7Y8YACXX_8_7963.sorted.filtered_peak_1096	106	.	3.53089	13.25576	10.62003
chr1	51750772	51751113	C7Y8YACXX_8_7963.sorted.filtered_peak_1097	18	.	2.52317	4.14070	1.88237
chr1	51895663	51895921	C7Y8YACXX_8_7963.sorted.filtered_peak_1098	31	.	2.64617	5.50202	3.11975
chr1	51898969	51899798	C7Y8YACXX_8_7963.sorted.filtered_peak_1099	59	.	3.31171	8.46594	5.91857
chr1	51908155	51908425	C7Y8YACXX_8_7963.sorted.filtered_peak_1100	29	.	2.65226	5.34765	2.96197
chr1	51984375	51985303	C7Y8YACXX_8_7963.sorted.filtered_peak_1101	32	.	2.24494	5.60305	3.23219
chr1	51986423	51986787	C7Y8YACXX_8_7963.sorted.filtered_peak_1102	34	.	2.35967	5.88109	3.46530
chr1	52000086	52001024	C7Y8YACXX_8_7963.sorted.filtered_peak_1103	52	.	3.28710	7.74207	5.24433
chr1	52035017	52035616	C7Y8YACXX_8_7963.sorted.filtered_peak_1104	38	.	3.15522	6.27914	3.82609
chr1	52041313	52041655	C7Y8YACXX_8_7963.sorted.filtered_peak_1105	11	.	2.40510	3.35348	1.19772
chr1	52082434	52083236	C7Y8YACXX_8_7963.sorted.filtered_peak_1106	124	.	4.15733	15.25172	12.45958
chr1	52194714	52195924	C7Y8YACXX_8_7963.sorted.filtered_peak_1107	100	.	3.40027	12.72137	10.05802
chr1	52343976	52345072	C7Y8YACXX_8_7963.sorted.filtered_peak_1108	329	.	5.00413	36.36143	32.99597
chr1	52362694	52362944	C7Y8YACXX_8_7963.sorted.filtered_peak_1109	14	.	2.48580	3.60230	1.40957
chr1	52391857	52392274	C7Y8YACXX_8_7963.sorted.filtered_peak_1110	13	.	2.43109	3.46959	1.31077
chr1	52468063	52468313	C7Y8YACXX_8_7963.sorted.filtered_peak_1111	20	.	2.71353	4.31415	2.02398
chr1	52499086	52499827	C7Y8YACXX_8_7963.sorted.filtered_peak_1112	100	.	3.91695	12.80224	10.07871
chr1	52520650	52522706	C7Y8YACXX_8_7963.sorted.filtered_peak_1113	68	.	2.77487	9.47633	6.88651
chr1	52605498	52605982	C7Y8YACXX_8_7963.sorted.filtered_peak_1114	23	.	2.63023	4.69506	2.36848
chr1	52607562	52608250	C7Y8YACXX_8_7963.sorted.filtered_peak_1115	16	.	2.31322	3.86265	1.64137
chr1	52831272	52832436	C7Y8YACXX_8_7963.sorted.filtered_peak_1116	275	.	4.44068	30.74932	27.55942
chr1	52869298	52870667	C7Y8YACXX_8_7963.sorted.filtered_peak_1117	122	.	3.67377	15.01455	12.23918
chr1	52889466	52890317	C7Y8YACXX_8_7963.sorted.filtered_peak_1118	59	.	3.30806	8.52210	5.96918
chr1	53017786	53019410	C7Y8YACXX_8_7963.sorted.filtered_peak_1119	49	.	2.72238	7.42816	4.92367
chr1	53068004	53068291	C7Y8YACXX_8_7963.sorted.filtered_peak_1120	20	.	2.46695	4.34951	2.06452
chr1	53102692	53103526	C7Y8YACXX_8_7963.sorted.filtered_peak_1121	89	.	3.55772	11.59551	8.90452
chr1	53151867	53152117	C7Y8YACXX_8_7963.sorted.filtered_peak_1122	32	.	2.92716	5.61483	3.21187
chr1	53163608	53164199	C7Y8YACXX_8_7963.sorted.filtered_peak_1123	47	.	2.98055	7.26533	4.79772
chr1	53168573	53169296	C7Y8YACXX_8_7963.sorted.filtered_peak_1124	125	.	4.35639	15.36855	12.54558
chr1	53191772	53192670	C7Y8YACXX_8_7963.sorted.filtered_peak_1125	104	.	3.78139	13.13472	10.42861
chr1	53308283	53308703	C7Y8YACXX_8_7963.sorted.filtered_peak_1126	17	.	2.61366	4.00214	1.75250
chr1	53387046	53387671	C7Y8YACXX_8_7963.sorted.filtered_peak_1127	70	.	3.55953	9.63798	7.03173
chr1	53392793	53393861	C7Y8YACXX_8_7963.sorted.filtered_peak_1128	38	.	2.95231	6.24280	3.81931
chr1	53442058	53442371	C7Y8YACXX_8_7963.sorted.filtered_peak_1129	11	.	2.40658	3.35446	1.19126
chr1	53480368	53480902	C7Y8YACXX_8_7963.sorted.filtered_peak_1130	158	.	5.36250	18.68532	15.80179
chr1	53662005	53662888	C7Y8YACXX_8_7963.sorted.filtered_peak_1131	130	.	3.96841	15.79183	13.01617
chr1	53685792	53686545	C7Y8YACXX_8_7963.sorted.filtered_peak_1132	235	.	4.80364	26.61779	23.50448
chr1	53703849	53704600	C7Y8YACXX_8_7963.sorted.filtered_peak_1133	157	.	4.45834	18.58511	15.71658
chr1	53760265	53760545	C7Y8YACXX_8_7963.sorted.filtered_peak_1134	19	.	2.38864	4.20964	1.93470
chr1	53791591	53792399	C7Y8YACXX_8_7963.sorted.filtered_peak_1135	100	.	3.10598	12.69303	10.00989
chr1	53792993	53794165	C7Y8YACXX_8_7963.sorted.filtered_peak_1136	43	.	2.39149	6.72918	4.31359
chr1	53833740	53834128	C7Y8YACXX_8_7963.sorted.filtered_peak_1137	24	.	2.69531	4.78543	2.46232
chr1	53859110	53859683	C7Y8YACXX_8_7963.sorted.filtered_peak_1138	18	.	2.47040	4.14182	1.88159
chr1	53878777	53879438	C7Y8YACXX_8_7963.sorted.filtered_peak_1139	88	.	3.61975	11.49074	8.84938
chr1	54147804	54148092	C7Y8YACXX_8_7963.sorted.filtered_peak_1140	16	.	2.39101	3.87892	1.65107
chr1	54204741	54205243	C7Y8YACXX_8_7963.sorted.filtered_peak_1141	21	.	2.61492	4.43146	2.13492
chr1	54231370	54232040	C7Y8YACXX_8_7963.sorted.filtered_peak_1142	49	.	3.17659	7.47190	4.99342
chr1	54248797	54249072	C7Y8YACXX_8_7963.sorted.filtered_peak_1143	22	.	2.68959	4.58196	2.26279
chr1	54303526	54304523	C7Y8YACXX_8_7963.sorted.filtered_peak_1144	248	.	4.86840	28.02433	24.89250
chr1	54355141	54355989	C7Y8YACXX_8_7963.sorted.filtered_peak_1145	127	.	4.04673	15.58185	12.79239
chr1	54411011	54412280	C7Y8YACXX_8_7963.sorted.filtered_peak_1146	316	.	4.37024	34.93413	31.62163
chr1	54518376	54519652	C7Y8YACXX_8_7963.sorted.filtered_peak_1147	323	.	4.70980	35.64441	32.35685
chr1	54535476	54536031	C7Y8YACXX_8_7963.sorted.filtered_peak_1148	22	.	2.67495	4.51260	2.22176
chr1	54665312	54666322	C7Y8YACXX_8_7963.sorted.filtered_peak_1149	127	.	4.14779	15.53201	12.79362
chr1	54696285	54697087	C7Y8YACXX_8_7963.sorted.filtered_peak_1150	14	.	2.39860	3.68429	1.47638
chr1	54750656	54750911	C7Y8YACXX_8_7963.sorted.filtered_peak_1151	18	.	2.31074	4.14781	1.87981
chr1	54752974	54753246	C7Y8YACXX_8_7963.sorted.filtered_peak_1152	28	.	2.51747	5.24776	2.88052
chr1	54822508	54822835	C7Y8YACXX_8_7963.sorted.filtered_peak_1153	13	.	2.31682	3.49116	1.31566
chr1	54871997	54873621	C7Y8YACXX_8_7963.sorted.filtered_peak_1154	72	.	2.68879	9.83349	7.28451
chr1	54925306	54925675	C7Y8YACXX_8_7963.sorted.filtered_peak_1155	11	.	2.31115	3.28363	1.14192
chr1	54929988	54930435	C7Y8YACXX_8_7963.sorted.filtered_peak_1156	11	.	2.36169	3.31249	1.17147
chr1	54946853	54947401	C7Y8YACXX_8_7963.sorted.filtered_peak_1157	17	.	2.35041	3.93436	1.70619
chr1	54953887	54954360	C7Y8YACXX_8_7963.sorted.filtered_peak_1158	82	.	3.28383	10.84941	8.20376
chr1	54954953	54955419	C7Y8YACXX_8_7963.sorted.filtered_peak_1159	55	.	2.87867	8.04123	5.51747
chr1	55007736	55007986	C7Y8YACXX_8_7963.sorted.filtered_peak_1160	18	.	2.45488	4.17925	1.89801
chr1	55031120	55031498	C7Y8YACXX_8_7963.sorted.filtered_peak_1161	17	.	2.62507	4.04389	1.79292
chr1	55137724	55138267	C7Y8YACXX_8_7963.sorted.filtered_peak_1162	21	.	2.65759	4.45772	2.15738
chr1	55181183	55182041	C7Y8YACXX_8_7963.sorted.filtered_peak_1163	109	.	4.07794	13.66590	10.96279
chr1	55230003	55230724	C7Y8YACXX_8_7963.sorted.filtered_peak_1164	386	.	5.75161	42.11621	38.61048
chr1	55264748	55265210	C7Y8YACXX_8_7963.sorted.filtered_peak_1165	17	.	2.17488	4.03879	1.78260
chr1	55266849	55267412	C7Y8YACXX_8_7963.sorted.filtered_peak_1166	69	.	3.11833	9.51791	6.91042
chr1	55273088	55273423	C7Y8YACXX_8_7963.sorted.filtered_peak_1167	16	.	2.27960	3.87166	1.64082
chr1	55278912	55279190	C7Y8YACXX_8_7963.sorted.filtered_peak_1168	34	.	2.77095	5.89878	3.46859
chr1	55332531	55332833	C7Y8YACXX_8_7963.sorted.filtered_peak_1169	24	.	2.85477	4.78454	2.44790
chr1	55352359	55353348	C7Y8YACXX_8_7963.sorted.filtered_peak_1170	59	.	2.98746	8.46967	5.92833
chr1	55461941	55462466	C7Y8YACXX_8_7963.sorted.filtered_peak_1171	30	.	2.75234	5.46989	3.08008
chr1	55487776	55488042	C7Y8YACXX_8_7963.sorted.filtered_peak_1172	16	.	2.59397	3.92693	1.67920
chr1	55593659	55594392	C7Y8YACXX_8_7963.sorted.filtered_peak_1173	26	.	2.71477	4.98116	2.66144
chr1	55604445	55604695	C7Y8YACXX_8_7963.sorted.filtered_peak_1174	24	.	2.53229	4.75032	2.42243
chr1	55606235	55606673	C7Y8YACXX_8_7963.sorted.filtered_peak_1175	69	.	3.49023	9.51327	6.91139
chr1	55616894	55617226	C7Y8YACXX_8_7963.sorted.filtered_peak_1176	36	.	3.01417	6.11501	3.69446
chr1	55668847	55669115	C7Y8YACXX_8_7963.sorted.filtered_peak_1177	21	.	2.66000	4.47333	2.17112
chr1	55680688	55681412	C7Y8YACXX_8_7963.sorted.filtered_peak_1178	55	.	2.85760	8.05169	5.53937
chr1	55723678	55724096	C7Y8YACXX_8_7963.sorted.filtered_peak_1179	31	.	3.00074	5.58214	3.19518
chr1	55743238	55743581	C7Y8YACXX_8_7963.sorted.filtered_peak_1180	24	.	2.68341	4.78905	2.46566
chr1	57297694	57298045	C7Y8YACXX_8_7963.sorted.filtered_peak_1181	21	.	2.71719	4.42155	2.14929
chr1	57773040	57773469	C7Y8YACXX_8_7963.sorted.filtered_peak_1182	38	.	3.17132	6.28798	3.85030
chr1	58857757	58858078	C7Y8YACXX_8_7963.sorted.filtered_peak_1183	26	.	2.93398	5.05215	2.68917
chr1	59011702	59012838	C7Y8YACXX_8_7963.sorted.filtered_peak_1184	183	.	4.00064	21.32616	18.37606
chr1	59118228	59118616	C7Y8YACXX_8_7963.sorted.filtered_peak_1185	36	.	3.02535	6.05279	3.62879
chr1	59165299	59165968	C7Y8YACXX_8_7963.sorted.filtered_peak_1186	107	.	4.32907	13.51102	10.77266
chr1	59183768	59184334	C7Y8YACXX_8_7963.sorted.filtered_peak_1187	40	.	2.94107	6.52853	4.07415
chr1	59192304	59192855	C7Y8YACXX_8_7963.sorted.filtered_peak_1188	24	.	2.84767	4.80777	2.48771
chr1	59220435	59221566	C7Y8YACXX_8_7963.sorted.filtered_peak_1189	69	.	3.21768	9.48952	6.90022
chr1	59249300	59250940	C7Y8YACXX_8_7963.sorted.filtered_peak_1190	182	.	3.05380	21.17798	18.27622
chr1	59281005	59281255	C7Y8YACXX_8_7963.sorted.filtered_peak_1191	18	.	2.08713	4.16890	1.89778
chr1	59281526	59282306	C7Y8YACXX_8_7963.sorted.filtered_peak_1192	70	.	2.93054	9.67667	7.06837
chr1	59369117	59369949	C7Y8YACXX_8_7963.sorted.filtered_peak_1193	84	.	3.48726	11.11677	8.43476
chr1	59388023	59388513	C7Y8YACXX_8_7963.sorted.filtered_peak_1194	27	.	2.73379	5.10600	2.74626
chr1	59407234	59408051	C7Y8YACXX_8_7963.sorted.filtered_peak_1195	126	.	4.12152	15.44528	12.62523
chr1	59434029	59434545	C7Y8YACXX_8_7963.sorted.filtered_peak_1196	72	.	3.56307	9.92344	7.28953
chr1	59453097	59453354	C7Y8YACXX_8_7963.sorted.filtered_peak_1197	19	.	2.57548	4.16783	1.91017
chr1	59473652	59474024	C7Y8YACXX_8_7963.sorted.filtered_peak_1198	21	.	2.49716	4.42786	2.13647
chr1	59485725	59486482	C7Y8YACXX_8_7963.sorted.filtered_peak_1199	57	.	3.22921	8.28786	5.75786
chr1	59510627	59511093	C7Y8YACXX_8_7963.sorted.filtered_peak_1200	15	.	2.24049	3.75010	1.52697
chr1	59512276	59512666	C7Y8YACXX_8_7963.sorted.filtered_peak_1201	41	.	2.96947	6.63389	4.16681
chr1	59536940	59537289	C7Y8YACXX_8_7963.sorted.filtered_peak_1202	37	.	3.11420	6.13296	3.70230
chr1	59612390	59613086	C7Y8YACXX_8_7963.sorted.filtered_peak_1203	30	.	2.55274	5.42311	3.03132
chr1	59749223	59749497	C7Y8YACXX_8_7963.sorted.filtered_peak_1204	12	.	2.36226	3.41199	1.25407
chr1	59762017	59763084	C7Y8YACXX_8_7963.sorted.filtered_peak_1205	127	.	3.61530	15.51188	12.74937
chr1	60010447	60010741	C7Y8YACXX_8_7963.sorted.filtered_peak_1206	21	.	2.67702	4.46734	2.17276
chr1	60026474	60026786	C7Y8YACXX_8_7963.sorted.filtered_peak_1207	17	.	2.63664	4.06323	1.79943
chr1	60036033	60036557	C7Y8YACXX_8_7963.sorted.filtered_peak_1208	75	.	3.61592	10.13524	7.51469
chr1	60163107	60163433	C7Y8YACXX_8_7963.sorted.filtered_peak_1209	22	.	2.60206	4.49766	2.21351
chr1	60225005	60225527	C7Y8YACXX_8_7963.sorted.filtered_peak_1210	20	.	2.55044	4.26937	2.00006
chr1	60280183	60280608	C7Y8YACXX_8_7963.sorted.filtered_peak_1211	57	.	3.48143	8.35942	5.79548
chr1	60908129	60908577	C7Y8YACXX_8_7963.sorted.filtered_peak_1212	16	.	2.58145	3.89260	1.65300
chr1	61508637	61509085	C7Y8YACXX_8_7963.sorted.filtered_peak_1213	63	.	3.75023	8.96576	6.38200
chr1	61515569	61516138	C7Y8YACXX_8_7963.sorted.filtered_peak_1214	43	.	2.93242	6.81051	4.32111
chr1	61542529	61543983	C7Y8YACXX_8_7963.sorted.filtered_peak_1215	99	.	3.15553	12.61317	9.91572
chr1	61736777	61737110	C7Y8YACXX_8_7963.sorted.filtered_peak_1216	28	.	2.71717	5.18983	2.83628
chr1	61767972	61768358	C7Y8YACXX_8_7963.sorted.filtered_peak_1217	15	.	2.34785	3.71176	1.50764
chr1	61784436	61784745	C7Y8YACXX_8_7963.sorted.filtered_peak_1218	12	.	2.19558	3.35867	1.21412
chr1	61797917	61798167	C7Y8YACXX_8_7963.sorted.filtered_peak_1219	21	.	2.61403	4.43397	2.13664
chr1	61858273	61858604	C7Y8YACXX_8_7963.sorted.filtered_peak_1220	12	.	2.43785	3.44720	1.26799
chr1	61918939	61919312	C7Y8YACXX_8_7963.sorted.filtered_peak_1221	30	.	2.78383	5.45711	3.07725
chr1	62054306	62054668	C7Y8YACXX_8_7963.sorted.filtered_peak_1222	43	.	3.26777	6.80381	4.34835
chr1	62190317	62191346	C7Y8YACXX_8_7963.sorted.filtered_peak_1223	102	.	3.99783	12.94406	10.23335
chr1	62207849	62208503	C7Y8YACXX_8_7963.sorted.filtered_peak_1224	16	.	2.46656	3.84645	1.61113
chr1	62462771	62463148	C7Y8YACXX_8_7963.sorted.filtered_peak_1225	13	.	2.47462	3.55512	1.35617
chr1	62737582	62738213	C7Y8YACXX_8_7963.sorted.filtered_peak_1226	19	.	2.65568	4.25726	1.98596
chr1	62901596	62902978	C7Y8YACXX_8_7963.sorted.filtered_peak_1227	271	.	3.99381	30.25936	27.12514
chr1	62916045	62916493	C7Y8YACXX_8_7963.sorted.filtered_peak_1228	22	.	2.75213	4.50740	2.21544
chr1	63153696	63154325	C7Y8YACXX_8_7963.sorted.filtered_peak_1229	24	.	2.57562	4.81843	2.48037
chr1	63249274	63250119	C7Y8YACXX_8_7963.sorted.filtered_peak_1230	256	.	5.11100	28.83667	25.68894
chr1	63307273	63307601	C7Y8YACXX_8_7963.sorted.filtered_peak_1231	45	.	3.41254	6.99509	4.51110
chr1	63512360	63512833	C7Y8YACXX_8_7963.sorted.filtered_peak_1232	18	.	2.48722	4.16351	1.89129
chr1	63577823	63578156	C7Y8YACXX_8_7963.sorted.filtered_peak_1233	30	.	2.86295	5.42792	3.06013
chr1	63782877	63783273	C7Y8YACXX_8_7963.sorted.filtered_peak_1234	18	.	2.53469	4.06292	1.80556
chr1	63832887	63834096	C7Y8YACXX_8_7963.sorted.filtered_peak_1235	141	.	4.06922	16.97433	14.19324
chr1	63901253	63901503	C7Y8YACXX_8_7963.sorted.filtered_peak_1236	17	.	2.61872	4.00024	1.74151
chr1	63988534	63989409	C7Y8YACXX_8_7963.sorted.filtered_peak_1237	202	.	4.70238	23.27210	20.25182
chr1	64058809	64060251	C7Y8YACXX_8_7963.sorted.filtered_peak_1238	90	.	3.48017	11.73649	9.04772
chr1	64081482	64081861	C7Y8YACXX_8_7963.sorted.filtered_peak_1239	70	.	3.78149	9.68113	7.07357
chr1	64116878	64117458	C7Y8YACXX_8_7963.sorted.filtered_peak_1240	18	.	2.52061	4.16393	1.89812
chr1	64651879	64652212	C7Y8YACXX_8_7963.sorted.filtered_peak_1241	16	.	2.55463	3.82391	1.60283
chr1	65210360	65210630	C7Y8YACXX_8_7963.sorted.filtered_peak_1242	23	.	2.65598	4.68733	2.36649
chr1	65289900	65290156	C7Y8YACXX_8_7963.sorted.filtered_peak_1243	27	.	2.72137	5.11031	2.74447
chr1	65292751	65293063	C7Y8YACXX_8_7963.sorted.filtered_peak_1244	33	.	2.79913	5.79190	3.38022
chr1	65329566	65330472	C7Y8YACXX_8_7963.sorted.filtered_peak_1245	59	.	3.38766	8.45161	5.92829
chr1	65422610	65422975	C7Y8YACXX_8_7963.sorted.filtered_peak_1246	19	.	2.46647	4.17214	1.91457
chr1	65431533	65432745	C7Y8YACXX_8_7963.sorted.filtered_peak_1247	110	.	3.12153	13.70606	11.03153
chr1	65467939	65468566	C7Y8YACXX_8_7963.sorted.filtered_peak_1248	27	.	2.67386	5.12194	2.76441
chr1	65468846	65469131	C7Y8YACXX_8_7963.sorted.filtered_peak_1249	29	.	2.74210	5.34085	2.95961
chr1	65475344	65475709	C7Y8YACXX_8_7963.sorted.filtered_peak_1250	14	.	2.40638	3.59338	1.40728
chr1	65515656	65515958	C7Y8YACXX_8_7963.sorted.filtered_peak_1251	12	.	2.33452	3.45133	1.27497
chr1	65532385	65533116	C7Y8YACXX_8_7963.sorted.filtered_peak_1252	62	.	2.93863	8.81587	6.25781
chr1	65533299	65533697	C7Y8YACXX_8_7963.sorted.filtered_peak_1253	17	.	2.15427	4.04001	1.78662
chr1	65533879	65534129	C7Y8YACXX_8_7963.sorted.filtered_peak_1254	18	.	2.16854	4.13302	1.87189
chr1	65541046	65541577	C7Y8YACXX_8_7963.sorted.filtered_peak_1255	30	.	2.86047	5.38452	3.00417
chr1	65614400	65614992	C7Y8YACXX_8_7963.sorted.filtered_peak_1256	21	.	2.43641	4.46075	2.17012
chr1	65719595	65720633	C7Y8YACXX_8_7963.sorted.filtered_peak_1257	107	.	3.86821	13.50504	10.77686
chr1	65885388	65886745	C7Y8YACXX_8_7963.sorted.filtered_peak_1258	256	.	4.18949	28.74833	25.60259
chr1	65896636	65897125	C7Y8YACXX_8_7963.sorted.filtered_peak_1259	16	.	2.46025	3.92781	1.69384
chr1	65923612	65923946	C7Y8YACXX_8_7963.sorted.filtered_peak_1260	14	.	2.49653	3.62394	1.41667
chr1	65969037	65969287	C7Y8YACXX_8_7963.sorted.filtered_peak_1261	10	.	2.36051	3.21907	1.08043
chr1	66153254	66153786	C7Y8YACXX_8_7963.sorted.filtered_peak_1262	40	.	3.25734	6.54914	4.09166
chr1	66258329	66259008	C7Y8YACXX_8_7963.sorted.filtered_peak_1263	13	.	2.19998	3.55718	1.38084
chr1	66277648	66278199	C7Y8YACXX_8_7963.sorted.filtered_peak_1264	165	.	4.33122	19.44290	16.51526
chr1	66295791	66296501	C7Y8YACXX_8_7963.sorted.filtered_peak_1265	214	.	5.14761	24.45098	21.44688
chr1	66332128	66332482	C7Y8YACXX_8_7963.sorted.filtered_peak_1266	15	.	2.48382	3.73852	1.52277
chr1	66424538	66424789	C7Y8YACXX_8_7963.sorted.filtered_peak_1267	29	.	2.91328	5.31123	2.92644
chr1	66556646	66557052	C7Y8YACXX_8_7963.sorted.filtered_peak_1268	14	.	2.43826	3.64267	1.44340
chr1	66647962	66648870	C7Y8YACXX_8_7963.sorted.filtered_peak_1269	20	.	2.66779	4.38279	2.09022
chr1	66680790	66681140	C7Y8YACXX_8_7963.sorted.filtered_peak_1270	31	.	2.78332	5.58775	3.18895
chr1	66713296	66713681	C7Y8YACXX_8_7963.sorted.filtered_peak_1271	26	.	2.38659	4.97566	2.63129
chr1	66740466	66741161	C7Y8YACXX_8_7963.sorted.filtered_peak_1272	21	.	2.26744	4.40778	2.10743
chr1	66741764	66742283	C7Y8YACXX_8_7963.sorted.filtered_peak_1273	62	.	3.03989	8.86647	6.29533
chr1	66747975	66748470	C7Y8YACXX_8_7963.sorted.filtered_peak_1274	54	.	3.09415	8.00426	5.46863
chr1	66766420	66767138	C7Y8YACXX_8_7963.sorted.filtered_peak_1275	38	.	2.80264	6.27622	3.86132
chr1	66796221	66796792	C7Y8YACXX_8_7963.sorted.filtered_peak_1276	76	.	2.80345	10.21833	7.62950
chr1	66801621	66802081	C7Y8YACXX_8_7963.sorted.filtered_peak_1277	90	.	2.94743	11.76506	9.07373
chr1	66815808	66816214	C7Y8YACXX_8_7963.sorted.filtered_peak_1278	37	.	2.51368	6.21643	3.78447
chr1	66823258	66823696	C7Y8YACXX_8_7963.sorted.filtered_peak_1279	35	.	2.79337	5.96183	3.54558
chr1	66840318	66840724	C7Y8YACXX_8_7963.sorted.filtered_peak_1280	59	.	3.01974	8.51383	5.94109
chr1	66902198	66902611	C7Y8YACXX_8_7963.sorted.filtered_peak_1281	37	.	2.85235	6.15940	3.72179
chr1	66904495	66904895	C7Y8YACXX_8_7963.sorted.filtered_peak_1282	12	.	2.21243	3.44960	1.28805
chr1	66911264	66911666	C7Y8YACXX_8_7963.sorted.filtered_peak_1283	21	.	2.40489	4.48021	2.18081
chr1	66911976	66912467	C7Y8YACXX_8_7963.sorted.filtered_peak_1284	43	.	2.87625	6.76903	4.31257
chr1	67191809	67192072	C7Y8YACXX_8_7963.sorted.filtered_peak_1285	34	.	2.92551	5.91287	3.48704
chr1	67198468	67198796	C7Y8YACXX_8_7963.sorted.filtered_peak_1286	23	.	2.76893	4.65476	2.33741
chr1	67205099	67205414	C7Y8YACXX_8_7963.sorted.filtered_peak_1287	19	.	2.67718	4.23322	1.96535
chr1	67205678	67205928	C7Y8YACXX_8_7963.sorted.filtered_peak_1288	19	.	2.65540	4.19533	1.94161
chr1	67235322	67235728	C7Y8YACXX_8_7963.sorted.filtered_peak_1289	31	.	2.82344	5.54244	3.14204
chr1	67390233	67391350	C7Y8YACXX_8_7963.sorted.filtered_peak_1290	243	.	3.94598	27.49483	24.37646
chr1	67395466	67396547	C7Y8YACXX_8_7963.sorted.filtered_peak_1291	115	.	2.95269	14.27355	11.53954
chr1	67461685	67462112	C7Y8YACXX_8_7963.sorted.filtered_peak_1292	23	.	2.57087	4.61943	2.31047
chr1	67519090	67520247	C7Y8YACXX_8_7963.sorted.filtered_peak_1293	83	.	3.20836	11.02337	8.37495
chr1	67628594	67628925	C7Y8YACXX_8_7963.sorted.filtered_peak_1294	58	.	3.36543	8.43746	5.88119
chr1	67636480	67637131	C7Y8YACXX_8_7963.sorted.filtered_peak_1295	88	.	3.28499	11.46097	8.81474
chr1	67660146	67660627	C7Y8YACXX_8_7963.sorted.filtered_peak_1296	77	.	3.34636	10.39696	7.76307
chr1	67730643	67731010	C7Y8YACXX_8_7963.sorted.filtered_peak_1297	17	.	2.55165	4.03596	1.78430
chr1	67740342	67740637	C7Y8YACXX_8_7963.sorted.filtered_peak_1298	48	.	3.55347	7.36622	4.85344
chr1	67760655	67760997	C7Y8YACXX_8_7963.sorted.filtered_peak_1299	30	.	2.90189	5.37828	3.00154
chr1	67772897	67773469	C7Y8YACXX_8_7963.sorted.filtered_peak_1300	46	.	2.84137	7.10785	4.60635
chr1	67779796	67780173	C7Y8YACXX_8_7963.sorted.filtered_peak_1301	31	.	2.58770	5.57605	3.18705
chr1	67798647	67799239	C7Y8YACXX_8_7963.sorted.filtered_peak_1302	102	.	3.67211	12.93438	10.23437
chr1	67884602	67884891	C7Y8YACXX_8_7963.sorted.filtered_peak_1303	19	.	2.68533	4.23951	1.96576
chr1	67895976	67896856	C7Y8YACXX_8_7963.sorted.filtered_peak_1304	216	.	4.23687	24.74488	21.68903
chr1	67966168	67966490	C7Y8YACXX_8_7963.sorted.filtered_peak_1305	47	.	3.39402	7.27622	4.77456
chr1	68027346	68027649	C7Y8YACXX_8_7963.sorted.filtered_peak_1306	27	.	2.68165	5.07872	2.70865
chr1	68140051	68140777	C7Y8YACXX_8_7963.sorted.filtered_peak_1307	28	.	2.73721	5.20095	2.84959
chr1	68150532	68151752	C7Y8YACXX_8_7963.sorted.filtered_peak_1308	158	.	3.34697	18.65973	15.83303
chr1	68151979	68152501	C7Y8YACXX_8_7963.sorted.filtered_peak_1309	20	.	1.95817	4.38607	2.09919
chr1	68962207	68963207	C7Y8YACXX_8_7963.sorted.filtered_peak_1310	52	.	3.04231	7.77250	5.27439
chr1	70670955	70671742	C7Y8YACXX_8_7963.sorted.filtered_peak_1311	204	.	4.64805	23.44574	20.44467
chr1	70686719	70687644	C7Y8YACXX_8_7963.sorted.filtered_peak_1312	184	.	4.51282	21.40218	18.48454
chr1	70819863	70820868	C7Y8YACXX_8_7963.sorted.filtered_peak_1313	152	.	4.49624	18.14584	15.27668
chr1	70876232	70877369	C7Y8YACXX_8_7963.sorted.filtered_peak_1314	177	.	4.40161	20.71049	17.76705
chr1	70994208	70994680	C7Y8YACXX_8_7963.sorted.filtered_peak_1315	23	.	2.80000	4.70403	2.38351
chr1	71150990	71151318	C7Y8YACXX_8_7963.sorted.filtered_peak_1316	34	.	3.02767	5.81483	3.41433
chr1	71230398	71230688	C7Y8YACXX_8_7963.sorted.filtered_peak_1317	22	.	2.78185	4.58572	2.27896
chr1	71375159	71375422	C7Y8YACXX_8_7963.sorted.filtered_peak_1318	16	.	2.48939	3.86736	1.64706
chr1	71534068	71534407	C7Y8YACXX_8_7963.sorted.filtered_peak_1319	31	.	2.99131	5.54710	3.15253
chr1	71546314	71547200	C7Y8YACXX_8_7963.sorted.filtered_peak_1320	149	.	4.13408	17.71635	14.90747
chr1	72748732	72749467	C7Y8YACXX_8_7963.sorted.filtered_peak_1321	21	.	2.52635	4.49366	2.19058
chr1	73088982	73089250	C7Y8YACXX_8_7963.sorted.filtered_peak_1322	16	.	2.54632	3.83526	1.61488
chr1	74663519	74664390	C7Y8YACXX_8_7963.sorted.filtered_peak_1323	232	.	4.87758	26.32656	23.24908
chr1	74969848	74970170	C7Y8YACXX_8_7963.sorted.filtered_peak_1324	22	.	2.72806	4.53201	2.22222
chr1	75198440	75199658	C7Y8YACXX_8_7963.sorted.filtered_peak_1325	102	.	3.56941	12.96004	10.26743
chr1	75310356	75310637	C7Y8YACXX_8_7963.sorted.filtered_peak_1326	17	.	2.57455	4.02816	1.77081
chr1	76189880	76190742	C7Y8YACXX_8_7963.sorted.filtered_peak_1327	160	.	4.38831	18.92702	16.00138
chr1	76251439	76252409	C7Y8YACXX_8_7963.sorted.filtered_peak_1328	132	.	4.07553	16.03575	13.27095
chr1	76457440	76457690	C7Y8YACXX_8_7963.sorted.filtered_peak_1329	15	.	2.48378	3.74312	1.52059
chr1	76489258	76489966	C7Y8YACXX_8_7963.sorted.filtered_peak_1330	51	.	3.20127	7.62596	5.10302
chr1	76518579	76518982	C7Y8YACXX_8_7963.sorted.filtered_peak_1331	29	.	2.93173	5.38102	2.99780
chr1	76539998	76540581	C7Y8YACXX_8_7963.sorted.filtered_peak_1332	41	.	2.86717	6.62047	4.17765
chr1	76619690	76620657	C7Y8YACXX_8_7963.sorted.filtered_peak_1333	56	.	3.34127	8.24052	5.69411
chr1	76760365	76760963	C7Y8YACXX_8_7963.sorted.filtered_peak_1334	15	.	2.41399	3.72496	1.50686
chr1	77684603	77685433	C7Y8YACXX_8_7963.sorted.filtered_peak_1335	90	.	3.85175	11.67826	9.01962
chr1	77897037	77897602	C7Y8YACXX_8_7963.sorted.filtered_peak_1336	24	.	2.83030	4.74138	2.42474
chr1	78097698	78097991	C7Y8YACXX_8_7963.sorted.filtered_peak_1337	15	.	2.47812	3.74648	1.52814
chr1	78147775	78149607	C7Y8YACXX_8_7963.sorted.filtered_peak_1338	142	.	3.38153	17.05059	14.21766
chr1	78224716	78225887	C7Y8YACXX_8_7963.sorted.filtered_peak_1339	90	.	3.44660	11.67295	9.02648
chr1	78245115	78245781	C7Y8YACXX_8_7963.sorted.filtered_peak_1340	76	.	3.62369	10.34109	7.69574
chr1	78443821	78445363	C7Y8YACXX_8_7963.sorted.filtered_peak_1341	156	.	3.58840	18.56253	15.66369
chr1	78469770	78470920	C7Y8YACXX_8_7963.sorted.filtered_peak_1342	107	.	3.30590	13.47298	10.78047
chr1	78580191	78580480	C7Y8YACXX_8_7963.sorted.filtered_peak_1343	15	.	2.38973	3.75932	1.54117
chr1	79115253	79115645	C7Y8YACXX_8_7963.sorted.filtered_peak_1344	22	.	2.44889	4.55619	2.24775
chr1	79506180	79506529	C7Y8YACXX_8_7963.sorted.filtered_peak_1345	21	.	2.48698	4.42171	2.12596
chr1	79658945	79659196	C7Y8YACXX_8_7963.sorted.filtered_peak_1346	17	.	2.43969	3.98230	1.72984
chr1	83974023	83974584	C7Y8YACXX_8_7963.sorted.filtered_peak_1347	43	.	3.15286	6.75652	4.30348
chr1	84326223	84326722	C7Y8YACXX_8_7963.sorted.filtered_peak_1348	19	.	2.49351	4.23709	1.95853
chr1	84464726	84465082	C7Y8YACXX_8_7963.sorted.filtered_peak_1349	28	.	2.58832	5.17896	2.81386
chr1	84532682	84533008	C7Y8YACXX_8_7963.sorted.filtered_peak_1350	16	.	2.57617	3.87094	1.63015
chr1	84543364	84543937	C7Y8YACXX_8_7963.sorted.filtered_peak_1351	50	.	3.17029	7.59818	5.07783
chr1	84609710	84610276	C7Y8YACXX_8_7963.sorted.filtered_peak_1352	89	.	3.56387	11.58352	8.92549
chr1	84618241	84618610	C7Y8YACXX_8_7963.sorted.filtered_peak_1353	22	.	2.73517	4.60829	2.28860
chr1	84764136	84764530	C7Y8YACXX_8_7963.sorted.filtered_peak_1354	20	.	2.50197	4.30391	2.02366
chr1	84768615	84768865	C7Y8YACXX_8_7963.sorted.filtered_peak_1355	27	.	2.69193	5.14533	2.78987
chr1	84899276	84899840	C7Y8YACXX_8_7963.sorted.filtered_peak_1356	50	.	3.04965	7.52147	5.01060
chr1	84900894	84901354	C7Y8YACXX_8_7963.sorted.filtered_peak_1357	18	.	2.32199	4.06668	1.82188
chr1	84907855	84908460	C7Y8YACXX_8_7963.sorted.filtered_peak_1358	100	.	4.76058	12.79610	10.07153
chr1	84944832	84945616	C7Y8YACXX_8_7963.sorted.filtered_peak_1359	132	.	4.22744	16.02818	13.24512
chr1	84971306	84972588	C7Y8YACXX_8_7963.sorted.filtered_peak_1360	158	.	3.75971	18.71552	15.82868
chr1	85038692	85039048	C7Y8YACXX_8_7963.sorted.filtered_peak_1361	41	.	2.64602	6.63180	4.18180
chr1	85039220	85040561	C7Y8YACXX_8_7963.sorted.filtered_peak_1362	73	.	3.15331	9.94674	7.35738
chr1	85086424	85086878	C7Y8YACXX_8_7963.sorted.filtered_peak_1363	106	.	4.10151	13.37022	10.62911
chr1	85155667	85156803	C7Y8YACXX_8_7963.sorted.filtered_peak_1364	168	.	3.88331	19.67883	16.83401
chr1	85238061	85238345	C7Y8YACXX_8_7963.sorted.filtered_peak_1365	22	.	2.62110	4.61651	2.29581
chr1	85248193	85248478	C7Y8YACXX_8_7963.sorted.filtered_peak_1366	28	.	2.85709	5.24672	2.87345
chr1	85320002	85320346	C7Y8YACXX_8_7963.sorted.filtered_peak_1367	35	.	2.92480	6.01311	3.59047
chr1	85328410	85329160	C7Y8YACXX_8_7963.sorted.filtered_peak_1368	23	.	2.66216	4.63395	2.31837
chr1	85410484	85411226	C7Y8YACXX_8_7963.sorted.filtered_peak_1369	153	.	4.65773	18.26620	15.38477
chr1	85425230	85425490	C7Y8YACXX_8_7963.sorted.filtered_peak_1370	22	.	2.70387	4.60609	2.28433
chr1	85438235	85438543	C7Y8YACXX_8_7963.sorted.filtered_peak_1371	10	.	2.14963	3.19463	1.08762
chr1	85439388	85439924	C7Y8YACXX_8_7963.sorted.filtered_peak_1372	13	.	2.26390	3.54319	1.35429
chr1	85454288	85454732	C7Y8YACXX_8_7963.sorted.filtered_peak_1373	31	.	2.89398	5.52516	3.13422
chr1	85462629	85462988	C7Y8YACXX_8_7963.sorted.filtered_peak_1374	36	.	2.53671	6.03414	3.61834
chr1	85464556	85464819	C7Y8YACXX_8_7963.sorted.filtered_peak_1375	20	.	2.26140	4.37943	2.08287
chr1	85493119	85493466	C7Y8YACXX_8_7963.sorted.filtered_peak_1376	22	.	2.67296	4.59620	2.27118
chr1	85514089	85514377	C7Y8YACXX_8_7963.sorted.filtered_peak_1377	17	.	2.47459	3.99397	1.75686
chr1	85527747	85528260	C7Y8YACXX_8_7963.sorted.filtered_peak_1378	61	.	3.47840	8.69287	6.13817
chr1	85666596	85667397	C7Y8YACXX_8_7963.sorted.filtered_peak_1379	31	.	2.64547	5.53007	3.14114
chr1	85706239	85706498	C7Y8YACXX_8_7963.sorted.filtered_peak_1380	26	.	2.91138	5.01697	2.65732
chr1	85724990	85725771	C7Y8YACXX_8_7963.sorted.filtered_peak_1381	94	.	3.71402	12.08091	9.40155
chr1	85741805	85742748	C7Y8YACXX_8_7963.sorted.filtered_peak_1382	276	.	4.78337	30.88590	27.68135
chr1	85763457	85764326	C7Y8YACXX_8_7963.sorted.filtered_peak_1383	58	.	3.32025	8.39763	5.85115
chr1	86173765	86174429	C7Y8YACXX_8_7963.sorted.filtered_peak_1384	99	.	3.93577	12.63349	9.91711
chr1	86729535	86729947	C7Y8YACXX_8_7963.sorted.filtered_peak_1385	12	.	2.40620	3.38038	1.24105
chr1	86846052	86846302	C7Y8YACXX_8_7963.sorted.filtered_peak_1386	17	.	2.54779	4.04020	1.79488
chr1	86861496	86862527	C7Y8YACXX_8_7963.sorted.filtered_peak_1387	103	.	3.87013	13.05901	10.32156
chr1	86895601	86895929	C7Y8YACXX_8_7963.sorted.filtered_peak_1388	24	.	2.61187	4.82742	2.48466
chr1	87122332	87122635	C7Y8YACXX_8_7963.sorted.filtered_peak_1389	14	.	2.50510	3.65032	1.43940
chr1	87169827	87171287	C7Y8YACXX_8_7963.sorted.filtered_peak_1390	131	.	3.54827	15.92407	13.17510
chr1	87299337	87299765	C7Y8YACXX_8_7963.sorted.filtered_peak_1391	12	.	2.40179	3.36410	1.22321
chr1	87379519	87380873	C7Y8YACXX_8_7963.sorted.filtered_peak_1392	256	.	4.28207	28.78609	25.65429
chr1	87793939	87794774	C7Y8YACXX_8_7963.sorted.filtered_peak_1393	45	.	2.29460	7.09251	4.59380
chr1	87797164	87797414	C7Y8YACXX_8_7963.sorted.filtered_peak_1394	15	.	1.77745	3.76187	1.54052
chr1	87800794	87801130	C7Y8YACXX_8_7963.sorted.filtered_peak_1395	43	.	2.35493	6.87269	4.39622
chr1	87852198	87852595	C7Y8YACXX_8_7963.sorted.filtered_peak_1396	37	.	3.08488	6.14079	3.70919
chr1	87869865	87870457	C7Y8YACXX_8_7963.sorted.filtered_peak_1397	131	.	4.35446	15.96252	13.13695
chr1	87901116	87901597	C7Y8YACXX_8_7963.sorted.filtered_peak_1398	76	.	3.87484	10.33132	7.69703
chr1	87915057	87915730	C7Y8YACXX_8_7963.sorted.filtered_peak_1399	37	.	2.82056	6.09979	3.70321
chr1	87916399	87916915	C7Y8YACXX_8_7963.sorted.filtered_peak_1400	52	.	3.18932	7.70796	5.20116
chr1	88419463	88419767	C7Y8YACXX_8_7963.sorted.filtered_peak_1401	38	.	3.16326	6.34396	3.89117
chr1	88646215	88646465	C7Y8YACXX_8_7963.sorted.filtered_peak_1402	29	.	2.93673	5.37529	2.98687
chr1	88766770	88767071	C7Y8YACXX_8_7963.sorted.filtered_peak_1403	19	.	2.61981	4.18103	1.91263
chr1	89149375	89150678	C7Y8YACXX_8_7963.sorted.filtered_peak_1404	252	.	4.32690	28.35236	25.26521
chr1	89257181	89257431	C7Y8YACXX_8_7963.sorted.filtered_peak_1405	17	.	2.59142	3.98909	1.74251
chr1	89348708	89349074	C7Y8YACXX_8_7963.sorted.filtered_peak_1406	16	.	2.54630	3.85729	1.63962
chr1	89356427	89356700	C7Y8YACXX_8_7963.sorted.filtered_peak_1407	21	.	2.14760	4.41123	2.11200
chr1	89356904	89357837	C7Y8YACXX_8_7963.sorted.filtered_peak_1408	164	.	3.94912	19.28618	16.43500
chr1	89457954	89459018	C7Y8YACXX_8_7963.sorted.filtered_peak_1409	126	.	3.59637	15.45866	12.64078
chr1	89464407	89464657	C7Y8YACXX_8_7963.sorted.filtered_peak_1410	24	.	2.57012	4.83096	2.49094
chr1	89488156	89488753	C7Y8YACXX_8_7963.sorted.filtered_peak_1411	72	.	3.66180	9.85209	7.26477
chr1	89530816	89531252	C7Y8YACXX_8_7963.sorted.filtered_peak_1412	63	.	3.55424	8.93361	6.35458
chr1	89535641	89536300	C7Y8YACXX_8_7963.sorted.filtered_peak_1413	19	.	2.61464	4.23657	1.96896
chr1	89550352	89550788	C7Y8YACXX_8_7963.sorted.filtered_peak_1414	23	.	2.76968	4.64196	2.31722
chr1	89591514	89592127	C7Y8YACXX_8_7963.sorted.filtered_peak_1415	63	.	3.05532	8.87489	6.31255
chr1	89594493	89594897	C7Y8YACXX_8_7963.sorted.filtered_peak_1416	31	.	2.53762	5.59411	3.19759
chr1	89664101	89664867	C7Y8YACXX_8_7963.sorted.filtered_peak_1417	19	.	2.29123	4.26793	1.98885
chr1	89724966	89725754	C7Y8YACXX_8_7963.sorted.filtered_peak_1418	16	.	2.30669	3.88126	1.64583
chr1	89740092	89740489	C7Y8YACXX_8_7963.sorted.filtered_peak_1419	14	.	2.05813	3.61796	1.42018
chr1	89744598	89745037	C7Y8YACXX_8_7963.sorted.filtered_peak_1420	39	.	2.71743	6.42171	3.98337
chr1	89751527	89753190	C7Y8YACXX_8_7963.sorted.filtered_peak_1421	83	.	3.39146	10.95398	8.38359
chr1	89760872	89761289	C7Y8YACXX_8_7963.sorted.filtered_peak_1422	91	.	3.86515	11.88597	9.18888
chr1	89776221	89776602	C7Y8YACXX_8_7963.sorted.filtered_peak_1423	52	.	3.30700	7.75628	5.23613
chr1	89823799	89824257	C7Y8YACXX_8_7963.sorted.filtered_peak_1424	38	.	3.01696	6.25651	3.81569
chr1	89948736	89949065	C7Y8YACXX_8_7963.sorted.filtered_peak_1425	33	.	2.99156	5.79973	3.38360
chr1	89953489	89953933	C7Y8YACXX_8_7963.sorted.filtered_peak_1426	35	.	3.07921	5.94112	3.53334
chr1	89989783	89991169	C7Y8YACXX_8_7963.sorted.filtered_peak_1427	66	.	3.01228	9.17410	6.64101
chr1	90018215	90018476	C7Y8YACXX_8_7963.sorted.filtered_peak_1428	39	.	3.10958	6.39193	3.92918
chr1	90072781	90073065	C7Y8YACXX_8_7963.sorted.filtered_peak_1429	38	.	2.26955	6.30783	3.86395
chr1	90076308	90076582	C7Y8YACXX_8_7963.sorted.filtered_peak_1430	19	.	1.97608	4.17012	1.90661
chr1	90077304	90077684	C7Y8YACXX_8_7963.sorted.filtered_peak_1431	33	.	2.22955	5.78952	3.38310
chr1	90098094	90099118	C7Y8YACXX_8_7963.sorted.filtered_peak_1432	71	.	2.74590	9.74090	7.16829
chr1	90123469	90123792	C7Y8YACXX_8_7963.sorted.filtered_peak_1433	34	.	2.68168	5.82021	3.40961
chr1	90125374	90125643	C7Y8YACXX_8_7963.sorted.filtered_peak_1434	20	.	2.44012	4.29566	2.00504
chr1	90158446	90158825	C7Y8YACXX_8_7963.sorted.filtered_peak_1435	15	.	2.34393	3.76006	1.54095
chr1	90164108	90164458	C7Y8YACXX_8_7963.sorted.filtered_peak_1436	16	.	2.44261	3.92683	1.68497
chr1	90185125	90185483	C7Y8YACXX_8_7963.sorted.filtered_peak_1437	26	.	2.36607	5.00841	2.65094
chr1	90186938	90187354	C7Y8YACXX_8_7963.sorted.filtered_peak_1438	37	.	2.50976	6.13753	3.70628
chr1	90190364	90190625	C7Y8YACXX_8_7963.sorted.filtered_peak_1439	24	.	2.36318	4.75076	2.41085
chr1	90205059	90205774	C7Y8YACXX_8_7963.sorted.filtered_peak_1440	85	.	3.51374	11.18168	8.52174
chr1	90223191	90223476	C7Y8YACXX_8_7963.sorted.filtered_peak_1441	16	.	2.31265	3.93678	1.69607
chr1	90228524	90229215	C7Y8YACXX_8_7963.sorted.filtered_peak_1442	75	.	3.67271	10.14226	7.51132
chr1	90286210	90287502	C7Y8YACXX_8_7963.sorted.filtered_peak_1443	38	.	2.75320	6.32235	3.88063
chr1	90308529	90309563	C7Y8YACXX_8_7963.sorted.filtered_peak_1444	43	.	2.69216	6.81054	4.34869
chr1	90321159	90321790	C7Y8YACXX_8_7963.sorted.filtered_peak_1445	32	.	2.73718	5.65625	3.26500
chr1	90336542	90336947	C7Y8YACXX_8_7963.sorted.filtered_peak_1446	46	.	3.48068	7.11405	4.61954
chr1	90412071	90412321	C7Y8YACXX_8_7963.sorted.filtered_peak_1447	27	.	2.83573	5.07840	2.71335
chr1	90452779	90453128	C7Y8YACXX_8_7963.sorted.filtered_peak_1448	29	.	2.80728	5.35405	2.97392
chr1	90460226	90461396	C7Y8YACXX_8_7963.sorted.filtered_peak_1449	97	.	3.43613	12.41038	9.75877
chr1	90518821	90519071	C7Y8YACXX_8_7963.sorted.filtered_peak_1450	12	.	2.41263	3.37285	1.20690
chr1	91316844	91317481	C7Y8YACXX_8_7963.sorted.filtered_peak_1451	31	.	2.75088	5.52164	3.14600
chr1	91486869	91488180	C7Y8YACXX_8_7963.sorted.filtered_peak_1452	172	.	3.98565	20.13138	17.20478
chr1	91590450	91590891	C7Y8YACXX_8_7963.sorted.filtered_peak_1453	45	.	3.07056	6.99739	4.51200
chr1	91852676	91853233	C7Y8YACXX_8_7963.sorted.filtered_peak_1454	1893	.	13.20118	195.08429	189.36319
chr1	91966034	91967220	C7Y8YACXX_8_7963.sorted.filtered_peak_1455	123	.	3.31581	15.11641	12.35803
chr1	92014117	92015133	C7Y8YACXX_8_7963.sorted.filtered_peak_1456	55	.	2.85935	8.01392	5.51078
chr1	92021394	92022639	C7Y8YACXX_8_7963.sorted.filtered_peak_1457	102	.	3.31771	12.93226	10.26209
chr1	92112804	92113159	C7Y8YACXX_8_7963.sorted.filtered_peak_1458	20	.	2.66286	4.31327	2.03062
chr1	92138358	92138729	C7Y8YACXX_8_7963.sorted.filtered_peak_1459	19	.	2.68795	4.23325	1.95317
chr1	92150064	92150684	C7Y8YACXX_8_7963.sorted.filtered_peak_1460	44	.	3.19794	6.93540	4.45487
chr1	92163015	92163474	C7Y8YACXX_8_7963.sorted.filtered_peak_1461	63	.	3.44727	8.96679	6.39925
chr1	92178786	92179372	C7Y8YACXX_8_7963.sorted.filtered_peak_1462	42	.	3.09100	6.69813	4.23007
chr1	92269293	92270832	C7Y8YACXX_8_7963.sorted.filtered_peak_1463	91	.	3.19789	11.83500	9.15811
chr1	92341836	92342148	C7Y8YACXX_8_7963.sorted.filtered_peak_1464	12	.	2.24471	3.39176	1.25222
chr1	92348991	92349320	C7Y8YACXX_8_7963.sorted.filtered_peak_1465	20	.	2.25105	4.31814	2.03699
chr1	92350991	92351912	C7Y8YACXX_8_7963.sorted.filtered_peak_1466	52	.	2.87702	7.79915	5.28714
chr1	92413869	92414824	C7Y8YACXX_8_7963.sorted.filtered_peak_1467	36	.	3.13079	6.13197	3.69889
chr1	92545757	92546457	C7Y8YACXX_8_7963.sorted.filtered_peak_1468	119	.	4.34540	14.71192	11.93550
chr1	92764014	92764928	C7Y8YACXX_8_7963.sorted.filtered_peak_1469	130	.	3.92414	15.79918	13.05586
chr1	92781294	92782070	C7Y8YACXX_8_7963.sorted.filtered_peak_1470	118	.	3.69258	14.65523	11.85693
chr1	92788964	92790176	C7Y8YACXX_8_7963.sorted.filtered_peak_1471	38	.	3.05683	6.32098	3.89600
chr1	92831282	92832042	C7Y8YACXX_8_7963.sorted.filtered_peak_1472	55	.	3.13746	8.01788	5.52673
chr1	92833126	92833387	C7Y8YACXX_8_7963.sorted.filtered_peak_1473	22	.	2.48996	4.56527	2.24571
chr1	92876305	92876779	C7Y8YACXX_8_7963.sorted.filtered_peak_1474	38	.	3.05237	6.28554	3.86164
chr1	92925288	92925758	C7Y8YACXX_8_7963.sorted.filtered_peak_1475	18	.	2.45356	4.08422	1.82537
chr1	92930334	92930673	C7Y8YACXX_8_7963.sorted.filtered_peak_1476	15	.	2.25229	3.72522	1.51686
chr1	92932392	92932783	C7Y8YACXX_8_7963.sorted.filtered_peak_1477	13	.	2.26056	3.51410	1.32890
chr1	92939745	92940031	C7Y8YACXX_8_7963.sorted.filtered_peak_1478	26	.	2.47612	4.95703	2.60863
chr1	92941755	92942048	C7Y8YACXX_8_7963.sorted.filtered_peak_1479	20	.	2.29348	4.32871	2.04812
chr1	92950107	92950387	C7Y8YACXX_8_7963.sorted.filtered_peak_1480	17	.	1.89185	3.97505	1.72365
chr1	92950673	92950946	C7Y8YACXX_8_7963.sorted.filtered_peak_1481	17	.	1.90125	4.04215	1.79722
chr1	92951200	92951893	C7Y8YACXX_8_7963.sorted.filtered_peak_1482	81	.	2.75297	10.82617	8.16069
chr1	92952386	92952640	C7Y8YACXX_8_7963.sorted.filtered_peak_1483	16	.	1.89286	3.89042	1.65339
chr1	92970048	92970648	C7Y8YACXX_8_7963.sorted.filtered_peak_1484	24	.	2.73128	4.78980	2.46275
chr1	93002394	93003096	C7Y8YACXX_8_7963.sorted.filtered_peak_1485	83	.	3.42979	10.99895	8.35838
chr1	93003534	93003967	C7Y8YACXX_8_7963.sorted.filtered_peak_1486	81	.	3.36488	10.76528	8.12571
chr1	93004340	93004611	C7Y8YACXX_8_7963.sorted.filtered_peak_1487	17	.	2.16767	3.96291	1.71238
chr1	93010333	93010675	C7Y8YACXX_8_7963.sorted.filtered_peak_1488	30	.	3.01299	5.39121	3.02177
chr1	93028920	93029420	C7Y8YACXX_8_7963.sorted.filtered_peak_1489	31	.	2.90184	5.56429	3.17160
chr1	93042974	93043398	C7Y8YACXX_8_7963.sorted.filtered_peak_1490	17	.	2.17469	4.03940	1.78413
chr1	93049330	93050234	C7Y8YACXX_8_7963.sorted.filtered_peak_1491	63	.	3.00201	8.87653	6.31020
chr1	93064520	93065240	C7Y8YACXX_8_7963.sorted.filtered_peak_1492	16	.	2.50636	3.91728	1.67716
chr1	93249717	93251250	C7Y8YACXX_8_7963.sorted.filtered_peak_1493	23	.	2.59850	4.63925	2.32254
chr1	93297318	93298165	C7Y8YACXX_8_7963.sorted.filtered_peak_1494	245	.	4.78763	27.68731	24.58566
chr1	93324240	93324713	C7Y8YACXX_8_7963.sorted.filtered_peak_1495	39	.	3.03210	6.41093	3.96090
chr1	93343058	93343319	C7Y8YACXX_8_7963.sorted.filtered_peak_1496	42	.	3.34481	6.72749	4.24066
chr1	93419098	93419459	C7Y8YACXX_8_7963.sorted.filtered_peak_1497	35	.	2.63511	5.92264	3.51386
chr1	93426592	93427420	C7Y8YACXX_8_7963.sorted.filtered_peak_1498	51	.	2.44251	7.69512	5.16137
chr1	93427723	93428310	C7Y8YACXX_8_7963.sorted.filtered_peak_1499	56	.	2.56980	8.20105	5.64550
chr1	93438574	93438880	C7Y8YACXX_8_7963.sorted.filtered_peak_1500	19	.	2.40768	4.26415	1.98033
chr1	93446142	93447105	C7Y8YACXX_8_7963.sorted.filtered_peak_1501	68	.	3.27716	9.45040	6.87449
chr1	93456209	93456760	C7Y8YACXX_8_7963.sorted.filtered_peak_1502	33	.	2.68253	5.76201	3.35981
chr1	93459651	93460005	C7Y8YACXX_8_7963.sorted.filtered_peak_1503	34	.	2.65447	5.84868	3.43450
chr1	93487231	93487481	C7Y8YACXX_8_7963.sorted.filtered_peak_1504	28	.	2.78861	5.16967	2.80097
chr1	93507790	93508574	C7Y8YACXX_8_7963.sorted.filtered_peak_1505	50	.	3.20737	7.53575	5.05894
chr1	93544339	93545118	C7Y8YACXX_8_7963.sorted.filtered_peak_1506	123	.	3.68078	15.12275	12.35980
chr1	93545970	93546503	C7Y8YACXX_8_7963.sorted.filtered_peak_1507	30	.	2.37648	5.37846	3.00043
chr1	93645126	93647084	C7Y8YACXX_8_7963.sorted.filtered_peak_1508	170	.	3.36315	19.89684	17.00379
chr1	93685132	93685472	C7Y8YACXX_8_7963.sorted.filtered_peak_1509	26	.	2.82522	5.01656	2.66500
chr1	93770055	93770558	C7Y8YACXX_8_7963.sorted.filtered_peak_1510	19	.	2.50484	4.15866	1.90165
chr1	93811014	93812323	C7Y8YACXX_8_7963.sorted.filtered_peak_1511	108	.	3.21037	13.56834	10.85543
chr1	94080885	94081440	C7Y8YACXX_8_7963.sorted.filtered_peak_1512	20	.	2.47449	4.35627	2.06353
chr1	94095026	94095300	C7Y8YACXX_8_7963.sorted.filtered_peak_1513	29	.	2.82722	5.31408	2.93672
chr1	94311482	94312429	C7Y8YACXX_8_7963.sorted.filtered_peak_1514	92	.	3.07136	11.96543	9.24821
chr1	94312604	94313759	C7Y8YACXX_8_7963.sorted.filtered_peak_1515	112	.	3.21813	13.98001	11.24880
chr1	94328053	94328479	C7Y8YACXX_8_7963.sorted.filtered_peak_1516	13	.	2.47859	3.57119	1.37338
chr1	94344078	94345162	C7Y8YACXX_8_7963.sorted.filtered_peak_1517	79	.	3.36437	10.52051	7.90137
chr1	94369665	94370025	C7Y8YACXX_8_7963.sorted.filtered_peak_1518	13	.	2.15822	3.51664	1.33406
chr1	94374220	94375586	C7Y8YACXX_8_7963.sorted.filtered_peak_1519	107	.	3.65398	13.43569	10.71045
chr1	94482860	94483456	C7Y8YACXX_8_7963.sorted.filtered_peak_1520	79	.	3.55812	10.59423	7.93655
chr1	94883439	94884363	C7Y8YACXX_8_7963.sorted.filtered_peak_1521	240	.	4.47402	27.13689	24.03713
chr1	94928527	94928780	C7Y8YACXX_8_7963.sorted.filtered_peak_1522	15	.	2.49157	3.79691	1.56834
chr1	95067813	95068427	C7Y8YACXX_8_7963.sorted.filtered_peak_1523	49	.	3.14746	7.45384	4.94430
chr1	95319952	95320505	C7Y8YACXX_8_7963.sorted.filtered_peak_1524	72	.	3.76860	9.91091	7.26904
chr1	95428248	95428665	C7Y8YACXX_8_7963.sorted.filtered_peak_1525	23	.	2.70436	4.65994	2.34028
chr1	95508871	95509244	C7Y8YACXX_8_7963.sorted.filtered_peak_1526	52	.	3.47807	7.79057	5.27973
chr1	95537987	95538949	C7Y8YACXX_8_7963.sorted.filtered_peak_1527	189	.	4.54452	21.97266	18.98513
chr1	95699244	95700194	C7Y8YACXX_8_7963.sorted.filtered_peak_1528	156	.	4.26667	18.49347	15.64830
chr1	97186812	97188134	C7Y8YACXX_8_7963.sorted.filtered_peak_1529	105	.	3.63132	13.21496	10.50978
chr1	98256812	98257144	C7Y8YACXX_8_7963.sorted.filtered_peak_1530	20	.	2.48724	4.29900	2.02268
chr1	98285868	98286203	C7Y8YACXX_8_7963.sorted.filtered_peak_1531	15	.	2.54578	3.81625	1.59781
chr1	98386016	98387250	C7Y8YACXX_8_7963.sorted.filtered_peak_1532	71	.	3.11529	9.76641	7.14368
chr1	98407754	98408397	C7Y8YACXX_8_7963.sorted.filtered_peak_1533	83	.	3.90200	11.04938	8.38081
chr1	98516744	98517019	C7Y8YACXX_8_7963.sorted.filtered_peak_1534	22	.	2.37289	4.49850	2.20362
chr1	98519668	98520122	C7Y8YACXX_8_7963.sorted.filtered_peak_1535	38	.	2.85682	6.29927	3.84540
chr1	98698290	98698574	C7Y8YACXX_8_7963.sorted.filtered_peak_1536	11	.	2.39114	3.30902	1.15399
chr1	98789120	98789970	C7Y8YACXX_8_7963.sorted.filtered_peak_1537	49	.	3.05231	7.38272	4.94912
chr1	98854007	98854506	C7Y8YACXX_8_7963.sorted.filtered_peak_1538	81	.	3.75720	10.73763	8.10803
chr1	98868407	98868682	C7Y8YACXX_8_7963.sorted.filtered_peak_1539	21	.	2.33992	4.47051	2.17039
chr1	98871146	98871698	C7Y8YACXX_8_7963.sorted.filtered_peak_1540	77	.	3.47282	10.42003	7.76491
chr1	99279432	99279787	C7Y8YACXX_8_7963.sorted.filtered_peak_1541	23	.	2.78719	4.68807	2.36036
chr1	99336807	99337507	C7Y8YACXX_8_7963.sorted.filtered_peak_1542	79	.	3.88880	10.62752	7.97673
chr1	100232054	100232410	C7Y8YACXX_8_7963.sorted.filtered_peak_1543	53	.	3.46061	7.93580	5.39277
chr1	100274206	100274559	C7Y8YACXX_8_7963.sorted.filtered_peak_1544	43	.	3.17441	6.81940	4.33315
chr1	100286045	100286386	C7Y8YACXX_8_7963.sorted.filtered_peak_1545	53	.	3.66553	7.92544	5.39871
chr1	100315154	100316173	C7Y8YACXX_8_7963.sorted.filtered_peak_1546	48	.	3.12965	7.33738	4.83524
chr1	100435115	100436083	C7Y8YACXX_8_7963.sorted.filtered_peak_1547	108	.	4.12909	13.57218	10.82316
chr1	100494271	100494732	C7Y8YACXX_8_7963.sorted.filtered_peak_1548	103	.	4.58172	13.09942	10.38299
chr1	100503234	100504704	C7Y8YACXX_8_7963.sorted.filtered_peak_1549	73	.	3.02863	9.90134	7.30103
chr1	100512241	100512727	C7Y8YACXX_8_7963.sorted.filtered_peak_1550	32	.	3.00949	5.64708	3.26169
chr1	100597967	100599236	C7Y8YACXX_8_7963.sorted.filtered_peak_1551	169	.	4.00187	19.88770	16.99619
chr1	100715174	100715892	C7Y8YACXX_8_7963.sorted.filtered_peak_1552	110	.	3.94505	13.82166	11.09085
chr1	100731251	100732189	C7Y8YACXX_8_7963.sorted.filtered_peak_1553	171	.	4.50829	20.10785	17.17152
chr1	100816728	100818506	C7Y8YACXX_8_7963.sorted.filtered_peak_1554	93	.	2.95786	12.01823	9.35147
chr1	100865862	100866340	C7Y8YACXX_8_7963.sorted.filtered_peak_1555	44	.	2.84009	6.92723	4.45067
chr1	100905647	100906129	C7Y8YACXX_8_7963.sorted.filtered_peak_1556	172	.	4.31237	20.19714	17.25254
chr1	100911214	100911469	C7Y8YACXX_8_7963.sorted.filtered_peak_1557	20	.	2.14773	4.39361	2.09516
chr1	100918250	100918593	C7Y8YACXX_8_7963.sorted.filtered_peak_1558	54	.	2.98088	7.93550	5.40665
chr1	100925009	100925353	C7Y8YACXX_8_7963.sorted.filtered_peak_1559	26	.	2.60271	5.01252	2.67447
chr1	100996470	100997011	C7Y8YACXX_8_7963.sorted.filtered_peak_1560	40	.	2.93404	6.56207	4.09610
chr1	101333947	101334207	C7Y8YACXX_8_7963.sorted.filtered_peak_1561	17	.	2.46435	3.97052	1.72952
chr1	101360441	101360913	C7Y8YACXX_8_7963.sorted.filtered_peak_1562	39	.	2.47552	6.36618	3.93349
chr1	101361130	101362439	C7Y8YACXX_8_7963.sorted.filtered_peak_1563	96	.	3.20529	12.32839	9.67554
chr1	101386843	101387095	C7Y8YACXX_8_7963.sorted.filtered_peak_1564	27	.	2.85543	5.07629	2.71433
chr1	101392762	101393337	C7Y8YACXX_8_7963.sorted.filtered_peak_1565	50	.	3.23788	7.57852	5.04508
chr1	101415081	101415439	C7Y8YACXX_8_7963.sorted.filtered_peak_1566	40	.	3.33629	6.52165	4.05806
chr1	101490816	101491938	C7Y8YACXX_8_7963.sorted.filtered_peak_1567	72	.	3.33307	9.81437	7.21116
chr1	101547100	101547476	C7Y8YACXX_8_7963.sorted.filtered_peak_1568	70	.	3.74423	9.64291	7.04194
chr1	101555184	101555638	C7Y8YACXX_8_7963.sorted.filtered_peak_1569	25	.	2.77281	4.89775	2.57565
chr1	101577549	101578210	C7Y8YACXX_8_7963.sorted.filtered_peak_1570	72	.	4.03173	9.89142	7.26784
chr1	101587915	101588505	C7Y8YACXX_8_7963.sorted.filtered_peak_1571	44	.	3.11884	6.89814	4.42234
chr1	101593787	101594687	C7Y8YACXX_8_7963.sorted.filtered_peak_1572	34	.	2.83970	5.88253	3.47391
chr1	101602520	101603096	C7Y8YACXX_8_7963.sorted.filtered_peak_1573	28	.	2.73458	5.23449	2.86361
chr1	101644341	101644718	C7Y8YACXX_8_7963.sorted.filtered_peak_1574	27	.	2.66031	5.15201	2.78986
chr1	101664807	101665140	C7Y8YACXX_8_7963.sorted.filtered_peak_1575	38	.	3.11042	6.28869	3.84133
chr1	101700999	101702536	C7Y8YACXX_8_7963.sorted.filtered_peak_1576	49	.	2.41773	7.49964	4.98097
chr1	101723311	101723756	C7Y8YACXX_8_7963.sorted.filtered_peak_1577	27	.	2.66890	5.09609	2.73286
chr1	101728315	101728641	C7Y8YACXX_8_7963.sorted.filtered_peak_1578	36	.	2.70852	6.09244	3.65573
chr1	101730277	101730634	C7Y8YACXX_8_7963.sorted.filtered_peak_1579	27	.	2.64715	5.16136	2.79000
chr1	101744374	101744813	C7Y8YACXX_8_7963.sorted.filtered_peak_1580	34	.	2.74172	5.85481	3.45333
chr1	101757160	101757422	C7Y8YACXX_8_7963.sorted.filtered_peak_1581	27	.	2.55742	5.15415	2.79098
chr1	101774834	101775703	C7Y8YACXX_8_7963.sorted.filtered_peak_1582	51	.	2.84240	7.62617	5.11517
chr1	101822981	101823369	C7Y8YACXX_8_7963.sorted.filtered_peak_1583	110	.	4.69958	13.84010	11.07722
chr1	101836702	101837175	C7Y8YACXX_8_7963.sorted.filtered_peak_1584	60	.	3.71157	8.64995	6.08165
chr1	101845546	101846052	C7Y8YACXX_8_7963.sorted.filtered_peak_1585	31	.	2.95873	5.57582	3.19943
chr1	101854867	101855131	C7Y8YACXX_8_7963.sorted.filtered_peak_1586	13	.	2.46651	3.53694	1.34634
chr1	101971976	101972520	C7Y8YACXX_8_7963.sorted.filtered_peak_1587	13	.	2.45004	3.48622	1.30291
chr1	103067886	103068240	C7Y8YACXX_8_7963.sorted.filtered_peak_1588	11	.	2.39880	3.33179	1.17288
chr1	104049702	104050004	C7Y8YACXX_8_7963.sorted.filtered_peak_1589	14	.	2.49358	3.62325	1.42276
chr1	104057407	104057806	C7Y8YACXX_8_7963.sorted.filtered_peak_1590	16	.	2.57449	3.89573	1.67328
chr1	104067933	104069042	C7Y8YACXX_8_7963.sorted.filtered_peak_1591	155	.	3.89099	18.34788	15.50215
chr1	107599106	107599991	C7Y8YACXX_8_7963.sorted.filtered_peak_1592	59	.	3.34280	8.51950	5.95120
chr1	108328949	108329505	C7Y8YACXX_8_7963.sorted.filtered_peak_1593	27	.	2.51410	5.07174	2.71232
chr1	108346758	108347033	C7Y8YACXX_8_7963.sorted.filtered_peak_1594	29	.	2.84846	5.32532	2.94031
chr1	108371762	108372361	C7Y8YACXX_8_7963.sorted.filtered_peak_1595	29	.	2.85904	5.30612	2.96458
chr1	108506318	108506762	C7Y8YACXX_8_7963.sorted.filtered_peak_1596	21	.	2.55386	4.45317	2.15824
chr1	108650364	108650729	C7Y8YACXX_8_7963.sorted.filtered_peak_1597	18	.	2.64025	4.11991	1.86800
chr1	108668166	108668468	C7Y8YACXX_8_7963.sorted.filtered_peak_1598	26	.	2.85983	4.99145	2.63406
chr1	108742092	108743593	C7Y8YACXX_8_7963.sorted.filtered_peak_1599	45	.	2.88201	7.05167	4.57289
chr1	109102201	109103285	C7Y8YACXX_8_7963.sorted.filtered_peak_1600	94	.	3.12037	12.07981	9.42128
chr1	109112787	109113104	C7Y8YACXX_8_7963.sorted.filtered_peak_1601	44	.	3.21252	6.95105	4.47697
chr1	109133505	109133964	C7Y8YACXX_8_7963.sorted.filtered_peak_1602	31	.	2.86293	5.54683	3.15346
chr1	109187558	109187818	C7Y8YACXX_8_7963.sorted.filtered_peak_1603	45	.	2.55165	6.99216	4.50114
chr1	109189175	109189887	C7Y8YACXX_8_7963.sorted.filtered_peak_1604	242	.	4.71409	27.38529	24.25838
chr1	109203526	109204272	C7Y8YACXX_8_7963.sorted.filtered_peak_1605	189	.	4.83458	21.98585	18.99537
chr1	109222363	109222704	C7Y8YACXX_8_7963.sorted.filtered_peak_1606	12	.	2.42764	3.42061	1.24940
chr1	109234503	109236000	C7Y8YACXX_8_7963.sorted.filtered_peak_1607	136	.	3.48390	16.48030	13.66446
chr1	109246113	109246862	C7Y8YACXX_8_7963.sorted.filtered_peak_1608	63	.	3.02843	8.90771	6.39302
chr1	109251825	109252113	C7Y8YACXX_8_7963.sorted.filtered_peak_1609	15	.	2.39586	3.79776	1.57091
chr1	109288887	109289625	C7Y8YACXX_8_7963.sorted.filtered_peak_1610	272	.	5.15190	30.40932	27.22967
chr1	109370858	109371226	C7Y8YACXX_8_7963.sorted.filtered_peak_1611	22	.	2.67865	4.54750	2.26088
chr1	109419338	109420245	C7Y8YACXX_8_7963.sorted.filtered_peak_1612	114	.	3.86277	14.16834	11.46151
chr1	109440739	109441026	C7Y8YACXX_8_7963.sorted.filtered_peak_1613	20	.	2.64777	4.37960	2.09578
chr1	109499271	109499760	C7Y8YACXX_8_7963.sorted.filtered_peak_1614	117	.	4.32134	14.53346	11.75870
chr1	109505567	109506413	C7Y8YACXX_8_7963.sorted.filtered_peak_1615	158	.	4.47177	18.75674	15.84898
chr1	109584202	109585350	C7Y8YACXX_8_7963.sorted.filtered_peak_1616	191	.	4.31702	22.04889	19.10797
chr1	109593019	109593269	C7Y8YACXX_8_7963.sorted.filtered_peak_1617	14	.	2.52350	3.70548	1.48557
chr1	109618239	109619015	C7Y8YACXX_8_7963.sorted.filtered_peak_1618	176	.	5.43316	20.61965	17.68050
chr1	109632937	109633915	C7Y8YACXX_8_7963.sorted.filtered_peak_1619	124	.	4.00532	15.25256	12.47152
chr1	109634236	109634580	C7Y8YACXX_8_7963.sorted.filtered_peak_1620	24	.	2.34476	4.72033	2.40527
chr1	109642467	109643766	C7Y8YACXX_8_7963.sorted.filtered_peak_1621	139	.	3.95091	16.77522	13.98826
chr1	109655307	109655663	C7Y8YACXX_8_7963.sorted.filtered_peak_1622	24	.	2.30513	4.77357	2.43507
chr1	109656196	109657078	C7Y8YACXX_8_7963.sorted.filtered_peak_1623	84	.	3.31057	11.12703	8.47409
chr1	109704679	109705515	C7Y8YACXX_8_7963.sorted.filtered_peak_1624	90	.	3.99054	11.68962	9.04533
chr1	109756024	109757335	C7Y8YACXX_8_7963.sorted.filtered_peak_1625	146	.	3.83967	17.44874	14.60337
chr1	109791933	109792370	C7Y8YACXX_8_7963.sorted.filtered_peak_1626	40	.	2.93631	6.52903	4.07637
chr1	109820055	109820332	C7Y8YACXX_8_7963.sorted.filtered_peak_1627	19	.	2.56228	4.19506	1.91312
chr1	109825482	109826489	C7Y8YACXX_8_7963.sorted.filtered_peak_1628	102	.	3.76339	12.96329	10.27771
chr1	109913742	109914134	C7Y8YACXX_8_7963.sorted.filtered_peak_1629	19	.	2.61824	4.23389	1.96208
chr1	109940548	109940935	C7Y8YACXX_8_7963.sorted.filtered_peak_1630	32	.	2.73517	5.65006	3.24666
chr1	109942082	109942341	C7Y8YACXX_8_7963.sorted.filtered_peak_1631	30	.	2.70543	5.45176	3.06192
chr1	109968033	109969797	C7Y8YACXX_8_7963.sorted.filtered_peak_1632	112	.	3.34972	13.90308	11.25020
chr1	110026057	110027029	C7Y8YACXX_8_7963.sorted.filtered_peak_1633	196	.	3.97987	22.71251	19.69903
chr1	110036447	110037125	C7Y8YACXX_8_7963.sorted.filtered_peak_1634	152	.	4.13193	18.16557	15.27761
chr1	110044759	110045473	C7Y8YACXX_8_7963.sorted.filtered_peak_1635	28	.	2.58726	5.21588	2.85355
chr1	110052208	110052736	C7Y8YACXX_8_7963.sorted.filtered_peak_1636	24	.	2.63731	4.77652	2.44997
chr1	110075028	110075666	C7Y8YACXX_8_7963.sorted.filtered_peak_1637	18	.	2.40993	4.15659	1.89882
chr1	110088932	110089207	C7Y8YACXX_8_7963.sorted.filtered_peak_1638	27	.	2.21794	5.15267	2.79551
chr1	110090579	110091686	C7Y8YACXX_8_7963.sorted.filtered_peak_1639	111	.	3.22938	13.84927	11.18572
chr1	110162271	110162746	C7Y8YACXX_8_7963.sorted.filtered_peak_1640	33	.	2.39864	5.78472	3.36654
chr1	110163196	110163824	C7Y8YACXX_8_7963.sorted.filtered_peak_1641	47	.	2.55985	7.21286	4.74035
chr1	110185882	110186288	C7Y8YACXX_8_7963.sorted.filtered_peak_1642	34	.	2.96015	5.85063	3.44414
chr1	110192184	110192588	C7Y8YACXX_8_7963.sorted.filtered_peak_1643	17	.	2.60290	3.96463	1.71809
chr1	110198285	110199026	C7Y8YACXX_8_7963.sorted.filtered_peak_1644	50	.	3.49225	7.52969	5.03792
chr1	110282570	110283289	C7Y8YACXX_8_7963.sorted.filtered_peak_1645	47	.	3.37678	7.22867	4.74390
chr1	110316363	110316787	C7Y8YACXX_8_7963.sorted.filtered_peak_1646	17	.	2.33736	3.99217	1.74148
chr1	110333233	110333824	C7Y8YACXX_8_7963.sorted.filtered_peak_1647	128	.	4.20989	15.62775	12.80939
chr1	110344561	110345604	C7Y8YACXX_8_7963.sorted.filtered_peak_1648	57	.	3.04121	8.24319	5.73531
chr1	110448736	110449167	C7Y8YACXX_8_7963.sorted.filtered_peak_1649	83	.	3.66168	11.04026	8.36995
chr1	110453209	110453490	C7Y8YACXX_8_7963.sorted.filtered_peak_1650	28	.	2.41570	5.26922	2.89076
chr1	110526879	110527707	C7Y8YACXX_8_7963.sorted.filtered_peak_1651	197	.	4.37689	22.74278	19.77016
chr1	110546536	110546786	C7Y8YACXX_8_7963.sorted.filtered_peak_1652	29	.	2.79265	5.30465	2.92373
chr1	110554162	110554544	C7Y8YACXX_8_7963.sorted.filtered_peak_1653	33	.	2.90558	5.79640	3.38157
chr1	110576891	110577856	C7Y8YACXX_8_7963.sorted.filtered_peak_1654	129	.	3.85599	15.74003	12.94464
chr1	110596316	110596707	C7Y8YACXX_8_7963.sorted.filtered_peak_1655	19	.	2.46540	4.19896	1.94917
chr1	110648852	110649277	C7Y8YACXX_8_7963.sorted.filtered_peak_1656	26	.	2.71978	5.04881	2.68569
chr1	110745626	110746136	C7Y8YACXX_8_7963.sorted.filtered_peak_1657	15	.	2.24762	3.75278	1.54149
chr1	110752387	110753147	C7Y8YACXX_8_7963.sorted.filtered_peak_1658	152	.	3.75784	18.12431	15.26292
chr1	110753628	110753986	C7Y8YACXX_8_7963.sorted.filtered_peak_1659	14	.	1.94307	3.63242	1.43955
chr1	110880710	110882443	C7Y8YACXX_8_7963.sorted.filtered_peak_1660	297	.	3.73850	32.96692	29.71493
chr1	110949951	110950738	C7Y8YACXX_8_7963.sorted.filtered_peak_1661	121	.	4.12180	14.93479	12.18713
chr1	110955071	110955519	C7Y8YACXX_8_7963.sorted.filtered_peak_1662	17	.	2.38633	4.03233	1.77961
chr1	111002973	111003223	C7Y8YACXX_8_7963.sorted.filtered_peak_1663	25	.	2.73353	4.87029	2.52004
chr1	111097928	111098289	C7Y8YACXX_8_7963.sorted.filtered_peak_1664	23	.	2.58808	4.67101	2.35679
chr1	111161942	111162668	C7Y8YACXX_8_7963.sorted.filtered_peak_1665	115	.	4.00348	14.30816	11.53958
chr1	111173427	111174352	C7Y8YACXX_8_7963.sorted.filtered_peak_1666	64	.	2.82371	8.98674	6.41431
chr1	111180221	111180491	C7Y8YACXX_8_7963.sorted.filtered_peak_1667	13	.	2.03424	3.50274	1.32147
chr1	111184405	111184780	C7Y8YACXX_8_7963.sorted.filtered_peak_1668	51	.	2.84267	7.65277	5.14011
chr1	111189646	111190557	C7Y8YACXX_8_7963.sorted.filtered_peak_1669	104	.	3.46695	13.12411	10.42764
chr1	111216944	111217821	C7Y8YACXX_8_7963.sorted.filtered_peak_1670	20	.	2.10676	4.28120	2.00585
chr1	111269396	111269677	C7Y8YACXX_8_7963.sorted.filtered_peak_1671	21	.	2.64288	4.50507	2.19574
chr1	111289314	111289578	C7Y8YACXX_8_7963.sorted.filtered_peak_1672	13	.	2.45046	3.53425	1.36026
chr1	111308583	111309017	C7Y8YACXX_8_7963.sorted.filtered_peak_1673	22	.	2.71553	4.58517	2.28511
chr1	111323529	111323842	C7Y8YACXX_8_7963.sorted.filtered_peak_1674	36	.	2.88659	6.06101	3.62923
chr1	111329494	111330510	C7Y8YACXX_8_7963.sorted.filtered_peak_1675	68	.	3.22321	9.38199	6.80542
chr1	111415636	111416026	C7Y8YACXX_8_7963.sorted.filtered_peak_1676	16	.	1.99863	3.90266	1.67312
chr1	111417160	111418326	C7Y8YACXX_8_7963.sorted.filtered_peak_1677	46	.	2.36685	7.07721	4.62616
chr1	111422580	111423919	C7Y8YACXX_8_7963.sorted.filtered_peak_1678	35	.	2.41222	5.98166	3.56699
chr1	111459287	111459851	C7Y8YACXX_8_7963.sorted.filtered_peak_1679	42	.	3.33926	6.74088	4.27282
chr1	111505819	111507113	C7Y8YACXX_8_7963.sorted.filtered_peak_1680	269	.	4.96699	30.11790	26.90866
chr1	111535069	111535513	C7Y8YACXX_8_7963.sorted.filtered_peak_1681	25	.	2.89274	4.91738	2.56968
chr1	111574885	111575135	C7Y8YACXX_8_7963.sorted.filtered_peak_1682	11	.	2.37356	3.25740	1.11177
chr1	111682001	111683262	C7Y8YACXX_8_7963.sorted.filtered_peak_1683	78	.	3.27673	10.45846	7.88953
chr1	111746344	111747450	C7Y8YACXX_8_7963.sorted.filtered_peak_1684	62	.	2.59527	8.76996	6.20567
chr1	111758390	111759122	C7Y8YACXX_8_7963.sorted.filtered_peak_1685	232	.	4.27290	26.34018	23.24844
chr1	111764396	111764694	C7Y8YACXX_8_7963.sorted.filtered_peak_1686	32	.	2.45972	5.63864	3.24451
chr1	111876794	111877064	C7Y8YACXX_8_7963.sorted.filtered_peak_1687	22	.	2.79403	4.58055	2.26310
chr1	111888727	111889398	C7Y8YACXX_8_7963.sorted.filtered_peak_1688	29	.	2.79745	5.35644	2.96792
chr1	111948903	111949529	C7Y8YACXX_8_7963.sorted.filtered_peak_1689	58	.	3.67619	8.35032	5.81341
chr1	111991493	111992421	C7Y8YACXX_8_7963.sorted.filtered_peak_1690	188	.	4.05420	21.84809	18.89310
chr1	112019260	112019950	C7Y8YACXX_8_7963.sorted.filtered_peak_1691	44	.	2.92788	6.94390	4.47268
chr1	112050048	112051173	C7Y8YACXX_8_7963.sorted.filtered_peak_1692	64	.	2.93309	8.97408	6.40926
chr1	112135264	112135972	C7Y8YACXX_8_7963.sorted.filtered_peak_1693	149	.	4.10635	17.86410	14.99649
chr1	112141157	112141444	C7Y8YACXX_8_7963.sorted.filtered_peak_1694	17	.	2.12326	4.01528	1.76507
chr1	112146175	112147093	C7Y8YACXX_8_7963.sorted.filtered_peak_1695	126	.	3.70275	15.38274	12.60965
chr1	112162010	112163056	C7Y8YACXX_8_7963.sorted.filtered_peak_1696	64	.	2.57164	9.01448	6.47074
chr1	112163761	112164049	C7Y8YACXX_8_7963.sorted.filtered_peak_1697	19	.	1.96320	4.25520	1.97388
chr1	112202827	112203515	C7Y8YACXX_8_7963.sorted.filtered_peak_1698	35	.	2.76248	5.93491	3.53789
chr1	112281532	112282956	C7Y8YACXX_8_7963.sorted.filtered_peak_1699	78	.	3.23302	10.37848	7.80140
chr1	112297717	112298835	C7Y8YACXX_8_7963.sorted.filtered_peak_1700	235	.	4.54356	26.63314	23.57217
chr1	112933433	112933808	C7Y8YACXX_8_7963.sorted.filtered_peak_1701	39	.	2.92583	6.35892	3.91694
chr1	112938494	112939510	C7Y8YACXX_8_7963.sorted.filtered_peak_1702	80	.	3.50061	10.63849	8.02449
chr1	113008564	113009295	C7Y8YACXX_8_7963.sorted.filtered_peak_1703	71	.	3.57363	9.79392	7.18375
chr1	113160588	113161806	C7Y8YACXX_8_7963.sorted.filtered_peak_1704	29	.	2.19576	5.36054	2.99095
chr1	113162148	113162947	C7Y8YACXX_8_7963.sorted.filtered_peak_1705	105	.	3.17129	13.26877	10.55989
chr1	113179210	113179587	C7Y8YACXX_8_7963.sorted.filtered_peak_1706	26	.	2.91131	5.02472	2.68170
chr1	113217074	113217959	C7Y8YACXX_8_7963.sorted.filtered_peak_1707	29	.	2.62661	5.34876	2.97114
chr1	113247585	113248268	C7Y8YACXX_8_7963.sorted.filtered_peak_1708	49	.	2.57978	7.43878	4.94054
chr1	113249653	113250213	C7Y8YACXX_8_7963.sorted.filtered_peak_1709	68	.	2.92880	9.47697	6.87262
chr1	113257578	113258441	C7Y8YACXX_8_7963.sorted.filtered_peak_1710	190	.	4.03833	22.04790	19.07624
chr1	113351828	113352210	C7Y8YACXX_8_7963.sorted.filtered_peak_1711	43	.	3.39854	6.82176	4.35782
chr1	113423268	113423782	C7Y8YACXX_8_7963.sorted.filtered_peak_1712	17	.	2.53684	4.02845	1.78407
chr1	113479937	113480411	C7Y8YACXX_8_7963.sorted.filtered_peak_1713	17	.	2.51959	4.02959	1.77390
chr1	113497647	113499263	C7Y8YACXX_8_7963.sorted.filtered_peak_1714	117	.	3.29266	14.46239	11.73264
chr1	113589268	113589606	C7Y8YACXX_8_7963.sorted.filtered_peak_1715	22	.	2.77934	4.55820	2.25516
chr1	113615128	113616212	C7Y8YACXX_8_7963.sorted.filtered_peak_1716	263	.	5.57365	29.56436	26.37710
chr1	113689751	113690078	C7Y8YACXX_8_7963.sorted.filtered_peak_1717	17	.	2.60460	3.98548	1.75049
chr1	113932527	113933212	C7Y8YACXX_8_7963.sorted.filtered_peak_1718	109	.	3.67843	13.73300	10.96209
chr1	114201972	114202451	C7Y8YACXX_8_7963.sorted.filtered_peak_1719	11	.	2.32858	3.29670	1.15182
chr1	114301494	114302490	C7Y8YACXX_8_7963.sorted.filtered_peak_1720	36	.	2.67187	6.03005	3.60454
chr1	114323180	114323532	C7Y8YACXX_8_7963.sorted.filtered_peak_1721	33	.	2.49671	5.70666	3.30661
chr1	114326112	114326941	C7Y8YACXX_8_7963.sorted.filtered_peak_1722	54	.	2.87381	8.02359	5.48678
chr1	114354139	114355389	C7Y8YACXX_8_7963.sorted.filtered_peak_1723	315	.	4.78984	34.84302	31.54638
chr1	114414103	114415244	C7Y8YACXX_8_7963.sorted.filtered_peak_1724	91	.	3.08912	11.82318	9.17819
chr1	114417052	114417306	C7Y8YACXX_8_7963.sorted.filtered_peak_1725	25	.	2.22669	4.92268	2.57607
chr1	114447100	114448281	C7Y8YACXX_8_7963.sorted.filtered_peak_1726	327	.	4.72127	36.10239	32.75340
chr1	114471777	114473644	C7Y8YACXX_8_7963.sorted.filtered_peak_1727	52	.	2.47514	7.71934	5.22512
chr1	114474037	114474432	C7Y8YACXX_8_7963.sorted.filtered_peak_1728	39	.	2.33331	6.45275	3.99793
chr1	114482869	114483720	C7Y8YACXX_8_7963.sorted.filtered_peak_1729	31	.	2.71256	5.55889	3.15994
chr1	114489568	114490344	C7Y8YACXX_8_7963.sorted.filtered_peak_1730	27	.	2.71282	5.12315	2.76979
chr1	114518286	114518614	C7Y8YACXX_8_7963.sorted.filtered_peak_1731	28	.	2.70841	5.25679	2.87802
chr1	114825458	114825727	C7Y8YACXX_8_7963.sorted.filtered_peak_1732	19	.	2.53756	4.21677	1.95149
chr1	114889053	114889543	C7Y8YACXX_8_7963.sorted.filtered_peak_1733	114	.	3.96018	14.19996	11.41959
chr1	115025230	115025571	C7Y8YACXX_8_7963.sorted.filtered_peak_1734	19	.	2.67654	4.20187	1.92868
chr1	115053029	115054582	C7Y8YACXX_8_7963.sorted.filtered_peak_1735	134	.	3.33842	16.16527	13.41341
chr1	115123873	115124662	C7Y8YACXX_8_7963.sorted.filtered_peak_1736	231	.	4.96454	26.25541	23.18180
chr1	115212414	115213141	C7Y8YACXX_8_7963.sorted.filtered_peak_1737	67	.	3.39865	9.36444	6.76857
chr1	115258958	115259805	C7Y8YACXX_8_7963.sorted.filtered_peak_1738	126	.	3.97181	15.40426	12.64721
chr1	115299861	115300992	C7Y8YACXX_8_7963.sorted.filtered_peak_1739	212	.	4.21834	24.22011	21.20438
chr1	115322768	115323574	C7Y8YACXX_8_7963.sorted.filtered_peak_1740	242	.	5.75300	27.30307	24.23600
chr1	115337579	115338234	C7Y8YACXX_8_7963.sorted.filtered_peak_1741	12	.	2.41108	3.37374	1.21563
chr1	115605213	115606047	C7Y8YACXX_8_7963.sorted.filtered_peak_1742	87	.	3.51236	11.39577	8.73850
chr1	115641437	115642350	C7Y8YACXX_8_7963.sorted.filtered_peak_1743	96	.	3.92774	12.28655	9.60239
chr1	115681544	115682019	C7Y8YACXX_8_7963.sorted.filtered_peak_1744	24	.	2.62512	4.81469	2.47980
chr1	116150755	116151005	C7Y8YACXX_8_7963.sorted.filtered_peak_1745	21	.	2.73260	4.42996	2.14540
chr1	116184419	116185650	C7Y8YACXX_8_7963.sorted.filtered_peak_1746	33	.	2.81808	5.77696	3.36922
chr1	116191615	116191928	C7Y8YACXX_8_7963.sorted.filtered_peak_1747	27	.	2.79764	5.12000	2.75971
chr1	116249355	116249646	C7Y8YACXX_8_7963.sorted.filtered_peak_1748	18	.	2.60338	4.15100	1.88019
chr1	116275586	116275836	C7Y8YACXX_8_7963.sorted.filtered_peak_1749	15	.	2.56232	3.83178	1.59931
chr1	116314390	116314742	C7Y8YACXX_8_7963.sorted.filtered_peak_1750	24	.	2.74716	4.75103	2.43838
chr1	116350316	116350638	C7Y8YACXX_8_7963.sorted.filtered_peak_1751	28	.	2.90107	5.21235	2.84581
chr1	116467328	116467815	C7Y8YACXX_8_7963.sorted.filtered_peak_1752	15	.	2.47473	3.77246	1.56064
chr1	116518774	116519448	C7Y8YACXX_8_7963.sorted.filtered_peak_1753	21	.	2.52424	4.44802	2.16778
chr1	116549393	116549861	C7Y8YACXX_8_7963.sorted.filtered_peak_1754	18	.	2.41769	4.06352	1.80560
chr1	116681571	116682158	C7Y8YACXX_8_7963.sorted.filtered_peak_1755	86	.	4.40202	11.28742	8.63925
chr1	116694527	116695099	C7Y8YACXX_8_7963.sorted.filtered_peak_1756	42	.	2.88702	6.71580	4.24760
chr1	116711019	116711348	C7Y8YACXX_8_7963.sorted.filtered_peak_1757	45	.	3.06560	7.01179	4.52483
chr1	116868392	116868931	C7Y8YACXX_8_7963.sorted.filtered_peak_1758	49	.	3.20912	7.44406	4.92144
chr1	116915418	116916778	C7Y8YACXX_8_7963.sorted.filtered_peak_1759	72	.	2.80704	9.79250	7.24524
chr1	116920445	116920776	C7Y8YACXX_8_7963.sorted.filtered_peak_1760	21	.	2.11049	4.40153	2.10486
chr1	116960924	116961604	C7Y8YACXX_8_7963.sorted.filtered_peak_1761	67	.	3.43236	9.37371	6.77740
chr1	117046506	117046756	C7Y8YACXX_8_7963.sorted.filtered_peak_1762	18	.	2.18244	4.12472	1.86083
chr1	117046988	117047500	C7Y8YACXX_8_7963.sorted.filtered_peak_1763	184	.	4.48783	21.40859	18.45139
chr1	117057593	117058622	C7Y8YACXX_8_7963.sorted.filtered_peak_1764	74	.	3.08837	10.04941	7.43012
chr1	117081219	117081470	C7Y8YACXX_8_7963.sorted.filtered_peak_1765	23	.	2.62095	4.63257	2.30842
chr1	117099081	117099499	C7Y8YACXX_8_7963.sorted.filtered_peak_1766	81	.	3.37430	10.83832	8.17730
chr1	117112581	117113952	C7Y8YACXX_8_7963.sorted.filtered_peak_1767	55	.	2.66045	8.11260	5.58842
chr1	117240336	117240697	C7Y8YACXX_8_7963.sorted.filtered_peak_1768	16	.	2.55413	3.90425	1.66490
chr1	117279883	117280849	C7Y8YACXX_8_7963.sorted.filtered_peak_1769	63	.	2.83729	8.91521	6.33517
chr1	117281134	117281884	C7Y8YACXX_8_7963.sorted.filtered_peak_1770	57	.	2.75419	8.32876	5.79428
chr1	117296649	117297224	C7Y8YACXX_8_7963.sorted.filtered_peak_1771	58	.	3.04462	8.40004	5.85516
chr1	117306235	117306734	C7Y8YACXX_8_7963.sorted.filtered_peak_1772	15	.	1.95379	3.78611	1.56618
chr1	117311888	117312701	C7Y8YACXX_8_7963.sorted.filtered_peak_1773	102	.	3.06466	12.94062	10.26229
chr1	117320494	117321207	C7Y8YACXX_8_7963.sorted.filtered_peak_1774	24	.	2.78003	4.76688	2.43151
chr1	117351190	117351849	C7Y8YACXX_8_7963.sorted.filtered_peak_1775	22	.	2.15182	4.57578	2.26399
chr1	117359076	117359531	C7Y8YACXX_8_7963.sorted.filtered_peak_1776	32	.	2.65145	5.66568	3.26602
chr1	117360228	117360678	C7Y8YACXX_8_7963.sorted.filtered_peak_1777	15	.	2.25273	3.80413	1.58718
chr1	117369718	117370171	C7Y8YACXX_8_7963.sorted.filtered_peak_1778	27	.	2.64550	5.14891	2.79114
chr1	117420338	117421142	C7Y8YACXX_8_7963.sorted.filtered_peak_1779	52	.	2.98640	7.71046	5.23686
chr1	117476293	117476689	C7Y8YACXX_8_7963.sorted.filtered_peak_1780	61	.	3.26211	8.73819	6.18545
chr1	117544053	117544649	C7Y8YACXX_8_7963.sorted.filtered_peak_1781	20	.	2.55007	4.31146	2.03008
chr1	117593793	117594496	C7Y8YACXX_8_7963.sorted.filtered_peak_1782	30	.	2.78254	5.45707	3.07233
chr1	117602354	117603423	C7Y8YACXX_8_7963.sorted.filtered_peak_1783	241	.	4.45328	27.16502	24.10279
chr1	117641260	117641555	C7Y8YACXX_8_7963.sorted.filtered_peak_1784	16	.	2.44317	3.88264	1.65461
chr1	117664083	117664932	C7Y8YACXX_8_7963.sorted.filtered_peak_1785	79	.	3.44061	10.61833	7.99542
chr1	117909041	117910576	C7Y8YACXX_8_7963.sorted.filtered_peak_1786	77	.	2.85866	10.35733	7.73829
chr1	118077526	118078140	C7Y8YACXX_8_7963.sorted.filtered_peak_1787	32	.	2.80464	5.62836	3.26038
chr1	118148003	118149684	C7Y8YACXX_8_7963.sorted.filtered_peak_1788	149	.	3.23918	17.74582	14.93421
chr1	118187302	118187592	C7Y8YACXX_8_7963.sorted.filtered_peak_1789	47	.	3.17482	7.21676	4.71962
chr1	118197145	118197454	C7Y8YACXX_8_7963.sorted.filtered_peak_1790	42	.	2.35307	6.72165	4.24666
chr1	118198739	118199331	C7Y8YACXX_8_7963.sorted.filtered_peak_1791	125	.	3.14606	15.38673	12.59297
chr1	118201335	118201706	C7Y8YACXX_8_7963.sorted.filtered_peak_1792	30	.	2.07627	5.38873	3.01180
chr1	118206839	118207414	C7Y8YACXX_8_7963.sorted.filtered_peak_1793	171	.	4.17332	20.02979	17.12610
chr1	118217200	118217668	C7Y8YACXX_8_7963.sorted.filtered_peak_1794	27	.	2.65304	5.10057	2.74061
chr1	118277667	118277940	C7Y8YACXX_8_7963.sorted.filtered_peak_1795	24	.	2.67358	4.82683	2.48041
chr1	118301357	118301775	C7Y8YACXX_8_7963.sorted.filtered_peak_1796	37	.	2.86070	6.19921	3.77107
chr1	118438185	118438464	C7Y8YACXX_8_7963.sorted.filtered_peak_1797	31	.	2.96368	5.56893	3.16631
chr1	118471461	118473047	C7Y8YACXX_8_7963.sorted.filtered_peak_1798	114	.	3.43816	14.11539	11.47811
chr1	118623978	118624341	C7Y8YACXX_8_7963.sorted.filtered_peak_1799	39	.	3.15104	6.36498	3.91429
chr1	118693971	118694249	C7Y8YACXX_8_7963.sorted.filtered_peak_1800	15	.	2.43637	3.81209	1.58629
chr1	119682685	119683580	C7Y8YACXX_8_7963.sorted.filtered_peak_1801	313	.	5.00105	34.61879	31.31514
chr1	120218316	120218745	C7Y8YACXX_8_7963.sorted.filtered_peak_1802	24	.	2.75168	4.78948	2.46459
chr1	120254327	120254692	C7Y8YACXX_8_7963.sorted.filtered_peak_1803	17	.	2.37742	4.01817	1.77660
chr1	120435893	120436156	C7Y8YACXX_8_7963.sorted.filtered_peak_1804	33	.	2.93427	5.72798	3.31343
chr1	120491126	120491660	C7Y8YACXX_8_7963.sorted.filtered_peak_1805	16	.	2.48179	3.88031	1.64511
chr1	120530143	120530630	C7Y8YACXX_8_7963.sorted.filtered_peak_1806	29	.	2.99821	5.30949	2.93965
chr1	120612030	120612295	C7Y8YACXX_8_7963.sorted.filtered_peak_1807	70	.	4.10611	9.64214	7.01691
chr1	120838228	120838834	C7Y8YACXX_8_7963.sorted.filtered_peak_1808	79	.	4.22745	10.56879	7.94977
chr1	121258140	121258643	C7Y8YACXX_8_7963.sorted.filtered_peak_1809	67	.	3.51003	9.35910	6.76107
chr1	121260593	121261654	C7Y8YACXX_8_7963.sorted.filtered_peak_1810	60	.	3.32252	8.65591	6.09513
chr1	121484321	121485517	C7Y8YACXX_8_7963.sorted.filtered_peak_1811	523	.	7.22557	56.29636	52.39695
chr1	142535538	142536635	C7Y8YACXX_8_7963.sorted.filtered_peak_1812	35	.	2.14460	5.98292	3.57229
chr1	142537392	142538986	C7Y8YACXX_8_7963.sorted.filtered_peak_1813	101	.	2.89453	12.85616	10.10631
chr1	142653960	142654302	C7Y8YACXX_8_7963.sorted.filtered_peak_1814	29	.	2.99336	5.28216	2.90827
chr1	143534152	143534411	C7Y8YACXX_8_7963.sorted.filtered_peak_1815	22	.	2.79486	4.58268	2.26376
chr1	143540150	143540519	C7Y8YACXX_8_7963.sorted.filtered_peak_1816	43	.	3.38859	6.79909	4.33088
chr1	144015830	144016080	C7Y8YACXX_8_7963.sorted.filtered_peak_1817	27	.	2.33864	5.13054	2.76149
chr1	144018787	144019384	C7Y8YACXX_8_7963.sorted.filtered_peak_1818	21	.	2.62498	4.40244	2.10999
chr1	144533543	144534347	C7Y8YACXX_8_7963.sorted.filtered_peak_1819	147	.	3.62996	17.59733	14.74011
chr1	144536095	144536366	C7Y8YACXX_8_7963.sorted.filtered_peak_1820	108	.	3.40574	13.65743	10.89236
chr1	144907753	144908690	C7Y8YACXX_8_7963.sorted.filtered_peak_1821	60	.	3.39848	8.62412	6.07115
chr1	144931714	144932801	C7Y8YACXX_8_7963.sorted.filtered_peak_1822	202	.	3.10555	23.21980	20.22201
chr1	144987764	144988150	C7Y8YACXX_8_7963.sorted.filtered_peak_1823	24	.	2.29563	4.83718	2.49769
chr1	144998834	144999090	C7Y8YACXX_8_7963.sorted.filtered_peak_1824	22	.	2.01764	4.54312	2.22771
chr1	145004130	145004653	C7Y8YACXX_8_7963.sorted.filtered_peak_1825	20	.	1.98099	4.34539	2.07059
chr1	145033823	145034141	C7Y8YACXX_8_7963.sorted.filtered_peak_1826	18	.	1.95149	4.13027	1.86562
chr1	145039236	145040162	C7Y8YACXX_8_7963.sorted.filtered_peak_1827	79	.	2.63076	10.57984	7.96146
chr1	145046659	145047169	C7Y8YACXX_8_7963.sorted.filtered_peak_1828	30	.	2.41251	5.39703	3.01982
chr1	145058847	145059502	C7Y8YACXX_8_7963.sorted.filtered_peak_1829	51	.	2.35631	7.68284	5.19195
chr1	145096190	145096657	C7Y8YACXX_8_7963.sorted.filtered_peak_1830	72	.	2.76100	9.88228	7.27535
chr1	145110620	145111030	C7Y8YACXX_8_7963.sorted.filtered_peak_1831	13	.	1.85707	3.47915	1.30985
chr1	145118040	145118291	C7Y8YACXX_8_7963.sorted.filtered_peak_1832	32	.	2.51285	5.66663	3.26797
chr1	145289884	145290404	C7Y8YACXX_8_7963.sorted.filtered_peak_1833	25	.	2.88421	4.88713	2.54136
chr1	145291396	145291933	C7Y8YACXX_8_7963.sorted.filtered_peak_1834	38	.	3.22414	6.22824	3.81356
chr1	145292373	145292710	C7Y8YACXX_8_7963.sorted.filtered_peak_1835	57	.	3.76765	8.30419	5.75275
chr1	145382195	145383343	C7Y8YACXX_8_7963.sorted.filtered_peak_1836	62	.	3.59582	8.85168	6.28643
chr1	145396666	145398273	C7Y8YACXX_8_7963.sorted.filtered_peak_1837	41	.	2.51231	6.65154	4.18282
chr1	145421652	145421987	C7Y8YACXX_8_7963.sorted.filtered_peak_1838	62	.	3.89704	8.82813	6.25002
chr1	145427389	145427942	C7Y8YACXX_8_7963.sorted.filtered_peak_1839	130	.	5.00723	15.84701	13.02671
chr1	145437495	145438814	C7Y8YACXX_8_7963.sorted.filtered_peak_1840	120	.	3.11512	14.84221	12.07554
chr1	145454616	145456038	C7Y8YACXX_8_7963.sorted.filtered_peak_1841	123	.	3.04355	15.05074	12.34530
chr1	145457050	145457525	C7Y8YACXX_8_7963.sorted.filtered_peak_1842	36	.	2.25225	6.07678	3.64746
chr1	145470044	145471014	C7Y8YACXX_8_7963.sorted.filtered_peak_1843	131	.	3.56145	15.92913	13.17869
chr1	145476690	145477642	C7Y8YACXX_8_7963.sorted.filtered_peak_1844	130	.	3.34593	15.82084	13.07682
chr1	145507119	145508070	C7Y8YACXX_8_7963.sorted.filtered_peak_1845	193	.	5.02774	22.34484	19.35346
chr1	145515496	145516583	C7Y8YACXX_8_7963.sorted.filtered_peak_1846	175	.	4.50208	20.49439	17.59562
chr1	145524763	145525031	C7Y8YACXX_8_7963.sorted.filtered_peak_1847	23	.	2.77762	4.65181	2.32554
chr1	145548735	145549369	C7Y8YACXX_8_7963.sorted.filtered_peak_1848	103	.	4.35855	13.09481	10.37021
chr1	145562474	145563093	C7Y8YACXX_8_7963.sorted.filtered_peak_1849	38	.	3.14226	6.28190	3.85094
chr1	145574979	145576549	C7Y8YACXX_8_7963.sorted.filtered_peak_1850	84	.	3.08446	11.08077	8.45801
chr1	145589142	145589794	C7Y8YACXX_8_7963.sorted.filtered_peak_1851	60	.	3.29519	8.57626	6.03511
chr1	145610592	145611397	C7Y8YACXX_8_7963.sorted.filtered_peak_1852	176	.	5.78218	20.61662	17.66508
chr1	145713582	145714056	C7Y8YACXX_8_7963.sorted.filtered_peak_1853	26	.	2.75388	5.03409	2.68412
chr1	145744007	145745077	C7Y8YACXX_8_7963.sorted.filtered_peak_1854	50	.	3.35324	7.50970	5.03968
chr1	146555851	146556723	C7Y8YACXX_8_7963.sorted.filtered_peak_1855	123	.	4.05112	15.09093	12.30267
chr1	146643489	146644598	C7Y8YACXX_8_7963.sorted.filtered_peak_1856	202	.	4.32505	23.29767	20.29260
chr1	146696827	146697249	C7Y8YACXX_8_7963.sorted.filtered_peak_1857	41	.	3.34663	6.65258	4.19026
chr1	146713917	146715308	C7Y8YACXX_8_7963.sorted.filtered_peak_1858	104	.	3.53836	13.22648	10.49277
chr1	146966817	146967179	C7Y8YACXX_8_7963.sorted.filtered_peak_1859	24	.	2.59911	4.73993	2.43260
chr1	146987100	146987760	C7Y8YACXX_8_7963.sorted.filtered_peak_1860	15	.	2.46517	3.74383	1.53061
chr1	147012749	147013297	C7Y8YACXX_8_7963.sorted.filtered_peak_1861	17	.	2.37445	3.97986	1.73881
chr1	147016868	147017119	C7Y8YACXX_8_7963.sorted.filtered_peak_1862	29	.	2.64893	5.27400	2.90457
chr1	147071021	147072257	C7Y8YACXX_8_7963.sorted.filtered_peak_1863	196	.	4.20935	22.58789	19.64433
chr1	147089509	147090414	C7Y8YACXX_8_7963.sorted.filtered_peak_1864	67	.	3.43587	9.33514	6.78567
chr1	147101081	147101456	C7Y8YACXX_8_7963.sorted.filtered_peak_1865	47	.	3.06170	7.20247	4.70548
chr1	147118180	147118454	C7Y8YACXX_8_7963.sorted.filtered_peak_1866	17	.	2.21341	4.02791	1.77817
chr1	147119945	147120633	C7Y8YACXX_8_7963.sorted.filtered_peak_1867	37	.	2.68983	6.13752	3.70393
chr1	147141542	147143083	C7Y8YACXX_8_7963.sorted.filtered_peak_1868	85	.	3.32709	11.20199	8.56415
chr1	147172134	147172607	C7Y8YACXX_8_7963.sorted.filtered_peak_1869	40	.	3.08907	6.51770	4.05196
chr1	147362464	147362714	C7Y8YACXX_8_7963.sorted.filtered_peak_1870	26	.	2.73372	4.98877	2.64143
chr1	147721193	147721472	C7Y8YACXX_8_7963.sorted.filtered_peak_1871	33	.	2.66132	5.80486	3.39161
chr1	147727017	147727530	C7Y8YACXX_8_7963.sorted.filtered_peak_1872	37	.	2.77180	6.15608	3.71836
chr1	147735459	147736289	C7Y8YACXX_8_7963.sorted.filtered_peak_1873	85	.	4.32610	11.26964	8.58769
chr1	147752540	147752861	C7Y8YACXX_8_7963.sorted.filtered_peak_1874	48	.	3.54691	7.39648	4.89108
chr1	147790471	147791177	C7Y8YACXX_8_7963.sorted.filtered_peak_1875	76	.	3.88282	10.30227	7.68306
chr1	147806236	147807368	C7Y8YACXX_8_7963.sorted.filtered_peak_1876	94	.	4.10991	12.11495	9.41659
chr1	148241354	148241742	C7Y8YACXX_8_7963.sorted.filtered_peak_1877	183	.	6.36761	21.36679	18.39883
chr1	148551325	148552656	C7Y8YACXX_8_7963.sorted.filtered_peak_1878	40	.	3.21547	6.49003	4.02951
chr1	148556611	148556872	C7Y8YACXX_8_7963.sorted.filtered_peak_1879	38	.	3.28138	6.28084	3.82287
chr1	149035223	149035473	C7Y8YACXX_8_7963.sorted.filtered_peak_1880	13	.	2.46317	3.52144	1.32860
chr1	149204359	149204637	C7Y8YACXX_8_7963.sorted.filtered_peak_1881	42	.	3.40246	6.75456	4.27103
chr1	149223192	149224167	C7Y8YACXX_8_7963.sorted.filtered_peak_1882	239	.	4.46193	27.09552	23.96515
chr1	149224451	149224961	C7Y8YACXX_8_7963.sorted.filtered_peak_1883	247	.	4.48248	27.82378	24.70677
chr1	149784054	149784322	C7Y8YACXX_8_7963.sorted.filtered_peak_1884	47	.	3.52315	7.23955	4.72993
chr1	149815076	149815858	C7Y8YACXX_8_7963.sorted.filtered_peak_1885	32	.	2.84219	5.57577	3.20376
chr1	149820779	149821101	C7Y8YACXX_8_7963.sorted.filtered_peak_1886	29	.	2.70650	5.33346	2.95699
chr1	149821372	149821831	C7Y8YACXX_8_7963.sorted.filtered_peak_1887	27	.	2.73556	5.09685	2.73886
chr1	149851124	149851439	C7Y8YACXX_8_7963.sorted.filtered_peak_1888	32	.	3.00806	5.68244	3.29546
chr1	149857035	149857495	C7Y8YACXX_8_7963.sorted.filtered_peak_1889	18	.	1.83754	4.09804	1.83666
chr1	149858093	149858611	C7Y8YACXX_8_7963.sorted.filtered_peak_1890	185	.	3.39447	21.46769	18.50574
chr1	149859365	149860227	C7Y8YACXX_8_7963.sorted.filtered_peak_1891	148	.	3.15142	17.71854	14.86623
chr1	149870723	149871502	C7Y8YACXX_8_7963.sorted.filtered_peak_1892	107	.	4.13064	13.43734	10.73991
chr1	149899386	149900576	C7Y8YACXX_8_7963.sorted.filtered_peak_1893	156	.	4.29932	18.51583	15.62708
chr1	149910998	149911388	C7Y8YACXX_8_7963.sorted.filtered_peak_1894	25	.	2.76163	4.85361	2.51819
chr1	149934078	149934328	C7Y8YACXX_8_7963.sorted.filtered_peak_1895	13	.	2.47812	3.57592	1.38242
chr1	149969525	149969954	C7Y8YACXX_8_7963.sorted.filtered_peak_1896	35	.	3.04805	5.95887	3.54199
chr1	149982159	149983105	C7Y8YACXX_8_7963.sorted.filtered_peak_1897	83	.	3.46123	10.91719	8.33940
chr1	150022478	150022918	C7Y8YACXX_8_7963.sorted.filtered_peak_1898	74	.	4.15548	10.05773	7.44284
chr1	150039040	150039983	C7Y8YACXX_8_7963.sorted.filtered_peak_1899	65	.	3.51212	9.14706	6.58059
chr1	150044905	150045286	C7Y8YACXX_8_7963.sorted.filtered_peak_1900	17	.	2.52478	4.00060	1.74596
chr1	150048256	150048560	C7Y8YACXX_8_7963.sorted.filtered_peak_1901	27	.	2.85603	5.06153	2.70660
chr1	150121859	150122405	C7Y8YACXX_8_7963.sorted.filtered_peak_1902	52	.	2.76033	7.74222	5.22821
chr1	150123584	150124028	C7Y8YACXX_8_7963.sorted.filtered_peak_1903	18	.	2.14119	4.15224	1.88373
chr1	150159201	150160060	C7Y8YACXX_8_7963.sorted.filtered_peak_1904	14	.	2.49991	3.65168	1.45466
chr1	150185631	150186466	C7Y8YACXX_8_7963.sorted.filtered_peak_1905	186	.	4.82495	21.57045	18.62556
chr1	150206486	150207615	C7Y8YACXX_8_7963.sorted.filtered_peak_1906	102	.	2.91376	12.93601	10.26945
chr1	150208106	150208874	C7Y8YACXX_8_7963.sorted.filtered_peak_1907	177	.	3.58501	20.70952	17.78119
chr1	150227851	150228628	C7Y8YACXX_8_7963.sorted.filtered_peak_1908	35	.	2.89870	5.93051	3.51400
chr1	150240743	150241926	C7Y8YACXX_8_7963.sorted.filtered_peak_1909	90	.	3.36988	11.64896	9.01931
chr1	150254131	150254968	C7Y8YACXX_8_7963.sorted.filtered_peak_1910	30	.	2.76424	5.48767	3.09869
chr1	150266038	150266614	C7Y8YACXX_8_7963.sorted.filtered_peak_1911	109	.	4.62009	13.74952	10.99956
chr1	150293685	150294477	C7Y8YACXX_8_7963.sorted.filtered_peak_1912	195	.	5.13735	22.54137	19.57612
chr1	150335969	150337146	C7Y8YACXX_8_7963.sorted.filtered_peak_1913	277	.	4.24876	30.94939	27.75294
chr1	150358780	150359299	C7Y8YACXX_8_7963.sorted.filtered_peak_1914	32	.	3.09342	5.66078	3.25774
chr1	150359595	150359898	C7Y8YACXX_8_7963.sorted.filtered_peak_1915	19	.	2.68802	4.23984	1.96599
chr1	150459540	150460239	C7Y8YACXX_8_7963.sorted.filtered_peak_1916	175	.	4.99121	20.47060	17.58792
chr1	150487754	150488457	C7Y8YACXX_8_7963.sorted.filtered_peak_1917	172	.	4.59609	20.17668	17.25566
chr1	150521098	150521503	C7Y8YACXX_8_7963.sorted.filtered_peak_1918	18	.	2.45548	4.11797	1.85402
chr1	150533493	150535093	C7Y8YACXX_8_7963.sorted.filtered_peak_1919	63	.	2.28216	8.93827	6.37180
chr1	150535321	150536188	C7Y8YACXX_8_7963.sorted.filtered_peak_1920	31	.	1.86567	5.53748	3.15416
chr1	150539772	150540791	C7Y8YACXX_8_7963.sorted.filtered_peak_1921	87	.	2.59863	11.43187	8.79628
chr1	150551735	150552680	C7Y8YACXX_8_7963.sorted.filtered_peak_1922	147	.	3.52820	17.53159	14.71452
chr1	150583821	150584526	C7Y8YACXX_8_7963.sorted.filtered_peak_1923	191	.	4.85447	22.15665	19.17222
chr1	150586028	150586350	C7Y8YACXX_8_7963.sorted.filtered_peak_1924	31	.	2.52853	5.52493	3.14582
chr1	150594111	150594771	C7Y8YACXX_8_7963.sorted.filtered_peak_1925	23	.	2.72481	4.67406	2.35398
chr1	150601325	150602461	C7Y8YACXX_8_7963.sorted.filtered_peak_1926	255	.	4.87605	28.70823	25.56604
chr1	150669353	150670207	C7Y8YACXX_8_7963.sorted.filtered_peak_1927	209	.	4.87519	23.95035	20.95842
chr1	150737103	150737353	C7Y8YACXX_8_7963.sorted.filtered_peak_1928	23	.	2.58018	4.72386	2.39471
chr1	150737929	150738411	C7Y8YACXX_8_7963.sorted.filtered_peak_1929	35	.	2.89840	6.01379	3.59426
chr1	150743407	150743702	C7Y8YACXX_8_7963.sorted.filtered_peak_1930	100	.	4.49937	12.82294	10.08046
chr1	150848574	150849485	C7Y8YACXX_8_7963.sorted.filtered_peak_1931	243	.	4.59929	27.40635	24.30067
chr1	150862478	150862876	C7Y8YACXX_8_7963.sorted.filtered_peak_1932	35	.	3.18851	6.00349	3.58290
chr1	150894965	150895323	C7Y8YACXX_8_7963.sorted.filtered_peak_1933	47	.	2.94840	7.29616	4.78464
chr1	150898328	150899193	C7Y8YACXX_8_7963.sorted.filtered_peak_1934	149	.	4.32504	17.75756	14.90745
chr1	150946511	150947465	C7Y8YACXX_8_7963.sorted.filtered_peak_1935	36	.	2.57299	6.01250	3.61688
chr1	150951832	150952475	C7Y8YACXX_8_7963.sorted.filtered_peak_1936	43	.	2.88868	6.83960	4.37406
chr1	150968264	150968637	C7Y8YACXX_8_7963.sorted.filtered_peak_1937	16	.	2.58367	3.89741	1.65884
chr1	150980340	150981326	C7Y8YACXX_8_7963.sorted.filtered_peak_1938	152	.	3.88649	18.07227	15.27077
chr1	150997026	150997551	C7Y8YACXX_8_7963.sorted.filtered_peak_1939	34	.	3.13312	5.81976	3.41728
chr1	151020048	151020332	C7Y8YACXX_8_7963.sorted.filtered_peak_1940	25	.	2.45455	4.86300	2.52302
chr1	151020625	151021213	C7Y8YACXX_8_7963.sorted.filtered_peak_1941	16	.	2.25709	3.90185	1.66578
chr1	151028685	151029049	C7Y8YACXX_8_7963.sorted.filtered_peak_1942	62	.	2.64232	8.85726	6.28065
chr1	151030127	151030659	C7Y8YACXX_8_7963.sorted.filtered_peak_1943	39	.	2.34679	6.43003	3.99037
chr1	151031428	151032340	C7Y8YACXX_8_7963.sorted.filtered_peak_1944	71	.	2.72735	9.69781	7.14010
chr1	151042731	151043881	C7Y8YACXX_8_7963.sorted.filtered_peak_1945	101	.	3.84499	12.88292	10.15534
chr1	151118892	151119626	C7Y8YACXX_8_7963.sorted.filtered_peak_1946	84	.	3.63193	11.13934	8.49554
chr1	151128568	151129389	C7Y8YACXX_8_7963.sorted.filtered_peak_1947	81	.	3.44316	10.84828	8.18730
chr1	151129642	151130178	C7Y8YACXX_8_7963.sorted.filtered_peak_1948	42	.	2.72306	6.73663	4.26283
chr1	151138060	151138874	C7Y8YACXX_8_7963.sorted.filtered_peak_1949	243	.	4.90367	27.42360	24.33542
chr1	151162046	151162905	C7Y8YACXX_8_7963.sorted.filtered_peak_1950	139	.	4.63230	16.81336	13.97268
chr1	151170593	151171633	C7Y8YACXX_8_7963.sorted.filtered_peak_1951	189	.	4.43229	21.91998	18.99813
chr1	151226951	151227538	C7Y8YACXX_8_7963.sorted.filtered_peak_1952	167	.	4.89906	19.66463	16.77864
chr1	151253624	151255253	C7Y8YACXX_8_7963.sorted.filtered_peak_1953	233	.	3.74582	26.46218	23.35105
chr1	151265093	151265362	C7Y8YACXX_8_7963.sorted.filtered_peak_1954	15	.	2.34037	3.81690	1.58789
chr1	151284043	151284342	C7Y8YACXX_8_7963.sorted.filtered_peak_1955	30	.	2.80838	5.45573	3.07714
chr1	151299577	151300582	C7Y8YACXX_8_7963.sorted.filtered_peak_1956	136	.	4.14266	16.42842	13.63775
chr1	151313302	151313611	C7Y8YACXX_8_7963.sorted.filtered_peak_1957	40	.	2.97862	6.54936	4.08307
chr1	151319292	151320330	C7Y8YACXX_8_7963.sorted.filtered_peak_1958	220	.	4.42989	25.05978	22.03449
chr1	151356601	151356932	C7Y8YACXX_8_7963.sorted.filtered_peak_1959	16	.	2.57120	3.85588	1.61781
chr1	151371745	151372392	C7Y8YACXX_8_7963.sorted.filtered_peak_1960	140	.	4.50872	16.88124	14.08865
chr1	151416304	151416703	C7Y8YACXX_8_7963.sorted.filtered_peak_1961	65	.	3.68344	9.12978	6.55223
chr1	151430461	151432379	C7Y8YACXX_8_7963.sorted.filtered_peak_1962	31	.	2.43466	5.58481	3.18664
chr1	151447845	151448124	C7Y8YACXX_8_7963.sorted.filtered_peak_1963	13	.	2.45084	3.58282	1.38954
chr1	151483444	151484039	C7Y8YACXX_8_7963.sorted.filtered_peak_1964	138	.	4.39560	16.64352	13.84421
chr1	151507028	151507532	C7Y8YACXX_8_7963.sorted.filtered_peak_1965	40	.	3.04963	6.49008	4.03840
chr1	151512328	151513085	C7Y8YACXX_8_7963.sorted.filtered_peak_1966	124	.	4.04443	15.17976	12.41967
chr1	151541300	151541701	C7Y8YACXX_8_7963.sorted.filtered_peak_1967	17	.	2.56972	4.04236	1.78088
chr1	151566451	151566971	C7Y8YACXX_8_7963.sorted.filtered_peak_1968	23	.	2.72699	4.72768	2.39846
chr1	151584067	151584944	C7Y8YACXX_8_7963.sorted.filtered_peak_1969	105	.	3.78336	13.21073	10.50440
chr1	151626844	151627104	C7Y8YACXX_8_7963.sorted.filtered_peak_1970	22	.	2.78833	4.54547	2.22260
chr1	151693543	151694058	C7Y8YACXX_8_7963.sorted.filtered_peak_1971	17	.	2.42559	3.97375	1.72639
chr1	151707422	151707869	C7Y8YACXX_8_7963.sorted.filtered_peak_1972	13	.	2.45439	3.49598	1.30805
chr1	151735459	151736359	C7Y8YACXX_8_7963.sorted.filtered_peak_1973	64	.	3.48702	9.06043	6.47615
chr1	151762608	151763590	C7Y8YACXX_8_7963.sorted.filtered_peak_1974	284	.	5.20553	31.68277	28.49770
chr1	151788037	151788708	C7Y8YACXX_8_7963.sorted.filtered_peak_1975	35	.	2.81359	5.91073	3.50631
chr1	151812011	151812538	C7Y8YACXX_8_7963.sorted.filtered_peak_1976	77	.	3.19526	10.43409	7.79059
chr1	151870911	151871529	C7Y8YACXX_8_7963.sorted.filtered_peak_1977	30	.	3.02244	5.39217	3.01258
chr1	151881593	151882508	C7Y8YACXX_8_7963.sorted.filtered_peak_1978	146	.	4.25065	17.41037	14.61158
chr1	151897659	151898239	C7Y8YACXX_8_7963.sorted.filtered_peak_1979	21	.	2.70408	4.42420	2.12059
chr1	151918074	151918628	C7Y8YACXX_8_7963.sorted.filtered_peak_1980	98	.	3.60507	12.53981	9.84775
chr1	151956574	151957574	C7Y8YACXX_8_7963.sorted.filtered_peak_1981	43	.	2.96427	6.75731	4.32749
chr1	151966016	151966924	C7Y8YACXX_8_7963.sorted.filtered_peak_1982	53	.	2.82556	7.91075	5.37718
chr1	151985931	151986591	C7Y8YACXX_8_7963.sorted.filtered_peak_1983	22	.	2.68361	4.54446	2.24133
chr1	152007058	152008122	C7Y8YACXX_8_7963.sorted.filtered_peak_1984	70	.	3.09409	9.59321	7.02112
chr1	152020195	152021179	C7Y8YACXX_8_7963.sorted.filtered_peak_1985	192	.	4.22365	22.21573	19.24297
chr1	152161148	152161607	C7Y8YACXX_8_7963.sorted.filtered_peak_1986	18	.	2.36173	4.13827	1.87656
chr1	152413341	152413827	C7Y8YACXX_8_7963.sorted.filtered_peak_1987	28	.	2.89014	5.26901	2.89357
chr1	152430766	152431138	C7Y8YACXX_8_7963.sorted.filtered_peak_1988	23	.	2.57892	4.66137	2.33682
chr1	152432666	152433078	C7Y8YACXX_8_7963.sorted.filtered_peak_1989	51	.	3.30295	7.65014	5.13825
chr1	152884875	152885227	C7Y8YACXX_8_7963.sorted.filtered_peak_1990	10	.	2.36579	3.23458	1.09311
chr1	153233034	153233290	C7Y8YACXX_8_7963.sorted.filtered_peak_1991	22	.	2.62267	4.55454	2.25558
chr1	153258502	153258775	C7Y8YACXX_8_7963.sorted.filtered_peak_1992	20	.	2.72607	4.35830	2.06429
chr1	153394983	153395233	C7Y8YACXX_8_7963.sorted.filtered_peak_1993	27	.	2.95030	5.07935	2.70333
chr1	153438377	153438678	C7Y8YACXX_8_7963.sorted.filtered_peak_1994	21	.	2.75309	4.43972	2.13412
chr1	153504721	153504974	C7Y8YACXX_8_7963.sorted.filtered_peak_1995	32	.	2.38411	5.70421	3.29719
chr1	153505698	153506041	C7Y8YACXX_8_7963.sorted.filtered_peak_1996	28	.	2.28740	5.21437	2.85774
chr1	153508187	153509088	C7Y8YACXX_8_7963.sorted.filtered_peak_1997	75	.	2.83197	10.12218	7.51267
chr1	153517450	153518516	C7Y8YACXX_8_7963.sorted.filtered_peak_1998	53	.	2.72696	7.89441	5.36195
chr1	153538782	153539338	C7Y8YACXX_8_7963.sorted.filtered_peak_1999	16	.	2.31807	3.93816	1.69493
chr1	153540996	153541356	C7Y8YACXX_8_7963.sorted.filtered_peak_2000	26	.	2.50618	4.98810	2.63587
[truncated: 31,153 more rows]
