# Supplementary material for: Potential impact of celiac disease genetic risk factors on T cell receptor signaling in gluten-specific CD4+ T cells
Source: Sci Rep. 2021 Apr 29;11:9252. doi: 10.1038/s41598-021-86612-5 (PMC8085175; doi:10.1038/s41598-021-86612-5)
Supplement: Supplementary file 1 — Supplementary Information. [file 41598_2021_86612_MOESM1_ESM.zip › data_supplements_manuscript/dhs_and_peakcalling/macs_peaks/C7Y8YACXX_8_7963.sorted.filtered_peaks.xls]

# This file is generated by MACS version 2.2.6
# Command line: callpeak --treatment ./output/C7Y8YACXX_8_7963.sorted.filtered.bam --name C7Y8YACXX_8_7963.sorted.filtered --outdir ./output --format BAM --gsize hs --broad --nomodel --shift -125 --extsize 250 --bdg
# ARGUMENTS LIST:
# name = C7Y8YACXX_8_7963.sorted.filtered
# format = BAM
# ChIP-seq file = ['./output/C7Y8YACXX_8_7963.sorted.filtered.bam']
# control file = None
# effective genome size = 2.70e+09
# band width = 300
# model fold = [5, 50]
# qvalue cutoff for narrow/strong regions = 5.00e-02
# qvalue cutoff for broad/weak regions = 1.00e-01
# The maximum gap between significant sites is assigned as the read length/tag size.
# The minimum length of peaks is assigned as the predicted fragment length "d".
# Larger dataset will be scaled towards smaller dataset.
# Range for calculating regional lambda is: 10000 bps
# Broad region calling is on
# Paired-End mode is off

# tag size is determined as 42 bps
# total tags in treatment: 53437026
# tags after filtering in treatment: 53437023
# maximum duplicate tags at the same position in treatment = 1
# Redundant rate in treatment: 0.00
# Sequencing ends will be shifted towards 5' by 125 bp(s)
# d = 250
chr	start	end	length	pileup	-log10(pvalue)	fold_enrichment	-log10(qvalue)	name
chr1	713862	714406	545	46.97	31.67496	8.06579	28.43437	C7Y8YACXX_8_7963.sorted.filtered_peak_1
chr1	825734	825988	255	16.27	4.96431	2.90366	2.61315	C7Y8YACXX_8_7963.sorted.filtered_peak_2
chr1	840011	840314	304	25.46	8.57850	3.49865	6.01272	C7Y8YACXX_8_7963.sorted.filtered_peak_3
chr1	894451	895066	616	34.57	9.37562	3.01740	6.83345	C7Y8YACXX_8_7963.sorted.filtered_peak_4
chr1	901862	902510	649	24.20	6.13718	2.77152	3.73754	C7Y8YACXX_8_7963.sorted.filtered_peak_5
chr1	948433	949237	805	46.71	20.40163	4.81770	17.46747	C7Y8YACXX_8_7963.sorted.filtered_peak_6
chr1	954579	955345	767	43.36	13.65344	3.58392	10.91199	C7Y8YACXX_8_7963.sorted.filtered_peak_7
chr1	968333	968816	484	23.26	7.20201	3.19032	4.71447	C7Y8YACXX_8_7963.sorted.filtered_peak_8
chr1	976029	976414	386	31.14	9.11883	3.22799	6.54433	C7Y8YACXX_8_7963.sorted.filtered_peak_9
chr1	994629	995208	580	37.88	11.32801	3.44763	8.63432	C7Y8YACXX_8_7963.sorted.filtered_peak_10
chr1	999226	999712	487	22.54	3.80355	2.15711	1.57842	C7Y8YACXX_8_7963.sorted.filtered_peak_11
chr1	1004368	1005059	692	36.81	12.27688	3.57783	9.61501	C7Y8YACXX_8_7963.sorted.filtered_peak_12
chr1	1015393	1015810	418	14.83	4.15483	2.66202	1.88606	C7Y8YACXX_8_7963.sorted.filtered_peak_13
chr1	1034419	1034777	359	18.03	6.02637	3.19914	3.59744	C7Y8YACXX_8_7963.sorted.filtered_peak_14
chr1	1051234	1052164	931	78.87	36.77885	5.28757	33.43624	C7Y8YACXX_8_7963.sorted.filtered_peak_15
chr1	1057588	1058023	436	20.86	4.66006	2.50672	2.33475	C7Y8YACXX_8_7963.sorted.filtered_peak_16
chr1	1072740	1073195	456	19.76	5.93696	3.01896	3.51925	C7Y8YACXX_8_7963.sorted.filtered_peak_17
chr1	1079411	1079884	474	20.86	6.60501	3.18387	4.13998	C7Y8YACXX_8_7963.sorted.filtered_peak_18
chr1	1092771	1093411	641	20.02	5.12831	2.68203	2.79622	C7Y8YACXX_8_7963.sorted.filtered_peak_19
chr1	1136698	1137112	415	39.17	10.68732	3.17606	8.04362	C7Y8YACXX_8_7963.sorted.filtered_peak_20
chr1	1143521	1143922	402	27.35	4.15255	2.11310	1.87828	C7Y8YACXX_8_7963.sorted.filtered_peak_21
chr1	1152062	1152752	691	43.39	8.55361	2.56619	6.00960	C7Y8YACXX_8_7963.sorted.filtered_peak_22
chr1	1166850	1167832	983	66.90	23.88453	3.95062	20.90990	C7Y8YACXX_8_7963.sorted.filtered_peak_23
chr1	1186128	1186649	522	30.00	12.63180	4.29914	9.93041	C7Y8YACXX_8_7963.sorted.filtered_peak_24
chr1	1208671	1209828	1158	37.14	12.40446	3.47922	9.77196	C7Y8YACXX_8_7963.sorted.filtered_peak_25
chr1	1243023	1244249	1227	78.71	21.56422	3.35185	18.61054	C7Y8YACXX_8_7963.sorted.filtered_peak_26
chr1	1259828	1260662	835	52.53	18.73917	3.91947	15.87862	C7Y8YACXX_8_7963.sorted.filtered_peak_27
chr1	1284642	1285324	683	38.78	12.31909	3.63634	9.58642	C7Y8YACXX_8_7963.sorted.filtered_peak_28
chr1	1306769	1307174	406	36.48	4.69401	2.02887	2.36472	C7Y8YACXX_8_7963.sorted.filtered_peak_29
chr1	1310301	1311092	792	87.05	34.20816	4.58329	30.92522	C7Y8YACXX_8_7963.sorted.filtered_peak_30
chr1	1334360	1335339	980	56.19	21.04724	4.11587	18.10938	C7Y8YACXX_8_7963.sorted.filtered_peak_31
chr1	1342314	1343263	950	44.17	18.39123	4.34123	15.56017	C7Y8YACXX_8_7963.sorted.filtered_peak_32
chr1	1370685	1371055	371	24.44	6.30184	2.85245	3.84567	C7Y8YACXX_8_7963.sorted.filtered_peak_33
chr1	1376270	1376554	285	16.75	4.05109	2.50072	1.79717	C7Y8YACXX_8_7963.sorted.filtered_peak_34
chr1	1406697	1407273	577	32.23	17.12840	5.58608	14.27482	C7Y8YACXX_8_7963.sorted.filtered_peak_35
chr1	1440121	1440486	366	17.11	5.52071	3.04487	3.14356	C7Y8YACXX_8_7963.sorted.filtered_peak_36
chr1	1446914	1447668	755	60.36	35.07116	6.88412	31.74600	C7Y8YACXX_8_7963.sorted.filtered_peak_37
chr1	1509540	1510775	1236	52.90	20.17278	4.03859	17.31970	C7Y8YACXX_8_7963.sorted.filtered_peak_38
chr1	1549695	1549964	270	31.83	3.78073	1.91811	1.55991	C7Y8YACXX_8_7963.sorted.filtered_peak_39
chr1	1550417	1551569	1153	73.01	26.93268	4.25833	23.83772	C7Y8YACXX_8_7963.sorted.filtered_peak_40
chr1	1565422	1566081	660	50.54	21.65967	4.67922	18.71823	C7Y8YACXX_8_7963.sorted.filtered_peak_41
chr1	1590285	1590801	517	53.17	37.50294	9.10814	34.09771	C7Y8YACXX_8_7963.sorted.filtered_peak_42
chr1	1609629	1609965	337	14.43	3.93072	2.59397	1.68411	C7Y8YACXX_8_7963.sorted.filtered_peak_43
chr1	1624481	1624751	271	23.36	9.65272	4.09523	7.03610	C7Y8YACXX_8_7963.sorted.filtered_peak_44
chr1	1655590	1656087	498	64.60	47.67156	10.09714	43.99217	C7Y8YACXX_8_7963.sorted.filtered_peak_45
chr1	1677740	1678020	281	23.51	9.79222	4.12002	7.17256	C7Y8YACXX_8_7963.sorted.filtered_peak_46
chr1	1709729	1710677	949	42.66	8.67221	2.60898	6.11825	C7Y8YACXX_8_7963.sorted.filtered_peak_47
chr1	1711625	1712186	562	46.12	10.45244	2.81665	7.83181	C7Y8YACXX_8_7963.sorted.filtered_peak_48
chr1	1755341	1755888	548	17.04	4.16428	2.52253	1.90827	C7Y8YACXX_8_7963.sorted.filtered_peak_49
chr1	1794805	1795054	250	13.70	3.52845	2.46230	1.35060	C7Y8YACXX_8_7963.sorted.filtered_peak_50
chr1	1821627	1823281	1655	42.39	10.20671	2.73832	7.67262	C7Y8YACXX_8_7963.sorted.filtered_peak_51
chr1	1840137	1840909	773	54.54	21.72355	4.57695	18.73812	C7Y8YACXX_8_7963.sorted.filtered_peak_52
chr1	1850440	1851307	868	75.76	31.40513	4.64769	28.21012	C7Y8YACXX_8_7963.sorted.filtered_peak_53
chr1	1976078	1976372	295	16.93	4.23636	2.56204	1.95922	C7Y8YACXX_8_7963.sorted.filtered_peak_54
chr1	1981330	1981969	640	22.40	5.73979	2.79190	3.31977	C7Y8YACXX_8_7963.sorted.filtered_peak_55
chr1	2064490	2065208	719	52.40	23.73983	5.06352	20.72418	C7Y8YACXX_8_7963.sorted.filtered_peak_56
chr1	2071302	2071569	268	16.03	4.39387	2.67872	2.10338	C7Y8YACXX_8_7963.sorted.filtered_peak_57
chr1	2120840	2121436	597	30.71	7.87160	2.93778	5.34716	C7Y8YACXX_8_7963.sorted.filtered_peak_58
chr1	2126151	2126972	822	65.53	20.51048	3.78982	17.54683	C7Y8YACXX_8_7963.sorted.filtered_peak_59
chr1	2130544	2131080	537	42.73	8.19335	2.55858	5.63948	C7Y8YACXX_8_7963.sorted.filtered_peak_60
chr1	2136066	2137162	1097	50.59	14.25075	3.28537	11.50420	C7Y8YACXX_8_7963.sorted.filtered_peak_61
chr1	2143985	2144331	347	20.81	4.82620	2.56383	2.48748	C7Y8YACXX_8_7963.sorted.filtered_peak_62
chr1	2158930	2159502	573	94.72	35.95780	4.50128	32.60403	C7Y8YACXX_8_7963.sorted.filtered_peak_63
chr1	2163396	2163665	270	44.01	5.17541	1.99032	2.80382	C7Y8YACXX_8_7963.sorted.filtered_peak_64
chr1	2165878	2166213	336	35.35	6.04161	2.33348	3.62122	C7Y8YACXX_8_7963.sorted.filtered_peak_65
chr1	2186859	2187812	954	29.53	8.15870	3.10293	5.60488	C7Y8YACXX_8_7963.sorted.filtered_peak_66
chr1	2221740	2222872	1133	31.48	9.04245	3.08939	6.51187	C7Y8YACXX_8_7963.sorted.filtered_peak_67
chr1	2231871	2232894	1024	48.57	15.23436	3.63782	12.42685	C7Y8YACXX_8_7963.sorted.filtered_peak_68
chr1	2313232	2313523	292	21.40	5.45988	2.73944	3.07683	C7Y8YACXX_8_7963.sorted.filtered_peak_69
chr1	2322671	2323461	791	78.57	34.64684	4.94045	31.37122	C7Y8YACXX_8_7963.sorted.filtered_peak_70
chr1	2343708	2344610	903	67.12	22.62155	3.72293	19.66334	C7Y8YACXX_8_7963.sorted.filtered_peak_71
chr1	2365864	2366113	250	16.53	4.37262	2.64847	2.07730	C7Y8YACXX_8_7963.sorted.filtered_peak_72
chr1	2455335	2455647	313	33.38	3.97121	1.93321	1.72203	C7Y8YACXX_8_7963.sorted.filtered_peak_73
chr1	2457515	2458347	833	73.32	23.84537	3.94262	20.80170	C7Y8YACXX_8_7963.sorted.filtered_peak_74
chr1	2477432	2478940	1509	58.84	10.62948	2.50396	8.00723	C7Y8YACXX_8_7963.sorted.filtered_peak_75
chr1	2479472	2479920	449	45.80	6.01438	2.09992	3.58558	C7Y8YACXX_8_7963.sorted.filtered_peak_76
chr1	2480149	2480473	325	57.58	11.84402	2.72923	9.15901	C7Y8YACXX_8_7963.sorted.filtered_peak_77
chr1	2486988	2488273	1286	30.54	6.44755	2.59516	3.98658	C7Y8YACXX_8_7963.sorted.filtered_peak_78
chr1	2509590	2510408	819	30.85	10.96964	3.68362	8.35229	C7Y8YACXX_8_7963.sorted.filtered_peak_79
chr1	2516875	2517385	511	41.43	7.28019	2.39257	4.80328	C7Y8YACXX_8_7963.sorted.filtered_peak_80
chr1	2517651	2518370	720	86.99	35.53137	4.87375	32.18947	C7Y8YACXX_8_7963.sorted.filtered_peak_81
chr1	2574028	2574892	865	39.48	12.51081	3.54640	9.80116	C7Y8YACXX_8_7963.sorted.filtered_peak_82
chr1	2689185	2689475	291	15.79	4.70946	2.82299	2.39384	C7Y8YACXX_8_7963.sorted.filtered_peak_83
chr1	3288978	3289227	250	18.46	5.66491	3.00858	3.27173	C7Y8YACXX_8_7963.sorted.filtered_peak_84
chr1	3407803	3408251	449	23.45	7.07129	3.12448	4.60414	C7Y8YACXX_8_7963.sorted.filtered_peak_85
chr1	3418495	3418766	272	28.00	9.52298	3.62930	6.89938	C7Y8YACXX_8_7963.sorted.filtered_peak_86
chr1	3535597	3535986	390	25.51	7.85305	3.24000	5.33165	C7Y8YACXX_8_7963.sorted.filtered_peak_87
chr1	3540991	3541842	852	66.67	30.11226	5.05358	26.94334	C7Y8YACXX_8_7963.sorted.filtered_peak_88
chr1	3566484	3566989	506	34.60	12.68217	3.91657	9.98473	C7Y8YACXX_8_7963.sorted.filtered_peak_89
chr1	3663814	3664205	392	24.86	8.54399	3.53394	5.98045	C7Y8YACXX_8_7963.sorted.filtered_peak_90
chr1	3688929	3689538	610	35.15	10.56578	3.33856	7.93722	C7Y8YACXX_8_7963.sorted.filtered_peak_91
chr1	3712713	3713532	820	39.30	16.95674	4.50609	14.14938	C7Y8YACXX_8_7963.sorted.filtered_peak_92
chr1	3773500	3774377	878	70.01	30.46143	4.89483	27.26410	C7Y8YACXX_8_7963.sorted.filtered_peak_93
chr1	3816523	3818074	1552	84.87	27.84909	3.97262	24.69653	C7Y8YACXX_8_7963.sorted.filtered_peak_94
chr1	3827244	3827638	395	17.02	3.12756	2.12641	1.04280	C7Y8YACXX_8_7963.sorted.filtered_peak_95
chr1	4017741	4017990	250	13.44	3.42058	2.42825	1.24752	C7Y8YACXX_8_7963.sorted.filtered_peak_96
chr1	4712725	4713391	667	15.37	4.12217	2.61711	1.85491	C7Y8YACXX_8_7963.sorted.filtered_peak_97
chr1	5448818	5449167	350	17.35	5.24860	2.93732	2.87912	C7Y8YACXX_8_7963.sorted.filtered_peak_98
chr1	5483354	5483603	250	16.80	4.62011	2.72651	2.30497	C7Y8YACXX_8_7963.sorted.filtered_peak_99
chr1	5569935	5570200	266	23.94	7.72466	3.36095	5.18649	C7Y8YACXX_8_7963.sorted.filtered_peak_100
chr1	5727072	5727728	657	26.35	6.12708	2.66892	3.70176	C7Y8YACXX_8_7963.sorted.filtered_peak_101
chr1	5731824	5732839	1016	25.54	5.16098	2.44623	2.80203	C7Y8YACXX_8_7963.sorted.filtered_peak_102
chr1	5805924	5806173	250	14.97	3.59243	2.41372	1.40967	C7Y8YACXX_8_7963.sorted.filtered_peak_103
chr1	5975881	5976322	442	21.06	6.76557	3.22486	4.29191	C7Y8YACXX_8_7963.sorted.filtered_peak_104
chr1	6015630	6016093	464	23.73	6.03664	2.77967	3.62692	C7Y8YACXX_8_7963.sorted.filtered_peak_105
chr1	6051969	6052897	929	80.05	30.32593	4.33351	27.13623	C7Y8YACXX_8_7963.sorted.filtered_peak_106
chr1	6086098	6087481	1384	34.94	8.68416	2.81705	6.18699	C7Y8YACXX_8_7963.sorted.filtered_peak_107
chr1	6088232	6088566	335	28.96	5.02713	2.28812	2.67662	C7Y8YACXX_8_7963.sorted.filtered_peak_108
chr1	6259090	6260358	1269	50.77	19.56203	3.98474	16.71495	C7Y8YACXX_8_7963.sorted.filtered_peak_109
chr1	6265295	6265571	277	25.50	6.31685	2.79181	3.86704	C7Y8YACXX_8_7963.sorted.filtered_peak_110
chr1	6265895	6266453	559	24.01	6.07973	2.77552	3.66787	C7Y8YACXX_8_7963.sorted.filtered_peak_111
chr1	6295477	6296366	890	49.77	17.55437	3.84720	14.72291	C7Y8YACXX_8_7963.sorted.filtered_peak_112
chr1	6305159	6305505	347	28.84	6.11304	2.57637	3.67589	C7Y8YACXX_8_7963.sorted.filtered_peak_113
chr1	6306630	6307018	389	23.76	4.10169	2.20332	1.84296	C7Y8YACXX_8_7963.sorted.filtered_peak_114
chr1	6319908	6320519	612	21.74	5.04291	2.58043	2.69547	C7Y8YACXX_8_7963.sorted.filtered_peak_115
chr1	6403382	6403866	485	21.24	6.17310	2.99013	3.75003	C7Y8YACXX_8_7963.sorted.filtered_peak_116
chr1	6408276	6409374	1099	23.77	6.41449	2.83847	4.01828	C7Y8YACXX_8_7963.sorted.filtered_peak_117
chr1	6419008	6419303	296	23.23	6.92895	3.12673	4.44485	C7Y8YACXX_8_7963.sorted.filtered_peak_118
chr1	6419833	6420133	301	19.06	4.77497	2.64644	2.43706	C7Y8YACXX_8_7963.sorted.filtered_peak_119
chr1	6425188	6425494	307	19.21	6.76589	3.39201	4.29539	C7Y8YACXX_8_7963.sorted.filtered_peak_120
chr1	6453090	6454274	1185	44.51	15.90718	3.88446	13.12414	C7Y8YACXX_8_7963.sorted.filtered_peak_121
chr1	6464814	6465281	468	16.91	5.38649	3.01101	3.01894	C7Y8YACXX_8_7963.sorted.filtered_peak_122
chr1	6474398	6474740	343	17.48	5.63444	3.08136	3.24833	C7Y8YACXX_8_7963.sorted.filtered_peak_123
chr1	6483521	6484008	488	19.32	4.21552	2.41710	1.95674	C7Y8YACXX_8_7963.sorted.filtered_peak_124
chr1	6520099	6520967	869	43.22	15.84513	3.98812	13.06255	C7Y8YACXX_8_7963.sorted.filtered_peak_125
chr1	6525879	6526529	651	24.11	4.83708	2.41021	2.50110	C7Y8YACXX_8_7963.sorted.filtered_peak_126
chr1	6535582	6535905	324	22.41	6.66449	3.08725	4.20033	C7Y8YACXX_8_7963.sorted.filtered_peak_127
chr1	6546589	6547000	412	20.09	3.87564	2.26940	1.64493	C7Y8YACXX_8_7963.sorted.filtered_peak_128
chr1	6549958	6550263	306	22.14	4.60230	2.42462	2.28609	C7Y8YACXX_8_7963.sorted.filtered_peak_129
chr1	6605450	6605751	302	17.82	5.66778	3.08123	3.26177	C7Y8YACXX_8_7963.sorted.filtered_peak_130
chr1	6614125	6614863	739	36.55	16.88000	4.74980	14.06838	C7Y8YACXX_8_7963.sorted.filtered_peak_131
chr1	6639631	6640435	805	43.37	17.58235	4.26477	14.77286	C7Y8YACXX_8_7963.sorted.filtered_peak_132
chr1	6661102	6661590	489	45.82	7.81868	2.39685	5.29910	C7Y8YACXX_8_7963.sorted.filtered_peak_133
chr1	6662436	6663871	1436	54.36	12.45100	2.90160	9.74256	C7Y8YACXX_8_7963.sorted.filtered_peak_134
chr1	6673087	6674195	1109	63.04	25.02036	4.26272	22.01089	C7Y8YACXX_8_7963.sorted.filtered_peak_135
chr1	6684828	6685737	910	28.43	7.68483	2.98245	5.18037	C7Y8YACXX_8_7963.sorted.filtered_peak_136
chr1	6761471	6762262	792	48.96	22.69913	5.13057	19.70898	C7Y8YACXX_8_7963.sorted.filtered_peak_137
chr1	6803735	6804058	324	16.84	4.34782	2.61355	2.05664	C7Y8YACXX_8_7963.sorted.filtered_peak_138
chr1	6844515	6845947	1433	113.50	45.74729	4.84780	42.12942	C7Y8YACXX_8_7963.sorted.filtered_peak_139
chr1	6949932	6950255	324	16.78	4.21257	2.56699	1.92831	C7Y8YACXX_8_7963.sorted.filtered_peak_140
chr1	6962324	6962866	543	14.48	3.38590	2.35198	1.24224	C7Y8YACXX_8_7963.sorted.filtered_peak_141
chr1	6988274	6988545	272	14.53	3.98733	2.61152	1.73516	C7Y8YACXX_8_7963.sorted.filtered_peak_142
chr1	7609576	7609825	250	13.48	3.32267	2.38074	1.19385	C7Y8YACXX_8_7963.sorted.filtered_peak_143
chr1	7727621	7728263	643	21.99	6.20681	2.96634	3.76859	C7Y8YACXX_8_7963.sorted.filtered_peak_144
chr1	7764524	7765031	508	24.80	7.16225	3.05992	4.68848	C7Y8YACXX_8_7963.sorted.filtered_peak_145
chr1	7831002	7831762	761	37.47	14.43778	4.13767	11.67926	C7Y8YACXX_8_7963.sorted.filtered_peak_146
chr1	7843808	7844397	590	60.50	28.39677	5.51349	25.23454	C7Y8YACXX_8_7963.sorted.filtered_peak_147
chr1	7990953	7991458	506	19.09	5.24554	2.82240	2.86534	C7Y8YACXX_8_7963.sorted.filtered_peak_148
chr1	8000855	8001180	326	17.88	4.09964	2.45236	1.84349	C7Y8YACXX_8_7963.sorted.filtered_peak_149
chr1	8009095	8009570	476	33.77	12.78612	4.11025	10.04646	C7Y8YACXX_8_7963.sorted.filtered_peak_150
chr1	8013934	8014863	930	30.37	10.57169	3.59663	7.96785	C7Y8YACXX_8_7963.sorted.filtered_peak_151
chr1	8021146	8022260	1115	70.04	29.85852	4.71909	26.68571	C7Y8YACXX_8_7963.sorted.filtered_peak_152
chr1	8042462	8042848	387	16.49	4.57778	2.72725	2.26763	C7Y8YACXX_8_7963.sorted.filtered_peak_153
chr1	8086035	8086668	634	33.52	11.03819	3.55770	8.39859	C7Y8YACXX_8_7963.sorted.filtered_peak_154
chr1	8212693	8213467	775	25.26	8.28937	3.41254	5.73770	C7Y8YACXX_8_7963.sorted.filtered_peak_155
chr1	8229640	8230200	561	26.17	10.08511	3.83881	7.50127	C7Y8YACXX_8_7963.sorted.filtered_peak_156
chr1	8242206	8242968	763	38.53	18.96457	5.28304	16.07202	C7Y8YACXX_8_7963.sorted.filtered_peak_157
chr1	8378045	8378321	277	17.48	4.49229	2.63129	2.18552	C7Y8YACXX_8_7963.sorted.filtered_peak_158
chr1	8409131	8409411	281	22.04	6.47826	3.07114	4.01027	C7Y8YACXX_8_7963.sorted.filtered_peak_159
chr1	8457132	8457530	399	18.01	4.28786	2.51757	2.00524	C7Y8YACXX_8_7963.sorted.filtered_peak_160
chr1	8469119	8469461	343	14.47	3.55752	2.42941	1.36377	C7Y8YACXX_8_7963.sorted.filtered_peak_161
chr1	8484118	8484559	442	29.78	5.15863	2.29997	2.78829	C7Y8YACXX_8_7963.sorted.filtered_peak_162
chr1	8487637	8488074	438	35.63	8.30132	2.78664	5.77468	C7Y8YACXX_8_7963.sorted.filtered_peak_163
chr1	8537214	8537538	325	18.31	4.98013	2.77330	2.62065	C7Y8YACXX_8_7963.sorted.filtered_peak_164
chr1	8570247	8570878	632	16.58	4.59113	2.71846	2.28535	C7Y8YACXX_8_7963.sorted.filtered_peak_165
chr1	8585468	8586347	880	32.41	10.18847	3.42597	7.56833	C7Y8YACXX_8_7963.sorted.filtered_peak_166
chr1	8593632	8593890	259	15.38	3.67622	2.42561	1.47589	C7Y8YACXX_8_7963.sorted.filtered_peak_167
chr1	8605139	8605509	371	17.97	4.80991	2.72681	2.46702	C7Y8YACXX_8_7963.sorted.filtered_peak_168
chr1	8620820	8621478	659	18.55	4.66904	2.63263	2.34547	C7Y8YACXX_8_7963.sorted.filtered_peak_169
chr1	8664131	8664522	392	18.94	4.58553	2.57827	2.27599	C7Y8YACXX_8_7963.sorted.filtered_peak_170
chr1	8707734	8707983	250	18.57	4.68138	2.63596	2.35805	C7Y8YACXX_8_7963.sorted.filtered_peak_171
chr1	8761151	8761881	731	49.64	21.57984	4.81558	18.61753	C7Y8YACXX_8_7963.sorted.filtered_peak_172
chr1	8772663	8773138	476	20.21	5.77451	2.92322	3.37422	C7Y8YACXX_8_7963.sorted.filtered_peak_173
chr1	8788577	8788826	250	15.73	4.63062	2.81243	2.30245	C7Y8YACXX_8_7963.sorted.filtered_peak_174
chr1	8876911	8878383	1473	41.80	12.25506	3.26269	9.59671	C7Y8YACXX_8_7963.sorted.filtered_peak_175
chr1	8904683	8904944	262	14.31	3.76307	2.52847	1.55583	C7Y8YACXX_8_7963.sorted.filtered_peak_176
chr1	8908969	8909283	315	16.04	4.48737	2.72409	2.18287	C7Y8YACXX_8_7963.sorted.filtered_peak_177
chr1	8918138	8918650	513	31.46	11.21503	3.82407	8.54125	C7Y8YACXX_8_7963.sorted.filtered_peak_178
chr1	8938564	8939651	1088	67.92	22.04687	3.83057	19.06120	C7Y8YACXX_8_7963.sorted.filtered_peak_179
chr1	8959967	8960363	397	27.11	11.53598	4.33973	8.84923	C7Y8YACXX_8_7963.sorted.filtered_peak_180
chr1	8978264	8978567	304	19.44	5.57078	2.91642	3.16995	C7Y8YACXX_8_7963.sorted.filtered_peak_181
chr1	9006555	9006863	309	25.99	9.13309	3.64745	6.53615	C7Y8YACXX_8_7963.sorted.filtered_peak_182
chr1	9022848	9023329	482	17.53	4.88792	2.78095	2.55441	C7Y8YACXX_8_7963.sorted.filtered_peak_183
chr1	9030977	9031408	432	26.83	10.70111	4.01176	8.07341	C7Y8YACXX_8_7963.sorted.filtered_peak_184
chr1	9047926	9048398	473	23.08	7.44136	3.28736	4.94279	C7Y8YACXX_8_7963.sorted.filtered_peak_185
chr1	9118149	9118398	250	16.20	4.91042	2.89246	2.56189	C7Y8YACXX_8_7963.sorted.filtered_peak_186
chr1	9140394	9140722	329	15.40	3.45092	2.33059	1.27436	C7Y8YACXX_8_7963.sorted.filtered_peak_187
chr1	9170827	9171143	317	16.91	4.96417	2.86683	2.60786	C7Y8YACXX_8_7963.sorted.filtered_peak_188
chr1	9188897	9190029	1133	32.83	9.93651	3.37061	7.30688	C7Y8YACXX_8_7963.sorted.filtered_peak_189
chr1	9202310	9202634	325	19.61	6.75444	3.35624	4.28006	C7Y8YACXX_8_7963.sorted.filtered_peak_190
chr1	9223882	9224266	385	16.47	4.04185	2.51138	1.78603	C7Y8YACXX_8_7963.sorted.filtered_peak_191
chr1	9241430	9241770	341	22.91	6.14203	2.88653	3.70272	C7Y8YACXX_8_7963.sorted.filtered_peak_192
chr1	9256410	9256758	349	20.60	5.04030	2.65762	2.67347	C7Y8YACXX_8_7963.sorted.filtered_peak_193
chr1	9294189	9295496	1308	44.78	14.72241	3.71826	11.94433	C7Y8YACXX_8_7963.sorted.filtered_peak_194
chr1	9299891	9300273	383	20.38	3.81141	2.23696	1.59307	C7Y8YACXX_8_7963.sorted.filtered_peak_195
chr1	9335617	9336130	514	24.18	7.59092	3.26799	5.07732	C7Y8YACXX_8_7963.sorted.filtered_peak_196
chr1	9344205	9344571	367	22.35	5.70208	2.75871	3.30832	C7Y8YACXX_8_7963.sorted.filtered_peak_197
chr1	9352554	9353084	531	27.40	5.95456	2.57549	3.54776	C7Y8YACXX_8_7963.sorted.filtered_peak_198
chr1	9375284	9375779	496	18.38	3.99905	2.39274	1.74725	C7Y8YACXX_8_7963.sorted.filtered_peak_199
chr1	9392457	9392706	250	14.40	3.92192	2.58845	1.68327	C7Y8YACXX_8_7963.sorted.filtered_peak_200
chr1	9473152	9473930	779	19.96	5.58928	2.87087	3.19908	C7Y8YACXX_8_7963.sorted.filtered_peak_201
chr1	9486352	9486791	440	36.49	6.48968	2.39545	4.03551	C7Y8YACXX_8_7963.sorted.filtered_peak_202
chr1	9488591	9489406	816	70.19	28.09439	4.52744	24.97606	C7Y8YACXX_8_7963.sorted.filtered_peak_203
chr1	9516025	9516329	305	18.05	5.76856	3.10432	3.35487	C7Y8YACXX_8_7963.sorted.filtered_peak_204
chr1	9555197	9555639	443	18.57	5.65697	3.00327	3.26321	C7Y8YACXX_8_7963.sorted.filtered_peak_205
chr1	9599200	9600149	950	43.69	18.99319	4.45413	16.15710	C7Y8YACXX_8_7963.sorted.filtered_peak_206
chr1	9648325	9649229	905	41.75	13.63705	3.60493	10.92200	C7Y8YACXX_8_7963.sorted.filtered_peak_207
chr1	9675541	9675929	389	14.77	3.44449	2.36206	1.28621	C7Y8YACXX_8_7963.sorted.filtered_peak_208
chr1	9687035	9687657	623	35.99	7.27991	2.54770	4.80049	C7Y8YACXX_8_7963.sorted.filtered_peak_209
chr1	9689207	9690202	996	43.91	11.36300	3.06623	8.70193	C7Y8YACXX_8_7963.sorted.filtered_peak_210
chr1	9711557	9713017	1461	38.07	8.18614	2.63305	5.67869	C7Y8YACXX_8_7963.sorted.filtered_peak_211
chr1	9713586	9713900	315	28.85	3.71514	1.96104	1.51044	C7Y8YACXX_8_7963.sorted.filtered_peak_212
chr1	9723198	9723492	295	15.26	4.40288	2.73397	2.11340	C7Y8YACXX_8_7963.sorted.filtered_peak_213
chr1	9747256	9747545	290	21.28	3.96456	2.25373	1.71970	C7Y8YACXX_8_7963.sorted.filtered_peak_214
chr1	9749246	9749860	615	25.84	6.59606	2.79167	4.17973	C7Y8YACXX_8_7963.sorted.filtered_peak_215
chr1	9777180	9778080	901	47.21	15.30617	3.58329	12.54251	C7Y8YACXX_8_7963.sorted.filtered_peak_216
chr1	9788582	9788900	319	24.95	6.14911	2.77060	3.70779	C7Y8YACXX_8_7963.sorted.filtered_peak_217
chr1	9789126	9789411	286	19.80	3.88094	2.28079	1.66190	C7Y8YACXX_8_7963.sorted.filtered_peak_218
chr1	9847770	9848027	258	18.66	5.83263	3.07703	3.41092	C7Y8YACXX_8_7963.sorted.filtered_peak_219
chr1	9860099	9860541	443	25.35	10.61762	4.16535	7.97801	C7Y8YACXX_8_7963.sorted.filtered_peak_220
chr1	9883704	9884674	971	41.57	12.28264	3.39596	9.58653	C7Y8YACXX_8_7963.sorted.filtered_peak_221
chr1	9927518	9927871	354	23.62	8.24270	3.53018	5.69918	C7Y8YACXX_8_7963.sorted.filtered_peak_222
chr1	9970096	9971285	1190	87.88	39.46011	5.07789	35.99911	C7Y8YACXX_8_7963.sorted.filtered_peak_223
chr1	10003019	10003960	942	35.61	12.28641	3.76739	9.58104	C7Y8YACXX_8_7963.sorted.filtered_peak_224
chr1	10010413	10010699	287	20.19	7.49326	3.56289	4.99150	C7Y8YACXX_8_7963.sorted.filtered_peak_225
chr1	10092533	10093587	1055	70.22	34.41163	5.45840	31.11404	C7Y8YACXX_8_7963.sorted.filtered_peak_226
chr1	10134403	10135020	618	21.90	7.77234	3.47860	5.27147	C7Y8YACXX_8_7963.sorted.filtered_peak_227
chr1	10230451	10230700	250	16.04	4.79628	2.86410	2.44951	C7Y8YACXX_8_7963.sorted.filtered_peak_228
chr1	10270059	10270756	698	48.88	21.62302	4.76556	18.67952	C7Y8YACXX_8_7963.sorted.filtered_peak_229
chr1	10367893	10368290	398	23.44	6.94869	3.11544	4.46539	C7Y8YACXX_8_7963.sorted.filtered_peak_230
chr1	10384840	10385248	409	17.28	4.06593	2.47590	1.80789	C7Y8YACXX_8_7963.sorted.filtered_peak_231
chr1	10458414	10459555	1142	55.48	24.46287	4.58191	21.46476	C7Y8YACXX_8_7963.sorted.filtered_peak_232
chr1	10475438	10475784	347	15.41	3.83004	2.48732	1.61131	C7Y8YACXX_8_7963.sorted.filtered_peak_233
chr1	10490094	10490987	894	57.06	23.37957	4.61549	20.37587	C7Y8YACXX_8_7963.sorted.filtered_peak_234
chr1	10532267	10532897	631	46.16	15.94982	3.78809	13.16808	C7Y8YACXX_8_7963.sorted.filtered_peak_235
chr1	10534783	10535463	681	42.59	12.62493	3.45422	9.89502	C7Y8YACXX_8_7963.sorted.filtered_peak_236
chr1	10554666	10555691	1026	22.52	5.59134	2.71665	3.19490	C7Y8YACXX_8_7963.sorted.filtered_peak_237
chr1	10562100	10562542	443	16.28	4.26011	2.61414	1.97741	C7Y8YACXX_8_7963.sorted.filtered_peak_238
chr1	10570737	10571620	884	44.15	13.58409	3.55675	10.83075	C7Y8YACXX_8_7963.sorted.filtered_peak_239
chr1	10585227	10585632	406	20.66	5.97073	2.96926	3.55143	C7Y8YACXX_8_7963.sorted.filtered_peak_240
chr1	10754489	10755211	723	41.23	12.68374	3.52368	9.95911	C7Y8YACXX_8_7963.sorted.filtered_peak_241
chr1	10927284	10927690	407	16.91	3.78563	2.38834	1.55772	C7Y8YACXX_8_7963.sorted.filtered_peak_242
chr1	11072112	11073320	1209	54.57	23.73195	4.91752	20.69928	C7Y8YACXX_8_7963.sorted.filtered_peak_243
chr1	11097619	11098157	539	25.59	11.56246	4.47099	8.89383	C7Y8YACXX_8_7963.sorted.filtered_peak_244
chr1	11119735	11120709	975	47.60	14.18673	3.40036	11.44674	C7Y8YACXX_8_7963.sorted.filtered_peak_245
chr1	11123016	11123395	380	30.06	5.15961	2.28595	2.80079	C7Y8YACXX_8_7963.sorted.filtered_peak_246
chr1	11159220	11160392	1173	37.18	13.84267	3.92489	11.12395	C7Y8YACXX_8_7963.sorted.filtered_peak_247
chr1	11301775	11302024	250	15.93	4.21415	2.61856	1.93403	C7Y8YACXX_8_7963.sorted.filtered_peak_248
chr1	11322454	11323094	641	70.34	39.20881	6.58410	35.77397	C7Y8YACXX_8_7963.sorted.filtered_peak_249
chr1	11332852	11334016	1165	43.95	17.24278	4.15702	14.43670	C7Y8YACXX_8_7963.sorted.filtered_peak_250
chr1	11538689	11539281	593	20.16	5.27454	2.76457	2.89125	C7Y8YACXX_8_7963.sorted.filtered_peak_251
chr1	11702349	11702753	405	16.32	4.58386	2.74795	2.26435	C7Y8YACXX_8_7963.sorted.filtered_peak_252
chr1	11705863	11706230	368	18.90	4.09919	2.39862	1.84378	C7Y8YACXX_8_7963.sorted.filtered_peak_253
chr1	11710137	11710732	596	23.71	4.77846	2.40707	2.45041	C7Y8YACXX_8_7963.sorted.filtered_peak_254
chr1	11714617	11714996	380	23.95	6.17215	2.80766	3.75528	C7Y8YACXX_8_7963.sorted.filtered_peak_255
chr1	11724049	11724981	933	27.70	8.98814	3.45822	6.39883	C7Y8YACXX_8_7963.sorted.filtered_peak_256
chr1	11740913	11741729	817	42.42	16.57685	4.19444	13.76830	C7Y8YACXX_8_7963.sorted.filtered_peak_257
chr1	11779361	11780290	930	26.72	9.61025	3.68911	7.01230	C7Y8YACXX_8_7963.sorted.filtered_peak_258
chr1	11790445	11790878	434	19.83	5.78652	2.96468	3.37448	C7Y8YACXX_8_7963.sorted.filtered_peak_259
chr1	11795774	11796472	699	30.75	7.37276	2.78506	4.88663	C7Y8YACXX_8_7963.sorted.filtered_peak_260
chr1	11796749	11797029	281	25.03	4.21742	2.19831	1.94035	C7Y8YACXX_8_7963.sorted.filtered_peak_261
chr1	11800877	11801145	269	26.57	5.78303	2.58488	3.36959	C7Y8YACXX_8_7963.sorted.filtered_peak_262
chr1	11865639	11866665	1027	81.35	32.21748	4.52481	28.98284	C7Y8YACXX_8_7963.sorted.filtered_peak_263
chr1	11898766	11899046	281	20.06	6.14152	3.07826	3.70785	C7Y8YACXX_8_7963.sorted.filtered_peak_264
chr1	11953711	11954255	545	15.81	4.68950	2.82439	2.36690	C7Y8YACXX_8_7963.sorted.filtered_peak_265
chr1	11967801	11969258	1458	62.09	16.52670	3.31101	13.67028	C7Y8YACXX_8_7963.sorted.filtered_peak_266
chr1	11969606	11970230	625	46.90	8.65749	2.49080	6.10647	C7Y8YACXX_8_7963.sorted.filtered_peak_267
chr1	11986337	11986817	481	50.74	27.38829	6.24185	24.25571	C7Y8YACXX_8_7963.sorted.filtered_peak_268
chr1	11994390	11995209	820	30.97	10.76237	3.69522	8.12232	C7Y8YACXX_8_7963.sorted.filtered_peak_269
chr1	12032841	12033321	481	16.86	5.00254	2.85341	2.67694	C7Y8YACXX_8_7963.sorted.filtered_peak_270
chr1	12039847	12040827	981	67.00	30.14799	4.96933	26.98394	C7Y8YACXX_8_7963.sorted.filtered_peak_271
chr1	12065528	12065785	258	16.32	3.92254	2.47398	1.67665	C7Y8YACXX_8_7963.sorted.filtered_peak_272
chr1	12073393	12073804	412	19.23	4.09241	2.38185	1.84271	C7Y8YACXX_8_7963.sorted.filtered_peak_273
chr1	12079185	12080038	854	59.86	27.72985	4.80994	24.67919	C7Y8YACXX_8_7963.sorted.filtered_peak_274
chr1	12100534	12101216	683	14.93	3.64893	2.43741	1.45732	C7Y8YACXX_8_7963.sorted.filtered_peak_275
chr1	12107208	12107936	729	30.57	9.08965	3.28081	6.50187	C7Y8YACXX_8_7963.sorted.filtered_peak_276
chr1	12125777	12126260	484	27.81	5.54674	2.46002	3.15962	C7Y8YACXX_8_7963.sorted.filtered_peak_277
chr1	12128492	12128839	348	24.84	4.53289	2.29369	2.22473	C7Y8YACXX_8_7963.sorted.filtered_peak_278
chr1	12138703	12138997	295	18.05	3.69628	2.29486	1.49453	C7Y8YACXX_8_7963.sorted.filtered_peak_279
chr1	12147763	12148991	1229	24.61	6.83941	2.90932	4.41343	C7Y8YACXX_8_7963.sorted.filtered_peak_280
chr1	12178635	12178948	314	19.09	6.32208	3.22726	3.87655	C7Y8YACXX_8_7963.sorted.filtered_peak_281
chr1	12184945	12185233	289	23.09	6.57323	3.02137	4.10820	C7Y8YACXX_8_7963.sorted.filtered_peak_282
chr1	12193079	12193435	357	17.20	5.15378	2.91050	2.79285	C7Y8YACXX_8_7963.sorted.filtered_peak_283
chr1	12210504	12211228	725	32.21	9.10914	3.18600	6.51898	C7Y8YACXX_8_7963.sorted.filtered_peak_284
chr1	12221646	12222417	772	41.85	11.58132	3.17631	8.92777	C7Y8YACXX_8_7963.sorted.filtered_peak_285
chr1	12233519	12234157	639	50.38	13.98733	3.27070	11.24393	C7Y8YACXX_8_7963.sorted.filtered_peak_286
chr1	12238008	12238422	415	37.25	8.70321	2.84547	6.12893	C7Y8YACXX_8_7963.sorted.filtered_peak_287
chr1	12268876	12269310	435	17.07	3.63883	2.32094	1.45010	C7Y8YACXX_8_7963.sorted.filtered_peak_288
chr1	12289790	12290279	490	25.20	9.68406	3.85326	7.08704	C7Y8YACXX_8_7963.sorted.filtered_peak_289
chr1	12374479	12374746	268	18.62	5.92196	3.12894	3.48641	C7Y8YACXX_8_7963.sorted.filtered_peak_290
chr1	12405468	12405749	282	19.48	5.32956	2.82037	2.95065	C7Y8YACXX_8_7963.sorted.filtered_peak_291
chr1	12445026	12445332	307	15.61	4.21921	2.64120	1.94193	C7Y8YACXX_8_7963.sorted.filtered_peak_292
chr1	12467511	12467789	279	16.27	4.64621	2.78334	2.31623	C7Y8YACXX_8_7963.sorted.filtered_peak_293
chr1	12494158	12494753	596	21.15	3.73713	2.18460	1.52090	C7Y8YACXX_8_7963.sorted.filtered_peak_294
chr1	12495645	12496173	529	24.65	5.25824	2.49404	2.91685	C7Y8YACXX_8_7963.sorted.filtered_peak_295
chr1	12509297	12509955	659	32.40	10.96737	3.64898	8.31434	C7Y8YACXX_8_7963.sorted.filtered_peak_296
chr1	12533169	12533581	413	21.66	5.07992	2.60119	2.72418	C7Y8YACXX_8_7963.sorted.filtered_peak_297
chr1	12570537	12571042	506	19.29	4.78440	2.62385	2.46547	C7Y8YACXX_8_7963.sorted.filtered_peak_298
chr1	12664152	12664678	527	24.80	7.49329	3.19585	4.97571	C7Y8YACXX_8_7963.sorted.filtered_peak_299
chr1	12677663	12678807	1145	29.85	4.44427	2.11388	2.15654	C7Y8YACXX_8_7963.sorted.filtered_peak_300
chr1	12679076	12679349	274	29.14	4.12806	2.05895	1.86072	C7Y8YACXX_8_7963.sorted.filtered_peak_301
chr1	12680379	12680719	341	30.66	4.99570	2.22546	2.65140	C7Y8YACXX_8_7963.sorted.filtered_peak_302
chr1	13992182	13992508	327	18.17	5.19730	2.85635	2.83369	C7Y8YACXX_8_7963.sorted.filtered_peak_303
chr1	14026531	14027076	546	30.60	6.96664	2.71565	4.48344	C7Y8YACXX_8_7963.sorted.filtered_peak_304
chr1	14027288	14027794	507	26.97	5.38522	2.45411	3.00281	C7Y8YACXX_8_7963.sorted.filtered_peak_305
chr1	14029231	14029536	306	28.40	5.79010	2.50977	3.37709	C7Y8YACXX_8_7963.sorted.filtered_peak_306
chr1	14057148	14058011	864	45.67	15.73694	3.93178	12.91958	C7Y8YACXX_8_7963.sorted.filtered_peak_307
chr1	14075194	14076311	1118	43.19	14.41450	3.62322	11.67827	C7Y8YACXX_8_7963.sorted.filtered_peak_308
chr1	14139938	14140193	256	17.06	4.05746	2.48251	1.81015	C7Y8YACXX_8_7963.sorted.filtered_peak_309
chr1	15242006	15242360	355	13.01	3.19025	2.34903	1.06516	C7Y8YACXX_8_7963.sorted.filtered_peak_310
chr1	15250434	15250717	284	15.81	3.66798	2.39936	1.45572	C7Y8YACXX_8_7963.sorted.filtered_peak_311
chr1	15295647	15295951	305	17.83	5.17076	2.86911	2.80951	C7Y8YACXX_8_7963.sorted.filtered_peak_312
chr1	15426726	15427234	509	17.04	3.81708	2.39220	1.58678	C7Y8YACXX_8_7963.sorted.filtered_peak_313
chr1	15438671	15439117	447	20.14	5.62617	2.87144	3.23655	C7Y8YACXX_8_7963.sorted.filtered_peak_314
chr1	15575493	15575989	497	31.24	9.50581	3.33770	6.90655	C7Y8YACXX_8_7963.sorted.filtered_peak_315
chr1	15650136	15650385	250	15.83	4.09590	2.57657	1.83554	C7Y8YACXX_8_7963.sorted.filtered_peak_316
chr1	15672313	15672796	484	24.86	6.59158	2.90927	4.12494	C7Y8YACXX_8_7963.sorted.filtered_peak_317
chr1	15735861	15736594	734	35.60	7.92567	2.75754	5.37717	C7Y8YACXX_8_7963.sorted.filtered_peak_318
chr1	15738027	15738520	494	31.30	5.17673	2.25476	2.81158	C7Y8YACXX_8_7963.sorted.filtered_peak_319
chr1	15742538	15742985	448	25.38	3.92700	2.10607	1.68304	C7Y8YACXX_8_7963.sorted.filtered_peak_320
chr1	15743639	15744374	736	23.75	4.85715	2.42869	2.52863	C7Y8YACXX_8_7963.sorted.filtered_peak_321
chr1	15757570	15757917	348	20.83	5.01169	2.61719	2.66900	C7Y8YACXX_8_7963.sorted.filtered_peak_322
chr1	15850648	15851857	1210	110.56	34.87741	3.85486	31.56840	C7Y8YACXX_8_7963.sorted.filtered_peak_323
chr1	15852927	15853528	602	96.47	25.66369	3.35581	22.58503	C7Y8YACXX_8_7963.sorted.filtered_peak_324
chr1	15905688	15906392	705	16.68	4.72295	2.77321	2.40255	C7Y8YACXX_8_7963.sorted.filtered_peak_325
chr1	15911075	15911760	686	18.90	6.02938	3.12902	3.60205	C7Y8YACXX_8_7963.sorted.filtered_peak_326
chr1	15929790	15930516	727	34.40	15.52874	4.69928	12.75036	C7Y8YACXX_8_7963.sorted.filtered_peak_327
chr1	15943304	15944431	1128	52.89	20.98548	4.14493	18.08757	C7Y8YACXX_8_7963.sorted.filtered_peak_328
chr1	16010984	16011871	888	18.18	4.44222	2.56935	2.14042	C7Y8YACXX_8_7963.sorted.filtered_peak_329
chr1	16067851	16068135	285	16.32	4.21369	2.59155	1.94451	C7Y8YACXX_8_7963.sorted.filtered_peak_330
chr1	16118532	16118781	250	14.26	3.84919	2.56619	1.61736	C7Y8YACXX_8_7963.sorted.filtered_peak_331
chr1	16142051	16142364	314	15.73	4.66775	2.81220	2.35340	C7Y8YACXX_8_7963.sorted.filtered_peak_332
chr1	16160794	16162835	2042	82.80	21.64309	3.22124	18.67389	C7Y8YACXX_8_7963.sorted.filtered_peak_333
chr1	16173750	16175255	1506	60.43	19.25202	3.51280	16.39545	C7Y8YACXX_8_7963.sorted.filtered_peak_334
chr1	16245929	16246178	250	19.73	5.59127	2.88081	3.21478	C7Y8YACXX_8_7963.sorted.filtered_peak_335
chr1	16276051	16276598	548	39.01	11.28346	3.30777	8.62179	C7Y8YACXX_8_7963.sorted.filtered_peak_336
chr1	16292298	16293216	919	23.68	6.02636	2.75760	3.62846	C7Y8YACXX_8_7963.sorted.filtered_peak_337
chr1	16301959	16302853	895	47.35	21.33764	4.73370	18.40598	C7Y8YACXX_8_7963.sorted.filtered_peak_338
chr1	16396695	16396944	250	17.73	4.20215	2.50494	1.92355	C7Y8YACXX_8_7963.sorted.filtered_peak_339
chr1	16405432	16405956	525	27.71	9.44436	3.57803	6.84838	C7Y8YACXX_8_7963.sorted.filtered_peak_340
chr1	16488722	16489144	423	16.07	3.59209	2.34756	1.42262	C7Y8YACXX_8_7963.sorted.filtered_peak_341
chr1	16494473	16494748	276	15.29	3.88943	2.51958	1.65286	C7Y8YACXX_8_7963.sorted.filtered_peak_342
chr1	16532856	16533757	902	63.41	23.31281	4.34392	20.27839	C7Y8YACXX_8_7963.sorted.filtered_peak_343
chr1	16543583	16544430	848	34.97	11.76416	3.61335	9.10397	C7Y8YACXX_8_7963.sorted.filtered_peak_344
chr1	16563329	16564000	672	50.66	23.11964	4.87548	20.16140	C7Y8YACXX_8_7963.sorted.filtered_peak_345
chr1	16570685	16571277	593	21.19	6.49914	3.09641	4.05550	C7Y8YACXX_8_7963.sorted.filtered_peak_346
chr1	16593890	16594139	250	13.44	3.41569	2.42715	1.24212	C7Y8YACXX_8_7963.sorted.filtered_peak_347
chr1	16678421	16679433	1013	50.93	21.25003	4.46934	18.31144	C7Y8YACXX_8_7963.sorted.filtered_peak_348
chr1	16693341	16694560	1220	83.39	33.52621	4.75293	30.24844	C7Y8YACXX_8_7963.sorted.filtered_peak_349
chr1	16713416	16713895	480	17.98	4.30453	2.52970	2.01442	C7Y8YACXX_8_7963.sorted.filtered_peak_350
chr1	16747092	16747703	612	22.29	8.16334	3.56966	5.64757	C7Y8YACXX_8_7963.sorted.filtered_peak_351
chr1	16766785	16768119	1335	36.49	10.43680	3.25224	7.80323	C7Y8YACXX_8_7963.sorted.filtered_peak_352
chr1	16825324	16826359	1036	25.64	11.47155	4.21721	8.87274	C7Y8YACXX_8_7963.sorted.filtered_peak_353
chr1	16840168	16841086	919	30.99	16.16719	5.30690	13.35779	C7Y8YACXX_8_7963.sorted.filtered_peak_354
chr1	16887066	16887318	253	15.42	4.45435	2.76114	2.14039	C7Y8YACXX_8_7963.sorted.filtered_peak_355
chr1	16893388	16893637	250	15.36	4.44411	2.75106	2.14102	C7Y8YACXX_8_7963.sorted.filtered_peak_356
chr1	16931532	16931793	262	24.13	4.61877	2.34682	2.29937	C7Y8YACXX_8_7963.sorted.filtered_peak_357
chr1	16939727	16940465	739	49.56	10.60839	2.75414	7.97154	C7Y8YACXX_8_7963.sorted.filtered_peak_358
chr1	16941303	16941555	253	31.96	3.47213	1.84375	1.30158	C7Y8YACXX_8_7963.sorted.filtered_peak_359
chr1	16963320	16963569	250	18.95	4.09363	2.39662	1.84630	C7Y8YACXX_8_7963.sorted.filtered_peak_360
chr1	16970779	16971563	785	43.07	20.72534	5.11972	17.80187	C7Y8YACXX_8_7963.sorted.filtered_peak_361
chr1	17014214	17014893	680	17.49	5.74184	3.10750	3.34940	C7Y8YACXX_8_7963.sorted.filtered_peak_362
chr1	17030700	17030971	272	19.10	3.57237	2.20556	1.39673	C7Y8YACXX_8_7963.sorted.filtered_peak_363
chr1	17036292	17036601	310	25.57	6.78694	2.93459	4.30390	C7Y8YACXX_8_7963.sorted.filtered_peak_364
chr1	17053847	17054372	526	26.28	10.37193	4.04956	7.72692	C7Y8YACXX_8_7963.sorted.filtered_peak_365
chr1	17215484	17215733	250	16.37	4.85338	2.85015	2.52147	C7Y8YACXX_8_7963.sorted.filtered_peak_366
chr1	17222566	17223582	1017	30.22	12.40427	4.06901	9.76142	C7Y8YACXX_8_7963.sorted.filtered_peak_367
chr1	17230845	17232033	1189	70.73	28.15948	4.38737	25.05238	C7Y8YACXX_8_7963.sorted.filtered_peak_368
chr1	17240099	17241094	996	52.86	25.17372	5.20026	22.13101	C7Y8YACXX_8_7963.sorted.filtered_peak_369
chr1	17278184	17278462	279	20.33	7.52119	3.58611	5.00388	C7Y8YACXX_8_7963.sorted.filtered_peak_370
chr1	17287007	17287712	706	18.13	5.60055	3.02077	3.20149	C7Y8YACXX_8_7963.sorted.filtered_peak_371
chr1	17337763	17338721	959	26.10	8.38443	3.29323	5.86273	C7Y8YACXX_8_7963.sorted.filtered_peak_372
chr1	17372656	17372937	282	19.49	6.56855	3.30619	4.09740	C7Y8YACXX_8_7963.sorted.filtered_peak_373
chr1	17380185	17380932	748	78.06	39.59288	5.88627	36.15056	C7Y8YACXX_8_7963.sorted.filtered_peak_374
chr1	17452307	17452610	304	15.54	4.29491	2.68201	2.00658	C7Y8YACXX_8_7963.sorted.filtered_peak_375
chr1	17563350	17563788	439	17.17	5.25033	2.96150	2.87464	C7Y8YACXX_8_7963.sorted.filtered_peak_376
chr1	17746377	17746681	305	17.30	5.43352	3.02395	3.05018	C7Y8YACXX_8_7963.sorted.filtered_peak_377
chr1	17763983	17764615	633	40.75	7.50371	2.45615	5.01002	C7Y8YACXX_8_7963.sorted.filtered_peak_378
chr1	17764993	17765283	291	34.37	4.76303	2.08464	2.43268	C7Y8YACXX_8_7963.sorted.filtered_peak_379
chr1	17766020	17766579	560	42.38	8.83968	2.66838	6.27396	C7Y8YACXX_8_7963.sorted.filtered_peak_380
chr1	17820592	17821244	653	16.01	4.82878	2.86069	2.49901	C7Y8YACXX_8_7963.sorted.filtered_peak_381
chr1	17858544	17859023	480	16.16	4.64264	2.76556	2.34521	C7Y8YACXX_8_7963.sorted.filtered_peak_382
chr1	18923960	18924300	341	14.09	3.74589	2.53666	1.52028	C7Y8YACXX_8_7963.sorted.filtered_peak_383
chr1	19228906	19229610	705	59.90	23.05499	4.55923	20.01572	C7Y8YACXX_8_7963.sorted.filtered_peak_384
chr1	19252946	19253717	772	37.06	11.69988	3.48426	9.03437	C7Y8YACXX_8_7963.sorted.filtered_peak_385
chr1	19278326	19278914	589	45.96	9.82960	2.70790	7.23319	C7Y8YACXX_8_7963.sorted.filtered_peak_386
chr1	19282710	19283595	886	56.84	16.11271	3.31927	13.32109	C7Y8YACXX_8_7963.sorted.filtered_peak_387
chr1	19337560	19337896	337	22.44	6.62858	3.07000	4.16493	C7Y8YACXX_8_7963.sorted.filtered_peak_388
chr1	19400844	19401655	812	30.58	9.23251	3.28412	6.65453	C7Y8YACXX_8_7963.sorted.filtered_peak_389
chr1	19450489	19450999	511	19.06	6.21588	3.16022	3.79476	C7Y8YACXX_8_7963.sorted.filtered_peak_390
chr1	19536275	19537190	916	63.01	26.18593	4.46896	23.14030	C7Y8YACXX_8_7963.sorted.filtered_peak_391
chr1	19577707	19578536	830	50.17	21.55333	4.71949	18.62056	C7Y8YACXX_8_7963.sorted.filtered_peak_392
chr1	19638282	19639104	823	51.72	19.60198	4.08961	16.74445	C7Y8YACXX_8_7963.sorted.filtered_peak_393
chr1	19717379	19718150	772	51.72	21.36186	4.60195	18.40191	C7Y8YACXX_8_7963.sorted.filtered_peak_394
chr1	19789615	19790147	533	43.77	17.42071	4.47425	14.54435	C7Y8YACXX_8_7963.sorted.filtered_peak_395
chr1	19803059	19804064	1006	28.72	6.66536	2.71769	4.20130	C7Y8YACXX_8_7963.sorted.filtered_peak_396
chr1	19811676	19812678	1003	54.47	16.50081	3.55283	13.66425	C7Y8YACXX_8_7963.sorted.filtered_peak_397
chr1	19822203	19822683	481	18.40	6.18852	3.22873	3.76058	C7Y8YACXX_8_7963.sorted.filtered_peak_398
chr1	19923082	19924366	1285	57.56	21.19931	4.16336	18.24084	C7Y8YACXX_8_7963.sorted.filtered_peak_399
chr1	19933216	19933809	594	26.08	8.21045	3.30640	5.67353	C7Y8YACXX_8_7963.sorted.filtered_peak_400
chr1	19970385	19970788	404	19.41	4.60773	2.55440	2.30320	C7Y8YACXX_8_7963.sorted.filtered_peak_401
chr1	19980035	19980420	386	16.11	3.55982	2.33946	1.37584	C7Y8YACXX_8_7963.sorted.filtered_peak_402
chr1	19986284	19986584	301	22.43	6.54192	3.05201	4.07785	C7Y8YACXX_8_7963.sorted.filtered_peak_403
chr1	20014675	20015191	517	14.77	3.46696	2.37138	1.30393	C7Y8YACXX_8_7963.sorted.filtered_peak_404
chr1	20042132	20042504	373	18.11	5.24353	2.87320	2.88429	C7Y8YACXX_8_7963.sorted.filtered_peak_405
chr1	20126114	20126885	772	18.79	5.12581	2.77789	2.77188	C7Y8YACXX_8_7963.sorted.filtered_peak_406
chr1	20208567	20209324	758	52.32	22.98837	4.84755	19.98811	C7Y8YACXX_8_7963.sorted.filtered_peak_407
chr1	20385001	20385265	265	16.05	4.83513	2.86594	2.49953	C7Y8YACXX_8_7963.sorted.filtered_peak_408
chr1	20478587	20479128	542	27.11	9.07673	3.54369	6.48075	C7Y8YACXX_8_7963.sorted.filtered_peak_409
chr1	20511887	20512217	331	26.12	6.63603	2.84242	4.17521	C7Y8YACXX_8_7963.sorted.filtered_peak_410
chr1	20512388	20512911	524	22.10	4.55463	2.40101	2.26087	C7Y8YACXX_8_7963.sorted.filtered_peak_411
chr1	20820292	20820647	356	20.21	5.55210	2.85381	3.15255	C7Y8YACXX_8_7963.sorted.filtered_peak_412
chr1	20834004	20834864	861	38.34	16.37720	4.36571	13.61354	C7Y8YACXX_8_7963.sorted.filtered_peak_413
chr1	20848653	20849150	498	16.24	4.78928	2.83223	2.46059	C7Y8YACXX_8_7963.sorted.filtered_peak_414
chr1	20959696	20960673	978	29.64	8.97106	3.26596	6.40311	C7Y8YACXX_8_7963.sorted.filtered_peak_415
chr1	20987574	20988493	920	58.23	23.84247	4.53162	20.84078	C7Y8YACXX_8_7963.sorted.filtered_peak_416
chr1	21005032	21005480	449	13.59	3.49332	2.45249	1.30862	C7Y8YACXX_8_7963.sorted.filtered_peak_417
chr1	21022770	21023717	948	18.09	4.69489	2.66228	2.37671	C7Y8YACXX_8_7963.sorted.filtered_peak_418
chr1	21044359	21044890	532	17.47	4.30523	2.55193	2.03526	C7Y8YACXX_8_7963.sorted.filtered_peak_419
chr1	21059484	21059880	397	31.34	9.39776	3.31873	6.79605	C7Y8YACXX_8_7963.sorted.filtered_peak_420
chr1	21112702	21114263	1562	76.38	25.50408	3.91681	22.43812	C7Y8YACXX_8_7963.sorted.filtered_peak_421
chr1	21258569	21259492	924	15.18	3.71950	2.45171	1.52039	C7Y8YACXX_8_7963.sorted.filtered_peak_422
chr1	21318759	21319339	581	18.49	4.49297	2.57174	2.18520	C7Y8YACXX_8_7963.sorted.filtered_peak_423
chr1	21330354	21330643	290	16.02	3.56716	2.34602	1.38765	C7Y8YACXX_8_7963.sorted.filtered_peak_424
chr1	21348731	21349455	725	31.48	13.82599	4.48601	11.09764	C7Y8YACXX_8_7963.sorted.filtered_peak_425
chr1	21501899	21502390	492	31.53	5.17454	2.24996	2.80558	C7Y8YACXX_8_7963.sorted.filtered_peak_426
chr1	21503113	21503880	768	63.56	25.64945	4.44688	22.60236	C7Y8YACXX_8_7963.sorted.filtered_peak_427
chr1	21596727	21596978	252	19.14	6.00738	3.12069	3.56520	C7Y8YACXX_8_7963.sorted.filtered_peak_428
chr1	21606488	21606881	394	17.95	5.58030	2.99753	3.20249	C7Y8YACXX_8_7963.sorted.filtered_peak_429
chr1	21619640	21620162	523	30.16	4.25315	2.06621	1.97063	C7Y8YACXX_8_7963.sorted.filtered_peak_430
chr1	21620348	21621606	1259	33.97	6.16736	2.39376	3.74085	C7Y8YACXX_8_7963.sorted.filtered_peak_431
chr1	21650964	21651598	635	21.80	5.44257	2.70112	3.07448	C7Y8YACXX_8_7963.sorted.filtered_peak_432
chr1	21660378	21661364	987	31.07	9.46455	3.27152	6.89813	C7Y8YACXX_8_7963.sorted.filtered_peak_433
chr1	21671520	21672456	937	32.13	8.93559	3.06318	6.40067	C7Y8YACXX_8_7963.sorted.filtered_peak_434
chr1	21766174	21766967	794	23.19	9.64988	4.06643	7.04809	C7Y8YACXX_8_7963.sorted.filtered_peak_435
chr1	21985708	21986255	548	17.94	4.76601	2.69642	2.44667	C7Y8YACXX_8_7963.sorted.filtered_peak_436
chr1	22094845	22095686	842	14.05	3.49052	2.42394	1.32282	C7Y8YACXX_8_7963.sorted.filtered_peak_437
chr1	22100108	22100429	322	22.59	7.77517	3.44243	5.25949	C7Y8YACXX_8_7963.sorted.filtered_peak_438
chr1	22108796	22110362	1567	63.69	19.94094	3.60916	17.03036	C7Y8YACXX_8_7963.sorted.filtered_peak_439
chr1	22145045	22145508	464	17.50	3.94878	2.41649	1.70707	C7Y8YACXX_8_7963.sorted.filtered_peak_440
chr1	22239962	22240258	297	13.19	3.27774	2.37871	1.13946	C7Y8YACXX_8_7963.sorted.filtered_peak_441
chr1	22263821	22264185	365	17.86	4.02620	2.42739	1.78324	C7Y8YACXX_8_7963.sorted.filtered_peak_442
chr1	22283569	22283958	390	15.99	4.00845	2.52918	1.75928	C7Y8YACXX_8_7963.sorted.filtered_peak_443
chr1	22290460	22290738	279	18.28	6.15422	3.24193	3.70981	C7Y8YACXX_8_7963.sorted.filtered_peak_444
chr1	22345591	22346082	492	22.25	8.74895	3.86806	6.17183	C7Y8YACXX_8_7963.sorted.filtered_peak_445
chr1	22351473	22352660	1188	56.83	19.67010	4.07531	16.73430	C7Y8YACXX_8_7963.sorted.filtered_peak_446
chr1	22357876	22358382	507	15.79	4.50894	2.75629	2.19986	C7Y8YACXX_8_7963.sorted.filtered_peak_447
chr1	22366128	22366897	770	62.64	32.95929	5.96781	29.70137	C7Y8YACXX_8_7963.sorted.filtered_peak_448
chr1	22378884	22380473	1590	40.54	12.27839	3.29310	9.63509	C7Y8YACXX_8_7963.sorted.filtered_peak_449
chr1	22416334	22416852	519	21.33	6.86085	3.24321	4.38059	C7Y8YACXX_8_7963.sorted.filtered_peak_450
chr1	22431791	22432161	371	17.24	3.86436	2.40072	1.62667	C7Y8YACXX_8_7963.sorted.filtered_peak_451
chr1	22778109	22779172	1064	46.66	17.65299	4.09834	14.81886	C7Y8YACXX_8_7963.sorted.filtered_peak_452
chr1	23345474	23346440	967	47.89	20.18989	4.51004	17.29454	C7Y8YACXX_8_7963.sorted.filtered_peak_453
chr1	23365522	23365802	281	13.93	3.60668	2.48181	1.42692	C7Y8YACXX_8_7963.sorted.filtered_peak_454
chr1	23426756	23427191	436	28.97	7.34610	2.88457	4.84936	C7Y8YACXX_8_7963.sorted.filtered_peak_455
chr1	23429873	23430195	323	32.97	9.00389	3.12781	6.41384	C7Y8YACXX_8_7963.sorted.filtered_peak_456
chr1	23445307	23446064	758	24.63	7.64470	3.22898	5.13547	C7Y8YACXX_8_7963.sorted.filtered_peak_457
chr1	23494420	23495653	1234	28.53	7.53133	2.89953	5.05972	C7Y8YACXX_8_7963.sorted.filtered_peak_458
chr1	23504015	23504508	494	13.94	3.67285	2.51175	1.46057	C7Y8YACXX_8_7963.sorted.filtered_peak_459
chr1	23670283	23671497	1215	57.89	20.06428	3.68624	17.20378	C7Y8YACXX_8_7963.sorted.filtered_peak_460
chr1	23694384	23695825	1442	66.57	24.28836	4.05486	21.27172	C7Y8YACXX_8_7963.sorted.filtered_peak_461
chr1	23723703	23723952	250	16.25	4.60661	2.76161	2.28713	C7Y8YACXX_8_7963.sorted.filtered_peak_462
chr1	23730450	23730705	256	18.01	4.96312	2.79065	2.60204	C7Y8YACXX_8_7963.sorted.filtered_peak_463
chr1	23748864	23749163	300	19.23	5.54528	2.90854	3.15435	C7Y8YACXX_8_7963.sorted.filtered_peak_464
chr1	23810645	23811528	884	38.00	14.75452	4.09963	12.01239	C7Y8YACXX_8_7963.sorted.filtered_peak_465
chr1	23823542	23823802	261	16.18	4.89903	2.88844	2.55105	C7Y8YACXX_8_7963.sorted.filtered_peak_466
chr1	23854647	23855233	587	30.17	5.54034	2.37020	3.15338	C7Y8YACXX_8_7963.sorted.filtered_peak_467
chr1	23857500	23858114	615	31.94	7.11311	2.70399	4.61398	C7Y8YACXX_8_7963.sorted.filtered_peak_468
chr1	23866184	23866774	591	48.02	26.53102	6.31318	23.42756	C7Y8YACXX_8_7963.sorted.filtered_peak_469
chr1	23881099	23881687	589	44.21	11.78894	3.15321	9.11150	C7Y8YACXX_8_7963.sorted.filtered_peak_470
chr1	23885861	23886274	414	39.12	9.56043	2.94856	6.95229	C7Y8YACXX_8_7963.sorted.filtered_peak_471
chr1	23903820	23904166	347	15.06	3.83244	2.51172	1.59958	C7Y8YACXX_8_7963.sorted.filtered_peak_472
chr1	23918937	23919186	250	18.53	3.96494	2.37141	1.72078	C7Y8YACXX_8_7963.sorted.filtered_peak_473
chr1	23928667	23929070	404	17.92	5.25581	2.89903	2.88445	C7Y8YACXX_8_7963.sorted.filtered_peak_474
chr1	23939823	23940443	621	19.04	5.17747	2.78113	2.82613	C7Y8YACXX_8_7963.sorted.filtered_peak_475
chr1	23945779	23946507	729	30.09	10.26470	3.63088	7.63201	C7Y8YACXX_8_7963.sorted.filtered_peak_476
chr1	23953525	23953774	250	16.10	4.84368	2.87565	2.49572	C7Y8YACXX_8_7963.sorted.filtered_peak_477
chr1	23961308	23961811	504	23.10	7.03339	3.13879	4.56233	C7Y8YACXX_8_7963.sorted.filtered_peak_478
chr1	23964064	23964439	376	17.21	3.63487	2.31022	1.45199	C7Y8YACXX_8_7963.sorted.filtered_peak_479
chr1	24017998	24018853	856	36.41	14.42440	4.31275	11.63956	C7Y8YACXX_8_7963.sorted.filtered_peak_480
chr1	24046792	24047400	609	15.00	4.24987	2.69004	1.97201	C7Y8YACXX_8_7963.sorted.filtered_peak_481
chr1	24069384	24070609	1226	27.68	7.42296	2.88696	4.96768	C7Y8YACXX_8_7963.sorted.filtered_peak_482
chr1	24098606	24099080	475	22.60	7.76216	3.45974	5.23456	C7Y8YACXX_8_7963.sorted.filtered_peak_483
chr1	24104595	24105312	718	36.46	13.45336	3.98714	10.71628	C7Y8YACXX_8_7963.sorted.filtered_peak_484
chr1	24117406	24117878	473	30.65	9.64102	3.41596	7.03785	C7Y8YACXX_8_7963.sorted.filtered_peak_485
chr1	24126943	24127602	660	60.39	22.75334	4.18071	19.78897	C7Y8YACXX_8_7963.sorted.filtered_peak_486
chr1	24136523	24136772	250	14.93	3.58735	2.41375	1.40757	C7Y8YACXX_8_7963.sorted.filtered_peak_487
chr1	24151429	24152139	711	25.54	9.88812	3.83009	7.30707	C7Y8YACXX_8_7963.sorted.filtered_peak_488
chr1	24164973	24165414	442	15.39	4.46131	2.75564	2.15931	C7Y8YACXX_8_7963.sorted.filtered_peak_489
chr1	24194302	24195219	918	33.27	12.47181	3.79711	9.83579	C7Y8YACXX_8_7963.sorted.filtered_peak_490
chr1	24243363	24243612	250	14.47	3.82179	2.54410	1.60528	C7Y8YACXX_8_7963.sorted.filtered_peak_491
chr1	24285364	24286718	1355	55.61	19.61950	4.01940	16.71991	C7Y8YACXX_8_7963.sorted.filtered_peak_492
chr1	24306426	24307406	981	62.19	24.18321	4.12761	21.21285	C7Y8YACXX_8_7963.sorted.filtered_peak_493
chr1	24516558	24516948	391	18.23	3.67572	2.28185	1.47631	C7Y8YACXX_8_7963.sorted.filtered_peak_494
chr1	24525748	24526158	411	20.29	6.05530	3.02819	3.62734	C7Y8YACXX_8_7963.sorted.filtered_peak_495
chr1	24604021	24604483	463	13.09	3.24291	2.36835	1.10166	C7Y8YACXX_8_7963.sorted.filtered_peak_496
chr1	24710870	24711254	385	20.21	4.50080	2.48251	2.19424	C7Y8YACXX_8_7963.sorted.filtered_peak_497
chr1	24717788	24718073	286	24.56	6.03782	2.76186	3.60219	C7Y8YACXX_8_7963.sorted.filtered_peak_498
chr1	24718478	24719183	706	24.10	5.94668	2.72708	3.54370	C7Y8YACXX_8_7963.sorted.filtered_peak_499
chr1	24740104	24740450	347	31.25	4.91746	2.19547	2.57428	C7Y8YACXX_8_7963.sorted.filtered_peak_500
chr1	24741878	24742497	620	64.57	25.41698	4.46957	22.36208	C7Y8YACXX_8_7963.sorted.filtered_peak_501
chr1	24743044	24743580	537	28.00	3.80162	2.00112	1.58797	C7Y8YACXX_8_7963.sorted.filtered_peak_502
chr1	24808209	24808661	453	17.73	4.24918	2.52187	1.96714	C7Y8YACXX_8_7963.sorted.filtered_peak_503
chr1	24828470	24830139	1670	44.33	9.89426	2.77131	7.29992	C7Y8YACXX_8_7963.sorted.filtered_peak_504
chr1	24861468	24862083	616	32.51	9.14531	3.09581	6.59679	C7Y8YACXX_8_7963.sorted.filtered_peak_505
chr1	24862951	24863421	471	39.02	11.79288	3.42211	9.11499	C7Y8YACXX_8_7963.sorted.filtered_peak_506
chr1	24913589	24913915	327	18.14	4.54648	2.61118	2.23606	C7Y8YACXX_8_7963.sorted.filtered_peak_507
chr1	24968993	24970156	1164	94.29	41.14677	4.87003	37.64979	C7Y8YACXX_8_7963.sorted.filtered_peak_508
chr1	25015114	25015664	551	14.53	3.98566	2.61158	1.73218	C7Y8YACXX_8_7963.sorted.filtered_peak_509
chr1	25022087	25022493	407	15.18	4.16304	2.64629	1.89728	C7Y8YACXX_8_7963.sorted.filtered_peak_510
chr1	25036372	25036625	254	18.49	5.44030	2.93477	3.04985	C7Y8YACXX_8_7963.sorted.filtered_peak_511
chr1	25054053	25054351	299	16.66	5.19140	2.96950	2.82419	C7Y8YACXX_8_7963.sorted.filtered_peak_512
chr1	25071290	25072195	906	86.80	42.31378	5.56963	38.79313	C7Y8YACXX_8_7963.sorted.filtered_peak_513
chr1	25174244	25175318	1075	46.20	17.54018	4.21695	14.68287	C7Y8YACXX_8_7963.sorted.filtered_peak_514
chr1	25224717	25224966	250	20.02	4.13178	2.36548	1.86253	C7Y8YACXX_8_7963.sorted.filtered_peak_515
chr1	25237359	25238225	867	53.51	18.55186	3.83342	15.70717	C7Y8YACXX_8_7963.sorted.filtered_peak_516
chr1	25251542	25252018	477	53.13	11.76730	2.84600	9.07798	C7Y8YACXX_8_7963.sorted.filtered_peak_517
chr1	25255656	25255998	343	37.14	3.60965	1.79472	1.41306	C7Y8YACXX_8_7963.sorted.filtered_peak_518
chr1	25256660	25257236	577	57.54	14.10592	3.05214	11.35133	C7Y8YACXX_8_7963.sorted.filtered_peak_519
chr1	25278971	25279269	299	26.29	4.95383	2.35697	2.60886	C7Y8YACXX_8_7963.sorted.filtered_peak_520
chr1	25281568	25282006	439	44.39	15.00549	3.81663	12.21468	C7Y8YACXX_8_7963.sorted.filtered_peak_521
chr1	25291407	25292143	737	63.37	19.00955	3.53580	16.12402	C7Y8YACXX_8_7963.sorted.filtered_peak_522
chr1	25319132	25319655	524	19.58	4.47619	2.49075	2.18965	C7Y8YACXX_8_7963.sorted.filtered_peak_523
chr1	25348801	25349837	1037	55.21	17.88134	3.79262	15.00498	C7Y8YACXX_8_7963.sorted.filtered_peak_524
chr1	25357252	25357586	335	31.03	5.43406	2.32311	3.05358	C7Y8YACXX_8_7963.sorted.filtered_peak_525
chr1	25358224	25359122	899	36.28	8.06939	2.66870	5.57706	C7Y8YACXX_8_7963.sorted.filtered_peak_526
chr1	25392278	25392527	250	18.48	3.77525	2.30572	1.56357	C7Y8YACXX_8_7963.sorted.filtered_peak_527
chr1	25422109	25422569	461	29.97	7.06314	2.76450	4.57745	C7Y8YACXX_8_7963.sorted.filtered_peak_528
chr1	25425759	25426495	737	34.27	8.48552	2.85931	5.96867	C7Y8YACXX_8_7963.sorted.filtered_peak_529
chr1	25475221	25475481	261	15.18	4.27640	2.70159	1.98528	C7Y8YACXX_8_7963.sorted.filtered_peak_530
chr1	25558627	25560007	1381	36.62	12.24114	3.53731	9.58653	C7Y8YACXX_8_7963.sorted.filtered_peak_531
chr1	25565992	25566907	916	51.60	20.72945	4.51020	17.79282	C7Y8YACXX_8_7963.sorted.filtered_peak_532
chr1	25573255	25574476	1222	65.62	23.60069	4.13405	20.58632	C7Y8YACXX_8_7963.sorted.filtered_peak_533
chr1	25664709	25665586	878	40.67	19.02718	5.11500	16.12800	C7Y8YACXX_8_7963.sorted.filtered_peak_534
chr1	25682246	25682559	314	16.94	5.33642	3.01634	2.95005	C7Y8YACXX_8_7963.sorted.filtered_peak_535
chr1	25756448	25757668	1221	59.18	19.85606	3.91940	16.93019	C7Y8YACXX_8_7963.sorted.filtered_peak_536
chr1	25774159	25774470	312	16.70	3.96319	2.46265	1.73306	C7Y8YACXX_8_7963.sorted.filtered_peak_537
chr1	25793837	25794086	250	17.91	5.38739	2.96901	2.99029	C7Y8YACXX_8_7963.sorted.filtered_peak_538
chr1	25800305	25800656	352	16.84	4.39545	2.63583	2.09713	C7Y8YACXX_8_7963.sorted.filtered_peak_539
chr1	25846996	25847486	491	17.85	4.09386	2.45433	1.83457	C7Y8YACXX_8_7963.sorted.filtered_peak_540
chr1	25869819	25870423	605	26.03	7.67081	3.15538	5.15222	C7Y8YACXX_8_7963.sorted.filtered_peak_541
chr1	25876138	25876841	704	19.63	4.63528	2.55571	2.31914	C7Y8YACXX_8_7963.sorted.filtered_peak_542
chr1	25888991	25889365	375	23.37	5.61233	2.68768	3.20954	C7Y8YACXX_8_7963.sorted.filtered_peak_543
chr1	25935123	25935372	250	15.37	4.01791	2.56935	1.76442	C7Y8YACXX_8_7963.sorted.filtered_peak_544
chr1	25942737	25943619	883	36.21	8.21945	2.75612	5.68602	C7Y8YACXX_8_7963.sorted.filtered_peak_545
chr1	25968831	25969601	771	30.52	11.49012	3.90865	8.83686	C7Y8YACXX_8_7963.sorted.filtered_peak_546
chr1	26002387	26003082	696	29.63	9.70012	3.48523	7.10146	C7Y8YACXX_8_7963.sorted.filtered_peak_547
chr1	26101297	26102099	803	21.68	5.69397	2.78214	3.30895	C7Y8YACXX_8_7963.sorted.filtered_peak_548
chr1	26137409	26137677	269	21.02	4.65043	2.49672	2.32379	C7Y8YACXX_8_7963.sorted.filtered_peak_549
chr1	26146054	26147524	1471	37.50	10.54848	3.10891	7.95999	C7Y8YACXX_8_7963.sorted.filtered_peak_550
chr1	26185775	26186596	822	37.86	15.10534	4.01479	12.38746	C7Y8YACXX_8_7963.sorted.filtered_peak_551
chr1	26201723	26202369	647	20.03	5.65606	2.91512	3.24160	C7Y8YACXX_8_7963.sorted.filtered_peak_552
chr1	26221886	26222276	391	27.30	10.21902	3.87692	7.58383	C7Y8YACXX_8_7963.sorted.filtered_peak_553
chr1	26231558	26233343	1786	36.63	9.14084	2.88117	6.59318	C7Y8YACXX_8_7963.sorted.filtered_peak_554
chr1	26297790	26298280	491	18.87	5.79281	3.04395	3.37746	C7Y8YACXX_8_7963.sorted.filtered_peak_555
chr1	26317155	26317562	408	22.79	7.02892	3.18952	4.53949	C7Y8YACXX_8_7963.sorted.filtered_peak_556
chr1	26324155	26325134	980	69.90	30.98405	4.90765	27.78969	C7Y8YACXX_8_7963.sorted.filtered_peak_557
chr1	26361816	26362772	957	33.62	9.44304	3.18725	6.83835	C7Y8YACXX_8_7963.sorted.filtered_peak_558
chr1	26431354	26431784	431	16.34	4.74599	2.81059	2.41690	C7Y8YACXX_8_7963.sorted.filtered_peak_559
chr1	26437413	26438780	1368	54.05	20.04049	4.23686	17.10295	C7Y8YACXX_8_7963.sorted.filtered_peak_560
chr1	26452824	26453394	571	58.46	23.69911	4.69708	20.65770	C7Y8YACXX_8_7963.sorted.filtered_peak_561
chr1	26453753	26454044	292	23.91	3.43707	2.00410	1.28396	C7Y8YACXX_8_7963.sorted.filtered_peak_562
chr1	26471405	26471982	578	20.41	6.67646	3.22734	4.21905	C7Y8YACXX_8_7963.sorted.filtered_peak_563
chr1	26496154	26496538	385	32.71	12.21406	4.00212	9.50723	C7Y8YACXX_8_7963.sorted.filtered_peak_564
chr1	26560235	26561689	1455	68.38	26.54534	4.15598	23.50786	C7Y8YACXX_8_7963.sorted.filtered_peak_565
chr1	26602159	26603127	969	33.28	5.49089	2.27241	3.09875	C7Y8YACXX_8_7963.sorted.filtered_peak_566
chr1	26606146	26606769	624	46.41	8.76035	2.52539	6.20346	C7Y8YACXX_8_7963.sorted.filtered_peak_567
chr1	26611267	26611813	547	45.91	7.44379	2.33797	4.92959	C7Y8YACXX_8_7963.sorted.filtered_peak_568
chr1	26613890	26614298	409	49.95	11.61255	2.93684	8.92224	C7Y8YACXX_8_7963.sorted.filtered_peak_569
chr1	26632797	26634289	1493	39.84	12.94103	3.47070	10.25906	C7Y8YACXX_8_7963.sorted.filtered_peak_570
chr1	26644173	26644586	414	31.73	7.13486	2.71408	4.63562	C7Y8YACXX_8_7963.sorted.filtered_peak_571
chr1	26647921	26648377	457	29.62	6.90594	2.73414	4.43502	C7Y8YACXX_8_7963.sorted.filtered_peak_572
chr1	26662791	26663330	540	24.49	8.11002	3.40499	5.56956	C7Y8YACXX_8_7963.sorted.filtered_peak_573
chr1	26685311	26685618	308	23.82	6.37024	2.91221	3.91338	C7Y8YACXX_8_7963.sorted.filtered_peak_574
chr1	26690262	26690964	703	31.16	11.66385	3.85380	9.02877	C7Y8YACXX_8_7963.sorted.filtered_peak_575
chr1	26704537	26705440	904	61.24	25.57049	4.88699	22.48672	C7Y8YACXX_8_7963.sorted.filtered_peak_576
chr1	26710614	26710961	348	19.84	6.92942	3.39480	4.44814	C7Y8YACXX_8_7963.sorted.filtered_peak_577
chr1	26717969	26718270	302	22.03	7.19875	3.32944	4.68913	C7Y8YACXX_8_7963.sorted.filtered_peak_578
chr1	26735104	26735384	281	19.49	6.63798	3.32561	4.16810	C7Y8YACXX_8_7963.sorted.filtered_peak_579
chr1	26743718	26743995	278	17.22	4.60071	2.69463	2.27980	C7Y8YACXX_8_7963.sorted.filtered_peak_580
chr1	26758414	26759220	807	65.45	36.16819	6.13424	32.83490	C7Y8YACXX_8_7963.sorted.filtered_peak_581
chr1	26798529	26799960	1432	54.04	15.60973	3.37490	12.82272	C7Y8YACXX_8_7963.sorted.filtered_peak_582
chr1	26826658	26827963	1306	49.56	17.77281	4.13936	14.87886	C7Y8YACXX_8_7963.sorted.filtered_peak_583
chr1	26855805	26856401	597	23.79	6.54861	2.93953	4.09890	C7Y8YACXX_8_7963.sorted.filtered_peak_584
chr1	26868263	26869096	834	45.30	11.04878	3.00741	8.37801	C7Y8YACXX_8_7963.sorted.filtered_peak_585
chr1	26872024	26872514	491	36.98	8.92025	2.89959	6.34090	C7Y8YACXX_8_7963.sorted.filtered_peak_586
chr1	26924217	26924466	250	15.44	4.50131	2.76469	2.19953	C7Y8YACXX_8_7963.sorted.filtered_peak_587
chr1	26946594	26948115	1522	65.03	22.31573	4.00848	19.32366	C7Y8YACXX_8_7963.sorted.filtered_peak_588
chr1	27004011	27004491	481	22.09	8.90389	3.88236	6.35160	C7Y8YACXX_8_7963.sorted.filtered_peak_589
chr1	27018774	27019792	1019	46.14	7.05895	2.25552	4.58562	C7Y8YACXX_8_7963.sorted.filtered_peak_590
chr1	27021650	27022517	868	61.47	12.02590	2.62419	9.34726	C7Y8YACXX_8_7963.sorted.filtered_peak_591
chr1	27060425	27061196	772	18.72	5.48234	2.92962	3.09265	C7Y8YACXX_8_7963.sorted.filtered_peak_592
chr1	27070399	27071190	792	50.08	19.48404	4.29468	16.58486	C7Y8YACXX_8_7963.sorted.filtered_peak_593
chr1	27113711	27114949	1239	67.96	18.28469	3.34180	15.40162	C7Y8YACXX_8_7963.sorted.filtered_peak_594
chr1	27126658	27127025	368	19.41	6.35906	3.21623	3.90740	C7Y8YACXX_8_7963.sorted.filtered_peak_595
chr1	27152756	27153661	906	27.94	6.34939	2.67380	3.90145	C7Y8YACXX_8_7963.sorted.filtered_peak_596
chr1	27159976	27160584	609	51.24	18.58077	4.03559	15.71025	C7Y8YACXX_8_7963.sorted.filtered_peak_597
chr1	27165241	27165761	521	25.96	8.59280	3.45275	6.03517	C7Y8YACXX_8_7963.sorted.filtered_peak_598
chr1	27190975	27192074	1100	43.78	16.77400	4.07843	13.96791	C7Y8YACXX_8_7963.sorted.filtered_peak_599
chr1	27204493	27204807	315	21.51	6.90584	3.23466	4.42974	C7Y8YACXX_8_7963.sorted.filtered_peak_600
chr1	27216163	27217136	974	28.68	9.85548	3.59596	7.25304	C7Y8YACXX_8_7963.sorted.filtered_peak_601
chr1	27226231	27227205	975	25.45	9.13310	3.55097	6.60237	C7Y8YACXX_8_7963.sorted.filtered_peak_602
chr1	27247618	27248743	1126	50.07	21.72479	4.49235	18.80697	C7Y8YACXX_8_7963.sorted.filtered_peak_603
chr1	27320191	27320588	398	23.27	5.96811	2.79325	3.55020	C7Y8YACXX_8_7963.sorted.filtered_peak_604
chr1	27371054	27371571	518	25.94	9.89876	3.87306	7.28220	C7Y8YACXX_8_7963.sorted.filtered_peak_605
chr1	27438388	27439049	662	22.35	6.13214	2.90945	3.69941	C7Y8YACXX_8_7963.sorted.filtered_peak_606
chr1	27463515	27464055	541	28.95	10.53426	3.81182	7.89265	C7Y8YACXX_8_7963.sorted.filtered_peak_607
chr1	27481151	27482123	973	46.51	15.54677	3.70361	12.76941	C7Y8YACXX_8_7963.sorted.filtered_peak_608
chr1	27524406	27524878	473	14.04	3.73339	2.52881	1.51761	C7Y8YACXX_8_7963.sorted.filtered_peak_609
chr1	27560197	27561480	1284	60.83	25.85883	4.52885	22.83864	C7Y8YACXX_8_7963.sorted.filtered_peak_610
chr1	27611043	27611423	381	15.15	4.34892	2.71484	2.06901	C7Y8YACXX_8_7963.sorted.filtered_peak_611
chr1	27627252	27627645	394	19.91	3.99569	2.31789	1.75821	C7Y8YACXX_8_7963.sorted.filtered_peak_612
chr1	27648262	27649240	979	60.65	26.31433	4.86386	23.22799	C7Y8YACXX_8_7963.sorted.filtered_peak_613
chr1	27668168	27669276	1109	28.06	6.07009	2.57071	3.65902	C7Y8YACXX_8_7963.sorted.filtered_peak_614
chr1	27669799	27670286	488	37.75	11.24154	3.37701	8.57641	C7Y8YACXX_8_7963.sorted.filtered_peak_615
chr1	27675891	27676325	435	15.64	3.67216	2.40927	1.46481	C7Y8YACXX_8_7963.sorted.filtered_peak_616
chr1	27683748	27684249	502	28.23	7.44884	2.97567	4.93373	C7Y8YACXX_8_7963.sorted.filtered_peak_617
chr1	27691896	27692819	924	30.48	6.79623	2.67708	4.31888	C7Y8YACXX_8_7963.sorted.filtered_peak_618
chr1	27718761	27719244	484	41.45	15.54884	4.13586	12.74384	C7Y8YACXX_8_7963.sorted.filtered_peak_619
chr1	27721897	27722262	366	29.08	7.46938	2.91371	4.96341	C7Y8YACXX_8_7963.sorted.filtered_peak_620
chr1	27729420	27730010	591	16.55	3.64730	2.35142	1.44370	C7Y8YACXX_8_7963.sorted.filtered_peak_621
chr1	27743147	27743484	338	21.05	5.01527	2.60187	2.68127	C7Y8YACXX_8_7963.sorted.filtered_peak_622
chr1	27744884	27745230	347	27.07	8.22033	3.25122	5.67485	C7Y8YACXX_8_7963.sorted.filtered_peak_623
chr1	27757408	27757770	363	23.07	6.34288	2.93681	3.89175	C7Y8YACXX_8_7963.sorted.filtered_peak_624
chr1	27771997	27772281	285	17.15	5.22781	2.95850	2.85102	C7Y8YACXX_8_7963.sorted.filtered_peak_625
chr1	27781686	27782329	644	20.00	7.07111	3.40892	4.60027	C7Y8YACXX_8_7963.sorted.filtered_peak_626
chr1	27816306	27817207	902	63.58	27.89961	4.86280	24.77945	C7Y8YACXX_8_7963.sorted.filtered_peak_627
chr1	27894797	27895471	675	41.29	15.20825	4.02468	12.42706	C7Y8YACXX_8_7963.sorted.filtered_peak_628
chr1	27930208	27930990	783	31.07	6.55366	2.58942	4.09800	C7Y8YACXX_8_7963.sorted.filtered_peak_629
chr1	27944685	27945430	746	20.12	5.10271	2.68901	2.74755	C7Y8YACXX_8_7963.sorted.filtered_peak_630
chr1	27952719	27953258	540	19.39	4.28024	2.43965	2.00802	C7Y8YACXX_8_7963.sorted.filtered_peak_631
chr1	27959057	27959679	623	27.06	5.35591	2.43257	2.98717	C7Y8YACXX_8_7963.sorted.filtered_peak_632
chr1	27970443	27970766	324	20.81	6.29316	3.06973	3.85706	C7Y8YACXX_8_7963.sorted.filtered_peak_633
chr1	27985911	27986832	922	45.33	11.40168	3.07436	8.71449	C7Y8YACXX_8_7963.sorted.filtered_peak_634
chr1	27989232	27990034	803	43.52	9.95390	2.87662	7.31715	C7Y8YACXX_8_7963.sorted.filtered_peak_635
chr1	27998404	27999180	777	46.86	17.21741	4.12326	14.36573	C7Y8YACXX_8_7963.sorted.filtered_peak_636
chr1	28051846	28053115	1270	63.42	27.25552	4.40504	24.18942	C7Y8YACXX_8_7963.sorted.filtered_peak_637
chr1	28099071	28100479	1409	62.39	24.22858	4.14724	21.23249	C7Y8YACXX_8_7963.sorted.filtered_peak_638
chr1	28157015	28157843	829	52.98	23.79740	4.89846	20.78878	C7Y8YACXX_8_7963.sorted.filtered_peak_639
chr1	28184440	28185081	642	19.50	6.34667	3.20707	3.89776	C7Y8YACXX_8_7963.sorted.filtered_peak_640
chr1	28195445	28195982	538	25.51	6.07149	2.71449	3.64298	C7Y8YACXX_8_7963.sorted.filtered_peak_641
chr1	28198784	28199490	707	27.46	6.17882	2.64129	3.74849	C7Y8YACXX_8_7963.sorted.filtered_peak_642
chr1	28210241	28210558	318	18.57	3.36037	2.15104	1.22526	C7Y8YACXX_8_7963.sorted.filtered_peak_643
chr1	28213618	28214152	535	26.16	6.41927	2.77450	3.97151	C7Y8YACXX_8_7963.sorted.filtered_peak_644
chr1	28218005	28218387	383	20.06	4.45083	2.47034	2.15455	C7Y8YACXX_8_7963.sorted.filtered_peak_645
chr1	28240803	28241767	965	65.29	30.98959	5.30588	27.79851	C7Y8YACXX_8_7963.sorted.filtered_peak_646
chr1	28269859	28270178	320	18.89	4.90186	2.69862	2.55711	C7Y8YACXX_8_7963.sorted.filtered_peak_647
chr1	28286071	28286806	736	30.75	10.10885	3.54968	7.48004	C7Y8YACXX_8_7963.sorted.filtered_peak_648
chr1	28306150	28306657	508	16.84	5.31524	2.98149	2.96744	C7Y8YACXX_8_7963.sorted.filtered_peak_649
chr1	28343971	28344234	264	13.82	3.61124	2.49224	1.40618	C7Y8YACXX_8_7963.sorted.filtered_peak_650
chr1	28353741	28354243	503	13.78	3.59203	2.48524	1.39175	C7Y8YACXX_8_7963.sorted.filtered_peak_651
chr1	28382717	28383195	479	24.42	8.35017	3.50062	5.79970	C7Y8YACXX_8_7963.sorted.filtered_peak_652
chr1	28414228	28415493	1266	60.18	26.23373	4.62592	23.20148	C7Y8YACXX_8_7963.sorted.filtered_peak_653
chr1	28495734	28496257	524	39.79	16.54672	4.53961	13.71084	C7Y8YACXX_8_7963.sorted.filtered_peak_654
chr1	28498988	28499309	322	24.09	5.48468	2.61063	3.09579	C7Y8YACXX_8_7963.sorted.filtered_peak_655
chr1	28525869	28526830	962	32.06	11.28201	3.79875	8.60193	C7Y8YACXX_8_7963.sorted.filtered_peak_656
chr1	28559230	28559709	480	37.17	10.15170	3.10111	7.55941	C7Y8YACXX_8_7963.sorted.filtered_peak_657
chr1	28562302	28562877	576	57.75	25.08661	4.92675	22.02675	C7Y8YACXX_8_7963.sorted.filtered_peak_658
chr1	28572966	28573365	400	42.52	9.13318	2.71276	6.55892	C7Y8YACXX_8_7963.sorted.filtered_peak_659
chr1	28573577	28574449	873	62.48	22.55433	3.98362	19.60930	C7Y8YACXX_8_7963.sorted.filtered_peak_660
chr1	28575067	28575316	250	30.79	3.99793	1.98958	1.74592	C7Y8YACXX_8_7963.sorted.filtered_peak_661
chr1	28582689	28583145	457	50.22	18.67687	4.23460	15.77284	C7Y8YACXX_8_7963.sorted.filtered_peak_662
chr1	28585666	28586388	723	54.28	22.02487	4.41495	19.07715	C7Y8YACXX_8_7963.sorted.filtered_peak_663
chr1	28655226	28655763	538	66.74	33.42492	5.90888	30.14381	C7Y8YACXX_8_7963.sorted.filtered_peak_664
chr1	28686187	28686497	311	16.20	4.90909	2.89114	2.56123	C7Y8YACXX_8_7963.sorted.filtered_peak_665
chr1	28695841	28697118	1278	31.56	10.41141	3.51643	7.79387	C7Y8YACXX_8_7963.sorted.filtered_peak_666
chr1	28736240	28736525	286	21.68	7.34588	3.41243	4.82954	C7Y8YACXX_8_7963.sorted.filtered_peak_667
chr1	28776410	28776932	523	23.82	9.26202	3.87299	6.67148	C7Y8YACXX_8_7963.sorted.filtered_peak_668
chr1	28832074	28833225	1152	47.96	13.73796	3.18756	11.05292	C7Y8YACXX_8_7963.sorted.filtered_peak_669
chr1	28844280	28845436	1157	34.98	10.90221	3.40492	8.26853	C7Y8YACXX_8_7963.sorted.filtered_peak_670
chr1	28879165	28880319	1155	65.69	30.75627	5.19910	27.56162	C7Y8YACXX_8_7963.sorted.filtered_peak_671
chr1	28907589	28908896	1308	55.82	18.93226	3.71417	16.08219	C7Y8YACXX_8_7963.sorted.filtered_peak_672
chr1	28962644	28962893	250	14.75	4.09905	2.64834	1.82954	C7Y8YACXX_8_7963.sorted.filtered_peak_673
chr1	28969141	28970185	1045	55.24	20.09816	4.01125	17.21806	C7Y8YACXX_8_7963.sorted.filtered_peak_674
chr1	28974573	28975811	1239	68.33	27.95032	4.69504	24.82668	C7Y8YACXX_8_7963.sorted.filtered_peak_675
chr1	28994699	28996640	1942	40.26	10.95183	3.16147	8.29601	C7Y8YACXX_8_7963.sorted.filtered_peak_676
chr1	29062929	29064309	1381	57.90	24.27786	4.49030	21.28679	C7Y8YACXX_8_7963.sorted.filtered_peak_677
chr1	29101593	29102161	569	22.84	7.91306	3.48591	5.38473	C7Y8YACXX_8_7963.sorted.filtered_peak_678
chr1	29111395	29111930	536	16.01	4.21305	2.60427	1.95519	C7Y8YACXX_8_7963.sorted.filtered_peak_679
chr1	29203678	29204136	459	20.72	7.19297	3.41440	4.70260	C7Y8YACXX_8_7963.sorted.filtered_peak_680
chr1	29211494	29211943	450	32.33	7.23169	2.69780	4.74099	C7Y8YACXX_8_7963.sorted.filtered_peak_681
chr1	29213283	29213896	614	33.03	7.79620	2.76736	5.30406	C7Y8YACXX_8_7963.sorted.filtered_peak_682
chr1	29240630	29241769	1140	41.68	13.84768	3.64547	11.12102	C7Y8YACXX_8_7963.sorted.filtered_peak_683
chr1	29253208	29253969	762	38.10	13.29319	3.72604	10.60189	C7Y8YACXX_8_7963.sorted.filtered_peak_684
chr1	29254449	29255065	617	27.51	6.50609	2.73026	4.05914	C7Y8YACXX_8_7963.sorted.filtered_peak_685
chr1	29450883	29451172	290	20.56	4.56904	2.48764	2.25410	C7Y8YACXX_8_7963.sorted.filtered_peak_686
chr1	29461163	29461412	250	14.69	4.05387	2.63758	1.78269	C7Y8YACXX_8_7963.sorted.filtered_peak_687
chr1	29507620	29508998	1379	71.50	25.97190	4.09397	22.90675	C7Y8YACXX_8_7963.sorted.filtered_peak_688
chr1	29524195	29524549	355	16.58	4.20868	2.57565	1.93055	C7Y8YACXX_8_7963.sorted.filtered_peak_689
chr1	29529170	29529766	597	20.84	6.22252	3.02667	3.79917	C7Y8YACXX_8_7963.sorted.filtered_peak_690
chr1	29557090	29557762	673	45.36	19.15502	4.55877	16.27853	C7Y8YACXX_8_7963.sorted.filtered_peak_691
chr1	29562777	29563497	721	23.58	6.24140	2.83769	3.82638	C7Y8YACXX_8_7963.sorted.filtered_peak_692
chr1	29586304	29586688	385	17.82	4.82317	2.73660	2.48602	C7Y8YACXX_8_7963.sorted.filtered_peak_693
chr1	30652477	30652820	344	14.12	3.71824	2.51684	1.51934	C7Y8YACXX_8_7963.sorted.filtered_peak_694
chr1	30663826	30664589	764	36.82	13.17309	3.79103	10.47231	C7Y8YACXX_8_7963.sorted.filtered_peak_695
chr1	30755904	30756648	745	25.86	8.22885	3.33208	5.69356	C7Y8YACXX_8_7963.sorted.filtered_peak_696
chr1	30852935	30853586	652	16.96	4.04591	2.48519	1.79850	C7Y8YACXX_8_7963.sorted.filtered_peak_697
chr1	31190845	31192396	1552	98.02	34.83726	4.10510	31.51548	C7Y8YACXX_8_7963.sorted.filtered_peak_698
chr1	31216434	31217520	1087	47.13	11.30221	2.96684	8.62528	C7Y8YACXX_8_7963.sorted.filtered_peak_699
chr1	31222615	31222967	353	28.28	5.01084	2.31029	2.65340	C7Y8YACXX_8_7963.sorted.filtered_peak_700
chr1	31229343	31230305	963	33.83	7.13260	2.61571	4.64941	C7Y8YACXX_8_7963.sorted.filtered_peak_701
chr1	31252426	31252859	434	25.38	6.51972	2.86532	4.05065	C7Y8YACXX_8_7963.sorted.filtered_peak_702
chr1	31296960	31297555	596	22.41	6.33906	2.94895	3.91820	C7Y8YACXX_8_7963.sorted.filtered_peak_703
chr1	31402199	31402523	325	17.39	4.50022	2.63742	2.19329	C7Y8YACXX_8_7963.sorted.filtered_peak_704
chr1	31483413	31483714	302	17.43	3.99107	2.44118	1.73386	C7Y8YACXX_8_7963.sorted.filtered_peak_705
chr1	31537841	31538942	1102	47.53	17.72787	3.98645	14.91077	C7Y8YACXX_8_7963.sorted.filtered_peak_706
chr1	31627450	31628686	1237	25.49	8.55733	3.49095	5.99019	C7Y8YACXX_8_7963.sorted.filtered_peak_707
chr1	31643667	31643944	278	16.27	4.94768	2.90413	2.59467	C7Y8YACXX_8_7963.sorted.filtered_peak_708
chr1	31769209	31770176	968	61.40	25.74363	4.57747	22.69473	C7Y8YACXX_8_7963.sorted.filtered_peak_709
chr1	31867522	31867853	332	22.15	7.15034	3.29000	4.65020	C7Y8YACXX_8_7963.sorted.filtered_peak_710
chr1	31971668	31971965	298	13.80	3.60039	2.48764	1.39962	C7Y8YACXX_8_7963.sorted.filtered_peak_711
chr1	32014340	32015072	733	24.82	8.00473	3.32017	5.48531	C7Y8YACXX_8_7963.sorted.filtered_peak_712
chr1	32059798	32060115	318	16.74	5.10553	2.92350	2.75993	C7Y8YACXX_8_7963.sorted.filtered_peak_713
chr1	32109924	32111035	1112	71.62	28.26184	4.55152	25.12165	C7Y8YACXX_8_7963.sorted.filtered_peak_714
chr1	32170821	32171351	531	22.69	5.74511	2.74675	3.35636	C7Y8YACXX_8_7963.sorted.filtered_peak_715
chr1	32253915	32255143	1229	36.39	9.11077	2.90143	6.55693	C7Y8YACXX_8_7963.sorted.filtered_peak_716
chr1	32281564	32281894	331	15.98	4.60116	2.77370	2.29386	C7Y8YACXX_8_7963.sorted.filtered_peak_717
chr1	32292728	32293160	433	20.38	5.81029	2.94365	3.38801	C7Y8YACXX_8_7963.sorted.filtered_peak_718
chr1	32313856	32314225	370	18.67	6.48038	3.30666	4.03601	C7Y8YACXX_8_7963.sorted.filtered_peak_719
chr1	32338489	32338905	417	16.02	4.75772	2.83927	2.42787	C7Y8YACXX_8_7963.sorted.filtered_peak_720
chr1	32354736	32355180	445	20.31	6.64189	3.24076	4.18502	C7Y8YACXX_8_7963.sorted.filtered_peak_721
chr1	32356722	32357190	469	13.73	3.48130	2.43632	1.32656	C7Y8YACXX_8_7963.sorted.filtered_peak_722
chr1	32403356	32404416	1061	59.01	14.27692	3.04190	11.50197	C7Y8YACXX_8_7963.sorted.filtered_peak_723
chr1	32405497	32405866	370	44.89	4.96380	1.92883	2.63133	C7Y8YACXX_8_7963.sorted.filtered_peak_724
chr1	32409289	32410494	1206	41.79	10.21491	2.92851	7.60496	C7Y8YACXX_8_7963.sorted.filtered_peak_725
chr1	32421577	32422014	438	32.86	10.75000	3.55303	8.10518	C7Y8YACXX_8_7963.sorted.filtered_peak_726
chr1	32423365	32423714	350	24.62	5.83146	2.69632	3.40761	C7Y8YACXX_8_7963.sorted.filtered_peak_727
chr1	32447555	32447849	295	18.18	4.24370	2.49411	1.96609	C7Y8YACXX_8_7963.sorted.filtered_peak_728
chr1	32450314	32450777	464	17.56	4.08973	2.46988	1.82595	C7Y8YACXX_8_7963.sorted.filtered_peak_729
chr1	32478993	32480595	1603	73.80	28.50613	3.88358	25.44060	C7Y8YACXX_8_7963.sorted.filtered_peak_730
chr1	32529037	32529332	296	14.75	3.63835	2.44610	1.43252	C7Y8YACXX_8_7963.sorted.filtered_peak_731
chr1	32538128	32539251	1124	73.07	30.50752	4.88358	27.30025	C7Y8YACXX_8_7963.sorted.filtered_peak_732
chr1	32573388	32574533	1146	44.57	16.38914	4.13984	13.54947	C7Y8YACXX_8_7963.sorted.filtered_peak_733
chr1	32644932	32646074	1143	54.63	19.30754	3.85643	16.45724	C7Y8YACXX_8_7963.sorted.filtered_peak_734
chr1	32665996	32667314	1319	28.53	4.61449	2.19387	2.30690	C7Y8YACXX_8_7963.sorted.filtered_peak_735
chr1	32671111	32671414	304	31.50	7.61153	2.84277	5.09387	C7Y8YACXX_8_7963.sorted.filtered_peak_736
chr1	32681140	32681605	466	15.55	3.73556	2.44294	1.51983	C7Y8YACXX_8_7963.sorted.filtered_peak_737
chr1	32687584	32688180	597	41.00	18.83770	5.06803	15.92657	C7Y8YACXX_8_7963.sorted.filtered_peak_738
chr1	32706166	32706699	534	17.51	5.72677	3.11230	3.32793	C7Y8YACXX_8_7963.sorted.filtered_peak_739
chr1	32715479	32716118	640	50.56	14.65129	3.40121	11.88067	C7Y8YACXX_8_7963.sorted.filtered_peak_740
chr1	32719352	32719649	298	29.36	3.81412	1.97628	1.58505	C7Y8YACXX_8_7963.sorted.filtered_peak_741
chr1	32739175	32739627	453	16.80	4.02461	2.48745	1.77520	C7Y8YACXX_8_7963.sorted.filtered_peak_742
chr1	32757219	32758373	1155	52.67	22.72675	4.55319	19.79443	C7Y8YACXX_8_7963.sorted.filtered_peak_743
chr1	32785385	32786109	725	23.58	7.09948	3.15456	4.60944	C7Y8YACXX_8_7963.sorted.filtered_peak_744
chr1	32801018	32801275	258	29.09	4.77599	2.22581	2.43874	C7Y8YACXX_8_7963.sorted.filtered_peak_745
chr1	32801556	32802407	852	30.46	5.54091	2.36192	3.15398	C7Y8YACXX_8_7963.sorted.filtered_peak_746
chr1	32802880	32803129	250	26.69	3.93268	2.07125	1.68963	C7Y8YACXX_8_7963.sorted.filtered_peak_747
chr1	32816675	32817742	1068	40.17	14.21776	3.82935	11.48309	C7Y8YACXX_8_7963.sorted.filtered_peak_748
chr1	32837702	32838344	643	25.27	10.60276	4.20633	7.95503	C7Y8YACXX_8_7963.sorted.filtered_peak_749
chr1	32859519	32860539	1021	57.59	26.49201	5.14702	23.41212	C7Y8YACXX_8_7963.sorted.filtered_peak_750
chr1	32879431	32879759	329	14.81	4.13248	2.65791	1.86084	C7Y8YACXX_8_7963.sorted.filtered_peak_751
chr1	32966525	32966774	250	15.27	3.83475	2.49975	1.60555	C7Y8YACXX_8_7963.sorted.filtered_peak_752
chr1	32985878	32986354	477	21.48	7.94744	3.59192	5.42874	C7Y8YACXX_8_7963.sorted.filtered_peak_753
chr1	33088779	33089211	433	15.06	3.98599	2.57970	1.73599	C7Y8YACXX_8_7963.sorted.filtered_peak_754
chr1	33092912	33093596	685	14.72	3.90782	2.56609	1.67449	C7Y8YACXX_8_7963.sorted.filtered_peak_755
chr1	33115877	33117316	1440	68.19	24.98448	4.14634	21.93801	C7Y8YACXX_8_7963.sorted.filtered_peak_756
chr1	33177744	33178288	545	24.97	9.04494	3.72283	6.44708	C7Y8YACXX_8_7963.sorted.filtered_peak_757
chr1	33190927	33191298	372	14.59	4.03215	2.62108	1.78188	C7Y8YACXX_8_7963.sorted.filtered_peak_758
chr1	33219164	33219738	575	22.45	6.32353	2.96172	3.88402	C7Y8YACXX_8_7963.sorted.filtered_peak_759
chr1	33238682	33239040	359	19.99	5.13749	2.71366	2.78124	C7Y8YACXX_8_7963.sorted.filtered_peak_760
chr1	33264459	33265173	715	43.79	17.09445	4.27265	14.25763	C7Y8YACXX_8_7963.sorted.filtered_peak_761
chr1	33266564	33267256	693	26.76	6.26298	2.69241	3.83470	C7Y8YACXX_8_7963.sorted.filtered_peak_762
chr1	33282630	33283815	1186	63.53	26.85223	4.41273	23.82287	C7Y8YACXX_8_7963.sorted.filtered_peak_763
chr1	33284463	33284736	274	30.10	4.60887	2.14612	2.30453	C7Y8YACXX_8_7963.sorted.filtered_peak_764
chr1	33427953	33428209	257	28.38	4.40796	2.14709	2.11457	C7Y8YACXX_8_7963.sorted.filtered_peak_765
chr1	33429424	33429821	398	29.34	4.40744	2.12534	2.10621	C7Y8YACXX_8_7963.sorted.filtered_peak_766
chr1	33430170	33430764	595	56.21	19.14381	3.96407	16.22866	C7Y8YACXX_8_7963.sorted.filtered_peak_767
chr1	33446786	33447162	377	35.61	11.12973	3.48744	8.46327	C7Y8YACXX_8_7963.sorted.filtered_peak_768
chr1	33449968	33450477	510	31.09	7.70195	2.87413	5.18290	C7Y8YACXX_8_7963.sorted.filtered_peak_769
chr1	33457984	33458559	576	29.28	9.63936	3.51397	7.03283	C7Y8YACXX_8_7963.sorted.filtered_peak_770
chr1	33502364	33503018	655	46.10	22.19318	5.10481	19.25457	C7Y8YACXX_8_7963.sorted.filtered_peak_771
chr1	33511225	33511859	635	22.77	6.82179	3.08066	4.36772	C7Y8YACXX_8_7963.sorted.filtered_peak_772
chr1	33520742	33521088	347	19.90	7.22680	3.51323	4.72380	C7Y8YACXX_8_7963.sorted.filtered_peak_773
chr1	33546402	33547039	638	43.84	18.30732	4.52750	15.45333	C7Y8YACXX_8_7963.sorted.filtered_peak_774
chr1	33554146	33554680	535	21.68	6.00271	2.89966	3.58314	C7Y8YACXX_8_7963.sorted.filtered_peak_775
chr1	33564054	33564321	268	28.58	5.60334	2.45386	3.20233	C7Y8YACXX_8_7963.sorted.filtered_peak_776
chr1	33564746	33565507	762	46.81	17.41405	4.09589	14.57926	C7Y8YACXX_8_7963.sorted.filtered_peak_777
chr1	33592515	33593390	876	89.89	39.70727	5.13764	36.26691	C7Y8YACXX_8_7963.sorted.filtered_peak_778
chr1	33646286	33647099	814	28.03	5.68581	2.48429	3.29158	C7Y8YACXX_8_7963.sorted.filtered_peak_779
chr1	33647335	33647817	483	29.66	6.59350	2.66945	4.12421	C7Y8YACXX_8_7963.sorted.filtered_peak_780
chr1	33722044	33722598	555	21.75	5.62054	2.75164	3.24937	C7Y8YACXX_8_7963.sorted.filtered_peak_781
chr1	33739100	33739349	250	16.73	3.93727	2.45787	1.69811	C7Y8YACXX_8_7963.sorted.filtered_peak_782
chr1	33814725	33816091	1367	38.03	10.03393	2.97694	7.46540	C7Y8YACXX_8_7963.sorted.filtered_peak_783
chr1	33896212	33896988	777	24.51	7.21181	3.07955	4.74227	C7Y8YACXX_8_7963.sorted.filtered_peak_784
chr1	33937822	33938308	487	38.15	13.07623	3.75382	10.36110	C7Y8YACXX_8_7963.sorted.filtered_peak_785
chr1	34725597	34725897	301	14.62	4.03572	2.62675	1.77857	C7Y8YACXX_8_7963.sorted.filtered_peak_786
chr1	35095106	35095355	250	13.81	3.60734	2.49052	1.40394	C7Y8YACXX_8_7963.sorted.filtered_peak_787
chr1	35208378	35208636	259	18.24	5.31487	2.90364	2.93579	C7Y8YACXX_8_7963.sorted.filtered_peak_788
chr1	35318268	35318711	444	24.67	8.46826	3.52440	5.90946	C7Y8YACXX_8_7963.sorted.filtered_peak_789
chr1	35325092	35325844	753	42.81	15.10045	3.79072	12.35750	C7Y8YACXX_8_7963.sorted.filtered_peak_790
chr1	35331645	35332306	662	28.71	7.86841	3.03921	5.34960	C7Y8YACXX_8_7963.sorted.filtered_peak_791
chr1	35450679	35451221	543	26.25	8.38549	3.36084	5.83310	C7Y8YACXX_8_7963.sorted.filtered_peak_792
chr1	35496209	35497754	1546	41.32	14.48983	3.72369	11.77335	C7Y8YACXX_8_7963.sorted.filtered_peak_793
chr1	35544655	35545444	790	31.94	13.09246	4.16277	10.40200	C7Y8YACXX_8_7963.sorted.filtered_peak_794
chr1	35657308	35659142	1835	58.95	18.67379	3.47322	15.83739	C7Y8YACXX_8_7963.sorted.filtered_peak_795
chr1	35667724	35668045	322	18.53	6.03267	3.15758	3.60803	C7Y8YACXX_8_7963.sorted.filtered_peak_796
chr1	35733931	35734770	840	38.61	13.58374	3.79740	10.87300	C7Y8YACXX_8_7963.sorted.filtered_peak_797
chr1	35896796	35897226	431	27.30	8.83481	3.40261	6.27677	C7Y8YACXX_8_7963.sorted.filtered_peak_798
chr1	35923109	35923544	436	26.24	7.76367	3.17519	5.24331	C7Y8YACXX_8_7963.sorted.filtered_peak_799
chr1	35964941	35965880	940	30.02	10.08901	3.49193	7.50411	C7Y8YACXX_8_7963.sorted.filtered_peak_800
chr1	35971557	35972430	874	31.14	9.03817	3.11511	6.50812	C7Y8YACXX_8_7963.sorted.filtered_peak_801
chr1	36004599	36005050	452	20.02	4.07111	2.34176	1.81305	C7Y8YACXX_8_7963.sorted.filtered_peak_802
chr1	36010492	36011014	523	22.57	7.71694	3.40822	5.21714	C7Y8YACXX_8_7963.sorted.filtered_peak_803
chr1	36022892	36023539	648	57.81	19.84847	3.99476	16.92200	C7Y8YACXX_8_7963.sorted.filtered_peak_804
chr1	36034621	36034979	359	17.39	3.83641	2.37944	1.61365	C7Y8YACXX_8_7963.sorted.filtered_peak_805
chr1	36043397	36043647	251	15.92	3.81988	2.45541	1.58974	C7Y8YACXX_8_7963.sorted.filtered_peak_806
chr1	36106803	36107507	705	42.20	14.87388	3.84624	12.11801	C7Y8YACXX_8_7963.sorted.filtered_peak_807
chr1	36116238	36116487	250	14.61	3.81330	2.53411	1.58797	C7Y8YACXX_8_7963.sorted.filtered_peak_808
chr1	36181199	36181598	400	22.34	5.33770	2.65982	2.95181	C7Y8YACXX_8_7963.sorted.filtered_peak_809
chr1	36184335	36184909	575	27.51	7.78825	3.10023	5.26088	C7Y8YACXX_8_7963.sorted.filtered_peak_810
chr1	36234904	36235885	982	52.71	21.23261	4.63789	18.25245	C7Y8YACXX_8_7963.sorted.filtered_peak_811
chr1	36276590	36277085	496	22.67	6.01377	2.82717	3.60785	C7Y8YACXX_8_7963.sorted.filtered_peak_812
chr1	36348330	36349326	997	35.88	12.09315	3.47825	9.47150	C7Y8YACXX_8_7963.sorted.filtered_peak_813
chr1	36395960	36397295	1336	53.70	18.13567	3.72488	15.29596	C7Y8YACXX_8_7963.sorted.filtered_peak_814
chr1	36457599	36457957	359	13.83	3.62441	2.49357	1.42428	C7Y8YACXX_8_7963.sorted.filtered_peak_815
chr1	36488821	36489630	810	17.40	4.96172	2.78326	2.65757	C7Y8YACXX_8_7963.sorted.filtered_peak_816
chr1	36554062	36555038	977	56.60	20.09464	3.91741	17.19360	C7Y8YACXX_8_7963.sorted.filtered_peak_817
chr1	36565179	36565848	670	24.90	7.34322	3.07959	4.87898	C7Y8YACXX_8_7963.sorted.filtered_peak_818
chr1	36614608	36615753	1146	69.78	24.29760	3.90278	21.28794	C7Y8YACXX_8_7963.sorted.filtered_peak_819
chr1	36616313	36616771	459	37.78	4.62992	1.98967	2.31136	C7Y8YACXX_8_7963.sorted.filtered_peak_820
chr1	36621219	36621991	773	39.74	9.24221	2.83669	6.66039	C7Y8YACXX_8_7963.sorted.filtered_peak_821
chr1	36626498	36626852	355	25.38	4.71953	2.32070	2.40409	C7Y8YACXX_8_7963.sorted.filtered_peak_822
chr1	36653708	36654131	424	18.90	6.59371	3.34589	4.13166	C7Y8YACXX_8_7963.sorted.filtered_peak_823
chr1	36688938	36690481	1544	78.80	29.81950	4.23663	26.67307	C7Y8YACXX_8_7963.sorted.filtered_peak_824
chr1	36751144	36751537	394	17.68	4.83127	2.74765	2.49649	C7Y8YACXX_8_7963.sorted.filtered_peak_825
chr1	36772030	36772979	950	36.24	12.81600	3.70513	10.14144	C7Y8YACXX_8_7963.sorted.filtered_peak_826
chr1	36788720	36789819	1100	27.72	5.81425	2.49919	3.43456	C7Y8YACXX_8_7963.sorted.filtered_peak_827
chr1	36832011	36832293	283	17.62	3.56327	2.26504	1.37375	C7Y8YACXX_8_7963.sorted.filtered_peak_828
chr1	36834751	36835016	266	21.65	4.09057	2.27097	1.84638	C7Y8YACXX_8_7963.sorted.filtered_peak_829
chr1	36839358	36839937	580	30.86	7.83854	2.90809	5.31860	C7Y8YACXX_8_7963.sorted.filtered_peak_830
chr1	36840116	36840647	532	26.46	6.31348	2.71626	3.88490	C7Y8YACXX_8_7963.sorted.filtered_peak_831
chr1	36850831	36852446	1616	66.49	22.53120	3.76651	19.56736	C7Y8YACXX_8_7963.sorted.filtered_peak_832
chr1	36862650	36863796	1147	34.09	11.17204	3.41813	8.56458	C7Y8YACXX_8_7963.sorted.filtered_peak_833
chr1	36877670	36877919	250	15.27	4.36868	2.73111	2.07192	C7Y8YACXX_8_7963.sorted.filtered_peak_834
chr1	36886285	36886793	509	20.08	6.29544	3.13986	3.84733	C7Y8YACXX_8_7963.sorted.filtered_peak_835
chr1	36915892	36916541	650	39.15	14.61821	4.12639	11.83238	C7Y8YACXX_8_7963.sorted.filtered_peak_836
chr1	36929638	36930437	800	39.24	16.89425	4.44613	14.10307	C7Y8YACXX_8_7963.sorted.filtered_peak_837
chr1	36939753	36940002	250	20.83	6.00052	2.97765	3.56955	C7Y8YACXX_8_7963.sorted.filtered_peak_838
chr1	36982485	36982734	250	15.29	3.31892	2.28100	1.17591	C7Y8YACXX_8_7963.sorted.filtered_peak_839
chr1	37825032	37825393	362	14.94	4.08446	2.61011	1.86152	C7Y8YACXX_8_7963.sorted.filtered_peak_840
chr1	37920482	37921096	615	18.58	5.83769	3.09076	3.41526	C7Y8YACXX_8_7963.sorted.filtered_peak_841
chr1	37939867	37940490	624	49.66	9.92561	2.59868	7.34728	C7Y8YACXX_8_7963.sorted.filtered_peak_842
chr1	37952925	37953254	330	20.40	4.98484	2.63517	2.63863	C7Y8YACXX_8_7963.sorted.filtered_peak_843
chr1	37979688	37980960	1273	33.17	11.48090	3.65647	8.83270	C7Y8YACXX_8_7963.sorted.filtered_peak_844
chr1	38019564	38020106	543	34.58	13.67617	4.15499	10.94523	C7Y8YACXX_8_7963.sorted.filtered_peak_845
chr1	38061176	38061906	731	49.25	23.20799	5.19635	20.21290	C7Y8YACXX_8_7963.sorted.filtered_peak_846
chr1	38068752	38069006	255	17.58	5.48680	3.03302	3.08805	C7Y8YACXX_8_7963.sorted.filtered_peak_847
chr1	38148064	38148550	487	22.92	7.12425	3.21293	4.62780	C7Y8YACXX_8_7963.sorted.filtered_peak_848
chr1	38156016	38156679	664	73.72	24.58838	3.84176	21.56900	C7Y8YACXX_8_7963.sorted.filtered_peak_849
chr1	38157577	38158351	775	71.65	23.36837	3.70237	20.39984	C7Y8YACXX_8_7963.sorted.filtered_peak_850
chr1	38259546	38259889	344	14.91	3.70441	2.46667	1.48481	C7Y8YACXX_8_7963.sorted.filtered_peak_851
chr1	38273306	38274482	1177	37.54	10.39540	3.17460	7.76134	C7Y8YACXX_8_7963.sorted.filtered_peak_852
chr1	38317499	38317863	365	17.98	4.77883	2.70797	2.44935	C7Y8YACXX_8_7963.sorted.filtered_peak_853
chr1	38324842	38326020	1179	38.74	15.29660	4.04790	12.55835	C7Y8YACXX_8_7963.sorted.filtered_peak_854
chr1	38356105	38356416	312	17.89	5.76899	3.11002	3.35949	C7Y8YACXX_8_7963.sorted.filtered_peak_855
chr1	38388653	38388907	255	14.71	4.09782	2.64169	1.84066	C7Y8YACXX_8_7963.sorted.filtered_peak_856
chr1	38391422	38391971	550	16.85	4.26724	2.57694	1.99330	C7Y8YACXX_8_7963.sorted.filtered_peak_857
chr1	38396102	38396513	412	22.54	3.92964	2.19496	1.68880	C7Y8YACXX_8_7963.sorted.filtered_peak_858
chr1	38396838	38397904	1067	37.24	13.46415	3.78068	10.77364	C7Y8YACXX_8_7963.sorted.filtered_peak_859
chr1	38412412	38412704	293	15.01	3.57212	2.40345	1.39084	C7Y8YACXX_8_7963.sorted.filtered_peak_860
chr1	38455276	38456072	797	44.24	20.18604	4.85173	17.28276	C7Y8YACXX_8_7963.sorted.filtered_peak_861
chr1	38477994	38478780	787	52.13	20.59550	4.41898	17.65537	C7Y8YACXX_8_7963.sorted.filtered_peak_862
chr1	38493862	38494298	437	18.41	3.76540	2.30191	1.56324	C7Y8YACXX_8_7963.sorted.filtered_peak_863
chr1	38495710	38496041	332	25.38	7.54574	3.16538	5.03712	C7Y8YACXX_8_7963.sorted.filtered_peak_864
chr1	38512510	38512869	360	19.81	3.99264	2.32129	1.75222	C7Y8YACXX_8_7963.sorted.filtered_peak_865
chr1	38601338	38601587	250	15.14	3.96266	2.56220	1.71588	C7Y8YACXX_8_7963.sorted.filtered_peak_866
chr1	38845305	38845611	307	15.02	4.24905	2.69315	1.96682	C7Y8YACXX_8_7963.sorted.filtered_peak_867
chr1	38992964	38993445	482	17.66	5.03460	2.81452	2.70856	C7Y8YACXX_8_7963.sorted.filtered_peak_868
chr1	39025030	39025538	509	36.37	12.89059	3.85296	10.17440	C7Y8YACXX_8_7963.sorted.filtered_peak_869
chr1	39108930	39109250	321	14.22	3.81493	2.55829	1.58155	C7Y8YACXX_8_7963.sorted.filtered_peak_870
chr1	39318672	39318933	262	14.15	3.71472	2.51818	1.51359	C7Y8YACXX_8_7963.sorted.filtered_peak_871
chr1	39324651	39326118	1468	51.09	19.44498	3.90097	16.60738	C7Y8YACXX_8_7963.sorted.filtered_peak_872
chr1	39338356	39339580	1225	58.11	23.40452	4.37727	20.41252	C7Y8YACXX_8_7963.sorted.filtered_peak_873
chr1	39443320	39443774	455	14.94	4.20915	2.67937	1.93287	C7Y8YACXX_8_7963.sorted.filtered_peak_874
chr1	39456400	39457422	1023	56.50	26.07820	5.12701	23.01774	C7Y8YACXX_8_7963.sorted.filtered_peak_875
chr1	39462772	39463128	357	24.59	8.58156	3.56144	6.02476	C7Y8YACXX_8_7963.sorted.filtered_peak_876
chr1	39491512	39492710	1199	30.05	12.35960	4.10171	9.69987	C7Y8YACXX_8_7963.sorted.filtered_peak_877
chr1	39558054	39558353	300	15.64	4.58313	2.79820	2.26030	C7Y8YACXX_8_7963.sorted.filtered_peak_878
chr1	39564338	39564690	353	20.27	5.71221	2.90981	3.30198	C7Y8YACXX_8_7963.sorted.filtered_peak_879
chr1	39570970	39571822	853	21.77	4.31378	2.34539	2.03308	C7Y8YACXX_8_7963.sorted.filtered_peak_880
chr1	39649401	39650078	678	25.42	6.87058	2.95647	4.39499	C7Y8YACXX_8_7963.sorted.filtered_peak_881
chr1	39651310	39651739	430	20.87	4.01380	2.28384	1.76746	C7Y8YACXX_8_7963.sorted.filtered_peak_882
chr1	39657867	39658391	525	27.90	5.67421	2.48407	3.28187	C7Y8YACXX_8_7963.sorted.filtered_peak_883
chr1	39662558	39662848	291	30.25	8.08657	3.04292	5.53341	C7Y8YACXX_8_7963.sorted.filtered_peak_884
chr1	39670117	39670510	394	21.81	5.52944	2.73545	3.14523	C7Y8YACXX_8_7963.sorted.filtered_peak_885
chr1	39670822	39671271	450	25.83	8.17775	3.35929	5.61805	C7Y8YACXX_8_7963.sorted.filtered_peak_886
chr1	39671574	39671880	307	20.54	5.28673	2.72950	2.92209	C7Y8YACXX_8_7963.sorted.filtered_peak_887
chr1	39680634	39681051	418	19.15	4.56920	2.56117	2.25672	C7Y8YACXX_8_7963.sorted.filtered_peak_888
chr1	39681254	39681658	405	21.23	5.71272	2.84396	3.30712	C7Y8YACXX_8_7963.sorted.filtered_peak_889
chr1	39793796	39794234	439	21.24	5.39279	2.72238	3.01762	C7Y8YACXX_8_7963.sorted.filtered_peak_890
chr1	39864112	39864423	312	15.02	3.57553	2.40209	1.40009	C7Y8YACXX_8_7963.sorted.filtered_peak_891
chr1	39874065	39874814	750	33.14	9.73866	3.26218	7.14048	C7Y8YACXX_8_7963.sorted.filtered_peak_892
chr1	39957065	39957442	378	22.53	8.31679	3.68274	5.75475	C7Y8YACXX_8_7963.sorted.filtered_peak_893
chr1	39991451	39991880	430	20.06	7.44883	3.54148	4.95426	C7Y8YACXX_8_7963.sorted.filtered_peak_894
chr1	40025213	40025482	270	17.32	4.94577	2.82827	2.59140	C7Y8YACXX_8_7963.sorted.filtered_peak_895
chr1	40041408	40041732	325	25.61	4.83520	2.34939	2.50151	C7Y8YACXX_8_7963.sorted.filtered_peak_896
chr1	40042031	40042802	772	38.42	12.15041	3.58485	9.43577	C7Y8YACXX_8_7963.sorted.filtered_peak_897
chr1	40071693	40072199	507	21.32	8.47787	3.75266	5.96107	C7Y8YACXX_8_7963.sorted.filtered_peak_898
chr1	40075360	40075784	425	13.21	3.27868	2.37781	1.14576	C7Y8YACXX_8_7963.sorted.filtered_peak_899
chr1	40119269	40119533	265	22.89	6.56879	3.04149	4.09422	C7Y8YACXX_8_7963.sorted.filtered_peak_900
chr1	40156946	40157535	590	28.18	8.57628	3.23910	6.04491	C7Y8YACXX_8_7963.sorted.filtered_peak_901
chr1	40185785	40186091	307	21.38	7.63826	3.54002	5.10991	C7Y8YACXX_8_7963.sorted.filtered_peak_902
chr1	40204273	40204898	626	35.95	14.20163	4.15549	11.47049	C7Y8YACXX_8_7963.sorted.filtered_peak_903
chr1	40254413	40254967	555	16.76	5.26031	2.98639	2.89313	C7Y8YACXX_8_7963.sorted.filtered_peak_904
chr1	40264699	40265226	528	25.27	9.19104	3.70800	6.60210	C7Y8YACXX_8_7963.sorted.filtered_peak_905
chr1	40265411	40265761	351	21.94	6.97127	3.23533	4.48825	C7Y8YACXX_8_7963.sorted.filtered_peak_906
chr1	40311282	40311710	429	18.18	4.36951	2.53664	2.07909	C7Y8YACXX_8_7963.sorted.filtered_peak_907
chr1	40348811	40349382	572	44.02	19.54124	4.84623	16.63105	C7Y8YACXX_8_7963.sorted.filtered_peak_908
chr1	40367346	40368073	728	23.81	6.39511	2.89003	3.95552	C7Y8YACXX_8_7963.sorted.filtered_peak_909
chr1	40385264	40385527	264	16.45	4.96850	2.88720	2.63014	C7Y8YACXX_8_7963.sorted.filtered_peak_910
chr1	40420639	40421626	988	23.24	5.88725	2.77594	3.46980	C7Y8YACXX_8_7963.sorted.filtered_peak_911
chr1	40439200	40439505	306	15.69	4.50713	2.75361	2.20790	C7Y8YACXX_8_7963.sorted.filtered_peak_912
chr1	40446101	40446390	290	14.16	3.79489	2.54871	1.57142	C7Y8YACXX_8_7963.sorted.filtered_peak_913
chr1	40461625	40462282	658	15.87	4.73956	2.83643	2.41316	C7Y8YACXX_8_7963.sorted.filtered_peak_914
chr1	40498058	40498317	260	21.05	5.76564	2.87595	3.35217	C7Y8YACXX_8_7963.sorted.filtered_peak_915
chr1	40505190	40506758	1569	84.76	27.03916	3.78200	23.91916	C7Y8YACXX_8_7963.sorted.filtered_peak_916
chr1	40525135	40525789	655	26.66	7.70046	3.06528	5.22470	C7Y8YACXX_8_7963.sorted.filtered_peak_917
chr1	40545577	40546183	607	14.39	3.28856	2.31422	1.16779	C7Y8YACXX_8_7963.sorted.filtered_peak_918
chr1	40562335	40563475	1141	32.43	11.44875	3.69073	8.81789	C7Y8YACXX_8_7963.sorted.filtered_peak_919
chr1	40609737	40610082	346	17.47	4.83415	2.76581	2.50225	C7Y8YACXX_8_7963.sorted.filtered_peak_920
chr1	40626638	40627751	1114	41.60	14.61567	3.81744	11.88534	C7Y8YACXX_8_7963.sorted.filtered_peak_921
chr1	40652148	40652591	444	19.12	5.18364	2.77197	2.84120	C7Y8YACXX_8_7963.sorted.filtered_peak_922
chr1	40698230	40698506	277	14.22	3.81476	2.55920	1.57891	C7Y8YACXX_8_7963.sorted.filtered_peak_923
chr1	40707234	40707737	504	25.87	9.16036	3.57392	6.60834	C7Y8YACXX_8_7963.sorted.filtered_peak_924
chr1	40722972	40724250	1279	51.98	18.06069	3.94277	15.18287	C7Y8YACXX_8_7963.sorted.filtered_peak_925
chr1	40781062	40781489	428	25.00	5.23342	2.48786	2.86871	C7Y8YACXX_8_7963.sorted.filtered_peak_926
chr1	40782091	40782436	346	23.47	5.11551	2.51324	2.77289	C7Y8YACXX_8_7963.sorted.filtered_peak_927
chr1	40804392	40804899	508	21.39	5.69242	2.83543	3.27855	C7Y8YACXX_8_7963.sorted.filtered_peak_928
chr1	40807831	40808132	302	21.22	4.56537	2.45469	2.25515	C7Y8YACXX_8_7963.sorted.filtered_peak_929
chr1	40838951	40840629	1679	43.17	11.39749	3.07710	8.74148	C7Y8YACXX_8_7963.sorted.filtered_peak_930
chr1	40851245	40851992	748	62.49	17.56024	3.43439	14.68535	C7Y8YACXX_8_7963.sorted.filtered_peak_931
chr1	40860483	40860856	374	27.61	5.13525	2.36414	2.76876	C7Y8YACXX_8_7963.sorted.filtered_peak_932
chr1	40865814	40866329	516	25.07	4.31705	2.21554	2.05227	C7Y8YACXX_8_7963.sorted.filtered_peak_933
chr1	40915408	40916382	975	39.14	14.28896	3.91820	11.55243	C7Y8YACXX_8_7963.sorted.filtered_peak_934
chr1	40916608	40916921	314	24.60	5.45351	2.57612	3.06245	C7Y8YACXX_8_7963.sorted.filtered_peak_935
chr1	40942780	40943584	805	20.16	6.70971	3.26552	4.25080	C7Y8YACXX_8_7963.sorted.filtered_peak_936
chr1	40974001	40974938	938	32.84	14.88523	4.61820	12.13190	C7Y8YACXX_8_7963.sorted.filtered_peak_937
chr1	40996898	40997901	1004	38.76	16.03853	4.32245	13.25306	C7Y8YACXX_8_7963.sorted.filtered_peak_938
chr1	41077898	41078290	393	19.09	6.73466	3.37764	4.26799	C7Y8YACXX_8_7963.sorted.filtered_peak_939
chr1	41131058	41131739	682	31.31	9.64104	3.32341	7.05448	C7Y8YACXX_8_7963.sorted.filtered_peak_940
chr1	41134591	41134840	250	20.58	4.76094	2.55014	2.43618	C7Y8YACXX_8_7963.sorted.filtered_peak_941
chr1	41156992	41158051	1060	61.37	22.40732	4.19814	19.41063	C7Y8YACXX_8_7963.sorted.filtered_peak_942
chr1	41164905	41165370	466	17.22	4.12431	2.50097	1.86243	C7Y8YACXX_8_7963.sorted.filtered_peak_943
chr1	41165578	41165849	272	17.15	4.23518	2.53719	1.97869	C7Y8YACXX_8_7963.sorted.filtered_peak_944
chr1	41174453	41175117	665	30.92	9.96852	3.44393	7.36389	C7Y8YACXX_8_7963.sorted.filtered_peak_945
chr1	41183911	41184165	255	13.58	3.43963	2.42931	1.28133	C7Y8YACXX_8_7963.sorted.filtered_peak_946
chr1	41229773	41230264	492	15.82	3.88421	2.48951	1.64674	C7Y8YACXX_8_7963.sorted.filtered_peak_947
chr1	41267875	41268514	640	41.65	16.15400	4.30020	13.32481	C7Y8YACXX_8_7963.sorted.filtered_peak_948
chr1	41284187	41284679	493	29.92	9.27874	3.35038	6.69739	C7Y8YACXX_8_7963.sorted.filtered_peak_949
chr1	41306577	41306892	316	17.27	4.43973	2.61672	2.14467	C7Y8YACXX_8_7963.sorted.filtered_peak_950
chr1	41315522	41315959	438	24.42	7.53930	3.24230	5.01824	C7Y8YACXX_8_7963.sorted.filtered_peak_951
chr1	41327747	41328597	851	52.13	20.48698	4.36395	17.55366	C7Y8YACXX_8_7963.sorted.filtered_peak_952
chr1	41341384	41341815	432	20.19	6.23652	3.10896	3.78958	C7Y8YACXX_8_7963.sorted.filtered_peak_953
chr1	41444989	41446461	1473	50.82	16.37940	3.45664	13.63513	C7Y8YACXX_8_7963.sorted.filtered_peak_954
chr1	41469330	41469849	520	23.91	7.17862	3.10124	4.71421	C7Y8YACXX_8_7963.sorted.filtered_peak_955
chr1	41705888	41706145	258	18.61	3.46303	2.18762	1.29208	C7Y8YACXX_8_7963.sorted.filtered_peak_956
chr1	41733929	41734194	266	17.30	4.56528	2.66518	2.25973	C7Y8YACXX_8_7963.sorted.filtered_peak_957
chr1	41810255	41810597	343	16.65	4.94312	2.87021	2.59933	C7Y8YACXX_8_7963.sorted.filtered_peak_958
chr1	41826420	41827213	794	42.93	14.60335	3.69978	11.86988	C7Y8YACXX_8_7963.sorted.filtered_peak_959
chr1	41882748	41883074	327	19.10	4.48961	2.53274	2.19125	C7Y8YACXX_8_7963.sorted.filtered_peak_960
chr1	41970864	41971122	259	16.93	3.63182	2.32625	1.43689	C7Y8YACXX_8_7963.sorted.filtered_peak_961
chr1	42039772	42040147	376	22.35	5.73095	2.77449	3.33218	C7Y8YACXX_8_7963.sorted.filtered_peak_962
chr1	42127545	42128338	794	30.89	7.04478	2.67110	4.60021	C7Y8YACXX_8_7963.sorted.filtered_peak_963
chr1	42132990	42133260	271	31.76	7.93623	2.92440	5.39172	C7Y8YACXX_8_7963.sorted.filtered_peak_964
chr1	42139028	42139601	574	35.50	10.76254	3.43388	8.09738	C7Y8YACXX_8_7963.sorted.filtered_peak_965
chr1	42149478	42150220	743	29.20	6.30182	2.61674	3.84735	C7Y8YACXX_8_7963.sorted.filtered_peak_966
chr1	42194410	42194718	309	25.36	6.72584	2.92231	4.25368	C7Y8YACXX_8_7963.sorted.filtered_peak_967
chr1	42204714	42205005	292	23.54	5.64713	2.69829	3.23617	C7Y8YACXX_8_7963.sorted.filtered_peak_968
chr1	42216743	42217458	716	33.61	10.64410	3.54445	7.97523	C7Y8YACXX_8_7963.sorted.filtered_peak_969
chr1	42268585	42269101	517	29.99	7.08451	2.74709	4.61400	C7Y8YACXX_8_7963.sorted.filtered_peak_970
chr1	42277671	42277920	250	19.39	4.18286	2.41278	1.90826	C7Y8YACXX_8_7963.sorted.filtered_peak_971
chr1	42328466	42328894	429	20.43	5.57838	2.84510	3.18060	C7Y8YACXX_8_7963.sorted.filtered_peak_972
chr1	42356999	42357728	730	32.06	9.62252	3.29899	7.02628	C7Y8YACXX_8_7963.sorted.filtered_peak_973
chr1	42363635	42364294	660	29.09	8.60681	3.24145	6.03961	C7Y8YACXX_8_7963.sorted.filtered_peak_974
chr1	42381837	42382185	349	28.02	4.26372	2.12216	1.98166	C7Y8YACXX_8_7963.sorted.filtered_peak_975
chr1	42385375	42386157	783	44.00	13.28368	3.43862	10.56569	C7Y8YACXX_8_7963.sorted.filtered_peak_976
chr1	42446993	42447268	276	18.88	5.58370	2.96651	3.18000	C7Y8YACXX_8_7963.sorted.filtered_peak_977
chr1	42500979	42502120	1142	52.35	19.43095	4.16017	16.53048	C7Y8YACXX_8_7963.sorted.filtered_peak_978
chr1	42748521	42748770	250	13.98	3.69282	2.51919	1.47494	C7Y8YACXX_8_7963.sorted.filtered_peak_979
chr1	42785388	42786102	715	21.54	5.71046	2.82610	3.29872	C7Y8YACXX_8_7963.sorted.filtered_peak_980
chr1	42800354	42801461	1108	50.79	17.06220	3.83157	14.22625	C7Y8YACXX_8_7963.sorted.filtered_peak_981
chr1	42846317	42846592	276	17.69	4.10318	2.46763	1.83855	C7Y8YACXX_8_7963.sorted.filtered_peak_982
chr1	42921614	42922782	1169	49.39	18.88274	4.33618	15.96952	C7Y8YACXX_8_7963.sorted.filtered_peak_983
chr1	42928466	42929135	670	69.87	36.97396	6.13933	33.61232	C7Y8YACXX_8_7963.sorted.filtered_peak_984
chr1	43123602	43124819	1218	38.59	13.29051	3.64977	10.60208	C7Y8YACXX_8_7963.sorted.filtered_peak_985
chr1	43147608	43148184	577	70.93	30.48322	4.92063	27.29490	C7Y8YACXX_8_7963.sorted.filtered_peak_986
chr1	43148486	43149074	589	32.91	5.85389	2.34728	3.45405	C7Y8YACXX_8_7963.sorted.filtered_peak_987
chr1	43232262	43233371	1110	69.31	29.54075	4.63452	26.37563	C7Y8YACXX_8_7963.sorted.filtered_peak_988
chr1	43282233	43283429	1197	64.07	27.49932	4.59050	24.43507	C7Y8YACXX_8_7963.sorted.filtered_peak_989
chr1	43311940	43312532	593	51.40	19.47191	4.20867	16.58274	C7Y8YACXX_8_7963.sorted.filtered_peak_990
chr1	43388641	43389111	471	30.83	5.50216	2.34182	3.11914	C7Y8YACXX_8_7963.sorted.filtered_peak_991
chr1	43389528	43390512	985	50.19	16.09488	3.60981	13.30207	C7Y8YACXX_8_7963.sorted.filtered_peak_992
chr1	43396913	43397229	317	34.14	8.07318	2.82264	5.54369	C7Y8YACXX_8_7963.sorted.filtered_peak_993
chr1	43397495	43398095	601	41.43	11.79728	3.28978	9.11882	C7Y8YACXX_8_7963.sorted.filtered_peak_994
chr1	43417337	43417606	270	20.57	4.34211	2.41240	2.04753	C7Y8YACXX_8_7963.sorted.filtered_peak_995
chr1	43423547	43424984	1438	53.64	15.60834	3.34139	12.82872	C7Y8YACXX_8_7963.sorted.filtered_peak_996
chr1	43500318	43500803	486	14.32	3.76336	2.52841	1.55383	C7Y8YACXX_8_7963.sorted.filtered_peak_997
chr1	43539286	43539634	349	22.54	6.56561	3.03717	4.11285	C7Y8YACXX_8_7963.sorted.filtered_peak_998
chr1	43637796	43638578	783	48.48	20.13145	4.53171	17.21335	C7Y8YACXX_8_7963.sorted.filtered_peak_999
chr1	43692985	43693234	250	18.80	4.98442	2.72715	2.64906	C7Y8YACXX_8_7963.sorted.filtered_peak_1000
chr1	43761299	43761755	457	15.62	3.80790	2.46680	1.58789	C7Y8YACXX_8_7963.sorted.filtered_peak_1001
chr1	43824070	43824816	747	54.68	26.10830	5.27456	23.04576	C7Y8YACXX_8_7963.sorted.filtered_peak_1002
chr1	43833034	43834257	1224	45.73	14.42573	3.60856	11.66096	C7Y8YACXX_8_7963.sorted.filtered_peak_1003
chr1	43855306	43855947	642	44.31	19.46735	4.81810	16.55399	C7Y8YACXX_8_7963.sorted.filtered_peak_1004
chr1	43919467	43920653	1187	22.32	5.54900	2.70033	3.17456	C7Y8YACXX_8_7963.sorted.filtered_peak_1005
chr1	43994785	43995041	257	18.44	4.82796	2.69940	2.49233	C7Y8YACXX_8_7963.sorted.filtered_peak_1006
chr1	44115232	44116525	1294	77.84	30.84343	4.56005	27.63428	C7Y8YACXX_8_7963.sorted.filtered_peak_1007
chr1	44172549	44173560	1012	40.21	12.21949	3.44295	9.52273	C7Y8YACXX_8_7963.sorted.filtered_peak_1008
chr1	44229179	44229604	426	16.24	3.73940	2.40062	1.53855	C7Y8YACXX_8_7963.sorted.filtered_peak_1009
chr1	44411965	44412786	822	67.44	29.13953	4.89083	25.98845	C7Y8YACXX_8_7963.sorted.filtered_peak_1010
chr1	44435259	44435830	572	54.42	18.41679	3.87164	15.53869	C7Y8YACXX_8_7963.sorted.filtered_peak_1011
chr1	44440024	44440784	761	51.75	13.71100	3.17171	10.97653	C7Y8YACXX_8_7963.sorted.filtered_peak_1012
chr1	44457079	44457660	582	26.73	8.51763	3.35971	5.96642	C7Y8YACXX_8_7963.sorted.filtered_peak_1013
chr1	44495425	44496136	712	41.98	13.29561	3.56293	10.57354	C7Y8YACXX_8_7963.sorted.filtered_peak_1014
chr1	44678519	44679492	974	36.99	10.91748	3.23061	8.30984	C7Y8YACXX_8_7963.sorted.filtered_peak_1015
chr1	44820748	44821391	644	55.29	27.77340	5.58278	24.66307	C7Y8YACXX_8_7963.sorted.filtered_peak_1016
chr1	45060840	45061147	308	21.08	6.32462	3.06091	3.88379	C7Y8YACXX_8_7963.sorted.filtered_peak_1017
chr1	45097214	45098133	920	41.53	11.98250	3.34332	9.28777	C7Y8YACXX_8_7963.sorted.filtered_peak_1018
chr1	45130295	45130608	314	15.38	4.44906	2.75323	2.14689	C7Y8YACXX_8_7963.sorted.filtered_peak_1019
chr1	45139623	45140569	947	86.12	38.95645	5.39192	35.53996	C7Y8YACXX_8_7963.sorted.filtered_peak_1020
chr1	45162498	45162788	291	13.95	3.67805	2.51288	1.46647	C7Y8YACXX_8_7963.sorted.filtered_peak_1021
chr1	45173680	45173953	274	19.17	5.71036	2.99158	3.29794	C7Y8YACXX_8_7963.sorted.filtered_peak_1022
chr1	45180528	45181052	525	23.62	7.86474	3.40730	5.33519	C7Y8YACXX_8_7963.sorted.filtered_peak_1023
chr1	45187017	45187964	948	37.96	11.65367	3.44973	8.97840	C7Y8YACXX_8_7963.sorted.filtered_peak_1024
chr1	45196123	45197275	1153	48.59	17.56488	4.19083	14.66932	C7Y8YACXX_8_7963.sorted.filtered_peak_1025
chr1	45205010	45205978	969	46.72	20.41169	4.57172	17.52214	C7Y8YACXX_8_7963.sorted.filtered_peak_1026
chr1	45228182	45228537	356	13.55	3.47318	2.44562	1.29219	C7Y8YACXX_8_7963.sorted.filtered_peak_1027
chr1	45240791	45242063	1273	49.97	21.57482	4.50347	18.66586	C7Y8YACXX_8_7963.sorted.filtered_peak_1028
chr1	45251894	45252469	576	22.40	5.59041	2.72291	3.19461	C7Y8YACXX_8_7963.sorted.filtered_peak_1029
chr1	45259349	45259627	279	17.31	5.58995	3.07723	3.19478	C7Y8YACXX_8_7963.sorted.filtered_peak_1030
chr1	45265353	45266733	1381	75.91	28.56423	4.12897	25.48567	C7Y8YACXX_8_7963.sorted.filtered_peak_1031
chr1	45272926	45273996	1071	42.58	6.12315	2.17666	3.68966	C7Y8YACXX_8_7963.sorted.filtered_peak_1032
chr1	45274932	45275662	731	46.92	8.01940	2.35909	5.52984	C7Y8YACXX_8_7963.sorted.filtered_peak_1033
chr1	45279403	45279723	321	33.15	7.17467	2.66262	4.67710	C7Y8YACXX_8_7963.sorted.filtered_peak_1034
chr1	45284968	45286112	1145	43.59	15.93822	3.97581	13.15374	C7Y8YACXX_8_7963.sorted.filtered_peak_1035
chr1	45301643	45301942	300	17.45	5.03296	2.84649	2.67839	C7Y8YACXX_8_7963.sorted.filtered_peak_1036
chr1	45452026	45452555	530	47.65	21.83932	5.07029	18.87356	C7Y8YACXX_8_7963.sorted.filtered_peak_1037
chr1	45476682	45478332	1651	38.06	8.53672	2.68840	6.02149	C7Y8YACXX_8_7963.sorted.filtered_peak_1038
chr1	45517042	45517344	303	14.13	3.76964	2.54342	1.54290	C7Y8YACXX_8_7963.sorted.filtered_peak_1039
chr1	45671406	45672355	950	21.90	5.07507	2.57794	2.72926	C7Y8YACXX_8_7963.sorted.filtered_peak_1040
chr1	45769047	45770161	1115	70.39	28.66939	4.69447	25.52403	C7Y8YACXX_8_7963.sorted.filtered_peak_1041
chr1	45792554	45792870	317	16.29	4.69027	2.79058	2.36707	C7Y8YACXX_8_7963.sorted.filtered_peak_1042
chr1	45805278	45806306	1029	62.27	23.19072	4.40036	20.15800	C7Y8YACXX_8_7963.sorted.filtered_peak_1043
chr1	45956428	45957423	996	66.82	28.07593	4.51141	25.01380	C7Y8YACXX_8_7963.sorted.filtered_peak_1044
chr1	45965313	45966209	897	69.90	32.53269	5.15482	29.31673	C7Y8YACXX_8_7963.sorted.filtered_peak_1045
chr1	45986860	45988130	1271	42.49	15.88099	3.94069	13.12512	C7Y8YACXX_8_7963.sorted.filtered_peak_1046
chr1	46009448	46010171	724	28.55	11.08540	3.98138	8.43331	C7Y8YACXX_8_7963.sorted.filtered_peak_1047
chr1	46016131	46017179	1049	42.27	16.82506	4.24572	14.01394	C7Y8YACXX_8_7963.sorted.filtered_peak_1048
chr1	46035687	46036095	409	20.73	6.96473	3.30865	4.49588	C7Y8YACXX_8_7963.sorted.filtered_peak_1049
chr1	46048952	46050808	1857	57.59	15.17763	3.26125	12.36445	C7Y8YACXX_8_7963.sorted.filtered_peak_1050
chr1	46151778	46153316	1539	82.34	25.23559	3.66502	22.17881	C7Y8YACXX_8_7963.sorted.filtered_peak_1051
chr1	46153648	46154029	382	46.96	6.18961	2.10569	3.75582	C7Y8YACXX_8_7963.sorted.filtered_peak_1052
chr1	46215825	46216811	987	54.18	22.48454	4.40903	19.54045	C7Y8YACXX_8_7963.sorted.filtered_peak_1053
chr1	46268769	46269411	643	34.09	13.17018	3.98933	10.47650	C7Y8YACXX_8_7963.sorted.filtered_peak_1054
chr1	46309375	46309627	253	20.02	5.66789	2.91736	3.25521	C7Y8YACXX_8_7963.sorted.filtered_peak_1055
chr1	46379098	46379380	283	14.00	3.70876	2.52191	1.49475	C7Y8YACXX_8_7963.sorted.filtered_peak_1056
chr1	46597955	46599202	1248	59.57	21.30377	4.14303	18.34086	C7Y8YACXX_8_7963.sorted.filtered_peak_1057
chr1	46619281	46619598	318	15.10	4.31942	2.70668	2.04364	C7Y8YACXX_8_7963.sorted.filtered_peak_1058
chr1	46632351	46632946	596	20.86	5.60911	2.82602	3.21363	C7Y8YACXX_8_7963.sorted.filtered_peak_1059
chr1	46663726	46664554	829	26.33	7.64459	3.13374	5.12469	C7Y8YACXX_8_7963.sorted.filtered_peak_1060
chr1	46689208	46689471	264	18.74	5.82385	3.05947	3.41247	C7Y8YACXX_8_7963.sorted.filtered_peak_1061
chr1	46712528	46713615	1088	53.06	19.92414	4.06848	17.03319	C7Y8YACXX_8_7963.sorted.filtered_peak_1062
chr1	46768575	46769477	903	64.67	26.20335	4.52681	23.14582	C7Y8YACXX_8_7963.sorted.filtered_peak_1063
chr1	46806093	46806952	860	33.01	10.85596	3.56447	8.21034	C7Y8YACXX_8_7963.sorted.filtered_peak_1064
chr1	46943114	46943430	317	26.17	8.94694	3.54840	6.37055	C7Y8YACXX_8_7963.sorted.filtered_peak_1065
chr1	46998463	46998876	414	27.20	8.80590	3.42800	6.23409	C7Y8YACXX_8_7963.sorted.filtered_peak_1066
chr1	47015334	47015628	295	20.14	5.33468	2.77950	2.95447	C7Y8YACXX_8_7963.sorted.filtered_peak_1067
chr1	47047253	47047902	650	38.92	15.68977	4.30584	12.90188	C7Y8YACXX_8_7963.sorted.filtered_peak_1068
chr1	47069625	47070241	617	67.36	27.97181	4.68335	24.85330	C7Y8YACXX_8_7963.sorted.filtered_peak_1069
chr1	47082074	47082640	567	32.25	8.86843	3.11102	6.29483	C7Y8YACXX_8_7963.sorted.filtered_peak_1070
chr1	47125281	47125563	283	13.53	3.41878	2.42151	1.26376	C7Y8YACXX_8_7963.sorted.filtered_peak_1071
chr1	47133306	47134410	1105	28.50	7.60848	2.99771	5.08539	C7Y8YACXX_8_7963.sorted.filtered_peak_1072
chr1	47141443	47141733	291	17.58	3.96768	2.42393	1.71872	C7Y8YACXX_8_7963.sorted.filtered_peak_1073
chr1	47184555	47185320	766	66.21	30.27250	5.17504	27.10572	C7Y8YACXX_8_7963.sorted.filtered_peak_1074
chr1	47201237	47201618	382	13.77	3.58540	2.48311	1.38597	C7Y8YACXX_8_7963.sorted.filtered_peak_1075
chr1	47644817	47645315	499	27.78	7.79354	3.06808	5.28002	C7Y8YACXX_8_7963.sorted.filtered_peak_1076
chr1	47658609	47658989	381	17.44	3.57488	2.27827	1.38594	C7Y8YACXX_8_7963.sorted.filtered_peak_1077
chr1	47728579	47729010	432	15.17	4.23817	2.66806	1.98579	C7Y8YACXX_8_7963.sorted.filtered_peak_1078
chr1	47779412	47780473	1062	72.59	32.86888	5.01994	29.62580	C7Y8YACXX_8_7963.sorted.filtered_peak_1079
chr1	47799138	47800562	1425	46.62	15.28321	3.77502	12.47678	C7Y8YACXX_8_7963.sorted.filtered_peak_1080
chr1	47902232	47902679	448	32.34	5.26957	2.24193	2.90302	C7Y8YACXX_8_7963.sorted.filtered_peak_1081
chr1	47902988	47903994	1007	53.65	18.27563	3.75348	15.44824	C7Y8YACXX_8_7963.sorted.filtered_peak_1082
chr1	47925736	47925985	250	16.24	4.93209	2.89744	2.58467	C7Y8YACXX_8_7963.sorted.filtered_peak_1083
chr1	48463319	48463675	357	19.42	5.57690	2.91097	3.18455	C7Y8YACXX_8_7963.sorted.filtered_peak_1084
chr1	48937442	48938197	756	39.05	15.62427	4.34219	12.81596	C7Y8YACXX_8_7963.sorted.filtered_peak_1085
chr1	48952170	48952468	299	13.02	3.21136	2.35788	1.07412	C7Y8YACXX_8_7963.sorted.filtered_peak_1086
chr1	48964018	48964295	278	14.33	3.37349	2.35565	1.21177	C7Y8YACXX_8_7963.sorted.filtered_peak_1087
chr1	50798808	50799126	319	16.63	3.88760	2.44011	1.66430	C7Y8YACXX_8_7963.sorted.filtered_peak_1088
chr1	51190194	51190651	458	14.66	3.81122	2.52707	1.59143	C7Y8YACXX_8_7963.sorted.filtered_peak_1089
chr1	51196693	51196994	302	15.41	4.47374	2.75851	2.17138	C7Y8YACXX_8_7963.sorted.filtered_peak_1090
chr1	51339025	51339624	600	21.15	6.38462	3.06586	3.94958	C7Y8YACXX_8_7963.sorted.filtered_peak_1091
chr1	51425318	51426497	1180	50.43	19.57792	4.13634	16.71392	C7Y8YACXX_8_7963.sorted.filtered_peak_1092
chr1	51433714	51435929	2216	39.86	9.77588	2.87720	7.19435	C7Y8YACXX_8_7963.sorted.filtered_peak_1093
chr1	51442677	51443142	466	16.91	3.62577	2.32375	1.42969	C7Y8YACXX_8_7963.sorted.filtered_peak_1094
chr1	51680381	51681048	668	17.66	5.80414	3.13295	3.39717	C7Y8YACXX_8_7963.sorted.filtered_peak_1095
chr1	51701394	51702633	1240	38.24	13.25576	3.53089	10.62003	C7Y8YACXX_8_7963.sorted.filtered_peak_1096
chr1	51750773	51751113	341	16.88	4.14070	2.52317	1.88237	C7Y8YACXX_8_7963.sorted.filtered_peak_1097
chr1	51895664	51895921	258	23.26	5.50202	2.64617	3.11975	C7Y8YACXX_8_7963.sorted.filtered_peak_1098
chr1	51898970	51899798	829	26.97	8.46594	3.31171	5.91857	C7Y8YACXX_8_7963.sorted.filtered_peak_1099
chr1	51908156	51908425	270	22.50	5.34765	2.65226	2.96197	C7Y8YACXX_8_7963.sorted.filtered_peak_1100
chr1	51984376	51985303	928	34.36	5.60305	2.24494	3.23219	C7Y8YACXX_8_7963.sorted.filtered_peak_1101
chr1	51986424	51986787	364	33.22	5.88109	2.35967	3.46530	C7Y8YACXX_8_7963.sorted.filtered_peak_1102
chr1	52000087	52001024	938	23.80	7.74207	3.28710	5.24433	C7Y8YACXX_8_7963.sorted.filtered_peak_1103
chr1	52035018	52035616	599	19.92	6.27914	3.15522	3.82609	C7Y8YACXX_8_7963.sorted.filtered_peak_1104
chr1	52041314	52041655	342	13.33	3.35348	2.40510	1.19772	C7Y8YACXX_8_7963.sorted.filtered_peak_1105
chr1	52082435	52083236	802	40.11	15.25172	4.15733	12.45958	C7Y8YACXX_8_7963.sorted.filtered_peak_1106
chr1	52194715	52195924	1210	40.12	12.72137	3.40027	10.05802	C7Y8YACXX_8_7963.sorted.filtered_peak_1107
chr1	52343977	52345072	1096	81.63	36.36143	5.00413	32.99597	C7Y8YACXX_8_7963.sorted.filtered_peak_1108
chr1	52362695	52362944	250	13.80	3.60230	2.48580	1.40957	C7Y8YACXX_8_7963.sorted.filtered_peak_1109
chr1	52391858	52392274	417	13.75	3.46959	2.43109	1.31077	C7Y8YACXX_8_7963.sorted.filtered_peak_1110
chr1	52468064	52468313	250	15.14	4.31415	2.71353	2.02398	C7Y8YACXX_8_7963.sorted.filtered_peak_1111
chr1	52499087	52499827	741	35.39	12.80224	3.91695	10.07871	C7Y8YACXX_8_7963.sorted.filtered_peak_1112
chr1	52520651	52522706	2056	42.47	9.47633	2.77487	6.88651	C7Y8YACXX_8_7963.sorted.filtered_peak_1113
chr1	52605499	52605982	484	18.72	4.69506	2.63023	2.36848	C7Y8YACXX_8_7963.sorted.filtered_peak_1114
chr1	52607563	52608250	688	18.94	3.86265	2.31322	1.64137	C7Y8YACXX_8_7963.sorted.filtered_peak_1115
chr1	52831273	52832436	1164	76.96	30.74932	4.44068	27.55942	C7Y8YACXX_8_7963.sorted.filtered_peak_1116
chr1	52869299	52870667	1369	45.44	15.01455	3.67377	12.23918	C7Y8YACXX_8_7963.sorted.filtered_peak_1117
chr1	52889467	52890317	851	27.45	8.52210	3.30806	5.96918	C7Y8YACXX_8_7963.sorted.filtered_peak_1118
chr1	53017787	53019410	1624	32.93	7.42816	2.72238	4.92367	C7Y8YACXX_8_7963.sorted.filtered_peak_1119
chr1	53068005	53068291	287	19.37	4.34951	2.46695	2.06452	C7Y8YACXX_8_7963.sorted.filtered_peak_1120
chr1	53102693	53103526	834	36.72	11.59551	3.55772	8.90452	C7Y8YACXX_8_7963.sorted.filtered_peak_1121
chr1	53151868	53152117	250	19.50	5.61483	2.92716	3.21187	C7Y8YACXX_8_7963.sorted.filtered_peak_1122
chr1	53163609	53164199	591	26.16	7.26533	2.98055	4.79772	C7Y8YACXX_8_7963.sorted.filtered_peak_1123
chr1	53168574	53169296	723	39.28	15.36855	4.35639	12.54558	C7Y8YACXX_8_7963.sorted.filtered_peak_1124
chr1	53191773	53192670	898	37.33	13.13472	3.78139	10.42861	C7Y8YACXX_8_7963.sorted.filtered_peak_1125
chr1	53308284	53308703	420	14.55	4.00214	2.61366	1.75250	C7Y8YACXX_8_7963.sorted.filtered_peak_1126
chr1	53387047	53387671	625	28.73	9.63798	3.55953	7.03173	C7Y8YACXX_8_7963.sorted.filtered_peak_1127
chr1	53392794	53393861	1068	21.94	6.24280	2.95231	3.81931	C7Y8YACXX_8_7963.sorted.filtered_peak_1128
chr1	53442059	53442371	313	13.31	3.35446	2.40658	1.19126	C7Y8YACXX_8_7963.sorted.filtered_peak_1129
chr1	53480369	53480902	534	37.34	18.68532	5.36250	15.80179	C7Y8YACXX_8_7963.sorted.filtered_peak_1130
chr1	53662006	53662888	883	42.40	15.79183	3.96841	13.01617	C7Y8YACXX_8_7963.sorted.filtered_peak_1131
chr1	53685793	53686545	753	65.18	26.61779	4.80364	23.50448	C7Y8YACXX_8_7963.sorted.filtered_peak_1132
chr1	53703850	53704600	751	45.25	18.58511	4.45834	15.71658	C7Y8YACXX_8_7963.sorted.filtered_peak_1133
chr1	53760266	53760545	280	20.02	4.20964	2.38864	1.93470	C7Y8YACXX_8_7963.sorted.filtered_peak_1134
chr1	53791592	53792399	808	47.92	12.69303	3.10598	10.00989	C7Y8YACXX_8_7963.sorted.filtered_peak_1135
chr1	53792994	53794165	1172	36.32	6.72918	2.39149	4.31359	C7Y8YACXX_8_7963.sorted.filtered_peak_1136
chr1	53833741	53834128	388	18.16	4.78543	2.69531	2.46232	C7Y8YACXX_8_7963.sorted.filtered_peak_1137
chr1	53859111	53859683	573	17.82	4.14182	2.47040	1.88159	C7Y8YACXX_8_7963.sorted.filtered_peak_1138
chr1	53878778	53879438	661	33.78	11.49074	3.61975	8.84938	C7Y8YACXX_8_7963.sorted.filtered_peak_1139
chr1	54147805	54148092	288	17.53	3.87892	2.39101	1.65107	C7Y8YACXX_8_7963.sorted.filtered_peak_1140
chr1	54204742	54205243	502	17.30	4.43146	2.61492	2.13492	C7Y8YACXX_8_7963.sorted.filtered_peak_1141
chr1	54231371	54232040	670	24.18	7.47190	3.17659	4.99342	C7Y8YACXX_8_7963.sorted.filtered_peak_1142
chr1	54248798	54249072	275	17.19	4.58196	2.68959	2.26279	C7Y8YACXX_8_7963.sorted.filtered_peak_1143
chr1	54303527	54304523	997	65.71	28.02433	4.86840	24.89250	C7Y8YACXX_8_7963.sorted.filtered_peak_1144
chr1	54355142	54355989	848	41.93	15.58185	4.04673	12.79239	C7Y8YACXX_8_7963.sorted.filtered_peak_1145
chr1	54411012	54412280	1269	94.28	34.93413	4.37024	31.62163	C7Y8YACXX_8_7963.sorted.filtered_peak_1146
chr1	54518377	54519652	1276	80.34	35.64441	4.70980	32.35685	C7Y8YACXX_8_7963.sorted.filtered_peak_1147
chr1	54535477	54536031	555	16.78	4.51260	2.67495	2.22176	C7Y8YACXX_8_7963.sorted.filtered_peak_1148
chr1	54665313	54666322	1010	38.40	15.53201	4.14779	12.79362	C7Y8YACXX_8_7963.sorted.filtered_peak_1149
chr1	54696286	54697087	802	15.92	3.68429	2.39860	1.47638	C7Y8YACXX_8_7963.sorted.filtered_peak_1150
chr1	54750657	54750911	255	21.39	4.14781	2.31074	1.87981	C7Y8YACXX_8_7963.sorted.filtered_peak_1151
chr1	54752975	54753246	272	24.35	5.24776	2.51747	2.88052	C7Y8YACXX_8_7963.sorted.filtered_peak_1152
chr1	54822509	54822835	327	16.02	3.49116	2.31682	1.31566	C7Y8YACXX_8_7963.sorted.filtered_peak_1153
chr1	54871998	54873621	1624	44.00	9.83349	2.68879	7.28451	C7Y8YACXX_8_7963.sorted.filtered_peak_1154
chr1	54925307	54925675	369	14.43	3.28363	2.31115	1.14192	C7Y8YACXX_8_7963.sorted.filtered_peak_1155
chr1	54929989	54930435	447	13.76	3.31249	2.36169	1.17147	C7Y8YACXX_8_7963.sorted.filtered_peak_1156
chr1	54946854	54947401	548	18.71	3.93436	2.35041	1.70619	C7Y8YACXX_8_7963.sorted.filtered_peak_1157
chr1	54953888	54954360	473	37.51	10.84941	3.28383	8.20376	C7Y8YACXX_8_7963.sorted.filtered_peak_1158
chr1	54954954	54955419	466	32.48	8.04123	2.87867	5.51747	C7Y8YACXX_8_7963.sorted.filtered_peak_1159
chr1	55007737	55007986	250	18.57	4.17925	2.45488	1.89801	C7Y8YACXX_8_7963.sorted.filtered_peak_1160
chr1	55031121	55031498	378	14.61	4.04389	2.62507	1.79292	C7Y8YACXX_8_7963.sorted.filtered_peak_1161
chr1	55137725	55138267	543	16.86	4.45772	2.65759	2.15738	C7Y8YACXX_8_7963.sorted.filtered_peak_1162
chr1	55181184	55182041	858	34.61	13.66590	4.07794	10.96279	C7Y8YACXX_8_7963.sorted.filtered_peak_1163
chr1	55230004	55230724	721	84.85	42.11621	5.75161	38.61048	C7Y8YACXX_8_7963.sorted.filtered_peak_1164
chr1	55264749	55265210	462	24.15	4.03879	2.17488	1.78260	C7Y8YACXX_8_7963.sorted.filtered_peak_1165
chr1	55266850	55267412	563	35.34	9.51791	3.11833	6.91042	C7Y8YACXX_8_7963.sorted.filtered_peak_1166
chr1	55273089	55273423	335	19.88	3.87166	2.27960	1.64082	C7Y8YACXX_8_7963.sorted.filtered_peak_1167
chr1	55278913	55279190	278	23.69	5.89878	2.77095	3.46859	C7Y8YACXX_8_7963.sorted.filtered_peak_1168
chr1	55332532	55332833	302	15.98	4.78454	2.85477	2.44790	C7Y8YACXX_8_7963.sorted.filtered_peak_1169
chr1	55352360	55353348	989	32.09	8.46967	2.98746	5.92833	C7Y8YACXX_8_7963.sorted.filtered_peak_1170
chr1	55461942	55462466	525	21.36	5.46989	2.75234	3.08008	C7Y8YACXX_8_7963.sorted.filtered_peak_1171
chr1	55487777	55488042	266	14.43	3.92693	2.59397	1.67920	C7Y8YACXX_8_7963.sorted.filtered_peak_1172
chr1	55593660	55594392	733	18.69	4.98116	2.71477	2.66144	C7Y8YACXX_8_7963.sorted.filtered_peak_1173
chr1	55604446	55604695	250	20.88	4.75032	2.53229	2.42243	C7Y8YACXX_8_7963.sorted.filtered_peak_1174
chr1	55606236	55606673	438	29.11	9.51327	3.49023	6.91139	C7Y8YACXX_8_7963.sorted.filtered_peak_1175
chr1	55616895	55617226	332	20.68	6.11501	3.01417	3.69446	C7Y8YACXX_8_7963.sorted.filtered_peak_1176
chr1	55668848	55669115	268	16.91	4.47333	2.66000	2.17112	C7Y8YACXX_8_7963.sorted.filtered_peak_1177
chr1	55680689	55681412	724	32.58	8.05169	2.85760	5.53937	C7Y8YACXX_8_7963.sorted.filtered_peak_1178
chr1	55723679	55724096	418	18.05	5.58214	3.00074	3.19518	C7Y8YACXX_8_7963.sorted.filtered_peak_1179
chr1	55743239	55743581	343	18.38	4.78905	2.68341	2.46566	C7Y8YACXX_8_7963.sorted.filtered_peak_1180
chr1	57297695	57298045	351	15.54	4.42155	2.71719	2.14929	C7Y8YACXX_8_7963.sorted.filtered_peak_1181
chr1	57773041	57773469	429	19.47	6.28798	3.17132	3.85030	C7Y8YACXX_8_7963.sorted.filtered_peak_1182
chr1	58857758	58858078	321	16.45	5.05215	2.93398	2.68917	C7Y8YACXX_8_7963.sorted.filtered_peak_1183
chr1	59011703	59012838	1136	59.66	21.32616	4.00064	18.37606	C7Y8YACXX_8_7963.sorted.filtered_peak_1184
chr1	59118229	59118616	388	20.22	6.05279	3.02535	3.62879	C7Y8YACXX_8_7963.sorted.filtered_peak_1185
chr1	59165300	59165968	669	32.64	13.51102	4.32907	10.77266	C7Y8YACXX_8_7963.sorted.filtered_peak_1186
chr1	59183769	59184334	566	23.87	6.52853	2.94107	4.07415	C7Y8YACXX_8_7963.sorted.filtered_peak_1187
chr1	59192305	59192855	551	16.08	4.80777	2.84767	2.48771	C7Y8YACXX_8_7963.sorted.filtered_peak_1188
chr1	59220436	59221566	1131	32.57	9.48952	3.21768	6.90022	C7Y8YACXX_8_7963.sorted.filtered_peak_1189
chr1	59249301	59250940	1640	81.35	21.17798	3.05380	18.27622	C7Y8YACXX_8_7963.sorted.filtered_peak_1190
chr1	59281006	59281255	250	28.44	4.16890	2.08713	1.89778	C7Y8YACXX_8_7963.sorted.filtered_peak_1191
chr1	59281527	59282306	780	40.02	9.67667	2.93054	7.06837	C7Y8YACXX_8_7963.sorted.filtered_peak_1192
chr1	59369118	59369949	832	36.16	11.11677	3.48726	8.43476	C7Y8YACXX_8_7963.sorted.filtered_peak_1193
chr1	59388024	59388513	490	19.48	5.10600	2.73379	2.74626	C7Y8YACXX_8_7963.sorted.filtered_peak_1194
chr1	59407235	59408051	817	42.27	15.44528	4.12152	12.62523	C7Y8YACXX_8_7963.sorted.filtered_peak_1195
chr1	59434030	59434545	516	30.27	9.92344	3.56307	7.28953	C7Y8YACXX_8_7963.sorted.filtered_peak_1196
chr1	59453098	59453354	257	16.22	4.16783	2.57548	1.91017	C7Y8YACXX_8_7963.sorted.filtered_peak_1197
chr1	59473653	59474024	372	19.26	4.42786	2.49716	2.13647	C7Y8YACXX_8_7963.sorted.filtered_peak_1198
chr1	59485726	59486482	757	27.11	8.28786	3.22921	5.75786	C7Y8YACXX_8_7963.sorted.filtered_peak_1199
chr1	59510628	59511093	466	19.85	3.75010	2.24049	1.52697	C7Y8YACXX_8_7963.sorted.filtered_peak_1200
chr1	59512277	59512666	390	24.08	6.63389	2.96947	4.16681	C7Y8YACXX_8_7963.sorted.filtered_peak_1201
chr1	59536941	59537289	349	19.50	6.13296	3.11420	3.70230	C7Y8YACXX_8_7963.sorted.filtered_peak_1202
chr1	59612391	59613086	696	25.01	5.42311	2.55274	3.03132	C7Y8YACXX_8_7963.sorted.filtered_peak_1203
chr1	59749224	59749497	274	14.50	3.41199	2.36226	1.25407	C7Y8YACXX_8_7963.sorted.filtered_peak_1204
chr1	59762018	59763084	1067	47.09	15.51188	3.61530	12.74937	C7Y8YACXX_8_7963.sorted.filtered_peak_1205
chr1	60010448	60010741	294	16.57	4.46734	2.67702	2.17276	C7Y8YACXX_8_7963.sorted.filtered_peak_1206
chr1	60026475	60026786	312	14.68	4.06323	2.63664	1.79943	C7Y8YACXX_8_7963.sorted.filtered_peak_1207
chr1	60036034	60036557	524	29.67	10.13524	3.61592	7.51469	C7Y8YACXX_8_7963.sorted.filtered_peak_1208
chr1	60163108	60163433	326	17.82	4.49766	2.60206	2.21351	C7Y8YACXX_8_7963.sorted.filtered_peak_1209
chr1	60225006	60225527	522	17.31	4.26937	2.55044	2.00006	C7Y8YACXX_8_7963.sorted.filtered_peak_1210
chr1	60280184	60280608	425	24.87	8.35942	3.48143	5.79548	C7Y8YACXX_8_7963.sorted.filtered_peak_1211
chr1	60908130	60908577	448	14.35	3.89260	2.58145	1.65300	C7Y8YACXX_8_7963.sorted.filtered_peak_1212
chr1	61508638	61509085	448	24.15	8.96576	3.75023	6.38200	C7Y8YACXX_8_7963.sorted.filtered_peak_1213
chr1	61515570	61516138	569	25.86	6.81051	2.93242	4.32111	C7Y8YACXX_8_7963.sorted.filtered_peak_1214
chr1	61542530	61543983	1454	47.04	12.61317	3.15553	9.91572	C7Y8YACXX_8_7963.sorted.filtered_peak_1215
chr1	61736778	61737110	333	20.13	5.18983	2.71717	2.83628	C7Y8YACXX_8_7963.sorted.filtered_peak_1216
chr1	61767973	61768358	386	17.03	3.71176	2.34785	1.50764	C7Y8YACXX_8_7963.sorted.filtered_peak_1217
chr1	61784437	61784745	309	17.47	3.35867	2.19558	1.21412	C7Y8YACXX_8_7963.sorted.filtered_peak_1218
chr1	61797918	61798167	250	17.36	4.43397	2.61403	2.13664	C7Y8YACXX_8_7963.sorted.filtered_peak_1219
chr1	61858274	61858604	331	13.50	3.44720	2.43785	1.26799	C7Y8YACXX_8_7963.sorted.filtered_peak_1220
chr1	61918940	61919312	373	20.62	5.45711	2.78383	3.07725	C7Y8YACXX_8_7963.sorted.filtered_peak_1221
chr1	62054307	62054668	362	20.52	6.80381	3.26777	4.34835	C7Y8YACXX_8_7963.sorted.filtered_peak_1222
chr1	62190318	62191346	1029	34.19	12.94406	3.99783	10.23335	C7Y8YACXX_8_7963.sorted.filtered_peak_1223
chr1	62207850	62208503	654	15.94	3.84645	2.46656	1.61113	C7Y8YACXX_8_7963.sorted.filtered_peak_1224
chr1	62462772	62463148	377	13.72	3.55512	2.47462	1.35617	C7Y8YACXX_8_7963.sorted.filtered_peak_1225
chr1	62737583	62738213	631	15.55	4.25726	2.65568	1.98596	C7Y8YACXX_8_7963.sorted.filtered_peak_1226
chr1	62901597	62902978	1382	84.07	30.25936	3.99381	27.12514	C7Y8YACXX_8_7963.sorted.filtered_peak_1227
chr1	62916046	62916493	448	15.69	4.50740	2.75213	2.21544	C7Y8YACXX_8_7963.sorted.filtered_peak_1228
chr1	63153697	63154325	629	20.53	4.81843	2.57562	2.48037	C7Y8YACXX_8_7963.sorted.filtered_peak_1229
chr1	63249275	63250119	845	65.28	28.83667	5.11100	25.68894	C7Y8YACXX_8_7963.sorted.filtered_peak_1230
chr1	63307274	63307601	328	20.01	6.99509	3.41254	4.51110	C7Y8YACXX_8_7963.sorted.filtered_peak_1231
chr1	63512361	63512833	473	17.74	4.16351	2.48722	1.89129	C7Y8YACXX_8_7963.sorted.filtered_peak_1232
chr1	63577824	63578156	333	19.04	5.42792	2.86295	3.06013	C7Y8YACXX_8_7963.sorted.filtered_peak_1233
chr1	63782878	63783273	396	16.25	4.06292	2.53469	1.80556	C7Y8YACXX_8_7963.sorted.filtered_peak_1234
chr1	63832888	63834096	1209	43.34	16.97433	4.06922	14.19324	C7Y8YACXX_8_7963.sorted.filtered_peak_1235
chr1	63901254	63901503	250	14.59	4.00024	2.61872	1.74151	C7Y8YACXX_8_7963.sorted.filtered_peak_1236
chr1	63988535	63989409	875	56.30	23.27210	4.70238	20.25182	C7Y8YACXX_8_7963.sorted.filtered_peak_1237
chr1	64058810	64060251	1442	37.97	11.73649	3.48017	9.04772	C7Y8YACXX_8_7963.sorted.filtered_peak_1238
chr1	64081483	64081861	379	26.30	9.68113	3.78149	7.07357	C7Y8YACXX_8_7963.sorted.filtered_peak_1239
chr1	64116879	64117458	580	17.17	4.16393	2.52061	1.89812	C7Y8YACXX_8_7963.sorted.filtered_peak_1240
chr1	64651880	64652212	333	14.19	3.82391	2.55463	1.60283	C7Y8YACXX_8_7963.sorted.filtered_peak_1241
chr1	65210361	65210630	270	18.29	4.68733	2.65598	2.36649	C7Y8YACXX_8_7963.sorted.filtered_peak_1242
chr1	65289901	65290156	256	19.86	5.11031	2.72137	2.74447	C7Y8YACXX_8_7963.sorted.filtered_peak_1243
chr1	65292752	65293063	312	22.39	5.79190	2.79913	3.38022	C7Y8YACXX_8_7963.sorted.filtered_peak_1244
chr1	65329567	65330472	906	25.44	8.45161	3.38766	5.92829	C7Y8YACXX_8_7963.sorted.filtered_peak_1245
chr1	65422611	65422975	365	18.05	4.17214	2.46647	1.91457	C7Y8YACXX_8_7963.sorted.filtered_peak_1246
chr1	65431534	65432745	1212	49.47	13.70606	3.12153	11.03153	C7Y8YACXX_8_7963.sorted.filtered_peak_1247
chr1	65467940	65468566	627	20.53	5.12194	2.67386	2.76441	C7Y8YACXX_8_7963.sorted.filtered_peak_1248
chr1	65468847	65469131	285	20.80	5.34085	2.74210	2.95961	C7Y8YACXX_8_7963.sorted.filtered_peak_1249
chr1	65475345	65475709	365	15.10	3.59338	2.40638	1.40728	C7Y8YACXX_8_7963.sorted.filtered_peak_1250
chr1	65515657	65515958	302	15.33	3.45133	2.33452	1.27497	C7Y8YACXX_8_7963.sorted.filtered_peak_1251
chr1	65532386	65533116	731	34.98	8.81587	2.93863	6.25781	C7Y8YACXX_8_7963.sorted.filtered_peak_1252
chr1	65533300	65533697	398	24.75	4.04001	2.15427	1.78662	C7Y8YACXX_8_7963.sorted.filtered_peak_1253
chr1	65533880	65534129	250	25.09	4.13302	2.16854	1.87189	C7Y8YACXX_8_7963.sorted.filtered_peak_1254
chr1	65541047	65541577	531	19.09	5.38452	2.86047	3.00417	C7Y8YACXX_8_7963.sorted.filtered_peak_1255
chr1	65614401	65614992	592	20.68	4.46075	2.43641	2.17012	C7Y8YACXX_8_7963.sorted.filtered_peak_1256
chr1	65719596	65720633	1038	37.93	13.50504	3.86821	10.77686	C7Y8YACXX_8_7963.sorted.filtered_peak_1257
chr1	65885389	65886745	1357	77.76	28.74833	4.18949	25.60259	C7Y8YACXX_8_7963.sorted.filtered_peak_1258
chr1	65896637	65897125	489	16.53	3.92781	2.46025	1.69384	C7Y8YACXX_8_7963.sorted.filtered_peak_1259
chr1	65923613	65923946	334	13.85	3.62394	2.49653	1.41667	C7Y8YACXX_8_7963.sorted.filtered_peak_1260
chr1	65969038	65969287	250	13.04	3.21907	2.36051	1.08043	C7Y8YACXX_8_7963.sorted.filtered_peak_1261
chr1	66153255	66153786	532	19.75	6.54914	3.25734	4.09166	C7Y8YACXX_8_7963.sorted.filtered_peak_1262
chr1	66258330	66259008	679	19.11	3.55718	2.19998	1.38084	C7Y8YACXX_8_7963.sorted.filtered_peak_1263
chr1	66277649	66278199	551	51.34	19.44290	4.33122	16.51526	C7Y8YACXX_8_7963.sorted.filtered_peak_1264
chr1	66295792	66296501	710	51.74	24.45098	5.14761	21.44688	C7Y8YACXX_8_7963.sorted.filtered_peak_1265
chr1	66332129	66332482	354	14.83	3.73852	2.48382	1.52277	C7Y8YACXX_8_7963.sorted.filtered_peak_1266
chr1	66424539	66424789	251	18.18	5.31123	2.91328	2.92644	C7Y8YACXX_8_7963.sorted.filtered_peak_1267
chr1	66556647	66557052	406	14.94	3.64267	2.43826	1.44340	C7Y8YACXX_8_7963.sorted.filtered_peak_1268
chr1	66647963	66648870	908	16.21	4.38279	2.66779	2.09022	C7Y8YACXX_8_7963.sorted.filtered_peak_1269
chr1	66680791	66681140	350	21.49	5.58775	2.78332	3.18895	C7Y8YACXX_8_7963.sorted.filtered_peak_1270
chr1	66713297	66713681	385	25.70	4.97566	2.38659	2.63129	C7Y8YACXX_8_7963.sorted.filtered_peak_1271
chr1	66740467	66741161	695	24.64	4.40778	2.26744	2.10743	C7Y8YACXX_8_7963.sorted.filtered_peak_1272
chr1	66741765	66742283	519	33.49	8.86647	3.03989	6.29533	C7Y8YACXX_8_7963.sorted.filtered_peak_1273
chr1	66747976	66748470	495	28.64	8.00426	3.09415	5.46863	C7Y8YACXX_8_7963.sorted.filtered_peak_1274
chr1	66766421	66767138	718	24.41	6.27622	2.80264	3.86132	C7Y8YACXX_8_7963.sorted.filtered_peak_1275
chr1	66796222	66796792	571	44.62	10.21833	2.80345	7.62950	C7Y8YACXX_8_7963.sorted.filtered_peak_1276
chr1	66801622	66802081	460	50.24	11.76506	2.94743	9.07373	C7Y8YACXX_8_7963.sorted.filtered_peak_1277
chr1	66815809	66816214	406	30.76	6.21643	2.51368	3.78447	C7Y8YACXX_8_7963.sorted.filtered_peak_1278
chr1	66823259	66823696	438	23.28	5.96183	2.79337	3.54558	C7Y8YACXX_8_7963.sorted.filtered_peak_1279
chr1	66840319	66840724	406	32.73	8.51383	3.01974	5.94109	C7Y8YACXX_8_7963.sorted.filtered_peak_1280
chr1	66902199	66902611	413	23.52	6.15940	2.85235	3.72179	C7Y8YACXX_8_7963.sorted.filtered_peak_1281
chr1	66904496	66904895	400	17.89	3.44960	2.21243	1.28805	C7Y8YACXX_8_7963.sorted.filtered_peak_1282
chr1	66911265	66911666	402	21.57	4.48021	2.40489	2.18081	C7Y8YACXX_8_7963.sorted.filtered_peak_1283
chr1	66911977	66912467	491	25.87	6.76903	2.87625	4.31257	C7Y8YACXX_8_7963.sorted.filtered_peak_1284
chr1	67191810	67192072	263	21.13	5.91287	2.92551	3.48704	C7Y8YACXX_8_7963.sorted.filtered_peak_1285
chr1	67198469	67198796	328	16.35	4.65476	2.76893	2.33741	C7Y8YACXX_8_7963.sorted.filtered_peak_1286
chr1	67205100	67205414	315	15.15	4.23322	2.67718	1.96535	C7Y8YACXX_8_7963.sorted.filtered_peak_1287
chr1	67205679	67205928	250	15.14	4.19533	2.65540	1.94161	C7Y8YACXX_8_7963.sorted.filtered_peak_1288
chr1	67235323	67235728	406	20.70	5.54244	2.82344	3.14204	C7Y8YACXX_8_7963.sorted.filtered_peak_1289
chr1	67390234	67391350	1117	82.34	27.49483	3.94598	24.37646	C7Y8YACXX_8_7963.sorted.filtered_peak_1290
chr1	67395467	67396547	1081	59.68	14.27355	2.95269	11.53954	C7Y8YACXX_8_7963.sorted.filtered_peak_1291
chr1	67461686	67462112	427	19.23	4.61943	2.57087	2.31047	C7Y8YACXX_8_7963.sorted.filtered_peak_1292
chr1	67519091	67520247	1157	39.43	11.02337	3.20836	8.37495	C7Y8YACXX_8_7963.sorted.filtered_peak_1293
chr1	67628595	67628925	331	26.48	8.43746	3.36543	5.88119	C7Y8YACXX_8_7963.sorted.filtered_peak_1294
chr1	67636481	67637131	651	39.14	11.46097	3.28499	8.81474	C7Y8YACXX_8_7963.sorted.filtered_peak_1295
chr1	67660147	67660627	481	34.77	10.39696	3.34636	7.76307	C7Y8YACXX_8_7963.sorted.filtered_peak_1296
chr1	67730644	67731010	367	15.80	4.03596	2.55165	1.78430	C7Y8YACXX_8_7963.sorted.filtered_peak_1297
chr1	67740343	67740637	295	20.14	7.36622	3.55347	4.85344	C7Y8YACXX_8_7963.sorted.filtered_peak_1298
chr1	67760656	67760997	342	18.52	5.37828	2.90189	3.00154	C7Y8YACXX_8_7963.sorted.filtered_peak_1299
chr1	67772898	67773469	572	28.99	7.10785	2.84137	4.60635	C7Y8YACXX_8_7963.sorted.filtered_peak_1300
chr1	67779797	67780173	377	24.89	5.57605	2.58770	3.18705	C7Y8YACXX_8_7963.sorted.filtered_peak_1301
chr1	67798648	67799239	592	38.19	12.93438	3.67211	10.23437	C7Y8YACXX_8_7963.sorted.filtered_peak_1302
chr1	67884603	67884891	289	15.05	4.23951	2.68533	1.96576	C7Y8YACXX_8_7963.sorted.filtered_peak_1303
chr1	67895977	67896856	880	68.43	24.74488	4.23687	21.68903	C7Y8YACXX_8_7963.sorted.filtered_peak_1304
chr1	67966169	67966490	322	21.34	7.27622	3.39402	4.77456	C7Y8YACXX_8_7963.sorted.filtered_peak_1305
chr1	68027347	68027649	303	20.40	5.07872	2.68165	2.70865	C7Y8YACXX_8_7963.sorted.filtered_peak_1306
chr1	68140052	68140777	726	19.79	5.20095	2.73721	2.84959	C7Y8YACXX_8_7963.sorted.filtered_peak_1307
chr1	68150533	68151752	1220	62.19	18.65973	3.34697	15.83303	C7Y8YACXX_8_7963.sorted.filtered_peak_1308
chr1	68151980	68152501	522	36.61	4.38607	1.95817	2.09919	C7Y8YACXX_8_7963.sorted.filtered_peak_1309
chr1	68962208	68963207	1000	27.50	7.77250	3.04231	5.27439	C7Y8YACXX_8_7963.sorted.filtered_peak_1310
chr1	70670956	70671742	787	55.75	23.44574	4.64805	20.44467	C7Y8YACXX_8_7963.sorted.filtered_peak_1311
chr1	70686720	70687644	925	50.39	21.40218	4.51282	18.48454	C7Y8YACXX_8_7963.sorted.filtered_peak_1312
chr1	70819864	70820868	1005	44.39	18.14584	4.49624	15.27668	C7Y8YACXX_8_7963.sorted.filtered_peak_1313
chr1	70876233	70877369	1137	53.11	20.71049	4.40161	17.76705	C7Y8YACXX_8_7963.sorted.filtered_peak_1314
chr1	70994209	70994680	472	16.24	4.70403	2.80000	2.38351	C7Y8YACXX_8_7963.sorted.filtered_peak_1315
chr1	71150991	71151318	328	18.95	5.81483	3.02767	3.41433	C7Y8YACXX_8_7963.sorted.filtered_peak_1316
chr1	71230399	71230688	290	15.82	4.58572	2.78185	2.27896	C7Y8YACXX_8_7963.sorted.filtered_peak_1317
chr1	71375160	71375422	263	15.63	3.86736	2.48939	1.64706	C7Y8YACXX_8_7963.sorted.filtered_peak_1318
chr1	71534069	71534407	339	18.28	5.54710	2.99131	3.15253	C7Y8YACXX_8_7963.sorted.filtered_peak_1319
chr1	71546315	71547200	886	45.89	17.71635	4.13408	14.90747	C7Y8YACXX_8_7963.sorted.filtered_peak_1320
chr1	72748733	72749467	735	19.21	4.49366	2.52635	2.19058	C7Y8YACXX_8_7963.sorted.filtered_peak_1321
chr1	73088983	73089250	268	14.53	3.83526	2.54632	1.61488	C7Y8YACXX_8_7963.sorted.filtered_peak_1322
chr1	74663520	74664390	871	60.20	26.32656	4.87758	23.24908	C7Y8YACXX_8_7963.sorted.filtered_peak_1323
chr1	74969849	74970170	322	16.23	4.53201	2.72806	2.22222	C7Y8YACXX_8_7963.sorted.filtered_peak_1324
chr1	75198441	75199658	1218	39.36	12.96004	3.56941	10.26743	C7Y8YACXX_8_7963.sorted.filtered_peak_1325
chr1	75310357	75310637	281	15.39	4.02816	2.57455	1.77081	C7Y8YACXX_8_7963.sorted.filtered_peak_1326
chr1	76189881	76190742	862	49.75	18.92702	4.38831	16.00138	C7Y8YACXX_8_7963.sorted.filtered_peak_1327
chr1	76251440	76252409	970	40.88	16.03575	4.07553	13.27095	C7Y8YACXX_8_7963.sorted.filtered_peak_1328
chr1	76457441	76457690	250	14.90	3.74312	2.48378	1.52059	C7Y8YACXX_8_7963.sorted.filtered_peak_1329
chr1	76489259	76489966	708	25.42	7.62596	3.20127	5.10302	C7Y8YACXX_8_7963.sorted.filtered_peak_1330
chr1	76518580	76518982	403	18.19	5.38102	2.93173	2.99780	C7Y8YACXX_8_7963.sorted.filtered_peak_1331
chr1	76539999	76540581	583	25.26	6.62047	2.86717	4.17765	C7Y8YACXX_8_7963.sorted.filtered_peak_1332
chr1	76619691	76620657	967	25.94	8.24052	3.34127	5.69411	C7Y8YACXX_8_7963.sorted.filtered_peak_1333
chr1	76760366	76760963	598	15.95	3.72496	2.41399	1.50686	C7Y8YACXX_8_7963.sorted.filtered_peak_1334
chr1	77684604	77685433	830	31.71	11.67826	3.85175	9.01962	C7Y8YACXX_8_7963.sorted.filtered_peak_1335
chr1	77897038	77897602	565	15.99	4.74138	2.83030	2.42474	C7Y8YACXX_8_7963.sorted.filtered_peak_1336
chr1	78097699	78097991	293	14.96	3.74648	2.47812	1.52814	C7Y8YACXX_8_7963.sorted.filtered_peak_1337
chr1	78147776	78149607	1832	60.17	17.05059	3.38153	14.21766	C7Y8YACXX_8_7963.sorted.filtered_peak_1338
chr1	78224717	78225887	1171	36.63	11.67295	3.44660	9.02648	C7Y8YACXX_8_7963.sorted.filtered_peak_1339
chr1	78245116	78245781	666	30.86	10.34109	3.62369	7.69574	C7Y8YACXX_8_7963.sorted.filtered_peak_1340
chr1	78443822	78445363	1542	60.81	18.56253	3.58840	15.66369	C7Y8YACXX_8_7963.sorted.filtered_peak_1341
chr1	78469771	78470920	1150	45.18	13.47298	3.30590	10.78047	C7Y8YACXX_8_7963.sorted.filtered_peak_1342
chr1	78580192	78580480	289	16.66	3.75932	2.38973	1.54117	C7Y8YACXX_8_7963.sorted.filtered_peak_1343
chr1	79115254	79115645	392	21.25	4.55619	2.44889	2.24775	C7Y8YACXX_8_7963.sorted.filtered_peak_1344
chr1	79506181	79506529	349	19.49	4.42171	2.48698	2.12596	C7Y8YACXX_8_7963.sorted.filtered_peak_1345
chr1	79658946	79659196	251	17.37	3.98230	2.43969	1.72984	C7Y8YACXX_8_7963.sorted.filtered_peak_1346
chr1	83974024	83974584	561	21.71	6.75652	3.15286	4.30348	C7Y8YACXX_8_7963.sorted.filtered_peak_1347
chr1	84326224	84326722	499	18.18	4.23709	2.49351	1.95853	C7Y8YACXX_8_7963.sorted.filtered_peak_1348
chr1	84464727	84465082	356	22.53	5.17896	2.58832	2.81386	C7Y8YACXX_8_7963.sorted.filtered_peak_1349
chr1	84532683	84533008	326	14.32	3.87094	2.57617	1.63015	C7Y8YACXX_8_7963.sorted.filtered_peak_1350
chr1	84543365	84543937	573	25.67	7.59818	3.17029	5.07783	C7Y8YACXX_8_7963.sorted.filtered_peak_1351
chr1	84609711	84610276	566	35.33	11.58352	3.56387	8.92549	C7Y8YACXX_8_7963.sorted.filtered_peak_1352
chr1	84618242	84618610	369	16.61	4.60829	2.73517	2.28860	C7Y8YACXX_8_7963.sorted.filtered_peak_1353
chr1	84764137	84764530	394	18.44	4.30391	2.50197	2.02366	C7Y8YACXX_8_7963.sorted.filtered_peak_1354
chr1	84768616	84768865	250	20.40	5.14533	2.69193	2.78987	C7Y8YACXX_8_7963.sorted.filtered_peak_1355
chr1	84899277	84899840	564	27.09	7.52147	3.04965	5.01060	C7Y8YACXX_8_7963.sorted.filtered_peak_1356
chr1	84900895	84901354	460	20.32	4.06668	2.32199	1.82188	C7Y8YACXX_8_7963.sorted.filtered_peak_1357
chr1	84907856	84908460	605	27.32	12.79610	4.76058	10.07153	C7Y8YACXX_8_7963.sorted.filtered_peak_1358
chr1	84944833	84945616	784	40.49	16.02818	4.22744	13.24512	C7Y8YACXX_8_7963.sorted.filtered_peak_1359
chr1	84971307	84972588	1282	57.25	18.71552	3.75971	15.82868	C7Y8YACXX_8_7963.sorted.filtered_peak_1360
chr1	85038693	85039048	356	29.90	6.63180	2.64602	4.18180	C7Y8YACXX_8_7963.sorted.filtered_peak_1361
chr1	85039221	85040561	1341	35.16	9.94674	3.15331	7.35738	C7Y8YACXX_8_7963.sorted.filtered_peak_1362
chr1	85086425	85086878	454	35.16	13.37022	4.10151	10.62911	C7Y8YACXX_8_7963.sorted.filtered_peak_1363
chr1	85155668	85156803	1136	53.66	19.67883	3.88331	16.83401	C7Y8YACXX_8_7963.sorted.filtered_peak_1364
chr1	85238062	85238345	284	18.45	4.61651	2.62110	2.29581	C7Y8YACXX_8_7963.sorted.filtered_peak_1365
chr1	85248194	85248478	285	18.51	5.24672	2.85709	2.87345	C7Y8YACXX_8_7963.sorted.filtered_peak_1366
chr1	85320003	85320346	344	21.47	6.01311	2.92480	3.59047	C7Y8YACXX_8_7963.sorted.filtered_peak_1367
chr1	85328411	85329160	750	17.79	4.63395	2.66216	2.31837	C7Y8YACXX_8_7963.sorted.filtered_peak_1368
chr1	85410485	85411226	742	43.05	18.26620	4.65773	15.38477	C7Y8YACXX_8_7963.sorted.filtered_peak_1369
chr1	85425231	85425490	260	17.13	4.60609	2.70387	2.28433	C7Y8YACXX_8_7963.sorted.filtered_peak_1370
chr1	85438236	85438543	308	17.09	3.19463	2.14963	1.08762	C7Y8YACXX_8_7963.sorted.filtered_peak_1371
chr1	85439389	85439924	536	17.52	3.54319	2.26390	1.35429	C7Y8YACXX_8_7963.sorted.filtered_peak_1372
chr1	85454289	85454732	444	19.40	5.52516	2.89398	3.13422	C7Y8YACXX_8_7963.sorted.filtered_peak_1373
chr1	85462630	85462988	359	29.02	6.03414	2.53671	3.61834	C7Y8YACXX_8_7963.sorted.filtered_peak_1374
chr1	85464557	85464819	263	24.56	4.37943	2.26140	2.08287	C7Y8YACXX_8_7963.sorted.filtered_peak_1375
chr1	85493120	85493466	347	17.55	4.59620	2.67296	2.27118	C7Y8YACXX_8_7963.sorted.filtered_peak_1376
chr1	85514090	85514377	288	16.72	3.99397	2.47459	1.75686	C7Y8YACXX_8_7963.sorted.filtered_peak_1377
chr1	85527748	85528260	513	25.68	8.69287	3.47840	6.13817	C7Y8YACXX_8_7963.sorted.filtered_peak_1378
chr1	85666597	85667397	801	23.48	5.53007	2.64547	3.14114	C7Y8YACXX_8_7963.sorted.filtered_peak_1379
chr1	85706240	85706498	259	16.64	5.01697	2.91138	2.65732	C7Y8YACXX_8_7963.sorted.filtered_peak_1380
chr1	85724991	85725771	781	34.87	12.08091	3.71402	9.40155	C7Y8YACXX_8_7963.sorted.filtered_peak_1381
chr1	85741806	85742748	943	72.84	30.88590	4.78337	27.68135	C7Y8YACXX_8_7963.sorted.filtered_peak_1382
chr1	85763458	85764326	869	26.72	8.39763	3.32025	5.85115	C7Y8YACXX_8_7963.sorted.filtered_peak_1383
chr1	86173766	86174429	664	34.56	12.63349	3.93577	9.91711	C7Y8YACXX_8_7963.sorted.filtered_peak_1384
chr1	86729536	86729947	412	13.49	3.38038	2.40620	1.24105	C7Y8YACXX_8_7963.sorted.filtered_peak_1385
chr1	86846053	86846302	250	15.86	4.04020	2.54779	1.79488	C7Y8YACXX_8_7963.sorted.filtered_peak_1386
chr1	86861497	86862527	1031	37.39	13.05901	3.87013	10.32156	C7Y8YACXX_8_7963.sorted.filtered_peak_1387
chr1	86895602	86895929	328	19.97	4.82742	2.61187	2.48466	C7Y8YACXX_8_7963.sorted.filtered_peak_1388
chr1	87122333	87122635	303	13.90	3.65032	2.50510	1.43940	C7Y8YACXX_8_7963.sorted.filtered_peak_1389
chr1	87169828	87171287	1460	49.11	15.92407	3.54827	13.17510	C7Y8YACXX_8_7963.sorted.filtered_peak_1390
chr1	87299338	87299765	428	13.46	3.36410	2.40179	1.22321	C7Y8YACXX_8_7963.sorted.filtered_peak_1391
chr1	87379520	87380873	1354	72.95	28.78609	4.28207	25.65429	C7Y8YACXX_8_7963.sorted.filtered_peak_1392
chr1	87793940	87794774	835	45.43	7.09251	2.29460	4.59380	C7Y8YACXX_8_7963.sorted.filtered_peak_1393
chr1	87797165	87797414	250	40.81	3.76187	1.77745	1.54052	C7Y8YACXX_8_7963.sorted.filtered_peak_1394
chr1	87800795	87801130	336	40.78	6.87269	2.35493	4.39622	C7Y8YACXX_8_7963.sorted.filtered_peak_1395
chr1	87852199	87852595	397	19.96	6.14079	3.08488	3.70919	C7Y8YACXX_8_7963.sorted.filtered_peak_1396
chr1	87869866	87870457	592	40.49	15.96252	4.35446	13.13695	C7Y8YACXX_8_7963.sorted.filtered_peak_1397
chr1	87901117	87901597	481	27.60	10.33132	3.87484	7.69703	C7Y8YACXX_8_7963.sorted.filtered_peak_1398
chr1	87915058	87915730	673	23.00	6.09979	2.82056	3.70321	C7Y8YACXX_8_7963.sorted.filtered_peak_1399
chr1	87916400	87916915	516	25.55	7.70796	3.18932	5.20116	C7Y8YACXX_8_7963.sorted.filtered_peak_1400
chr1	88419464	88419767	304	20.08	6.34396	3.16326	3.89117	C7Y8YACXX_8_7963.sorted.filtered_peak_1401
chr1	88646216	88646465	250	18.20	5.37529	2.93673	2.98687	C7Y8YACXX_8_7963.sorted.filtered_peak_1402
chr1	88766771	88767071	301	15.61	4.18103	2.61981	1.91263	C7Y8YACXX_8_7963.sorted.filtered_peak_1403
chr1	89149376	89150678	1303	69.46	28.35236	4.32690	25.26521	C7Y8YACXX_8_7963.sorted.filtered_peak_1404
chr1	89257182	89257431	250	14.90	3.98909	2.59142	1.74251	C7Y8YACXX_8_7963.sorted.filtered_peak_1405
chr1	89348709	89349074	366	14.63	3.85729	2.54630	1.63962	C7Y8YACXX_8_7963.sorted.filtered_peak_1406
chr1	89356428	89356700	273	28.56	4.41123	2.14760	2.11200	C7Y8YACXX_8_7963.sorted.filtered_peak_1407
chr1	89356905	89357837	933	53.52	19.28618	3.94912	16.43500	C7Y8YACXX_8_7963.sorted.filtered_peak_1408
chr1	89457955	89459018	1064	50.90	15.45866	3.59637	12.64078	C7Y8YACXX_8_7963.sorted.filtered_peak_1409
chr1	89464408	89464657	250	20.75	4.83096	2.57012	2.49094	C7Y8YACXX_8_7963.sorted.filtered_peak_1410
chr1	89488157	89488753	597	27.65	9.85209	3.66180	7.26477	C7Y8YACXX_8_7963.sorted.filtered_peak_1411
chr1	89530817	89531252	436	26.11	8.93361	3.55424	6.35458	C7Y8YACXX_8_7963.sorted.filtered_peak_1412
chr1	89535642	89536300	659	15.92	4.23657	2.61464	1.96896	C7Y8YACXX_8_7963.sorted.filtered_peak_1413
chr1	89550353	89550788	436	16.37	4.64196	2.76968	2.31722	C7Y8YACXX_8_7963.sorted.filtered_peak_1414
chr1	89591515	89592127	613	33.00	8.87489	3.05532	6.31255	C7Y8YACXX_8_7963.sorted.filtered_peak_1415
chr1	89594494	89594897	404	26.27	5.59411	2.53762	3.19759	C7Y8YACXX_8_7963.sorted.filtered_peak_1416
chr1	89664102	89664867	766	22.79	4.26793	2.29123	1.98885	C7Y8YACXX_8_7963.sorted.filtered_peak_1417
chr1	89724967	89725754	788	19.29	3.88126	2.30669	1.64583	C7Y8YACXX_8_7963.sorted.filtered_peak_1418
chr1	89740093	89740489	397	23.92	3.61796	2.05813	1.42018	C7Y8YACXX_8_7963.sorted.filtered_peak_1419
chr1	89744599	89745037	439	27.24	6.42171	2.71743	3.98337	C7Y8YACXX_8_7963.sorted.filtered_peak_1420
chr1	89751528	89753190	1663	33.25	10.95398	3.39146	8.38359	C7Y8YACXX_8_7963.sorted.filtered_peak_1421
chr1	89760873	89761289	417	33.16	11.88597	3.86515	9.18888	C7Y8YACXX_8_7963.sorted.filtered_peak_1422
chr1	89776222	89776602	381	24.30	7.75628	3.30700	5.23613	C7Y8YACXX_8_7963.sorted.filtered_peak_1423
chr1	89823800	89824257	458	21.43	6.25651	3.01696	3.81569	C7Y8YACXX_8_7963.sorted.filtered_peak_1424
chr1	89948737	89949065	329	19.56	5.79973	2.99156	3.38360	C7Y8YACXX_8_7963.sorted.filtered_peak_1425
chr1	89953490	89953933	444	18.88	5.94112	3.07921	3.53334	C7Y8YACXX_8_7963.sorted.filtered_peak_1426
chr1	89989784	89991169	1386	33.04	9.17410	3.01228	6.64101	C7Y8YACXX_8_7963.sorted.filtered_peak_1427
chr1	90018216	90018476	261	21.06	6.39193	3.10958	3.92918	C7Y8YACXX_8_7963.sorted.filtered_peak_1428
chr1	90072782	90073065	284	39.95	6.30783	2.26955	3.86395	C7Y8YACXX_8_7963.sorted.filtered_peak_1429
chr1	90076309	90076582	274	33.26	4.17012	1.97608	1.90661	C7Y8YACXX_8_7963.sorted.filtered_peak_1430
chr1	90077305	90077684	380	37.19	5.78952	2.22955	3.38310	C7Y8YACXX_8_7963.sorted.filtered_peak_1431
chr1	90098095	90099118	1024	43.74	9.74090	2.74590	7.16829	C7Y8YACXX_8_7963.sorted.filtered_peak_1432
chr1	90123470	90123792	323	24.66	5.82021	2.68168	3.40961	C7Y8YACXX_8_7963.sorted.filtered_peak_1433
chr1	90125375	90125643	269	19.67	4.29566	2.44012	2.00504	C7Y8YACXX_8_7963.sorted.filtered_peak_1434
chr1	90158447	90158825	379	17.60	3.76006	2.34393	1.54095	C7Y8YACXX_8_7963.sorted.filtered_peak_1435
chr1	90164109	90164458	350	16.93	3.92683	2.44261	1.68497	C7Y8YACXX_8_7963.sorted.filtered_peak_1436
chr1	90185126	90185483	358	26.65	5.00841	2.36607	2.65094	C7Y8YACXX_8_7963.sorted.filtered_peak_1437
chr1	90186939	90187354	416	30.54	6.13753	2.50976	3.70628	C7Y8YACXX_8_7963.sorted.filtered_peak_1438
chr1	90190365	90190625	261	24.87	4.75076	2.36318	2.41085	C7Y8YACXX_8_7963.sorted.filtered_peak_1439
chr1	90205060	90205774	715	35.09	11.18168	3.51374	8.52174	C7Y8YACXX_8_7963.sorted.filtered_peak_1440
chr1	90223192	90223476	285	19.63	3.93678	2.31265	1.69607	C7Y8YACXX_8_7963.sorted.filtered_peak_1441
chr1	90228525	90229215	691	29.25	10.14226	3.67271	7.51132	C7Y8YACXX_8_7963.sorted.filtered_peak_1442
chr1	90286211	90287502	1292	26.00	6.32235	2.75320	3.88063	C7Y8YACXX_8_7963.sorted.filtered_peak_1443
chr1	90308530	90309563	1034	29.79	6.81054	2.69216	4.34869	C7Y8YACXX_8_7963.sorted.filtered_peak_1444
chr1	90321160	90321790	631	22.47	5.65625	2.73718	3.26500	C7Y8YACXX_8_7963.sorted.filtered_peak_1445
chr1	90336543	90336947	405	19.70	7.11405	3.48068	4.61954	C7Y8YACXX_8_7963.sorted.filtered_peak_1446
chr1	90412072	90412321	250	17.98	5.07840	2.83573	2.71335	C7Y8YACXX_8_7963.sorted.filtered_peak_1447
chr1	90452780	90453128	349	19.79	5.35405	2.80728	2.97392	C7Y8YACXX_8_7963.sorted.filtered_peak_1448
chr1	90460227	90461396	1170	38.29	12.41038	3.43613	9.75877	C7Y8YACXX_8_7963.sorted.filtered_peak_1449
chr1	90518822	90519071	250	13.35	3.37285	2.41263	1.20690	C7Y8YACXX_8_7963.sorted.filtered_peak_1450
chr1	91316845	91317481	637	21.33	5.52164	2.75088	3.14600	C7Y8YACXX_8_7963.sorted.filtered_peak_1451
chr1	91486870	91488180	1311	57.51	20.13138	3.98565	17.20478	C7Y8YACXX_8_7963.sorted.filtered_peak_1452
chr1	91590451	91590891	441	24.25	6.99739	3.07056	4.51200	C7Y8YACXX_8_7963.sorted.filtered_peak_1453
chr1	91852677	91853233	557	239.66	195.08429	13.20118	189.36319	C7Y8YACXX_8_7963.sorted.filtered_peak_1454
chr1	91966035	91967220	1186	53.04	15.11641	3.31581	12.35803	C7Y8YACXX_8_7963.sorted.filtered_peak_1455
chr1	92014118	92015133	1016	31.97	8.01392	2.85935	5.51078	C7Y8YACXX_8_7963.sorted.filtered_peak_1456
chr1	92021395	92022639	1245	43.26	12.93226	3.31771	10.26209	C7Y8YACXX_8_7963.sorted.filtered_peak_1457
chr1	92112805	92113159	355	15.82	4.31327	2.66286	2.03062	C7Y8YACXX_8_7963.sorted.filtered_peak_1458
chr1	92138359	92138729	371	14.99	4.23325	2.68795	1.95317	C7Y8YACXX_8_7963.sorted.filtered_peak_1459
chr1	92150065	92150684	620	22.22	6.93540	3.19794	4.45487	C7Y8YACXX_8_7963.sorted.filtered_peak_1460
chr1	92163016	92163474	459	27.21	8.96679	3.44727	6.39925	C7Y8YACXX_8_7963.sorted.filtered_peak_1461
chr1	92178787	92179372	586	22.44	6.69813	3.09100	4.23007	C7Y8YACXX_8_7963.sorted.filtered_peak_1462
chr1	92269294	92270832	1539	42.91	11.83500	3.19789	9.15811	C7Y8YACXX_8_7963.sorted.filtered_peak_1463
chr1	92341837	92342148	312	16.62	3.39176	2.24471	1.25222	C7Y8YACXX_8_7963.sorted.filtered_peak_1464
chr1	92348992	92349320	329	24.17	4.31814	2.25105	2.03699	C7Y8YACXX_8_7963.sorted.filtered_peak_1465
chr1	92350992	92351912	921	31.20	7.79915	2.87702	5.28714	C7Y8YACXX_8_7963.sorted.filtered_peak_1466
chr1	92413870	92414824	955	19.34	6.13197	3.13079	3.69889	C7Y8YACXX_8_7963.sorted.filtered_peak_1467
chr1	92545758	92546457	700	36.39	14.71192	4.34540	11.93550	C7Y8YACXX_8_7963.sorted.filtered_peak_1468
chr1	92764015	92764928	914	42.49	15.79918	3.92414	13.05586	C7Y8YACXX_8_7963.sorted.filtered_peak_1469
chr1	92781295	92782070	776	46.25	14.65523	3.69258	11.85693	C7Y8YACXX_8_7963.sorted.filtered_peak_1470
chr1	92788965	92790176	1212	20.68	6.32098	3.05683	3.89600	C7Y8YACXX_8_7963.sorted.filtered_peak_1471
chr1	92831283	92832042	760	26.70	8.01788	3.13746	5.52673	C7Y8YACXX_8_7963.sorted.filtered_peak_1472
chr1	92833127	92833387	261	20.57	4.56527	2.48996	2.24571	C7Y8YACXX_8_7963.sorted.filtered_peak_1473
chr1	92876306	92876779	474	20.73	6.28554	3.05237	3.86164	C7Y8YACXX_8_7963.sorted.filtered_peak_1474
chr1	92925289	92925758	470	17.81	4.08422	2.45356	1.82537	C7Y8YACXX_8_7963.sorted.filtered_peak_1475
chr1	92930335	92930673	339	19.27	3.72522	2.25229	1.51686	C7Y8YACXX_8_7963.sorted.filtered_peak_1476
chr1	92932393	92932783	391	17.36	3.51410	2.26056	1.32890	C7Y8YACXX_8_7963.sorted.filtered_peak_1477
chr1	92939746	92940031	286	23.49	4.95703	2.47612	2.60863	C7Y8YACXX_8_7963.sorted.filtered_peak_1478
chr1	92941756	92942048	293	23.13	4.32871	2.29348	2.04812	C7Y8YACXX_8_7963.sorted.filtered_peak_1479
chr1	92950108	92950387	280	35.79	3.97505	1.89185	1.72365	C7Y8YACXX_8_7963.sorted.filtered_peak_1480
chr1	92950674	92950946	273	35.84	4.04215	1.90125	1.79722	C7Y8YACXX_8_7963.sorted.filtered_peak_1481
chr1	92951201	92951893	693	51.72	10.82617	2.75297	8.16069	C7Y8YACXX_8_7963.sorted.filtered_peak_1482
chr1	92952387	92952640	254	34.64	3.89042	1.89286	1.65339	C7Y8YACXX_8_7963.sorted.filtered_peak_1483
chr1	92970049	92970648	600	17.64	4.78980	2.73128	2.46275	C7Y8YACXX_8_7963.sorted.filtered_peak_1484
chr1	93002395	93003096	702	35.34	10.99895	3.42979	8.35838	C7Y8YACXX_8_7963.sorted.filtered_peak_1485
chr1	93003535	93003967	433	35.85	10.76528	3.36488	8.12571	C7Y8YACXX_8_7963.sorted.filtered_peak_1486
chr1	93004341	93004611	271	23.72	3.96291	2.16767	1.71238	C7Y8YACXX_8_7963.sorted.filtered_peak_1487
chr1	93010334	93010675	342	16.92	5.39121	3.01299	3.02177	C7Y8YACXX_8_7963.sorted.filtered_peak_1488
chr1	93028921	93029420	500	19.46	5.56429	2.90184	3.17160	C7Y8YACXX_8_7963.sorted.filtered_peak_1489
chr1	93042975	93043398	424	24.16	4.03940	2.17469	1.78413	C7Y8YACXX_8_7963.sorted.filtered_peak_1490
chr1	93049331	93050234	904	33.89	8.87653	3.00201	6.31020	C7Y8YACXX_8_7963.sorted.filtered_peak_1491
chr1	93064521	93065240	720	15.72	3.91728	2.50636	1.67716	C7Y8YACXX_8_7963.sorted.filtered_peak_1492
chr1	93249718	93251250	1533	18.90	4.63925	2.59850	2.32254	C7Y8YACXX_8_7963.sorted.filtered_peak_1493
chr1	93297319	93298165	847	64.14	27.68731	4.78763	24.58566	C7Y8YACXX_8_7963.sorted.filtered_peak_1494
chr1	93324241	93324713	473	21.98	6.41093	3.03210	3.96090	C7Y8YACXX_8_7963.sorted.filtered_peak_1495
chr1	93343059	93343319	261	19.86	6.72749	3.34481	4.24066	C7Y8YACXX_8_7963.sorted.filtered_peak_1496
chr1	93419099	93419459	361	25.93	5.92264	2.63511	3.51386	C7Y8YACXX_8_7963.sorted.filtered_peak_1497
chr1	93426593	93427420	828	43.83	7.69512	2.44251	5.16137	C7Y8YACXX_8_7963.sorted.filtered_peak_1498
chr1	93427724	93428310	587	42.53	8.20105	2.56980	5.64550	C7Y8YACXX_8_7963.sorted.filtered_peak_1499
chr1	93438575	93438880	306	20.06	4.26415	2.40768	1.98033	C7Y8YACXX_8_7963.sorted.filtered_peak_1500
chr1	93446143	93447105	963	31.16	9.45040	3.27716	6.87449	C7Y8YACXX_8_7963.sorted.filtered_peak_1501
chr1	93456210	93456760	551	24.07	5.76201	2.68253	3.35981	C7Y8YACXX_8_7963.sorted.filtered_peak_1502
chr1	93459652	93460005	354	25.30	5.84868	2.65447	3.43450	C7Y8YACXX_8_7963.sorted.filtered_peak_1503
chr1	93487232	93487481	250	19.10	5.16967	2.78861	2.80097	C7Y8YACXX_8_7963.sorted.filtered_peak_1504
chr1	93507791	93508574	784	23.91	7.53575	3.20737	5.05894	C7Y8YACXX_8_7963.sorted.filtered_peak_1505
chr1	93544340	93545118	779	45.47	15.12275	3.68078	12.35980	C7Y8YACXX_8_7963.sorted.filtered_peak_1506
chr1	93545971	93546503	533	28.92	5.37846	2.37648	3.00043	C7Y8YACXX_8_7963.sorted.filtered_peak_1507
chr1	93645127	93647084	1958	67.39	19.89684	3.36315	17.00379	C7Y8YACXX_8_7963.sorted.filtered_peak_1508
chr1	93685133	93685472	340	17.65	5.01656	2.82522	2.66500	C7Y8YACXX_8_7963.sorted.filtered_peak_1509
chr1	93770056	93770558	503	17.34	4.15866	2.50484	1.90165	C7Y8YACXX_8_7963.sorted.filtered_peak_1510
chr1	93811015	93812323	1309	48.99	13.56834	3.21037	10.85543	C7Y8YACXX_8_7963.sorted.filtered_peak_1511
chr1	94080886	94081440	555	19.37	4.35627	2.47449	2.06353	C7Y8YACXX_8_7963.sorted.filtered_peak_1512
chr1	94095027	94095300	274	19.29	5.31408	2.82722	2.93672	C7Y8YACXX_8_7963.sorted.filtered_peak_1513
chr1	94311483	94312429	947	48.66	11.96543	3.07136	9.24821	C7Y8YACXX_8_7963.sorted.filtered_peak_1514
chr1	94312605	94313759	1155	50.84	13.98001	3.21813	11.24880	C7Y8YACXX_8_7963.sorted.filtered_peak_1515
chr1	94328054	94328479	426	13.74	3.57119	2.47859	1.37338	C7Y8YACXX_8_7963.sorted.filtered_peak_1516
chr1	94344079	94345162	1084	33.94	10.52051	3.36437	7.90137	C7Y8YACXX_8_7963.sorted.filtered_peak_1517
chr1	94369666	94370025	360	19.86	3.51664	2.15822	1.33406	C7Y8YACXX_8_7963.sorted.filtered_peak_1518
chr1	94374221	94375586	1366	40.41	13.43569	3.65398	10.71045	C7Y8YACXX_8_7963.sorted.filtered_peak_1519
chr1	94482861	94483456	596	32.80	10.59423	3.55812	7.93655	C7Y8YACXX_8_7963.sorted.filtered_peak_1520
chr1	94883440	94884363	924	69.34	27.13689	4.47402	24.03713	C7Y8YACXX_8_7963.sorted.filtered_peak_1521
chr1	94928528	94928780	253	15.12	3.79691	2.49157	1.56834	C7Y8YACXX_8_7963.sorted.filtered_peak_1522
chr1	95067814	95068427	614	25.26	7.45384	3.14746	4.94430	C7Y8YACXX_8_7963.sorted.filtered_peak_1523
chr1	95319953	95320505	553	27.86	9.91091	3.76860	7.26904	C7Y8YACXX_8_7963.sorted.filtered_peak_1524
chr1	95428249	95428665	417	17.33	4.65994	2.70436	2.34028	C7Y8YACXX_8_7963.sorted.filtered_peak_1525
chr1	95508872	95509244	373	22.27	7.79057	3.47807	5.27973	C7Y8YACXX_8_7963.sorted.filtered_peak_1526
chr1	95537988	95538949	962	55.26	21.97266	4.54452	18.98513	C7Y8YACXX_8_7963.sorted.filtered_peak_1527
chr1	95699245	95700194	950	46.56	18.49347	4.26667	15.64830	C7Y8YACXX_8_7963.sorted.filtered_peak_1528
chr1	97186813	97188134	1322	39.71	13.21496	3.63132	10.50978	C7Y8YACXX_8_7963.sorted.filtered_peak_1529
chr1	98256813	98257144	332	18.62	4.29900	2.48724	2.02268	C7Y8YACXX_8_7963.sorted.filtered_peak_1530
chr1	98285869	98286203	335	14.43	3.81625	2.54578	1.59781	C7Y8YACXX_8_7963.sorted.filtered_peak_1531
chr1	98386017	98387250	1234	36.67	9.76641	3.11529	7.14368	C7Y8YACXX_8_7963.sorted.filtered_peak_1532
chr1	98407755	98408397	643	29.87	11.04938	3.90200	8.38081	C7Y8YACXX_8_7963.sorted.filtered_peak_1533
chr1	98516745	98517019	275	22.42	4.49850	2.37289	2.20362	C7Y8YACXX_8_7963.sorted.filtered_peak_1534
chr1	98519669	98520122	454	24.34	6.29927	2.85682	3.84540	C7Y8YACXX_8_7963.sorted.filtered_peak_1535
chr1	98698291	98698574	284	13.22	3.30902	2.39114	1.15399	C7Y8YACXX_8_7963.sorted.filtered_peak_1536
chr1	98789121	98789970	850	24.86	7.38272	3.05231	4.94912	C7Y8YACXX_8_7963.sorted.filtered_peak_1537
chr1	98854008	98854506	499	29.71	10.73763	3.75720	8.10803	C7Y8YACXX_8_7963.sorted.filtered_peak_1538
chr1	98868408	98868682	275	23.11	4.47051	2.33992	2.17039	C7Y8YACXX_8_7963.sorted.filtered_peak_1539
chr1	98871147	98871698	552	33.52	10.42003	3.47282	7.76491	C7Y8YACXX_8_7963.sorted.filtered_peak_1540
chr1	99279433	99279787	355	16.39	4.68807	2.78719	2.36036	C7Y8YACXX_8_7963.sorted.filtered_peak_1541
chr1	99336808	99337507	700	28.49	10.62752	3.88880	7.97673	C7Y8YACXX_8_7963.sorted.filtered_peak_1542
chr1	100232055	100232410	356	23.47	7.93580	3.46061	5.39277	C7Y8YACXX_8_7963.sorted.filtered_peak_1543
chr1	100274207	100274559	353	22.19	6.81940	3.17441	4.33315	C7Y8YACXX_8_7963.sorted.filtered_peak_1544
chr1	100286046	100286386	341	20.91	7.92544	3.66553	5.39871	C7Y8YACXX_8_7963.sorted.filtered_peak_1545
chr1	100315155	100316173	1019	24.98	7.33738	3.12965	4.83524	C7Y8YACXX_8_7963.sorted.filtered_peak_1546
chr1	100435116	100436083	968	35.41	13.57218	4.12909	10.82316	C7Y8YACXX_8_7963.sorted.filtered_peak_1547
chr1	100494272	100494732	461	29.08	13.09942	4.58172	10.38299	C7Y8YACXX_8_7963.sorted.filtered_peak_1548
chr1	100503235	100504704	1470	37.63	9.90134	3.02863	7.30103	C7Y8YACXX_8_7963.sorted.filtered_peak_1549
chr1	100512242	100512727	486	18.23	5.64708	3.00949	3.26169	C7Y8YACXX_8_7963.sorted.filtered_peak_1550
chr1	100597968	100599236	1269	54.40	19.88770	4.00187	16.99619	C7Y8YACXX_8_7963.sorted.filtered_peak_1551
chr1	100715175	100715892	718	37.35	13.82166	3.94505	11.09085	C7Y8YACXX_8_7963.sorted.filtered_peak_1552
chr1	100731252	100732189	938	49.71	20.10785	4.50829	17.17152	C7Y8YACXX_8_7963.sorted.filtered_peak_1553
chr1	100816729	100818506	1778	49.07	12.01823	2.95786	9.35147	C7Y8YACXX_8_7963.sorted.filtered_peak_1554
chr1	100865863	100866340	478	27.64	6.92723	2.84009	4.45067	C7Y8YACXX_8_7963.sorted.filtered_peak_1555
chr1	100905648	100906129	482	53.58	20.19714	4.31237	17.25254	C7Y8YACXX_8_7963.sorted.filtered_peak_1556
chr1	100911215	100911469	255	28.37	4.39361	2.14773	2.09516	C7Y8YACXX_8_7963.sorted.filtered_peak_1557
chr1	100918251	100918593	343	30.26	7.93550	2.98088	5.40665	C7Y8YACXX_8_7963.sorted.filtered_peak_1558
chr1	100925010	100925353	344	21.05	5.01252	2.60271	2.67447	C7Y8YACXX_8_7963.sorted.filtered_peak_1559
chr1	100996471	100997011	541	24.34	6.56207	2.93404	4.09610	C7Y8YACXX_8_7963.sorted.filtered_peak_1560
chr1	101333948	101334207	260	16.83	3.97052	2.46435	1.72952	C7Y8YACXX_8_7963.sorted.filtered_peak_1561
chr1	101360442	101360913	472	32.58	6.36618	2.47552	3.93349	C7Y8YACXX_8_7963.sorted.filtered_peak_1562
chr1	101361131	101362439	1309	42.78	12.32839	3.20529	9.67554	C7Y8YACXX_8_7963.sorted.filtered_peak_1563
chr1	101386844	101387095	252	17.65	5.07629	2.85543	2.71433	C7Y8YACXX_8_7963.sorted.filtered_peak_1564
chr1	101392763	101393337	575	24.92	7.57852	3.23788	5.04508	C7Y8YACXX_8_7963.sorted.filtered_peak_1565
chr1	101415082	101415439	358	18.84	6.52165	3.33629	4.05806	C7Y8YACXX_8_7963.sorted.filtered_peak_1566
chr1	101490817	101491938	1122	32.25	9.81437	3.33307	7.21116	C7Y8YACXX_8_7963.sorted.filtered_peak_1567
chr1	101547101	101547476	376	26.34	9.64291	3.74423	7.04194	C7Y8YACXX_8_7963.sorted.filtered_peak_1568
chr1	101555185	101555638	454	17.54	4.89775	2.77281	2.57565	C7Y8YACXX_8_7963.sorted.filtered_peak_1569
chr1	101577550	101578210	661	24.52	9.89142	4.03173	7.26784	C7Y8YACXX_8_7963.sorted.filtered_peak_1570
chr1	101587916	101588505	590	23.06	6.89814	3.11884	4.42234	C7Y8YACXX_8_7963.sorted.filtered_peak_1571
chr1	101593788	101594687	900	21.88	5.88253	2.83970	3.47391	C7Y8YACXX_8_7963.sorted.filtered_peak_1572
chr1	101602521	101603096	576	20.21	5.23449	2.73458	2.86361	C7Y8YACXX_8_7963.sorted.filtered_peak_1573
chr1	101644342	101644718	377	21.00	5.15201	2.66031	2.78986	C7Y8YACXX_8_7963.sorted.filtered_peak_1574
chr1	101664808	101665140	333	20.41	6.28869	3.11042	3.84133	C7Y8YACXX_8_7963.sorted.filtered_peak_1575
chr1	101701000	101702536	1537	43.20	7.49964	2.41773	4.98097	C7Y8YACXX_8_7963.sorted.filtered_peak_1576
chr1	101723312	101723756	445	20.61	5.09609	2.66890	2.73286	C7Y8YACXX_8_7963.sorted.filtered_peak_1577
chr1	101728316	101728641	326	25.86	6.09244	2.70852	3.65573	C7Y8YACXX_8_7963.sorted.filtered_peak_1578
chr1	101730278	101730634	357	21.46	5.16136	2.64715	2.79000	C7Y8YACXX_8_7963.sorted.filtered_peak_1579
chr1	101744375	101744813	439	23.43	5.85481	2.74172	3.45333	C7Y8YACXX_8_7963.sorted.filtered_peak_1580
chr1	101757161	101757422	262	22.93	5.15415	2.55742	2.79098	C7Y8YACXX_8_7963.sorted.filtered_peak_1581
chr1	101774835	101775703	869	31.32	7.62617	2.84240	5.11517	C7Y8YACXX_8_7963.sorted.filtered_peak_1582
chr1	101822982	101823369	388	30.91	13.84010	4.69958	11.07722	C7Y8YACXX_8_7963.sorted.filtered_peak_1583
chr1	101836703	101837175	473	23.29	8.64995	3.71157	6.08165	C7Y8YACXX_8_7963.sorted.filtered_peak_1584
chr1	101845547	101846052	506	18.58	5.57582	2.95873	3.19943	C7Y8YACXX_8_7963.sorted.filtered_peak_1585
chr1	101854868	101855131	264	13.67	3.53694	2.46651	1.34634	C7Y8YACXX_8_7963.sorted.filtered_peak_1586
chr1	101971977	101972520	544	13.57	3.48622	2.45004	1.30291	C7Y8YACXX_8_7963.sorted.filtered_peak_1587
chr1	103067887	103068240	354	13.27	3.33179	2.39880	1.17288	C7Y8YACXX_8_7963.sorted.filtered_peak_1588
chr1	104049703	104050004	302	13.83	3.62325	2.49358	1.42276	C7Y8YACXX_8_7963.sorted.filtered_peak_1589
chr1	104057408	104057806	399	14.39	3.89573	2.57449	1.67328	C7Y8YACXX_8_7963.sorted.filtered_peak_1590
chr1	104067934	104069042	1109	51.12	18.34788	3.89099	15.50215	C7Y8YACXX_8_7963.sorted.filtered_peak_1591
chr1	107599107	107599991	885	27.33	8.51950	3.34280	5.95120	C7Y8YACXX_8_7963.sorted.filtered_peak_1592
chr1	108328950	108329505	556	23.39	5.07174	2.51410	2.71232	C7Y8YACXX_8_7963.sorted.filtered_peak_1593
chr1	108346759	108347033	275	19.16	5.32532	2.84846	2.94031	C7Y8YACXX_8_7963.sorted.filtered_peak_1594
chr1	108371763	108372361	599	18.22	5.30612	2.85904	2.96458	C7Y8YACXX_8_7963.sorted.filtered_peak_1595
chr1	108506319	108506762	444	18.40	4.45317	2.55386	2.15824	C7Y8YACXX_8_7963.sorted.filtered_peak_1596
chr1	108650365	108650729	365	14.91	4.11991	2.64025	1.86800	C7Y8YACXX_8_7963.sorted.filtered_peak_1597
chr1	108668167	108668468	302	17.10	4.99145	2.85983	2.63406	C7Y8YACXX_8_7963.sorted.filtered_peak_1598
chr1	108742093	108743593	1501	27.36	7.05167	2.88201	4.57289	C7Y8YACXX_8_7963.sorted.filtered_peak_1599
chr1	109102202	109103285	1084	44.68	12.07981	3.12037	9.42128	C7Y8YACXX_8_7963.sorted.filtered_peak_1600
chr1	109112788	109113104	317	21.95	6.95105	3.21252	4.47697	C7Y8YACXX_8_7963.sorted.filtered_peak_1601
chr1	109133506	109133964	459	19.98	5.54683	2.86293	3.15346	C7Y8YACXX_8_7963.sorted.filtered_peak_1602
chr1	109187559	109187818	260	35.26	6.99216	2.55165	4.50114	C7Y8YACXX_8_7963.sorted.filtered_peak_1603
chr1	109189176	109189887	712	67.81	27.38529	4.71409	24.25838	C7Y8YACXX_8_7963.sorted.filtered_peak_1604
chr1	109203527	109204272	746	51.67	21.98585	4.83458	18.99537	C7Y8YACXX_8_7963.sorted.filtered_peak_1605
chr1	109222364	109222704	341	13.44	3.42061	2.42764	1.24940	C7Y8YACXX_8_7963.sorted.filtered_peak_1606
chr1	109234504	109236000	1497	55.47	16.48030	3.48390	13.66446	C7Y8YACXX_8_7963.sorted.filtered_peak_1607
chr1	109246114	109246862	749	31.79	8.90771	3.02843	6.39302	C7Y8YACXX_8_7963.sorted.filtered_peak_1608
chr1	109251826	109252113	288	16.85	3.79776	2.39586	1.57091	C7Y8YACXX_8_7963.sorted.filtered_peak_1609
chr1	109288888	109289625	738	66.23	30.40932	5.15190	27.22967	C7Y8YACXX_8_7963.sorted.filtered_peak_1610
chr1	109370859	109371226	368	16.84	4.54750	2.67865	2.26088	C7Y8YACXX_8_7963.sorted.filtered_peak_1611
chr1	109419339	109420245	907	39.09	14.16834	3.86277	11.46151	C7Y8YACXX_8_7963.sorted.filtered_peak_1612
chr1	109440740	109441026	287	16.43	4.37960	2.64777	2.09578	C7Y8YACXX_8_7963.sorted.filtered_peak_1613
chr1	109499272	109499760	489	36.17	14.53346	4.32134	11.75870	C7Y8YACXX_8_7963.sorted.filtered_peak_1614
chr1	109505568	109506413	846	47.70	18.75674	4.47177	15.84898	C7Y8YACXX_8_7963.sorted.filtered_peak_1615
chr1	109584203	109585350	1148	54.28	22.04889	4.31702	19.10797	C7Y8YACXX_8_7963.sorted.filtered_peak_1616
chr1	109593020	109593269	250	14.01	3.70548	2.52350	1.48557	C7Y8YACXX_8_7963.sorted.filtered_peak_1617
chr1	109618240	109619015	776	41.12	20.61965	5.43316	17.68050	C7Y8YACXX_8_7963.sorted.filtered_peak_1618
chr1	109632938	109633915	978	41.59	15.25256	4.00532	12.47152	C7Y8YACXX_8_7963.sorted.filtered_peak_1619
chr1	109634237	109634580	344	24.81	4.72033	2.34476	2.40527	C7Y8YACXX_8_7963.sorted.filtered_peak_1620
chr1	109642468	109643766	1299	44.68	16.77522	3.95091	13.98826	C7Y8YACXX_8_7963.sorted.filtered_peak_1621
chr1	109655308	109655663	356	26.57	4.77357	2.30513	2.43507	C7Y8YACXX_8_7963.sorted.filtered_peak_1622
chr1	109656197	109657078	882	38.23	11.12703	3.31057	8.47409	C7Y8YACXX_8_7963.sorted.filtered_peak_1623
chr1	109704680	109705515	836	29.82	11.68962	3.99054	9.04533	C7Y8YACXX_8_7963.sorted.filtered_peak_1624
chr1	109756025	109757335	1311	51.46	17.44874	3.83967	14.60337	C7Y8YACXX_8_7963.sorted.filtered_peak_1625
chr1	109791934	109792370	437	23.89	6.52903	2.93631	4.07637	C7Y8YACXX_8_7963.sorted.filtered_peak_1626
chr1	109820056	109820332	277	16.74	4.19506	2.56228	1.91312	C7Y8YACXX_8_7963.sorted.filtered_peak_1627
chr1	109825483	109826489	1007	36.44	12.96329	3.76339	10.27771	C7Y8YACXX_8_7963.sorted.filtered_peak_1628
chr1	109913743	109914134	392	16.01	4.23389	2.61824	1.96208	C7Y8YACXX_8_7963.sorted.filtered_peak_1629
chr1	109940549	109940935	387	22.71	5.65006	2.73517	3.24666	C7Y8YACXX_8_7963.sorted.filtered_peak_1630
chr1	109942083	109942341	259	22.11	5.45176	2.70543	3.06192	C7Y8YACXX_8_7963.sorted.filtered_peak_1631
chr1	109968034	109969797	1764	42.65	13.90308	3.34972	11.25020	C7Y8YACXX_8_7963.sorted.filtered_peak_1632
chr1	110026058	110027029	972	68.01	22.71251	3.97987	19.69903	C7Y8YACXX_8_7963.sorted.filtered_peak_1633
chr1	110036448	110037125	678	50.54	18.16557	4.13193	15.27761	C7Y8YACXX_8_7963.sorted.filtered_peak_1634
chr1	110044760	110045473	714	22.77	5.21588	2.58726	2.85355	C7Y8YACXX_8_7963.sorted.filtered_peak_1635
chr1	110052209	110052736	528	19.07	4.77652	2.63731	2.44997	C7Y8YACXX_8_7963.sorted.filtered_peak_1636
chr1	110075029	110075666	638	19.11	4.15659	2.40993	1.89882	C7Y8YACXX_8_7963.sorted.filtered_peak_1637
chr1	110088933	110089207	275	32.28	5.15267	2.21794	2.79551	C7Y8YACXX_8_7963.sorted.filtered_peak_1638
chr1	110090580	110091686	1107	46.02	13.84927	3.22938	11.18572	C7Y8YACXX_8_7963.sorted.filtered_peak_1639
chr1	110162272	110162746	475	31.60	5.78472	2.39864	3.36654	C7Y8YACXX_8_7963.sorted.filtered_peak_1640
chr1	110163197	110163824	628	35.34	7.21286	2.55985	4.74035	C7Y8YACXX_8_7963.sorted.filtered_peak_1641
chr1	110185883	110186288	406	20.06	5.85063	2.96015	3.44414	C7Y8YACXX_8_7963.sorted.filtered_peak_1642
chr1	110192185	110192588	404	14.48	3.96463	2.60290	1.71809	C7Y8YACXX_8_7963.sorted.filtered_peak_1643
chr1	110198286	110199026	741	20.73	7.52969	3.49225	5.03792	C7Y8YACXX_8_7963.sorted.filtered_peak_1644
chr1	110282571	110283289	719	21.05	7.22867	3.37678	4.74390	C7Y8YACXX_8_7963.sorted.filtered_peak_1645
chr1	110316364	110316787	424	19.49	3.99217	2.33736	1.74148	C7Y8YACXX_8_7963.sorted.filtered_peak_1646
chr1	110333234	110333824	591	41.43	15.62775	4.20989	12.80939	C7Y8YACXX_8_7963.sorted.filtered_peak_1647
chr1	110344562	110345604	1043	29.29	8.24319	3.04121	5.73531	C7Y8YACXX_8_7963.sorted.filtered_peak_1648
chr1	110448737	110449167	431	32.92	11.04026	3.66168	8.36995	C7Y8YACXX_8_7963.sorted.filtered_peak_1649
chr1	110453210	110453490	281	27.22	5.26922	2.41570	2.89076	C7Y8YACXX_8_7963.sorted.filtered_peak_1650
chr1	110526880	110527707	828	57.15	22.74278	4.37689	19.77016	C7Y8YACXX_8_7963.sorted.filtered_peak_1651
chr1	110546537	110546786	250	19.75	5.30465	2.79265	2.92373	C7Y8YACXX_8_7963.sorted.filtered_peak_1652
chr1	110554163	110554544	382	20.80	5.79640	2.90558	3.38157	C7Y8YACXX_8_7963.sorted.filtered_peak_1653
chr1	110576892	110577856	965	44.59	15.74003	3.85599	12.94464	C7Y8YACXX_8_7963.sorted.filtered_peak_1654
chr1	110596317	110596707	391	18.22	4.19896	2.46540	1.94917	C7Y8YACXX_8_7963.sorted.filtered_peak_1655
chr1	110648853	110649277	425	19.45	5.04881	2.71978	2.68569	C7Y8YACXX_8_7963.sorted.filtered_peak_1656
chr1	110745627	110746136	510	19.63	3.75278	2.24762	1.54149	C7Y8YACXX_8_7963.sorted.filtered_peak_1657
chr1	110752388	110753147	760	55.99	18.12431	3.75784	15.26292	C7Y8YACXX_8_7963.sorted.filtered_peak_1658
chr1	110753629	110753986	358	28.70	3.63242	1.94307	1.43955	C7Y8YACXX_8_7963.sorted.filtered_peak_1659
chr1	110880711	110882443	1733	107.01	32.96692	3.73850	29.71493	C7Y8YACXX_8_7963.sorted.filtered_peak_1660
chr1	110949952	110950738	787	38.28	14.93479	4.12180	12.18713	C7Y8YACXX_8_7963.sorted.filtered_peak_1661
chr1	110955072	110955519	448	18.83	4.03233	2.38633	1.77961	C7Y8YACXX_8_7963.sorted.filtered_peak_1662
chr1	111002974	111003223	250	18.28	4.87029	2.73353	2.52004	C7Y8YACXX_8_7963.sorted.filtered_peak_1663
chr1	111097929	111098289	361	19.23	4.67101	2.58808	2.35679	C7Y8YACXX_8_7963.sorted.filtered_peak_1664
chr1	111161943	111162668	726	39.35	14.30816	4.00348	11.53958	C7Y8YACXX_8_7963.sorted.filtered_peak_1665
chr1	111173428	111174352	925	38.62	8.98674	2.82371	6.41431	C7Y8YACXX_8_7963.sorted.filtered_peak_1666
chr1	111180222	111180491	270	23.57	3.50274	2.03424	1.32147	C7Y8YACXX_8_7963.sorted.filtered_peak_1667
chr1	111184406	111184780	375	31.41	7.65277	2.84267	5.14011	C7Y8YACXX_8_7963.sorted.filtered_peak_1668
chr1	111189647	111190557	911	42.27	13.12411	3.46695	10.42764	C7Y8YACXX_8_7963.sorted.filtered_peak_1669
chr1	111216945	111217821	877	28.62	4.28120	2.10676	2.00585	C7Y8YACXX_8_7963.sorted.filtered_peak_1670
chr1	111269397	111269677	281	17.38	4.50507	2.64288	2.19574	C7Y8YACXX_8_7963.sorted.filtered_peak_1671
chr1	111289315	111289578	264	13.94	3.53425	2.45046	1.36026	C7Y8YACXX_8_7963.sorted.filtered_peak_1672
chr1	111308584	111309017	434	16.54	4.58517	2.71553	2.28511	C7Y8YACXX_8_7963.sorted.filtered_peak_1673
chr1	111323530	111323842	313	22.39	6.06101	2.88659	3.62923	C7Y8YACXX_8_7963.sorted.filtered_peak_1674
chr1	111329495	111330510	1016	32.19	9.38199	3.22321	6.80542	C7Y8YACXX_8_7963.sorted.filtered_peak_1675
chr1	111415637	111416026	390	29.21	3.90266	1.99863	1.67312	C7Y8YACXX_8_7963.sorted.filtered_peak_1676
chr1	111417161	111418326	1166	39.84	7.07721	2.36685	4.62616	C7Y8YACXX_8_7963.sorted.filtered_peak_1677
chr1	111422581	111423919	1339	32.05	5.98166	2.41222	3.56699	C7Y8YACXX_8_7963.sorted.filtered_peak_1678
chr1	111459288	111459851	564	19.58	6.74088	3.33926	4.27282	C7Y8YACXX_8_7963.sorted.filtered_peak_1679
chr1	111505820	111507113	1294	69.38	30.11790	4.96699	26.90866	C7Y8YACXX_8_7963.sorted.filtered_peak_1680
chr1	111535070	111535513	444	16.21	4.91738	2.89274	2.56968	C7Y8YACXX_8_7963.sorted.filtered_peak_1681
chr1	111574886	111575135	250	13.12	3.25740	2.37356	1.11177	C7Y8YACXX_8_7963.sorted.filtered_peak_1682
chr1	111682002	111683262	1261	33.14	10.45846	3.27673	7.88953	C7Y8YACXX_8_7963.sorted.filtered_peak_1683
chr1	111746345	111747450	1106	44.34	8.76996	2.59527	6.20567	C7Y8YACXX_8_7963.sorted.filtered_peak_1684
chr1	111758391	111759122	732	71.16	26.34018	4.27290	23.24844	C7Y8YACXX_8_7963.sorted.filtered_peak_1685
chr1	111764397	111764694	298	28.35	5.63864	2.45972	3.24451	C7Y8YACXX_8_7963.sorted.filtered_peak_1686
chr1	111876795	111877064	270	15.62	4.58055	2.79403	2.26310	C7Y8YACXX_8_7963.sorted.filtered_peak_1687
chr1	111888728	111889398	671	20.11	5.35644	2.79745	2.96792	C7Y8YACXX_8_7963.sorted.filtered_peak_1688
chr1	111948904	111949529	626	22.15	8.35032	3.67619	5.81341	C7Y8YACXX_8_7963.sorted.filtered_peak_1689
chr1	111991494	111992421	928	59.95	21.84809	4.05420	18.89310	C7Y8YACXX_8_7963.sorted.filtered_peak_1690
chr1	112019261	112019950	690	26.07	6.94390	2.92788	4.47268	C7Y8YACXX_8_7963.sorted.filtered_peak_1691
chr1	112050049	112051173	1125	35.50	8.97408	2.93309	6.40926	C7Y8YACXX_8_7963.sorted.filtered_peak_1692
chr1	112135265	112135972	708	49.40	17.86410	4.10635	14.99649	C7Y8YACXX_8_7963.sorted.filtered_peak_1693
chr1	112141158	112141444	287	25.60	4.01528	2.12326	1.76507	C7Y8YACXX_8_7963.sorted.filtered_peak_1694
chr1	112146176	112147093	918	46.59	15.38274	3.70275	12.60965	C7Y8YACXX_8_7963.sorted.filtered_peak_1695
chr1	112162011	112163056	1046	45.00	9.01448	2.57164	6.47074	C7Y8YACXX_8_7963.sorted.filtered_peak_1696
chr1	112163762	112164049	288	35.04	4.25520	1.96320	1.97388	C7Y8YACXX_8_7963.sorted.filtered_peak_1697
chr1	112202828	112203515	688	23.28	5.93491	2.76248	3.53789	C7Y8YACXX_8_7963.sorted.filtered_peak_1698
chr1	112281533	112282956	1424	34.78	10.37848	3.23302	7.80140	C7Y8YACXX_8_7963.sorted.filtered_peak_1699
chr1	112297718	112298835	1118	65.42	26.63314	4.54356	23.57217	C7Y8YACXX_8_7963.sorted.filtered_peak_1700
chr1	112933434	112933808	375	23.26	6.35892	2.92583	3.91694	C7Y8YACXX_8_7963.sorted.filtered_peak_1701
chr1	112938495	112939510	1016	32.49	10.63849	3.50061	8.02449	C7Y8YACXX_8_7963.sorted.filtered_peak_1702
chr1	113008565	113009295	731	28.94	9.79392	3.57363	7.18375	C7Y8YACXX_8_7963.sorted.filtered_peak_1703
chr1	113160589	113161806	1218	34.72	5.36054	2.19576	2.99095	C7Y8YACXX_8_7963.sorted.filtered_peak_1704
chr1	113162149	113162947	799	49.14	13.26877	3.17129	10.55989	C7Y8YACXX_8_7963.sorted.filtered_peak_1705
chr1	113179211	113179587	377	16.32	5.02472	2.91131	2.68170	C7Y8YACXX_8_7963.sorted.filtered_peak_1706
chr1	113217075	113217959	885	22.86	5.34876	2.62661	2.97114	C7Y8YACXX_8_7963.sorted.filtered_peak_1707
chr1	113247586	113248268	683	36.60	7.43878	2.57978	4.94054	C7Y8YACXX_8_7963.sorted.filtered_peak_1708
chr1	113249654	113250213	560	39.36	9.47697	2.92880	6.87262	C7Y8YACXX_8_7963.sorted.filtered_peak_1709
chr1	113257579	113258441	863	61.88	22.04790	4.03833	19.07624	C7Y8YACXX_8_7963.sorted.filtered_peak_1710
chr1	113351829	113352210	382	19.21	6.82176	3.39854	4.35782	C7Y8YACXX_8_7963.sorted.filtered_peak_1711
chr1	113423269	113423782	514	15.94	4.02845	2.53684	1.78407	C7Y8YACXX_8_7963.sorted.filtered_peak_1712
chr1	113479938	113480411	474	16.28	4.02959	2.51959	1.77390	C7Y8YACXX_8_7963.sorted.filtered_peak_1713
chr1	113497648	113499263	1616	50.43	14.46239	3.29266	11.73264	C7Y8YACXX_8_7963.sorted.filtered_peak_1714
chr1	113589269	113589606	338	15.53	4.55820	2.77934	2.25516	C7Y8YACXX_8_7963.sorted.filtered_peak_1715
chr1	113615129	113616212	1084	60.75	29.56436	5.57365	26.37710	C7Y8YACXX_8_7963.sorted.filtered_peak_1716
chr1	113689752	113690078	327	14.54	3.98548	2.60460	1.75049	C7Y8YACXX_8_7963.sorted.filtered_peak_1717
chr1	113932528	113933212	685	43.08	13.73300	3.67843	10.96209	C7Y8YACXX_8_7963.sorted.filtered_peak_1718
chr1	114201973	114202451	479	14.20	3.29670	2.32858	1.15182	C7Y8YACXX_8_7963.sorted.filtered_peak_1719
chr1	114301495	114302490	996	26.03	6.03005	2.67187	3.60454	C7Y8YACXX_8_7963.sorted.filtered_peak_1720
chr1	114323181	114323532	352	28.03	5.70666	2.49671	3.30661	C7Y8YACXX_8_7963.sorted.filtered_peak_1721
chr1	114326113	114326941	829	32.95	8.02359	2.87381	5.48678	C7Y8YACXX_8_7963.sorted.filtered_peak_1722
chr1	114354140	114355389	1250	80.42	34.84302	4.78984	31.54638	C7Y8YACXX_8_7963.sorted.filtered_peak_1723
chr1	114414104	114415244	1141	43.81	11.82318	3.08912	9.17819	C7Y8YACXX_8_7963.sorted.filtered_peak_1724
chr1	114417053	114417306	254	30.18	4.92268	2.22669	2.57607	C7Y8YACXX_8_7963.sorted.filtered_peak_1725
chr1	114447101	114448281	1181	87.42	36.10239	4.72127	32.75340	C7Y8YACXX_8_7963.sorted.filtered_peak_1726
chr1	114471778	114473644	1867	40.60	7.71934	2.47514	5.22512	C7Y8YACXX_8_7963.sorted.filtered_peak_1727
chr1	114474038	114474432	395	38.54	6.45275	2.33331	3.99793	C7Y8YACXX_8_7963.sorted.filtered_peak_1728
chr1	114482870	114483720	851	22.59	5.55889	2.71256	3.15994	C7Y8YACXX_8_7963.sorted.filtered_peak_1729
chr1	114489569	114490344	776	19.81	5.12315	2.71282	2.76979	C7Y8YACXX_8_7963.sorted.filtered_peak_1730
chr1	114518287	114518614	328	20.92	5.25679	2.70841	2.87802	C7Y8YACXX_8_7963.sorted.filtered_peak_1731
chr1	114825459	114825727	269	17.21	4.21677	2.53756	1.95149	C7Y8YACXX_8_7963.sorted.filtered_peak_1732
chr1	114889054	114889543	490	40.10	14.19996	3.96018	11.41959	C7Y8YACXX_8_7963.sorted.filtered_peak_1733
chr1	115025231	115025571	341	14.92	4.20187	2.67654	1.92868	C7Y8YACXX_8_7963.sorted.filtered_peak_1734
chr1	115053030	115054582	1553	52.57	16.16527	3.33842	13.41341	C7Y8YACXX_8_7963.sorted.filtered_peak_1735
chr1	115123874	115124662	789	58.63	26.25541	4.96454	23.18180	C7Y8YACXX_8_7963.sorted.filtered_peak_1736
chr1	115212415	115213141	727	29.74	9.36444	3.39865	6.76857	C7Y8YACXX_8_7963.sorted.filtered_peak_1737
chr1	115258959	115259805	847	41.49	15.40426	3.97181	12.64721	C7Y8YACXX_8_7963.sorted.filtered_peak_1738
chr1	115299862	115300992	1131	65.55	24.22011	4.21834	21.20438	C7Y8YACXX_8_7963.sorted.filtered_peak_1739
chr1	115322769	115323574	806	51.69	27.30307	5.75300	24.23600	C7Y8YACXX_8_7963.sorted.filtered_peak_1740
chr1	115337580	115338234	655	13.38	3.37374	2.41108	1.21563	C7Y8YACXX_8_7963.sorted.filtered_peak_1741
chr1	115605214	115606047	834	35.26	11.39577	3.51236	8.73850	C7Y8YACXX_8_7963.sorted.filtered_peak_1742
chr1	115641438	115642350	913	33.05	12.28655	3.92774	9.60239	C7Y8YACXX_8_7963.sorted.filtered_peak_1743
chr1	115681545	115682019	475	19.59	4.81469	2.62512	2.47980	C7Y8YACXX_8_7963.sorted.filtered_peak_1744
chr1	116150756	116151005	250	15.50	4.42996	2.73260	2.14540	C7Y8YACXX_8_7963.sorted.filtered_peak_1745
chr1	116184420	116185650	1231	21.92	5.77696	2.81808	3.36922	C7Y8YACXX_8_7963.sorted.filtered_peak_1746
chr1	116191616	116191928	313	18.62	5.12000	2.79764	2.75971	C7Y8YACXX_8_7963.sorted.filtered_peak_1747
chr1	116249356	116249646	291	15.72	4.15100	2.60338	1.88019	C7Y8YACXX_8_7963.sorted.filtered_peak_1748
chr1	116275587	116275836	250	14.24	3.83178	2.56232	1.59931	C7Y8YACXX_8_7963.sorted.filtered_peak_1749
chr1	116314391	116314742	352	17.12	4.75103	2.74716	2.43838	C7Y8YACXX_8_7963.sorted.filtered_peak_1750
chr1	116350317	116350638	322	17.66	5.21235	2.90107	2.84581	C7Y8YACXX_8_7963.sorted.filtered_peak_1751
chr1	116467329	116467815	487	15.22	3.77246	2.47473	1.56064	C7Y8YACXX_8_7963.sorted.filtered_peak_1752
chr1	116518775	116519448	674	18.79	4.44802	2.52424	2.16778	C7Y8YACXX_8_7963.sorted.filtered_peak_1753
chr1	116549394	116549861	468	18.36	4.06352	2.41769	1.80560	C7Y8YACXX_8_7963.sorted.filtered_peak_1754
chr1	116681572	116682158	587	25.18	11.28742	4.40202	8.63925	C7Y8YACXX_8_7963.sorted.filtered_peak_1755
chr1	116694528	116695099	572	25.83	6.71580	2.88702	4.24760	C7Y8YACXX_8_7963.sorted.filtered_peak_1756
chr1	116711020	116711348	329	24.42	7.01179	3.06560	4.52483	C7Y8YACXX_8_7963.sorted.filtered_peak_1757
chr1	116868393	116868931	539	24.61	7.44406	3.20912	4.92144	C7Y8YACXX_8_7963.sorted.filtered_peak_1758
chr1	116915419	116916778	1360	40.88	9.79250	2.80704	7.24524	C7Y8YACXX_8_7963.sorted.filtered_peak_1759
chr1	116920446	116920776	331	29.83	4.40153	2.11049	2.10486	C7Y8YACXX_8_7963.sorted.filtered_peak_1760
chr1	116960925	116961604	680	29.41	9.37371	3.43236	6.77740	C7Y8YACXX_8_7963.sorted.filtered_peak_1761
chr1	117046507	117046756	250	24.66	4.12472	2.18244	1.86083	C7Y8YACXX_8_7963.sorted.filtered_peak_1762
chr1	117046989	117047500	512	53.80	21.40859	4.48783	18.45139	C7Y8YACXX_8_7963.sorted.filtered_peak_1763
chr1	117057594	117058622	1029	37.87	10.04941	3.08837	7.43012	C7Y8YACXX_8_7963.sorted.filtered_peak_1764
chr1	117081220	117081470	251	18.56	4.63257	2.62095	2.30842	C7Y8YACXX_8_7963.sorted.filtered_peak_1765
chr1	117099082	117099499	418	36.44	10.83832	3.37430	8.17730	C7Y8YACXX_8_7963.sorted.filtered_peak_1766
chr1	117112582	117113952	1371	38.21	8.11260	2.66045	5.58842	C7Y8YACXX_8_7963.sorted.filtered_peak_1767
chr1	117240337	117240697	361	14.90	3.90425	2.55413	1.66490	C7Y8YACXX_8_7963.sorted.filtered_peak_1768
chr1	117279884	117280849	966	38.51	8.91521	2.83729	6.33517	C7Y8YACXX_8_7963.sorted.filtered_peak_1769
chr1	117281135	117281884	750	36.75	8.32876	2.75419	5.79428	C7Y8YACXX_8_7963.sorted.filtered_peak_1770
chr1	117296650	117297224	575	31.03	8.40004	3.04462	5.85516	C7Y8YACXX_8_7963.sorted.filtered_peak_1771
chr1	117306236	117306734	499	30.06	3.78611	1.95379	1.56618	C7Y8YACXX_8_7963.sorted.filtered_peak_1772
chr1	117311889	117312701	813	49.92	12.94062	3.06466	10.26229	C7Y8YACXX_8_7963.sorted.filtered_peak_1773
chr1	117320495	117321207	713	16.88	4.76688	2.78003	2.43151	C7Y8YACXX_8_7963.sorted.filtered_peak_1774
chr1	117351191	117351849	659	29.78	4.57578	2.15182	2.26399	C7Y8YACXX_8_7963.sorted.filtered_peak_1775
chr1	117359077	117359531	455	24.25	5.66568	2.65145	3.26602	C7Y8YACXX_8_7963.sorted.filtered_peak_1776
chr1	117360229	117360678	450	19.91	3.80413	2.25273	1.58718	C7Y8YACXX_8_7963.sorted.filtered_peak_1777
chr1	117369719	117370171	453	21.23	5.14891	2.64550	2.79114	C7Y8YACXX_8_7963.sorted.filtered_peak_1778
chr1	117420339	117421142	804	27.74	7.71046	2.98640	5.23686	C7Y8YACXX_8_7963.sorted.filtered_peak_1779
chr1	117476294	117476689	396	28.88	8.73819	3.26211	6.18545	C7Y8YACXX_8_7963.sorted.filtered_peak_1780
chr1	117544054	117544649	596	17.64	4.31146	2.55007	2.03008	C7Y8YACXX_8_7963.sorted.filtered_peak_1781
chr1	117593794	117594496	703	20.76	5.45707	2.78254	3.07233	C7Y8YACXX_8_7963.sorted.filtered_peak_1782
chr1	117602355	117603423	1069	66.76	27.16502	4.45328	24.10279	C7Y8YACXX_8_7963.sorted.filtered_peak_1783
chr1	117641261	117641555	295	16.57	3.88264	2.44317	1.65461	C7Y8YACXX_8_7963.sorted.filtered_peak_1784
chr1	117664084	117664932	849	33.59	10.61833	3.44061	7.99542	C7Y8YACXX_8_7963.sorted.filtered_peak_1785
chr1	117909042	117910576	1535	44.47	10.35733	2.85866	7.73829	C7Y8YACXX_8_7963.sorted.filtered_peak_1786
chr1	118077527	118078140	614	20.94	5.62836	2.80464	3.26038	C7Y8YACXX_8_7963.sorted.filtered_peak_1787
chr1	118148004	118149684	1681	62.54	17.74582	3.23918	14.93421	C7Y8YACXX_8_7963.sorted.filtered_peak_1788
chr1	118187303	118187592	290	23.95	7.21676	3.17482	4.71962	C7Y8YACXX_8_7963.sorted.filtered_peak_1789
chr1	118197146	118197454	309	40.15	6.72165	2.35307	4.24666	C7Y8YACXX_8_7963.sorted.filtered_peak_1790
chr1	118198740	118199331	592	60.19	15.38673	3.14606	12.59297	C7Y8YACXX_8_7963.sorted.filtered_peak_1791
chr1	118201336	118201706	371	40.85	5.38873	2.07627	3.01180	C7Y8YACXX_8_7963.sorted.filtered_peak_1792
chr1	118206840	118207414	575	53.49	20.02979	4.17332	17.12610	C7Y8YACXX_8_7963.sorted.filtered_peak_1793
chr1	118217201	118217668	468	20.85	5.10057	2.65304	2.74061	C7Y8YACXX_8_7963.sorted.filtered_peak_1794
chr1	118277668	118277940	273	18.97	4.82683	2.67358	2.48041	C7Y8YACXX_8_7963.sorted.filtered_peak_1795
chr1	118301358	118301775	418	23.34	6.19921	2.86070	3.77107	C7Y8YACXX_8_7963.sorted.filtered_peak_1796
chr1	118438186	118438464	279	18.83	5.56893	2.96368	3.16631	C7Y8YACXX_8_7963.sorted.filtered_peak_1797
chr1	118471462	118473047	1586	41.31	14.11539	3.43816	11.47811	C7Y8YACXX_8_7963.sorted.filtered_peak_1798
chr1	118623979	118624341	363	20.21	6.36498	3.15104	3.91429	C7Y8YACXX_8_7963.sorted.filtered_peak_1799
chr1	118693972	118694249	278	16.19	3.81209	2.43637	1.58629	C7Y8YACXX_8_7963.sorted.filtered_peak_1800
chr1	119682686	119683580	895	82.08	34.61879	5.00105	31.31514	C7Y8YACXX_8_7963.sorted.filtered_peak_1801
chr1	120218317	120218745	429	17.37	4.78948	2.75168	2.46459	C7Y8YACXX_8_7963.sorted.filtered_peak_1802
chr1	120254328	120254692	365	18.70	4.01817	2.37742	1.77660	C7Y8YACXX_8_7963.sorted.filtered_peak_1803
chr1	120435894	120436156	263	20.10	5.72798	2.93427	3.31343	C7Y8YACXX_8_7963.sorted.filtered_peak_1804
chr1	120491127	120491660	534	15.90	3.88031	2.48179	1.64511	C7Y8YACXX_8_7963.sorted.filtered_peak_1805
chr1	120530144	120530630	487	16.83	5.30949	2.99821	2.93965	C7Y8YACXX_8_7963.sorted.filtered_peak_1806
chr1	120612031	120612295	265	23.42	9.64214	4.10611	7.01691	C7Y8YACXX_8_7963.sorted.filtered_peak_1807
chr1	120838229	120838834	606	24.14	10.56879	4.22745	7.94977	C7Y8YACXX_8_7963.sorted.filtered_peak_1808
chr1	121258141	121258643	503	28.26	9.35910	3.51003	6.76107	C7Y8YACXX_8_7963.sorted.filtered_peak_1809
chr1	121260594	121261654	1061	27.65	8.65591	3.32252	6.09513	C7Y8YACXX_8_7963.sorted.filtered_peak_1810
chr1	121484322	121485517	1196	95.87	56.29636	7.22557	52.39695	C7Y8YACXX_8_7963.sorted.filtered_peak_1811
chr1	142535539	142536635	1097	42.51	5.98292	2.14460	3.57229	C7Y8YACXX_8_7963.sorted.filtered_peak_1812
chr1	142537393	142538986	1594	58.65	12.85616	2.89453	10.10631	C7Y8YACXX_8_7963.sorted.filtered_peak_1813
chr1	142653961	142654302	342	16.80	5.28216	2.99336	2.90827	C7Y8YACXX_8_7963.sorted.filtered_peak_1814
chr1	143534153	143534411	259	15.62	4.58268	2.79486	2.26376	C7Y8YACXX_8_7963.sorted.filtered_peak_1815
chr1	143540151	143540519	369	19.15	6.79909	3.38859	4.33088	C7Y8YACXX_8_7963.sorted.filtered_peak_1816
chr1	144015831	144016080	250	28.40	5.13054	2.33864	2.76149	C7Y8YACXX_8_7963.sorted.filtered_peak_1817
chr1	144018788	144019384	597	16.97	4.40244	2.62498	2.10999	C7Y8YACXX_8_7963.sorted.filtered_peak_1818
chr1	144533544	144534347	804	56.58	17.59733	3.62996	14.74011	C7Y8YACXX_8_7963.sorted.filtered_peak_1819
chr1	144536096	144536366	271	48.08	13.65743	3.40574	10.89236	C7Y8YACXX_8_7963.sorted.filtered_peak_1820
chr1	144907754	144908690	937	26.40	8.62412	3.39848	6.07115	C7Y8YACXX_8_7963.sorted.filtered_peak_1821
chr1	144931715	144932801	1087	95.19	23.21980	3.10555	20.22201	C7Y8YACXX_8_7963.sorted.filtered_peak_1822
chr1	144987765	144988150	386	27.29	4.83718	2.29563	2.49769	C7Y8YACXX_8_7963.sorted.filtered_peak_1823
chr1	144998835	144999090	256	35.50	4.54312	2.01764	2.22771	C7Y8YACXX_8_7963.sorted.filtered_peak_1824
chr1	145004131	145004653	523	34.82	4.34539	1.98099	2.07059	C7Y8YACXX_8_7963.sorted.filtered_peak_1825
chr1	145033824	145034141	318	34.17	4.13027	1.95149	1.86562	C7Y8YACXX_8_7963.sorted.filtered_peak_1826
chr1	145039237	145040162	926	53.25	10.57984	2.63076	7.96146	C7Y8YACXX_8_7963.sorted.filtered_peak_1827
chr1	145046660	145047169	510	28.08	5.39703	2.41251	3.01982	C7Y8YACXX_8_7963.sorted.filtered_peak_1828
chr1	145058848	145059502	655	45.53	7.68284	2.35631	5.19195	C7Y8YACXX_8_7963.sorted.filtered_peak_1829
chr1	145096191	145096657	467	45.20	9.88228	2.76100	7.27535	C7Y8YACXX_8_7963.sorted.filtered_peak_1830
chr1	145110621	145111030	410	31.26	3.47915	1.85707	1.30985	C7Y8YACXX_8_7963.sorted.filtered_peak_1831
chr1	145118041	145118291	251	27.34	5.66663	2.51285	3.26797	C7Y8YACXX_8_7963.sorted.filtered_peak_1832
chr1	145289885	145290404	520	16.15	4.88713	2.88421	2.54136	C7Y8YACXX_8_7963.sorted.filtered_peak_1833
chr1	145291397	145291933	537	18.18	6.22824	3.22414	3.81356	C7Y8YACXX_8_7963.sorted.filtered_peak_1834
chr1	145292374	145292710	337	21.41	8.30419	3.76765	5.75275	C7Y8YACXX_8_7963.sorted.filtered_peak_1835
chr1	145382196	145383343	1148	25.05	8.85168	3.59582	6.28643	C7Y8YACXX_8_7963.sorted.filtered_peak_1836
chr1	145396667	145398273	1607	34.02	6.65154	2.51231	4.18282	C7Y8YACXX_8_7963.sorted.filtered_peak_1837
chr1	145421653	145421987	335	22.18	8.82813	3.89704	6.25002	C7Y8YACXX_8_7963.sorted.filtered_peak_1838
chr1	145427390	145427942	553	33.61	15.84701	5.00723	13.02671	C7Y8YACXX_8_7963.sorted.filtered_peak_1839
chr1	145437496	145438814	1319	57.32	14.84221	3.11512	12.07554	C7Y8YACXX_8_7963.sorted.filtered_peak_1840
chr1	145454617	145456038	1422	56.00	15.05074	3.04355	12.34530	C7Y8YACXX_8_7963.sorted.filtered_peak_1841
chr1	145457051	145457525	475	38.73	6.07678	2.25225	3.64746	C7Y8YACXX_8_7963.sorted.filtered_peak_1842
chr1	145470045	145471014	970	49.01	15.92913	3.56145	13.17869	C7Y8YACXX_8_7963.sorted.filtered_peak_1843
chr1	145476691	145477642	952	52.48	15.82084	3.34593	13.07682	C7Y8YACXX_8_7963.sorted.filtered_peak_1844
chr1	145507120	145508070	951	48.83	22.34484	5.02774	19.35346	C7Y8YACXX_8_7963.sorted.filtered_peak_1845
chr1	145515497	145516583	1087	48.26	20.49439	4.50208	17.59562	C7Y8YACXX_8_7963.sorted.filtered_peak_1846
chr1	145524764	145525031	268	16.33	4.65181	2.77762	2.32554	C7Y8YACXX_8_7963.sorted.filtered_peak_1847
chr1	145548736	145549369	634	31.39	13.09481	4.35855	10.37021	C7Y8YACXX_8_7963.sorted.filtered_peak_1848
chr1	145562475	145563093	619	19.75	6.28190	3.14226	3.85094	C7Y8YACXX_8_7963.sorted.filtered_peak_1849
chr1	145574980	145576549	1570	40.79	11.08077	3.08446	8.45801	C7Y8YACXX_8_7963.sorted.filtered_peak_1850
chr1	145589143	145589794	652	27.43	8.57626	3.29519	6.03511	C7Y8YACXX_8_7963.sorted.filtered_peak_1851
chr1	145610593	145611397	805	39.27	20.61662	5.78218	17.66508	C7Y8YACXX_8_7963.sorted.filtered_peak_1852
chr1	145713583	145714056	474	18.81	5.03409	2.75388	2.68412	C7Y8YACXX_8_7963.sorted.filtered_peak_1853
chr1	145744008	145745077	1070	21.71	7.50970	3.35324	5.03968	C7Y8YACXX_8_7963.sorted.filtered_peak_1854
chr1	146555852	146556723	872	41.10	15.09093	4.05112	12.30267	C7Y8YACXX_8_7963.sorted.filtered_peak_1855
chr1	146643490	146644598	1109	61.07	23.29767	4.32505	20.29260	C7Y8YACXX_8_7963.sorted.filtered_peak_1856
chr1	146696828	146697249	422	19.18	6.65258	3.34663	4.19026	C7Y8YACXX_8_7963.sorted.filtered_peak_1857
chr1	146713918	146715308	1391	42.46	13.22648	3.53836	10.49277	C7Y8YACXX_8_7963.sorted.filtered_peak_1858
chr1	146966818	146967179	362	19.36	4.73993	2.59911	2.43260	C7Y8YACXX_8_7963.sorted.filtered_peak_1859
chr1	146987101	146987760	660	15.20	3.74383	2.46517	1.53061	C7Y8YACXX_8_7963.sorted.filtered_peak_1860
chr1	147012750	147013297	548	18.57	3.97986	2.37445	1.73881	C7Y8YACXX_8_7963.sorted.filtered_peak_1861
chr1	147016869	147017119	251	21.85	5.27400	2.64893	2.90457	C7Y8YACXX_8_7963.sorted.filtered_peak_1862
chr1	147071022	147072257	1236	57.83	22.58789	4.20935	19.64433	C7Y8YACXX_8_7963.sorted.filtered_peak_1863
chr1	147089510	147090414	905	28.09	9.33514	3.43587	6.78567	C7Y8YACXX_8_7963.sorted.filtered_peak_1864
chr1	147101082	147101456	375	25.28	7.20247	3.06170	4.70548	C7Y8YACXX_8_7963.sorted.filtered_peak_1865
chr1	147118181	147118454	274	22.88	4.02791	2.21341	1.77817	C7Y8YACXX_8_7963.sorted.filtered_peak_1866
chr1	147119946	147120633	688	26.36	6.13752	2.68983	3.70393	C7Y8YACXX_8_7963.sorted.filtered_peak_1867
chr1	147141543	147143083	1541	36.94	11.20199	3.32709	8.56415	C7Y8YACXX_8_7963.sorted.filtered_peak_1868
chr1	147172135	147172607	473	21.82	6.51770	3.08907	4.05196	C7Y8YACXX_8_7963.sorted.filtered_peak_1869
chr1	147362465	147362714	250	18.82	4.98877	2.73372	2.64143	C7Y8YACXX_8_7963.sorted.filtered_peak_1870
chr1	147721194	147721472	279	24.98	5.80486	2.66132	3.39161	C7Y8YACXX_8_7963.sorted.filtered_peak_1871
chr1	147727018	147727530	513	24.96	6.15608	2.77180	3.71836	C7Y8YACXX_8_7963.sorted.filtered_peak_1872
chr1	147735460	147736289	830	26.61	11.26964	4.32610	8.58769	C7Y8YACXX_8_7963.sorted.filtered_peak_1873
chr1	147752541	147752861	321	20.10	7.39648	3.54691	4.89108	C7Y8YACXX_8_7963.sorted.filtered_peak_1874
chr1	147790472	147791177	706	26.90	10.30227	3.88282	7.68306	C7Y8YACXX_8_7963.sorted.filtered_peak_1875
chr1	147806237	147807368	1132	31.01	12.11495	4.10991	9.41659	C7Y8YACXX_8_7963.sorted.filtered_peak_1876
chr1	148241355	148241742	388	36.87	21.36679	6.36761	18.39883	C7Y8YACXX_8_7963.sorted.filtered_peak_1877
chr1	148551326	148552656	1331	20.05	6.49003	3.21547	4.02951	C7Y8YACXX_8_7963.sorted.filtered_peak_1878
chr1	148556612	148556872	261	18.52	6.28084	3.28138	3.82287	C7Y8YACXX_8_7963.sorted.filtered_peak_1879
chr1	149035224	149035473	250	13.65	3.52144	2.46317	1.32860	C7Y8YACXX_8_7963.sorted.filtered_peak_1880
chr1	149204360	149204637	278	19.24	6.75456	3.40246	4.27103	C7Y8YACXX_8_7963.sorted.filtered_peak_1881
chr1	149223193	149224167	975	70.97	27.09552	4.46193	23.96515	C7Y8YACXX_8_7963.sorted.filtered_peak_1882
chr1	149224452	149224961	510	70.86	27.82378	4.48248	24.70677	C7Y8YACXX_8_7963.sorted.filtered_peak_1883
chr1	149784055	149784322	268	19.96	7.23955	3.52315	4.72993	C7Y8YACXX_8_7963.sorted.filtered_peak_1884
chr1	149815077	149815858	782	20.06	5.57577	2.84219	3.20376	C7Y8YACXX_8_7963.sorted.filtered_peak_1885
chr1	149820780	149821101	322	21.37	5.33346	2.70650	2.95699	C7Y8YACXX_8_7963.sorted.filtered_peak_1886
chr1	149821373	149821831	459	19.47	5.09685	2.73556	2.73886	C7Y8YACXX_8_7963.sorted.filtered_peak_1887
chr1	149851125	149851439	315	18.48	5.68244	3.00806	3.29546	C7Y8YACXX_8_7963.sorted.filtered_peak_1888
chr1	149857036	149857495	460	40.95	4.09804	1.83754	1.83666	C7Y8YACXX_8_7963.sorted.filtered_peak_1889
chr1	149858094	149858611	518	77.62	21.46769	3.39447	18.50574	C7Y8YACXX_8_7963.sorted.filtered_peak_1890
chr1	149859366	149860227	862	69.47	17.71854	3.15142	14.86623	C7Y8YACXX_8_7963.sorted.filtered_peak_1891
chr1	149870724	149871502	779	33.20	13.43734	4.13064	10.73991	C7Y8YACXX_8_7963.sorted.filtered_peak_1892
chr1	149899387	149900576	1190	47.80	18.51583	4.29932	15.62708	C7Y8YACXX_8_7963.sorted.filtered_peak_1893
chr1	149910999	149911388	390	17.63	4.85361	2.76163	2.51819	C7Y8YACXX_8_7963.sorted.filtered_peak_1894
chr1	149934079	149934328	250	13.74	3.57592	2.47812	1.38242	C7Y8YACXX_8_7963.sorted.filtered_peak_1895
chr1	149969526	149969954	429	19.53	5.95887	3.04805	3.54199	C7Y8YACXX_8_7963.sorted.filtered_peak_1896
chr1	149982160	149983105	946	32.26	10.91719	3.46123	8.33940	C7Y8YACXX_8_7963.sorted.filtered_peak_1897
chr1	150022479	150022918	440	23.72	10.05773	4.15548	7.44284	C7Y8YACXX_8_7963.sorted.filtered_peak_1898
chr1	150039041	150039983	943	26.76	9.14706	3.51212	6.58059	C7Y8YACXX_8_7963.sorted.filtered_peak_1899
chr1	150044906	150045286	381	16.05	4.00060	2.52478	1.74596	C7Y8YACXX_8_7963.sorted.filtered_peak_1900
chr1	150048257	150048560	304	17.47	5.06153	2.85603	2.70660	C7Y8YACXX_8_7963.sorted.filtered_peak_1901
chr1	150121860	150122405	546	33.66	7.74222	2.76033	5.22821	C7Y8YACXX_8_7963.sorted.filtered_peak_1902
chr1	150123585	150124028	444	26.29	4.15224	2.14119	1.88373	C7Y8YACXX_8_7963.sorted.filtered_peak_1903
chr1	150159202	150160060	859	13.95	3.65168	2.49991	1.45466	C7Y8YACXX_8_7963.sorted.filtered_peak_1904
chr1	150185632	150186466	835	48.42	21.57045	4.82495	18.62556	C7Y8YACXX_8_7963.sorted.filtered_peak_1905
chr1	150206487	150207615	1129	53.45	12.93601	2.91376	10.26945	C7Y8YACXX_8_7963.sorted.filtered_peak_1906
chr1	150208107	150208874	768	67.87	20.70952	3.58501	17.78119	C7Y8YACXX_8_7963.sorted.filtered_peak_1907
chr1	150227852	150228628	777	21.42	5.93051	2.89870	3.51400	C7Y8YACXX_8_7963.sorted.filtered_peak_1908
chr1	150240744	150241926	1183	36.99	11.64896	3.36988	9.01931	C7Y8YACXX_8_7963.sorted.filtered_peak_1909
chr1	150254132	150254968	837	21.17	5.48767	2.76424	3.09869	C7Y8YACXX_8_7963.sorted.filtered_peak_1910
chr1	150266039	150266614	576	30.80	13.74952	4.62009	10.99956	C7Y8YACXX_8_7963.sorted.filtered_peak_1911
chr1	150293686	150294477	792	46.11	22.54137	5.13735	19.57612	C7Y8YACXX_8_7963.sorted.filtered_peak_1912
chr1	150335970	150337146	1177	82.33	30.94939	4.24876	27.75294	C7Y8YACXX_8_7963.sorted.filtered_peak_1913
chr1	150358781	150359299	519	17.62	5.66078	3.09342	3.25774	C7Y8YACXX_8_7963.sorted.filtered_peak_1914
chr1	150359596	150359898	303	15.02	4.23984	2.68802	1.96599	C7Y8YACXX_8_7963.sorted.filtered_peak_1915
chr1	150459541	150460239	699	42.84	20.47060	4.99121	17.58792	C7Y8YACXX_8_7963.sorted.filtered_peak_1916
chr1	150487755	150488457	703	48.15	20.17668	4.59609	17.25566	C7Y8YACXX_8_7963.sorted.filtered_peak_1917
chr1	150521099	150521503	405	18.05	4.11797	2.45548	1.85402	C7Y8YACXX_8_7963.sorted.filtered_peak_1918
chr1	150533494	150535093	1600	58.91	8.93827	2.28216	6.37180	C7Y8YACXX_8_7963.sorted.filtered_peak_1919
chr1	150535322	150536188	867	57.24	5.53748	1.86567	3.15416	C7Y8YACXX_8_7963.sorted.filtered_peak_1920
chr1	150539773	150540791	1019	57.85	11.43187	2.59863	8.79628	C7Y8YACXX_8_7963.sorted.filtered_peak_1921
chr1	150551736	150552680	945	55.62	17.53159	3.52820	14.71452	C7Y8YACXX_8_7963.sorted.filtered_peak_1922
chr1	150583822	150584526	705	51.50	22.15665	4.85447	19.17222	C7Y8YACXX_8_7963.sorted.filtered_peak_1923
chr1	150586029	150586350	322	25.75	5.52493	2.52853	3.14582	C7Y8YACXX_8_7963.sorted.filtered_peak_1924
chr1	150594112	150594771	660	17.16	4.67406	2.72481	2.35398	C7Y8YACXX_8_7963.sorted.filtered_peak_1925
chr1	150601326	150602461	1136	67.24	28.70823	4.87605	25.56604	C7Y8YACXX_8_7963.sorted.filtered_peak_1926
chr1	150669354	150670207	854	53.16	23.95035	4.87519	20.95842	C7Y8YACXX_8_7963.sorted.filtered_peak_1927
chr1	150737104	150737353	250	19.82	4.72386	2.58018	2.39471	C7Y8YACXX_8_7963.sorted.filtered_peak_1928
chr1	150737930	150738411	482	21.86	6.01379	2.89840	3.59426	C7Y8YACXX_8_7963.sorted.filtered_peak_1929
chr1	150743408	150743702	295	30.06	12.82294	4.49937	10.08046	C7Y8YACXX_8_7963.sorted.filtered_peak_1930
chr1	150848575	150849485	911	65.43	27.40635	4.59929	24.30067	C7Y8YACXX_8_7963.sorted.filtered_peak_1931
chr1	150862479	150862876	398	17.96	6.00349	3.18851	3.58290	C7Y8YACXX_8_7963.sorted.filtered_peak_1932
chr1	150894966	150895323	358	27.98	7.29616	2.94840	4.78464	C7Y8YACXX_8_7963.sorted.filtered_peak_1933
chr1	150898329	150899193	865	44.59	17.75756	4.32504	14.90745	C7Y8YACXX_8_7963.sorted.filtered_peak_1934
chr1	150946512	150947465	954	27.43	6.01250	2.57299	3.61688	C7Y8YACXX_8_7963.sorted.filtered_peak_1935
chr1	150951833	150952475	643	26.21	6.83960	2.88868	4.37406	C7Y8YACXX_8_7963.sorted.filtered_peak_1936
chr1	150968265	150968637	373	14.40	3.89741	2.58367	1.65884	C7Y8YACXX_8_7963.sorted.filtered_peak_1937
chr1	150980341	150981326	986	49.07	18.07227	3.88649	15.27077	C7Y8YACXX_8_7963.sorted.filtered_peak_1938
chr1	150997027	150997551	525	17.64	5.81976	3.13312	3.41728	C7Y8YACXX_8_7963.sorted.filtered_peak_1939
chr1	151020049	151020332	284	23.27	4.86300	2.45455	2.52302	C7Y8YACXX_8_7963.sorted.filtered_peak_1940
chr1	151020626	151021213	588	20.68	3.90185	2.25709	1.66578	C7Y8YACXX_8_7963.sorted.filtered_peak_1941
chr1	151028686	151029049	364	43.73	8.85726	2.64232	6.28065	C7Y8YACXX_8_7963.sorted.filtered_peak_1942
chr1	151030128	151030659	532	37.48	6.43003	2.34679	3.99037	C7Y8YACXX_8_7963.sorted.filtered_peak_1943
chr1	151031429	151032340	912	43.36	9.69781	2.72735	7.14010	C7Y8YACXX_8_7963.sorted.filtered_peak_1944
chr1	151042732	151043881	1150	36.86	12.88292	3.84499	10.15534	C7Y8YACXX_8_7963.sorted.filtered_peak_1945
chr1	151118893	151119626	734	32.48	11.13934	3.63193	8.49554	C7Y8YACXX_8_7963.sorted.filtered_peak_1946
chr1	151128569	151129389	821	35.44	10.84828	3.44316	8.18730	C7Y8YACXX_8_7963.sorted.filtered_peak_1947
chr1	151129643	151130178	536	29.15	6.73663	2.72306	4.26283	C7Y8YACXX_8_7963.sorted.filtered_peak_1948
chr1	151138061	151138874	814	61.71	27.42360	4.90367	24.33542	C7Y8YACXX_8_7963.sorted.filtered_peak_1949
chr1	151162047	151162905	859	39.46	16.81336	4.63230	13.97268	C7Y8YACXX_8_7963.sorted.filtered_peak_1950
chr1	151170594	151171633	1040	51.42	21.91998	4.43229	18.99813	C7Y8YACXX_8_7963.sorted.filtered_peak_1951
chr1	151226952	151227538	587	42.75	19.66463	4.89906	16.77864	C7Y8YACXX_8_7963.sorted.filtered_peak_1952
chr1	151253625	151255253	1629	85.69	26.46218	3.74582	23.35105	C7Y8YACXX_8_7963.sorted.filtered_peak_1953
chr1	151265094	151265362	269	18.07	3.81690	2.34037	1.58789	C7Y8YACXX_8_7963.sorted.filtered_peak_1954
chr1	151284044	151284342	299	20.17	5.45573	2.80838	3.07714	C7Y8YACXX_8_7963.sorted.filtered_peak_1955
chr1	151299578	151300582	1005	42.12	16.42842	4.14266	13.63775	C7Y8YACXX_8_7963.sorted.filtered_peak_1956
chr1	151313303	151313611	309	23.63	6.54936	2.97862	4.08307	C7Y8YACXX_8_7963.sorted.filtered_peak_1957
chr1	151319293	151320330	1038	62.49	25.05978	4.42989	22.03449	C7Y8YACXX_8_7963.sorted.filtered_peak_1958
chr1	151356602	151356932	331	14.29	3.85588	2.57120	1.61781	C7Y8YACXX_8_7963.sorted.filtered_peak_1959
chr1	151371746	151372392	647	38.88	16.88124	4.50872	14.08865	C7Y8YACXX_8_7963.sorted.filtered_peak_1960
chr1	151416305	151416703	399	25.09	9.12978	3.68344	6.55223	C7Y8YACXX_8_7963.sorted.filtered_peak_1961
chr1	151430462	151432379	1918	28.86	5.58481	2.43466	3.18664	C7Y8YACXX_8_7963.sorted.filtered_peak_1962
chr1	151447846	151448124	279	14.31	3.58282	2.45084	1.38954	C7Y8YACXX_8_7963.sorted.filtered_peak_1963
chr1	151483445	151484039	595	39.95	16.64352	4.39560	13.84421	C7Y8YACXX_8_7963.sorted.filtered_peak_1964
chr1	151507029	151507532	504	22.02	6.49008	3.04963	4.03840	C7Y8YACXX_8_7963.sorted.filtered_peak_1965
chr1	151512329	151513085	757	40.14	15.17976	4.04443	12.41967	C7Y8YACXX_8_7963.sorted.filtered_peak_1966
chr1	151541301	151541701	401	15.56	4.04236	2.56972	1.78088	C7Y8YACXX_8_7963.sorted.filtered_peak_1967
chr1	151566452	151566971	520	17.44	4.72768	2.72699	2.39846	C7Y8YACXX_8_7963.sorted.filtered_peak_1968
chr1	151584068	151584944	877	37.49	13.21073	3.78336	10.50440	C7Y8YACXX_8_7963.sorted.filtered_peak_1969
chr1	151626845	151627104	260	15.58	4.54547	2.78833	2.22260	C7Y8YACXX_8_7963.sorted.filtered_peak_1970
chr1	151693544	151694058	515	17.53	3.97375	2.42559	1.72639	C7Y8YACXX_8_7963.sorted.filtered_peak_1971
chr1	151707423	151707869	447	13.60	3.49598	2.45439	1.30805	C7Y8YACXX_8_7963.sorted.filtered_peak_1972
chr1	151735460	151736359	900	27.40	9.06043	3.48702	6.47615	C7Y8YACXX_8_7963.sorted.filtered_peak_1973
chr1	151762609	151763590	982	66.10	31.68277	5.20553	28.49770	C7Y8YACXX_8_7963.sorted.filtered_peak_1974
chr1	151788038	151788708	671	22.48	5.91073	2.81359	3.50631	C7Y8YACXX_8_7963.sorted.filtered_peak_1975
chr1	151812012	151812538	527	38.07	10.43409	3.19526	7.79059	C7Y8YACXX_8_7963.sorted.filtered_peak_1976
chr1	151870912	151871529	618	16.98	5.39217	3.02244	3.01258	C7Y8YACXX_8_7963.sorted.filtered_peak_1977
chr1	151881594	151882508	915	43.02	17.41037	4.25065	14.61158	C7Y8YACXX_8_7963.sorted.filtered_peak_1978
chr1	151897660	151898239	580	16.01	4.42420	2.70408	2.12059	C7Y8YACXX_8_7963.sorted.filtered_peak_1979
chr1	151918075	151918628	554	38.23	12.53981	3.60507	9.84775	C7Y8YACXX_8_7963.sorted.filtered_peak_1980
chr1	151956575	151957574	1000	23.83	6.75731	2.96427	4.32749	C7Y8YACXX_8_7963.sorted.filtered_peak_1981
chr1	151966017	151966924	908	33.51	7.91075	2.82556	5.37718	C7Y8YACXX_8_7963.sorted.filtered_peak_1982
chr1	151985932	151986591	660	16.94	4.54446	2.68361	2.24133	C7Y8YACXX_8_7963.sorted.filtered_peak_1983
chr1	152007059	152008122	1064	34.98	9.59321	3.09409	7.02112	C7Y8YACXX_8_7963.sorted.filtered_peak_1984
chr1	152020196	152021179	984	58.88	22.21573	4.22365	19.24297	C7Y8YACXX_8_7963.sorted.filtered_peak_1985
chr1	152161149	152161607	459	20.02	4.13827	2.36173	1.87656	C7Y8YACXX_8_7963.sorted.filtered_peak_1986
chr1	152413342	152413827	486	18.20	5.26901	2.89014	2.89357	C7Y8YACXX_8_7963.sorted.filtered_peak_1987
chr1	152430767	152431138	372	19.46	4.66137	2.57892	2.33682	C7Y8YACXX_8_7963.sorted.filtered_peak_1988
chr1	152432667	152433078	412	23.85	7.65014	3.30295	5.13825	C7Y8YACXX_8_7963.sorted.filtered_peak_1989
chr1	152884876	152885227	352	13.07	3.23458	2.36579	1.09311	C7Y8YACXX_8_7963.sorted.filtered_peak_1990
chr1	153233035	153233290	256	17.95	4.55454	2.62267	2.25558	C7Y8YACXX_8_7963.sorted.filtered_peak_1991
chr1	153258503	153258775	273	15.21	4.35830	2.72607	2.06429	C7Y8YACXX_8_7963.sorted.filtered_peak_1992
chr1	153394984	153395233	250	16.55	5.07935	2.95030	2.70333	C7Y8YACXX_8_7963.sorted.filtered_peak_1993
chr1	153438378	153438678	301	15.38	4.43972	2.75309	2.13412	C7Y8YACXX_8_7963.sorted.filtered_peak_1994
chr1	153504722	153504974	253	31.23	5.70421	2.38411	3.29719	C7Y8YACXX_8_7963.sorted.filtered_peak_1995
chr1	153505699	153506041	343	30.32	5.21437	2.28740	2.85774	C7Y8YACXX_8_7963.sorted.filtered_peak_1996
chr1	153508188	153509088	901	44.29	10.12218	2.83197	7.51267	C7Y8YACXX_8_7963.sorted.filtered_peak_1997
chr1	153517451	153518516	1066	35.56	7.89441	2.72696	5.36195	C7Y8YACXX_8_7963.sorted.filtered_peak_1998
chr1	153538783	153539338	556	19.52	3.93816	2.31807	1.69493	C7Y8YACXX_8_7963.sorted.filtered_peak_1999
chr1	153540997	153541356	360	23.04	4.98810	2.50618	2.63587	C7Y8YACXX_8_7963.sorted.filtered_peak_2000
chr1	153606139	153607180	1042	70.39	28.35228	4.70026	25.20572	C7Y8YACXX_8_7963.sorted.filtered_peak_2001
chr1	153630873	153631726	854	51.13	22.81009	4.99189	19.82544	C7Y8YACXX_8_7963.sorted.filtered_peak_2002
chr1	153643186	153644136	951	76.00	37.19849	5.68021	33.81613	C7Y8YACXX_8_7963.sorted.filtered_peak_2003
chr1	153699918	153700853	936	74.87	38.18127	5.72662	34.79220	C7Y8YACXX_8_7963.sorted.filtered_peak_2004
chr1	153721691	153722287	597	20.39	6.32365	3.10535	3.88525	C7Y8YACXX_8_7963.sorted.filtered_peak_2005
chr1	153747657	153748710	1054	31.71	8.31464	2.98679	5.77361	C7Y8YACXX_8_7963.sorted.filtered_peak_2006
chr1	153755701	153756622	922	50.38	22.31088	4.98043	19.32570	C7Y8YACXX_8_7963.sorted.filtered_peak_2007
chr1	153777573	153778280	708	29.11	10.26876	3.69518	7.64583	C7Y8YACXX_8_7963.sorted.filtered_peak_2008
chr1	153894885	153896085	1201	83.09	30.96577	4.13845	27.77841	C7Y8YACXX_8_7963.sorted.filtered_peak_2009
chr1	153917496	153918827	1332	37.35	8.76203	2.82841	6.20021	C7Y8YACXX_8_7963.sorted.filtered_peak_2010
chr1	153919098	153919402	305	29.46	4.87027	2.23666	2.52851	C7Y8YACXX_8_7963.sorted.filtered_peak_2011
chr1	153930246	153931423	1178	55.88	16.28233	3.28560	13.50482	C7Y8YACXX_8_7963.sorted.filtered_peak_2012
chr1	153935855	153936388	534	55.38	11.95844	2.81505	9.26356	C7Y8YACXX_8_7963.sorted.filtered_peak_2013
chr1	153939676	153940461	786	48.54	12.60388	3.17917	9.86980	C7Y8YACXX_8_7963.sorted.filtered_peak_2014
chr1	153949455	153949830	376	19.40	3.75737	2.25296	1.55808	C7Y8YACXX_8_7963.sorted.filtered_peak_2015
chr1	153950009	153950722	714	27.03	8.04443	3.18384	5.51325	C7Y8YACXX_8_7963.sorted.filtered_peak_2016
chr1	153962914	153963587	674	50.07	21.17981	4.76677	18.20952	C7Y8YACXX_8_7963.sorted.filtered_peak_2017
chr1	154087674	154087966	293	16.35	4.99053	2.91680	2.63352	C7Y8YACXX_8_7963.sorted.filtered_peak_2018
chr1	154130168	154131044	877	41.48	17.78081	4.56477	14.94127	C7Y8YACXX_8_7963.sorted.filtered_peak_2019
chr1	154154500	154156108	1609	43.67	11.10399	3.07923	8.43092	C7Y8YACXX_8_7963.sorted.filtered_peak_2020
chr1	154171503	154171907	405	15.72	4.60768	2.79128	2.30398	C7Y8YACXX_8_7963.sorted.filtered_peak_2021
chr1	154192699	154194039	1341	72.53	27.31471	3.99988	24.23913	C7Y8YACXX_8_7963.sorted.filtered_peak_2022
chr1	154244496	154245314	819	60.42	26.95948	5.06739	23.85344	C7Y8YACXX_8_7963.sorted.filtered_peak_2023
chr1	154297073	154297615	543	33.14	6.72614	2.54482	4.26783	C7Y8YACXX_8_7963.sorted.filtered_peak_2024
chr1	154300923	154301617	695	40.40	9.36759	2.82579	6.79840	C7Y8YACXX_8_7963.sorted.filtered_peak_2025
chr1	154307512	154307820	309	24.02	5.65180	2.65015	3.26318	C7Y8YACXX_8_7963.sorted.filtered_peak_2026
chr1	154309737	154310335	599	28.38	8.14764	3.15889	5.59895	C7Y8YACXX_8_7963.sorted.filtered_peak_2027
chr1	154315158	154315814	657	26.95	7.12382	2.92941	4.64189	C7Y8YACXX_8_7963.sorted.filtered_peak_2028
chr1	154325844	154326398	555	18.75	4.42663	2.52978	2.13397	C7Y8YACXX_8_7963.sorted.filtered_peak_2029
chr1	154357984	154358382	399	16.71	5.20463	2.97797	2.83077	C7Y8YACXX_8_7963.sorted.filtered_peak_2030
chr1	154359100	154359732	633	15.90	4.27381	2.63475	2.00765	C7Y8YACXX_8_7963.sorted.filtered_peak_2031
chr1	154377530	154377854	325	35.84	8.13724	2.77876	5.59045	C7Y8YACXX_8_7963.sorted.filtered_peak_2032
chr1	154378308	154378784	477	25.87	3.56597	1.99083	1.37632	C7Y8YACXX_8_7963.sorted.filtered_peak_2033
chr1	154404105	154404732	628	18.24	4.79011	2.69492	2.46233	C7Y8YACXX_8_7963.sorted.filtered_peak_2034
chr1	154436088	154436531	444	22.89	6.07159	2.85166	3.64753	C7Y8YACXX_8_7963.sorted.filtered_peak_2035
chr1	154452228	154452660	433	19.84	6.29339	3.15528	3.84968	C7Y8YACXX_8_7963.sorted.filtered_peak_2036
chr1	154465768	154466075	308	15.80	3.49678	2.32896	1.33132	C7Y8YACXX_8_7963.sorted.filtered_peak_2037
chr1	154530772	154532166	1395	75.51	29.47047	3.91726	26.35683	C7Y8YACXX_8_7963.sorted.filtered_peak_2038
chr1	154540293	154540760	468	19.61	4.64350	2.56168	2.32478	C7Y8YACXX_8_7963.sorted.filtered_peak_2039
chr1	154580298	154580843	546	50.96	17.35292	3.81404	14.52418	C7Y8YACXX_8_7963.sorted.filtered_peak_2040
chr1	154581056	154581305	250	29.52	5.02557	2.27531	2.66521	C7Y8YACXX_8_7963.sorted.filtered_peak_2041
chr1	154587506	154587805	300	17.03	4.53572	2.66604	2.24089	C7Y8YACXX_8_7963.sorted.filtered_peak_2042
chr1	154599466	154600808	1343	34.25	10.82071	3.38360	8.21317	C7Y8YACXX_8_7963.sorted.filtered_peak_2043
chr1	154642229	154642868	640	15.06	4.29904	2.70086	2.02128	C7Y8YACXX_8_7963.sorted.filtered_peak_2044
chr1	154720403	154720755	353	20.85	4.07165	2.30762	1.81085	C7Y8YACXX_8_7963.sorted.filtered_peak_2045
chr1	154732911	154733531	621	18.46	4.64286	2.62486	2.32837	C7Y8YACXX_8_7963.sorted.filtered_peak_2046
chr1	154757381	154757796	416	15.55	3.69556	2.42607	1.48473	C7Y8YACXX_8_7963.sorted.filtered_peak_2047
chr1	154763736	154763995	260	22.84	6.41021	2.97521	3.95693	C7Y8YACXX_8_7963.sorted.filtered_peak_2048
chr1	154798993	154799256	264	16.95	4.27937	2.57560	1.99835	C7Y8YACXX_8_7963.sorted.filtered_peak_2049
chr1	154842694	154842999	306	19.12	5.28252	2.82546	2.91113	C7Y8YACXX_8_7963.sorted.filtered_peak_2050
chr1	154850946	154851509	564	17.33	4.84566	2.76854	2.52445	C7Y8YACXX_8_7963.sorted.filtered_peak_2051
chr1	154874619	154874868	250	15.01	4.23756	2.69149	1.95271	C7Y8YACXX_8_7963.sorted.filtered_peak_2052
chr1	154908957	154910199	1243	80.19	29.64911	4.30717	26.47633	C7Y8YACXX_8_7963.sorted.filtered_peak_2053
chr1	154927526	154928845	1320	49.15	13.73119	3.26054	11.00194	C7Y8YACXX_8_7963.sorted.filtered_peak_2054
chr1	154933838	154934654	817	54.22	19.02402	4.08735	16.10047	C7Y8YACXX_8_7963.sorted.filtered_peak_2055
chr1	154946170	154947879	1710	80.76	25.16660	3.58067	22.12379	C7Y8YACXX_8_7963.sorted.filtered_peak_2056
chr1	154955368	154956462	1095	49.76	21.83504	4.47363	18.93841	C7Y8YACXX_8_7963.sorted.filtered_peak_2057
chr1	154973336	154974970	1635	54.37	10.96076	2.61691	8.33796	C7Y8YACXX_8_7963.sorted.filtered_peak_2058
chr1	154989690	154990333	644	24.37	6.07412	2.76271	3.65243	C7Y8YACXX_8_7963.sorted.filtered_peak_2059
chr1	155023014	155024090	1077	33.39	9.43924	3.19793	6.83616	C7Y8YACXX_8_7963.sorted.filtered_peak_2060
chr1	155034084	155034349	266	28.67	5.61567	2.45672	3.20980	C7Y8YACXX_8_7963.sorted.filtered_peak_2061
chr1	155035146	155036319	1174	30.97	7.01569	2.71111	4.53216	C7Y8YACXX_8_7963.sorted.filtered_peak_2062
chr1	155057088	155058720	1633	49.09	13.89498	3.24839	11.19762	C7Y8YACXX_8_7963.sorted.filtered_peak_2063
chr1	155063759	155064403	645	18.78	4.04306	2.38596	1.79454	C7Y8YACXX_8_7963.sorted.filtered_peak_2064
chr1	155107925	155108856	932	53.10	18.73125	3.84460	15.88229	C7Y8YACXX_8_7963.sorted.filtered_peak_2065
chr1	155112823	155113216	394	34.38	9.29797	3.11842	6.69823	C7Y8YACXX_8_7963.sorted.filtered_peak_2066
chr1	155140144	155140633	490	21.78	5.18637	2.64466	2.80724	C7Y8YACXX_8_7963.sorted.filtered_peak_2067
chr1	155145256	155146405	1150	45.33	11.09835	2.89358	8.47680	C7Y8YACXX_8_7963.sorted.filtered_peak_2068
chr1	155156475	155156788	314	16.32	3.56618	2.33155	1.37484	C7Y8YACXX_8_7963.sorted.filtered_peak_2069
chr1	155162972	155163578	607	34.04	6.08691	2.38589	3.65192	C7Y8YACXX_8_7963.sorted.filtered_peak_2070
chr1	155164184	155164873	690	52.69	17.61676	3.88517	14.74770	C7Y8YACXX_8_7963.sorted.filtered_peak_2071
chr1	155176660	155177004	345	30.65	7.80171	2.93698	5.26987	C7Y8YACXX_8_7963.sorted.filtered_peak_2072
chr1	155178308	155179287	980	36.00	11.86524	3.63504	9.17438	C7Y8YACXX_8_7963.sorted.filtered_peak_2073
chr1	155196432	155197913	1482	52.08	19.02640	3.84278	16.17661	C7Y8YACXX_8_7963.sorted.filtered_peak_2074
chr1	155214175	155214973	799	65.40	26.71068	4.61183	23.62534	C7Y8YACXX_8_7963.sorted.filtered_peak_2075
chr1	155220154	155220994	841	30.55	7.64096	2.87694	5.12683	C7Y8YACXX_8_7963.sorted.filtered_peak_2076
chr1	155225098	155225435	338	23.38	4.66700	2.38608	2.35398	C7Y8YACXX_8_7963.sorted.filtered_peak_2077
chr1	155231634	155232578	945	53.23	21.51913	4.35237	18.59441	C7Y8YACXX_8_7963.sorted.filtered_peak_2078
chr1	155242855	155243715	861	47.59	15.52983	3.58746	12.78072	C7Y8YACXX_8_7963.sorted.filtered_peak_2079
chr1	155246915	155247549	635	38.25	8.86992	2.81147	6.31061	C7Y8YACXX_8_7963.sorted.filtered_peak_2080
chr1	155278077	155279108	1032	65.29	29.13826	5.03970	25.98648	C7Y8YACXX_8_7963.sorted.filtered_peak_2081
chr1	155292915	155294525	1611	47.28	10.09123	2.74694	7.47239	C7Y8YACXX_8_7963.sorted.filtered_peak_2082
chr1	155484457	155485090	634	16.77	4.52971	2.68673	2.23214	C7Y8YACXX_8_7963.sorted.filtered_peak_2083
chr1	155505910	155506514	605	23.38	6.47904	2.97656	4.01163	C7Y8YACXX_8_7963.sorted.filtered_peak_2084
chr1	155532094	155533183	1090	52.11	20.52534	4.36522	17.59477	C7Y8YACXX_8_7963.sorted.filtered_peak_2085
chr1	155579429	155580059	631	34.16	19.30347	5.91190	16.40327	C7Y8YACXX_8_7963.sorted.filtered_peak_2086
chr1	155607087	155607502	416	20.46	7.67502	3.60827	5.16116	C7Y8YACXX_8_7963.sorted.filtered_peak_2087
chr1	155658061	155659018	958	62.08	29.56750	5.55278	26.37687	C7Y8YACXX_8_7963.sorted.filtered_peak_2088
chr1	155714952	155715640	689	45.25	24.95867	6.28810	21.89357	C7Y8YACXX_8_7963.sorted.filtered_peak_2089
chr1	155826710	155827276	567	54.50	14.16819	3.17205	11.40587	C7Y8YACXX_8_7963.sorted.filtered_peak_2090
chr1	155828886	155830339	1454	49.43	11.76543	2.85455	9.11961	C7Y8YACXX_8_7963.sorted.filtered_peak_2091
chr1	155862903	155863731	829	15.75	4.68117	2.80614	2.37765	C7Y8YACXX_8_7963.sorted.filtered_peak_2092
chr1	155880667	155881569	903	26.93	9.52035	3.64004	6.92736	C7Y8YACXX_8_7963.sorted.filtered_peak_2093
chr1	155903845	155904596	752	61.59	27.73183	5.03828	24.61913	C7Y8YACXX_8_7963.sorted.filtered_peak_2094
chr1	155915889	155916365	477	23.73	7.77970	3.34769	5.26617	C7Y8YACXX_8_7963.sorted.filtered_peak_2095
chr1	155946343	155946649	307	28.43	4.01705	2.04741	1.76812	C7Y8YACXX_8_7963.sorted.filtered_peak_2096
chr1	155947909	155948614	706	30.20	4.68412	2.15933	2.37885	C7Y8YACXX_8_7963.sorted.filtered_peak_2097
chr1	155958959	155959743	785	16.46	4.96485	2.87520	2.63861	C7Y8YACXX_8_7963.sorted.filtered_peak_2098
chr1	155974705	155975270	566	24.36	8.85945	3.65186	6.29300	C7Y8YACXX_8_7963.sorted.filtered_peak_2099
chr1	155990461	155991024	564	32.25	13.13095	4.26582	10.41175	C7Y8YACXX_8_7963.sorted.filtered_peak_2100
chr1	156014822	156015453	632	19.85	5.89441	3.00442	3.47307	C7Y8YACXX_8_7963.sorted.filtered_peak_2101
chr1	156022889	156023287	399	28.12	3.89496	2.01955	1.67765	C7Y8YACXX_8_7963.sorted.filtered_peak_2102
chr1	156023600	156025100	1501	43.78	11.52828	3.07284	8.87424	C7Y8YACXX_8_7963.sorted.filtered_peak_2103
chr1	156060272	156060725	454	16.77	5.22217	2.97689	2.85371	C7Y8YACXX_8_7963.sorted.filtered_peak_2104
chr1	156066531	156067388	858	30.25	8.45401	3.08959	5.91121	C7Y8YACXX_8_7963.sorted.filtered_peak_2105
chr1	156075976	156076517	542	37.99	15.03950	4.30901	12.24826	C7Y8YACXX_8_7963.sorted.filtered_peak_2106
chr1	156084012	156084818	807	21.21	5.67472	2.83075	3.27077	C7Y8YACXX_8_7963.sorted.filtered_peak_2107
chr1	156096798	156097327	530	30.13	8.26709	3.05923	5.73070	C7Y8YACXX_8_7963.sorted.filtered_peak_2108
chr1	156115864	156116159	296	24.45	7.88590	3.36955	5.34434	C7Y8YACXX_8_7963.sorted.filtered_peak_2109
chr1	156120919	156121211	293	18.08	3.88476	2.36329	1.65856	C7Y8YACXX_8_7963.sorted.filtered_peak_2110
chr1	156147891	156148364	474	14.58	4.01110	2.61989	1.75485	C7Y8YACXX_8_7963.sorted.filtered_peak_2111
chr1	156163337	156164083	747	70.28	34.18345	5.57913	30.88669	C7Y8YACXX_8_7963.sorted.filtered_peak_2112
chr1	156182600	156183191	592	73.61	13.09138	2.58245	10.34041	C7Y8YACXX_8_7963.sorted.filtered_peak_2113
chr1	156186160	156186704	545	280.20	192.73706	9.93001	187.01811	C7Y8YACXX_8_7963.sorted.filtered_peak_2114
chr1	156195245	156195581	337	29.65	9.82535	3.53948	7.21201	C7Y8YACXX_8_7963.sorted.filtered_peak_2115
chr1	156252201	156253053	853	61.42	25.53479	4.68954	22.46863	C7Y8YACXX_8_7963.sorted.filtered_peak_2116
chr1	156261315	156261637	323	17.07	4.42084	2.62833	2.12149	C7Y8YACXX_8_7963.sorted.filtered_peak_2117
chr1	156265277	156265897	621	19.35	5.41067	2.81372	3.07594	C7Y8YACXX_8_7963.sorted.filtered_peak_2118
chr1	156307608	156308727	1120	92.14	40.93774	5.08158	37.46231	C7Y8YACXX_8_7963.sorted.filtered_peak_2119
chr1	156336014	156336396	383	13.32	3.35639	2.40728	1.19272	C7Y8YACXX_8_7963.sorted.filtered_peak_2120
chr1	156355427	156355771	345	21.02	4.59836	2.47766	2.27830	C7Y8YACXX_8_7963.sorted.filtered_peak_2121
chr1	156391527	156391821	295	23.37	6.06862	2.83396	3.63442	C7Y8YACXX_8_7963.sorted.filtered_peak_2122
chr1	156426111	156427432	1322	55.26	18.95698	4.00409	16.04281	C7Y8YACXX_8_7963.sorted.filtered_peak_2123
chr1	156450391	156450816	426	20.52	4.15630	2.34510	1.89816	C7Y8YACXX_8_7963.sorted.filtered_peak_2124
chr1	156458389	156458898	510	19.67	3.51526	2.16430	1.33335	C7Y8YACXX_8_7963.sorted.filtered_peak_2125
chr1	156470497	156471333	837	73.71	17.29954	3.05797	14.42805	C7Y8YACXX_8_7963.sorted.filtered_peak_2126
chr1	156474660	156475377	718	83.81	24.55226	3.59271	21.49592	C7Y8YACXX_8_7963.sorted.filtered_peak_2127
chr1	156494176	156494929	754	19.44	5.05364	2.72178	2.69486	C7Y8YACXX_8_7963.sorted.filtered_peak_2128
chr1	156561151	156561945	795	28.60	9.63296	3.57125	7.01903	C7Y8YACXX_8_7963.sorted.filtered_peak_2129
chr1	156570886	156571616	731	28.06	9.74869	3.65624	7.13112	C7Y8YACXX_8_7963.sorted.filtered_peak_2130
chr1	156577941	156578190	250	18.16	5.70076	3.06266	3.29174	C7Y8YACXX_8_7963.sorted.filtered_peak_2131
chr1	156595498	156595943	446	16.30	4.54551	2.73049	2.23193	C7Y8YACXX_8_7963.sorted.filtered_peak_2132
chr1	156629722	156630233	512	38.17	10.81422	3.23507	8.17459	C7Y8YACXX_8_7963.sorted.filtered_peak_2133
chr1	156630895	156631398	504	25.80	4.48147	2.24601	2.17809	C7Y8YACXX_8_7963.sorted.filtered_peak_2134
chr1	156659155	156659548	394	16.02	3.43450	2.29253	1.27080	C7Y8YACXX_8_7963.sorted.filtered_peak_2135
chr1	156697871	156698894	1024	68.25	22.96608	3.83599	19.97507	C7Y8YACXX_8_7963.sorted.filtered_peak_2136
chr1	156710580	156711433	854	99.55	44.94989	5.29607	41.36260	C7Y8YACXX_8_7963.sorted.filtered_peak_2137
chr1	156721337	156722178	842	47.73	13.27685	3.23142	10.55956	C7Y8YACXX_8_7963.sorted.filtered_peak_2138
chr1	156736602	156737846	1245	64.75	26.21996	4.20426	23.20748	C7Y8YACXX_8_7963.sorted.filtered_peak_2139
chr1	156771250	156771699	450	20.84	4.92126	2.58522	2.58623	C7Y8YACXX_8_7963.sorted.filtered_peak_2140
chr1	156777464	156777769	306	19.84	3.98604	2.31546	1.74749	C7Y8YACXX_8_7963.sorted.filtered_peak_2141
chr1	156783623	156784057	435	28.50	3.74588	1.97757	1.52924	C7Y8YACXX_8_7963.sorted.filtered_peak_2142
chr1	156785970	156786989	1020	48.95	16.00470	3.45923	13.29024	C7Y8YACXX_8_7963.sorted.filtered_peak_2143
chr1	156818542	156818928	387	21.48	5.94055	2.89465	3.53017	C7Y8YACXX_8_7963.sorted.filtered_peak_2144
chr1	156829857	156830210	354	21.31	4.60392	2.45667	2.29889	C7Y8YACXX_8_7963.sorted.filtered_peak_2145
chr1	156862013	156862378	366	23.30	7.56853	3.32063	5.06263	C7Y8YACXX_8_7963.sorted.filtered_peak_2146
chr1	156897456	156897760	305	15.87	3.62178	2.37249	1.42777	C7Y8YACXX_8_7963.sorted.filtered_peak_2147
chr1	157015182	157015460	279	15.80	3.58401	2.36249	1.40015	C7Y8YACXX_8_7963.sorted.filtered_peak_2148
chr1	157059948	157060289	342	17.40	5.33748	2.98325	2.95224	C7Y8YACXX_8_7963.sorted.filtered_peak_2149
chr1	157067421	157067670	250	13.23	3.25500	2.36543	1.14194	C7Y8YACXX_8_7963.sorted.filtered_peak_2150
chr1	157103207	157103675	469	35.09	9.68188	3.15392	7.07685	C7Y8YACXX_8_7963.sorted.filtered_peak_2151
chr1	157108049	157108775	727	37.38	9.03160	2.91222	6.44370	C7Y8YACXX_8_7963.sorted.filtered_peak_2152
chr1	157125848	157126164	317	20.98	5.73889	2.84695	3.35187	C7Y8YACXX_8_7963.sorted.filtered_peak_2153
chr1	157588283	157588823	541	13.65	3.52192	2.46224	1.33200	C7Y8YACXX_8_7963.sorted.filtered_peak_2154
chr1	158094768	158095102	335	24.84	8.99766	3.70676	6.40680	C7Y8YACXX_8_7963.sorted.filtered_peak_2155
chr1	158119380	158120042	663	18.39	4.28549	2.49682	2.01011	C7Y8YACXX_8_7963.sorted.filtered_peak_2156
chr1	158173451	158174175	725	15.66	4.62847	2.80050	2.31712	C7Y8YACXX_8_7963.sorted.filtered_peak_2157
chr1	158217756	158218090	335	16.48	3.65851	2.35982	1.45486	C7Y8YACXX_8_7963.sorted.filtered_peak_2158
chr1	158789276	158789691	416	27.24	9.90775	3.76496	7.28955	C7Y8YACXX_8_7963.sorted.filtered_peak_2159
chr1	158900195	158900741	547	31.02	8.73919	3.12772	6.18540	C7Y8YACXX_8_7963.sorted.filtered_peak_2160
chr1	158900937	158901581	645	25.07	5.54588	2.56462	3.16841	C7Y8YACXX_8_7963.sorted.filtered_peak_2161
chr1	158968297	158968820	524	20.28	5.22641	2.72090	2.87165	C7Y8YACXX_8_7963.sorted.filtered_peak_2162
chr1	158978503	158978933	431	33.58	6.13746	2.39562	3.71755	C7Y8YACXX_8_7963.sorted.filtered_peak_2163
chr1	158979476	158979890	415	41.00	9.36837	2.81117	6.78216	C7Y8YACXX_8_7963.sorted.filtered_peak_2164
chr1	158985302	158985616	315	28.63	6.75620	2.76453	4.27450	C7Y8YACXX_8_7963.sorted.filtered_peak_2165
chr1	159037720	159038349	630	21.21	5.07661	2.61923	2.72817	C7Y8YACXX_8_7963.sorted.filtered_peak_2166
chr1	159046284	159047428	1145	59.45	21.02338	4.10955	18.06271	C7Y8YACXX_8_7963.sorted.filtered_peak_2167
chr1	159130814	159131113	300	16.66	5.07859	2.92707	2.72301	C7Y8YACXX_8_7963.sorted.filtered_peak_2168
chr1	159331108	159331654	547	15.43	3.85348	2.49818	1.62557	C7Y8YACXX_8_7963.sorted.filtered_peak_2169
chr1	159750268	159751051	784	61.55	26.79675	4.85437	23.71788	C7Y8YACXX_8_7963.sorted.filtered_peak_2170
chr1	159769994	159770473	480	29.48	8.55684	3.21764	5.98445	C7Y8YACXX_8_7963.sorted.filtered_peak_2171
chr1	159796026	159797256	1231	27.58	6.51630	2.70575	4.08576	C7Y8YACXX_8_7963.sorted.filtered_peak_2172
chr1	159824214	159824870	657	27.53	9.06300	3.38654	6.52870	C7Y8YACXX_8_7963.sorted.filtered_peak_2173
chr1	159861348	159861713	366	25.01	7.89624	3.31229	5.35847	C7Y8YACXX_8_7963.sorted.filtered_peak_2174
chr1	159880023	159880618	596	31.01	10.39517	3.55190	7.77982	C7Y8YACXX_8_7963.sorted.filtered_peak_2175
chr1	159893104	159893995	892	39.00	6.68014	2.35693	4.22139	C7Y8YACXX_8_7963.sorted.filtered_peak_2176
chr1	159895108	159895631	524	49.12	11.42560	2.92198	8.74788	C7Y8YACXX_8_7963.sorted.filtered_peak_2177
chr1	160000881	160002001	1121	32.04	9.14616	3.09173	6.60172	C7Y8YACXX_8_7963.sorted.filtered_peak_2178
chr1	160016618	160016998	381	16.70	5.18149	2.95222	2.83011	C7Y8YACXX_8_7963.sorted.filtered_peak_2179
chr1	160068079	160069238	1160	57.01	17.69871	3.51540	14.87346	C7Y8YACXX_8_7963.sorted.filtered_peak_2180
chr1	160162963	160163212	250	17.32	4.25645	2.54938	1.97897	C7Y8YACXX_8_7963.sorted.filtered_peak_2181
chr1	160175082	160175378	297	23.96	5.22129	2.52160	2.86520	C7Y8YACXX_8_7963.sorted.filtered_peak_2182
chr1	160231306	160232970	1665	59.15	18.94190	3.62524	16.05049	C7Y8YACXX_8_7963.sorted.filtered_peak_2183
chr1	160254152	160255219	1068	29.24	10.77135	3.60080	8.22037	C7Y8YACXX_8_7963.sorted.filtered_peak_2184
chr1	160261226	160261650	425	16.64	4.34890	2.62878	2.05889	C7Y8YACXX_8_7963.sorted.filtered_peak_2185
chr1	160312822	160313535	714	44.57	17.56670	4.17879	14.75785	C7Y8YACXX_8_7963.sorted.filtered_peak_2186
chr1	160346333	160346582	250	16.23	3.61500	2.35533	1.42130	C7Y8YACXX_8_7963.sorted.filtered_peak_2187
chr1	160398543	160398956	414	23.80	4.55301	2.33763	2.24366	C7Y8YACXX_8_7963.sorted.filtered_peak_2188
chr1	160399276	160399828	553	22.67	4.19805	2.27298	1.93049	C7Y8YACXX_8_7963.sorted.filtered_peak_2189
chr1	160407294	160407993	700	23.15	6.01341	2.82756	3.58325	C7Y8YACXX_8_7963.sorted.filtered_peak_2190
chr1	160408177	160408579	403	17.76	3.57588	2.26460	1.38466	C7Y8YACXX_8_7963.sorted.filtered_peak_2191
chr1	160423166	160423510	345	15.81	3.64980	2.38935	1.44591	C7Y8YACXX_8_7963.sorted.filtered_peak_2192
chr1	160430185	160430459	275	19.01	5.32811	2.85475	2.94688	C7Y8YACXX_8_7963.sorted.filtered_peak_2193
chr1	160441162	160441418	257	20.69	6.02690	3.01012	3.58355	C7Y8YACXX_8_7963.sorted.filtered_peak_2194
chr1	160489633	160490123	491	27.76	7.56679	3.01060	5.06057	C7Y8YACXX_8_7963.sorted.filtered_peak_2195
chr1	160492686	160493094	409	25.19	6.64606	2.87732	4.20604	C7Y8YACXX_8_7963.sorted.filtered_peak_2196
chr1	160509826	160510707	882	44.29	16.67506	4.13510	13.84872	C7Y8YACXX_8_7963.sorted.filtered_peak_2197
chr1	160528569	160528927	359	17.88	4.62530	2.64887	2.31893	C7Y8YACXX_8_7963.sorted.filtered_peak_2198
chr1	160537737	160538342	606	33.00	11.23018	3.65471	8.57215	C7Y8YACXX_8_7963.sorted.filtered_peak_2199
chr1	160546175	160546471	297	23.83	4.09300	2.20232	1.82730	C7Y8YACXX_8_7963.sorted.filtered_peak_2200
chr1	160548735	160549359	625	23.47	4.62493	2.36900	2.31931	C7Y8YACXX_8_7963.sorted.filtered_peak_2201
chr1	160554598	160554891	294	16.46	5.06462	2.93496	2.70547	C7Y8YACXX_8_7963.sorted.filtered_peak_2202
chr1	160576824	160577301	478	26.91	7.94988	3.18822	5.41249	C7Y8YACXX_8_7963.sorted.filtered_peak_2203
chr1	160593049	160593352	304	34.10	8.37958	2.92447	5.81023	C7Y8YACXX_8_7963.sorted.filtered_peak_2204
chr1	160599478	160599993	516	27.75	4.69299	2.24242	2.36546	C7Y8YACXX_8_7963.sorted.filtered_peak_2205
chr1	160607635	160608266	632	45.04	11.41618	3.03279	8.76549	C7Y8YACXX_8_7963.sorted.filtered_peak_2206
chr1	160616723	160617195	473	25.62	5.62191	2.58954	3.20867	C7Y8YACXX_8_7963.sorted.filtered_peak_2207
chr1	160634441	160635854	1414	26.12	7.00047	2.87703	4.55667	C7Y8YACXX_8_7963.sorted.filtered_peak_2208
chr1	160642896	160643503	608	22.76	4.53633	2.37622	2.22499	C7Y8YACXX_8_7963.sorted.filtered_peak_2209
chr1	160643696	160644004	309	20.00	3.19887	2.04556	1.06674	C7Y8YACXX_8_7963.sorted.filtered_peak_2210
chr1	160645345	160645661	317	31.46	8.29941	3.02235	5.74470	C7Y8YACXX_8_7963.sorted.filtered_peak_2211
chr1	160651366	160651650	285	29.04	5.45987	2.40387	3.06448	C7Y8YACXX_8_7963.sorted.filtered_peak_2212
chr1	160652726	160653546	821	39.63	12.04101	3.48132	9.33249	C7Y8YACXX_8_7963.sorted.filtered_peak_2213
chr1	160677228	160677585	358	31.14	5.10071	2.23691	2.74779	C7Y8YACXX_8_7963.sorted.filtered_peak_2214
chr1	160681356	160681910	555	39.16	8.62528	2.75718	6.05426	C7Y8YACXX_8_7963.sorted.filtered_peak_2215
chr1	160696455	160696905	451	20.12	4.19847	2.37548	1.93296	C7Y8YACXX_8_7963.sorted.filtered_peak_2216
chr1	160714264	160714601	338	24.50	7.18187	3.11652	4.68323	C7Y8YACXX_8_7963.sorted.filtered_peak_2217
chr1	160726142	160726661	520	26.79	8.91607	3.50494	6.33346	C7Y8YACXX_8_7963.sorted.filtered_peak_2218
chr1	160736747	160737144	398	19.48	3.52638	2.17653	1.33973	C7Y8YACXX_8_7963.sorted.filtered_peak_2219
chr1	160737973	160738392	420	26.83	7.32205	3.00799	4.82191	C7Y8YACXX_8_7963.sorted.filtered_peak_2220
chr1	160751895	160752345	451	17.43	5.45778	3.03431	3.05926	C7Y8YACXX_8_7963.sorted.filtered_peak_2221
chr1	160765612	160766125	514	39.99	13.31093	3.67939	10.59571	C7Y8YACXX_8_7963.sorted.filtered_peak_2222
chr1	160767836	160768130	295	27.34	5.51812	2.47602	3.12674	C7Y8YACXX_8_7963.sorted.filtered_peak_2223
chr1	160807140	160808081	942	44.26	15.56380	3.86963	12.77187	C7Y8YACXX_8_7963.sorted.filtered_peak_2224
chr1	160825402	160825774	373	14.22	3.24318	2.30358	1.13213	C7Y8YACXX_8_7963.sorted.filtered_peak_2225
chr1	160832392	160832925	534	29.83	11.04129	3.87741	8.38618	C7Y8YACXX_8_7963.sorted.filtered_peak_2226
chr1	160921180	160921491	312	18.25	5.79505	3.09729	3.37681	C7Y8YACXX_8_7963.sorted.filtered_peak_2227
chr1	160924034	160924314	281	14.33	3.38384	2.36025	1.21533	C7Y8YACXX_8_7963.sorted.filtered_peak_2228
chr1	160960125	160960585	461	17.17	5.39592	3.01138	3.02390	C7Y8YACXX_8_7963.sorted.filtered_peak_2229
chr1	160967177	160967507	331	14.41	3.41865	2.36969	1.24950	C7Y8YACXX_8_7963.sorted.filtered_peak_2230
chr1	160983198	160984111	914	20.91	6.53673	3.13094	4.09089	C7Y8YACXX_8_7963.sorted.filtered_peak_2231
chr1	160990280	160991494	1215	23.16	7.76155	3.28202	5.29879	C7Y8YACXX_8_7963.sorted.filtered_peak_2232
chr1	161008409	161008970	562	38.08	14.49078	4.05601	11.74393	C7Y8YACXX_8_7963.sorted.filtered_peak_2233
chr1	161014838	161016202	1365	48.33	13.57210	3.13791	10.90570	C7Y8YACXX_8_7963.sorted.filtered_peak_2234
chr1	161037997	161038706	710	46.72	12.39988	3.14463	9.70844	C7Y8YACXX_8_7963.sorted.filtered_peak_2235
chr1	161039121	161040076	956	49.30	13.48327	3.20930	10.77156	C7Y8YACXX_8_7963.sorted.filtered_peak_2236
chr1	161067196	161068511	1316	31.90	7.01345	2.66842	4.52987	C7Y8YACXX_8_7963.sorted.filtered_peak_2237
chr1	161082074	161082494	421	14.66	4.00223	2.60880	1.75497	C7Y8YACXX_8_7963.sorted.filtered_peak_2238
chr1	161087501	161088228	728	46.46	16.80563	4.11156	13.95314	C7Y8YACXX_8_7963.sorted.filtered_peak_2239
chr1	161102177	161102971	795	69.07	32.38539	5.40405	29.14323	C7Y8YACXX_8_7963.sorted.filtered_peak_2240
chr1	161123508	161124140	633	39.06	15.80640	4.41612	12.99205	C7Y8YACXX_8_7963.sorted.filtered_peak_2241
chr1	161128891	161129746	856	44.93	15.81074	3.75118	13.04907	C7Y8YACXX_8_7963.sorted.filtered_peak_2242
chr1	161135478	161136437	960	60.96	23.32290	4.24672	20.33796	C7Y8YACXX_8_7963.sorted.filtered_peak_2243
chr1	161146945	161147670	726	32.65	10.11400	3.36973	7.50999	C7Y8YACXX_8_7963.sorted.filtered_peak_2244
chr1	161152121	161152482	362	40.26	9.88061	2.95435	7.26832	C7Y8YACXX_8_7963.sorted.filtered_peak_2245
chr1	161155044	161155744	701	46.37	15.68445	3.81798	12.87711	C7Y8YACXX_8_7963.sorted.filtered_peak_2246
chr1	161162278	161162613	336	17.77	4.61370	2.65186	2.30547	C7Y8YACXX_8_7963.sorted.filtered_peak_2247
chr1	161171702	161172505	804	50.48	19.55449	4.20922	16.67422	C7Y8YACXX_8_7963.sorted.filtered_peak_2248
chr1	161195312	161196126	815	67.40	27.75883	4.66671	24.64759	C7Y8YACXX_8_7963.sorted.filtered_peak_2249
chr1	161275756	161276552	797	23.78	6.10780	2.76010	3.72759	C7Y8YACXX_8_7963.sorted.filtered_peak_2250
chr1	161283865	161284571	707	35.53	14.35254	4.25584	11.59841	C7Y8YACXX_8_7963.sorted.filtered_peak_2251
chr1	161359470	161360437	968	56.84	21.61398	4.29797	18.64854	C7Y8YACXX_8_7963.sorted.filtered_peak_2252
chr1	161368759	161370110	1352	47.09	16.94459	3.88291	14.15221	C7Y8YACXX_8_7963.sorted.filtered_peak_2253
chr1	161391775	161392052	278	17.27	5.58410	3.07165	3.19386	C7Y8YACXX_8_7963.sorted.filtered_peak_2254
chr1	161409394	161409843	450	13.56	3.47818	2.44793	1.29459	C7Y8YACXX_8_7963.sorted.filtered_peak_2255
chr1	161410093	161410586	494	19.52	6.96384	3.44967	4.47309	C7Y8YACXX_8_7963.sorted.filtered_peak_2256
chr1	161493581	161494335	755	24.24	10.50913	4.24349	7.87997	C7Y8YACXX_8_7963.sorted.filtered_peak_2257
chr1	161500562	161501172	611	37.66	20.68146	6.12789	17.70767	C7Y8YACXX_8_7963.sorted.filtered_peak_2258
chr1	161509703	161510324	622	40.44	24.79405	6.76175	21.76813	C7Y8YACXX_8_7963.sorted.filtered_peak_2259
chr1	161582158	161582722	565	35.30	19.45219	6.10258	16.51188	C7Y8YACXX_8_7963.sorted.filtered_peak_2260
chr1	161591274	161591698	425	20.91	7.92935	3.68377	5.39101	C7Y8YACXX_8_7963.sorted.filtered_peak_2261
chr1	161593150	161593581	432	15.95	4.78044	2.84985	2.44810	C7Y8YACXX_8_7963.sorted.filtered_peak_2262
chr1	161695927	161697731	1805	29.96	6.62593	2.61425	4.19886	C7Y8YACXX_8_7963.sorted.filtered_peak_2263
chr1	161708628	161709171	544	43.07	14.64670	3.85353	11.85478	C7Y8YACXX_8_7963.sorted.filtered_peak_2264
chr1	161719138	161720144	1007	40.44	16.41492	4.30329	13.62028	C7Y8YACXX_8_7963.sorted.filtered_peak_2265
chr1	161735754	161736553	800	28.21	8.96142	3.39105	6.38522	C7Y8YACXX_8_7963.sorted.filtered_peak_2266
chr1	161903867	161904319	453	24.31	8.07264	3.42390	5.52998	C7Y8YACXX_8_7963.sorted.filtered_peak_2267
chr1	161993666	161994031	366	18.09	4.43110	2.57173	2.13049	C7Y8YACXX_8_7963.sorted.filtered_peak_2268
chr1	162039213	162039759	547	24.86	7.02666	3.03489	4.54160	C7Y8YACXX_8_7963.sorted.filtered_peak_2269
chr1	162121918	162122701	784	26.77	9.14296	3.54881	6.55933	C7Y8YACXX_8_7963.sorted.filtered_peak_2270
chr1	162467228	162468177	950	34.98	13.55417	4.04565	10.83518	C7Y8YACXX_8_7963.sorted.filtered_peak_2271
chr1	162530822	162531815	994	62.22	25.12207	4.50698	22.07164	C7Y8YACXX_8_7963.sorted.filtered_peak_2272
chr1	162583493	162583904	412	15.29	4.40421	2.73800	2.10850	C7Y8YACXX_8_7963.sorted.filtered_peak_2273
chr1	162792937	162793786	850	17.60	5.08432	2.83703	2.75187	C7Y8YACXX_8_7963.sorted.filtered_peak_2274
chr1	162804568	162805626	1059	26.12	8.85666	3.45093	6.30624	C7Y8YACXX_8_7963.sorted.filtered_peak_2275
chr1	162847857	162848118	262	15.59	4.57034	2.78731	2.25970	C7Y8YACXX_8_7963.sorted.filtered_peak_2276
chr1	163285618	163285907	290	17.12	3.75153	2.36135	1.53790	C7Y8YACXX_8_7963.sorted.filtered_peak_2277
chr1	163291158	163292189	1032	64.75	25.35034	4.42995	22.28431	C7Y8YACXX_8_7963.sorted.filtered_peak_2278
chr1	164629749	164630016	268	19.13	6.71730	3.37307	4.25248	C7Y8YACXX_8_7963.sorted.filtered_peak_2279
chr1	165362044	165362808	765	34.81	11.42340	3.59041	8.75585	C7Y8YACXX_8_7963.sorted.filtered_peak_2280
chr1	165562213	165562712	500	20.47	4.66623	2.53296	2.34314	C7Y8YACXX_8_7963.sorted.filtered_peak_2281
chr1	165567214	165567766	553	44.15	17.13761	4.29549	14.29171	C7Y8YACXX_8_7963.sorted.filtered_peak_2282
chr1	165599861	165600632	772	68.12	30.57093	5.22697	27.37234	C7Y8YACXX_8_7963.sorted.filtered_peak_2283
chr1	165655920	165656282	363	14.66	4.05571	2.63242	1.79704	C7Y8YACXX_8_7963.sorted.filtered_peak_2284
chr1	165667235	165668172	938	45.50	17.54198	4.22114	14.70296	C7Y8YACXX_8_7963.sorted.filtered_peak_2285
chr1	165687223	165687643	421	15.56	4.46645	2.73891	2.17634	C7Y8YACXX_8_7963.sorted.filtered_peak_2286
chr1	165737772	165738708	937	45.44	18.55839	4.29105	15.71306	C7Y8YACXX_8_7963.sorted.filtered_peak_2287
chr1	165796821	165797536	716	30.94	8.68397	3.16877	6.10215	C7Y8YACXX_8_7963.sorted.filtered_peak_2288
chr1	165823483	165823732	250	19.14	4.73873	2.61805	2.41962	C7Y8YACXX_8_7963.sorted.filtered_peak_2289
chr1	165840614	165841081	468	21.89	5.83168	2.85269	3.40719	C7Y8YACXX_8_7963.sorted.filtered_peak_2290
chr1	165897203	165897641	439	19.59	5.77974	2.98706	3.36129	C7Y8YACXX_8_7963.sorted.filtered_peak_2291
chr1	166136069	166136375	307	23.48	5.41352	2.61270	3.03155	C7Y8YACXX_8_7963.sorted.filtered_peak_2292
chr1	166448312	166448561	250	19.68	5.72577	2.95355	3.31588	C7Y8YACXX_8_7963.sorted.filtered_peak_2293
chr1	166458999	166459581	583	26.52	9.04101	3.50455	6.48101	C7Y8YACXX_8_7963.sorted.filtered_peak_2294
chr1	166808169	166809310	1142	38.21	11.54123	3.38974	8.87475	C7Y8YACXX_8_7963.sorted.filtered_peak_2295
chr1	166844849	166845970	1122	65.42	27.92562	4.69502	24.81380	C7Y8YACXX_8_7963.sorted.filtered_peak_2296
chr1	166879671	166880099	429	24.34	6.85420	3.00702	4.39356	C7Y8YACXX_8_7963.sorted.filtered_peak_2297
chr1	166944979	166945237	259	20.50	4.67579	2.52453	2.35812	C7Y8YACXX_8_7963.sorted.filtered_peak_2298
chr1	167013140	167013597	458	21.56	7.33233	3.38679	4.84047	C7Y8YACXX_8_7963.sorted.filtered_peak_2299
chr1	167059873	167060135	263	21.47	6.30246	3.05301	3.84235	C7Y8YACXX_8_7963.sorted.filtered_peak_2300
chr1	167189155	167190443	1289	85.14	27.37439	3.74340	24.25611	C7Y8YACXX_8_7963.sorted.filtered_peak_2301
chr1	167190975	167191717	743	50.30	7.49162	2.23689	5.00041	C7Y8YACXX_8_7963.sorted.filtered_peak_2302
chr1	167302587	167302836	250	15.78	3.39465	2.28707	1.24494	C7Y8YACXX_8_7963.sorted.filtered_peak_2303
chr1	167411416	167411804	389	22.13	5.47599	2.70560	3.09425	C7Y8YACXX_8_7963.sorted.filtered_peak_2304
chr1	167416719	167417650	932	29.65	8.73333	3.22338	6.17201	C7Y8YACXX_8_7963.sorted.filtered_peak_2305
chr1	167424377	167425544	1168	27.49	5.56331	2.48203	3.16646	C7Y8YACXX_8_7963.sorted.filtered_peak_2306
chr1	167442867	167443166	300	17.25	5.03031	2.86524	2.66912	C7Y8YACXX_8_7963.sorted.filtered_peak_2307
chr1	167443467	167443904	438	15.51	3.94909	2.53280	1.70803	C7Y8YACXX_8_7963.sorted.filtered_peak_2308
chr1	167461226	167462058	833	24.31	5.31717	2.53885	2.94827	C7Y8YACXX_8_7963.sorted.filtered_peak_2309
chr1	167469197	167469609	413	20.89	3.83720	2.22622	1.61340	C7Y8YACXX_8_7963.sorted.filtered_peak_2310
chr1	167486701	167488027	1327	31.05	6.47296	2.57191	4.02004	C7Y8YACXX_8_7963.sorted.filtered_peak_2311
chr1	167503030	167503379	350	17.71	5.18089	2.89098	2.81185	C7Y8YACXX_8_7963.sorted.filtered_peak_2312
chr1	167513713	167514069	357	18.98	3.64091	2.23596	1.44363	C7Y8YACXX_8_7963.sorted.filtered_peak_2313
chr1	167522653	167523422	770	41.51	14.04358	3.68701	11.32096	C7Y8YACXX_8_7963.sorted.filtered_peak_2314
chr1	167569158	167569848	691	20.05	4.73965	2.57068	2.41187	C7Y8YACXX_8_7963.sorted.filtered_peak_2315
chr1	167586726	167587440	715	21.99	6.75642	3.10775	4.31032	C7Y8YACXX_8_7963.sorted.filtered_peak_2316
chr1	167596974	167597866	893	45.52	11.01733	2.92637	8.38502	C7Y8YACXX_8_7963.sorted.filtered_peak_2317
chr1	167599273	167599755	483	32.50	4.31326	2.01645	2.05107	C7Y8YACXX_8_7963.sorted.filtered_peak_2318
chr1	167601254	167601539	286	31.78	3.74943	1.91090	1.53409	C7Y8YACXX_8_7963.sorted.filtered_peak_2319
chr1	167611338	167611759	422	29.83	9.05520	3.32244	6.46442	C7Y8YACXX_8_7963.sorted.filtered_peak_2320
chr1	167619323	167619919	597	17.06	3.74857	2.36071	1.53468	C7Y8YACXX_8_7963.sorted.filtered_peak_2321
chr1	167656887	167657414	528	18.83	4.94694	2.72050	2.60096	C7Y8YACXX_8_7963.sorted.filtered_peak_2322
chr1	167683491	167685015	1525	36.46	6.94248	2.46060	4.48334	C7Y8YACXX_8_7963.sorted.filtered_peak_2323
chr1	167690759	167691533	775	34.41	10.36215	3.30182	7.74964	C7Y8YACXX_8_7963.sorted.filtered_peak_2324
chr1	167772454	167773067	614	26.36	6.93070	2.89997	4.46076	C7Y8YACXX_8_7963.sorted.filtered_peak_2325
chr1	167774265	167774836	572	35.00	11.90771	3.73266	9.21256	C7Y8YACXX_8_7963.sorted.filtered_peak_2326
chr1	167791753	167792059	307	17.93	5.48421	2.99445	3.09188	C7Y8YACXX_8_7963.sorted.filtered_peak_2327
chr1	167904769	167906194	1426	76.98	28.89653	4.24873	25.74264	C7Y8YACXX_8_7963.sorted.filtered_peak_2328
chr1	168051478	168051869	392	23.62	6.04705	2.80595	3.61961	C7Y8YACXX_8_7963.sorted.filtered_peak_2329
chr1	168114899	168115317	419	17.96	4.85875	2.74578	2.51422	C7Y8YACXX_8_7963.sorted.filtered_peak_2330
chr1	168147791	168149125	1335	50.05	19.40816	4.32150	16.51012	C7Y8YACXX_8_7963.sorted.filtered_peak_2331
chr1	168194833	168195699	867	30.85	9.63325	3.32562	7.06882	C7Y8YACXX_8_7963.sorted.filtered_peak_2332
chr1	168204477	168204850	374	20.68	4.22919	2.36619	1.95351	C7Y8YACXX_8_7963.sorted.filtered_peak_2333
chr1	168206451	168206808	358	20.08	3.98376	2.30374	1.75164	C7Y8YACXX_8_7963.sorted.filtered_peak_2334
chr1	168310174	168310641	468	22.49	4.65403	2.42947	2.32662	C7Y8YACXX_8_7963.sorted.filtered_peak_2335
chr1	168311888	168312417	530	30.33	8.01469	3.00481	5.48086	C7Y8YACXX_8_7963.sorted.filtered_peak_2336
chr1	168332153	168332851	699	40.50	17.43375	4.66074	14.58816	C7Y8YACXX_8_7963.sorted.filtered_peak_2337
chr1	168368274	168368588	315	22.97	6.79361	3.09262	4.31956	C7Y8YACXX_8_7963.sorted.filtered_peak_2338
chr1	168378123	168378521	399	28.58	8.02874	3.11557	5.48170	C7Y8YACXX_8_7963.sorted.filtered_peak_2339
chr1	168390535	168391008	474	41.22	17.07556	4.53963	14.22519	C7Y8YACXX_8_7963.sorted.filtered_peak_2340
chr1	168408797	168409364	568	34.97	9.94439	3.21136	7.33506	C7Y8YACXX_8_7963.sorted.filtered_peak_2341
chr1	168414103	168414352	250	21.75	4.62135	2.44403	2.31042	C7Y8YACXX_8_7963.sorted.filtered_peak_2342
chr1	168435698	168435973	276	20.57	3.31050	2.06420	1.17889	C7Y8YACXX_8_7963.sorted.filtered_peak_2343
chr1	168436620	168436953	334	27.65	6.68736	2.78792	4.21543	C7Y8YACXX_8_7963.sorted.filtered_peak_2344
chr1	168438993	168439258	266	24.00	4.95336	2.45968	2.59505	C7Y8YACXX_8_7963.sorted.filtered_peak_2345
chr1	168479148	168479538	391	22.90	4.34935	2.30299	2.07910	C7Y8YACXX_8_7963.sorted.filtered_peak_2346
chr1	168482576	168482875	300	24.13	4.98999	2.45881	2.63866	C7Y8YACXX_8_7963.sorted.filtered_peak_2347
chr1	168489302	168489821	520	22.44	4.86238	2.49900	2.51486	C7Y8YACXX_8_7963.sorted.filtered_peak_2348
chr1	168490549	168491231	683	25.52	6.66147	2.87619	4.20095	C7Y8YACXX_8_7963.sorted.filtered_peak_2349
chr1	168504577	168505301	725	27.08	10.63205	3.93043	8.01893	C7Y8YACXX_8_7963.sorted.filtered_peak_2350
chr1	168526787	168527152	366	20.79	6.11279	3.01631	3.67720	C7Y8YACXX_8_7963.sorted.filtered_peak_2351
chr1	168572794	168573065	272	19.44	5.72522	2.98146	3.30716	C7Y8YACXX_8_7963.sorted.filtered_peak_2352
chr1	169013378	169013966	589	28.06	7.98862	3.11113	5.45733	C7Y8YACXX_8_7963.sorted.filtered_peak_2353
chr1	169075167	169075861	695	32.06	8.57836	3.02806	6.03414	C7Y8YACXX_8_7963.sorted.filtered_peak_2354
chr1	169202636	169202911	276	13.77	3.45863	2.42525	1.30315	C7Y8YACXX_8_7963.sorted.filtered_peak_2355
chr1	169281260	169281979	720	28.53	10.05923	3.65999	7.45102	C7Y8YACXX_8_7963.sorted.filtered_peak_2356
chr1	169336676	169337755	1080	71.68	27.18300	4.34822	24.08699	C7Y8YACXX_8_7963.sorted.filtered_peak_2357
chr1	169454690	169455686	997	43.70	16.17871	3.90604	13.41002	C7Y8YACXX_8_7963.sorted.filtered_peak_2358
chr1	169555542	169555876	335	18.77	4.72209	2.64491	2.38559	C7Y8YACXX_8_7963.sorted.filtered_peak_2359
chr1	169574058	169574430	373	18.43	5.10766	2.79634	2.75424	C7Y8YACXX_8_7963.sorted.filtered_peak_2360
chr1	169649691	169650151	461	14.12	3.76724	2.54160	1.54315	C7Y8YACXX_8_7963.sorted.filtered_peak_2361
chr1	169661957	169662602	646	32.96	7.80966	2.80335	5.29427	C7Y8YACXX_8_7963.sorted.filtered_peak_2362
chr1	169663463	169663864	402	40.17	11.46202	3.29470	8.78640	C7Y8YACXX_8_7963.sorted.filtered_peak_2363
chr1	169681150	169681597	448	22.68	6.98509	3.17359	4.50352	C7Y8YACXX_8_7963.sorted.filtered_peak_2364
chr1	169763492	169764494	1003	50.64	18.52160	4.03016	15.66950	C7Y8YACXX_8_7963.sorted.filtered_peak_2365
chr1	169764820	169765197	378	27.18	4.57463	2.22570	2.26389	C7Y8YACXX_8_7963.sorted.filtered_peak_2366
chr1	169860195	169860488	294	35.76	4.26886	1.94687	2.00313	C7Y8YACXX_8_7963.sorted.filtered_peak_2367
chr1	169862578	169863658	1081	73.96	23.19031	3.85492	20.15137	C7Y8YACXX_8_7963.sorted.filtered_peak_2368
chr1	169877990	169878317	328	16.81	4.57628	2.69168	2.28991	C7Y8YACXX_8_7963.sorted.filtered_peak_2369
chr1	169895362	169895693	332	20.25	5.73816	2.90413	3.33926	C7Y8YACXX_8_7963.sorted.filtered_peak_2370
chr1	169898102	169898398	297	22.04	6.51529	3.07971	4.04888	C7Y8YACXX_8_7963.sorted.filtered_peak_2371
chr1	170002324	170002573	250	13.11	3.23359	2.36291	1.10798	C7Y8YACXX_8_7963.sorted.filtered_peak_2372
chr1	170043312	170044310	999	77.70	34.92944	5.08976	31.62691	C7Y8YACXX_8_7963.sorted.filtered_peak_2373
chr1	170095924	170096182	259	13.61	3.38192	2.39920	1.24399	C7Y8YACXX_8_7963.sorted.filtered_peak_2374
chr1	170500876	170501619	744	39.73	14.64730	4.13969	11.84235	C7Y8YACXX_8_7963.sorted.filtered_peak_2375
chr1	171282739	171283466	728	27.86	11.26003	4.09330	8.61091	C7Y8YACXX_8_7963.sorted.filtered_peak_2376
chr1	171454143	171455632	1490	55.60	19.03872	3.80139	16.14907	C7Y8YACXX_8_7963.sorted.filtered_peak_2377
chr1	171624599	171625008	410	16.07	4.09318	2.55981	1.83493	C7Y8YACXX_8_7963.sorted.filtered_peak_2378
chr1	171710421	171711749	1329	43.53	11.45740	3.11522	8.78925	C7Y8YACXX_8_7963.sorted.filtered_peak_2379
chr1	171731346	171731746	401	14.60	3.68384	2.47603	1.47499	C7Y8YACXX_8_7963.sorted.filtered_peak_2380
chr1	171750137	171751118	982	86.69	39.00875	5.15507	35.59840	C7Y8YACXX_8_7963.sorted.filtered_peak_2381
chr1	171810110	171810795	686	28.83	8.40601	3.19657	5.84917	C7Y8YACXX_8_7963.sorted.filtered_peak_2382
chr1	171953992	171954360	369	18.06	5.57719	3.01937	3.17609	C7Y8YACXX_8_7963.sorted.filtered_peak_2383
chr1	172086960	172087457	498	19.30	5.52417	2.89538	3.13809	C7Y8YACXX_8_7963.sorted.filtered_peak_2384
chr1	172123742	172124112	371	22.42	6.92882	3.15826	4.46199	C7Y8YACXX_8_7963.sorted.filtered_peak_2385
chr1	172150603	172151137	535	22.34	4.38061	2.34409	2.08721	C7Y8YACXX_8_7963.sorted.filtered_peak_2386
chr1	172243255	172243529	275	20.03	3.54440	2.15964	1.36915	C7Y8YACXX_8_7963.sorted.filtered_peak_2387
chr1	172327175	172328358	1184	29.00	7.24348	2.83398	4.75908	C7Y8YACXX_8_7963.sorted.filtered_peak_2388
chr1	172349727	172350424	698	23.59	6.16465	2.83185	3.73510	C7Y8YACXX_8_7963.sorted.filtered_peak_2389
chr1	172363250	172363822	573	23.91	6.14570	2.81102	3.72014	C7Y8YACXX_8_7963.sorted.filtered_peak_2390
chr1	172368562	172368940	379	18.98	3.83600	2.29977	1.62245	C7Y8YACXX_8_7963.sorted.filtered_peak_2391
chr1	172396413	172396787	375	18.02	4.64566	2.65421	2.33392	C7Y8YACXX_8_7963.sorted.filtered_peak_2392
chr1	172412907	172413473	567	26.37	8.14624	3.26541	5.61235	C7Y8YACXX_8_7963.sorted.filtered_peak_2393
chr1	172501358	172502848	1491	97.21	35.55976	4.26353	32.22968	C7Y8YACXX_8_7963.sorted.filtered_peak_2394
chr1	172557945	172558408	464	14.03	3.71599	2.52689	1.49467	C7Y8YACXX_8_7963.sorted.filtered_peak_2395
chr1	172608029	172608888	860	40.13	13.60340	3.79980	10.84822	C7Y8YACXX_8_7963.sorted.filtered_peak_2396
chr1	172616306	172616573	268	19.57	4.81716	2.61909	2.49176	C7Y8YACXX_8_7963.sorted.filtered_peak_2397
chr1	172627962	172628372	411	31.46	7.75552	2.88076	5.22493	C7Y8YACXX_8_7963.sorted.filtered_peak_2398
chr1	172631807	172632299	493	37.35	10.51888	3.24218	7.87360	C7Y8YACXX_8_7963.sorted.filtered_peak_2399
chr1	172644149	172644706	558	24.56	6.25338	2.81368	3.81605	C7Y8YACXX_8_7963.sorted.filtered_peak_2400
chr1	172667301	172667758	458	25.46	5.30088	2.48877	2.92962	C7Y8YACXX_8_7963.sorted.filtered_peak_2401
chr1	172668333	172668978	646	32.68	8.56987	2.97296	6.02982	C7Y8YACXX_8_7963.sorted.filtered_peak_2402
chr1	172677541	172677946	406	27.07	8.67302	3.38509	6.10902	C7Y8YACXX_8_7963.sorted.filtered_peak_2403
chr1	172688807	172689107	301	19.37	4.67340	2.58573	2.35543	C7Y8YACXX_8_7963.sorted.filtered_peak_2404
chr1	172714085	172714453	369	25.59	6.48635	2.83559	4.02433	C7Y8YACXX_8_7963.sorted.filtered_peak_2405
chr1	172715419	172715846	428	32.34	10.48512	3.54045	7.84208	C7Y8YACXX_8_7963.sorted.filtered_peak_2406
chr1	172723162	172723485	324	13.41	3.40148	2.42264	1.22960	C7Y8YACXX_8_7963.sorted.filtered_peak_2407
chr1	172788053	172788635	583	22.34	6.66161	3.05575	4.21858	C7Y8YACXX_8_7963.sorted.filtered_peak_2408
chr1	172795559	172795897	339	16.06	4.37878	2.67962	2.08028	C7Y8YACXX_8_7963.sorted.filtered_peak_2409
chr1	172814573	172814899	327	18.34	5.60913	3.01291	3.20402	C7Y8YACXX_8_7963.sorted.filtered_peak_2410
chr1	172840302	172840758	457	16.44	4.12380	2.54916	1.85663	C7Y8YACXX_8_7963.sorted.filtered_peak_2411
chr1	172864016	172864738	723	26.04	7.89534	3.22425	5.37038	C7Y8YACXX_8_7963.sorted.filtered_peak_2412
chr1	172903144	172903419	276	15.85	4.68703	2.82946	2.35664	C7Y8YACXX_8_7963.sorted.filtered_peak_2413
chr1	173174933	173175233	301	22.10	5.39938	2.69426	3.00707	C7Y8YACXX_8_7963.sorted.filtered_peak_2414
chr1	173267129	173267648	520	16.49	3.94959	2.46794	1.71191	C7Y8YACXX_8_7963.sorted.filtered_peak_2415
chr1	173300391	173300647	257	17.31	4.98988	2.84283	2.63584	C7Y8YACXX_8_7963.sorted.filtered_peak_2416
chr1	173379694	173380193	500	17.67	3.72230	2.32518	1.50790	C7Y8YACXX_8_7963.sorted.filtered_peak_2417
chr1	173389368	173389865	498	17.15	4.14899	2.50566	1.89951	C7Y8YACXX_8_7963.sorted.filtered_peak_2418
chr1	173398730	173399294	565	19.70	4.39938	2.46755	2.11139	C7Y8YACXX_8_7963.sorted.filtered_peak_2419
chr1	173400384	173400673	290	24.02	6.69420	2.98838	4.22749	C7Y8YACXX_8_7963.sorted.filtered_peak_2420
chr1	173445718	173446885	1168	54.46	18.22610	3.94164	15.32424	C7Y8YACXX_8_7963.sorted.filtered_peak_2421
chr1	173683710	173684572	863	42.72	17.24785	4.38190	14.41522	C7Y8YACXX_8_7963.sorted.filtered_peak_2422
chr1	173793009	173794425	1417	63.98	25.09921	4.40425	22.05168	C7Y8YACXX_8_7963.sorted.filtered_peak_2423
chr1	173836675	173838085	1411	86.68	23.24663	3.40580	20.21448	C7Y8YACXX_8_7963.sorted.filtered_peak_2424
chr1	173990783	173992131	1349	38.27	13.96797	3.69482	11.29859	C7Y8YACXX_8_7963.sorted.filtered_peak_2425
chr1	174084009	174084359	351	14.01	3.71187	2.52392	1.49497	C7Y8YACXX_8_7963.sorted.filtered_peak_2426
chr1	174121982	174123011	1030	29.84	9.04895	3.26880	6.48420	C7Y8YACXX_8_7963.sorted.filtered_peak_2427
chr1	174127986	174129517	1532	50.00	13.27211	3.10470	10.56681	C7Y8YACXX_8_7963.sorted.filtered_peak_2428
chr1	174173860	174174315	456	18.62	6.33787	3.26494	3.90360	C7Y8YACXX_8_7963.sorted.filtered_peak_2429
chr1	174186621	174186928	308	14.43	3.92179	2.59018	1.68278	C7Y8YACXX_8_7963.sorted.filtered_peak_2430
chr1	174194789	174195170	382	13.81	3.61038	2.49035	1.40933	C7Y8YACXX_8_7963.sorted.filtered_peak_2431
chr1	174434915	174435238	324	13.26	3.32753	2.39705	1.17022	C7Y8YACXX_8_7963.sorted.filtered_peak_2432
chr1	174768616	174769517	902	32.78	9.91631	3.37643	7.28543	C7Y8YACXX_8_7963.sorted.filtered_peak_2433
chr1	174933599	174934439	841	49.30	11.73943	2.87579	9.10845	C7Y8YACXX_8_7963.sorted.filtered_peak_2434
chr1	174937918	174938281	364	47.16	8.87704	2.54975	6.30009	C7Y8YACXX_8_7963.sorted.filtered_peak_2435
chr1	174968165	174969725	1561	93.21	32.04096	3.91943	28.81573	C7Y8YACXX_8_7963.sorted.filtered_peak_2436
chr1	174992082	174993077	996	50.75	22.16073	4.78068	19.20021	C7Y8YACXX_8_7963.sorted.filtered_peak_2437
chr1	174998885	174999154	270	23.38	7.93245	3.48623	5.38046	C7Y8YACXX_8_7963.sorted.filtered_peak_2438
chr1	175161067	175162021	955	27.81	4.57392	2.19633	2.28116	C7Y8YACXX_8_7963.sorted.filtered_peak_2439
chr1	175177889	175179121	1233	35.89	12.01761	3.58400	9.35364	C7Y8YACXX_8_7963.sorted.filtered_peak_2440
chr1	175288744	175289123	380	20.87	6.11941	3.00413	3.69154	C7Y8YACXX_8_7963.sorted.filtered_peak_2441
chr1	175307617	175307958	342	17.55	4.63954	2.68665	2.31505	C7Y8YACXX_8_7963.sorted.filtered_peak_2442
chr1	175483673	175484246	574	20.60	4.85686	2.57012	2.53865	C7Y8YACXX_8_7963.sorted.filtered_peak_2443
chr1	175569761	175570474	714	20.33	4.66864	2.52628	2.35944	C7Y8YACXX_8_7963.sorted.filtered_peak_2444
chr1	176042767	176043016	250	17.51	5.67046	3.11237	3.25576	C7Y8YACXX_8_7963.sorted.filtered_peak_2445
chr1	176175641	176177019	1379	68.19	24.43345	3.97798	21.43648	C7Y8YACXX_8_7963.sorted.filtered_peak_2446
chr1	176660632	176661247	616	15.54	3.82301	2.47494	1.61066	C7Y8YACXX_8_7963.sorted.filtered_peak_2447
chr1	176723817	176724066	250	14.74	4.10208	2.64632	1.83791	C7Y8YACXX_8_7963.sorted.filtered_peak_2448
chr1	177352966	177353274	309	13.52	3.38845	2.40769	1.24834	C7Y8YACXX_8_7963.sorted.filtered_peak_2449
chr1	177355256	177355590	335	16.72	4.57859	2.69838	2.29005	C7Y8YACXX_8_7963.sorted.filtered_peak_2450
chr1	178511345	178512219	875	31.26	9.73671	3.35541	7.14456	C7Y8YACXX_8_7963.sorted.filtered_peak_2451
chr1	178876355	178876604	250	15.06	4.25850	2.70013	1.96686	C7Y8YACXX_8_7963.sorted.filtered_peak_2452
chr1	178978774	178979202	429	13.90	3.57583	2.47056	1.39186	C7Y8YACXX_8_7963.sorted.filtered_peak_2453
chr1	178994732	178995562	831	43.47	13.42993	3.55236	10.68463	C7Y8YACXX_8_7963.sorted.filtered_peak_2454
chr1	179003982	179004231	250	17.01	3.57316	2.29699	1.39888	C7Y8YACXX_8_7963.sorted.filtered_peak_2455
chr1	179006081	179006497	417	18.57	5.16648	2.82748	2.79039	C7Y8YACXX_8_7963.sorted.filtered_peak_2456
chr1	179050681	179051478	798	38.53	11.55643	3.34313	8.90695	C7Y8YACXX_8_7963.sorted.filtered_peak_2457
chr1	179098850	179099576	727	22.89	7.57625	3.29355	5.09048	C7Y8YACXX_8_7963.sorted.filtered_peak_2458
chr1	179159959	179160365	407	15.92	4.79149	2.84520	2.46874	C7Y8YACXX_8_7963.sorted.filtered_peak_2459
chr1	179198112	179199105	994	23.43	5.71225	2.71142	3.31143	C7Y8YACXX_8_7963.sorted.filtered_peak_2460
chr1	179262440	179263430	991	34.20	10.87275	3.52212	8.21248	C7Y8YACXX_8_7963.sorted.filtered_peak_2461
chr1	179268055	179268454	400	22.25	6.37474	2.99565	3.92954	C7Y8YACXX_8_7963.sorted.filtered_peak_2462
chr1	179286928	179287194	267	13.00	3.13487	2.32328	1.04547	C7Y8YACXX_8_7963.sorted.filtered_peak_2463
chr1	179334686	179335528	843	51.86	21.01520	4.58192	18.05233	C7Y8YACXX_8_7963.sorted.filtered_peak_2464
chr1	179783871	179784456	586	29.35	9.84705	3.47163	7.27853	C7Y8YACXX_8_7963.sorted.filtered_peak_2465
chr1	179800974	179801415	442	16.72	3.69824	2.36286	1.48562	C7Y8YACXX_8_7963.sorted.filtered_peak_2466
chr1	179846771	179847161	391	42.89	9.57938	2.79422	6.97663	C7Y8YACXX_8_7963.sorted.filtered_peak_2467
chr1	179851254	179852655	1402	74.51	24.61539	3.94283	21.54942	C7Y8YACXX_8_7963.sorted.filtered_peak_2468
chr1	179923121	179924650	1530	58.03	22.04713	3.94867	19.14806	C7Y8YACXX_8_7963.sorted.filtered_peak_2469
chr1	180123474	180124395	922	58.68	22.49598	4.42989	19.49112	C7Y8YACXX_8_7963.sorted.filtered_peak_2470
chr1	180182527	180183117	591	15.00	3.22364	2.25593	1.09793	C7Y8YACXX_8_7963.sorted.filtered_peak_2471
chr1	180225512	180225866	355	15.66	3.54067	2.35402	1.35098	C7Y8YACXX_8_7963.sorted.filtered_peak_2472
chr1	180451671	180452108	438	19.54	5.72036	2.97292	3.30270	C7Y8YACXX_8_7963.sorted.filtered_peak_2473
chr1	180471358	180472335	978	50.58	18.94884	4.33513	16.02446	C7Y8YACXX_8_7963.sorted.filtered_peak_2474
chr1	180484876	180485341	466	18.00	5.59184	3.02195	3.19984	C7Y8YACXX_8_7963.sorted.filtered_peak_2475
chr1	180502483	180502896	414	16.31	4.52431	2.72411	2.21057	C7Y8YACXX_8_7963.sorted.filtered_peak_2476
chr1	180554635	180554946	312	19.20	6.71467	3.36052	4.25721	C7Y8YACXX_8_7963.sorted.filtered_peak_2477
chr1	180600871	180602011	1141	46.76	17.17648	3.91758	14.36798	C7Y8YACXX_8_7963.sorted.filtered_peak_2478
chr1	180923468	180923756	289	18.58	3.88554	2.34104	1.65558	C7Y8YACXX_8_7963.sorted.filtered_peak_2479
chr1	180950720	180951125	406	18.13	4.72042	2.67740	2.39620	C7Y8YACXX_8_7963.sorted.filtered_peak_2480
chr1	180991090	180992481	1392	47.09	12.87097	3.11929	10.18276	C7Y8YACXX_8_7963.sorted.filtered_peak_2481
chr1	181002446	181003420	975	35.11	11.01405	3.38568	8.38509	C7Y8YACXX_8_7963.sorted.filtered_peak_2482
chr1	181013504	181013837	334	13.00	3.19932	2.35378	1.06428	C7Y8YACXX_8_7963.sorted.filtered_peak_2483
chr1	181031691	181032263	573	19.71	6.04236	3.07517	3.60697	C7Y8YACXX_8_7963.sorted.filtered_peak_2484
chr1	181057503	181058419	917	56.66	14.51323	3.11594	11.75705	C7Y8YACXX_8_7963.sorted.filtered_peak_2485
chr1	181058744	181059548	805	42.15	7.62933	2.45468	5.11512	C7Y8YACXX_8_7963.sorted.filtered_peak_2486
chr1	181068654	181068996	343	25.27	3.82771	2.07953	1.60402	C7Y8YACXX_8_7963.sorted.filtered_peak_2487
chr1	181074117	181075045	929	48.84	13.35820	3.23174	10.63135	C7Y8YACXX_8_7963.sorted.filtered_peak_2488
chr1	181110663	181111154	492	21.61	3.88204	2.20951	1.65567	C7Y8YACXX_8_7963.sorted.filtered_peak_2489
chr1	181111605	181111945	341	23.83	4.87550	2.43498	2.53611	C7Y8YACXX_8_7963.sorted.filtered_peak_2490
chr1	181118674	181119343	670	30.65	10.93261	3.72590	8.29699	C7Y8YACXX_8_7963.sorted.filtered_peak_2491
chr1	181128520	181129430	911	22.63	6.16471	2.89168	3.73563	C7Y8YACXX_8_7963.sorted.filtered_peak_2492
chr1	181135728	181136082	355	23.51	7.63912	3.34355	5.11533	C7Y8YACXX_8_7963.sorted.filtered_peak_2493
chr1	181159008	181159277	270	20.85	7.31277	3.48338	4.79291	C7Y8YACXX_8_7963.sorted.filtered_peak_2494
chr1	181394057	181394456	400	19.69	5.71112	2.93766	3.31331	C7Y8YACXX_8_7963.sorted.filtered_peak_2495
chr1	181998443	181999568	1126	58.23	23.42627	4.37818	20.44366	C7Y8YACXX_8_7963.sorted.filtered_peak_2496
chr1	182015876	182016167	292	17.55	5.06602	2.85827	2.70642	C7Y8YACXX_8_7963.sorted.filtered_peak_2497
chr1	182056184	182056822	639	25.69	5.67920	2.58626	3.27980	C7Y8YACXX_8_7963.sorted.filtered_peak_2498
chr1	182112275	182112602	328	16.92	4.53109	2.67795	2.23279	C7Y8YACXX_8_7963.sorted.filtered_peak_2499
chr1	182228417	182228901	485	23.81	7.32418	3.21650	4.81658	C7Y8YACXX_8_7963.sorted.filtered_peak_2500
chr1	182360020	182361051	1032	26.33	5.47959	2.48543	3.11004	C7Y8YACXX_8_7963.sorted.filtered_peak_2501
chr1	182365880	182366167	288	20.18	4.95843	2.63663	2.62068	C7Y8YACXX_8_7963.sorted.filtered_peak_2502
chr1	182399772	182400210	439	30.05	11.35190	3.93815	8.68926	C7Y8YACXX_8_7963.sorted.filtered_peak_2503
chr1	182415268	182415535	268	16.42	4.62129	2.75649	2.29771	C7Y8YACXX_8_7963.sorted.filtered_peak_2504
chr1	182557893	182558813	921	23.21	6.49136	2.92543	4.06426	C7Y8YACXX_8_7963.sorted.filtered_peak_2505
chr1	182570572	182570853	282	30.21	4.84675	2.20808	2.50717	C7Y8YACXX_8_7963.sorted.filtered_peak_2506
chr1	182572408	182572668	261	29.49	4.27600	2.08940	1.98755	C7Y8YACXX_8_7963.sorted.filtered_peak_2507
chr1	182573173	182573784	612	42.11	10.43140	2.98891	7.79888	C7Y8YACXX_8_7963.sorted.filtered_peak_2508
chr1	182584091	182584422	332	30.08	5.42672	2.36007	3.03234	C7Y8YACXX_8_7963.sorted.filtered_peak_2509
chr1	182584660	182585634	975	39.26	10.70932	3.10693	8.09568	C7Y8YACXX_8_7963.sorted.filtered_peak_2510
chr1	182598758	182599083	326	19.62	4.54479	2.52214	2.23819	C7Y8YACXX_8_7963.sorted.filtered_peak_2511
chr1	182758465	182759257	793	35.53	9.43292	3.02527	6.85935	C7Y8YACXX_8_7963.sorted.filtered_peak_2512
chr1	182808094	182809284	1191	69.47	26.85686	4.46043	23.75798	C7Y8YACXX_8_7963.sorted.filtered_peak_2513
chr1	182859126	182859375	250	19.48	5.24855	2.79690	2.86962	C7Y8YACXX_8_7963.sorted.filtered_peak_2514
chr1	182931763	182932216	454	13.90	3.60212	2.48239	1.41805	C7Y8YACXX_8_7963.sorted.filtered_peak_2515
chr1	183163836	183164648	813	23.69	7.90230	3.35655	5.39326	C7Y8YACXX_8_7963.sorted.filtered_peak_2516
chr1	183250601	183250884	284	16.11	3.89116	2.47457	1.64930	C7Y8YACXX_8_7963.sorted.filtered_peak_2517
chr1	183439384	183439770	387	40.91	5.74478	2.13929	3.34270	C7Y8YACXX_8_7963.sorted.filtered_peak_2518
chr1	183440137	183441907	1771	57.50	13.46185	2.87853	10.76570	C7Y8YACXX_8_7963.sorted.filtered_peak_2519
chr1	183447530	183447934	405	19.40	3.73112	2.24788	1.52998	C7Y8YACXX_8_7963.sorted.filtered_peak_2520
chr1	183467514	183467952	439	21.19	7.42604	3.45950	4.91837	C7Y8YACXX_8_7963.sorted.filtered_peak_2521
chr1	183559558	183559883	326	21.00	5.24227	2.67999	2.88421	C7Y8YACXX_8_7963.sorted.filtered_peak_2522
chr1	183592386	183592841	456	13.92	3.65994	2.50706	1.45117	C7Y8YACXX_8_7963.sorted.filtered_peak_2523
chr1	183602842	183603180	339	40.73	6.62104	2.31500	4.15416	C7Y8YACXX_8_7963.sorted.filtered_peak_2524
chr1	183604442	183605443	1002	74.70	27.72282	4.21405	24.62701	C7Y8YACXX_8_7963.sorted.filtered_peak_2525
chr1	183621337	183621628	292	24.59	6.34073	2.84810	3.89176	C7Y8YACXX_8_7963.sorted.filtered_peak_2526
chr1	183624496	183624909	414	19.40	5.37327	2.82649	3.01400	C7Y8YACXX_8_7963.sorted.filtered_peak_2527
chr1	183774128	183774845	718	20.67	5.54732	2.81177	3.16022	C7Y8YACXX_8_7963.sorted.filtered_peak_2528
chr1	183811776	183812284	509	18.68	4.26307	2.46834	1.99392	C7Y8YACXX_8_7963.sorted.filtered_peak_2529
chr1	183884911	183885798	888	36.30	12.49432	3.62108	9.83916	C7Y8YACXX_8_7963.sorted.filtered_peak_2530
chr1	183925621	183926316	696	61.85	29.82958	5.37813	26.66867	C7Y8YACXX_8_7963.sorted.filtered_peak_2531
chr1	183937240	183937512	273	16.89	4.94186	2.86064	2.58554	C7Y8YACXX_8_7963.sorted.filtered_peak_2532
chr1	184002938	184003187	250	21.85	4.81837	2.51458	2.47290	C7Y8YACXX_8_7963.sorted.filtered_peak_2533
chr1	184020421	184021413	993	35.39	11.87780	3.65329	9.20132	C7Y8YACXX_8_7963.sorted.filtered_peak_2534
chr1	184044405	184044723	319	14.46	3.34186	2.33367	1.21056	C7Y8YACXX_8_7963.sorted.filtered_peak_2535
chr1	184129432	184129857	426	29.43	7.18787	2.83896	4.68295	C7Y8YACXX_8_7963.sorted.filtered_peak_2536
chr1	184130493	184130928	436	26.05	5.70789	2.58008	3.30563	C7Y8YACXX_8_7963.sorted.filtered_peak_2537
chr1	184170816	184171065	250	14.83	4.12971	2.66112	1.85039	C7Y8YACXX_8_7963.sorted.filtered_peak_2538
chr1	184211655	184212127	473	20.21	6.04949	3.04737	3.60917	C7Y8YACXX_8_7963.sorted.filtered_peak_2539
chr1	184355758	184357022	1265	24.06	4.01389	2.16724	1.77059	C7Y8YACXX_8_7963.sorted.filtered_peak_2540
chr1	184460777	184461764	988	25.09	7.23180	3.03415	4.76985	C7Y8YACXX_8_7963.sorted.filtered_peak_2541
chr1	184712137	184712639	503	31.13	9.24042	3.25852	6.65754	C7Y8YACXX_8_7963.sorted.filtered_peak_2542
chr1	184714986	184715520	535	26.91	6.23846	2.67200	3.81568	C7Y8YACXX_8_7963.sorted.filtered_peak_2543
chr1	184723447	184724755	1309	77.87	31.73039	4.44871	28.51557	C7Y8YACXX_8_7963.sorted.filtered_peak_2544
chr1	184809634	184810255	622	33.09	11.03223	3.59893	8.38051	C7Y8YACXX_8_7963.sorted.filtered_peak_2545
chr1	184812891	184813274	384	23.97	7.13891	3.15042	4.63638	C7Y8YACXX_8_7963.sorted.filtered_peak_2546
chr1	184836000	184836978	979	34.52	10.77193	3.34340	8.17930	C7Y8YACXX_8_7963.sorted.filtered_peak_2547
chr1	184859605	184860092	488	25.10	6.93199	2.97898	4.46289	C7Y8YACXX_8_7963.sorted.filtered_peak_2548
chr1	184922743	184923017	275	17.93	4.64546	2.65878	2.32986	C7Y8YACXX_8_7963.sorted.filtered_peak_2549
chr1	184942661	184943935	1275	28.41	5.46760	2.41699	3.08337	C7Y8YACXX_8_7963.sorted.filtered_peak_2550
chr1	184951082	184951582	501	24.28	7.92911	3.35573	5.40323	C7Y8YACXX_8_7963.sorted.filtered_peak_2551
chr1	185014138	185015061	924	33.82	8.90420	3.00499	6.34301	C7Y8YACXX_8_7963.sorted.filtered_peak_2552
chr1	185125525	185126926	1402	80.64	28.31941	4.09670	25.17873	C7Y8YACXX_8_7963.sorted.filtered_peak_2553
chr1	185139486	185139883	398	15.96	3.70051	2.40189	1.49317	C7Y8YACXX_8_7963.sorted.filtered_peak_2554
chr1	185147849	185148102	254	17.54	4.64173	2.68340	2.32182	C7Y8YACXX_8_7963.sorted.filtered_peak_2555
chr1	185250471	185250785	315	18.62	5.05731	2.77894	2.69835	C7Y8YACXX_8_7963.sorted.filtered_peak_2556
chr1	185285221	185287284	2064	54.89	13.04539	2.83950	10.39008	C7Y8YACXX_8_7963.sorted.filtered_peak_2557
chr1	185307720	185308688	969	32.63	10.09132	3.39205	7.46907	C7Y8YACXX_8_7963.sorted.filtered_peak_2558
chr1	185315242	185315629	388	14.22	3.26364	2.31310	1.13637	C7Y8YACXX_8_7963.sorted.filtered_peak_2559
chr1	185381512	185381793	282	14.47	3.91056	2.58181	1.68492	C7Y8YACXX_8_7963.sorted.filtered_peak_2560
chr1	185389737	185390352	616	35.20	11.45416	3.60473	8.76925	C7Y8YACXX_8_7963.sorted.filtered_peak_2561
chr1	185408841	185409621	781	39.46	13.09017	3.74923	10.34573	C7Y8YACXX_8_7963.sorted.filtered_peak_2562
chr1	185528915	185529550	636	46.74	16.96642	4.05821	14.13035	C7Y8YACXX_8_7963.sorted.filtered_peak_2563
chr1	185535998	185536646	649	37.61	13.26342	3.80389	10.55285	C7Y8YACXX_8_7963.sorted.filtered_peak_2564
chr1	185537535	185537959	425	21.15	3.79741	2.20538	1.56953	C7Y8YACXX_8_7963.sorted.filtered_peak_2565
chr1	185565108	185565462	355	17.88	5.14703	2.84627	2.79885	C7Y8YACXX_8_7963.sorted.filtered_peak_2566
chr1	185605782	185606295	514	14.66	4.05875	2.63330	1.79950	C7Y8YACXX_8_7963.sorted.filtered_peak_2567
chr1	185639544	185639804	261	18.38	4.70823	2.66131	2.38004	C7Y8YACXX_8_7963.sorted.filtered_peak_2568
chr1	185704539	185704839	301	14.44	3.40913	2.36391	1.24646	C7Y8YACXX_8_7963.sorted.filtered_peak_2569
chr1	186252368	186252888	521	13.51	3.45246	2.43899	1.27406	C7Y8YACXX_8_7963.sorted.filtered_peak_2570
chr1	186343804	186345313	1510	72.57	25.99743	3.89207	22.95383	C7Y8YACXX_8_7963.sorted.filtered_peak_2571
chr1	186373589	186373952	364	19.07	5.45054	2.89352	3.05899	C7Y8YACXX_8_7963.sorted.filtered_peak_2572
chr1	186411717	186411988	272	15.69	4.06034	2.56696	1.80272	C7Y8YACXX_8_7963.sorted.filtered_peak_2573
chr1	186565097	186565346	250	16.30	4.39627	2.67311	2.09349	C7Y8YACXX_8_7963.sorted.filtered_peak_2574
chr1	186587533	186587917	385	24.18	6.90108	3.02583	4.43696	C7Y8YACXX_8_7963.sorted.filtered_peak_2575
chr1	186590048	186590385	338	20.38	5.31891	2.72944	2.97375	C7Y8YACXX_8_7963.sorted.filtered_peak_2576
chr1	186642153	186642542	390	13.15	3.27572	2.37980	1.12675	C7Y8YACXX_8_7963.sorted.filtered_peak_2577
chr1	186649222	186649975	754	31.12	8.93292	3.18365	6.36367	C7Y8YACXX_8_7963.sorted.filtered_peak_2578
chr1	186676053	186676320	268	16.51	4.68797	2.77801	2.36021	C7Y8YACXX_8_7963.sorted.filtered_peak_2579
chr1	186707819	186708295	477	18.38	4.32037	2.51696	2.02807	C7Y8YACXX_8_7963.sorted.filtered_peak_2580
chr1	186745018	186745611	594	17.68	5.04342	2.83028	2.69680	C7Y8YACXX_8_7963.sorted.filtered_peak_2581
chr1	186762702	186763088	387	18.05	5.73383	3.06916	3.33355	C7Y8YACXX_8_7963.sorted.filtered_peak_2582
chr1	186797893	186798187	295	18.87	5.86636	3.07266	3.44476	C7Y8YACXX_8_7963.sorted.filtered_peak_2583
chr1	186834639	186834988	350	13.12	3.25740	2.37356	1.11177	C7Y8YACXX_8_7963.sorted.filtered_peak_2584
chr1	192446799	192447077	279	19.48	5.86212	3.01426	3.44983	C7Y8YACXX_8_7963.sorted.filtered_peak_2585
chr1	192475934	192476301	368	15.56	4.55017	2.78396	2.23808	C7Y8YACXX_8_7963.sorted.filtered_peak_2586
chr1	192485663	192486584	922	37.00	11.96584	3.50995	9.30594	C7Y8YACXX_8_7963.sorted.filtered_peak_2587
chr1	192499569	192500521	953	16.14	3.62325	2.36070	1.43884	C7Y8YACXX_8_7963.sorted.filtered_peak_2588
chr1	192507868	192508559	692	28.67	8.30305	3.15806	5.76469	C7Y8YACXX_8_7963.sorted.filtered_peak_2589
chr1	192514188	192514560	373	27.88	6.89007	2.81284	4.41841	C7Y8YACXX_8_7963.sorted.filtered_peak_2590
chr1	192515533	192516185	653	25.24	4.32417	2.21537	2.04798	C7Y8YACXX_8_7963.sorted.filtered_peak_2591
chr1	192520050	192520465	416	27.88	5.06770	2.32601	2.72544	C7Y8YACXX_8_7963.sorted.filtered_peak_2592
chr1	192521906	192522159	254	22.75	4.04319	2.22257	1.78776	C7Y8YACXX_8_7963.sorted.filtered_peak_2593
chr1	192528637	192529069	433	22.81	5.45957	2.66567	3.06946	C7Y8YACXX_8_7963.sorted.filtered_peak_2594
chr1	192544522	192545092	571	60.96	19.18965	3.69054	16.28924	C7Y8YACXX_8_7963.sorted.filtered_peak_2595
chr1	192548392	192548658	267	31.10	4.39558	2.07835	2.09839	C7Y8YACXX_8_7963.sorted.filtered_peak_2596
chr1	192578369	192578748	380	15.76	3.51309	2.33626	1.34328	C7Y8YACXX_8_7963.sorted.filtered_peak_2597
chr1	192774976	192775294	319	44.08	7.96078	2.45968	5.43304	C7Y8YACXX_8_7963.sorted.filtered_peak_2598
chr1	192776479	192776729	251	34.24	3.88651	1.89558	1.65732	C7Y8YACXX_8_7963.sorted.filtered_peak_2599
chr1	192777539	192778583	1045	55.01	12.92018	2.96669	10.19535	C7Y8YACXX_8_7963.sorted.filtered_peak_2600
chr1	193027635	193029084	1450	56.06	18.88887	3.69212	16.03144	C7Y8YACXX_8_7963.sorted.filtered_peak_2601
chr1	193040186	193040435	250	15.25	3.87854	2.52130	1.63740	C7Y8YACXX_8_7963.sorted.filtered_peak_2602
chr1	193073721	193074930	1210	25.89	7.48809	3.05910	5.00336	C7Y8YACXX_8_7963.sorted.filtered_peak_2603
chr1	193090686	193091775	1090	61.87	22.35292	4.09599	19.38068	C7Y8YACXX_8_7963.sorted.filtered_peak_2604
chr1	193152346	193152717	372	21.31	4.17878	2.32238	1.90877	C7Y8YACXX_8_7963.sorted.filtered_peak_2605
chr1	193209933	193210945	1013	28.22	9.16273	3.37000	6.61367	C7Y8YACXX_8_7963.sorted.filtered_peak_2606
chr1	193280395	193280776	382	20.97	6.15114	3.00331	3.72383	C7Y8YACXX_8_7963.sorted.filtered_peak_2607
chr1	193337508	193337830	323	20.69	6.42440	3.12373	3.97692	C7Y8YACXX_8_7963.sorted.filtered_peak_2608
chr1	193375970	193376447	478	18.93	5.36487	2.85379	3.00121	C7Y8YACXX_8_7963.sorted.filtered_peak_2609
chr1	193387422	193387837	416	16.95	4.00019	2.46607	1.76046	C7Y8YACXX_8_7963.sorted.filtered_peak_2610
chr1	193418099	193418443	345	19.48	6.96412	3.44248	4.48439	C7Y8YACXX_8_7963.sorted.filtered_peak_2611
chr1	193448272	193448805	534	43.63	18.89643	4.77795	15.99509	C7Y8YACXX_8_7963.sorted.filtered_peak_2612
chr1	193455957	193456384	428	14.82	3.48327	2.37495	1.31929	C7Y8YACXX_8_7963.sorted.filtered_peak_2613
chr1	193508759	193509662	904	27.32	7.05893	2.90341	4.57000	C7Y8YACXX_8_7963.sorted.filtered_peak_2614
chr1	193538822	193539389	568	15.89	4.73474	2.84013	2.40092	C7Y8YACXX_8_7963.sorted.filtered_peak_2615
chr1	193561450	193561816	367	27.71	9.05574	3.44830	6.47765	C7Y8YACXX_8_7963.sorted.filtered_peak_2616
chr1	193727614	193727881	268	13.49	3.44279	2.43617	1.26487	C7Y8YACXX_8_7963.sorted.filtered_peak_2617
chr1	194021595	194021942	348	16.14	4.12904	2.56324	1.87809	C7Y8YACXX_8_7963.sorted.filtered_peak_2618
chr1	194858367	194858661	295	16.28	4.86214	2.86637	2.52713	C7Y8YACXX_8_7963.sorted.filtered_peak_2619
chr1	195143327	195143626	300	13.43	3.41088	2.42584	1.23729	C7Y8YACXX_8_7963.sorted.filtered_peak_2620
chr1	195164555	195165110	556	29.43	10.14912	3.61440	7.54418	C7Y8YACXX_8_7963.sorted.filtered_peak_2621
chr1	196620648	196621280	633	23.36	6.11175	2.83167	3.68594	C7Y8YACXX_8_7963.sorted.filtered_peak_2622
chr1	196653324	196653581	258	15.79	4.65669	2.82298	2.32158	C7Y8YACXX_8_7963.sorted.filtered_peak_2623
chr1	197115374	197116254	881	44.12	15.34258	3.80646	12.57183	C7Y8YACXX_8_7963.sorted.filtered_peak_2624
chr1	197169788	197170979	1192	55.93	20.85622	3.99850	17.95042	C7Y8YACXX_8_7963.sorted.filtered_peak_2625
chr1	197450349	197450607	259	20.43	5.25686	2.74326	2.87372	C7Y8YACXX_8_7963.sorted.filtered_peak_2626
chr1	197584219	197584610	392	14.80	3.50022	2.37955	1.34566	C7Y8YACXX_8_7963.sorted.filtered_peak_2627
chr1	197652904	197653153	250	13.98	3.69061	2.51846	1.47334	C7Y8YACXX_8_7963.sorted.filtered_peak_2628
chr1	197744110	197745216	1107	41.23	9.48178	2.80447	6.90043	C7Y8YACXX_8_7963.sorted.filtered_peak_2629
chr1	197745572	197745821	250	33.49	5.30426	2.22826	2.92351	C7Y8YACXX_8_7963.sorted.filtered_peak_2630
chr1	197838042	197838474	433	16.24	4.43140	2.68937	2.12644	C7Y8YACXX_8_7963.sorted.filtered_peak_2631
chr1	197871500	197872240	741	41.69	14.54159	3.84986	11.78267	C7Y8YACXX_8_7963.sorted.filtered_peak_2632
chr1	197918204	197918771	568	21.28	6.30348	3.04030	3.86377	C7Y8YACXX_8_7963.sorted.filtered_peak_2633
chr1	198057564	198058100	537	15.82	4.05015	2.55671	1.79910	C7Y8YACXX_8_7963.sorted.filtered_peak_2634
chr1	198071577	198072076	500	19.94	5.82679	2.94141	3.43667	C7Y8YACXX_8_7963.sorted.filtered_peak_2635
chr1	198125457	198127069	1613	37.81	6.88591	2.37793	4.44986	C7Y8YACXX_8_7963.sorted.filtered_peak_2636
chr1	198127965	198128584	620	42.46	8.95118	2.69015	6.37711	C7Y8YACXX_8_7963.sorted.filtered_peak_2637
chr1	198136486	198137090	605	27.40	6.58362	2.74010	4.14273	C7Y8YACXX_8_7963.sorted.filtered_peak_2638
chr1	198157214	198157662	449	30.27	9.82252	3.44545	7.23974	C7Y8YACXX_8_7963.sorted.filtered_peak_2639
chr1	198252078	198252498	421	16.65	3.65662	2.34971	1.45019	C7Y8YACXX_8_7963.sorted.filtered_peak_2640
chr1	198322392	198322922	531	17.53	4.45780	2.61795	2.15387	C7Y8YACXX_8_7963.sorted.filtered_peak_2641
chr1	198489654	198490027	374	20.97	4.44948	2.42026	2.16119	C7Y8YACXX_8_7963.sorted.filtered_peak_2642
chr1	198492348	198492626	279	23.05	5.20555	2.57103	2.83866	C7Y8YACXX_8_7963.sorted.filtered_peak_2643
chr1	198503998	198504437	440	16.73	3.62592	2.33286	1.42366	C7Y8YACXX_8_7963.sorted.filtered_peak_2644
chr1	198519192	198519441	250	15.94	3.80506	2.44935	1.57386	C7Y8YACXX_8_7963.sorted.filtered_peak_2645
chr1	198525976	198526427	452	27.62	8.49509	3.31219	5.92924	C7Y8YACXX_8_7963.sorted.filtered_peak_2646
chr1	198533739	198534154	416	23.50	9.55913	4.00830	6.96085	C7Y8YACXX_8_7963.sorted.filtered_peak_2647
chr1	198581841	198582140	300	20.17	3.55089	2.15732	1.37367	C7Y8YACXX_8_7963.sorted.filtered_peak_2648
chr1	198589873	198591043	1171	46.00	11.55659	3.05152	8.87728	C7Y8YACXX_8_7963.sorted.filtered_peak_2649
chr1	198607635	198608428	794	32.18	7.73911	2.78437	5.25718	C7Y8YACXX_8_7963.sorted.filtered_peak_2650
chr1	198625563	198626008	446	35.46	6.76709	2.47743	4.30320	C7Y8YACXX_8_7963.sorted.filtered_peak_2651
chr1	198626631	198626987	357	36.23	8.02738	2.71038	5.51206	C7Y8YACXX_8_7963.sorted.filtered_peak_2652
chr1	198638231	198638586	356	32.46	8.18346	2.92965	5.64069	C7Y8YACXX_8_7963.sorted.filtered_peak_2653
chr1	198650868	198651511	644	66.05	20.53862	3.68223	17.59665	C7Y8YACXX_8_7963.sorted.filtered_peak_2654
chr1	198889144	198889484	341	17.81	3.56571	2.25840	1.37958	C7Y8YACXX_8_7963.sorted.filtered_peak_2655
chr1	198906204	198906779	576	21.79	4.38689	2.36700	2.10005	C7Y8YACXX_8_7963.sorted.filtered_peak_2656
chr1	198998864	198999113	250	14.68	4.06732	2.63624	1.80643	C7Y8YACXX_8_7963.sorted.filtered_peak_2657
chr1	199010635	199011217	583	43.88	17.69845	4.40879	14.84961	C7Y8YACXX_8_7963.sorted.filtered_peak_2658
chr1	199058902	199059293	392	22.68	9.21932	3.96662	6.63672	C7Y8YACXX_8_7963.sorted.filtered_peak_2659
chr1	199082537	199083031	495	14.58	3.58101	2.43110	1.38549	C7Y8YACXX_8_7963.sorted.filtered_peak_2660
chr1	199142420	199142939	520	26.51	7.68184	3.11708	5.16784	C7Y8YACXX_8_7963.sorted.filtered_peak_2661
chr1	199171440	199171894	455	15.50	3.92956	2.51922	1.70134	C7Y8YACXX_8_7963.sorted.filtered_peak_2662
chr1	199910997	199911277	281	15.43	4.46808	2.76184	2.15903	C7Y8YACXX_8_7963.sorted.filtered_peak_2663
chr1	200008534	200008841	308	16.79	4.27292	2.58806	1.98672	C7Y8YACXX_8_7963.sorted.filtered_peak_2664
chr1	200098667	200099094	428	22.03	6.16729	2.93278	3.74424	C7Y8YACXX_8_7963.sorted.filtered_peak_2665
chr1	200108791	200109040	250	18.79	4.94670	2.72141	2.60417	C7Y8YACXX_8_7963.sorted.filtered_peak_2666
chr1	200122305	200122725	421	26.82	5.42346	2.47251	3.03502	C7Y8YACXX_8_7963.sorted.filtered_peak_2667
chr1	200123215	200123684	470	44.67	16.31992	4.06387	13.50236	C7Y8YACXX_8_7963.sorted.filtered_peak_2668
chr1	200130790	200131086	297	13.49	3.44268	2.43635	1.26418	C7Y8YACXX_8_7963.sorted.filtered_peak_2669
chr1	200195426	200195846	421	16.90	3.76480	2.38042	1.53905	C7Y8YACXX_8_7963.sorted.filtered_peak_2670
chr1	200271237	200271864	628	28.47	8.31746	3.14531	5.80082	C7Y8YACXX_8_7963.sorted.filtered_peak_2671
chr1	200276545	200276847	303	22.66	5.63027	2.73273	3.22901	C7Y8YACXX_8_7963.sorted.filtered_peak_2672
chr1	200378606	200379617	1012	53.76	20.74092	4.31212	17.79915	C7Y8YACXX_8_7963.sorted.filtered_peak_2673
chr1	200384846	200385268	423	13.27	3.25452	2.36233	1.13459	C7Y8YACXX_8_7963.sorted.filtered_peak_2674
chr1	200442815	200443304	490	18.99	4.73350	2.62476	2.41107	C7Y8YACXX_8_7963.sorted.filtered_peak_2675
chr1	200452476	200452971	496	21.66	7.06140	3.26957	4.58262	C7Y8YACXX_8_7963.sorted.filtered_peak_2676
chr1	200589610	200590385	776	33.75	10.78810	3.48187	8.15053	C7Y8YACXX_8_7963.sorted.filtered_peak_2677
chr1	200594621	200594870	250	21.87	3.38786	2.04896	1.23043	C7Y8YACXX_8_7963.sorted.filtered_peak_2678
chr1	200597430	200597743	314	20.63	4.86033	2.58526	2.52083	C7Y8YACXX_8_7963.sorted.filtered_peak_2679
chr1	200638456	200639570	1115	53.35	19.46884	4.22241	16.54246	C7Y8YACXX_8_7963.sorted.filtered_peak_2680
chr1	200707691	200708167	477	21.59	4.31579	2.34884	2.04764	C7Y8YACXX_8_7963.sorted.filtered_peak_2681
chr1	200857384	200857967	584	25.41	6.90627	2.96034	4.42963	C7Y8YACXX_8_7963.sorted.filtered_peak_2682
chr1	200874783	200875276	494	18.50	5.47349	2.92280	3.10826	C7Y8YACXX_8_7963.sorted.filtered_peak_2683
chr1	200988478	200988974	497	45.94	9.64485	2.71962	7.03261	C7Y8YACXX_8_7963.sorted.filtered_peak_2684
chr1	200992608	200993053	446	54.98	14.26515	3.12860	11.52590	C7Y8YACXX_8_7963.sorted.filtered_peak_2685
chr1	201083252	201083939	688	22.16	6.14785	2.91085	3.72826	C7Y8YACXX_8_7963.sorted.filtered_peak_2686
chr1	201123301	201123875	575	38.66	14.52378	3.94842	11.79885	C7Y8YACXX_8_7963.sorted.filtered_peak_2687
chr1	201139830	201140178	349	23.69	6.65317	2.99579	4.18643	C7Y8YACXX_8_7963.sorted.filtered_peak_2688
chr1	201404816	201405114	299	21.86	8.22509	3.73459	5.66179	C7Y8YACXX_8_7963.sorted.filtered_peak_2689
chr1	201417301	201417557	257	17.95	4.45904	2.59181	2.15389	C7Y8YACXX_8_7963.sorted.filtered_peak_2690
chr1	201438089	201438632	544	21.15	5.38837	2.73305	3.00542	C7Y8YACXX_8_7963.sorted.filtered_peak_2691
chr1	201449345	201450121	777	32.40	8.42251	2.98694	5.86987	C7Y8YACXX_8_7963.sorted.filtered_peak_2692
chr1	201451117	201451554	438	25.98	5.03934	2.39048	2.69084	C7Y8YACXX_8_7963.sorted.filtered_peak_2693
chr1	201475834	201476662	829	25.45	6.43338	2.77381	4.01426	C7Y8YACXX_8_7963.sorted.filtered_peak_2694
chr1	201528783	201529067	285	18.62	5.60462	2.98615	3.21085	C7Y8YACXX_8_7963.sorted.filtered_peak_2695
chr1	201797857	201798698	842	49.69	18.95378	4.18149	16.07124	C7Y8YACXX_8_7963.sorted.filtered_peak_2696
chr1	201924288	201925143	856	51.94	23.01833	5.01987	20.00401	C7Y8YACXX_8_7963.sorted.filtered_peak_2697
chr1	201951424	201952303	880	23.09	7.05453	3.14512	4.57755	C7Y8YACXX_8_7963.sorted.filtered_peak_2698
chr1	201978677	201978940	264	19.86	5.33904	2.80974	2.94816	C7Y8YACXX_8_7963.sorted.filtered_peak_2699
chr1	202074867	202075190	324	13.47	3.43620	2.43354	1.26053	C7Y8YACXX_8_7963.sorted.filtered_peak_2700
chr1	202104399	202104950	552	17.77	4.65674	2.65727	2.35391	C7Y8YACXX_8_7963.sorted.filtered_peak_2701
chr1	202113604	202114033	430	23.79	4.95256	2.46192	2.60317	C7Y8YACXX_8_7963.sorted.filtered_peak_2702
chr1	202114374	202114712	339	21.66	3.91395	2.21896	1.67987	C7Y8YACXX_8_7963.sorted.filtered_peak_2703
chr1	202123956	202124241	286	16.99	4.31636	2.59384	2.02511	C7Y8YACXX_8_7963.sorted.filtered_peak_2704
chr1	202129162	202129847	686	26.86	3.82683	2.03757	1.60054	C7Y8YACXX_8_7963.sorted.filtered_peak_2705
chr1	202133862	202134162	301	37.81	8.17609	2.70277	5.63500	C7Y8YACXX_8_7963.sorted.filtered_peak_2706
chr1	202236934	202237183	250	13.74	3.51174	2.45298	1.33715	C7Y8YACXX_8_7963.sorted.filtered_peak_2707
chr1	202264667	202265065	399	31.89	13.60401	4.47109	10.85909	C7Y8YACXX_8_7963.sorted.filtered_peak_2708
chr1	202310791	202311543	753	50.58	22.41026	4.88898	19.43211	C7Y8YACXX_8_7963.sorted.filtered_peak_2709
chr1	202317371	202318312	942	56.85	23.69100	4.47934	20.70465	C7Y8YACXX_8_7963.sorted.filtered_peak_2710
chr1	202598246	202598693	448	26.82	12.39351	4.67756	9.68813	C7Y8YACXX_8_7963.sorted.filtered_peak_2711
chr1	202779720	202780613	894	42.68	11.49134	3.06144	8.87519	C7Y8YACXX_8_7963.sorted.filtered_peak_2712
chr1	202804502	202805066	565	26.52	8.23536	3.26114	5.71070	C7Y8YACXX_8_7963.sorted.filtered_peak_2713
chr1	202817447	202817784	338	18.18	4.29120	2.50878	2.00832	C7Y8YACXX_8_7963.sorted.filtered_peak_2714
chr1	202830389	202830837	449	17.53	3.60514	2.28815	1.40392	C7Y8YACXX_8_7963.sorted.filtered_peak_2715
chr1	202857566	202858729	1164	78.99	35.85270	5.13580	32.53409	C7Y8YACXX_8_7963.sorted.filtered_peak_2716
chr1	202895880	202896712	833	44.91	19.80021	4.81052	16.88600	C7Y8YACXX_8_7963.sorted.filtered_peak_2717
chr1	202926932	202927886	955	40.27	14.19414	3.76337	11.47927	C7Y8YACXX_8_7963.sorted.filtered_peak_2718
chr1	202936092	202936962	871	37.05	11.23725	3.39814	8.57608	C7Y8YACXX_8_7963.sorted.filtered_peak_2719
chr1	202968426	202968969	544	18.98	6.17090	3.14783	3.75069	C7Y8YACXX_8_7963.sorted.filtered_peak_2720
chr1	202976020	202977236	1217	36.38	12.55392	3.57387	9.90093	C7Y8YACXX_8_7963.sorted.filtered_peak_2721
chr1	202995048	202995955	908	24.26	6.47901	2.87305	4.04495	C7Y8YACXX_8_7963.sorted.filtered_peak_2722
chr1	203236447	203237100	654	37.81	11.36285	3.35470	8.71868	C7Y8YACXX_8_7963.sorted.filtered_peak_2723
chr1	203240194	203240514	321	32.72	5.95499	2.39095	3.53638	C7Y8YACXX_8_7963.sorted.filtered_peak_2724
chr1	203242260	203242593	334	30.92	5.98362	2.45577	3.56599	C7Y8YACXX_8_7963.sorted.filtered_peak_2725
chr1	203256206	203257033	828	54.68	9.29596	2.40045	6.73303	C7Y8YACXX_8_7963.sorted.filtered_peak_2726
chr1	203258458	203259225	768	57.83	11.00520	2.58864	8.35800	C7Y8YACXX_8_7963.sorted.filtered_peak_2727
chr1	203259481	203259969	489	64.21	14.06081	2.85593	11.30472	C7Y8YACXX_8_7963.sorted.filtered_peak_2728
chr1	203274040	203274993	954	59.28	18.51562	3.64799	15.63651	C7Y8YACXX_8_7963.sorted.filtered_peak_2729
chr1	203285761	203286010	250	17.83	3.50553	2.23584	1.33802	C7Y8YACXX_8_7963.sorted.filtered_peak_2730
chr1	203289931	203290435	505	33.03	7.92200	2.83114	5.39597	C7Y8YACXX_8_7963.sorted.filtered_peak_2731
chr1	203296194	203297386	1193	58.97	17.84916	3.56036	14.98379	C7Y8YACXX_8_7963.sorted.filtered_peak_2732
chr1	203394578	203394988	411	13.02	3.20762	2.35661	1.07106	C7Y8YACXX_8_7963.sorted.filtered_peak_2733
chr1	203456527	203457374	848	24.19	7.35950	3.19228	4.85378	C7Y8YACXX_8_7963.sorted.filtered_peak_2734
chr1	203473772	203474096	325	18.02	5.47282	2.97619	3.08511	C7Y8YACXX_8_7963.sorted.filtered_peak_2735
chr1	203507331	203507580	250	17.26	4.66778	2.71708	2.34400	C7Y8YACXX_8_7963.sorted.filtered_peak_2736
chr1	203562499	203563143	645	16.81	4.97318	2.85879	2.63411	C7Y8YACXX_8_7963.sorted.filtered_peak_2737
chr1	203576271	203576830	560	40.50	20.05674	5.38377	17.13537	C7Y8YACXX_8_7963.sorted.filtered_peak_2738
chr1	203582078	203582620	543	18.91	5.70371	2.97900	3.32476	C7Y8YACXX_8_7963.sorted.filtered_peak_2739
chr1	203594743	203596031	1289	38.93	7.42238	2.50883	4.91498	C7Y8YACXX_8_7963.sorted.filtered_peak_2740
chr1	203618721	203619909	1189	23.22	3.95641	2.17815	1.72023	C7Y8YACXX_8_7963.sorted.filtered_peak_2741
chr1	203621980	203622674	695	31.72	7.68998	2.79105	5.20374	C7Y8YACXX_8_7963.sorted.filtered_peak_2742
chr1	203630391	203630640	250	18.26	4.58279	2.62027	2.26608	C7Y8YACXX_8_7963.sorted.filtered_peak_2743
chr1	203642716	203643645	930	50.54	19.58447	4.15103	16.71878	C7Y8YACXX_8_7963.sorted.filtered_peak_2744
chr1	203651696	203652215	520	26.16	10.03179	3.92082	7.40256	C7Y8YACXX_8_7963.sorted.filtered_peak_2745
chr1	203713275	203713778	504	17.08	5.06890	2.87991	2.72000	C7Y8YACXX_8_7963.sorted.filtered_peak_2746
chr1	203733560	203734945	1386	30.17	9.85000	3.36165	7.28387	C7Y8YACXX_8_7963.sorted.filtered_peak_2747
chr1	203754573	203755067	495	13.55	3.47541	2.44614	1.29445	C7Y8YACXX_8_7963.sorted.filtered_peak_2748
chr1	203764399	203765792	1394	34.15	11.74400	3.44538	9.15279	C7Y8YACXX_8_7963.sorted.filtered_peak_2749
chr1	203830409	203831116	708	54.54	24.45122	4.97736	21.40954	C7Y8YACXX_8_7963.sorted.filtered_peak_2750
chr1	203889572	203889919	348	22.48	9.09117	3.94713	6.50954	C7Y8YACXX_8_7963.sorted.filtered_peak_2751
chr1	203900952	203901447	496	17.11	5.41599	3.04478	3.01559	C7Y8YACXX_8_7963.sorted.filtered_peak_2752
chr1	204098012	204098481	470	15.84	3.49836	2.32531	1.33731	C7Y8YACXX_8_7963.sorted.filtered_peak_2753
chr1	204131637	204131970	334	16.99	5.07049	2.90206	2.70930	C7Y8YACXX_8_7963.sorted.filtered_peak_2754
chr1	204332499	204333082	584	24.42	6.58601	2.92476	4.12929	C7Y8YACXX_8_7963.sorted.filtered_peak_2755
chr1	204347243	204347515	273	20.40	5.81842	2.93572	3.40720	C7Y8YACXX_8_7963.sorted.filtered_peak_2756
chr1	204367642	204368138	497	17.63	4.94046	2.78858	2.60533	C7Y8YACXX_8_7963.sorted.filtered_peak_2757
chr1	204380423	204381401	979	67.36	24.78980	4.15370	21.74644	C7Y8YACXX_8_7963.sorted.filtered_peak_2758
chr1	204400467	204400716	250	17.01	4.43570	2.64201	2.12964	C7Y8YACXX_8_7963.sorted.filtered_peak_2759
chr1	204415519	204415899	381	24.03	6.97904	3.08895	4.48785	C7Y8YACXX_8_7963.sorted.filtered_peak_2760
chr1	204422155	204422697	543	37.23	14.74979	4.31196	11.95984	C7Y8YACXX_8_7963.sorted.filtered_peak_2761
chr1	204430736	204431158	423	21.01	5.77877	2.86955	3.37705	C7Y8YACXX_8_7963.sorted.filtered_peak_2762
chr1	204463100	204464544	1445	41.04	10.62597	3.07330	7.98506	C7Y8YACXX_8_7963.sorted.filtered_peak_2763
chr1	204472349	204472645	297	33.84	6.29618	2.43944	3.85043	C7Y8YACXX_8_7963.sorted.filtered_peak_2764
chr1	204475585	204476731	1147	47.77	14.51609	3.47503	11.76084	C7Y8YACXX_8_7963.sorted.filtered_peak_2765
chr1	204485212	204486030	819	69.28	26.96755	4.57990	23.84985	C7Y8YACXX_8_7963.sorted.filtered_peak_2766
chr1	204490316	204490719	404	39.76	10.92796	3.20722	8.27209	C7Y8YACXX_8_7963.sorted.filtered_peak_2767
chr1	204513426	204513988	563	28.33	9.63636	3.49874	7.07404	C7Y8YACXX_8_7963.sorted.filtered_peak_2768
chr1	204534818	204535286	469	19.15	4.94755	2.69431	2.60570	C7Y8YACXX_8_7963.sorted.filtered_peak_2769
chr1	204547951	204548820	870	22.70	6.18273	2.85115	3.78935	C7Y8YACXX_8_7963.sorted.filtered_peak_2770
chr1	204760986	204761257	272	16.69	4.74175	2.78852	2.40582	C7Y8YACXX_8_7963.sorted.filtered_peak_2771
chr1	204775961	204776728	768	38.91	16.67249	4.68618	13.83031	C7Y8YACXX_8_7963.sorted.filtered_peak_2772
chr1	205030591	205030841	251	17.50	4.11206	2.48393	1.84307	C7Y8YACXX_8_7963.sorted.filtered_peak_2773
chr1	205090830	205091760	931	60.63	27.95064	5.19557	24.83768	C7Y8YACXX_8_7963.sorted.filtered_peak_2774
chr1	205110727	205111324	598	18.70	5.98998	3.11667	3.57274	C7Y8YACXX_8_7963.sorted.filtered_peak_2775
chr1	205140537	205141018	482	31.44	12.32744	4.15478	9.61060	C7Y8YACXX_8_7963.sorted.filtered_peak_2776
chr1	205168741	205169195	455	18.62	5.51380	2.93323	3.13677	C7Y8YACXX_8_7963.sorted.filtered_peak_2777
chr1	205180184	205181315	1132	50.14	19.92993	4.33659	17.03151	C7Y8YACXX_8_7963.sorted.filtered_peak_2778
chr1	205196790	205197206	417	34.38	7.16267	2.61890	4.66257	C7Y8YACXX_8_7963.sorted.filtered_peak_2779
chr1	205197907	205198191	285	30.03	5.04704	2.25679	2.69921	C7Y8YACXX_8_7963.sorted.filtered_peak_2780
chr1	205198654	205199125	472	40.46	10.24430	3.02840	7.61271	C7Y8YACXX_8_7963.sorted.filtered_peak_2781
chr1	205242600	205242875	276	21.93	5.28639	2.66530	2.90306	C7Y8YACXX_8_7963.sorted.filtered_peak_2782
chr1	205253907	205254282	376	48.43	7.80336	2.32854	5.28646	C7Y8YACXX_8_7963.sorted.filtered_peak_2783
chr1	205254864	205256053	1190	53.57	10.45202	2.59338	7.83802	C7Y8YACXX_8_7963.sorted.filtered_peak_2784
chr1	205257145	205257784	640	73.82	21.81082	3.50586	18.85812	C7Y8YACXX_8_7963.sorted.filtered_peak_2785
chr1	205282668	205283066	399	21.76	5.26096	2.64888	2.90222	C7Y8YACXX_8_7963.sorted.filtered_peak_2786
chr1	205290392	205291244	853	24.51	5.76582	2.67370	3.35438	C7Y8YACXX_8_7963.sorted.filtered_peak_2787
chr1	205366185	205366601	417	13.81	3.60889	2.49000	1.40766	C7Y8YACXX_8_7963.sorted.filtered_peak_2788
chr1	205377201	205377450	250	15.45	4.49538	2.76626	2.19030	C7Y8YACXX_8_7963.sorted.filtered_peak_2789
chr1	205409978	205410514	537	21.54	4.99888	2.58453	2.64496	C7Y8YACXX_8_7963.sorted.filtered_peak_2790
chr1	205449691	205449985	295	17.62	4.07733	2.46025	1.81947	C7Y8YACXX_8_7963.sorted.filtered_peak_2791
chr1	205497986	205498412	427	21.64	5.33168	2.67391	2.97077	C7Y8YACXX_8_7963.sorted.filtered_peak_2792
chr1	205560702	205561495	794	26.61	7.35493	2.98533	4.87947	C7Y8YACXX_8_7963.sorted.filtered_peak_2793
chr1	205562790	205563041	252	21.07	4.53992	2.45416	2.22879	C7Y8YACXX_8_7963.sorted.filtered_peak_2794
chr1	205580377	205580671	295	15.67	4.40971	2.71904	2.11561	C7Y8YACXX_8_7963.sorted.filtered_peak_2795
chr1	205600183	205601712	1530	54.85	15.87963	3.35918	13.07879	C7Y8YACXX_8_7963.sorted.filtered_peak_2796
chr1	205627895	205628380	486	18.16	3.66821	2.28158	1.46518	C7Y8YACXX_8_7963.sorted.filtered_peak_2797
chr1	205680248	205680498	251	19.29	4.91817	2.68400	2.56861	C7Y8YACXX_8_7963.sorted.filtered_peak_2798
chr1	205718123	205719861	1739	58.53	16.71848	3.39042	13.88515	C7Y8YACXX_8_7963.sorted.filtered_peak_2799
chr1	205743385	205744969	1585	41.09	13.13568	3.40952	10.48636	C7Y8YACXX_8_7963.sorted.filtered_peak_2800
chr1	205782045	205782746	702	51.53	20.82818	4.59868	17.86873	C7Y8YACXX_8_7963.sorted.filtered_peak_2801
chr1	205819161	205819490	330	14.87	4.16475	2.66834	1.88967	C7Y8YACXX_8_7963.sorted.filtered_peak_2802
chr1	205888113	205888495	383	21.40	7.29517	3.39003	4.79917	C7Y8YACXX_8_7963.sorted.filtered_peak_2803
chr1	206234432	206234768	337	22.89	6.38424	2.95405	3.94166	C7Y8YACXX_8_7963.sorted.filtered_peak_2804
chr1	206290270	206290647	378	19.97	6.37745	3.17217	3.92836	C7Y8YACXX_8_7963.sorted.filtered_peak_2805
chr1	206310370	206310694	325	19.06	5.78736	2.99256	3.40240	C7Y8YACXX_8_7963.sorted.filtered_peak_2806
chr1	206642876	206643912	1037	27.96	5.07410	2.32746	2.72955	C7Y8YACXX_8_7963.sorted.filtered_peak_2807
chr1	206644158	206644579	422	29.19	5.77778	2.46763	3.37395	C7Y8YACXX_8_7963.sorted.filtered_peak_2808
chr1	206652908	206653185	278	22.03	6.41709	3.04489	3.95546	C7Y8YACXX_8_7963.sorted.filtered_peak_2809
chr1	206677408	206677657	250	19.75	3.57461	2.18264	1.38203	C7Y8YACXX_8_7963.sorted.filtered_peak_2810
chr1	206680470	206680905	436	23.41	4.88165	2.46239	2.53184	C7Y8YACXX_8_7963.sorted.filtered_peak_2811
chr1	206718196	206718613	418	20.54	6.77405	3.25297	4.31643	C7Y8YACXX_8_7963.sorted.filtered_peak_2812
chr1	206725198	206725552	355	31.93	8.05291	2.92937	5.51743	C7Y8YACXX_8_7963.sorted.filtered_peak_2813
chr1	206730118	206730982	865	46.02	10.56754	2.81937	7.95702	C7Y8YACXX_8_7963.sorted.filtered_peak_2814
chr1	206736314	206736738	425	45.32	13.06823	3.38694	10.32943	C7Y8YACXX_8_7963.sorted.filtered_peak_2815
chr1	206748477	206749147	671	43.19	9.82304	2.84647	7.20285	C7Y8YACXX_8_7963.sorted.filtered_peak_2816
chr1	206753260	206753747	488	48.43	10.39268	2.72921	7.78243	C7Y8YACXX_8_7963.sorted.filtered_peak_2817
chr1	206763325	206763897	573	41.81	13.96916	3.70890	11.22722	C7Y8YACXX_8_7963.sorted.filtered_peak_2818
chr1	206785527	206786183	657	58.53	25.69264	4.91474	22.62650	C7Y8YACXX_8_7963.sorted.filtered_peak_2819
chr1	206808562	206809200	639	36.00	11.13216	3.49343	8.45148	C7Y8YACXX_8_7963.sorted.filtered_peak_2820
chr1	206858097	206858424	328	33.09	7.91137	2.84735	5.37208	C7Y8YACXX_8_7963.sorted.filtered_peak_2821
chr1	206858691	206859356	666	27.31	5.21739	2.39102	2.84994	C7Y8YACXX_8_7963.sorted.filtered_peak_2822
chr1	206877107	206877380	274	22.33	4.18843	2.28415	1.91679	C7Y8YACXX_8_7963.sorted.filtered_peak_2823
chr1	206889314	206889792	479	22.46	4.10829	2.25282	1.85230	C7Y8YACXX_8_7963.sorted.filtered_peak_2824
chr1	206890536	206891011	476	27.20	6.47380	2.73957	4.02287	C7Y8YACXX_8_7963.sorted.filtered_peak_2825
chr1	206898979	206899253	275	15.76	3.56219	2.35684	1.37751	C7Y8YACXX_8_7963.sorted.filtered_peak_2826
chr1	206910453	206910869	417	28.17	6.53761	2.71983	4.07409	C7Y8YACXX_8_7963.sorted.filtered_peak_2827
chr1	206931167	206931518	352	22.52	6.28557	2.96204	3.83390	C7Y8YACXX_8_7963.sorted.filtered_peak_2828
chr1	206939683	206940167	485	32.48	9.30351	3.21279	6.71214	C7Y8YACXX_8_7963.sorted.filtered_peak_2829
chr1	206942510	206942988	479	24.60	4.19781	2.20785	1.92063	C7Y8YACXX_8_7963.sorted.filtered_peak_2830
chr1	206957690	206958189	500	36.17	9.23566	3.00935	6.64280	C7Y8YACXX_8_7963.sorted.filtered_peak_2831
chr1	206976444	206977198	755	52.58	20.54680	4.36051	17.61320	C7Y8YACXX_8_7963.sorted.filtered_peak_2832
chr1	206982747	206983109	363	18.95	4.45905	2.53797	2.14977	C7Y8YACXX_8_7963.sorted.filtered_peak_2833
chr1	206990098	206990751	654	24.72	7.65392	3.22432	5.14589	C7Y8YACXX_8_7963.sorted.filtered_peak_2834
chr1	207002600	207002982	383	15.88	3.68138	2.39773	1.47364	C7Y8YACXX_8_7963.sorted.filtered_peak_2835
chr1	207038311	207038613	303	17.03	4.12877	2.50284	1.89207	C7Y8YACXX_8_7963.sorted.filtered_peak_2836
chr1	207085967	207086356	390	17.91	3.93748	2.39094	1.70584	C7Y8YACXX_8_7963.sorted.filtered_peak_2837
chr1	207094979	207095726	748	38.50	11.43646	3.30796	8.79013	C7Y8YACXX_8_7963.sorted.filtered_peak_2838
chr1	207096438	207096765	328	29.05	5.60182	2.41717	3.22577	C7Y8YACXX_8_7963.sorted.filtered_peak_2839
chr1	207224187	207224542	356	30.99	7.44674	2.81008	4.94347	C7Y8YACXX_8_7963.sorted.filtered_peak_2840
chr1	207226097	207226809	713	35.79	10.06844	3.15701	7.47682	C7Y8YACXX_8_7963.sorted.filtered_peak_2841
chr1	207251115	207251413	299	18.68	4.67681	2.63264	2.34703	C7Y8YACXX_8_7963.sorted.filtered_peak_2842
chr1	207494344	207495688	1345	80.44	31.38301	4.36315	28.17611	C7Y8YACXX_8_7963.sorted.filtered_peak_2843
chr1	207509061	207510292	1232	29.92	8.90539	3.28992	6.31641	C7Y8YACXX_8_7963.sorted.filtered_peak_2844
chr1	207578253	207578564	312	18.64	6.42052	3.30273	3.96855	C7Y8YACXX_8_7963.sorted.filtered_peak_2845
chr1	207672918	207673351	434	18.25	4.79987	2.69671	2.47127	C7Y8YACXX_8_7963.sorted.filtered_peak_2846
chr1	207791211	207791501	291	13.17	3.24088	2.36253	1.12207	C7Y8YACXX_8_7963.sorted.filtered_peak_2847
chr1	207793735	207794020	286	18.52	6.09260	3.19488	3.65617	C7Y8YACXX_8_7963.sorted.filtered_peak_2848
chr1	207925080	207925956	877	40.58	16.43810	4.28347	13.65140	C7Y8YACXX_8_7963.sorted.filtered_peak_2849
chr1	207998918	207999692	775	45.39	12.20310	3.17254	9.51469	C7Y8YACXX_8_7963.sorted.filtered_peak_2850
chr1	208021641	208021984	344	21.15	5.75714	2.86441	3.35175	C7Y8YACXX_8_7963.sorted.filtered_peak_2851
chr1	208035049	208035574	526	27.59	6.78130	2.80679	4.31061	C7Y8YACXX_8_7963.sorted.filtered_peak_2852
chr1	208042542	208042874	333	25.87	3.37802	1.93962	1.22888	C7Y8YACXX_8_7963.sorted.filtered_peak_2853
chr1	208046393	208047057	665	40.04	12.38427	3.55488	9.66087	C7Y8YACXX_8_7963.sorted.filtered_peak_2854
chr1	208056093	208057451	1359	21.54	4.80156	2.50811	2.47717	C7Y8YACXX_8_7963.sorted.filtered_peak_2855
chr1	208136560	208137256	697	31.85	9.93511	3.39827	7.32007	C7Y8YACXX_8_7963.sorted.filtered_peak_2856
chr1	208171165	208171414	250	15.78	4.16758	2.61293	1.88404	C7Y8YACXX_8_7963.sorted.filtered_peak_2857
chr1	208417752	208418057	306	27.25	6.94797	2.87644	4.46470	C7Y8YACXX_8_7963.sorted.filtered_peak_2858
chr1	208418522	208418814	293	25.16	6.09870	2.74295	3.66535	C7Y8YACXX_8_7963.sorted.filtered_peak_2859
chr1	208777557	208777943	387	17.63	3.97776	2.42426	1.73064	C7Y8YACXX_8_7963.sorted.filtered_peak_2860
chr1	208825567	208825862	296	13.88	3.55314	2.45728	1.39011	C7Y8YACXX_8_7963.sorted.filtered_peak_2861
chr1	209162050	209162449	400	19.70	6.97540	3.43433	4.48624	C7Y8YACXX_8_7963.sorted.filtered_peak_2862
chr1	209742819	209743072	254	23.61	6.57356	3.00247	4.09368	C7Y8YACXX_8_7963.sorted.filtered_peak_2863
chr1	209824297	209824876	580	20.31	4.55392	2.48923	2.25245	C7Y8YACXX_8_7963.sorted.filtered_peak_2864
chr1	209833380	209833662	283	18.47	4.37609	2.52434	2.09165	C7Y8YACXX_8_7963.sorted.filtered_peak_2865
chr1	209846569	209846996	428	28.58	8.46088	3.20839	5.91314	C7Y8YACXX_8_7963.sorted.filtered_peak_2866
chr1	209859315	209860002	688	23.59	6.70754	3.02273	4.23608	C7Y8YACXX_8_7963.sorted.filtered_peak_2867
chr1	209866266	209866530	265	18.85	5.67458	3.00289	3.26728	C7Y8YACXX_8_7963.sorted.filtered_peak_2868
chr1	209920940	209921549	610	39.41	10.50998	3.11577	7.87463	C7Y8YACXX_8_7963.sorted.filtered_peak_2869
chr1	209925104	209925595	492	31.71	3.89378	1.94657	1.65456	C7Y8YACXX_8_7963.sorted.filtered_peak_2870
chr1	209929051	209929723	673	41.32	10.82909	3.06977	8.19905	C7Y8YACXX_8_7963.sorted.filtered_peak_2871
chr1	209941335	209942423	1089	35.89	9.09831	2.85887	6.58349	C7Y8YACXX_8_7963.sorted.filtered_peak_2872
chr1	209942698	209943222	525	34.18	7.61157	2.70761	5.10460	C7Y8YACXX_8_7963.sorted.filtered_peak_2873
chr1	209957566	209958407	842	62.44	25.98515	4.63468	22.92021	C7Y8YACXX_8_7963.sorted.filtered_peak_2874
chr1	209979581	209979926	346	18.83	4.89495	2.69746	2.55552	C7Y8YACXX_8_7963.sorted.filtered_peak_2875
chr1	210000955	210001674	720	55.15	24.57346	5.07261	21.52613	C7Y8YACXX_8_7963.sorted.filtered_peak_2876
chr1	210475225	210475559	335	15.49	3.78618	2.46242	1.57865	C7Y8YACXX_8_7963.sorted.filtered_peak_2877
chr1	210502180	210502947	768	22.92	6.54308	3.01693	4.08245	C7Y8YACXX_8_7963.sorted.filtered_peak_2878
chr1	210506107	210506387	281	19.56	4.43508	2.49356	2.13278	C7Y8YACXX_8_7963.sorted.filtered_peak_2879
chr1	210619874	210620123	250	14.57	3.99652	2.61798	1.73551	C7Y8YACXX_8_7963.sorted.filtered_peak_2880
chr1	211307480	211307960	481	18.82	4.00364	2.37348	1.75604	C7Y8YACXX_8_7963.sorted.filtered_peak_2881
chr1	211432146	211433170	1025	56.84	18.55693	3.78234	15.67019	C7Y8YACXX_8_7963.sorted.filtered_peak_2882
chr1	211433673	211434420	748	32.02	4.84176	2.15393	2.50762	C7Y8YACXX_8_7963.sorted.filtered_peak_2883
chr1	211496640	211497098	459	24.81	6.27033	2.82712	3.81304	C7Y8YACXX_8_7963.sorted.filtered_peak_2884
chr1	211508937	211509526	590	30.31	10.22004	3.53947	7.62417	C7Y8YACXX_8_7963.sorted.filtered_peak_2885
chr1	211526576	211526950	375	15.00	3.41197	2.33687	1.24684	C7Y8YACXX_8_7963.sorted.filtered_peak_2886
chr1	211555694	211556429	736	43.22	16.97793	4.30738	14.14081	C7Y8YACXX_8_7963.sorted.filtered_peak_2887
chr1	211687202	211687654	453	20.00	4.28137	2.41609	1.99632	C7Y8YACXX_8_7963.sorted.filtered_peak_2888
chr1	211688767	211689165	399	25.34	6.82601	2.95420	4.34632	C7Y8YACXX_8_7963.sorted.filtered_peak_2889
chr1	211751082	211751455	374	36.41	6.11107	2.31615	3.68212	C7Y8YACXX_8_7963.sorted.filtered_peak_2890
chr1	211752165	211753154	990	64.28	22.86948	4.08905	19.85880	C7Y8YACXX_8_7963.sorted.filtered_peak_2891
chr1	211828638	211828935	298	19.87	5.99111	3.03630	3.56594	C7Y8YACXX_8_7963.sorted.filtered_peak_2892
chr1	211848709	211849416	708	33.46	13.35117	4.22092	10.62266	C7Y8YACXX_8_7963.sorted.filtered_peak_2893
chr1	211854034	211854714	681	30.53	11.16637	3.91625	8.48599	C7Y8YACXX_8_7963.sorted.filtered_peak_2894
chr1	211868379	211869031	653	19.62	5.92315	3.02203	3.50746	C7Y8YACXX_8_7963.sorted.filtered_peak_2895
chr1	211871866	211872244	379	19.16	4.22124	2.43017	1.95203	C7Y8YACXX_8_7963.sorted.filtered_peak_2896
chr1	212003819	212004361	543	30.20	7.42581	2.85886	4.91452	C7Y8YACXX_8_7963.sorted.filtered_peak_2897
chr1	212108757	212109041	285	16.36	3.78862	2.41606	1.57509	C7Y8YACXX_8_7963.sorted.filtered_peak_2898
chr1	212208107	212209479	1373	89.17	33.41379	4.31600	30.15973	C7Y8YACXX_8_7963.sorted.filtered_peak_2899
chr1	212295046	212295551	506	21.64	6.71614	3.12727	4.27099	C7Y8YACXX_8_7963.sorted.filtered_peak_2900
chr1	212359962	212360271	310	18.19	6.00160	3.17182	3.58441	C7Y8YACXX_8_7963.sorted.filtered_peak_2901
chr1	212398672	212399275	604	34.57	14.32281	4.43605	11.55000	C7Y8YACXX_8_7963.sorted.filtered_peak_2902
chr1	212429266	212430094	829	26.95	7.60200	3.04146	5.10542	C7Y8YACXX_8_7963.sorted.filtered_peak_2903
chr1	212458052	212459851	1800	66.57	20.29638	3.36688	17.41797	C7Y8YACXX_8_7963.sorted.filtered_peak_2904
chr1	212541406	212541684	279	20.38	7.50772	3.59515	4.98190	C7Y8YACXX_8_7963.sorted.filtered_peak_2905
chr1	212587561	212588915	1355	34.53	10.48745	3.26061	7.90676	C7Y8YACXX_8_7963.sorted.filtered_peak_2906
chr1	212606014	212606580	567	22.74	5.87596	2.80179	3.46431	C7Y8YACXX_8_7963.sorted.filtered_peak_2907
chr1	212650522	212650839	318	24.23	7.73572	3.31251	5.21327	C7Y8YACXX_8_7963.sorted.filtered_peak_2908
chr1	212661935	212662333	399	18.49	3.90013	2.34744	1.66985	C7Y8YACXX_8_7963.sorted.filtered_peak_2909
chr1	212731888	212732778	891	39.20	13.35732	3.68285	10.65855	C7Y8YACXX_8_7963.sorted.filtered_peak_2910
chr1	212739983	212740796	814	23.14	5.81792	2.75999	3.40454	C7Y8YACXX_8_7963.sorted.filtered_peak_2911
chr1	212769218	212770409	1192	34.32	10.93876	3.37826	8.34718	C7Y8YACXX_8_7963.sorted.filtered_peak_2912
chr1	212781340	212782579	1240	46.48	10.86030	2.88664	8.21858	C7Y8YACXX_8_7963.sorted.filtered_peak_2913
chr1	212803397	212803730	334	23.11	6.35772	2.94467	3.90565	C7Y8YACXX_8_7963.sorted.filtered_peak_2914
chr1	212838439	212838988	550	18.79	6.23542	3.20958	3.80582	C7Y8YACXX_8_7963.sorted.filtered_peak_2915
chr1	212856766	212857019	254	23.30	4.76419	2.42932	2.42475	C7Y8YACXX_8_7963.sorted.filtered_peak_2916
chr1	212872611	212872895	285	24.42	4.08775	2.17428	1.84354	C7Y8YACXX_8_7963.sorted.filtered_peak_2917
chr1	212894713	212895863	1151	21.86	6.71368	3.10765	4.27827	C7Y8YACXX_8_7963.sorted.filtered_peak_2918
chr1	212901166	212901587	422	25.10	7.57618	3.19636	5.06128	C7Y8YACXX_8_7963.sorted.filtered_peak_2919
chr1	212911719	212912009	291	19.97	6.46888	3.20759	4.01659	C7Y8YACXX_8_7963.sorted.filtered_peak_2920
chr1	212926351	212926786	436	16.26	4.17118	2.57861	1.90256	C7Y8YACXX_8_7963.sorted.filtered_peak_2921
chr1	212964781	212965749	969	44.91	17.83032	4.34150	14.96875	C7Y8YACXX_8_7963.sorted.filtered_peak_2922
chr1	212967989	212968303	315	21.62	3.66490	2.14341	1.46755	C7Y8YACXX_8_7963.sorted.filtered_peak_2923
chr1	213031099	213032458	1360	35.56	10.81659	3.27565	8.21639	C7Y8YACXX_8_7963.sorted.filtered_peak_2924
chr1	213123785	213124058	274	22.09	5.42736	2.70291	3.03420	C7Y8YACXX_8_7963.sorted.filtered_peak_2925
chr1	213168522	213169287	766	14.16	3.77779	2.53971	1.56816	C7Y8YACXX_8_7963.sorted.filtered_peak_2926
chr1	213188510	213189375	866	48.57	18.81797	4.27595	15.93260	C7Y8YACXX_8_7963.sorted.filtered_peak_2927
chr1	213224333	213225158	826	26.61	9.57073	3.73332	6.95584	C7Y8YACXX_8_7963.sorted.filtered_peak_2928
chr1	213256063	213256398	336	17.75	5.26842	2.91878	2.89324	C7Y8YACXX_8_7963.sorted.filtered_peak_2929
chr1	213263361	213263676	316	15.94	4.78286	2.84781	2.45463	C7Y8YACXX_8_7963.sorted.filtered_peak_2930
chr1	214434833	214435123	291	23.28	7.30648	3.26765	4.79003	C7Y8YACXX_8_7963.sorted.filtered_peak_2931
chr1	214453967	214454985	1019	35.58	9.73091	3.18004	7.10044	C7Y8YACXX_8_7963.sorted.filtered_peak_2932
chr1	214502203	214502459	257	21.75	5.17638	2.62511	2.81240	C7Y8YACXX_8_7963.sorted.filtered_peak_2933
chr1	214601119	214601553	435	23.64	9.11505	3.82184	6.53471	C7Y8YACXX_8_7963.sorted.filtered_peak_2934
chr1	214612722	214613280	559	24.09	6.78647	3.03106	4.30085	C7Y8YACXX_8_7963.sorted.filtered_peak_2935
chr1	214776150	214776896	747	49.00	23.48602	5.18751	20.48581	C7Y8YACXX_8_7963.sorted.filtered_peak_2936
chr1	214805430	214805784	355	18.03	4.38051	2.55370	2.08562	C7Y8YACXX_8_7963.sorted.filtered_peak_2937
chr1	215716475	215716841	367	20.28	5.96717	2.99736	3.54405	C7Y8YACXX_8_7963.sorted.filtered_peak_2938
chr1	215740862	215741469	608	20.81	4.63571	2.49008	2.32647	C7Y8YACXX_8_7963.sorted.filtered_peak_2939
chr1	215766657	215767096	440	16.28	3.83324	2.43703	1.61350	C7Y8YACXX_8_7963.sorted.filtered_peak_2940
chr1	216394563	216394812	250	14.92	4.03324	2.60889	1.78393	C7Y8YACXX_8_7963.sorted.filtered_peak_2941
chr1	217804025	217804841	817	38.66	15.55177	4.37862	12.74977	C7Y8YACXX_8_7963.sorted.filtered_peak_2942
chr1	218458114	218458995	882	39.30	15.80560	4.34719	12.99661	C7Y8YACXX_8_7963.sorted.filtered_peak_2943
chr1	218550665	218550918	254	15.49	4.49332	2.76969	2.18284	C7Y8YACXX_8_7963.sorted.filtered_peak_2944
chr1	219346969	219347592	624	42.86	15.98257	4.13031	13.16175	C7Y8YACXX_8_7963.sorted.filtered_peak_2945
chr1	220218873	220219198	326	30.05	5.58296	2.39841	3.18074	C7Y8YACXX_8_7963.sorted.filtered_peak_2946
chr1	220219447	220220268	822	59.50	24.98682	4.69387	21.94300	C7Y8YACXX_8_7963.sorted.filtered_peak_2947
chr1	220262813	220263504	692	47.83	16.71549	3.86849	13.90737	C7Y8YACXX_8_7963.sorted.filtered_peak_2948
chr1	220267206	220267973	768	34.35	7.95935	2.77336	5.43798	C7Y8YACXX_8_7963.sorted.filtered_peak_2949
chr1	220329995	220330312	318	19.56	6.21791	3.14703	3.77832	C7Y8YACXX_8_7963.sorted.filtered_peak_2950
chr1	220445046	220446242	1197	50.68	19.00460	4.05859	16.15846	C7Y8YACXX_8_7963.sorted.filtered_peak_2951
chr1	220863436	220863932	497	19.19	5.42596	2.86577	3.04758	C7Y8YACXX_8_7963.sorted.filtered_peak_2952
chr1	221376846	221377130	285	15.42	4.48417	2.76026	2.18455	C7Y8YACXX_8_7963.sorted.filtered_peak_2953
chr1	221651399	221651719	321	19.45	6.35088	3.21792	3.89476	C7Y8YACXX_8_7963.sorted.filtered_peak_2954
chr1	221881357	221881832	476	44.83	13.93319	3.58429	11.17115	C7Y8YACXX_8_7963.sorted.filtered_peak_2955
chr1	221885767	221886107	341	29.46	4.03406	2.01921	1.80503	C7Y8YACXX_8_7963.sorted.filtered_peak_2956
chr1	221886314	221886868	555	37.86	8.51141	2.76394	5.96498	C7Y8YACXX_8_7963.sorted.filtered_peak_2957
chr1	221900618	221901013	396	18.08	3.22654	2.12278	1.09436	C7Y8YACXX_8_7963.sorted.filtered_peak_2958
chr1	221915204	221916788	1585	67.67	20.12202	3.34466	17.24052	C7Y8YACXX_8_7963.sorted.filtered_peak_2959
chr1	221950953	221951497	545	33.10	8.86148	3.06829	6.28398	C7Y8YACXX_8_7963.sorted.filtered_peak_2960
chr1	221974254	221974623	370	14.00	3.26140	2.32506	1.11690	C7Y8YACXX_8_7963.sorted.filtered_peak_2961
chr1	222002687	222003287	601	20.90	5.14235	2.63791	2.80448	C7Y8YACXX_8_7963.sorted.filtered_peak_2962
chr1	222013131	222013578	448	21.66	7.19788	3.32539	4.70885	C7Y8YACXX_8_7963.sorted.filtered_peak_2963
chr1	222628600	222628972	373	15.77	3.68152	2.40701	1.46906	C7Y8YACXX_8_7963.sorted.filtered_peak_2964
chr1	222638482	222639280	799	24.68	9.37579	3.82258	6.77882	C7Y8YACXX_8_7963.sorted.filtered_peak_2965
chr1	222763014	222763658	645	36.07	14.40672	4.28491	11.64277	C7Y8YACXX_8_7963.sorted.filtered_peak_2966
chr1	222790856	222791766	911	39.94	12.73925	3.53132	10.04028	C7Y8YACXX_8_7963.sorted.filtered_peak_2967
chr1	222807761	222808044	284	19.68	4.99557	2.68320	2.64809	C7Y8YACXX_8_7963.sorted.filtered_peak_2968
chr1	222817099	222818215	1117	47.79	18.88729	4.28257	16.01613	C7Y8YACXX_8_7963.sorted.filtered_peak_2969
chr1	222826752	222827222	471	27.00	7.44499	3.03265	4.93616	C7Y8YACXX_8_7963.sorted.filtered_peak_2970
chr1	222828168	222828637	470	34.18	11.64270	3.67723	8.97288	C7Y8YACXX_8_7963.sorted.filtered_peak_2971
chr1	222884678	222884927	250	35.45	5.32183	2.17589	2.94888	C7Y8YACXX_8_7963.sorted.filtered_peak_2972
chr1	222885213	222885465	253	35.00	4.99212	2.12533	2.63145	C7Y8YACXX_8_7963.sorted.filtered_peak_2973
chr1	222885729	222887028	1300	61.84	18.71130	3.67380	15.79133	C7Y8YACXX_8_7963.sorted.filtered_peak_2974
chr1	222912047	222912340	294	17.72	4.77661	2.72989	2.43878	C7Y8YACXX_8_7963.sorted.filtered_peak_2975
chr1	222988214	222988743	530	26.04	9.13016	3.62758	6.53911	C7Y8YACXX_8_7963.sorted.filtered_peak_2976
chr1	223053735	223054012	278	13.74	3.57128	2.47816	1.37521	C7Y8YACXX_8_7963.sorted.filtered_peak_2977
chr1	223254739	223255134	396	21.06	4.85229	2.55545	2.51304	C7Y8YACXX_8_7963.sorted.filtered_peak_2978
chr1	223307096	223307729	634	21.81	5.27174	2.64898	2.90973	C7Y8YACXX_8_7963.sorted.filtered_peak_2979
chr1	223316389	223316957	569	32.46	11.85131	3.87200	9.17285	C7Y8YACXX_8_7963.sorted.filtered_peak_2980
chr1	223537336	223537827	492	14.22	3.81535	2.55830	1.58194	C7Y8YACXX_8_7963.sorted.filtered_peak_2981
chr1	223656125	223656381	257	19.66	5.27419	2.79977	2.88656	C7Y8YACXX_8_7963.sorted.filtered_peak_2982
chr1	223688476	223689452	977	32.58	11.19066	3.60710	8.57223	C7Y8YACXX_8_7963.sorted.filtered_peak_2983
chr1	223885898	223886173	276	25.07	8.28203	3.46410	5.71414	C7Y8YACXX_8_7963.sorted.filtered_peak_2984
chr1	223900046	223900507	462	29.35	4.21652	2.07571	1.94012	C7Y8YACXX_8_7963.sorted.filtered_peak_2985
chr1	223903999	223904652	654	42.39	10.31389	2.91457	7.70569	C7Y8YACXX_8_7963.sorted.filtered_peak_2986
chr1	223914234	223914899	666	27.09	8.75681	3.40870	6.18998	C7Y8YACXX_8_7963.sorted.filtered_peak_2987
chr1	223936069	223936341	273	18.00	4.08675	2.43700	1.85090	C7Y8YACXX_8_7963.sorted.filtered_peak_2988
chr1	223936511	223937118	608	22.29	6.31445	2.96442	3.88272	C7Y8YACXX_8_7963.sorted.filtered_peak_2989
chr1	224019513	224020084	572	22.93	5.18227	2.56517	2.82316	C7Y8YACXX_8_7963.sorted.filtered_peak_2990
chr1	224032860	224034272	1413	45.71	13.45655	3.31218	10.75564	C7Y8YACXX_8_7963.sorted.filtered_peak_2991
chr1	224180149	224180546	398	44.87	29.49989	7.71189	26.31742	C7Y8YACXX_8_7963.sorted.filtered_peak_2992
chr1	224200870	224201222	353	15.33	4.41723	2.74529	2.11605	C7Y8YACXX_8_7963.sorted.filtered_peak_2993
chr1	224201583	224202109	527	16.53	5.16554	2.94726	2.82082	C7Y8YACXX_8_7963.sorted.filtered_peak_2994
chr1	224301574	224302583	1010	34.48	10.58840	3.36173	7.95848	C7Y8YACXX_8_7963.sorted.filtered_peak_2995
chr1	224303822	224304201	380	25.37	5.52400	2.55167	3.14341	C7Y8YACXX_8_7963.sorted.filtered_peak_2996
chr1	224356691	224357185	495	18.54	5.65719	3.00947	3.25676	C7Y8YACXX_8_7963.sorted.filtered_peak_2997
chr1	224370039	224371835	1797	39.39	11.43343	3.23138	8.80565	C7Y8YACXX_8_7963.sorted.filtered_peak_2998
chr1	224393289	224393632	344	13.74	3.57347	2.47878	1.37674	C7Y8YACXX_8_7963.sorted.filtered_peak_2999
chr1	224432846	224433370	525	18.76	6.50522	3.32265	4.04939	C7Y8YACXX_8_7963.sorted.filtered_peak_3000
chr1	224454176	224455054	879	21.19	6.27285	3.04745	3.82600	C7Y8YACXX_8_7963.sorted.filtered_peak_3001
chr1	224517438	224518390	953	37.14	12.49515	3.65717	9.81159	C7Y8YACXX_8_7963.sorted.filtered_peak_3002
chr1	224521014	224521325	312	32.06	9.67683	3.36623	7.05617	C7Y8YACXX_8_7963.sorted.filtered_peak_3003
chr1	224544291	224545176	886	35.44	15.14565	4.41065	12.39442	C7Y8YACXX_8_7963.sorted.filtered_peak_3004
chr1	224567604	224568170	567	40.73	14.39867	3.91633	11.63364	C7Y8YACXX_8_7963.sorted.filtered_peak_3005
chr1	224618254	224618605	352	35.92	8.58449	2.86470	6.02530	C7Y8YACXX_8_7963.sorted.filtered_peak_3006
chr1	224622377	224623070	694	32.44	6.70741	2.52176	4.28949	C7Y8YACXX_8_7963.sorted.filtered_peak_3007
chr1	224645299	224645548	250	19.67	5.14677	2.74972	2.77253	C7Y8YACXX_8_7963.sorted.filtered_peak_3008
chr1	224685488	224686302	815	25.77	7.74044	3.17000	5.22876	C7Y8YACXX_8_7963.sorted.filtered_peak_3009
chr1	224701467	224701834	368	24.98	8.15825	3.38056	5.62379	C7Y8YACXX_8_7963.sorted.filtered_peak_3010
chr1	224811316	224812065	750	53.70	21.60437	4.49334	18.64930	C7Y8YACXX_8_7963.sorted.filtered_peak_3011
chr1	224832346	224832616	271	19.43	5.53600	2.90852	3.13480	C7Y8YACXX_8_7963.sorted.filtered_peak_3012
chr1	225615444	225616802	1359	46.90	12.31218	3.15808	9.60068	C7Y8YACXX_8_7963.sorted.filtered_peak_3013
chr1	225632518	225633077	560	68.57	30.59295	5.22099	27.38109	C7Y8YACXX_8_7963.sorted.filtered_peak_3014
chr1	225642270	225642911	642	16.14	3.60094	2.35346	1.41522	C7Y8YACXX_8_7963.sorted.filtered_peak_3015
chr1	225648518	225648839	322	18.55	4.30661	2.49925	2.01936	C7Y8YACXX_8_7963.sorted.filtered_peak_3016
chr1	225654814	225656082	1269	35.12	10.75132	3.39512	8.11043	C7Y8YACXX_8_7963.sorted.filtered_peak_3017
chr1	225662579	225663179	601	21.71	6.44917	3.07037	3.99199	C7Y8YACXX_8_7963.sorted.filtered_peak_3018
chr1	225964896	225966100	1205	53.28	20.09931	4.08417	17.19190	C7Y8YACXX_8_7963.sorted.filtered_peak_3019
chr1	225997685	225998127	443	16.25	3.79680	2.42503	1.57766	C7Y8YACXX_8_7963.sorted.filtered_peak_3020
chr1	226053655	226053971	317	15.64	3.91758	2.50927	1.69100	C7Y8YACXX_8_7963.sorted.filtered_peak_3021
chr1	226059190	226059439	250	14.60	3.46626	2.38036	1.29644	C7Y8YACXX_8_7963.sorted.filtered_peak_3022
chr1	226069141	226070589	1449	29.98	7.25488	2.77272	4.78043	C7Y8YACXX_8_7963.sorted.filtered_peak_3023
chr1	226077324	226077586	263	13.00	3.19932	2.35378	1.06428	C7Y8YACXX_8_7963.sorted.filtered_peak_3024
chr1	226084693	226085271	579	50.21	25.18944	5.59975	22.13901	C7Y8YACXX_8_7963.sorted.filtered_peak_3025
chr1	226111629	226112445	817	47.67	20.71242	4.65581	17.79825	C7Y8YACXX_8_7963.sorted.filtered_peak_3026
chr1	226163723	226164050	328	26.03	10.75171	4.15087	8.10963	C7Y8YACXX_8_7963.sorted.filtered_peak_3027
chr1	226178749	226179162	414	23.74	7.50973	3.28584	4.98971	C7Y8YACXX_8_7963.sorted.filtered_peak_3028
chr1	226186747	226187840	1094	83.71	35.64907	4.72592	32.31379	C7Y8YACXX_8_7963.sorted.filtered_peak_3029
chr1	226249643	226251205	1563	56.23	15.65101	3.29858	12.86312	C7Y8YACXX_8_7963.sorted.filtered_peak_3030
chr1	226270799	226271632	834	33.04	14.54699	4.47049	11.80801	C7Y8YACXX_8_7963.sorted.filtered_peak_3031
chr1	226297365	226298639	1275	29.26	7.76462	2.98373	5.24156	C7Y8YACXX_8_7963.sorted.filtered_peak_3032
chr1	226309168	226310566	1399	34.36	7.34894	2.61575	4.87085	C7Y8YACXX_8_7963.sorted.filtered_peak_3033
chr1	226315488	226315842	355	17.93	3.60689	2.26926	1.41062	C7Y8YACXX_8_7963.sorted.filtered_peak_3034
chr1	226373162	226373550	389	18.72	3.56120	2.21761	1.37169	C7Y8YACXX_8_7963.sorted.filtered_peak_3035
chr1	226374103	226374910	808	33.96	13.22470	4.07059	10.51276	C7Y8YACXX_8_7963.sorted.filtered_peak_3036
chr1	226384717	226385016	300	15.95	4.63603	2.79058	2.32732	C7Y8YACXX_8_7963.sorted.filtered_peak_3037
chr1	226496190	226497396	1207	28.33	8.97002	3.23509	6.45370	C7Y8YACXX_8_7963.sorted.filtered_peak_3038
chr1	226513423	226513747	325	13.37	3.38183	2.41590	1.21365	C7Y8YACXX_8_7963.sorted.filtered_peak_3039
chr1	226520749	226521492	744	18.56	6.47073	3.28928	4.03348	C7Y8YACXX_8_7963.sorted.filtered_peak_3040
chr1	226595115	226596347	1233	46.28	13.64733	3.34674	10.92867	C7Y8YACXX_8_7963.sorted.filtered_peak_3041
chr1	226612309	226612558	250	18.02	4.41692	2.57177	2.11510	C7Y8YACXX_8_7963.sorted.filtered_peak_3042
chr1	226632298	226633084	787	33.36	14.13877	4.37431	11.40439	C7Y8YACXX_8_7963.sorted.filtered_peak_3043
chr1	226735449	226735774	326	18.49	4.88880	2.72010	2.54885	C7Y8YACXX_8_7963.sorted.filtered_peak_3044
chr1	226814007	226814541	535	22.48	5.98017	2.86455	3.54769	C7Y8YACXX_8_7963.sorted.filtered_peak_3045
chr1	226840812	226841480	669	21.03	4.20904	2.34007	1.93740	C7Y8YACXX_8_7963.sorted.filtered_peak_3046
chr1	226850470	226851099	630	48.68	18.91087	4.36075	16.01667	C7Y8YACXX_8_7963.sorted.filtered_peak_3047
chr1	226862548	226863185	638	53.91	16.86764	3.66039	14.02530	C7Y8YACXX_8_7963.sorted.filtered_peak_3048
chr1	226878149	226878519	371	20.62	4.08714	2.32197	1.82280	C7Y8YACXX_8_7963.sorted.filtered_peak_3049
chr1	226890624	226891710	1087	30.28	9.47148	3.31691	6.91082	C7Y8YACXX_8_7963.sorted.filtered_peak_3050
chr1	226899330	226899958	629	23.06	5.06905	2.50688	2.73562	C7Y8YACXX_8_7963.sorted.filtered_peak_3051
chr1	226914566	226914857	292	25.74	5.53163	2.54378	3.14012	C7Y8YACXX_8_7963.sorted.filtered_peak_3052
chr1	226925716	226926210	495	31.20	3.48357	1.85921	1.31126	C7Y8YACXX_8_7963.sorted.filtered_peak_3053
chr1	226926649	226927581	933	47.90	12.31297	3.04107	9.65071	C7Y8YACXX_8_7963.sorted.filtered_peak_3054
chr1	226986068	226986857	790	30.49	11.20689	3.81858	8.55961	C7Y8YACXX_8_7963.sorted.filtered_peak_3055
chr1	227015607	227016076	470	22.17	7.22240	3.27460	4.74607	C7Y8YACXX_8_7963.sorted.filtered_peak_3056
chr1	227058113	227058519	407	25.11	7.54230	3.18824	5.02458	C7Y8YACXX_8_7963.sorted.filtered_peak_3057
chr1	227070317	227070954	638	34.52	11.18997	3.57038	8.52382	C7Y8YACXX_8_7963.sorted.filtered_peak_3058
chr1	227127090	227128313	1224	79.15	32.88752	4.58504	29.64550	C7Y8YACXX_8_7963.sorted.filtered_peak_3059
chr1	227183410	227183987	578	15.38	4.42753	2.73931	2.13744	C7Y8YACXX_8_7963.sorted.filtered_peak_3060
chr1	227505848	227506425	578	19.20	4.19197	2.42080	1.92272	C7Y8YACXX_8_7963.sorted.filtered_peak_3061
chr1	227669268	227669735	468	17.31	5.58446	3.07802	3.18676	C7Y8YACXX_8_7963.sorted.filtered_peak_3062
chr1	227730037	227730675	639	32.75	12.38110	3.95466	9.69879	C7Y8YACXX_8_7963.sorted.filtered_peak_3063
chr1	227751057	227751624	568	31.98	11.75431	3.95964	9.05506	C7Y8YACXX_8_7963.sorted.filtered_peak_3064
chr1	227915834	227916391	558	21.80	3.84377	2.19414	1.61747	C7Y8YACXX_8_7963.sorted.filtered_peak_3065
chr1	227922490	227923819	1330	56.52	18.25199	3.57624	15.43388	C7Y8YACXX_8_7963.sorted.filtered_peak_3066
chr1	227936184	227936838	655	28.57	7.11461	2.81669	4.64952	C7Y8YACXX_8_7963.sorted.filtered_peak_3067
chr1	227950120	227950754	635	64.48	18.66548	3.52497	15.75852	C7Y8YACXX_8_7963.sorted.filtered_peak_3068
chr1	227953881	227954427	547	54.17	13.35004	3.06366	10.61233	C7Y8YACXX_8_7963.sorted.filtered_peak_3069
chr1	227961794	227962261	468	21.43	5.11581	2.61497	2.76820	C7Y8YACXX_8_7963.sorted.filtered_peak_3070
chr1	227975395	227976384	990	55.22	19.48618	4.01018	16.57880	C7Y8YACXX_8_7963.sorted.filtered_peak_3071
chr1	227996518	227996887	370	14.08	3.74417	2.53457	1.52208	C7Y8YACXX_8_7963.sorted.filtered_peak_3072
chr1	228135583	228135832	250	24.22	4.56648	2.33425	2.24274	C7Y8YACXX_8_7963.sorted.filtered_peak_3073
chr1	228247233	228247640	408	19.03	4.19508	2.42811	1.92593	C7Y8YACXX_8_7963.sorted.filtered_peak_3074
chr1	228269720	228271075	1356	50.28	14.90207	3.29980	12.17505	C7Y8YACXX_8_7963.sorted.filtered_peak_3075
chr1	228289893	228290216	324	30.22	3.89675	1.97562	1.66765	C7Y8YACXX_8_7963.sorted.filtered_peak_3076
chr1	228290503	228291288	786	50.84	13.85641	3.23688	11.11412	C7Y8YACXX_8_7963.sorted.filtered_peak_3077
chr1	228296723	228297464	742	55.29	23.57271	4.62995	20.58882	C7Y8YACXX_8_7963.sorted.filtered_peak_3078
chr1	228327424	228328311	888	105.16	48.92035	5.41706	45.21718	C7Y8YACXX_8_7963.sorted.filtered_peak_3079
chr1	228353005	228354334	1330	103.64	40.08629	4.48456	36.65952	C7Y8YACXX_8_7963.sorted.filtered_peak_3080
chr1	228373249	228373726	478	18.99	5.50436	2.89947	3.12587	C7Y8YACXX_8_7963.sorted.filtered_peak_3081
chr1	228401098	228401505	408	32.70	9.64236	3.28275	7.03889	C7Y8YACXX_8_7963.sorted.filtered_peak_3082
chr1	228463490	228464156	667	27.98	7.14261	2.86463	4.66788	C7Y8YACXX_8_7963.sorted.filtered_peak_3083
chr1	228593992	228595015	1024	51.67	15.49124	3.39944	12.72536	C7Y8YACXX_8_7963.sorted.filtered_peak_3084
chr1	228644901	228645933	1033	64.97	23.10956	3.99395	20.13571	C7Y8YACXX_8_7963.sorted.filtered_peak_3085
chr1	228651230	228651756	527	42.96	10.48535	2.97316	7.84972	C7Y8YACXX_8_7963.sorted.filtered_peak_3086
chr1	228652229	228652851	623	48.07	15.37284	3.58082	12.61716	C7Y8YACXX_8_7963.sorted.filtered_peak_3087
chr1	228659520	228659769	250	17.52	4.67770	2.70789	2.34487	C7Y8YACXX_8_7963.sorted.filtered_peak_3088
chr1	228666538	228667429	892	28.02	8.12706	3.15437	5.59449	C7Y8YACXX_8_7963.sorted.filtered_peak_3089
chr1	228674250	228675538	1289	55.43	19.41738	3.98850	16.52378	C7Y8YACXX_8_7963.sorted.filtered_peak_3090
chr1	228688258	228689200	943	23.71	6.14724	2.78926	3.74809	C7Y8YACXX_8_7963.sorted.filtered_peak_3091
chr1	228782519	228783819	1301	15.34	4.43278	2.74656	2.13456	C7Y8YACXX_8_7963.sorted.filtered_peak_3092
chr1	228870754	228871484	731	28.16	6.79429	2.77957	4.32415	C7Y8YACXX_8_7963.sorted.filtered_peak_3093
chr1	228901262	228901666	405	20.46	5.98356	2.97437	3.57852	C7Y8YACXX_8_7963.sorted.filtered_peak_3094
chr1	228929889	228930565	677	25.44	6.52771	2.81837	4.09343	C7Y8YACXX_8_7963.sorted.filtered_peak_3095
chr1	228940549	228941046	498	21.54	5.63957	2.78765	3.24859	C7Y8YACXX_8_7963.sorted.filtered_peak_3096
chr1	228946970	228947437	468	16.20	3.88078	2.46397	1.64050	C7Y8YACXX_8_7963.sorted.filtered_peak_3097
chr1	228961863	228962223	361	19.20	4.98058	2.69770	2.63921	C7Y8YACXX_8_7963.sorted.filtered_peak_3098
chr1	229163257	229163631	375	16.36	4.21809	2.58927	1.94904	C7Y8YACXX_8_7963.sorted.filtered_peak_3099
chr1	229171119	229171590	472	18.05	4.46436	2.58616	2.16051	C7Y8YACXX_8_7963.sorted.filtered_peak_3100
chr1	229193930	229194288	359	15.29	3.76766	2.46947	1.55446	C7Y8YACXX_8_7963.sorted.filtered_peak_3101
chr1	229204237	229204495	259	15.24	4.12273	2.62631	1.85838	C7Y8YACXX_8_7963.sorted.filtered_peak_3102
chr1	229275150	229275460	311	16.04	4.36629	2.67276	2.07267	C7Y8YACXX_8_7963.sorted.filtered_peak_3103
chr1	229321930	229322746	817	19.34	5.36846	2.83220	3.00347	C7Y8YACXX_8_7963.sorted.filtered_peak_3104
chr1	229335430	229335984	555	19.25	5.38025	2.83344	3.01699	C7Y8YACXX_8_7963.sorted.filtered_peak_3105
chr1	229363075	229363580	506	21.21	5.73688	2.85071	3.32937	C7Y8YACXX_8_7963.sorted.filtered_peak_3106
chr1	229389092	229389780	689	30.01	9.57771	3.38227	6.99599	C7Y8YACXX_8_7963.sorted.filtered_peak_3107
chr1	229406672	229407451	780	37.57	12.92662	3.75337	10.21375	C7Y8YACXX_8_7963.sorted.filtered_peak_3108
chr1	229421972	229422481	510	19.84	6.60565	3.25654	4.15133	C7Y8YACXX_8_7963.sorted.filtered_peak_3109
chr1	229431680	229431952	273	14.27	3.67592	2.49388	1.47476	C7Y8YACXX_8_7963.sorted.filtered_peak_3110
chr1	229477939	229479054	1116	42.26	13.32533	3.52881	10.59995	C7Y8YACXX_8_7963.sorted.filtered_peak_3111
chr1	229576663	229577178	516	17.06	4.74799	2.75337	2.42789	C7Y8YACXX_8_7963.sorted.filtered_peak_3112
chr1	229577441	229577696	256	16.44	4.64161	2.76766	2.31151	C7Y8YACXX_8_7963.sorted.filtered_peak_3113
chr1	229643655	229644526	872	50.17	20.10863	4.42121	17.19171	C7Y8YACXX_8_7963.sorted.filtered_peak_3114
chr1	229650543	229650945	403	16.05	4.45269	2.70872	2.15131	C7Y8YACXX_8_7963.sorted.filtered_peak_3115
chr1	229694216	229695124	909	56.40	21.55037	4.32620	18.59752	C7Y8YACXX_8_7963.sorted.filtered_peak_3116
chr1	229760987	229762586	1600	36.23	10.52595	3.18310	7.92401	C7Y8YACXX_8_7963.sorted.filtered_peak_3117
chr1	229799840	229800148	309	18.56	4.70925	2.64911	2.37954	C7Y8YACXX_8_7963.sorted.filtered_peak_3118
chr1	230202348	230203418	1071	50.76	16.30266	3.61018	13.50447	C7Y8YACXX_8_7963.sorted.filtered_peak_3119
chr1	230240551	230240811	261	22.43	5.61583	2.74358	3.20832	C7Y8YACXX_8_7963.sorted.filtered_peak_3120
chr1	230259586	230259953	368	26.34	7.48979	3.10789	4.96441	C7Y8YACXX_8_7963.sorted.filtered_peak_3121
chr1	230562162	230562436	275	16.24	3.75731	2.41052	1.54568	C7Y8YACXX_8_7963.sorted.filtered_peak_3122
chr1	230777895	230778732	838	65.21	27.09287	4.86646	23.96977	C7Y8YACXX_8_7963.sorted.filtered_peak_3123
chr1	230880588	230880956	369	13.41	3.40082	2.42198	1.23023	C7Y8YACXX_8_7963.sorted.filtered_peak_3124
chr1	231003776	231004671	896	23.22	6.10870	2.80698	3.70678	C7Y8YACXX_8_7963.sorted.filtered_peak_3125
chr1	231053029	231053404	376	21.22	6.40650	3.07486	3.96403	C7Y8YACXX_8_7963.sorted.filtered_peak_3126
chr1	231108479	231109065	587	35.75	9.96755	3.17693	7.35385	C7Y8YACXX_8_7963.sorted.filtered_peak_3127
chr1	231113099	231113786	688	38.58	5.21807	2.07644	2.86596	C7Y8YACXX_8_7963.sorted.filtered_peak_3128
chr1	231114265	231115097	833	71.27	26.15363	4.16087	23.07902	C7Y8YACXX_8_7963.sorted.filtered_peak_3129
chr1	231175867	231176338	472	25.52	6.23820	2.74949	3.81038	C7Y8YACXX_8_7963.sorted.filtered_peak_3130
chr1	231189379	231189628	250	14.90	3.58236	2.41115	1.40575	C7Y8YACXX_8_7963.sorted.filtered_peak_3131
chr1	231347176	231347587	412	20.07	5.40190	2.80881	3.01477	C7Y8YACXX_8_7963.sorted.filtered_peak_3132
chr1	231376614	231377195	582	48.38	18.42688	4.25572	15.54832	C7Y8YACXX_8_7963.sorted.filtered_peak_3133
chr1	231473083	231474339	1257	81.04	30.74212	4.26876	27.55473	C7Y8YACXX_8_7963.sorted.filtered_peak_3134
chr1	231493409	231494004	596	18.42	4.86882	2.70997	2.53836	C7Y8YACXX_8_7963.sorted.filtered_peak_3135
chr1	231502855	231503215	361	14.60	4.02540	2.62331	1.76865	C7Y8YACXX_8_7963.sorted.filtered_peak_3136
chr1	231512551	231513049	499	16.59	4.03982	2.50007	1.78849	C7Y8YACXX_8_7963.sorted.filtered_peak_3137
chr1	231556732	231557128	397	30.31	4.07701	2.01947	1.81603	C7Y8YACXX_8_7963.sorted.filtered_peak_3138
chr1	231557573	231558568	996	45.90	11.30368	3.02417	8.63149	C7Y8YACXX_8_7963.sorted.filtered_peak_3139
chr1	231596308	231596787	480	43.79	20.59978	5.19034	17.65431	C7Y8YACXX_8_7963.sorted.filtered_peak_3140
chr1	231663713	231664797	1085	56.63	22.81547	4.37272	19.84794	C7Y8YACXX_8_7963.sorted.filtered_peak_3141
chr1	231693343	231693656	314	13.26	3.23620	2.35343	1.12449	C7Y8YACXX_8_7963.sorted.filtered_peak_3142
chr1	231726229	231726845	617	13.28	3.33707	2.40042	1.17769	C7Y8YACXX_8_7963.sorted.filtered_peak_3143
chr1	231739488	231740110	623	21.74	6.98018	3.25264	4.49258	C7Y8YACXX_8_7963.sorted.filtered_peak_3144
chr1	231748298	231749378	1081	26.02	8.25346	3.27995	5.73856	C7Y8YACXX_8_7963.sorted.filtered_peak_3145
chr1	231762216	231762634	419	31.03	8.06304	2.96802	5.52753	C7Y8YACXX_8_7963.sorted.filtered_peak_3146
chr1	231763139	231763491	353	24.79	4.94007	2.41258	2.59588	C7Y8YACXX_8_7963.sorted.filtered_peak_3147
chr1	231924999	231925505	507	13.20	3.29805	2.38741	1.14502	C7Y8YACXX_8_7963.sorted.filtered_peak_3148
chr1	232054354	232055524	1171	22.35	6.20717	2.87447	3.81190	C7Y8YACXX_8_7963.sorted.filtered_peak_3149
chr1	232109700	232110020	321	14.83	4.12443	2.64597	1.87335	C7Y8YACXX_8_7963.sorted.filtered_peak_3150
chr1	232593327	232593659	333	18.86	4.61682	2.58967	2.30493	C7Y8YACXX_8_7963.sorted.filtered_peak_3151
chr1	232664550	232664826	277	17.61	4.82291	2.75802	2.48109	C7Y8YACXX_8_7963.sorted.filtered_peak_3152
chr1	232714256	232715133	878	29.97	10.50450	3.64847	7.89355	C7Y8YACXX_8_7963.sorted.filtered_peak_3153
chr1	232735479	232736078	600	18.22	4.11489	2.44459	1.85429	C7Y8YACXX_8_7963.sorted.filtered_peak_3154
chr1	232765598	232766784	1187	23.02	4.84463	2.45115	2.51698	C7Y8YACXX_8_7963.sorted.filtered_peak_3155
chr1	232940976	232941404	429	20.30	6.18615	3.06028	3.75913	C7Y8YACXX_8_7963.sorted.filtered_peak_3156
chr1	233085877	233087206	1330	38.68	11.72912	3.27660	9.10635	C7Y8YACXX_8_7963.sorted.filtered_peak_3157
chr1	233248486	233249094	609	23.57	7.76823	3.34961	5.25501	C7Y8YACXX_8_7963.sorted.filtered_peak_3158
chr1	233397077	233397386	310	14.01	3.57154	2.46230	1.39205	C7Y8YACXX_8_7963.sorted.filtered_peak_3159
chr1	233417571	233418112	542	31.22	12.13866	3.98415	9.48145	C7Y8YACXX_8_7963.sorted.filtered_peak_3160
chr1	233430748	233431670	923	29.90	9.03635	3.29735	6.45146	C7Y8YACXX_8_7963.sorted.filtered_peak_3161
chr1	233462886	233463459	574	28.47	7.96674	3.09149	5.43248	C7Y8YACXX_8_7963.sorted.filtered_peak_3162
chr1	233492235	233492590	356	19.48	5.51736	2.88123	3.13224	C7Y8YACXX_8_7963.sorted.filtered_peak_3163
chr1	233530640	233530987	348	17.48	4.84376	2.76355	2.51799	C7Y8YACXX_8_7963.sorted.filtered_peak_3164
chr1	233734624	233735167	544	29.58	10.59779	3.77834	7.95138	C7Y8YACXX_8_7963.sorted.filtered_peak_3165
chr1	233749437	233749794	358	18.07	3.66369	2.28259	1.46083	C7Y8YACXX_8_7963.sorted.filtered_peak_3166
chr1	234135287	234135536	250	13.66	3.52953	2.46403	1.34063	C7Y8YACXX_8_7963.sorted.filtered_peak_3167
chr1	234245023	234245326	304	16.10	4.44573	2.70861	2.13654	C7Y8YACXX_8_7963.sorted.filtered_peak_3168
chr1	234250458	234250894	437	19.37	6.36210	3.21721	3.91121	C7Y8YACXX_8_7963.sorted.filtered_peak_3169
chr1	234290471	234290742	272	15.77	4.67335	2.81986	2.35182	C7Y8YACXX_8_7963.sorted.filtered_peak_3170
chr1	234366071	234366669	599	26.54	7.64093	3.12596	5.11410	C7Y8YACXX_8_7963.sorted.filtered_peak_3171
chr1	234382391	234382687	297	23.08	7.26113	3.24309	4.76056	C7Y8YACXX_8_7963.sorted.filtered_peak_3172
chr1	234406931	234407237	307	15.51	3.59178	2.38491	1.39247	C7Y8YACXX_8_7963.sorted.filtered_peak_3173
chr1	234445704	234446238	535	19.34	5.23399	2.79749	2.86037	C7Y8YACXX_8_7963.sorted.filtered_peak_3174
chr1	234462132	234462759	628	19.59	5.13122	2.71730	2.78692	C7Y8YACXX_8_7963.sorted.filtered_peak_3175
chr1	234504163	234504701	539	30.65	5.51757	2.35993	3.12178	C7Y8YACXX_8_7963.sorted.filtered_peak_3176
chr1	234508797	234509853	1057	58.76	19.45111	3.80378	16.55738	C7Y8YACXX_8_7963.sorted.filtered_peak_3177
chr1	234534600	234535112	513	19.10	4.36368	2.48851	2.07090	C7Y8YACXX_8_7963.sorted.filtered_peak_3178
chr1	234544494	234545508	1015	20.46	5.42778	2.78229	3.04861	C7Y8YACXX_8_7963.sorted.filtered_peak_3179
chr1	234613866	234615133	1268	42.56	12.99589	3.47750	10.27572	C7Y8YACXX_8_7963.sorted.filtered_peak_3180
chr1	234634816	234635298	483	21.56	5.92722	2.87890	3.51937	C7Y8YACXX_8_7963.sorted.filtered_peak_3181
chr1	234735479	234736800	1322	38.71	7.81912	2.60572	5.28658	C7Y8YACXX_8_7963.sorted.filtered_peak_3182
chr1	234743910	234744437	528	50.86	5.64192	1.95721	3.25217	C7Y8YACXX_8_7963.sorted.filtered_peak_3183
chr1	234745779	234747226	1448	56.33	8.52675	2.27743	5.97486	C7Y8YACXX_8_7963.sorted.filtered_peak_3184
chr1	234859238	234860479	1242	35.47	9.15625	2.99051	6.58969	C7Y8YACXX_8_7963.sorted.filtered_peak_3185
chr1	234866662	234867386	725	20.03	4.46260	2.46571	2.17918	C7Y8YACXX_8_7963.sorted.filtered_peak_3186
chr1	234894607	234895028	422	30.24	10.70751	3.77881	8.04704	C7Y8YACXX_8_7963.sorted.filtered_peak_3187
chr1	234908052	234908727	676	38.14	10.86346	3.18154	8.25718	C7Y8YACXX_8_7963.sorted.filtered_peak_3188
chr1	234916932	234917234	303	29.09	3.42880	1.88457	1.26943	C7Y8YACXX_8_7963.sorted.filtered_peak_3189
chr1	234978640	234979098	459	27.13	6.10418	2.64542	3.67057	C7Y8YACXX_8_7963.sorted.filtered_peak_3190
chr1	234980978	234981349	372	25.94	5.83054	2.59542	3.43867	C7Y8YACXX_8_7963.sorted.filtered_peak_3191
chr1	235002095	235002416	322	20.02	4.89371	2.63367	2.54436	C7Y8YACXX_8_7963.sorted.filtered_peak_3192
chr1	235047365	235047844	480	17.71	4.44413	2.59476	2.15358	C7Y8YACXX_8_7963.sorted.filtered_peak_3193
chr1	235061653	235062122	470	32.91	9.35753	3.18967	6.76940	C7Y8YACXX_8_7963.sorted.filtered_peak_3194
chr1	235098471	235099605	1135	49.25	16.41080	3.60594	13.64754	C7Y8YACXX_8_7963.sorted.filtered_peak_3195
chr1	235106934	235107438	505	22.23	4.43580	2.36370	2.14339	C7Y8YACXX_8_7963.sorted.filtered_peak_3196
chr1	235114561	235114909	349	25.16	4.48047	2.26636	2.17887	C7Y8YACXX_8_7963.sorted.filtered_peak_3197
chr1	235116288	235116734	447	28.23	6.18160	2.61542	3.74356	C7Y8YACXX_8_7963.sorted.filtered_peak_3198
chr1	235147303	235148342	1040	76.84	27.66052	4.13705	24.54286	C7Y8YACXX_8_7963.sorted.filtered_peak_3199
chr1	235176781	235177233	453	14.32	3.42202	2.37776	1.24934	C7Y8YACXX_8_7963.sorted.filtered_peak_3200
chr1	235183736	235184024	289	17.36	4.38529	2.59697	2.09086	C7Y8YACXX_8_7963.sorted.filtered_peak_3201
chr1	235246981	235247369	389	21.52	7.54784	3.45949	5.03967	C7Y8YACXX_8_7963.sorted.filtered_peak_3202
chr1	235267355	235268036	682	23.86	5.14901	2.51569	2.78539	C7Y8YACXX_8_7963.sorted.filtered_peak_3203
chr1	235268425	235268782	358	26.42	6.44471	2.78241	3.98703	C7Y8YACXX_8_7963.sorted.filtered_peak_3204
chr1	235291659	235292659	1001	54.22	20.89104	4.16706	17.99478	C7Y8YACXX_8_7963.sorted.filtered_peak_3205
chr1	235324035	235325176	1142	38.75	14.72051	4.06431	11.96708	C7Y8YACXX_8_7963.sorted.filtered_peak_3206
chr1	235370516	235370833	318	16.36	4.51055	2.70375	2.20964	C7Y8YACXX_8_7963.sorted.filtered_peak_3207
chr1	235408344	235408602	259	18.19	4.84883	2.72728	2.50862	C7Y8YACXX_8_7963.sorted.filtered_peak_3208
chr1	235409574	235409897	324	17.46	5.03574	2.84786	2.68044	C7Y8YACXX_8_7963.sorted.filtered_peak_3209
chr1	235422676	235423217	542	16.79	4.08004	2.50446	1.82634	C7Y8YACXX_8_7963.sorted.filtered_peak_3210
chr1	235460769	235461429	661	43.59	20.14864	4.97499	17.25075	C7Y8YACXX_8_7963.sorted.filtered_peak_3211
chr1	235467916	235468722	807	16.58	5.06487	2.90099	2.72831	C7Y8YACXX_8_7963.sorted.filtered_peak_3212
chr1	235483825	235484257	433	19.84	5.00163	2.67860	2.64911	C7Y8YACXX_8_7963.sorted.filtered_peak_3213
chr1	235491355	235492772	1418	93.99	31.27223	3.78600	28.09187	C7Y8YACXX_8_7963.sorted.filtered_peak_3214
chr1	235500094	235500514	421	17.48	4.67191	2.69746	2.35258	C7Y8YACXX_8_7963.sorted.filtered_peak_3215
chr1	235530451	235531177	727	37.52	17.35509	4.85468	14.52035	C7Y8YACXX_8_7963.sorted.filtered_peak_3216
chr1	235580312	235580680	369	15.49	4.34651	2.69648	2.07227	C7Y8YACXX_8_7963.sorted.filtered_peak_3217
chr1	235666923	235668638	1716	63.29	22.11526	3.77149	19.16871	C7Y8YACXX_8_7963.sorted.filtered_peak_3218
chr1	235730957	235731648	692	13.30	3.27444	2.36929	1.15789	C7Y8YACXX_8_7963.sorted.filtered_peak_3219
chr1	235805276	235806523	1248	39.50	12.56162	3.41985	9.90884	C7Y8YACXX_8_7963.sorted.filtered_peak_3220
chr1	235812420	235812787	368	20.33	4.65635	2.52861	2.33747	C7Y8YACXX_8_7963.sorted.filtered_peak_3221
chr1	235860830	235861097	268	14.04	3.72201	2.52782	1.50192	C7Y8YACXX_8_7963.sorted.filtered_peak_3222
chr1	236019209	236019574	366	18.62	4.11041	2.42020	1.84787	C7Y8YACXX_8_7963.sorted.filtered_peak_3223
chr1	236029482	236030992	1511	56.24	14.11150	2.99540	11.38559	C7Y8YACXX_8_7963.sorted.filtered_peak_3224
chr1	236036352	236036757	406	28.80	7.51452	2.94347	5.00498	C7Y8YACXX_8_7963.sorted.filtered_peak_3225
chr1	236051326	236052008	683	29.96	8.91122	3.21292	6.35266	C7Y8YACXX_8_7963.sorted.filtered_peak_3226
chr1	236086888	236087453	566	17.74	4.95850	2.79646	2.61138	C7Y8YACXX_8_7963.sorted.filtered_peak_3227
chr1	236101884	236102394	511	20.34	5.88166	2.95755	3.46827	C7Y8YACXX_8_7963.sorted.filtered_peak_3228
chr1	236109734	236110067	334	16.59	4.25912	2.59540	1.97704	C7Y8YACXX_8_7963.sorted.filtered_peak_3229
chr1	236117969	236118474	506	18.08	4.69329	2.65996	2.38788	C7Y8YACXX_8_7963.sorted.filtered_peak_3230
chr1	236134863	236135643	781	25.79	9.85738	3.77788	7.28835	C7Y8YACXX_8_7963.sorted.filtered_peak_3231
chr1	236162062	236163221	1160	38.66	12.07485	3.57033	9.35552	C7Y8YACXX_8_7963.sorted.filtered_peak_3232
chr1	236221558	236222234	677	14.35	3.86470	2.57056	1.63677	C7Y8YACXX_8_7963.sorted.filtered_peak_3233
chr1	236229827	236230392	566	15.55	3.53345	2.35704	1.34337	C7Y8YACXX_8_7963.sorted.filtered_peak_3234
chr1	236245076	236245400	325	16.76	5.27543	2.98590	2.90963	C7Y8YACXX_8_7963.sorted.filtered_peak_3235
chr1	236267083	236267332	250	18.14	4.71086	2.67130	2.39049	C7Y8YACXX_8_7963.sorted.filtered_peak_3236
chr1	236284008	236284456	449	14.00	3.62613	2.48222	1.44083	C7Y8YACXX_8_7963.sorted.filtered_peak_3237
chr1	236305700	236306382	683	22.19	4.56069	2.41150	2.24250	C7Y8YACXX_8_7963.sorted.filtered_peak_3238
chr1	236306632	236306996	365	20.52	4.17404	2.35422	1.90720	C7Y8YACXX_8_7963.sorted.filtered_peak_3239
chr1	236319924	236320367	444	33.16	12.56663	4.02699	9.85765	C7Y8YACXX_8_7963.sorted.filtered_peak_3240
chr1	236444343	236445892	1550	47.07	15.17461	3.50079	12.43876	C7Y8YACXX_8_7963.sorted.filtered_peak_3241
chr1	236558225	236558876	652	25.43	7.10810	3.02123	4.62158	C7Y8YACXX_8_7963.sorted.filtered_peak_3242
chr1	236579380	236579951	572	28.19	12.21776	4.44806	9.51136	C7Y8YACXX_8_7963.sorted.filtered_peak_3243
chr1	236680132	236680519	388	30.21	12.38002	4.27545	9.67307	C7Y8YACXX_8_7963.sorted.filtered_peak_3244
chr1	236686783	236688081	1299	28.12	8.45361	3.17592	5.93146	C7Y8YACXX_8_7963.sorted.filtered_peak_3245
chr1	236697516	236698013	498	17.99	5.23941	2.89266	2.86545	C7Y8YACXX_8_7963.sorted.filtered_peak_3246
chr1	236767575	236768290	716	43.70	18.91566	4.73029	16.02889	C7Y8YACXX_8_7963.sorted.filtered_peak_3247
chr1	236922598	236922876	279	14.31	3.68153	2.49329	1.48037	C7Y8YACXX_8_7963.sorted.filtered_peak_3248
chr1	236958159	236959305	1147	60.20	23.56596	4.35449	20.55541	C7Y8YACXX_8_7963.sorted.filtered_peak_3249
chr1	237469824	237470142	319	17.70	5.35779	2.96059	2.97481	C7Y8YACXX_8_7963.sorted.filtered_peak_3250
chr1	237574866	237575535	670	22.99	8.09100	3.50529	5.56676	C7Y8YACXX_8_7963.sorted.filtered_peak_3251
chr1	237640843	237641107	265	15.92	4.49126	2.73616	2.18577	C7Y8YACXX_8_7963.sorted.filtered_peak_3252
chr1	237822669	237823138	470	14.87	3.84820	2.53147	1.61599	C7Y8YACXX_8_7963.sorted.filtered_peak_3253
chr1	237969904	237970537	634	17.03	4.55178	2.67649	2.25481	C7Y8YACXX_8_7963.sorted.filtered_peak_3254
chr1	239750415	239750708	294	16.69	4.51604	2.68421	2.22267	C7Y8YACXX_8_7963.sorted.filtered_peak_3255
chr1	239882188	239883457	1270	37.93	9.97710	3.01561	7.38882	C7Y8YACXX_8_7963.sorted.filtered_peak_3256
chr1	239974440	239975086	647	19.84	5.11461	2.70446	2.76509	C7Y8YACXX_8_7963.sorted.filtered_peak_3257
chr1	240061387	240061669	283	20.79	5.93082	2.96280	3.49717	C7Y8YACXX_8_7963.sorted.filtered_peak_3258
chr1	241633812	241634092	281	14.18	3.80040	2.55299	1.57031	C7Y8YACXX_8_7963.sorted.filtered_peak_3259
chr1	241682672	241683379	708	48.99	18.51435	4.30162	15.61209	C7Y8YACXX_8_7963.sorted.filtered_peak_3260
chr1	241694602	241695378	777	25.45	6.39501	2.83218	3.92762	C7Y8YACXX_8_7963.sorted.filtered_peak_3261
chr1	241715181	241715566	386	15.78	3.80151	2.45746	1.57357	C7Y8YACXX_8_7963.sorted.filtered_peak_3262
chr1	241790766	241791584	819	17.66	4.15187	2.48676	1.88272	C7Y8YACXX_8_7963.sorted.filtered_peak_3263
chr1	241803284	241804126	843	40.11	12.04080	3.34594	9.37808	C7Y8YACXX_8_7963.sorted.filtered_peak_3264
chr1	242011004	242011965	962	42.14	15.89060	3.98305	13.13980	C7Y8YACXX_8_7963.sorted.filtered_peak_3265
chr1	243264872	243265294	423	16.90	5.35546	3.00880	2.98036	C7Y8YACXX_8_7963.sorted.filtered_peak_3266
chr1	243417760	243419699	1940	59.22	15.79295	3.21455	12.99960	C7Y8YACXX_8_7963.sorted.filtered_peak_3267
chr1	243579403	243579770	368	22.23	6.31163	2.97453	3.87183	C7Y8YACXX_8_7963.sorted.filtered_peak_3268
chr1	243585006	243585373	368	24.20	8.11671	3.44754	5.57509	C7Y8YACXX_8_7963.sorted.filtered_peak_3269
chr1	243759321	243760236	916	28.80	8.02087	3.02635	5.51440	C7Y8YACXX_8_7963.sorted.filtered_peak_3270
chr1	243912048	243912347	300	22.40	7.77482	3.48551	5.24538	C7Y8YACXX_8_7963.sorted.filtered_peak_3271
chr1	244001462	244002091	630	23.21	7.62657	3.31779	5.13074	C7Y8YACXX_8_7963.sorted.filtered_peak_3272
chr1	244012753	244014524	1772	40.17	8.20179	2.61578	5.66398	C7Y8YACXX_8_7963.sorted.filtered_peak_3273
chr1	244210923	244212032	1110	68.52	24.29598	3.97628	21.28768	C7Y8YACXX_8_7963.sorted.filtered_peak_3274
chr1	244237908	244238555	648	25.69	10.35257	3.96872	7.75359	C7Y8YACXX_8_7963.sorted.filtered_peak_3275
chr1	244436377	244436719	343	17.09	5.27004	2.95774	2.91553	C7Y8YACXX_8_7963.sorted.filtered_peak_3276
chr1	244462620	244463194	575	31.33	13.80913	4.49606	11.08038	C7Y8YACXX_8_7963.sorted.filtered_peak_3277
chr1	244482848	244483300	453	40.47	13.66588	3.75418	10.92217	C7Y8YACXX_8_7963.sorted.filtered_peak_3278
chr1	244486262	244486702	441	39.76	10.46807	3.09513	7.83116	C7Y8YACXX_8_7963.sorted.filtered_peak_3279
chr1	244558836	244559180	345	14.14	3.42109	2.38862	1.25249	C7Y8YACXX_8_7963.sorted.filtered_peak_3280
chr1	244614796	244615765	970	92.63	41.47425	5.11874	37.97761	C7Y8YACXX_8_7963.sorted.filtered_peak_3281
chr1	244624429	244624979	551	30.43	11.90201	4.11297	9.20841	C7Y8YACXX_8_7963.sorted.filtered_peak_3282
chr1	244763057	244763461	405	18.31	4.77192	2.68515	2.44642	C7Y8YACXX_8_7963.sorted.filtered_peak_3283
chr1	244815719	244816798	1080	89.54	39.06968	4.90603	35.64360	C7Y8YACXX_8_7963.sorted.filtered_peak_3284
chr1	244893064	244893758	695	15.23	3.91342	2.53578	1.67512	C7Y8YACXX_8_7963.sorted.filtered_peak_3285
chr1	244997930	244999210	1281	81.91	30.09349	4.32972	26.92030	C7Y8YACXX_8_7963.sorted.filtered_peak_3286
chr1	245025878	245026889	1012	70.75	19.43547	3.32152	16.54000	C7Y8YACXX_8_7963.sorted.filtered_peak_3287
chr1	245027468	245028296	829	66.94	17.35574	3.17867	14.51718	C7Y8YACXX_8_7963.sorted.filtered_peak_3288
chr1	245132926	245134797	1872	51.18	15.65705	3.35928	12.92346	C7Y8YACXX_8_7963.sorted.filtered_peak_3289
chr1	245206023	245206318	296	18.49	5.37608	2.90430	3.00022	C7Y8YACXX_8_7963.sorted.filtered_peak_3290
chr1	245319527	245320181	655	18.34	4.07796	2.42575	1.81689	C7Y8YACXX_8_7963.sorted.filtered_peak_3291
chr1	245935067	245935316	250	14.17	3.63597	2.48114	1.44561	C7Y8YACXX_8_7963.sorted.filtered_peak_3292
chr1	246117169	246117418	250	18.35	3.94136	2.37141	1.69834	C7Y8YACXX_8_7963.sorted.filtered_peak_3293
chr1	246493194	246493443	250	13.15	3.27408	2.37914	1.12569	C7Y8YACXX_8_7963.sorted.filtered_peak_3294
chr1	246660588	246660983	396	22.35	7.84389	3.49898	5.32107	C7Y8YACXX_8_7963.sorted.filtered_peak_3295
chr1	246670106	246670963	858	36.67	12.45212	3.62638	9.78197	C7Y8YACXX_8_7963.sorted.filtered_peak_3296
chr1	246729315	246730310	996	78.62	31.06288	4.43526	27.86045	C7Y8YACXX_8_7963.sorted.filtered_peak_3297
chr1	246741029	246741428	400	15.09	3.88374	2.52937	1.64998	C7Y8YACXX_8_7963.sorted.filtered_peak_3298
chr1	246765503	246765762	260	14.12	3.76138	2.53804	1.54478	C7Y8YACXX_8_7963.sorted.filtered_peak_3299
chr1	246852794	246853071	278	16.79	5.26691	2.99065	2.89544	C7Y8YACXX_8_7963.sorted.filtered_peak_3300
chr1	246862310	246862814	505	25.05	10.00453	3.94028	7.40943	C7Y8YACXX_8_7963.sorted.filtered_peak_3301
chr1	246887170	246888108	939	21.86	8.07366	3.60455	5.54800	C7Y8YACXX_8_7963.sorted.filtered_peak_3302
chr1	247094842	247095751	910	64.68	25.82651	4.54245	22.75460	C7Y8YACXX_8_7963.sorted.filtered_peak_3303
chr1	247241312	247242268	957	21.44	6.24341	2.97731	3.82379	C7Y8YACXX_8_7963.sorted.filtered_peak_3304
chr1	247267148	247267940	793	27.90	10.63508	3.86997	8.00618	C7Y8YACXX_8_7963.sorted.filtered_peak_3305
chr1	247373579	247374423	845	38.37	12.70364	3.64969	9.99343	C7Y8YACXX_8_7963.sorted.filtered_peak_3306
chr1	247494447	247495205	759	22.07	4.55165	2.40352	2.25011	C7Y8YACXX_8_7963.sorted.filtered_peak_3307
chr1	247553236	247553952	717	22.18	5.88081	2.83523	3.46665	C7Y8YACXX_8_7963.sorted.filtered_peak_3308
chr1	247570596	247570890	295	23.38	6.77466	3.07913	4.28731	C7Y8YACXX_8_7963.sorted.filtered_peak_3309
chr1	247573316	247573694	379	19.73	4.89845	2.64101	2.56191	C7Y8YACXX_8_7963.sorted.filtered_peak_3310
chr1	247579204	247579453	250	15.89	4.72772	2.83933	2.39345	C7Y8YACXX_8_7963.sorted.filtered_peak_3311
chr1	248100203	248100650	448	23.50	8.81765	3.72463	6.26020	C7Y8YACXX_8_7963.sorted.filtered_peak_3312
chr1	249119944	249121186	1243	61.52	23.37149	4.30346	20.35702	C7Y8YACXX_8_7963.sorted.filtered_peak_3313
chr1	249131986	249133438	1453	49.60	15.52399	3.61614	12.72208	C7Y8YACXX_8_7963.sorted.filtered_peak_3314
chr1	249152727	249153693	967	66.08	21.28795	3.64616	18.35296	C7Y8YACXX_8_7963.sorted.filtered_peak_3315
chr1	249167226	249168762	1537	37.16	11.10784	3.32438	8.47010	C7Y8YACXX_8_7963.sorted.filtered_peak_3316
chr1	249200084	249201129	1046	52.62	19.59005	4.23026	16.67142	C7Y8YACXX_8_7963.sorted.filtered_peak_3317
chr10	173850	174143	294	19.15	6.62985	3.34265	4.16529	C7Y8YACXX_8_7963.sorted.filtered_peak_3318
chr10	180885	182326	1442	29.51	6.68555	2.66837	4.24054	C7Y8YACXX_8_7963.sorted.filtered_peak_3319
chr10	369712	370174	463	17.41	5.66855	3.09568	3.27438	C7Y8YACXX_8_7963.sorted.filtered_peak_3320
chr10	375361	375939	579	21.16	5.85664	2.86663	3.46575	C7Y8YACXX_8_7963.sorted.filtered_peak_3321
chr10	379612	380000	389	18.22	4.71459	2.66314	2.40139	C7Y8YACXX_8_7963.sorted.filtered_peak_3322
chr10	835353	835699	347	14.70	3.89142	2.55620	1.66859	C7Y8YACXX_8_7963.sorted.filtered_peak_3323
chr10	977485	978175	691	69.46	31.48489	5.31598	28.24374	C7Y8YACXX_8_7963.sorted.filtered_peak_3324
chr10	1033809	1034740	932	42.67	18.36913	4.48498	15.52803	C7Y8YACXX_8_7963.sorted.filtered_peak_3325
chr10	1089587	1089985	399	25.58	5.28804	2.47347	2.92427	C7Y8YACXX_8_7963.sorted.filtered_peak_3326
chr10	1094321	1095576	1256	84.95	32.51927	4.35115	29.27655	C7Y8YACXX_8_7963.sorted.filtered_peak_3327
chr10	1102134	1103451	1318	36.34	10.60674	3.17228	8.02120	C7Y8YACXX_8_7963.sorted.filtered_peak_3328
chr10	1109098	1109582	485	23.43	7.56311	3.32890	5.04119	C7Y8YACXX_8_7963.sorted.filtered_peak_3329
chr10	1155741	1156517	777	32.78	13.63423	4.37531	10.88734	C7Y8YACXX_8_7963.sorted.filtered_peak_3330
chr10	1463065	1463393	329	16.19	3.67669	2.38029	1.48287	C7Y8YACXX_8_7963.sorted.filtered_peak_3331
chr10	3109593	3110069	477	24.32	5.36004	2.55783	2.98361	C7Y8YACXX_8_7963.sorted.filtered_peak_3332
chr10	3110316	3110783	468	21.62	3.98576	2.24967	1.73282	C7Y8YACXX_8_7963.sorted.filtered_peak_3333
chr10	3137593	3138254	662	22.84	6.89691	3.04897	4.47600	C7Y8YACXX_8_7963.sorted.filtered_peak_3334
chr10	3214435	3215677	1243	69.56	28.05762	4.34090	24.95870	C7Y8YACXX_8_7963.sorted.filtered_peak_3335
chr10	3228507	3228857	351	15.88	4.09890	2.57373	1.83959	C7Y8YACXX_8_7963.sorted.filtered_peak_3336
chr10	3239713	3240293	581	24.95	6.03168	2.72806	3.60284	C7Y8YACXX_8_7963.sorted.filtered_peak_3337
chr10	3269871	3270354	484	28.20	11.70545	4.18001	9.04863	C7Y8YACXX_8_7963.sorted.filtered_peak_3338
chr10	3281863	3282189	327	18.74	4.76515	2.64317	2.44773	C7Y8YACXX_8_7963.sorted.filtered_peak_3339
chr10	3510351	3510849	499	21.83	4.97009	2.55183	2.63077	C7Y8YACXX_8_7963.sorted.filtered_peak_3340
chr10	3558865	3559212	348	16.62	5.15119	2.95043	2.79900	C7Y8YACXX_8_7963.sorted.filtered_peak_3341
chr10	3605605	3605873	269	16.26	4.57548	2.74852	2.25818	C7Y8YACXX_8_7963.sorted.filtered_peak_3342
chr10	3665492	3665741	250	16.62	3.94207	2.46519	1.70322	C7Y8YACXX_8_7963.sorted.filtered_peak_3343
chr10	3710818	3711395	578	20.85	5.88197	2.93122	3.46042	C7Y8YACXX_8_7963.sorted.filtered_peak_3344
chr10	3747282	3747609	328	15.81	3.52044	2.33616	1.35439	C7Y8YACXX_8_7963.sorted.filtered_peak_3345
chr10	3782368	3782725	358	20.57	5.20465	2.70817	2.83256	C7Y8YACXX_8_7963.sorted.filtered_peak_3346
chr10	3784475	3784788	314	20.44	5.16732	2.70210	2.80133	C7Y8YACXX_8_7963.sorted.filtered_peak_3347
chr10	3799563	3800752	1190	32.22	9.14143	3.17858	6.55834	C7Y8YACXX_8_7963.sorted.filtered_peak_3348
chr10	3807301	3807604	304	20.94	4.14447	2.32822	1.87255	C7Y8YACXX_8_7963.sorted.filtered_peak_3349
chr10	3827148	3828239	1092	76.30	20.78533	3.14590	17.90993	C7Y8YACXX_8_7963.sorted.filtered_peak_3350
chr10	3846528	3846954	427	30.81	4.49038	2.10152	2.19000	C7Y8YACXX_8_7963.sorted.filtered_peak_3351
chr10	3847295	3848367	1073	49.54	13.18488	3.09412	10.51813	C7Y8YACXX_8_7963.sorted.filtered_peak_3352
chr10	3852338	3852941	604	35.84	6.56408	2.43631	4.09840	C7Y8YACXX_8_7963.sorted.filtered_peak_3353
chr10	3853469	3853917	449	26.39	4.14251	2.13630	1.87422	C7Y8YACXX_8_7963.sorted.filtered_peak_3354
chr10	3871083	3871405	323	20.49	5.60885	2.84670	3.21530	C7Y8YACXX_8_7963.sorted.filtered_peak_3355
chr10	3894368	3894983	616	23.65	6.57596	2.97438	4.11615	C7Y8YACXX_8_7963.sorted.filtered_peak_3356
chr10	3915970	3916341	372	23.21	4.92199	2.46790	2.58841	C7Y8YACXX_8_7963.sorted.filtered_peak_3357
chr10	3917350	3917622	273	21.21	4.04431	2.27673	1.80714	C7Y8YACXX_8_7963.sorted.filtered_peak_3358
chr10	3930047	3930423	377	22.69	5.84815	2.79677	3.43379	C7Y8YACXX_8_7963.sorted.filtered_peak_3359
chr10	3934590	3935181	592	23.74	5.09627	2.49101	2.75091	C7Y8YACXX_8_7963.sorted.filtered_peak_3360
chr10	3944324	3944933	610	18.27	5.94921	3.13710	3.53532	C7Y8YACXX_8_7963.sorted.filtered_peak_3361
chr10	3977212	3977789	578	28.80	10.75908	3.82262	8.14526	C7Y8YACXX_8_7963.sorted.filtered_peak_3362
chr10	3988003	3988349	347	20.17	5.74051	2.91837	3.33685	C7Y8YACXX_8_7963.sorted.filtered_peak_3363
chr10	4014796	4015577	782	22.84	7.16280	3.20735	4.68064	C7Y8YACXX_8_7963.sorted.filtered_peak_3364
chr10	4022666	4023264	599	20.78	6.36255	3.06436	3.94630	C7Y8YACXX_8_7963.sorted.filtered_peak_3365
chr10	4090675	4091050	376	13.63	3.41517	2.41370	1.26927	C7Y8YACXX_8_7963.sorted.filtered_peak_3366
chr10	4101913	4102552	640	19.09	6.30866	3.20469	3.87083	C7Y8YACXX_8_7963.sorted.filtered_peak_3367
chr10	4117111	4117508	398	15.60	4.46447	2.74369	2.17267	C7Y8YACXX_8_7963.sorted.filtered_peak_3368
chr10	4162879	4163128	250	15.71	4.37650	2.70437	2.08124	C7Y8YACXX_8_7963.sorted.filtered_peak_3369
chr10	4173586	4174299	714	37.94	12.48815	3.64997	9.78448	C7Y8YACXX_8_7963.sorted.filtered_peak_3370
chr10	4276891	4277140	250	16.78	4.89804	2.84327	2.55221	C7Y8YACXX_8_7963.sorted.filtered_peak_3371
chr10	4868121	4868971	851	25.79	7.56897	3.09279	5.08279	C7Y8YACXX_8_7963.sorted.filtered_peak_3372
chr10	4891774	4892361	588	27.55	9.34948	3.55667	6.75608	C7Y8YACXX_8_7963.sorted.filtered_peak_3373
chr10	5132192	5132441	250	17.71	4.71815	2.70786	2.38311	C7Y8YACXX_8_7963.sorted.filtered_peak_3374
chr10	5136545	5137088	544	23.45	6.24108	2.87672	3.80267	C7Y8YACXX_8_7963.sorted.filtered_peak_3375
chr10	5325571	5325820	250	17.73	4.36686	2.56831	2.07628	C7Y8YACXX_8_7963.sorted.filtered_peak_3376
chr10	5333671	5334182	512	39.41	11.94349	3.44558	9.25265	C7Y8YACXX_8_7963.sorted.filtered_peak_3377
chr10	5335686	5335952	267	26.16	3.99885	2.10235	1.75001	C7Y8YACXX_8_7963.sorted.filtered_peak_3378
chr10	5336130	5336419	290	28.71	4.95844	2.28165	2.60930	C7Y8YACXX_8_7963.sorted.filtered_peak_3379
chr10	5339352	5339768	417	29.41	8.11928	3.07532	5.58226	C7Y8YACXX_8_7963.sorted.filtered_peak_3380
chr10	5359680	5359995	316	17.93	5.45912	2.98470	3.06576	C7Y8YACXX_8_7963.sorted.filtered_peak_3381
chr10	5426079	5426328	250	15.93	4.74465	2.84673	2.40498	C7Y8YACXX_8_7963.sorted.filtered_peak_3382
chr10	5454358	5454695	338	21.80	6.32921	3.02415	3.87767	C7Y8YACXX_8_7963.sorted.filtered_peak_3383
chr10	5475949	5476690	742	20.82	5.48249	2.79127	3.08734	C7Y8YACXX_8_7963.sorted.filtered_peak_3384
chr10	5489379	5489967	589	28.69	7.38251	2.90921	4.88196	C7Y8YACXX_8_7963.sorted.filtered_peak_3385
chr10	5606235	5606766	532	15.06	3.22221	2.25200	1.08900	C7Y8YACXX_8_7963.sorted.filtered_peak_3386
chr10	5665086	5665587	502	22.17	6.36423	3.00433	3.91499	C7Y8YACXX_8_7963.sorted.filtered_peak_3387
chr10	5670793	5671162	370	25.65	7.23771	3.05126	4.74464	C7Y8YACXX_8_7963.sorted.filtered_peak_3388
chr10	5671828	5672143	316	20.89	4.69557	2.51450	2.36962	C7Y8YACXX_8_7963.sorted.filtered_peak_3389
chr10	5726219	5727731	1513	56.08	17.61302	3.50245	14.78341	C7Y8YACXX_8_7963.sorted.filtered_peak_3390
chr10	5734444	5735285	842	19.53	4.89337	2.65203	2.55928	C7Y8YACXX_8_7963.sorted.filtered_peak_3391
chr10	5817640	5818126	487	18.22	5.30525	2.89135	2.93707	C7Y8YACXX_8_7963.sorted.filtered_peak_3392
chr10	5854679	5856138	1460	57.81	18.66653	3.54155	15.84080	C7Y8YACXX_8_7963.sorted.filtered_peak_3393
chr10	5888169	5888423	255	17.62	5.73420	3.13021	3.31568	C7Y8YACXX_8_7963.sorted.filtered_peak_3394
chr10	5915491	5915835	345	22.79	9.24379	3.99948	6.64505	C7Y8YACXX_8_7963.sorted.filtered_peak_3395
chr10	5931510	5932373	864	72.47	32.42992	4.95499	29.20319	C7Y8YACXX_8_7963.sorted.filtered_peak_3396
chr10	5995767	5996016	250	13.99	3.55388	2.45662	1.37511	C7Y8YACXX_8_7963.sorted.filtered_peak_3397
chr10	6017994	6018377	384	25.21	3.87345	2.09574	1.63870	C7Y8YACXX_8_7963.sorted.filtered_peak_3398
chr10	6018980	6020039	1060	35.96	9.37376	3.07175	6.75940	C7Y8YACXX_8_7963.sorted.filtered_peak_3399
chr10	6056073	6056703	631	19.83	5.31042	2.79267	2.92818	C7Y8YACXX_8_7963.sorted.filtered_peak_3400
chr10	6079919	6080744	826	25.37	6.59980	2.86678	4.14447	C7Y8YACXX_8_7963.sorted.filtered_peak_3401
chr10	6087098	6087632	535	21.77	4.47424	2.40171	2.16635	C7Y8YACXX_8_7963.sorted.filtered_peak_3402
chr10	6092672	6093410	739	66.93	19.81107	3.56386	16.88201	C7Y8YACXX_8_7963.sorted.filtered_peak_3403
chr10	6094542	6095137	596	52.53	11.07863	2.71729	8.44099	C7Y8YACXX_8_7963.sorted.filtered_peak_3404
chr10	6103977	6104687	711	40.33	9.77820	2.93427	7.17031	C7Y8YACXX_8_7963.sorted.filtered_peak_3405
chr10	6114241	6114770	530	21.77	3.90759	2.21519	1.67770	C7Y8YACXX_8_7963.sorted.filtered_peak_3406
chr10	6125482	6126073	592	29.58	6.19983	2.55144	3.77038	C7Y8YACXX_8_7963.sorted.filtered_peak_3407
chr10	6130617	6131426	810	65.57	23.94387	4.15303	20.91859	C7Y8YACXX_8_7963.sorted.filtered_peak_3408
chr10	6171868	6172347	480	29.59	9.97993	3.57633	7.36818	C7Y8YACXX_8_7963.sorted.filtered_peak_3409
chr10	6186584	6187133	550	47.02	14.46855	3.53669	11.70589	C7Y8YACXX_8_7963.sorted.filtered_peak_3410
chr10	6193275	6193733	459	20.90	5.66505	2.84504	3.26410	C7Y8YACXX_8_7963.sorted.filtered_peak_3411
chr10	6205310	6206319	1010	64.09	27.76907	4.91452	24.66101	C7Y8YACXX_8_7963.sorted.filtered_peak_3412
chr10	6243591	6244049	459	35.73	5.87190	2.28728	3.45623	C7Y8YACXX_8_7963.sorted.filtered_peak_3413
chr10	6244378	6245578	1201	45.69	11.08492	2.92926	8.45118	C7Y8YACXX_8_7963.sorted.filtered_peak_3414
chr10	6281149	6281514	366	27.58	12.54230	4.64692	9.82241	C7Y8YACXX_8_7963.sorted.filtered_peak_3415
chr10	6309155	6309567	413	25.27	5.76541	2.64198	3.34851	C7Y8YACXX_8_7963.sorted.filtered_peak_3416
chr10	6312178	6312827	650	43.54	14.44110	3.68851	11.68715	C7Y8YACXX_8_7963.sorted.filtered_peak_3417
chr10	6317255	6317630	376	40.95	14.41192	3.90239	11.64713	C7Y8YACXX_8_7963.sorted.filtered_peak_3418
chr10	6333552	6333988	437	19.91	7.32713	3.51492	4.84071	C7Y8YACXX_8_7963.sorted.filtered_peak_3419
chr10	6341950	6342344	395	21.10	6.71088	3.20319	4.24432	C7Y8YACXX_8_7963.sorted.filtered_peak_3420
chr10	6389839	6390763	925	30.15	9.97698	3.44356	7.39668	C7Y8YACXX_8_7963.sorted.filtered_peak_3421
chr10	6451977	6452584	608	25.71	8.00846	3.32110	5.45462	C7Y8YACXX_8_7963.sorted.filtered_peak_3422
chr10	6487544	6487983	440	16.98	5.39106	3.02274	3.01402	C7Y8YACXX_8_7963.sorted.filtered_peak_3423
chr10	6489749	6490157	409	14.48	3.96159	2.60279	1.71315	C7Y8YACXX_8_7963.sorted.filtered_peak_3424
chr10	6515316	6516360	1045	35.58	12.16876	3.66408	9.48899	C7Y8YACXX_8_7963.sorted.filtered_peak_3425
chr10	6535633	6536027	395	19.82	3.50928	2.15821	1.33093	C7Y8YACXX_8_7963.sorted.filtered_peak_3426
chr10	6537043	6537292	250	25.04	5.06774	2.44475	2.70590	C7Y8YACXX_8_7963.sorted.filtered_peak_3427
chr10	6540722	6541092	371	33.50	10.72176	3.51595	8.06830	C7Y8YACXX_8_7963.sorted.filtered_peak_3428
chr10	6549388	6549781	394	17.89	4.62628	2.65930	2.30771	C7Y8YACXX_8_7963.sorted.filtered_peak_3429
chr10	6555482	6555762	281	20.47	5.79391	2.92150	3.38232	C7Y8YACXX_8_7963.sorted.filtered_peak_3430
chr10	6572056	6572927	872	40.05	14.44702	3.84870	11.71882	C7Y8YACXX_8_7963.sorted.filtered_peak_3431
chr10	6584933	6586085	1153	37.48	14.04383	3.99606	11.30004	C7Y8YACXX_8_7963.sorted.filtered_peak_3432
chr10	6600116	6600636	521	37.76	14.75230	4.15531	11.99862	C7Y8YACXX_8_7963.sorted.filtered_peak_3433
chr10	6621965	6622775	811	32.36	5.78715	2.36396	3.38068	C7Y8YACXX_8_7963.sorted.filtered_peak_3434
chr10	6625409	6625708	300	32.03	6.57901	2.55595	4.12567	C7Y8YACXX_8_7963.sorted.filtered_peak_3435
chr10	6633850	6634662	813	28.54	9.36674	3.44844	6.78381	C7Y8YACXX_8_7963.sorted.filtered_peak_3436
chr10	6654292	6654587	296	21.81	6.13596	2.96077	3.69379	C7Y8YACXX_8_7963.sorted.filtered_peak_3437
chr10	6685807	6686429	623	16.35	3.39992	2.26214	1.23400	C7Y8YACXX_8_7963.sorted.filtered_peak_3438
chr10	6689907	6690246	340	18.81	4.63117	2.59782	2.31786	C7Y8YACXX_8_7963.sorted.filtered_peak_3439
chr10	6707868	6708206	339	27.49	10.87059	4.08545	8.20487	C7Y8YACXX_8_7963.sorted.filtered_peak_3440
chr10	6880046	6880499	454	13.47	3.43387	2.43358	1.25632	C7Y8YACXX_8_7963.sorted.filtered_peak_3441
chr10	6962090	6962596	507	17.65	3.73144	2.33031	1.51482	C7Y8YACXX_8_7963.sorted.filtered_peak_3442
chr10	6969214	6970331	1118	35.67	10.82450	3.36648	8.17889	C7Y8YACXX_8_7963.sorted.filtered_peak_3443
chr10	7000379	7000936	558	19.31	4.14782	2.39862	1.89076	C7Y8YACXX_8_7963.sorted.filtered_peak_3444
chr10	7015868	7016363	496	28.03	9.32461	3.52590	6.72577	C7Y8YACXX_8_7963.sorted.filtered_peak_3445
chr10	7088094	7088857	764	36.51	13.55551	4.03402	10.80913	C7Y8YACXX_8_7963.sorted.filtered_peak_3446
chr10	7235145	7235451	307	15.20	3.65149	2.42566	1.45743	C7Y8YACXX_8_7963.sorted.filtered_peak_3447
chr10	7275395	7275812	418	14.78	3.86910	2.54876	1.63258	C7Y8YACXX_8_7963.sorted.filtered_peak_3448
chr10	7281402	7281775	374	16.70	3.44131	2.26058	1.28710	C7Y8YACXX_8_7963.sorted.filtered_peak_3449
chr10	7285105	7285401	297	19.02	5.09703	2.75269	2.75415	C7Y8YACXX_8_7963.sorted.filtered_peak_3450
chr10	7293702	7293951	250	14.31	3.75316	2.52215	1.55050	C7Y8YACXX_8_7963.sorted.filtered_peak_3451
chr10	7300942	7301264	323	22.75	6.19885	2.90688	3.76070	C7Y8YACXX_8_7963.sorted.filtered_peak_3452
chr10	7311161	7311743	583	32.73	12.34323	4.00583	9.64009	C7Y8YACXX_8_7963.sorted.filtered_peak_3453
chr10	7451264	7451667	404	27.67	4.03469	2.07046	1.78548	C7Y8YACXX_8_7963.sorted.filtered_peak_3454
chr10	7452500	7453227	728	34.82	7.47649	2.61149	5.00657	C7Y8YACXX_8_7963.sorted.filtered_peak_3455
chr10	7513756	7514151	396	17.32	4.14478	2.50069	1.88666	C7Y8YACXX_8_7963.sorted.filtered_peak_3456
chr10	7526295	7527128	834	42.56	16.44560	4.06945	13.66502	C7Y8YACXX_8_7963.sorted.filtered_peak_3457
chr10	7550260	7550600	341	20.71	5.14508	2.66717	2.78958	C7Y8YACXX_8_7963.sorted.filtered_peak_3458
chr10	7567383	7567738	356	20.95	5.49158	2.76631	3.11585	C7Y8YACXX_8_7963.sorted.filtered_peak_3459
chr10	7697788	7698081	294	15.60	4.50225	2.75773	2.20877	C7Y8YACXX_8_7963.sorted.filtered_peak_3460
chr10	7729127	7729635	509	22.21	8.95553	3.90155	6.39053	C7Y8YACXX_8_7963.sorted.filtered_peak_3461
chr10	7829499	7830731	1233	52.81	20.16028	4.20179	17.24710	C7Y8YACXX_8_7963.sorted.filtered_peak_3462
chr10	7860055	7861131	1077	36.52	12.67790	3.61985	10.03453	C7Y8YACXX_8_7963.sorted.filtered_peak_3463
chr10	8095394	8096657	1264	42.62	6.50824	2.22246	4.07679	C7Y8YACXX_8_7963.sorted.filtered_peak_3464
chr10	8102019	8102419	401	37.27	5.01264	2.07308	2.66688	C7Y8YACXX_8_7963.sorted.filtered_peak_3465
chr10	8103188	8103563	376	34.84	4.83158	2.08741	2.50067	C7Y8YACXX_8_7963.sorted.filtered_peak_3466
chr10	8130487	8130884	398	22.28	7.39683	3.34229	4.89497	C7Y8YACXX_8_7963.sorted.filtered_peak_3467
chr10	8173387	8173902	516	20.39	4.41553	2.44766	2.11091	C7Y8YACXX_8_7963.sorted.filtered_peak_3468
chr10	8175136	8175450	315	26.85	5.79530	2.56685	3.38996	C7Y8YACXX_8_7963.sorted.filtered_peak_3469
chr10	8178872	8179898	1027	23.96	4.84138	2.41334	2.50887	C7Y8YACXX_8_7963.sorted.filtered_peak_3470
chr10	8225069	8225686	618	26.86	9.78006	3.74281	7.16881	C7Y8YACXX_8_7963.sorted.filtered_peak_3471
chr10	8280666	8281481	816	29.07	8.39215	3.17116	5.83708	C7Y8YACXX_8_7963.sorted.filtered_peak_3472
chr10	8286935	8287492	558	23.74	6.75588	3.00135	4.29969	C7Y8YACXX_8_7963.sorted.filtered_peak_3473
chr10	8367518	8367793	276	23.82	6.56663	2.97254	4.09843	C7Y8YACXX_8_7963.sorted.filtered_peak_3474
chr10	8373362	8374820	1459	46.56	14.21731	3.32539	11.52903	C7Y8YACXX_8_7963.sorted.filtered_peak_3475
chr10	8391849	8392200	352	17.21	3.64701	2.31790	1.45413	C7Y8YACXX_8_7963.sorted.filtered_peak_3476
chr10	8402285	8402749	465	32.90	11.49862	3.74487	8.83272	C7Y8YACXX_8_7963.sorted.filtered_peak_3477
chr10	8407895	8408312	418	28.20	8.44928	3.24199	5.89557	C7Y8YACXX_8_7963.sorted.filtered_peak_3478
chr10	8444485	8445001	517	28.75	4.68332	2.20866	2.35845	C7Y8YACXX_8_7963.sorted.filtered_peak_3479
chr10	8446633	8447100	468	54.59	19.41218	4.08505	16.49495	C7Y8YACXX_8_7963.sorted.filtered_peak_3480
chr10	8457943	8458888	946	32.99	10.80877	3.51068	8.19460	C7Y8YACXX_8_7963.sorted.filtered_peak_3481
chr10	8480674	8481003	330	16.13	3.94377	2.49371	1.69880	C7Y8YACXX_8_7963.sorted.filtered_peak_3482
chr10	8515343	8515722	380	14.44	3.40356	2.36222	1.24442	C7Y8YACXX_8_7963.sorted.filtered_peak_3483
chr10	9317279	9317639	361	13.00	3.19932	2.35378	1.06428	C7Y8YACXX_8_7963.sorted.filtered_peak_3484
chr10	9373557	9373812	256	16.92	4.88707	2.82783	2.54278	C7Y8YACXX_8_7963.sorted.filtered_peak_3485
chr10	10460336	10460658	323	14.82	4.09793	2.63732	1.85139	C7Y8YACXX_8_7963.sorted.filtered_peak_3486
chr10	10673915	10674167	253	14.90	4.17618	2.67342	1.89519	C7Y8YACXX_8_7963.sorted.filtered_peak_3487
chr10	11146861	11147521	661	17.20	4.18904	2.52082	1.93377	C7Y8YACXX_8_7963.sorted.filtered_peak_3488
chr10	11187254	11187856	603	32.15	7.17698	2.71148	4.67354	C7Y8YACXX_8_7963.sorted.filtered_peak_3489
chr10	11191461	11191798	338	25.92	4.28902	2.18777	2.00890	C7Y8YACXX_8_7963.sorted.filtered_peak_3490
chr10	11204984	11205625	642	67.29	18.24604	3.29724	15.38510	C7Y8YACXX_8_7963.sorted.filtered_peak_3491
chr10	11206693	11206958	266	41.26	4.74501	1.95090	2.42520	C7Y8YACXX_8_7963.sorted.filtered_peak_3492
chr10	11212949	11213365	417	33.64	4.45126	2.02920	2.15565	C7Y8YACXX_8_7963.sorted.filtered_peak_3493
chr10	11220276	11221182	907	54.20	11.94117	2.80680	9.26736	C7Y8YACXX_8_7963.sorted.filtered_peak_3494
chr10	11222273	11222667	395	36.91	4.50629	1.97808	2.20844	C7Y8YACXX_8_7963.sorted.filtered_peak_3495
chr10	11267899	11268292	394	22.89	4.05533	2.22304	1.79568	C7Y8YACXX_8_7963.sorted.filtered_peak_3496
chr10	11268626	11269263	638	26.83	5.88566	2.58618	3.47582	C7Y8YACXX_8_7963.sorted.filtered_peak_3497
chr10	11312210	11312848	639	21.02	5.24831	2.66677	2.90182	C7Y8YACXX_8_7963.sorted.filtered_peak_3498
chr10	11404143	11404452	310	14.20	3.80858	2.55578	1.57651	C7Y8YACXX_8_7963.sorted.filtered_peak_3499
chr10	11443505	11443900	396	20.14	5.11627	2.69516	2.76067	C7Y8YACXX_8_7963.sorted.filtered_peak_3500
chr10	11445082	11445556	475	31.78	12.83082	4.26751	10.10481	C7Y8YACXX_8_7963.sorted.filtered_peak_3501
chr10	11514087	11514518	432	14.94	3.69997	2.46199	1.48711	C7Y8YACXX_8_7963.sorted.filtered_peak_3502
chr10	11726720	11727348	629	17.37	4.46863	2.62603	2.16773	C7Y8YACXX_8_7963.sorted.filtered_peak_3503
chr10	11783980	11784340	361	14.97	3.73770	2.47516	1.51939	C7Y8YACXX_8_7963.sorted.filtered_peak_3504
chr10	11905466	11906135	670	31.00	11.77753	3.91425	9.12677	C7Y8YACXX_8_7963.sorted.filtered_peak_3505
chr10	11924636	11925051	416	20.16	5.50758	2.84113	3.11486	C7Y8YACXX_8_7963.sorted.filtered_peak_3506
chr10	12084541	12085648	1108	74.54	30.11025	4.59064	26.94305	C7Y8YACXX_8_7963.sorted.filtered_peak_3507
chr10	12110456	12111310	855	53.74	26.65888	5.33018	23.60676	C7Y8YACXX_8_7963.sorted.filtered_peak_3508
chr10	12164668	12165132	465	19.97	7.21741	3.50733	4.71907	C7Y8YACXX_8_7963.sorted.filtered_peak_3509
chr10	12171132	12172545	1414	52.19	20.80206	4.34070	17.87914	C7Y8YACXX_8_7963.sorted.filtered_peak_3510
chr10	12223289	12223783	495	40.13	17.92262	4.79993	15.06280	C7Y8YACXX_8_7963.sorted.filtered_peak_3511
chr10	12237448	12238530	1083	51.06	19.37768	4.24061	16.48601	C7Y8YACXX_8_7963.sorted.filtered_peak_3512
chr10	12306280	12306800	521	26.78	9.37351	3.66960	6.76156	C7Y8YACXX_8_7963.sorted.filtered_peak_3513
chr10	12390830	12391884	1055	46.90	12.77369	3.26022	10.04655	C7Y8YACXX_8_7963.sorted.filtered_peak_3514
chr10	12392313	12392915	603	32.28	5.17371	2.22484	2.81044	C7Y8YACXX_8_7963.sorted.filtered_peak_3515
chr10	12408018	12408412	395	20.95	7.88456	3.65104	5.36586	C7Y8YACXX_8_7963.sorted.filtered_peak_3516
chr10	12490491	12491372	882	51.90	22.43414	4.59902	19.48568	C7Y8YACXX_8_7963.sorted.filtered_peak_3517
chr10	12526932	12527303	372	14.77	3.53277	2.39491	1.36700	C7Y8YACXX_8_7963.sorted.filtered_peak_3518
chr10	12630060	12630803	744	24.21	6.94709	3.05857	4.46282	C7Y8YACXX_8_7963.sorted.filtered_peak_3519
chr10	12636391	12636992	602	30.89	11.21576	3.81440	8.56584	C7Y8YACXX_8_7963.sorted.filtered_peak_3520
chr10	12648030	12648460	431	18.55	5.51558	2.95642	3.12447	C7Y8YACXX_8_7963.sorted.filtered_peak_3521
chr10	12680156	12680416	261	16.68	4.63625	2.74487	2.31070	C7Y8YACXX_8_7963.sorted.filtered_peak_3522
chr10	12698538	12698815	278	17.73	5.07547	2.84661	2.71800	C7Y8YACXX_8_7963.sorted.filtered_peak_3523
chr10	12741216	12741698	483	20.66	6.16737	3.03473	3.74150	C7Y8YACXX_8_7963.sorted.filtered_peak_3524
chr10	12742165	12742557	393	15.90	3.55024	2.34460	1.37003	C7Y8YACXX_8_7963.sorted.filtered_peak_3525
chr10	13141142	13142656	1515	34.97	9.26605	2.97818	6.72261	C7Y8YACXX_8_7963.sorted.filtered_peak_3526
chr10	13149830	13150433	604	20.80	5.66358	2.84204	3.26996	C7Y8YACXX_8_7963.sorted.filtered_peak_3527
chr10	13158081	13158688	608	20.76	6.75437	3.26675	4.27483	C7Y8YACXX_8_7963.sorted.filtered_peak_3528
chr10	13203022	13203718	697	49.57	22.64007	5.06813	19.64907	C7Y8YACXX_8_7963.sorted.filtered_peak_3529
chr10	13313343	13313760	418	13.95	3.67968	2.51383	1.46668	C7Y8YACXX_8_7963.sorted.filtered_peak_3530
chr10	13330217	13330579	363	15.99	4.80206	2.85303	2.47382	C7Y8YACXX_8_7963.sorted.filtered_peak_3531
chr10	13341766	13342302	537	34.56	7.88647	2.75558	5.36864	C7Y8YACXX_8_7963.sorted.filtered_peak_3532
chr10	13343919	13344638	720	64.12	27.32264	5.05912	24.17923	C7Y8YACXX_8_7963.sorted.filtered_peak_3533
chr10	13382411	13382878	468	18.51	4.50029	2.57061	2.19343	C7Y8YACXX_8_7963.sorted.filtered_peak_3534
chr10	13389632	13390674	1043	42.81	11.76894	3.21588	9.08991	C7Y8YACXX_8_7963.sorted.filtered_peak_3535
chr10	13413694	13414199	506	14.22	3.82205	2.55910	1.59089	C7Y8YACXX_8_7963.sorted.filtered_peak_3536
chr10	13482119	13482673	555	14.74	4.09501	2.64434	1.83336	C7Y8YACXX_8_7963.sorted.filtered_peak_3537
chr10	13570320	13570569	250	13.62	3.35843	2.38964	1.21709	C7Y8YACXX_8_7963.sorted.filtered_peak_3538
chr10	13628625	13629284	660	45.92	21.21709	4.94079	18.29383	C7Y8YACXX_8_7963.sorted.filtered_peak_3539
chr10	13701977	13702279	303	18.60	5.17965	2.82184	2.81388	C7Y8YACXX_8_7963.sorted.filtered_peak_3540
chr10	13788846	13789095	250	16.97	4.33160	2.59209	2.04956	C7Y8YACXX_8_7963.sorted.filtered_peak_3541
chr10	13828969	13829425	457	42.30	17.85239	4.65266	14.97427	C7Y8YACXX_8_7963.sorted.filtered_peak_3542
chr10	13843449	13843706	258	15.60	4.54876	2.79039	2.22419	C7Y8YACXX_8_7963.sorted.filtered_peak_3543
chr10	14051450	14051948	499	24.00	7.54904	3.26622	5.03480	C7Y8YACXX_8_7963.sorted.filtered_peak_3544
chr10	14226806	14227941	1136	30.10	8.49468	3.14957	5.92976	C7Y8YACXX_8_7963.sorted.filtered_peak_3545
chr10	14367367	14367616	250	15.20	4.24092	2.67867	1.96603	C7Y8YACXX_8_7963.sorted.filtered_peak_3546
chr10	14549015	14549439	425	18.14	4.87752	2.73761	2.53437	C7Y8YACXX_8_7963.sorted.filtered_peak_3547
chr10	14570548	14571017	470	20.36	6.39635	3.12466	3.96209	C7Y8YACXX_8_7963.sorted.filtered_peak_3548
chr10	14585242	14586056	815	18.82	3.90069	2.33111	1.68172	C7Y8YACXX_8_7963.sorted.filtered_peak_3549
chr10	14598396	14598868	473	23.43	4.58050	2.36090	2.27080	C7Y8YACXX_8_7963.sorted.filtered_peak_3550
chr10	14606437	14606740	304	25.56	4.71803	2.32052	2.39228	C7Y8YACXX_8_7963.sorted.filtered_peak_3551
chr10	14613827	14614474	648	29.83	7.89720	2.94888	5.39650	C7Y8YACXX_8_7963.sorted.filtered_peak_3552
chr10	14625238	14625660	423	34.53	8.00192	2.80856	5.45645	C7Y8YACXX_8_7963.sorted.filtered_peak_3553
chr10	14630133	14630816	684	30.76	5.97115	2.46788	3.54226	C7Y8YACXX_8_7963.sorted.filtered_peak_3554
chr10	14644066	14644325	260	32.83	5.27197	2.23964	2.89328	C7Y8YACXX_8_7963.sorted.filtered_peak_3555
chr10	14646226	14646712	487	40.27	8.49628	2.67694	5.94060	C7Y8YACXX_8_7963.sorted.filtered_peak_3556
chr10	14646996	14647559	564	30.99	4.52079	2.10744	2.21391	C7Y8YACXX_8_7963.sorted.filtered_peak_3557
chr10	14690016	14690892	877	34.37	10.68283	3.45431	8.03745	C7Y8YACXX_8_7963.sorted.filtered_peak_3558
chr10	14701511	14702182	672	30.15	8.14705	3.06841	5.59064	C7Y8YACXX_8_7963.sorted.filtered_peak_3559
chr10	14765357	14765758	402	14.55	3.99481	2.61446	1.74114	C7Y8YACXX_8_7963.sorted.filtered_peak_3560
chr10	14865245	14865581	337	16.79	5.24472	2.99037	2.86522	C7Y8YACXX_8_7963.sorted.filtered_peak_3561
chr10	14879725	14880592	868	75.70	34.12326	5.11299	30.83301	C7Y8YACXX_8_7963.sorted.filtered_peak_3562
chr10	14920293	14921030	738	61.86	23.66554	4.36246	20.64249	C7Y8YACXX_8_7963.sorted.filtered_peak_3563
chr10	14995511	14996474	964	48.62	16.91998	3.83634	14.10163	C7Y8YACXX_8_7963.sorted.filtered_peak_3564
chr10	15001159	15002350	1192	53.92	20.31268	4.26760	17.37859	C7Y8YACXX_8_7963.sorted.filtered_peak_3565
chr10	15012101	15012350	250	13.96	3.65451	2.50090	1.46094	C7Y8YACXX_8_7963.sorted.filtered_peak_3566
chr10	15085718	15086016	299	16.52	4.69764	2.77547	2.37539	C7Y8YACXX_8_7963.sorted.filtered_peak_3567
chr10	15130589	15131028	440	25.18	7.61852	3.21662	5.09184	C7Y8YACXX_8_7963.sorted.filtered_peak_3568
chr10	15138619	15139871	1253	64.53	25.94263	4.33381	22.91945	C7Y8YACXX_8_7963.sorted.filtered_peak_3569
chr10	15148373	15148956	584	19.41	5.65170	2.93925	3.25286	C7Y8YACXX_8_7963.sorted.filtered_peak_3570
chr10	15165882	15166214	333	16.51	3.93379	2.46744	1.69443	C7Y8YACXX_8_7963.sorted.filtered_peak_3571
chr10	15210259	15212258	2000	53.96	14.26891	3.16225	11.52940	C7Y8YACXX_8_7963.sorted.filtered_peak_3572
chr10	15227438	15227687	250	14.32	3.75325	2.52283	1.54855	C7Y8YACXX_8_7963.sorted.filtered_peak_3573
chr10	15250855	15251289	435	35.35	13.00776	3.99042	10.27845	C7Y8YACXX_8_7963.sorted.filtered_peak_3574
chr10	15251809	15252108	300	22.54	5.00852	2.53838	2.65211	C7Y8YACXX_8_7963.sorted.filtered_peak_3575
chr10	15412811	15413278	468	16.64	3.96249	2.46681	1.72601	C7Y8YACXX_8_7963.sorted.filtered_peak_3576
chr10	15461403	15461652	250	15.52	4.50447	2.77814	2.18249	C7Y8YACXX_8_7963.sorted.filtered_peak_3577
chr10	15873420	15873681	262	23.58	7.74612	3.39364	5.20955	C7Y8YACXX_8_7963.sorted.filtered_peak_3578
chr10	15902009	15902783	775	35.83	12.70818	3.71923	10.03682	C7Y8YACXX_8_7963.sorted.filtered_peak_3579
chr10	16236940	16237700	761	20.44	6.13735	3.03274	3.71240	C7Y8YACXX_8_7963.sorted.filtered_peak_3580
chr10	16339533	16339830	298	13.69	3.54726	2.47062	1.35328	C7Y8YACXX_8_7963.sorted.filtered_peak_3581
chr10	16478402	16479528	1127	39.57	12.75123	3.54096	10.05670	C7Y8YACXX_8_7963.sorted.filtered_peak_3582
chr10	16829286	16829944	659	28.30	8.72878	3.25084	6.20254	C7Y8YACXX_8_7963.sorted.filtered_peak_3583
chr10	16851463	16851712	250	15.46	3.89422	2.51377	1.66228	C7Y8YACXX_8_7963.sorted.filtered_peak_3584
chr10	16859028	16859956	929	102.06	51.10229	5.98044	47.30428	C7Y8YACXX_8_7963.sorted.filtered_peak_3585
chr10	17045086	17045484	399	31.08	10.29832	3.55714	7.67791	C7Y8YACXX_8_7963.sorted.filtered_peak_3586
chr10	17065378	17066114	737	37.50	9.82249	3.01781	7.23711	C7Y8YACXX_8_7963.sorted.filtered_peak_3587
chr10	17068788	17069258	471	42.17	9.96308	2.88327	7.35684	C7Y8YACXX_8_7963.sorted.filtered_peak_3588
chr10	17071501	17071919	419	35.59	8.40379	2.83822	5.85056	C7Y8YACXX_8_7963.sorted.filtered_peak_3589
chr10	17243082	17243894	813	37.21	11.81835	3.53434	9.13582	C7Y8YACXX_8_7963.sorted.filtered_peak_3590
chr10	17248220	17248730	511	23.94	4.88750	2.42892	2.54963	C7Y8YACXX_8_7963.sorted.filtered_peak_3591
chr10	17258117	17258739	623	24.31	7.60062	3.24788	5.09069	C7Y8YACXX_8_7963.sorted.filtered_peak_3592
chr10	17269658	17270859	1202	46.86	5.54037	1.98648	3.17207	C7Y8YACXX_8_7963.sorted.filtered_peak_3593
chr10	17271115	17272856	1742	62.56	12.45081	2.63868	9.78194	C7Y8YACXX_8_7963.sorted.filtered_peak_3594
chr10	17299728	17300037	310	18.76	5.51444	2.94379	3.12014	C7Y8YACXX_8_7963.sorted.filtered_peak_3595
chr10	17470549	17471287	739	34.30	10.53785	3.38553	7.90967	C7Y8YACXX_8_7963.sorted.filtered_peak_3596
chr10	17485971	17486809	839	20.93	6.13055	2.99408	3.70641	C7Y8YACXX_8_7963.sorted.filtered_peak_3597
chr10	17495392	17495828	437	25.95	6.71584	2.88069	4.24414	C7Y8YACXX_8_7963.sorted.filtered_peak_3598
chr10	17551242	17551502	261	26.62	5.37967	2.46977	2.99251	C7Y8YACXX_8_7963.sorted.filtered_peak_3599
chr10	17552264	17552513	250	27.06	5.65959	2.52921	3.25211	C7Y8YACXX_8_7963.sorted.filtered_peak_3600
chr10	17553143	17553609	467	22.34	3.69619	2.12766	1.50190	C7Y8YACXX_8_7963.sorted.filtered_peak_3601
chr10	17649564	17650027	464	19.19	5.78361	3.00544	3.38220	C7Y8YACXX_8_7963.sorted.filtered_peak_3602
chr10	17685685	17686703	1019	50.66	17.45694	3.83819	14.62924	C7Y8YACXX_8_7963.sorted.filtered_peak_3603
chr10	17690563	17690812	250	28.61	4.79305	2.23627	2.47137	C7Y8YACXX_8_7963.sorted.filtered_peak_3604
chr10	17697648	17697940	293	15.48	4.14624	2.61978	1.87559	C7Y8YACXX_8_7963.sorted.filtered_peak_3605
chr10	18939440	18939760	321	26.12	3.91981	2.08065	1.68823	C7Y8YACXX_8_7963.sorted.filtered_peak_3606
chr10	18940215	18941070	856	51.35	18.91850	3.99169	16.06949	C7Y8YACXX_8_7963.sorted.filtered_peak_3607
chr10	18947709	18948889	1181	56.18	20.03977	4.02967	17.12649	C7Y8YACXX_8_7963.sorted.filtered_peak_3608
chr10	21389741	21390151	411	16.07	3.94305	2.49845	1.69616	C7Y8YACXX_8_7963.sorted.filtered_peak_3609
chr10	21461518	21461846	329	13.04	3.16655	2.33595	1.06124	C7Y8YACXX_8_7963.sorted.filtered_peak_3610
chr10	21695571	21696042	472	15.21	4.19418	2.65640	1.92832	C7Y8YACXX_8_7963.sorted.filtered_peak_3611
chr10	21784556	21784994	439	23.64	5.07583	2.49495	2.72969	C7Y8YACXX_8_7963.sorted.filtered_peak_3612
chr10	21814446	21815624	1179	28.10	6.73083	2.73221	4.28609	C7Y8YACXX_8_7963.sorted.filtered_peak_3613
chr10	21822543	21823830	1288	56.37	20.20519	3.95917	17.31724	C7Y8YACXX_8_7963.sorted.filtered_peak_3614
chr10	21991438	21992133	696	30.97	13.42085	4.53466	10.67383	C7Y8YACXX_8_7963.sorted.filtered_peak_3615
chr10	22029920	22030241	322	17.18	3.97077	2.44707	1.71873	C7Y8YACXX_8_7963.sorted.filtered_peak_3616
chr10	22086891	22087199	309	17.21	5.53971	3.06220	3.15143	C7Y8YACXX_8_7963.sorted.filtered_peak_3617
chr10	22180365	22180718	354	16.05	4.57351	2.76415	2.25702	C7Y8YACXX_8_7963.sorted.filtered_peak_3618
chr10	22232425	22232856	432	14.06	3.74261	2.53207	1.52522	C7Y8YACXX_8_7963.sorted.filtered_peak_3619
chr10	22278531	22278865	335	16.12	4.74137	2.82684	2.41563	C7Y8YACXX_8_7963.sorted.filtered_peak_3620
chr10	22282343	22282607	265	15.03	3.75954	2.48164	1.53673	C7Y8YACXX_8_7963.sorted.filtered_peak_3621
chr10	22291549	22292918	1370	40.31	12.67124	3.45501	9.97224	C7Y8YACXX_8_7963.sorted.filtered_peak_3622
chr10	22311754	22312293	540	15.52	3.99799	2.55315	1.74452	C7Y8YACXX_8_7963.sorted.filtered_peak_3623
chr10	22342995	22343425	431	15.33	3.74773	2.45635	1.54458	C7Y8YACXX_8_7963.sorted.filtered_peak_3624
chr10	22517971	22518692	722	33.21	9.56293	3.24241	6.95105	C7Y8YACXX_8_7963.sorted.filtered_peak_3625
chr10	22519358	22519607	250	22.25	3.82391	2.17515	1.58883	C7Y8YACXX_8_7963.sorted.filtered_peak_3626
chr10	22540582	22541945	1364	26.06	6.52250	2.81231	4.06526	C7Y8YACXX_8_7963.sorted.filtered_peak_3627
chr10	22604916	22606055	1140	43.27	10.75982	2.97824	8.12821	C7Y8YACXX_8_7963.sorted.filtered_peak_3628
chr10	22610205	22610688	484	31.52	3.59695	1.88037	1.40898	C7Y8YACXX_8_7963.sorted.filtered_peak_3629
chr10	22614164	22614874	711	31.15	5.72375	2.39067	3.31525	C7Y8YACXX_8_7963.sorted.filtered_peak_3630
chr10	22622109	22622636	528	30.63	7.76852	2.91253	5.24981	C7Y8YACXX_8_7963.sorted.filtered_peak_3631
chr10	22628987	22630145	1159	46.14	11.23905	2.95348	8.58463	C7Y8YACXX_8_7963.sorted.filtered_peak_3632
chr10	22725637	22726793	1157	34.86	9.95228	3.21041	7.34592	C7Y8YACXX_8_7963.sorted.filtered_peak_3633
chr10	22780881	22781247	367	22.38	6.71285	3.08971	4.25517	C7Y8YACXX_8_7963.sorted.filtered_peak_3634
chr10	22794875	22795554	680	18.23	5.90414	3.13734	3.48248	C7Y8YACXX_8_7963.sorted.filtered_peak_3635
chr10	22859635	22860159	525	26.02	7.67745	3.13956	5.16992	C7Y8YACXX_8_7963.sorted.filtered_peak_3636
chr10	22885904	22886477	574	19.26	4.78811	2.62712	2.46566	C7Y8YACXX_8_7963.sorted.filtered_peak_3637
chr10	22895200	22895609	410	28.32	8.37547	3.21453	5.82566	C7Y8YACXX_8_7963.sorted.filtered_peak_3638
chr10	22900614	22901106	493	35.05	10.57747	3.41207	7.91609	C7Y8YACXX_8_7963.sorted.filtered_peak_3639
chr10	22919297	22920035	739	38.45	8.26717	2.70196	5.71852	C7Y8YACXX_8_7963.sorted.filtered_peak_3640
chr10	22923165	22923524	360	31.67	5.57226	2.33671	3.17813	C7Y8YACXX_8_7963.sorted.filtered_peak_3641
chr10	22935179	22935795	617	44.25	12.47406	3.25927	9.78381	C7Y8YACXX_8_7963.sorted.filtered_peak_3642
chr10	22955367	22956201	835	31.40	9.74641	3.30440	7.17303	C7Y8YACXX_8_7963.sorted.filtered_peak_3643
chr10	22970624	22971758	1135	41.20	12.23568	3.36183	9.55347	C7Y8YACXX_8_7963.sorted.filtered_peak_3644
chr10	23003348	23003760	413	30.48	7.28581	2.80232	4.78512	C7Y8YACXX_8_7963.sorted.filtered_peak_3645
chr10	23277850	23278194	345	19.19	5.11134	2.75647	2.74954	C7Y8YACXX_8_7963.sorted.filtered_peak_3646
chr10	23364747	23364996	250	13.60	3.47590	2.44539	1.29920	C7Y8YACXX_8_7963.sorted.filtered_peak_3647
chr10	23384346	23384834	489	19.53	3.50999	2.16825	1.32640	C7Y8YACXX_8_7963.sorted.filtered_peak_3648
chr10	23652572	23652848	277	18.58	3.99618	2.37985	1.75424	C7Y8YACXX_8_7963.sorted.filtered_peak_3649
chr10	23657690	23658485	796	26.26	8.37047	3.29751	5.84800	C7Y8YACXX_8_7963.sorted.filtered_peak_3650
chr10	23727423	23728414	992	51.29	16.12533	3.41554	13.38870	C7Y8YACXX_8_7963.sorted.filtered_peak_3651
chr10	23737634	23737983	350	18.13	4.95905	2.77360	2.60464	C7Y8YACXX_8_7963.sorted.filtered_peak_3652
chr10	24485265	24485687	423	16.52	5.04186	2.91890	2.69005	C7Y8YACXX_8_7963.sorted.filtered_peak_3653
chr10	24911081	24911339	259	20.75	6.57193	3.19471	4.10256	C7Y8YACXX_8_7963.sorted.filtered_peak_3654
chr10	24990351	24990767	417	21.54	6.18459	2.98273	3.75016	C7Y8YACXX_8_7963.sorted.filtered_peak_3655
chr10	24995351	24995728	378	20.77	4.96885	2.60308	2.62918	C7Y8YACXX_8_7963.sorted.filtered_peak_3656
chr10	25011578	25012150	573	26.55	3.71966	2.01470	1.51587	C7Y8YACXX_8_7963.sorted.filtered_peak_3657
chr10	25013122	25013921	800	44.30	12.45492	3.27644	9.74886	C7Y8YACXX_8_7963.sorted.filtered_peak_3658
chr10	25171278	25171527	250	16.47	5.09092	2.93685	2.73668	C7Y8YACXX_8_7963.sorted.filtered_peak_3659
chr10	25176634	25177060	427	17.20	4.45365	2.62842	2.15625	C7Y8YACXX_8_7963.sorted.filtered_peak_3660
chr10	25209867	25210547	681	17.01	5.39579	3.02736	3.01235	C7Y8YACXX_8_7963.sorted.filtered_peak_3661
chr10	25241233	25241558	326	18.00	4.92551	2.76680	2.57843	C7Y8YACXX_8_7963.sorted.filtered_peak_3662
chr10	25304960	25306339	1380	62.51	24.32240	4.41610	21.28167	C7Y8YACXX_8_7963.sorted.filtered_peak_3663
chr10	25369932	25370227	296	19.78	5.07296	2.70697	2.71455	C7Y8YACXX_8_7963.sorted.filtered_peak_3664
chr10	26109669	26110027	359	15.97	4.25166	2.63174	1.96634	C7Y8YACXX_8_7963.sorted.filtered_peak_3665
chr10	26624017	26624830	814	20.82	6.71496	3.21250	4.25807	C7Y8YACXX_8_7963.sorted.filtered_peak_3666
chr10	26719694	26720041	348	21.70	6.51816	3.09963	4.05864	C7Y8YACXX_8_7963.sorted.filtered_peak_3667
chr10	26726928	26728132	1205	27.01	5.26509	2.42286	2.88775	C7Y8YACXX_8_7963.sorted.filtered_peak_3668
chr10	26737344	26738117	774	38.23	12.24718	3.57645	9.54615	C7Y8YACXX_8_7963.sorted.filtered_peak_3669
chr10	26744577	26745151	575	14.67	3.51620	2.39724	1.34092	C7Y8YACXX_8_7963.sorted.filtered_peak_3670
chr10	26756641	26756933	293	20.49	5.03270	2.64883	2.67733	C7Y8YACXX_8_7963.sorted.filtered_peak_3671
chr10	26757577	26757975	399	18.16	4.00382	2.40805	1.74945	C7Y8YACXX_8_7963.sorted.filtered_peak_3672
chr10	26763415	26764042	628	22.59	5.72313	2.76090	3.31799	C7Y8YACXX_8_7963.sorted.filtered_peak_3673
chr10	26768601	26769011	411	26.53	5.97212	2.62775	3.55810	C7Y8YACXX_8_7963.sorted.filtered_peak_3674
chr10	26771095	26771466	372	31.51	8.09316	2.96012	5.55013	C7Y8YACXX_8_7963.sorted.filtered_peak_3675
chr10	26775949	26776860	912	31.20	9.88713	3.49188	7.25180	C7Y8YACXX_8_7963.sorted.filtered_peak_3676
chr10	26845929	26846188	260	16.37	5.06099	2.92089	2.71693	C7Y8YACXX_8_7963.sorted.filtered_peak_3677
chr10	26985966	26986957	992	30.31	11.11076	3.85780	8.45012	C7Y8YACXX_8_7963.sorted.filtered_peak_3678
chr10	27010424	27010885	462	29.69	10.67924	3.75407	8.04629	C7Y8YACXX_8_7963.sorted.filtered_peak_3679
chr10	27014992	27015381	390	21.47	4.90346	2.55617	2.55622	C7Y8YACXX_8_7963.sorted.filtered_peak_3680
chr10	27028220	27028584	365	33.61	8.61919	2.97892	6.05913	C7Y8YACXX_8_7963.sorted.filtered_peak_3681
chr10	27035123	27035372	250	18.19	3.86759	2.35531	1.62840	C7Y8YACXX_8_7963.sorted.filtered_peak_3682
chr10	27149076	27150387	1312	83.22	31.72491	4.24324	28.48669	C7Y8YACXX_8_7963.sorted.filtered_peak_3683
chr10	27170956	27171263	308	15.92	4.74860	2.84480	2.41427	C7Y8YACXX_8_7963.sorted.filtered_peak_3684
chr10	27312425	27312741	317	15.39	4.48705	2.75524	2.19354	C7Y8YACXX_8_7963.sorted.filtered_peak_3685
chr10	27324062	27324392	331	13.00	3.19932	2.35378	1.06428	C7Y8YACXX_8_7963.sorted.filtered_peak_3686
chr10	27388805	27390017	1213	53.80	21.21925	4.42054	18.26010	C7Y8YACXX_8_7963.sorted.filtered_peak_3687
chr10	27442894	27443570	677	50.62	13.79734	3.15557	11.08826	C7Y8YACXX_8_7963.sorted.filtered_peak_3688
chr10	27443781	27444868	1088	51.37	14.04436	3.15851	11.31784	C7Y8YACXX_8_7963.sorted.filtered_peak_3689
chr10	27514652	27515056	405	20.84	6.12504	3.02324	3.68237	C7Y8YACXX_8_7963.sorted.filtered_peak_3690
chr10	27529355	27529961	607	45.54	9.69343	2.74196	7.07840	C7Y8YACXX_8_7963.sorted.filtered_peak_3691
chr10	27530687	27531445	759	52.34	12.94528	3.08046	10.21173	C7Y8YACXX_8_7963.sorted.filtered_peak_3692
chr10	27531817	27532331	515	39.24	6.52158	2.32659	4.06611	C7Y8YACXX_8_7963.sorted.filtered_peak_3693
chr10	27541349	27541748	400	23.33	9.42161	3.95062	6.83276	C7Y8YACXX_8_7963.sorted.filtered_peak_3694
chr10	27546330	27546921	592	19.11	5.90429	3.06109	3.48165	C7Y8YACXX_8_7963.sorted.filtered_peak_3695
chr10	27792741	27793517	777	74.20	38.95868	5.97523	35.53273	C7Y8YACXX_8_7963.sorted.filtered_peak_3696
chr10	27847472	27847893	422	14.15	3.79494	2.54713	1.57455	C7Y8YACXX_8_7963.sorted.filtered_peak_3697
chr10	27857229	27857857	629	23.23	8.13379	3.44039	5.63242	C7Y8YACXX_8_7963.sorted.filtered_peak_3698
chr10	28031115	28031547	433	22.67	6.15625	2.88221	3.73285	C7Y8YACXX_8_7963.sorted.filtered_peak_3699
chr10	28339626	28339875	250	13.66	3.52998	2.46538	1.33750	C7Y8YACXX_8_7963.sorted.filtered_peak_3700
chr10	28467114	28467560	447	19.16	5.29047	2.82643	2.91841	C7Y8YACXX_8_7963.sorted.filtered_peak_3701
chr10	28591438	28592421	984	53.41	20.98518	4.39010	18.04078	C7Y8YACXX_8_7963.sorted.filtered_peak_3702
chr10	28623203	28624256	1054	32.52	11.64775	3.68988	9.01305	C7Y8YACXX_8_7963.sorted.filtered_peak_3703
chr10	28656930	28657440	511	20.66	7.52721	3.48727	5.04887	C7Y8YACXX_8_7963.sorted.filtered_peak_3704
chr10	28682801	28683193	393	17.82	5.89005	3.16370	3.46980	C7Y8YACXX_8_7963.sorted.filtered_peak_3705
chr10	28821030	28822977	1948	71.06	22.72534	3.50777	19.80912	C7Y8YACXX_8_7963.sorted.filtered_peak_3706
chr10	28917192	28917560	369	15.64	3.66607	2.40643	1.46094	C7Y8YACXX_8_7963.sorted.filtered_peak_3707
chr10	28965846	28966618	773	38.06	11.71742	3.46110	9.03636	C7Y8YACXX_8_7963.sorted.filtered_peak_3708
chr10	29675198	29675562	365	16.80	5.00581	2.88074	2.65866	C7Y8YACXX_8_7963.sorted.filtered_peak_3709
chr10	29681208	29681602	395	18.63	5.00683	2.73625	2.67537	C7Y8YACXX_8_7963.sorted.filtered_peak_3710
chr10	29698122	29698712	591	22.23	6.76421	3.12670	4.29701	C7Y8YACXX_8_7963.sorted.filtered_peak_3711
chr10	29699024	29699273	250	18.37	4.43718	2.55773	2.13170	C7Y8YACXX_8_7963.sorted.filtered_peak_3712
chr10	29879535	29879932	398	18.76	6.53139	3.32190	4.08629	C7Y8YACXX_8_7963.sorted.filtered_peak_3713
chr10	29925265	29925616	352	15.88	4.25191	2.63478	1.97158	C7Y8YACXX_8_7963.sorted.filtered_peak_3714
chr10	29946611	29946907	297	27.41	6.44536	2.73090	3.98766	C7Y8YACXX_8_7963.sorted.filtered_peak_3715
chr10	29947746	29948738	993	30.15	8.26431	3.01098	5.74836	C7Y8YACXX_8_7963.sorted.filtered_peak_3716
chr10	29970537	29971199	663	26.53	8.61045	3.42073	6.04071	C7Y8YACXX_8_7963.sorted.filtered_peak_3717
chr10	30024577	30025089	513	22.85	6.03130	2.84913	3.60217	C7Y8YACXX_8_7963.sorted.filtered_peak_3718
chr10	30101022	30101410	389	19.00	5.78985	3.00536	3.40355	C7Y8YACXX_8_7963.sorted.filtered_peak_3719
chr10	30147452	30147755	304	14.04	3.33006	2.35346	1.17540	C7Y8YACXX_8_7963.sorted.filtered_peak_3720
chr10	30235987	30236252	266	14.27	3.77550	2.53679	1.56366	C7Y8YACXX_8_7963.sorted.filtered_peak_3721
chr10	30303610	30303966	357	14.72	3.53705	2.40481	1.35598	C7Y8YACXX_8_7963.sorted.filtered_peak_3722
chr10	30315957	30317016	1060	46.79	16.78024	3.93443	13.96937	C7Y8YACXX_8_7963.sorted.filtered_peak_3723
chr10	30574071	30574320	250	14.18	3.79562	2.55286	1.56274	C7Y8YACXX_8_7963.sorted.filtered_peak_3724
chr10	30637463	30638531	1069	32.54	9.44039	3.22324	6.84711	C7Y8YACXX_8_7963.sorted.filtered_peak_3725
chr10	30648661	30648966	306	20.38	6.37665	3.14765	3.92241	C7Y8YACXX_8_7963.sorted.filtered_peak_3726
chr10	30662555	30663079	525	15.34	4.19028	2.64928	1.91629	C7Y8YACXX_8_7963.sorted.filtered_peak_3727
chr10	30681436	30681939	504	19.93	7.26511	3.51403	4.76836	C7Y8YACXX_8_7963.sorted.filtered_peak_3728
chr10	30703009	30703289	281	19.52	5.92611	3.03117	3.50981	C7Y8YACXX_8_7963.sorted.filtered_peak_3729
chr10	30707657	30707975	319	16.32	3.34508	2.24141	1.19379	C7Y8YACXX_8_7963.sorted.filtered_peak_3730
chr10	30716515	30717105	591	18.73	4.25481	2.46832	1.97765	C7Y8YACXX_8_7963.sorted.filtered_peak_3731
chr10	30722435	30723924	1490	39.69	6.29170	2.24832	3.87552	C7Y8YACXX_8_7963.sorted.filtered_peak_3732
chr10	30725887	30726354	468	46.91	10.11868	2.77198	7.49098	C7Y8YACXX_8_7963.sorted.filtered_peak_3733
chr10	30744763	30745482	720	17.04	4.19463	2.53632	1.93069	C7Y8YACXX_8_7963.sorted.filtered_peak_3734
chr10	30791039	30791831	793	40.37	13.75166	3.73045	11.02467	C7Y8YACXX_8_7963.sorted.filtered_peak_3735
chr10	30818242	30818933	692	35.81	12.37993	3.84803	9.64895	C7Y8YACXX_8_7963.sorted.filtered_peak_3736
chr10	30872761	30873102	342	18.37	4.78461	2.67798	2.46643	C7Y8YACXX_8_7963.sorted.filtered_peak_3737
chr10	30880179	30880540	362	19.44	5.67531	2.94755	3.27080	C7Y8YACXX_8_7963.sorted.filtered_peak_3738
chr10	30928959	30929217	259	17.74	5.79816	3.15028	3.37200	C7Y8YACXX_8_7963.sorted.filtered_peak_3739
chr10	30959769	30960291	523	16.27	4.96374	2.90438	2.61276	C7Y8YACXX_8_7963.sorted.filtered_peak_3740
chr10	30971274	30971640	367	25.39	9.04441	3.63923	6.46535	C7Y8YACXX_8_7963.sorted.filtered_peak_3741
chr10	30976600	30977125	526	20.20	6.17565	3.06833	3.74538	C7Y8YACXX_8_7963.sorted.filtered_peak_3742
chr10	30984731	30984990	260	14.89	4.18116	2.67076	1.90767	C7Y8YACXX_8_7963.sorted.filtered_peak_3743
chr10	30990329	30990775	447	34.49	12.50863	3.92658	9.79413	C7Y8YACXX_8_7963.sorted.filtered_peak_3744
chr10	31025785	31026187	403	19.91	6.05851	3.04967	3.63362	C7Y8YACXX_8_7963.sorted.filtered_peak_3745
chr10	31036695	31036975	281	18.91	3.51719	2.19249	1.35579	C7Y8YACXX_8_7963.sorted.filtered_peak_3746
chr10	31039933	31040407	475	20.95	4.20549	2.34270	1.93976	C7Y8YACXX_8_7963.sorted.filtered_peak_3747
chr10	31048404	31048750	347	19.87	6.35204	3.17991	3.90050	C7Y8YACXX_8_7963.sorted.filtered_peak_3748
chr10	31072642	31073464	823	38.16	9.28630	2.89331	6.70974	C7Y8YACXX_8_7963.sorted.filtered_peak_3749
chr10	31275033	31275308	276	19.05	5.05240	2.74980	2.69228	C7Y8YACXX_8_7963.sorted.filtered_peak_3750
chr10	31287605	31288458	854	19.98	4.60501	2.52440	2.29573	C7Y8YACXX_8_7963.sorted.filtered_peak_3751
chr10	31320402	31321589	1188	78.81	29.42773	4.50110	26.23672	C7Y8YACXX_8_7963.sorted.filtered_peak_3752
chr10	31379622	31380202	581	30.09	11.42223	3.98170	8.74920	C7Y8YACXX_8_7963.sorted.filtered_peak_3753
chr10	31389894	31390504	611	26.09	7.48663	3.09305	4.97983	C7Y8YACXX_8_7963.sorted.filtered_peak_3754
chr10	31422578	31423124	547	25.68	3.96347	2.10797	1.71331	C7Y8YACXX_8_7963.sorted.filtered_peak_3755
chr10	31423531	31424071	541	34.60	8.01455	2.78728	5.48310	C7Y8YACXX_8_7963.sorted.filtered_peak_3756
chr10	31425986	31426416	431	34.05	7.77799	2.73689	5.27119	C7Y8YACXX_8_7963.sorted.filtered_peak_3757
chr10	31607220	31608631	1412	55.62	12.53067	2.90896	9.80689	C7Y8YACXX_8_7963.sorted.filtered_peak_3758
chr10	31892186	31892935	750	31.68	8.97578	3.15276	6.40398	C7Y8YACXX_8_7963.sorted.filtered_peak_3759
chr10	31996441	31996879	439	19.72	5.16750	2.74640	2.80046	C7Y8YACXX_8_7963.sorted.filtered_peak_3760
chr10	32034549	32035025	477	18.21	4.80556	2.68964	2.48628	C7Y8YACXX_8_7963.sorted.filtered_peak_3761
chr10	32048865	32049580	716	62.73	29.60767	5.47504	26.42987	C7Y8YACXX_8_7963.sorted.filtered_peak_3762
chr10	32078435	32078784	350	14.97	4.24218	2.68518	1.97157	C7Y8YACXX_8_7963.sorted.filtered_peak_3763
chr10	32097414	32097932	519	22.66	6.93043	3.16559	4.44625	C7Y8YACXX_8_7963.sorted.filtered_peak_3764
chr10	32151289	32151629	341	14.24	3.77795	2.53759	1.57487	C7Y8YACXX_8_7963.sorted.filtered_peak_3765
chr10	32217530	32218125	596	33.34	7.97900	2.82144	5.46025	C7Y8YACXX_8_7963.sorted.filtered_peak_3766
chr10	32219089	32219564	476	29.96	6.67566	2.66149	4.21823	C7Y8YACXX_8_7963.sorted.filtered_peak_3767
chr10	32344506	32345692	1187	47.84	14.31519	3.43194	11.56460	C7Y8YACXX_8_7963.sorted.filtered_peak_3768
chr10	32439530	32440145	616	40.38	17.35152	4.61157	14.51614	C7Y8YACXX_8_7963.sorted.filtered_peak_3769
chr10	32479780	32480235	456	20.64	7.52174	3.55812	5.00707	C7Y8YACXX_8_7963.sorted.filtered_peak_3770
chr10	32496137	32496679	543	15.68	4.45117	2.72940	2.16011	C7Y8YACXX_8_7963.sorted.filtered_peak_3771
chr10	32533786	32534035	250	15.96	4.75360	2.85104	2.41154	C7Y8YACXX_8_7963.sorted.filtered_peak_3772
chr10	32545589	32545928	340	16.29	4.48086	2.69624	2.18309	C7Y8YACXX_8_7963.sorted.filtered_peak_3773
chr10	32606853	32607125	273	19.60	4.66750	2.57148	2.34354	C7Y8YACXX_8_7963.sorted.filtered_peak_3774
chr10	32621121	32621568	448	29.91	8.82752	3.22432	6.26569	C7Y8YACXX_8_7963.sorted.filtered_peak_3775
chr10	32634948	32636660	1713	61.71	16.92669	3.35650	14.07427	C7Y8YACXX_8_7963.sorted.filtered_peak_3776
chr10	32641550	32641799	250	25.84	5.36116	2.49279	2.97954	C7Y8YACXX_8_7963.sorted.filtered_peak_3777
chr10	32645979	32646695	717	33.96	10.67374	3.43512	8.04087	C7Y8YACXX_8_7963.sorted.filtered_peak_3778
chr10	32656767	32657275	509	18.45	5.01428	2.76093	2.67067	C7Y8YACXX_8_7963.sorted.filtered_peak_3779
chr10	32666472	32666879	408	26.41	5.27103	2.44897	2.89122	C7Y8YACXX_8_7963.sorted.filtered_peak_3780
chr10	32667509	32668389	881	37.92	12.07278	3.47547	9.42261	C7Y8YACXX_8_7963.sorted.filtered_peak_3781
chr10	32734621	32735487	867	48.03	18.49461	4.35320	15.59505	C7Y8YACXX_8_7963.sorted.filtered_peak_3782
chr10	32748273	32748612	340	22.77	7.66508	3.41495	5.14064	C7Y8YACXX_8_7963.sorted.filtered_peak_3783
chr10	33084488	33084842	355	14.24	3.71540	2.51103	1.51684	C7Y8YACXX_8_7963.sorted.filtered_peak_3784
chr10	33246523	33247565	1043	27.56	5.74420	2.50061	3.36331	C7Y8YACXX_8_7963.sorted.filtered_peak_3785
chr10	33269411	33269852	442	22.85	7.30167	3.26953	4.80283	C7Y8YACXX_8_7963.sorted.filtered_peak_3786
chr10	33270790	33271039	250	16.95	3.93651	2.44476	1.69516	C7Y8YACXX_8_7963.sorted.filtered_peak_3787
chr10	33294639	33294888	250	16.86	3.80654	2.39873	1.57864	C7Y8YACXX_8_7963.sorted.filtered_peak_3788
chr10	33297649	33298067	419	19.38	5.59885	2.92824	3.19800	C7Y8YACXX_8_7963.sorted.filtered_peak_3789
chr10	33398793	33399120	328	18.35	4.49255	2.57127	2.19616	C7Y8YACXX_8_7963.sorted.filtered_peak_3790
chr10	33428036	33428361	326	20.40	6.23124	3.09437	3.78435	C7Y8YACXX_8_7963.sorted.filtered_peak_3791
chr10	33482167	33482498	332	16.80	4.51443	2.67751	2.21802	C7Y8YACXX_8_7963.sorted.filtered_peak_3792
chr10	33500196	33500510	315	15.02	4.25564	2.69391	1.97393	C7Y8YACXX_8_7963.sorted.filtered_peak_3793
chr10	33537565	33537946	382	19.86	6.80438	3.34313	4.32926	C7Y8YACXX_8_7963.sorted.filtered_peak_3794
chr10	33619457	33619735	279	16.71	3.46105	2.26948	1.29089	C7Y8YACXX_8_7963.sorted.filtered_peak_3795
chr10	34766283	34766605	323	15.73	4.08302	2.57527	1.82251	C7Y8YACXX_8_7963.sorted.filtered_peak_3796
chr10	35283461	35284107	647	20.01	5.75290	2.92287	3.35449	C7Y8YACXX_8_7963.sorted.filtered_peak_3797
chr10	35310491	35310777	287	33.43	14.24983	4.60381	11.45870	C7Y8YACXX_8_7963.sorted.filtered_peak_3798
chr10	35378929	35379936	1008	39.85	15.37871	4.15767	12.59319	C7Y8YACXX_8_7963.sorted.filtered_peak_3799
chr10	35409283	35409532	250	21.57	5.62214	2.79386	3.21769	C7Y8YACXX_8_7963.sorted.filtered_peak_3800
chr10	35415410	35416629	1220	85.61	32.27532	4.20562	29.06226	C7Y8YACXX_8_7963.sorted.filtered_peak_3801
chr10	35421120	35421410	291	34.32	7.00939	2.59187	4.51326	C7Y8YACXX_8_7963.sorted.filtered_peak_3802
chr10	35438253	35438827	575	29.50	9.98109	3.60472	7.35788	C7Y8YACXX_8_7963.sorted.filtered_peak_3803
chr10	35484489	35485357	869	53.09	19.29153	4.09032	16.40577	C7Y8YACXX_8_7963.sorted.filtered_peak_3804
chr10	35507354	35507816	463	20.10	4.52669	2.49371	2.22352	C7Y8YACXX_8_7963.sorted.filtered_peak_3805
chr10	35625118	35625696	579	35.25	9.78476	3.15443	7.18670	C7Y8YACXX_8_7963.sorted.filtered_peak_3806
chr10	35630379	35630819	441	28.92	7.52899	2.94463	5.01486	C7Y8YACXX_8_7963.sorted.filtered_peak_3807
chr10	35896395	35896835	441	15.32	3.61065	2.40246	1.41586	C7Y8YACXX_8_7963.sorted.filtered_peak_3808
chr10	35931089	35931386	298	20.11	4.98148	2.65184	2.63506	C7Y8YACXX_8_7963.sorted.filtered_peak_3809
chr10	38146058	38147135	1078	49.77	18.01291	4.00899	15.15099	C7Y8YACXX_8_7963.sorted.filtered_peak_3810
chr10	38265009	38265975	967	71.02	34.40735	5.41723	31.13058	C7Y8YACXX_8_7963.sorted.filtered_peak_3811
chr10	38299180	38300221	1042	76.04	35.39604	5.48655	32.07069	C7Y8YACXX_8_7963.sorted.filtered_peak_3812
chr10	38327357	38327624	268	16.03	4.79720	2.86256	2.45337	C7Y8YACXX_8_7963.sorted.filtered_peak_3813
chr10	38382815	38383682	868	39.66	17.77636	4.72661	14.93171	C7Y8YACXX_8_7963.sorted.filtered_peak_3814
chr10	38691279	38692259	981	34.11	20.65810	5.90334	17.79227	C7Y8YACXX_8_7963.sorted.filtered_peak_3815
chr10	38815797	38818626	2830	33.74	8.18379	2.81217	5.66664	C7Y8YACXX_8_7963.sorted.filtered_peak_3816
chr10	39079483	39079754	272	22.12	8.73587	3.88733	6.15750	C7Y8YACXX_8_7963.sorted.filtered_peak_3817
chr10	42355251	42355526	276	21.40	6.76386	3.22497	4.27732	C7Y8YACXX_8_7963.sorted.filtered_peak_3818
chr10	42355831	42356253	423	20.00	5.94516	2.99449	3.53063	C7Y8YACXX_8_7963.sorted.filtered_peak_3819
chr10	42358093	42358482	390	26.52	8.32310	3.34713	5.75914	C7Y8YACXX_8_7963.sorted.filtered_peak_3820
chr10	42384956	42385256	301	45.98	23.75502	5.95370	20.70358	C7Y8YACXX_8_7963.sorted.filtered_peak_3821
chr10	42390849	42391129	281	27.89	12.87441	4.76928	10.13438	C7Y8YACXX_8_7963.sorted.filtered_peak_3822
chr10	42396757	42397014	258	35.15	12.70402	4.02484	9.95006	C7Y8YACXX_8_7963.sorted.filtered_peak_3823
chr10	42398570	42398822	253	31.93	10.15748	3.53885	7.49972	C7Y8YACXX_8_7963.sorted.filtered_peak_3824
chr10	42529279	42529709	431	29.99	12.45374	4.34415	9.72974	C7Y8YACXX_8_7963.sorted.filtered_peak_3825
chr10	42531803	42532053	251	24.08	8.72040	3.70464	6.13157	C7Y8YACXX_8_7963.sorted.filtered_peak_3826
chr10	43047601	43048797	1197	52.76	21.35476	4.24163	18.44750	C7Y8YACXX_8_7963.sorted.filtered_peak_3827
chr10	43133322	43134405	1084	63.50	26.21720	4.78636	23.12008	C7Y8YACXX_8_7963.sorted.filtered_peak_3828
chr10	43277818	43278872	1055	37.42	16.05419	4.39483	13.28097	C7Y8YACXX_8_7963.sorted.filtered_peak_3829
chr10	43520242	43520491	250	16.00	4.14419	2.58709	1.87709	C7Y8YACXX_8_7963.sorted.filtered_peak_3830
chr10	43600728	43601271	544	25.38	6.55103	2.87862	4.07875	C7Y8YACXX_8_7963.sorted.filtered_peak_3831
chr10	43616321	43616798	478	35.26	11.39986	3.58487	8.72152	C7Y8YACXX_8_7963.sorted.filtered_peak_3832
chr10	43624758	43625094	337	29.26	9.00068	3.32577	6.42702	C7Y8YACXX_8_7963.sorted.filtered_peak_3833
chr10	43633520	43634599	1080	46.21	13.96956	3.46543	11.22443	C7Y8YACXX_8_7963.sorted.filtered_peak_3834
chr10	43636003	43636308	306	31.17	5.50931	2.33943	3.11669	C7Y8YACXX_8_7963.sorted.filtered_peak_3835
chr10	43724527	43724991	465	18.39	3.67386	2.27063	1.48165	C7Y8YACXX_8_7963.sorted.filtered_peak_3836
chr10	43726865	43727366	502	19.60	3.74974	2.24706	1.53961	C7Y8YACXX_8_7963.sorted.filtered_peak_3837
chr10	43782676	43783314	639	34.96	12.21163	3.76135	9.52827	C7Y8YACXX_8_7963.sorted.filtered_peak_3838
chr10	43789713	43790138	426	24.92	6.81907	2.95842	4.35551	C7Y8YACXX_8_7963.sorted.filtered_peak_3839
chr10	43795090	43795377	288	17.50	4.10209	2.47856	1.83702	C7Y8YACXX_8_7963.sorted.filtered_peak_3840
chr10	43800118	43800396	279	17.10	4.82279	2.78835	2.48794	C7Y8YACXX_8_7963.sorted.filtered_peak_3841
chr10	43818214	43818752	539	21.01	6.34420	3.06957	3.90450	C7Y8YACXX_8_7963.sorted.filtered_peak_3842
chr10	43827396	43827929	534	25.71	10.22468	3.93304	7.62897	C7Y8YACXX_8_7963.sorted.filtered_peak_3843
chr10	43843899	43844284	386	24.05	8.71657	3.66423	6.14097	C7Y8YACXX_8_7963.sorted.filtered_peak_3844
chr10	43857107	43858193	1087	51.41	20.58389	4.36010	17.68208	C7Y8YACXX_8_7963.sorted.filtered_peak_3845
chr10	43891721	43893045	1325	39.95	8.68321	2.70968	6.12681	C7Y8YACXX_8_7963.sorted.filtered_peak_3846
chr10	43903110	43903382	273	39.28	4.71791	1.98206	2.38896	C7Y8YACXX_8_7963.sorted.filtered_peak_3847
chr10	43904145	43905151	1007	68.80	21.11227	3.62167	18.16636	C7Y8YACXX_8_7963.sorted.filtered_peak_3848
chr10	43915684	43916605	922	40.04	15.87071	4.42789	13.02833	C7Y8YACXX_8_7963.sorted.filtered_peak_3849
chr10	43931806	43932969	1164	51.19	22.46317	4.68272	19.52103	C7Y8YACXX_8_7963.sorted.filtered_peak_3850
chr10	43950752	43951639	888	81.72	36.26221	5.12012	32.93539	C7Y8YACXX_8_7963.sorted.filtered_peak_3851
chr10	43957367	43957660	294	18.97	6.57625	3.35797	4.10128	C7Y8YACXX_8_7963.sorted.filtered_peak_3852
chr10	44069820	44070262	443	28.03	8.87435	3.37218	6.30318	C7Y8YACXX_8_7963.sorted.filtered_peak_3853
chr10	44090625	44091000	376	17.13	4.85587	2.79890	2.51658	C7Y8YACXX_8_7963.sorted.filtered_peak_3854
chr10	44091511	44091772	262	15.39	3.83375	2.49249	1.61225	C7Y8YACXX_8_7963.sorted.filtered_peak_3855
chr10	44101769	44102083	315	14.31	3.45159	2.39161	1.27469	C7Y8YACXX_8_7963.sorted.filtered_peak_3856
chr10	44143809	44144735	927	29.16	10.02785	3.56332	7.43334	C7Y8YACXX_8_7963.sorted.filtered_peak_3857
chr10	44166956	44167425	470	18.31	4.69456	2.66061	2.36993	C7Y8YACXX_8_7963.sorted.filtered_peak_3858
chr10	44178827	44179084	258	18.81	5.29042	2.86053	2.90389	C7Y8YACXX_8_7963.sorted.filtered_peak_3859
chr10	44185088	44186066	979	23.54	6.11295	2.79097	3.71060	C7Y8YACXX_8_7963.sorted.filtered_peak_3860
chr10	44311773	44312341	569	20.91	5.38577	2.74196	3.00836	C7Y8YACXX_8_7963.sorted.filtered_peak_3861
chr10	45360120	45360791	672	20.48	6.40999	3.13403	3.96515	C7Y8YACXX_8_7963.sorted.filtered_peak_3862
chr10	45374152	45374473	322	21.85	7.07568	3.29654	4.57415	C7Y8YACXX_8_7963.sorted.filtered_peak_3863
chr10	45428181	45428578	398	25.19	7.83529	3.26733	5.30897	C7Y8YACXX_8_7963.sorted.filtered_peak_3864
chr10	45454666	45455492	827	34.83	11.27491	3.52509	8.62471	C7Y8YACXX_8_7963.sorted.filtered_peak_3865
chr10	45470167	45470764	598	31.96	9.11248	3.21261	6.51789	C7Y8YACXX_8_7963.sorted.filtered_peak_3866
chr10	45496190	45497155	966	25.57	7.04163	2.98789	4.56010	C7Y8YACXX_8_7963.sorted.filtered_peak_3867
chr10	45503926	45504435	510	19.84	7.14809	3.50364	4.64134	C7Y8YACXX_8_7963.sorted.filtered_peak_3868
chr10	45868962	45869597	636	16.57	3.51948	2.29929	1.33825	C7Y8YACXX_8_7963.sorted.filtered_peak_3869
chr10	45914464	45915010	547	19.54	4.00569	2.33802	1.76280	C7Y8YACXX_8_7963.sorted.filtered_peak_3870
chr10	45960444	45960929	486	18.97	4.63150	2.59558	2.31569	C7Y8YACXX_8_7963.sorted.filtered_peak_3871
chr10	46053090	46053352	263	17.35	5.26891	2.95226	2.89228	C7Y8YACXX_8_7963.sorted.filtered_peak_3872
chr10	46075789	46076774	986	18.48	4.75507	2.65758	2.44007	C7Y8YACXX_8_7963.sorted.filtered_peak_3873
chr10	46089736	46090670	935	38.18	13.27435	3.78367	10.55177	C7Y8YACXX_8_7963.sorted.filtered_peak_3874
chr10	46167634	46168777	1144	48.55	25.61497	5.62934	22.58757	C7Y8YACXX_8_7963.sorted.filtered_peak_3875
chr10	46983534	46984011	478	27.21	4.56727	2.22495	2.25471	C7Y8YACXX_8_7963.sorted.filtered_peak_3876
chr10	47018960	47019429	470	22.35	3.51766	2.07497	1.33584	C7Y8YACXX_8_7963.sorted.filtered_peak_3877
chr10	47149004	47149292	289	15.06	3.78282	2.48846	1.55907	C7Y8YACXX_8_7963.sorted.filtered_peak_3878
chr10	47639872	47640286	415	17.28	5.39159	2.99935	3.01414	C7Y8YACXX_8_7963.sorted.filtered_peak_3879
chr10	47640951	47641239	289	15.29	4.38694	2.73868	2.08307	C7Y8YACXX_8_7963.sorted.filtered_peak_3880
chr10	47655702	47656368	667	35.70	13.48748	4.07533	10.74887	C7Y8YACXX_8_7963.sorted.filtered_peak_3881
chr10	48354634	48355192	559	27.51	9.67664	3.66946	7.06711	C7Y8YACXX_8_7963.sorted.filtered_peak_3882
chr10	48559862	48560267	406	15.85	3.70359	2.41248	1.48614	C7Y8YACXX_8_7963.sorted.filtered_peak_3883
chr10	48573309	48573877	569	16.20	4.71641	2.80395	2.39893	C7Y8YACXX_8_7963.sorted.filtered_peak_3884
chr10	49497697	49497994	298	18.72	5.32165	2.86087	2.94963	C7Y8YACXX_8_7963.sorted.filtered_peak_3885
chr10	49514180	49515176	997	52.61	17.59738	3.77152	14.75851	C7Y8YACXX_8_7963.sorted.filtered_peak_3886
chr10	49599088	49599349	262	17.89	3.70958	2.30875	1.49636	C7Y8YACXX_8_7963.sorted.filtered_peak_3887
chr10	49727387	49727702	316	15.83	3.81893	2.46015	1.59160	C7Y8YACXX_8_7963.sorted.filtered_peak_3888
chr10	49864099	49864863	765	29.84	9.58600	3.36863	7.02552	C7Y8YACXX_8_7963.sorted.filtered_peak_3889
chr10	49893211	49893599	389	13.11	3.16978	2.33278	1.07051	C7Y8YACXX_8_7963.sorted.filtered_peak_3890
chr10	50385404	50385755	352	26.07	5.05329	2.39889	2.69348	C7Y8YACXX_8_7963.sorted.filtered_peak_3891
chr10	50396158	50396636	479	29.12	5.08460	2.29130	2.74093	C7Y8YACXX_8_7963.sorted.filtered_peak_3892
chr10	50517994	50518472	479	23.43	6.59040	2.96332	4.15338	C7Y8YACXX_8_7963.sorted.filtered_peak_3893
chr10	50606015	50606391	377	19.62	6.04227	3.06812	3.61865	C7Y8YACXX_8_7963.sorted.filtered_peak_3894
chr10	50716276	50716680	405	22.87	7.08633	3.19315	4.59463	C7Y8YACXX_8_7963.sorted.filtered_peak_3895
chr10	50746558	50747810	1253	55.46	19.63946	3.94890	16.74646	C7Y8YACXX_8_7963.sorted.filtered_peak_3896
chr10	50801036	50801391	356	18.32	4.84199	2.71414	2.50416	C7Y8YACXX_8_7963.sorted.filtered_peak_3897
chr10	51488625	51489501	877	21.61	8.86101	3.80133	6.34145	C7Y8YACXX_8_7963.sorted.filtered_peak_3898
chr10	51503153	51503576	424	22.67	8.42249	3.70052	5.86173	C7Y8YACXX_8_7963.sorted.filtered_peak_3899
chr10	51564932	51565585	654	46.63	18.72466	4.42019	15.83849	C7Y8YACXX_8_7963.sorted.filtered_peak_3900
chr10	51572091	51572572	482	31.02	10.68931	3.68907	8.03875	C7Y8YACXX_8_7963.sorted.filtered_peak_3901
chr10	51594507	51594814	308	15.63	4.58743	2.79601	2.27040	C7Y8YACXX_8_7963.sorted.filtered_peak_3902
chr10	52178072	52178419	348	23.06	5.97082	2.81391	3.55256	C7Y8YACXX_8_7963.sorted.filtered_peak_3903
chr10	52191308	52191818	511	17.12	3.85726	2.40284	1.62307	C7Y8YACXX_8_7963.sorted.filtered_peak_3904
chr10	52268141	52268518	378	20.31	4.77611	2.56850	2.44834	C7Y8YACXX_8_7963.sorted.filtered_peak_3905
chr10	52383664	52385141	1478	40.97	9.64965	2.76866	7.10824	C7Y8YACXX_8_7963.sorted.filtered_peak_3906
chr10	52396350	52397046	697	24.89	7.94823	3.30142	5.42811	C7Y8YACXX_8_7963.sorted.filtered_peak_3907
chr10	52499526	52500035	510	16.75	5.23861	2.98454	2.86515	C7Y8YACXX_8_7963.sorted.filtered_peak_3908
chr10	52842349	52842620	272	15.23	4.19132	2.65790	1.91988	C7Y8YACXX_8_7963.sorted.filtered_peak_3909
chr10	53150878	53151127	250	14.21	3.54821	2.44123	1.36134	C7Y8YACXX_8_7963.sorted.filtered_peak_3910
chr10	53458919	53460084	1166	56.00	22.16316	4.38999	19.20041	C7Y8YACXX_8_7963.sorted.filtered_peak_3911
chr10	53467587	53467904	318	18.56	4.94096	2.73168	2.59967	C7Y8YACXX_8_7963.sorted.filtered_peak_3912
chr10	53638903	53639301	399	21.49	6.31283	3.03634	3.86273	C7Y8YACXX_8_7963.sorted.filtered_peak_3913
chr10	53975542	53975841	300	19.40	6.11133	3.10777	3.68913	C7Y8YACXX_8_7963.sorted.filtered_peak_3914
chr10	58120616	58121691	1076	44.31	13.70323	3.44130	10.98524	C7Y8YACXX_8_7963.sorted.filtered_peak_3915
chr10	59676768	59677065	298	13.81	3.60223	2.48926	1.39858	C7Y8YACXX_8_7963.sorted.filtered_peak_3916
chr10	60027516	60028144	629	69.49	19.03268	3.38165	16.12380	C7Y8YACXX_8_7963.sorted.filtered_peak_3917
chr10	60028404	60029240	837	70.19	20.68254	3.44586	17.76912	C7Y8YACXX_8_7963.sorted.filtered_peak_3918
chr10	60042327	60042827	501	25.50	8.65072	3.51705	6.08163	C7Y8YACXX_8_7963.sorted.filtered_peak_3919
chr10	60051255	60051612	358	20.10	5.16143	2.72701	2.78773	C7Y8YACXX_8_7963.sorted.filtered_peak_3920
chr10	60094512	60095327	816	21.87	6.33490	2.99178	3.90223	C7Y8YACXX_8_7963.sorted.filtered_peak_3921
chr10	60144629	60145518	890	54.74	21.52437	4.34201	18.57462	C7Y8YACXX_8_7963.sorted.filtered_peak_3922
chr10	61237740	61238102	363	13.36	3.37867	2.41467	1.21148	C7Y8YACXX_8_7963.sorted.filtered_peak_3923
chr10	61385789	61386068	280	19.09	5.47126	2.89715	3.08255	C7Y8YACXX_8_7963.sorted.filtered_peak_3924
chr10	61413814	61414113	300	17.72	4.49563	2.60224	2.21246	C7Y8YACXX_8_7963.sorted.filtered_peak_3925
chr10	61639083	61639510	428	33.06	7.72076	2.77690	5.21071	C7Y8YACXX_8_7963.sorted.filtered_peak_3926
chr10	61640742	61641163	422	35.91	8.57477	2.85247	6.02202	C7Y8YACXX_8_7963.sorted.filtered_peak_3927
chr10	61645294	61645567	274	28.72	6.14350	2.59578	3.69918	C7Y8YACXX_8_7963.sorted.filtered_peak_3928
chr10	61665844	61666966	1123	55.60	16.36221	3.38089	13.57282	C7Y8YACXX_8_7963.sorted.filtered_peak_3929
chr10	61996710	61997235	526	19.02	4.16388	2.41974	1.89592	C7Y8YACXX_8_7963.sorted.filtered_peak_3930
chr10	61997686	61998253	568	20.57	4.76669	2.55625	2.43282	C7Y8YACXX_8_7963.sorted.filtered_peak_3931
chr10	62020106	62020527	422	17.46	3.89956	2.40174	1.66256	C7Y8YACXX_8_7963.sorted.filtered_peak_3932
chr10	62333014	62333603	590	27.19	7.21045	2.97541	4.69700	C7Y8YACXX_8_7963.sorted.filtered_peak_3933
chr10	62463571	62463880	310	17.04	4.31280	2.58773	2.02743	C7Y8YACXX_8_7963.sorted.filtered_peak_3934
chr10	62468521	62468905	385	19.82	5.50885	2.85136	3.12746	C7Y8YACXX_8_7963.sorted.filtered_peak_3935
chr10	62487763	62488133	371	35.00	9.50130	3.11487	6.90580	C7Y8YACXX_8_7963.sorted.filtered_peak_3936
chr10	62491360	62492000	641	26.51	4.48359	2.21322	2.19871	C7Y8YACXX_8_7963.sorted.filtered_peak_3937
[truncated: 2,990,575 more chars]
