# Supplementary material for: Potential impact of celiac disease genetic risk factors on T cell receptor signaling in gluten-specific CD4+ T cells
Source: Sci Rep. 2021 Apr 29;11:9252. doi: 10.1038/s41598-021-86612-5 (PMC8085175; doi:10.1038/s41598-021-86612-5)
Supplement: Supplementary file 1 — Supplementary Information. [file 41598_2021_86612_MOESM1_ESM.zip › data_supplements_manuscript/dhs_and_peakcalling/macs_peaks/C7Y8YACXX_8_7964.sorted.filtered_peaks.broadPeak]

chr1	713853	714416	C7Y8YACXX_8_7964.sorted.filtered_peak_1	287	.	8.53783	32.41275	28.75042
chr1	805101	805413	C7Y8YACXX_8_7964.sorted.filtered_peak_2	25	.	2.97047	4.90472	2.52631
chr1	825724	825974	C7Y8YACXX_8_7964.sorted.filtered_peak_3	27	.	3.05081	5.16229	2.75531
chr1	839992	840322	C7Y8YACXX_8_7964.sorted.filtered_peak_4	70	.	3.63390	9.75667	7.07813
chr1	877006	877269	C7Y8YACXX_8_7964.sorted.filtered_peak_5	32	.	2.76198	5.66913	3.20739
chr1	894272	895186	C7Y8YACXX_8_7964.sorted.filtered_peak_6	75	.	3.01209	10.13737	7.50199
chr1	901928	902471	C7Y8YACXX_8_7964.sorted.filtered_peak_7	20	.	2.32952	4.34116	2.01897
chr1	948415	949293	C7Y8YACXX_8_7964.sorted.filtered_peak_8	110	.	3.98055	13.94662	11.08522
chr1	954564	955341	C7Y8YACXX_8_7964.sorted.filtered_peak_9	90	.	3.29618	11.88773	9.09178
chr1	955598	955879	C7Y8YACXX_8_7964.sorted.filtered_peak_10	13	.	2.01716	3.63917	1.39376
chr1	968443	968872	C7Y8YACXX_8_7964.sorted.filtered_peak_11	35	.	2.91505	5.98745	3.51216
chr1	976014	976345	C7Y8YACXX_8_7964.sorted.filtered_peak_12	42	.	2.82541	6.73515	4.20986
chr1	994668	995197	C7Y8YACXX_8_7964.sorted.filtered_peak_13	55	.	2.90814	8.13790	5.51451
chr1	999411	999885	C7Y8YACXX_8_7964.sorted.filtered_peak_14	68	.	3.03770	9.50729	6.83279
chr1	1004501	1004949	C7Y8YACXX_8_7964.sorted.filtered_peak_15	112	.	3.70074	14.10826	11.24547
chr1	1051221	1052262	C7Y8YACXX_8_7964.sorted.filtered_peak_16	168	.	3.79531	19.88311	16.81356
chr1	1057317	1057995	C7Y8YACXX_8_7964.sorted.filtered_peak_17	31	.	2.59129	5.63498	3.19768
chr1	1072738	1073530	C7Y8YACXX_8_7964.sorted.filtered_peak_18	27	.	2.62526	5.15926	2.75575
chr1	1079412	1080172	C7Y8YACXX_8_7964.sorted.filtered_peak_19	17	.	2.52909	4.01662	1.72388
chr1	1092791	1093347	C7Y8YACXX_8_7964.sorted.filtered_peak_20	38	.	2.86026	6.36820	3.88776
chr1	1093654	1093996	C7Y8YACXX_8_7964.sorted.filtered_peak_21	13	.	2.22122	3.61487	1.38471
chr1	1136305	1137110	C7Y8YACXX_8_7964.sorted.filtered_peak_22	67	.	2.88649	9.44929	6.78524
chr1	1143596	1143891	C7Y8YACXX_8_7964.sorted.filtered_peak_23	21	.	2.10552	4.51017	2.16319
chr1	1152089	1152775	C7Y8YACXX_8_7964.sorted.filtered_peak_24	42	.	2.29177	6.81794	4.28420
chr1	1166834	1167919	C7Y8YACXX_8_7964.sorted.filtered_peak_25	152	.	3.39770	18.24371	15.23684
chr1	1186272	1186664	C7Y8YACXX_8_7964.sorted.filtered_peak_26	73	.	3.76104	10.04856	7.34231
chr1	1208754	1209794	C7Y8YACXX_8_7964.sorted.filtered_peak_27	108	.	3.54962	13.68084	10.86009
chr1	1243209	1244248	C7Y8YACXX_8_7964.sorted.filtered_peak_28	148	.	3.14284	17.83705	14.81225
chr1	1259689	1260608	C7Y8YACXX_8_7964.sorted.filtered_peak_29	97	.	3.17518	12.51972	9.73525
chr1	1284310	1285312	C7Y8YACXX_8_7964.sorted.filtered_peak_30	60	.	2.91676	8.68055	6.05624
chr1	1306641	1307028	C7Y8YACXX_8_7964.sorted.filtered_peak_31	29	.	2.13637	5.37718	2.95754
chr1	1310485	1311066	C7Y8YACXX_8_7964.sorted.filtered_peak_32	201	.	3.85063	23.34674	20.10277
chr1	1334050	1335513	C7Y8YACXX_8_7964.sorted.filtered_peak_33	115	.	3.17763	14.38783	11.54039
chr1	1342137	1343274	C7Y8YACXX_8_7964.sorted.filtered_peak_34	82	.	3.34323	10.98380	8.28877
chr1	1406519	1407286	C7Y8YACXX_8_7964.sorted.filtered_peak_35	142	.	5.50954	17.17025	14.20965
chr1	1446804	1447637	C7Y8YACXX_8_7964.sorted.filtered_peak_36	281	.	6.66520	31.76457	28.14473
chr1	1509529	1510804	C7Y8YACXX_8_7964.sorted.filtered_peak_37	170	.	3.93500	20.15691	17.04819
chr1	1549672	1550203	C7Y8YACXX_8_7964.sorted.filtered_peak_38	16	.	1.90538	3.88396	1.61161
chr1	1550403	1551583	C7Y8YACXX_8_7964.sorted.filtered_peak_39	187	.	3.76492	21.97137	18.78723
chr1	1565610	1566430	C7Y8YACXX_8_7964.sorted.filtered_peak_40	92	.	3.43840	11.99047	9.26180
chr1	1590293	1590791	C7Y8YACXX_8_7964.sorted.filtered_peak_41	341	.	9.47907	38.01648	34.11917
chr1	1609166	1610281	C7Y8YACXX_8_7964.sorted.filtered_peak_42	22	.	2.85223	4.55590	2.22180
chr1	1625531	1626045	C7Y8YACXX_8_7964.sorted.filtered_peak_43	35	.	3.27896	5.97096	3.51054
chr1	1648552	1649029	C7Y8YACXX_8_7964.sorted.filtered_peak_44	19	.	2.76455	4.22839	1.90678
chr1	1655592	1656086	C7Y8YACXX_8_7964.sorted.filtered_peak_45	345	.	8.77739	38.42723	34.52701
chr1	1677539	1678025	C7Y8YACXX_8_7964.sorted.filtered_peak_46	50	.	3.68841	7.59700	5.04854
chr1	1684443	1684729	C7Y8YACXX_8_7964.sorted.filtered_peak_47	13	.	2.49343	3.57467	1.34124
chr1	1709602	1710629	C7Y8YACXX_8_7964.sorted.filtered_peak_48	43	.	2.46485	6.82042	4.30812
chr1	1711770	1712197	C7Y8YACXX_8_7964.sorted.filtered_peak_49	48	.	2.55307	7.41454	4.85696
chr1	1821456	1823289	C7Y8YACXX_8_7964.sorted.filtered_peak_50	76	.	2.83585	10.25928	7.61847
chr1	1837694	1838007	C7Y8YACXX_8_7964.sorted.filtered_peak_51	23	.	2.32881	4.73877	2.37158
chr1	1840174	1840900	C7Y8YACXX_8_7964.sorted.filtered_peak_52	140	.	4.09805	17.04013	14.06074
chr1	1850441	1851492	C7Y8YACXX_8_7964.sorted.filtered_peak_53	131	.	3.30485	16.10008	13.19571
chr1	1981491	1981849	C7Y8YACXX_8_7964.sorted.filtered_peak_54	37	.	2.94679	6.23861	3.75906
chr1	2064470	2065295	C7Y8YACXX_8_7964.sorted.filtered_peak_55	104	.	3.86582	13.24872	10.40976
chr1	2080269	2080677	C7Y8YACXX_8_7964.sorted.filtered_peak_56	17	.	2.63361	4.08869	1.78800
chr1	2120891	2121418	C7Y8YACXX_8_7964.sorted.filtered_peak_57	75	.	3.19174	10.27835	7.59500
chr1	2126112	2126927	C7Y8YACXX_8_7964.sorted.filtered_peak_58	86	.	2.92707	11.37967	8.60391
chr1	2130548	2131086	C7Y8YACXX_8_7964.sorted.filtered_peak_59	31	.	2.21977	5.64707	3.19454
chr1	2136185	2137175	C7Y8YACXX_8_7964.sorted.filtered_peak_60	78	.	2.93944	10.58045	7.86992
chr1	2158767	2159535	C7Y8YACXX_8_7964.sorted.filtered_peak_61	183	.	3.54549	21.49680	18.32761
chr1	2165808	2166220	C7Y8YACXX_8_7964.sorted.filtered_peak_62	27	.	2.16894	5.13563	2.73203
chr1	2186749	2187771	C7Y8YACXX_8_7964.sorted.filtered_peak_63	41	.	2.82640	6.61623	4.10987
chr1	2222095	2222711	C7Y8YACXX_8_7964.sorted.filtered_peak_64	62	.	3.30768	8.88172	6.23769
chr1	2231716	2232883	C7Y8YACXX_8_7964.sorted.filtered_peak_65	62	.	2.82160	8.90371	6.27408
chr1	2322640	2323613	C7Y8YACXX_8_7964.sorted.filtered_peak_66	206	.	3.99869	23.96500	20.69859
chr1	2343403	2344599	C7Y8YACXX_8_7964.sorted.filtered_peak_67	96	.	2.89835	12.46106	9.68229
chr1	2457303	2458578	C7Y8YACXX_8_7964.sorted.filtered_peak_68	102	.	2.94584	13.06585	10.25827
chr1	2477494	2480493	C7Y8YACXX_8_7964.sorted.filtered_peak_69	42	.	2.17191	6.80922	4.28962
chr1	2486881	2488417	C7Y8YACXX_8_7964.sorted.filtered_peak_70	34	.	2.52885	5.90953	3.43614
chr1	2509440	2510130	C7Y8YACXX_8_7964.sorted.filtered_peak_71	35	.	2.88379	6.01886	3.55906
chr1	2517005	2517356	C7Y8YACXX_8_7964.sorted.filtered_peak_72	15	.	1.89950	3.80588	1.54339
chr1	2517694	2518527	C7Y8YACXX_8_7964.sorted.filtered_peak_73	171	.	3.61159	20.28176	17.17880
chr1	2573968	2574910	C7Y8YACXX_8_7964.sorted.filtered_peak_74	76	.	3.14270	10.32346	7.62796
chr1	2718397	2718795	C7Y8YACXX_8_7964.sorted.filtered_peak_75	23	.	2.85798	4.77758	2.39844
chr1	3407816	3408183	C7Y8YACXX_8_7964.sorted.filtered_peak_76	39	.	3.08373	6.41563	3.91539
chr1	3535540	3535815	C7Y8YACXX_8_7964.sorted.filtered_peak_77	22	.	2.57220	4.56046	2.20944
chr1	3540979	3541907	C7Y8YACXX_8_7964.sorted.filtered_peak_78	148	.	3.89581	17.86382	14.84547
chr1	3566326	3566947	C7Y8YACXX_8_7964.sorted.filtered_peak_79	103	.	3.86030	13.16729	10.33675
chr1	3663876	3664206	C7Y8YACXX_8_7964.sorted.filtered_peak_80	22	.	2.70022	4.64333	2.28140
chr1	3688671	3689525	C7Y8YACXX_8_7964.sorted.filtered_peak_81	33	.	2.56631	5.76645	3.31799
chr1	3704029	3704306	C7Y8YACXX_8_7964.sorted.filtered_peak_82	15	.	2.40773	3.78437	1.53100
chr1	3712577	3713609	C7Y8YACXX_8_7964.sorted.filtered_peak_83	95	.	3.77694	12.30102	9.52566
chr1	3773453	3774366	C7Y8YACXX_8_7964.sorted.filtered_peak_84	173	.	4.10082	20.51389	17.38700
chr1	3800098	3800463	C7Y8YACXX_8_7964.sorted.filtered_peak_85	29	.	2.94170	5.33264	2.91659
chr1	3807460	3807912	C7Y8YACXX_8_7964.sorted.filtered_peak_86	24	.	2.66469	4.87966	2.49859
chr1	3816525	3818065	C7Y8YACXX_8_7964.sorted.filtered_peak_87	176	.	3.61478	20.79250	17.63291
chr1	5449028	5449456	C7Y8YACXX_8_7964.sorted.filtered_peak_88	23	.	2.71738	4.74250	2.36747
chr1	5731801	5732108	C7Y8YACXX_8_7964.sorted.filtered_peak_89	11	.	2.04203	3.30364	1.11876
chr1	5732454	5732798	C7Y8YACXX_8_7964.sorted.filtered_peak_90	20	.	2.33122	4.38119	2.04379
chr1	6035149	6035496	C7Y8YACXX_8_7964.sorted.filtered_peak_91	19	.	2.51972	4.31736	1.98740
chr1	6051603	6052850	C7Y8YACXX_8_7964.sorted.filtered_peak_92	146	.	3.52453	17.66625	14.69314
chr1	6086105	6086588	C7Y8YACXX_8_7964.sorted.filtered_peak_93	59	.	2.83335	8.61423	5.98425
chr1	6086890	6087812	C7Y8YACXX_8_7964.sorted.filtered_peak_94	20	.	2.15478	4.40273	2.06924
chr1	6088119	6088603	C7Y8YACXX_8_7964.sorted.filtered_peak_95	22	.	2.20264	4.64319	2.28460
chr1	6208612	6208998	C7Y8YACXX_8_7964.sorted.filtered_peak_96	17	.	2.53442	3.99404	1.71756
chr1	6259205	6260182	C7Y8YACXX_8_7964.sorted.filtered_peak_97	174	.	4.19316	20.55671	17.45503
chr1	6265885	6266460	C7Y8YACXX_8_7964.sorted.filtered_peak_98	51	.	2.97529	7.72665	5.15755
chr1	6295352	6296369	C7Y8YACXX_8_7964.sorted.filtered_peak_99	124	.	3.70769	15.32555	12.44554
chr1	6305121	6305454	C7Y8YACXX_8_7964.sorted.filtered_peak_100	46	.	2.80167	7.23599	4.68230
chr1	6319970	6320440	C7Y8YACXX_8_7964.sorted.filtered_peak_101	64	.	3.33024	9.06467	6.40787
chr1	6321231	6321525	C7Y8YACXX_8_7964.sorted.filtered_peak_102	15	.	2.23732	3.85003	1.58027
chr1	6408467	6409211	C7Y8YACXX_8_7964.sorted.filtered_peak_103	28	.	2.70425	5.24601	2.84290
chr1	6419021	6419424	C7Y8YACXX_8_7964.sorted.filtered_peak_104	13	.	2.33669	3.61037	1.37432
chr1	6453038	6454459	C7Y8YACXX_8_7964.sorted.filtered_peak_105	127	.	3.74018	15.65936	12.76007
chr1	6474499	6474776	C7Y8YACXX_8_7964.sorted.filtered_peak_106	34	.	3.14511	5.93819	3.45872
chr1	6520071	6521022	C7Y8YACXX_8_7964.sorted.filtered_peak_107	111	.	3.60210	13.96312	11.14283
chr1	6525643	6526449	C7Y8YACXX_8_7964.sorted.filtered_peak_108	20	.	2.27632	4.42654	2.09031
chr1	6535460	6535892	C7Y8YACXX_8_7964.sorted.filtered_peak_109	37	.	3.08162	6.27031	3.78394
chr1	6549979	6550741	C7Y8YACXX_8_7964.sorted.filtered_peak_110	16	.	2.31597	3.87240	1.60010
chr1	6614234	6615008	C7Y8YACXX_8_7964.sorted.filtered_peak_111	118	.	4.71163	14.77424	11.87512
chr1	6639657	6640382	C7Y8YACXX_8_7964.sorted.filtered_peak_112	113	.	3.79387	14.23048	11.39012
chr1	6661063	6661426	C7Y8YACXX_8_7964.sorted.filtered_peak_113	35	.	2.21305	5.99009	3.51834
chr1	6662416	6664043	C7Y8YACXX_8_7964.sorted.filtered_peak_114	66	.	2.60357	9.30919	6.66292
chr1	6672694	6674268	C7Y8YACXX_8_7964.sorted.filtered_peak_115	111	.	3.12353	13.99081	11.17195
chr1	6684873	6685791	C7Y8YACXX_8_7964.sorted.filtered_peak_116	53	.	3.02695	7.93002	5.34001
chr1	6706690	6707043	C7Y8YACXX_8_7964.sorted.filtered_peak_117	27	.	2.88398	5.11734	2.71417
chr1	6761287	6762228	C7Y8YACXX_8_7964.sorted.filtered_peak_118	120	.	4.03925	14.90421	12.03445
chr1	6831609	6832053	C7Y8YACXX_8_7964.sorted.filtered_peak_119	12	.	2.49552	3.43959	1.23095
chr1	6844513	6845751	C7Y8YACXX_8_7964.sorted.filtered_peak_120	274	.	4.19527	31.09159	27.48224
chr1	7130542	7130792	C7Y8YACXX_8_7964.sorted.filtered_peak_121	22	.	2.82352	4.56871	2.20261
chr1	7578291	7578750	C7Y8YACXX_8_7964.sorted.filtered_peak_122	15	.	2.62940	3.82548	1.55734
chr1	7729516	7729964	C7Y8YACXX_8_7964.sorted.filtered_peak_123	13	.	2.37807	3.62654	1.38697
chr1	7764402	7765052	C7Y8YACXX_8_7964.sorted.filtered_peak_124	53	.	3.26376	7.87738	5.30772
chr1	7830752	7831878	C7Y8YACXX_8_7964.sorted.filtered_peak_125	60	.	3.09914	8.66259	6.05714
chr1	7843841	7844452	C7Y8YACXX_8_7964.sorted.filtered_peak_126	150	.	4.47443	18.08094	15.04405
chr1	7962724	7963085	C7Y8YACXX_8_7964.sorted.filtered_peak_127	33	.	3.12499	5.82840	3.38035
chr1	7990722	7991479	C7Y8YACXX_8_7964.sorted.filtered_peak_128	32	.	2.95024	5.72632	3.27325
chr1	8000885	8001423	C7Y8YACXX_8_7964.sorted.filtered_peak_129	27	.	2.67734	5.20627	2.79024
chr1	8008932	8009526	C7Y8YACXX_8_7964.sorted.filtered_peak_130	68	.	3.35511	9.54981	6.87858
chr1	8013938	8014652	C7Y8YACXX_8_7964.sorted.filtered_peak_131	162	.	4.59927	19.36194	16.26337
chr1	8021099	8022326	C7Y8YACXX_8_7964.sorted.filtered_peak_132	167	.	3.98242	19.88673	16.78557
chr1	8042384	8042634	C7Y8YACXX_8_7964.sorted.filtered_peak_133	20	.	2.65632	4.42722	2.08853
chr1	8086246	8086896	C7Y8YACXX_8_7964.sorted.filtered_peak_134	44	.	3.00462	7.02417	4.49315
chr1	8157461	8157711	C7Y8YACXX_8_7964.sorted.filtered_peak_135	28	.	2.94046	5.22763	2.81272
chr1	8212737	8213328	C7Y8YACXX_8_7964.sorted.filtered_peak_136	48	.	3.41720	7.44623	4.88472
chr1	8229854	8230335	C7Y8YACXX_8_7964.sorted.filtered_peak_137	34	.	2.94341	5.87317	3.43208
chr1	8242294	8243016	C7Y8YACXX_8_7964.sorted.filtered_peak_138	118	.	4.66396	14.74877	11.85822
chr1	8378130	8378635	C7Y8YACXX_8_7964.sorted.filtered_peak_139	22	.	2.65993	4.58450	2.22997
chr1	8484158	8484584	C7Y8YACXX_8_7964.sorted.filtered_peak_140	14	.	2.09498	3.67578	1.43393
chr1	8487681	8488098	C7Y8YACXX_8_7964.sorted.filtered_peak_141	37	.	2.59269	6.21913	3.72858
chr1	8570297	8570800	C7Y8YACXX_8_7964.sorted.filtered_peak_142	18	.	2.64984	4.13798	1.83100
chr1	8585718	8586292	C7Y8YACXX_8_7964.sorted.filtered_peak_143	52	.	3.19842	7.80579	5.23131
chr1	8621127	8621443	C7Y8YACXX_8_7964.sorted.filtered_peak_144	28	.	2.78687	5.22242	2.82163
chr1	8662805	8663114	C7Y8YACXX_8_7964.sorted.filtered_peak_145	14	.	2.43927	3.68611	1.44523
chr1	8664127	8664388	C7Y8YACXX_8_7964.sorted.filtered_peak_146	39	.	3.27867	6.46241	3.94503
chr1	8761165	8761799	C7Y8YACXX_8_7964.sorted.filtered_peak_147	141	.	4.39759	17.12237	14.14268
chr1	8772536	8773181	C7Y8YACXX_8_7964.sorted.filtered_peak_148	32	.	3.13664	5.69607	3.25055
chr1	8877117	8878364	C7Y8YACXX_8_7964.sorted.filtered_peak_149	67	.	3.05728	9.43974	6.79539
chr1	8918106	8918673	C7Y8YACXX_8_7964.sorted.filtered_peak_150	45	.	3.15055	7.13818	4.58366
chr1	8937967	8939634	C7Y8YACXX_8_7964.sorted.filtered_peak_151	110	.	3.06806	13.91963	11.05066
chr1	8959777	8960517	C7Y8YACXX_8_7964.sorted.filtered_peak_152	37	.	3.34170	6.25227	3.76686
chr1	8978234	8978506	C7Y8YACXX_8_7964.sorted.filtered_peak_153	56	.	3.77107	8.27927	5.65071
chr1	9006525	9006862	C7Y8YACXX_8_7964.sorted.filtered_peak_154	46	.	3.27634	7.23728	4.69935
chr1	9030931	9031348	C7Y8YACXX_8_7964.sorted.filtered_peak_155	46	.	3.27313	7.20875	4.66234
chr1	9047999	9048341	C7Y8YACXX_8_7964.sorted.filtered_peak_156	22	.	2.63913	4.55302	2.20161
chr1	9065044	9065295	C7Y8YACXX_8_7964.sorted.filtered_peak_157	19	.	2.74225	4.28067	1.95344
chr1	9118335	9118674	C7Y8YACXX_8_7964.sorted.filtered_peak_158	16	.	2.66609	3.92375	1.63818
chr1	9188816	9190058	C7Y8YACXX_8_7964.sorted.filtered_peak_159	51	.	2.98510	7.69498	5.13019
chr1	9223859	9224198	C7Y8YACXX_8_7964.sorted.filtered_peak_160	10	.	2.30045	3.23045	1.07096
chr1	9241233	9241817	C7Y8YACXX_8_7964.sorted.filtered_peak_161	37	.	2.91835	6.21429	3.71742
chr1	9242228	9242974	C7Y8YACXX_8_7964.sorted.filtered_peak_162	18	.	2.40462	4.12812	1.82989
chr1	9256512	9256794	C7Y8YACXX_8_7964.sorted.filtered_peak_163	16	.	2.45106	3.88768	1.61983
chr1	9294289	9295415	C7Y8YACXX_8_7964.sorted.filtered_peak_164	113	.	3.57207	14.24858	11.37393
chr1	9335737	9336127	C7Y8YACXX_8_7964.sorted.filtered_peak_165	21	.	2.59644	4.51833	2.16693
chr1	9344235	9344569	C7Y8YACXX_8_7964.sorted.filtered_peak_166	29	.	2.63787	5.42156	2.98578
chr1	9352586	9352836	C7Y8YACXX_8_7964.sorted.filtered_peak_167	12	.	2.12022	3.46012	1.24637
chr1	9353008	9353938	C7Y8YACXX_8_7964.sorted.filtered_peak_168	21	.	2.35856	4.45743	2.11689
chr1	9375484	9375837	C7Y8YACXX_8_7964.sorted.filtered_peak_169	14	.	2.38129	3.66434	1.42686
chr1	9473172	9473853	C7Y8YACXX_8_7964.sorted.filtered_peak_170	30	.	2.88353	5.47578	3.05884
chr1	9486333	9486899	C7Y8YACXX_8_7964.sorted.filtered_peak_171	58	.	2.64164	8.45971	5.85931
chr1	9488533	9489449	C7Y8YACXX_8_7964.sorted.filtered_peak_172	186	.	3.94546	21.82935	18.66340
chr1	9554847	9555690	C7Y8YACXX_8_7964.sorted.filtered_peak_173	29	.	2.99734	5.38293	2.96135
chr1	9598959	9600389	C7Y8YACXX_8_7964.sorted.filtered_peak_174	78	.	3.42662	10.49756	7.83790
chr1	9648350	9649508	C7Y8YACXX_8_7964.sorted.filtered_peak_175	90	.	3.42815	11.81724	9.07007
chr1	9687049	9687771	C7Y8YACXX_8_7964.sorted.filtered_peak_176	45	.	2.48867	7.07856	4.54524
chr1	9689127	9690264	C7Y8YACXX_8_7964.sorted.filtered_peak_177	53	.	2.56251	7.93815	5.37783
chr1	9711550	9712864	C7Y8YACXX_8_7964.sorted.filtered_peak_178	51	.	2.63294	7.68671	5.10764
chr1	9747473	9747742	C7Y8YACXX_8_7964.sorted.filtered_peak_179	35	.	2.74519	6.07913	3.59818
chr1	9749248	9749887	C7Y8YACXX_8_7964.sorted.filtered_peak_180	37	.	2.77939	6.28775	3.79545
chr1	9777448	9778203	C7Y8YACXX_8_7964.sorted.filtered_peak_181	70	.	2.89553	9.71988	7.09550
chr1	9788508	9789239	C7Y8YACXX_8_7964.sorted.filtered_peak_182	35	.	2.84446	6.05628	3.58472
chr1	9859944	9860567	C7Y8YACXX_8_7964.sorted.filtered_peak_183	31	.	3.00431	5.61244	3.18352
chr1	9883792	9884703	C7Y8YACXX_8_7964.sorted.filtered_peak_184	62	.	2.98491	8.83178	6.23626
chr1	9935040	9935336	C7Y8YACXX_8_7964.sorted.filtered_peak_185	26	.	2.76172	5.08115	2.67999
chr1	9969797	9971223	C7Y8YACXX_8_7964.sorted.filtered_peak_186	213	.	3.98635	24.62575	21.33504
chr1	10002537	10003918	C7Y8YACXX_8_7964.sorted.filtered_peak_187	58	.	3.23570	8.49165	5.89971
chr1	10092438	10093522	C7Y8YACXX_8_7964.sorted.filtered_peak_188	223	.	5.01292	25.67273	22.30723
chr1	10134151	10134838	C7Y8YACXX_8_7964.sorted.filtered_peak_189	52	.	3.63024	7.76749	5.22889
chr1	10230457	10230710	C7Y8YACXX_8_7964.sorted.filtered_peak_190	23	.	2.86159	4.75836	2.37947
chr1	10269865	10270857	C7Y8YACXX_8_7964.sorted.filtered_peak_191	119	.	4.06468	14.83201	11.95907
chr1	10367984	10368324	C7Y8YACXX_8_7964.sorted.filtered_peak_192	13	.	2.34235	3.54047	1.32401
chr1	10384860	10385147	C7Y8YACXX_8_7964.sorted.filtered_peak_193	19	.	2.70747	4.29987	1.97308
chr1	10458508	10459842	C7Y8YACXX_8_7964.sorted.filtered_peak_194	125	.	3.91179	15.49263	12.58654
chr1	10488119	10488369	C7Y8YACXX_8_7964.sorted.filtered_peak_195	25	.	2.27346	4.89964	2.52195
chr1	10490112	10491459	C7Y8YACXX_8_7964.sorted.filtered_peak_196	118	.	3.47829	14.72915	11.87475
chr1	10532046	10532866	C7Y8YACXX_8_7964.sorted.filtered_peak_197	105	.	3.49397	13.34613	10.52725
chr1	10534796	10535165	C7Y8YACXX_8_7964.sorted.filtered_peak_198	80	.	3.19995	10.79745	8.05924
chr1	10554488	10555509	C7Y8YACXX_8_7964.sorted.filtered_peak_199	45	.	3.01742	7.05155	4.51838
chr1	10570788	10571808	C7Y8YACXX_8_7964.sorted.filtered_peak_200	77	.	3.19058	10.48817	7.79113
chr1	10581638	10582037	C7Y8YACXX_8_7964.sorted.filtered_peak_201	13	.	2.40787	3.58665	1.36041
chr1	10753958	10755399	C7Y8YACXX_8_7964.sorted.filtered_peak_202	37	.	2.49748	6.24131	3.76039
chr1	10926792	10927504	C7Y8YACXX_8_7964.sorted.filtered_peak_203	24	.	2.73003	4.82769	2.44478
chr1	10969843	10970249	C7Y8YACXX_8_7964.sorted.filtered_peak_204	19	.	2.61827	4.22424	1.90381
chr1	11072102	11073312	C7Y8YACXX_8_7964.sorted.filtered_peak_205	183	.	4.49159	21.57641	18.39982
chr1	11097642	11098132	C7Y8YACXX_8_7964.sorted.filtered_peak_206	81	.	4.47154	10.93099	8.19330
chr1	11119686	11120777	C7Y8YACXX_8_7964.sorted.filtered_peak_207	84	.	3.12941	11.17816	8.46028
chr1	11159400	11160324	C7Y8YACXX_8_7964.sorted.filtered_peak_208	99	.	4.20256	12.82761	9.99621
chr1	11322433	11323116	C7Y8YACXX_8_7964.sorted.filtered_peak_209	219	.	5.24487	25.33319	21.99699
chr1	11332627	11334122	C7Y8YACXX_8_7964.sorted.filtered_peak_210	83	.	3.32336	10.99780	8.32075
chr1	11380286	11380723	C7Y8YACXX_8_7964.sorted.filtered_peak_211	13	.	2.54619	3.59049	1.36477
chr1	11538933	11539361	C7Y8YACXX_8_7964.sorted.filtered_peak_212	24	.	2.77191	4.78654	2.41273
chr1	11710268	11710687	C7Y8YACXX_8_7964.sorted.filtered_peak_213	12	.	2.07662	3.44982	1.24053
chr1	11724056	11724993	C7Y8YACXX_8_7964.sorted.filtered_peak_214	51	.	3.12415	7.76965	5.17105
chr1	11740749	11741845	C7Y8YACXX_8_7964.sorted.filtered_peak_215	84	.	3.43910	11.16131	8.41843
chr1	11753255	11753505	C7Y8YACXX_8_7964.sorted.filtered_peak_216	20	.	2.69938	4.34851	2.02017
chr1	11779321	11780194	C7Y8YACXX_8_7964.sorted.filtered_peak_217	64	.	3.61637	9.12621	6.46872
chr1	11790434	11790770	C7Y8YACXX_8_7964.sorted.filtered_peak_218	36	.	3.12327	6.16085	3.67988
chr1	11795779	11796429	C7Y8YACXX_8_7964.sorted.filtered_peak_219	21	.	2.35234	4.50617	2.16111
chr1	11796734	11797075	C7Y8YACXX_8_7964.sorted.filtered_peak_220	31	.	2.52964	5.59951	3.15205
chr1	11800892	11801253	C7Y8YACXX_8_7964.sorted.filtered_peak_221	14	.	2.18685	3.68845	1.44322
chr1	11865700	11866686	C7Y8YACXX_8_7964.sorted.filtered_peak_222	121	.	3.42665	15.10123	12.18980
chr1	11967785	11969242	C7Y8YACXX_8_7964.sorted.filtered_peak_223	97	.	3.03769	12.59580	9.77005
chr1	11969602	11970255	C7Y8YACXX_8_7964.sorted.filtered_peak_224	24	.	2.06694	4.84251	2.46558
chr1	11986326	11986834	C7Y8YACXX_8_7964.sorted.filtered_peak_225	190	.	5.68123	22.21515	19.00982
chr1	11994287	11995135	C7Y8YACXX_8_7964.sorted.filtered_peak_226	67	.	3.57184	9.41185	6.74282
chr1	12039855	12040931	C7Y8YACXX_8_7964.sorted.filtered_peak_227	169	.	4.08411	20.02080	16.92059
chr1	12079174	12079889	C7Y8YACXX_8_7964.sorted.filtered_peak_228	171	.	4.50803	20.19430	17.10588
chr1	12100660	12100910	C7Y8YACXX_8_7964.sorted.filtered_peak_229	16	.	2.42429	3.93462	1.65729
chr1	12107276	12108130	C7Y8YACXX_8_7964.sorted.filtered_peak_230	73	.	3.36757	9.97759	7.30434
chr1	12112196	12112446	C7Y8YACXX_8_7964.sorted.filtered_peak_231	13	.	2.07676	3.62091	1.38589
chr1	12138902	12139521	C7Y8YACXX_8_7964.sorted.filtered_peak_232	17	.	2.37573	4.07564	1.78812
chr1	12147751	12148612	C7Y8YACXX_8_7964.sorted.filtered_peak_233	49	.	3.02845	7.50848	4.96602
chr1	12148993	12149251	C7Y8YACXX_8_7964.sorted.filtered_peak_234	18	.	2.37034	4.16959	1.85614
chr1	12193029	12193425	C7Y8YACXX_8_7964.sorted.filtered_peak_235	32	.	3.05951	5.64599	3.20285
chr1	12210525	12211392	C7Y8YACXX_8_7964.sorted.filtered_peak_236	39	.	2.73778	6.45763	3.97684
chr1	12217333	12217728	C7Y8YACXX_8_7964.sorted.filtered_peak_237	13	.	2.05637	3.63295	1.39733
chr1	12221524	12222439	C7Y8YACXX_8_7964.sorted.filtered_peak_238	67	.	2.82812	9.37457	6.73186
chr1	12233435	12234171	C7Y8YACXX_8_7964.sorted.filtered_peak_239	104	.	3.24374	13.25199	10.45649
chr1	12237996	12238246	C7Y8YACXX_8_7964.sorted.filtered_peak_240	16	.	2.04720	3.88057	1.61401
chr1	12289851	12290585	C7Y8YACXX_8_7964.sorted.filtered_peak_241	47	.	3.36020	7.32640	4.77826
chr1	12335498	12335748	C7Y8YACXX_8_7964.sorted.filtered_peak_242	14	.	2.59616	3.72361	1.46711
chr1	12404935	12405240	C7Y8YACXX_8_7964.sorted.filtered_peak_243	14	.	2.43887	3.75408	1.49799
chr1	12405533	12406065	C7Y8YACXX_8_7964.sorted.filtered_peak_244	19	.	2.60746	4.28134	1.96909
chr1	12467603	12467857	C7Y8YACXX_8_7964.sorted.filtered_peak_245	16	.	2.61905	3.98811	1.69903
chr1	12494118	12494593	C7Y8YACXX_8_7964.sorted.filtered_peak_246	39	.	2.77011	6.47359	3.96408
chr1	12509392	12509926	C7Y8YACXX_8_7964.sorted.filtered_peak_247	72	.	3.57508	9.92289	7.24349
chr1	12533249	12533567	C7Y8YACXX_8_7964.sorted.filtered_peak_248	17	.	2.44799	4.08588	1.78905
chr1	12570743	12571143	C7Y8YACXX_8_7964.sorted.filtered_peak_249	40	.	3.11545	6.58693	4.07121
chr1	12664234	12664705	C7Y8YACXX_8_7964.sorted.filtered_peak_250	73	.	3.64542	9.99706	7.30745
chr1	12677893	12678334	C7Y8YACXX_8_7964.sorted.filtered_peak_251	19	.	2.13034	4.28320	1.96446
chr1	12679097	12680088	C7Y8YACXX_8_7964.sorted.filtered_peak_252	18	.	2.13024	4.20720	1.88820
chr1	13992160	13992516	C7Y8YACXX_8_7964.sorted.filtered_peak_253	49	.	3.64506	7.57814	4.99642
chr1	14026327	14027602	C7Y8YACXX_8_7964.sorted.filtered_peak_254	41	.	2.68860	6.62189	4.11199
chr1	14029352	14029620	C7Y8YACXX_8_7964.sorted.filtered_peak_255	34	.	2.57122	5.97128	3.49309
chr1	14056910	14057914	C7Y8YACXX_8_7964.sorted.filtered_peak_256	68	.	3.19756	9.53969	6.88598
chr1	14075343	14076627	C7Y8YACXX_8_7964.sorted.filtered_peak_257	69	.	3.04082	9.57316	6.93577
chr1	15295419	15296027	C7Y8YACXX_8_7964.sorted.filtered_peak_258	18	.	2.71545	4.16239	1.85411
chr1	15455073	15455351	C7Y8YACXX_8_7964.sorted.filtered_peak_259	31	.	3.02636	5.64660	3.19684
chr1	15575496	15575960	C7Y8YACXX_8_7964.sorted.filtered_peak_260	42	.	2.83710	6.76264	4.23766
chr1	15579213	15579466	C7Y8YACXX_8_7964.sorted.filtered_peak_261	17	.	2.29984	4.01099	1.71599
chr1	15631261	15631522	C7Y8YACXX_8_7964.sorted.filtered_peak_262	21	.	2.83332	4.44797	2.10847
chr1	15650057	15650373	C7Y8YACXX_8_7964.sorted.filtered_peak_263	28	.	2.94573	5.20285	2.80263
chr1	15672386	15672761	C7Y8YACXX_8_7964.sorted.filtered_peak_264	48	.	2.99954	7.45675	4.88991
chr1	15678978	15679407	C7Y8YACXX_8_7964.sorted.filtered_peak_265	36	.	3.08045	6.13953	3.65860
chr1	15735885	15736676	C7Y8YACXX_8_7964.sorted.filtered_peak_266	74	.	3.01519	10.11898	7.42448
chr1	15743550	15744396	C7Y8YACXX_8_7964.sorted.filtered_peak_267	35	.	2.64943	5.96721	3.50897
chr1	15757592	15757966	C7Y8YACXX_8_7964.sorted.filtered_peak_268	21	.	2.55589	4.50814	2.16004
chr1	15850465	15851970	C7Y8YACXX_8_7964.sorted.filtered_peak_269	142	.	3.04603	17.24901	14.25483
chr1	15852921	15853637	C7Y8YACXX_8_7964.sorted.filtered_peak_270	96	.	2.65246	12.48018	9.68508
chr1	15904289	15904705	C7Y8YACXX_8_7964.sorted.filtered_peak_271	13	.	2.48435	3.53155	1.30625
chr1	15905327	15905656	C7Y8YACXX_8_7964.sorted.filtered_peak_272	10	.	2.35967	3.23367	1.07123
chr1	15905916	15906365	C7Y8YACXX_8_7964.sorted.filtered_peak_273	34	.	3.15623	5.93245	3.46103
chr1	15911014	15911634	C7Y8YACXX_8_7964.sorted.filtered_peak_274	30	.	3.11326	5.49419	3.06100
chr1	15929673	15930473	C7Y8YACXX_8_7964.sorted.filtered_peak_275	63	.	3.71329	9.03429	6.39232
chr1	15943295	15944638	C7Y8YACXX_8_7964.sorted.filtered_peak_276	102	.	3.40389	13.07013	10.24502
chr1	16011160	16011663	C7Y8YACXX_8_7964.sorted.filtered_peak_277	15	.	2.45095	3.82650	1.55496
chr1	16023544	16023934	C7Y8YACXX_8_7964.sorted.filtered_peak_278	25	.	2.97667	4.90399	2.51750
chr1	16141887	16142366	C7Y8YACXX_8_7964.sorted.filtered_peak_279	36	.	3.32692	6.10628	3.62675
chr1	16160849	16162885	C7Y8YACXX_8_7964.sorted.filtered_peak_280	138	.	3.03484	16.83943	13.84334
chr1	16173662	16175220	C7Y8YACXX_8_7964.sorted.filtered_peak_281	130	.	3.31894	15.95456	13.01239
chr1	16212862	16213268	C7Y8YACXX_8_7964.sorted.filtered_peak_282	12	.	2.44577	3.42446	1.21645
chr1	16245712	16246212	C7Y8YACXX_8_7964.sorted.filtered_peak_283	72	.	3.76976	9.97599	7.28004
chr1	16275725	16276501	C7Y8YACXX_8_7964.sorted.filtered_peak_284	118	.	3.49628	14.69995	11.83205
chr1	16291705	16292846	C7Y8YACXX_8_7964.sorted.filtered_peak_285	29	.	2.62513	5.39881	2.98687
chr1	16301702	16302821	C7Y8YACXX_8_7964.sorted.filtered_peak_286	189	.	4.69134	22.12472	18.93115
chr1	16382604	16382880	C7Y8YACXX_8_7964.sorted.filtered_peak_287	28	.	3.06672	5.31564	2.88926
chr1	16405401	16405809	C7Y8YACXX_8_7964.sorted.filtered_peak_288	40	.	3.07678	6.55294	4.04203
chr1	16494273	16494523	C7Y8YACXX_8_7964.sorted.filtered_peak_289	26	.	2.90342	5.09956	2.68706
chr1	16514348	16514629	C7Y8YACXX_8_7964.sorted.filtered_peak_290	39	.	3.29852	6.44580	3.93037
chr1	16532897	16533726	C7Y8YACXX_8_7964.sorted.filtered_peak_291	99	.	3.27901	12.70716	9.90635
chr1	16543519	16544359	C7Y8YACXX_8_7964.sorted.filtered_peak_292	73	.	3.35350	10.00091	7.32318
chr1	16563123	16564045	C7Y8YACXX_8_7964.sorted.filtered_peak_293	87	.	3.52892	11.52479	8.78948
chr1	16678109	16679560	C7Y8YACXX_8_7964.sorted.filtered_peak_294	117	.	3.76735	14.58143	11.75660
chr1	16693393	16694525	C7Y8YACXX_8_7964.sorted.filtered_peak_295	235	.	4.35801	26.90877	23.51600
chr1	16747115	16747453	C7Y8YACXX_8_7964.sorted.filtered_peak_296	33	.	3.16303	5.86237	3.39360
chr1	16766721	16767975	C7Y8YACXX_8_7964.sorted.filtered_peak_297	68	.	3.18085	9.53236	6.86679
chr1	16825424	16826338	C7Y8YACXX_8_7964.sorted.filtered_peak_298	64	.	3.91269	9.12721	6.47123
chr1	16840203	16841045	C7Y8YACXX_8_7964.sorted.filtered_peak_299	118	.	5.13243	14.64452	11.80872
chr1	16939753	16940471	C7Y8YACXX_8_7964.sorted.filtered_peak_300	108	.	3.15941	13.68665	10.82833
chr1	16957496	16957912	C7Y8YACXX_8_7964.sorted.filtered_peak_301	19	.	2.32723	4.21862	1.91404
chr1	16970684	16971573	C7Y8YACXX_8_7964.sorted.filtered_peak_302	123	.	4.33612	15.31525	12.39634
chr1	17014134	17014416	C7Y8YACXX_8_7964.sorted.filtered_peak_303	21	.	2.84828	4.51815	2.18094
chr1	17036298	17036634	C7Y8YACXX_8_7964.sorted.filtered_peak_304	48	.	3.14222	7.45427	4.89413
chr1	17053802	17054323	C7Y8YACXX_8_7964.sorted.filtered_peak_305	42	.	3.23676	6.81920	4.28066
chr1	17215403	17216212	C7Y8YACXX_8_7964.sorted.filtered_peak_306	15	.	2.61867	3.79507	1.53170
chr1	17222562	17223506	C7Y8YACXX_8_7964.sorted.filtered_peak_307	94	.	4.30919	12.23276	9.45866
chr1	17230829	17231975	C7Y8YACXX_8_7964.sorted.filtered_peak_308	169	.	3.74033	20.02286	16.92555
chr1	17240044	17241042	C7Y8YACXX_8_7964.sorted.filtered_peak_309	142	.	4.27184	17.16876	14.21032
chr1	17286961	17287645	C7Y8YACXX_8_7964.sorted.filtered_peak_310	29	.	2.94965	5.38059	2.95950
chr1	17338038	17338699	C7Y8YACXX_8_7964.sorted.filtered_peak_311	58	.	3.23217	8.44788	5.81693
chr1	17380128	17380918	C7Y8YACXX_8_7964.sorted.filtered_peak_312	207	.	4.51701	24.07095	20.77482
chr1	17563619	17563906	C7Y8YACXX_8_7964.sorted.filtered_peak_313	40	.	3.42676	6.52185	4.00195
chr1	17763789	17765309	C7Y8YACXX_8_7964.sorted.filtered_peak_314	39	.	2.27542	6.47106	3.99531
chr1	17765965	17766692	C7Y8YACXX_8_7964.sorted.filtered_peak_315	37	.	2.27021	6.19887	3.73105
chr1	19228919	19229583	C7Y8YACXX_8_7964.sorted.filtered_peak_316	124	.	3.90671	15.35083	12.42530
chr1	19239769	19240077	C7Y8YACXX_8_7964.sorted.filtered_peak_317	11	.	2.34258	3.34045	1.14647
chr1	19252942	19253679	C7Y8YACXX_8_7964.sorted.filtered_peak_318	76	.	3.27209	10.34737	7.62465
chr1	19278521	19278910	C7Y8YACXX_8_7964.sorted.filtered_peak_319	28	.	2.15923	5.28527	2.86558
chr1	19282824	19283698	C7Y8YACXX_8_7964.sorted.filtered_peak_320	83	.	2.95890	11.03047	8.30563
chr1	19337610	19338020	C7Y8YACXX_8_7964.sorted.filtered_peak_321	43	.	3.21738	6.91203	4.38084
chr1	19400788	19401575	C7Y8YACXX_8_7964.sorted.filtered_peak_322	31	.	2.70020	5.61028	3.17432
chr1	19450659	19450994	C7Y8YACXX_8_7964.sorted.filtered_peak_323	11	.	2.34574	3.36858	1.18317
chr1	19536267	19537303	C7Y8YACXX_8_7964.sorted.filtered_peak_324	168	.	4.04880	19.93278	16.81701
chr1	19577678	19578628	C7Y8YACXX_8_7964.sorted.filtered_peak_325	128	.	4.07161	15.79788	12.89820
chr1	19638356	19639584	C7Y8YACXX_8_7964.sorted.filtered_peak_326	84	.	3.11768	11.13705	8.44956
chr1	19717386	19718300	C7Y8YACXX_8_7964.sorted.filtered_peak_327	106	.	3.59235	13.44163	10.60637
chr1	19789636	19790218	C7Y8YACXX_8_7964.sorted.filtered_peak_328	77	.	3.48843	10.48056	7.77123
chr1	19803289	19804200	C7Y8YACXX_8_7964.sorted.filtered_peak_329	18	.	2.38732	4.17386	1.86853
chr1	19811683	19812792	C7Y8YACXX_8_7964.sorted.filtered_peak_330	102	.	3.16211	13.03834	10.24794
chr1	19822356	19822679	C7Y8YACXX_8_7964.sorted.filtered_peak_331	13	.	2.50049	3.60214	1.36553
chr1	19837797	19838084	C7Y8YACXX_8_7964.sorted.filtered_peak_332	15	.	2.60506	3.77016	1.52156
chr1	19908778	19909066	C7Y8YACXX_8_7964.sorted.filtered_peak_333	29	.	3.07199	5.38478	2.95322
chr1	19923029	19924303	C7Y8YACXX_8_7964.sorted.filtered_peak_334	162	.	4.00090	19.28327	16.20126
chr1	19933264	19933772	C7Y8YACXX_8_7964.sorted.filtered_peak_335	69	.	3.80806	9.62623	6.96901
chr1	19970392	19971054	C7Y8YACXX_8_7964.sorted.filtered_peak_336	23	.	2.62448	4.67615	2.30809
chr1	19980046	19980454	C7Y8YACXX_8_7964.sorted.filtered_peak_337	25	.	2.73755	4.94346	2.55989
chr1	19988341	19988752	C7Y8YACXX_8_7964.sorted.filtered_peak_338	14	.	2.32783	3.75620	1.49683
chr1	20125977	20127109	C7Y8YACXX_8_7964.sorted.filtered_peak_339	37	.	2.94606	6.20528	3.72055
chr1	20208552	20209529	C7Y8YACXX_8_7964.sorted.filtered_peak_340	136	.	4.01978	16.64454	13.68348
chr1	20478710	20479172	C7Y8YACXX_8_7964.sorted.filtered_peak_341	36	.	3.14604	6.15627	3.67108
chr1	20511597	20513170	C7Y8YACXX_8_7964.sorted.filtered_peak_342	28	.	2.54385	5.26031	2.85773
chr1	20521667	20521998	C7Y8YACXX_8_7964.sorted.filtered_peak_343	16	.	2.55970	3.88125	1.60663
chr1	20539200	20539628	C7Y8YACXX_8_7964.sorted.filtered_peak_344	15	.	2.52433	3.82419	1.56273
chr1	20812860	20813171	C7Y8YACXX_8_7964.sorted.filtered_peak_345	16	.	2.43762	3.91494	1.63462
chr1	20820284	20820534	C7Y8YACXX_8_7964.sorted.filtered_peak_346	18	.	2.54409	4.13710	1.82210
chr1	20834223	20834996	C7Y8YACXX_8_7964.sorted.filtered_peak_347	73	.	3.37236	10.06453	7.37803
chr1	20959638	20960582	C7Y8YACXX_8_7964.sorted.filtered_peak_348	55	.	3.21522	8.16028	5.57856
chr1	20987438	20988360	C7Y8YACXX_8_7964.sorted.filtered_peak_349	135	.	3.95403	16.48452	13.55459
chr1	21022937	21023535	C7Y8YACXX_8_7964.sorted.filtered_peak_350	55	.	3.52294	8.21075	5.59376
chr1	21043979	21044556	C7Y8YACXX_8_7964.sorted.filtered_peak_351	20	.	2.52752	4.41630	2.09241
chr1	21059363	21059877	C7Y8YACXX_8_7964.sorted.filtered_peak_352	28	.	2.74898	5.30142	2.88556
chr1	21112543	21114213	C7Y8YACXX_8_7964.sorted.filtered_peak_353	158	.	3.55813	18.94647	15.89447
chr1	21318678	21318933	C7Y8YACXX_8_7964.sorted.filtered_peak_354	19	.	2.69014	4.26125	1.94598
chr1	21348634	21349421	C7Y8YACXX_8_7964.sorted.filtered_peak_355	92	.	4.25131	12.01902	9.23741
chr1	21501926	21503900	C7Y8YACXX_8_7964.sorted.filtered_peak_356	115	.	3.28586	14.38587	11.56986
chr1	21619872	21620364	C7Y8YACXX_8_7964.sorted.filtered_peak_357	13	.	1.95936	3.57283	1.34722
chr1	21620813	21621383	C7Y8YACXX_8_7964.sorted.filtered_peak_358	39	.	2.45033	6.43771	3.94824
chr1	21651003	21651598	C7Y8YACXX_8_7964.sorted.filtered_peak_359	32	.	2.88056	5.68277	3.23863
chr1	21660457	21661152	C7Y8YACXX_8_7964.sorted.filtered_peak_360	64	.	3.24489	9.03159	6.41453
chr1	21671851	21672473	C7Y8YACXX_8_7964.sorted.filtered_peak_361	61	.	3.13357	8.78273	6.13960
chr1	21695009	21695289	C7Y8YACXX_8_7964.sorted.filtered_peak_362	19	.	2.74010	4.22701	1.90689
chr1	21766209	21766864	C7Y8YACXX_8_7964.sorted.filtered_peak_363	83	.	4.31771	11.03469	8.30045
chr1	21934483	21934736	C7Y8YACXX_8_7964.sorted.filtered_peak_364	27	.	2.82057	5.17977	2.76329
chr1	21948923	21949274	C7Y8YACXX_8_7964.sorted.filtered_peak_365	22	.	2.63493	4.55370	2.20481
chr1	21985660	21985983	C7Y8YACXX_8_7964.sorted.filtered_peak_366	69	.	3.72924	9.59638	6.92109
chr1	22094718	22095003	C7Y8YACXX_8_7964.sorted.filtered_peak_367	31	.	3.17572	5.56262	3.11853
chr1	22100017	22100445	C7Y8YACXX_8_7964.sorted.filtered_peak_368	59	.	3.80266	8.60220	5.96502
chr1	22108728	22110350	C7Y8YACXX_8_7964.sorted.filtered_peak_369	148	.	3.44849	17.87778	14.85860
chr1	22345615	22346014	C7Y8YACXX_8_7964.sorted.filtered_peak_370	43	.	3.52415	6.84146	4.31805
chr1	22351389	22352705	C7Y8YACXX_8_7964.sorted.filtered_peak_371	136	.	3.83813	16.61581	13.63571
chr1	22366184	22366850	C7Y8YACXX_8_7964.sorted.filtered_peak_372	152	.	4.87666	18.26108	15.22049
chr1	22378900	22380104	C7Y8YACXX_8_7964.sorted.filtered_peak_373	113	.	3.66266	14.22080	11.35698
chr1	22778173	22779223	C7Y8YACXX_8_7964.sorted.filtered_peak_374	90	.	3.52194	11.82126	9.04104
chr1	22790599	22790849	C7Y8YACXX_8_7964.sorted.filtered_peak_375	16	.	2.65552	3.90240	1.62280
chr1	23030916	23031197	C7Y8YACXX_8_7964.sorted.filtered_peak_376	22	.	2.88297	4.58385	2.21870
chr1	23345453	23346780	C7Y8YACXX_8_7964.sorted.filtered_peak_377	102	.	3.66362	13.03604	10.23721
chr1	23426567	23427188	C7Y8YACXX_8_7964.sorted.filtered_peak_378	48	.	2.94515	7.39426	4.82711
chr1	23435543	23435871	C7Y8YACXX_8_7964.sorted.filtered_peak_379	11	.	2.20139	3.35913	1.16435
chr1	23437063	23437434	C7Y8YACXX_8_7964.sorted.filtered_peak_380	21	.	2.48720	4.46896	2.13540
chr1	23445040	23445672	C7Y8YACXX_8_7964.sorted.filtered_peak_381	27	.	2.77172	5.11040	2.71216
chr1	23445852	23446103	C7Y8YACXX_8_7964.sorted.filtered_peak_382	23	.	2.67325	4.69522	2.33574
chr1	23495182	23495719	C7Y8YACXX_8_7964.sorted.filtered_peak_383	58	.	3.37927	8.43417	5.83151
chr1	23503969	23504472	C7Y8YACXX_8_7964.sorted.filtered_peak_384	16	.	2.61542	3.95614	1.66534
chr1	23670282	23671450	C7Y8YACXX_8_7964.sorted.filtered_peak_385	157	.	3.79498	18.79012	15.73428
chr1	23694409	23695865	C7Y8YACXX_8_7964.sorted.filtered_peak_386	182	.	3.81078	21.41524	18.23451
chr1	23735408	23735681	C7Y8YACXX_8_7964.sorted.filtered_peak_387	11	.	2.46351	3.34196	1.14266
chr1	23810800	23811429	C7Y8YACXX_8_7964.sorted.filtered_peak_388	122	.	4.42554	15.15627	12.22635
chr1	23823392	23823898	C7Y8YACXX_8_7964.sorted.filtered_peak_389	17	.	2.71139	4.08006	1.78243
chr1	23854781	23855177	C7Y8YACXX_8_7964.sorted.filtered_peak_390	13	.	1.94401	3.52408	1.30400
chr1	23857675	23858132	C7Y8YACXX_8_7964.sorted.filtered_peak_391	33	.	2.37694	5.74664	3.30632
chr1	23866176	23866705	C7Y8YACXX_8_7964.sorted.filtered_peak_392	98	.	4.57907	12.69355	9.85923
chr1	23880984	23881748	C7Y8YACXX_8_7964.sorted.filtered_peak_393	65	.	2.87114	9.13897	6.50772
chr1	23885799	23886318	C7Y8YACXX_8_7964.sorted.filtered_peak_394	38	.	2.45387	6.36024	3.86666
chr1	23918844	23919185	C7Y8YACXX_8_7964.sorted.filtered_peak_395	15	.	2.30852	3.77363	1.51826
chr1	23939749	23940225	C7Y8YACXX_8_7964.sorted.filtered_peak_396	13	.	2.34529	3.53267	1.31170
chr1	23945822	23946655	C7Y8YACXX_8_7964.sorted.filtered_peak_397	90	.	3.60979	11.84852	9.09461
chr1	23964022	23964306	C7Y8YACXX_8_7964.sorted.filtered_peak_398	43	.	3.34310	6.94434	4.39810
chr1	24018061	24018792	C7Y8YACXX_8_7964.sorted.filtered_peak_399	152	.	4.64810	18.33227	15.28513
chr1	24069390	24070807	C7Y8YACXX_8_7964.sorted.filtered_peak_400	48	.	2.94157	7.34515	4.80924
chr1	24098660	24099014	C7Y8YACXX_8_7964.sorted.filtered_peak_401	32	.	2.96838	5.70083	3.25523
chr1	24104466	24105280	C7Y8YACXX_8_7964.sorted.filtered_peak_402	107	.	3.88668	13.63598	10.79777
chr1	24117289	24117742	C7Y8YACXX_8_7964.sorted.filtered_peak_403	68	.	3.37811	9.52523	6.87048
chr1	24126979	24127818	C7Y8YACXX_8_7964.sorted.filtered_peak_404	125	.	3.48154	15.44421	12.55954
chr1	24151626	24152181	C7Y8YACXX_8_7964.sorted.filtered_peak_405	108	.	4.39581	13.71659	10.87945
chr1	24152402	24152688	C7Y8YACXX_8_7964.sorted.filtered_peak_406	23	.	2.65127	4.75301	2.37665
chr1	24164818	24165548	C7Y8YACXX_8_7964.sorted.filtered_peak_407	22	.	2.86444	4.56759	2.22399
chr1	24194288	24195087	C7Y8YACXX_8_7964.sorted.filtered_peak_408	88	.	3.83569	11.62319	8.84761
chr1	24285303	24286885	C7Y8YACXX_8_7964.sorted.filtered_peak_409	106	.	3.41744	13.45926	10.62669
chr1	24306375	24307331	C7Y8YACXX_8_7964.sorted.filtered_peak_410	190	.	4.11889	22.24368	19.05534
chr1	24477014	24477290	C7Y8YACXX_8_7964.sorted.filtered_peak_411	36	.	3.23773	6.17397	3.67997
chr1	24513764	24514190	C7Y8YACXX_8_7964.sorted.filtered_peak_412	13	.	2.28385	3.59503	1.35843
chr1	24648098	24648620	C7Y8YACXX_8_7964.sorted.filtered_peak_413	39	.	2.75188	6.44788	3.94706
chr1	24648856	24649153	C7Y8YACXX_8_7964.sorted.filtered_peak_414	16	.	2.23436	3.94389	1.66049
chr1	24691769	24692147	C7Y8YACXX_8_7964.sorted.filtered_peak_415	13	.	2.46721	3.63468	1.39596
chr1	24718406	24719135	C7Y8YACXX_8_7964.sorted.filtered_peak_416	37	.	2.86075	6.25712	3.76346
chr1	24740071	24740391	C7Y8YACXX_8_7964.sorted.filtered_peak_417	37	.	2.49315	6.25371	3.77104
chr1	24741956	24742768	C7Y8YACXX_8_7964.sorted.filtered_peak_418	125	.	3.60717	15.46504	12.58114
chr1	24743248	24743566	C7Y8YACXX_8_7964.sorted.filtered_peak_419	28	.	2.33650	5.31250	2.88349
chr1	24808260	24808741	C7Y8YACXX_8_7964.sorted.filtered_peak_420	17	.	2.59144	3.99240	1.70426
chr1	24828487	24830092	C7Y8YACXX_8_7964.sorted.filtered_peak_421	46	.	2.48589	7.12986	4.61642
chr1	24861549	24862044	C7Y8YACXX_8_7964.sorted.filtered_peak_422	45	.	2.89967	7.05520	4.51445
chr1	24862987	24863409	C7Y8YACXX_8_7964.sorted.filtered_peak_423	51	.	2.92206	7.71469	5.13253
chr1	24961712	24961962	C7Y8YACXX_8_7964.sorted.filtered_peak_424	28	.	2.89449	5.30019	2.87537
chr1	24969050	24970333	C7Y8YACXX_8_7964.sorted.filtered_peak_425	242	.	4.25322	27.66299	24.22018
chr1	25021008	25021278	C7Y8YACXX_8_7964.sorted.filtered_peak_426	14	.	2.50565	3.69831	1.45167
chr1	25031919	25032195	C7Y8YACXX_8_7964.sorted.filtered_peak_427	17	.	2.69394	4.03184	1.74499
chr1	25071303	25072389	C7Y8YACXX_8_7964.sorted.filtered_peak_428	191	.	4.13123	22.29840	19.11730
chr1	25174281	25175459	C7Y8YACXX_8_7964.sorted.filtered_peak_429	96	.	3.60190	12.43103	9.65389
chr1	25237418	25238268	C7Y8YACXX_8_7964.sorted.filtered_peak_430	93	.	3.33201	12.09797	9.30211
chr1	25251546	25251984	C7Y8YACXX_8_7964.sorted.filtered_peak_431	57	.	2.48423	8.37395	5.77695
chr1	25255620	25256235	C7Y8YACXX_8_7964.sorted.filtered_peak_432	17	.	1.85519	4.00390	1.71361
chr1	25256718	25257108	C7Y8YACXX_8_7964.sorted.filtered_peak_433	87	.	2.79825	11.51540	8.75125
chr1	25278980	25279327	C7Y8YACXX_8_7964.sorted.filtered_peak_434	36	.	2.58530	6.08837	3.61857
chr1	25281469	25282010	C7Y8YACXX_8_7964.sorted.filtered_peak_435	71	.	3.10966	9.80170	7.11916
chr1	25291347	25292191	C7Y8YACXX_8_7964.sorted.filtered_peak_436	122	.	3.18957	15.19920	12.28397
chr1	25311684	25311959	C7Y8YACXX_8_7964.sorted.filtered_peak_437	28	.	2.55383	5.24637	2.82858
chr1	25319157	25319742	C7Y8YACXX_8_7964.sorted.filtered_peak_438	34	.	2.69339	5.93057	3.47304
chr1	25348616	25349706	C7Y8YACXX_8_7964.sorted.filtered_peak_439	114	.	3.35752	14.35914	11.45963
chr1	25357157	25357548	C7Y8YACXX_8_7964.sorted.filtered_peak_440	17	.	2.06073	4.08447	1.78274
chr1	25358616	25359132	C7Y8YACXX_8_7964.sorted.filtered_peak_441	32	.	2.32775	5.64911	3.20159
chr1	25391151	25391401	C7Y8YACXX_8_7964.sorted.filtered_peak_442	22	.	2.65142	4.55479	2.20522
chr1	25422198	25422544	C7Y8YACXX_8_7964.sorted.filtered_peak_443	52	.	2.99538	7.80199	5.20940
chr1	25425794	25426390	C7Y8YACXX_8_7964.sorted.filtered_peak_444	13	.	2.06976	3.59747	1.37561
chr1	25558540	25559849	C7Y8YACXX_8_7964.sorted.filtered_peak_445	83	.	3.46601	11.02689	8.31726
chr1	25565946	25566802	C7Y8YACXX_8_7964.sorted.filtered_peak_446	102	.	3.59086	13.07368	10.25292
chr1	25573109	25574459	C7Y8YACXX_8_7964.sorted.filtered_peak_447	168	.	3.81854	19.97786	16.87528
chr1	25664701	25665486	C7Y8YACXX_8_7964.sorted.filtered_peak_448	146	.	5.30457	17.71776	14.69569
chr1	25756469	25757660	C7Y8YACXX_8_7964.sorted.filtered_peak_449	113	.	3.44986	14.17628	11.30357
chr1	25793734	25793984	C7Y8YACXX_8_7964.sorted.filtered_peak_450	27	.	3.06411	5.18566	2.77189
chr1	25802925	25803175	C7Y8YACXX_8_7964.sorted.filtered_peak_451	26	.	2.86168	5.01413	2.60937
chr1	25869722	25870571	C7Y8YACXX_8_7964.sorted.filtered_peak_452	38	.	2.86280	6.34660	3.86229
chr1	25876244	25876647	C7Y8YACXX_8_7964.sorted.filtered_peak_453	24	.	2.61528	4.86998	2.48984
chr1	25888941	25889349	C7Y8YACXX_8_7964.sorted.filtered_peak_454	22	.	2.47584	4.55827	2.20315
chr1	25935091	25935592	C7Y8YACXX_8_7964.sorted.filtered_peak_455	20	.	2.73725	4.37361	2.04205
chr1	25942742	25943408	C7Y8YACXX_8_7964.sorted.filtered_peak_456	56	.	2.89243	8.27615	5.65420
chr1	25969096	25969639	C7Y8YACXX_8_7964.sorted.filtered_peak_457	75	.	3.57254	10.25999	7.56706
chr1	26002438	26003129	C7Y8YACXX_8_7964.sorted.filtered_peak_458	84	.	3.79869	11.22897	8.48834
chr1	26101265	26102103	C7Y8YACXX_8_7964.sorted.filtered_peak_459	71	.	3.53373	9.75682	7.10732
chr1	26146058	26147352	C7Y8YACXX_8_7964.sorted.filtered_peak_460	95	.	3.23437	12.28514	9.52962
chr1	26185646	26186391	C7Y8YACXX_8_7964.sorted.filtered_peak_461	108	.	4.10070	13.71334	10.85075
chr1	26201992	26202379	C7Y8YACXX_8_7964.sorted.filtered_peak_462	19	.	2.57653	4.24333	1.92399
chr1	26231589	26233109	C7Y8YACXX_8_7964.sorted.filtered_peak_463	32	.	2.49991	5.64980	3.21678
chr1	26249288	26249732	C7Y8YACXX_8_7964.sorted.filtered_peak_464	12	.	2.32213	3.41437	1.20864
chr1	26297552	26298240	C7Y8YACXX_8_7964.sorted.filtered_peak_465	18	.	2.50189	4.11400	1.81574
chr1	26317290	26317625	C7Y8YACXX_8_7964.sorted.filtered_peak_466	31	.	2.90787	5.62407	3.17618
chr1	26323966	26325070	C7Y8YACXX_8_7964.sorted.filtered_peak_467	155	.	3.95123	18.60565	15.55669
chr1	26361815	26362655	C7Y8YACXX_8_7964.sorted.filtered_peak_468	57	.	3.06185	8.34117	5.71447
chr1	26437314	26438856	C7Y8YACXX_8_7964.sorted.filtered_peak_469	127	.	3.64183	15.64430	12.72197
chr1	26452831	26453359	C7Y8YACXX_8_7964.sorted.filtered_peak_470	113	.	3.80148	14.25983	11.37796
chr1	26471567	26472009	C7Y8YACXX_8_7964.sorted.filtered_peak_471	30	.	3.06600	5.45127	3.01600
chr1	26495976	26496644	C7Y8YACXX_8_7964.sorted.filtered_peak_472	41	.	2.94485	6.68111	4.17473
chr1	26560269	26561324	C7Y8YACXX_8_7964.sorted.filtered_peak_473	272	.	4.79524	30.81547	27.25439
chr1	26602553	26603314	C7Y8YACXX_8_7964.sorted.filtered_peak_474	62	.	2.69499	8.88136	6.26869
chr1	26606148	26606683	C7Y8YACXX_8_7964.sorted.filtered_peak_475	41	.	2.26799	6.71706	4.19620
chr1	26611234	26611809	C7Y8YACXX_8_7964.sorted.filtered_peak_476	46	.	2.30888	7.13712	4.60224
chr1	26613849	26614150	C7Y8YACXX_8_7964.sorted.filtered_peak_477	39	.	2.31312	6.46228	3.96002
chr1	26632936	26634209	C7Y8YACXX_8_7964.sorted.filtered_peak_478	77	.	3.20281	10.41432	7.76198
chr1	26644260	26644743	C7Y8YACXX_8_7964.sorted.filtered_peak_479	20	.	2.23184	4.42851	2.08501
chr1	26647838	26648385	C7Y8YACXX_8_7964.sorted.filtered_peak_480	29	.	2.51423	5.40796	2.97907
chr1	26662744	26663461	C7Y8YACXX_8_7964.sorted.filtered_peak_481	55	.	3.42900	8.12295	5.53090
chr1	26685355	26685747	C7Y8YACXX_8_7964.sorted.filtered_peak_482	21	.	2.52213	4.49509	2.15162
chr1	26690298	26690652	C7Y8YACXX_8_7964.sorted.filtered_peak_483	39	.	2.98079	6.45201	3.94161
chr1	26704584	26705464	C7Y8YACXX_8_7964.sorted.filtered_peak_484	184	.	4.30501	21.59497	18.43358
chr1	26710653	26710973	C7Y8YACXX_8_7964.sorted.filtered_peak_485	42	.	3.17003	6.81072	4.27802
chr1	26735118	26735480	C7Y8YACXX_8_7964.sorted.filtered_peak_486	34	.	3.07352	5.95116	3.47858
chr1	26743625	26743899	C7Y8YACXX_8_7964.sorted.filtered_peak_487	48	.	3.38689	7.38820	4.81835
chr1	26758343	26759216	C7Y8YACXX_8_7964.sorted.filtered_peak_488	225	.	5.11137	25.96671	22.59848
chr1	26798561	26800070	C7Y8YACXX_8_7964.sorted.filtered_peak_489	94	.	3.09228	12.23920	9.47159
chr1	26826588	26828175	C7Y8YACXX_8_7964.sorted.filtered_peak_490	102	.	3.55454	13.12574	10.28836
chr1	26843300	26843550	C7Y8YACXX_8_7964.sorted.filtered_peak_491	11	.	2.47007	3.36229	1.16125
chr1	26855879	26856659	C7Y8YACXX_8_7964.sorted.filtered_peak_492	28	.	2.65257	5.31335	2.88984
chr1	26868295	26869087	C7Y8YACXX_8_7964.sorted.filtered_peak_493	59	.	2.64434	8.56086	5.92913
chr1	26872088	26872533	C7Y8YACXX_8_7964.sorted.filtered_peak_494	35	.	2.39522	6.02819	3.55784
chr1	26924146	26924396	C7Y8YACXX_8_7964.sorted.filtered_peak_495	23	.	2.91926	4.69450	2.31608
chr1	26946566	26948228	C7Y8YACXX_8_7964.sorted.filtered_peak_496	166	.	3.77612	19.69751	16.60109
chr1	27004027	27004483	C7Y8YACXX_8_7964.sorted.filtered_peak_497	26	.	3.02232	5.07270	2.67510
chr1	27009140	27009429	C7Y8YACXX_8_7964.sorted.filtered_peak_498	14	.	2.59360	3.72023	1.46631
chr1	27018926	27019693	C7Y8YACXX_8_7964.sorted.filtered_peak_499	40	.	2.22511	6.57590	4.06870
chr1	27021684	27022437	C7Y8YACXX_8_7964.sorted.filtered_peak_500	65	.	2.41274	9.21177	6.57205
chr1	27023405	27023797	C7Y8YACXX_8_7964.sorted.filtered_peak_501	12	.	1.73040	3.40592	1.21141
chr1	27050044	27050400	C7Y8YACXX_8_7964.sorted.filtered_peak_502	12	.	2.37671	3.41456	1.20804
chr1	27060437	27060731	C7Y8YACXX_8_7964.sorted.filtered_peak_503	31	.	3.05822	5.58911	3.16206
chr1	27070405	27071161	C7Y8YACXX_8_7964.sorted.filtered_peak_504	136	.	4.04831	16.66316	13.69374
chr1	27113645	27114846	C7Y8YACXX_8_7964.sorted.filtered_peak_505	118	.	3.18725	14.77447	11.85724
chr1	27115578	27115846	C7Y8YACXX_8_7964.sorted.filtered_peak_506	26	.	2.08449	5.05074	2.64425
chr1	27126413	27126989	C7Y8YACXX_8_7964.sorted.filtered_peak_507	34	.	3.17372	5.97033	3.49755
chr1	27147372	27147753	C7Y8YACXX_8_7964.sorted.filtered_peak_508	23	.	2.91160	4.69521	2.32893
chr1	27152767	27153458	C7Y8YACXX_8_7964.sorted.filtered_peak_509	39	.	2.67646	6.39486	3.91124
chr1	27159939	27160621	C7Y8YACXX_8_7964.sorted.filtered_peak_510	98	.	3.38878	12.62226	9.83406
chr1	27165271	27165943	C7Y8YACXX_8_7964.sorted.filtered_peak_511	24	.	2.61403	4.86045	2.47617
chr1	27176739	27177022	C7Y8YACXX_8_7964.sorted.filtered_peak_512	15	.	2.56437	3.82992	1.55919
chr1	27191022	27192180	C7Y8YACXX_8_7964.sorted.filtered_peak_513	120	.	3.85687	14.92420	12.03061
chr1	27216390	27217106	C7Y8YACXX_8_7964.sorted.filtered_peak_514	100	.	4.00230	12.81023	10.00132
chr1	27226481	27227297	C7Y8YACXX_8_7964.sorted.filtered_peak_515	82	.	3.99559	10.95126	8.20445
chr1	27247805	27248798	C7Y8YACXX_8_7964.sorted.filtered_peak_516	151	.	4.14460	18.16833	15.15698
chr1	27319559	27320594	C7Y8YACXX_8_7964.sorted.filtered_peak_517	43	.	2.93590	6.85509	4.34276
chr1	27324269	27324547	C7Y8YACXX_8_7964.sorted.filtered_peak_518	27	.	2.54202	5.14399	2.73503
chr1	27371039	27371453	C7Y8YACXX_8_7964.sorted.filtered_peak_519	38	.	3.11477	6.39196	3.89519
chr1	27429276	27429541	C7Y8YACXX_8_7964.sorted.filtered_peak_520	33	.	2.94011	5.81489	3.34436
chr1	27438509	27439012	C7Y8YACXX_8_7964.sorted.filtered_peak_521	42	.	3.12890	6.73532	4.20687
chr1	27463494	27464094	C7Y8YACXX_8_7964.sorted.filtered_peak_522	32	.	2.85276	5.65022	3.22409
chr1	27481132	27482161	C7Y8YACXX_8_7964.sorted.filtered_peak_523	93	.	3.53906	12.10075	9.31536
chr1	27560154	27561705	C7Y8YACXX_8_7964.sorted.filtered_peak_524	154	.	3.72269	18.48535	15.46004
chr1	27611009	27611429	C7Y8YACXX_8_7964.sorted.filtered_peak_525	18	.	2.73128	4.13706	1.83211
chr1	27627142	27627760	C7Y8YACXX_8_7964.sorted.filtered_peak_526	44	.	3.11838	7.02084	4.49238
chr1	27648235	27649359	C7Y8YACXX_8_7964.sorted.filtered_peak_527	147	.	3.99747	17.73319	14.72548
chr1	27668119	27668617	C7Y8YACXX_8_7964.sorted.filtered_peak_528	32	.	2.55976	5.71593	3.26161
chr1	27668953	27670254	C7Y8YACXX_8_7964.sorted.filtered_peak_529	43	.	2.71512	6.85481	4.34418
chr1	27683941	27684412	C7Y8YACXX_8_7964.sorted.filtered_peak_530	36	.	2.71343	6.14177	3.65815
chr1	27692049	27692885	C7Y8YACXX_8_7964.sorted.filtered_peak_531	39	.	2.62825	6.39259	3.90120
chr1	27718609	27719321	C7Y8YACXX_8_7964.sorted.filtered_peak_532	54	.	2.90120	7.97935	5.40749
chr1	27729610	27729888	C7Y8YACXX_8_7964.sorted.filtered_peak_533	17	.	2.52407	4.02077	1.72342
chr1	27744917	27745249	C7Y8YACXX_8_7964.sorted.filtered_peak_534	37	.	2.90260	6.25443	3.77704
chr1	27757463	27758026	C7Y8YACXX_8_7964.sorted.filtered_peak_535	27	.	2.78101	5.15789	2.74571
chr1	27771931	27772241	C7Y8YACXX_8_7964.sorted.filtered_peak_536	11	.	2.40247	3.35790	1.16811
chr1	27781966	27782248	C7Y8YACXX_8_7964.sorted.filtered_peak_537	33	.	3.24013	5.81178	3.34438
chr1	27816046	27817345	C7Y8YACXX_8_7964.sorted.filtered_peak_538	144	.	3.91452	17.41150	14.40482
chr1	27894884	27895462	C7Y8YACXX_8_7964.sorted.filtered_peak_539	61	.	3.11703	8.76418	6.14957
chr1	27930238	27931099	C7Y8YACXX_8_7964.sorted.filtered_peak_540	34	.	2.45176	5.90193	3.43628
chr1	27944921	27945335	C7Y8YACXX_8_7964.sorted.filtered_peak_541	34	.	2.84737	5.95816	3.49298
chr1	27959032	27959627	C7Y8YACXX_8_7964.sorted.filtered_peak_542	25	.	2.33562	4.94705	2.55445
chr1	27970273	27970675	C7Y8YACXX_8_7964.sorted.filtered_peak_543	24	.	2.88554	4.77586	2.40045
chr1	27985975	27986969	C7Y8YACXX_8_7964.sorted.filtered_peak_544	44	.	2.45224	6.91978	4.42857
chr1	27989189	27990014	C7Y8YACXX_8_7964.sorted.filtered_peak_545	45	.	2.50203	7.15815	4.59986
chr1	27995714	27995967	C7Y8YACXX_8_7964.sorted.filtered_peak_546	37	.	2.63131	6.27881	3.78951
chr1	27998392	27999042	C7Y8YACXX_8_7964.sorted.filtered_peak_547	86	.	3.56647	11.42981	8.67186
chr1	28051851	28052930	C7Y8YACXX_8_7964.sorted.filtered_peak_548	180	.	4.20749	21.20405	18.08024
chr1	28099162	28100494	C7Y8YACXX_8_7964.sorted.filtered_peak_549	155	.	3.80653	18.58934	15.53950
chr1	28157016	28157949	C7Y8YACXX_8_7964.sorted.filtered_peak_550	115	.	3.88693	14.46227	11.58809
chr1	28184554	28184906	C7Y8YACXX_8_7964.sorted.filtered_peak_551	40	.	3.35663	6.51456	4.00738
chr1	28195586	28195898	C7Y8YACXX_8_7964.sorted.filtered_peak_552	35	.	2.79739	6.05737	3.58245
chr1	28198859	28199528	C7Y8YACXX_8_7964.sorted.filtered_peak_553	34	.	2.73045	5.87763	3.41237
chr1	28213685	28214066	C7Y8YACXX_8_7964.sorted.filtered_peak_554	34	.	2.76014	5.87305	3.41520
chr1	28240610	28241692	C7Y8YACXX_8_7964.sorted.filtered_peak_555	195	.	4.54458	22.70860	19.50290
chr1	28286084	28287165	C7Y8YACXX_8_7964.sorted.filtered_peak_556	72	.	3.49230	9.98677	7.29841
chr1	28306178	28306428	C7Y8YACXX_8_7964.sorted.filtered_peak_557	18	.	2.66652	4.12858	1.82215
chr1	28382708	28383139	C7Y8YACXX_8_7964.sorted.filtered_peak_558	42	.	3.28954	6.79241	4.26379
chr1	28414421	28415491	C7Y8YACXX_8_7964.sorted.filtered_peak_559	142	.	4.15661	17.18034	14.21820
chr1	28495575	28496255	C7Y8YACXX_8_7964.sorted.filtered_peak_560	89	.	3.95276	11.70643	8.95924
chr1	28499235	28499487	C7Y8YACXX_8_7964.sorted.filtered_peak_561	22	.	2.49661	4.64575	2.28475
chr1	28525734	28526735	C7Y8YACXX_8_7964.sorted.filtered_peak_562	47	.	3.19597	7.33657	4.79347
chr1	28535485	28535735	C7Y8YACXX_8_7964.sorted.filtered_peak_563	15	.	2.62600	3.80800	1.53595
chr1	28559374	28559730	C7Y8YACXX_8_7964.sorted.filtered_peak_564	64	.	3.19417	9.11160	6.45426
chr1	28562285	28562864	C7Y8YACXX_8_7964.sorted.filtered_peak_565	82	.	3.43292	10.93682	8.21208
chr1	28573037	28573346	C7Y8YACXX_8_7964.sorted.filtered_peak_566	32	.	2.37708	5.64403	3.20072
chr1	28573611	28574681	C7Y8YACXX_8_7964.sorted.filtered_peak_567	120	.	3.53409	14.92741	12.08121
chr1	28574902	28575325	C7Y8YACXX_8_7964.sorted.filtered_peak_568	14	.	2.03656	3.71665	1.47823
chr1	28582697	28583128	C7Y8YACXX_8_7964.sorted.filtered_peak_569	60	.	2.95593	8.65372	6.03125
chr1	28585619	28586442	C7Y8YACXX_8_7964.sorted.filtered_peak_570	114	.	3.62199	14.30399	11.42431
chr1	28655238	28655797	C7Y8YACXX_8_7964.sorted.filtered_peak_571	247	.	5.53173	28.17283	24.71966
chr1	28695817	28696688	C7Y8YACXX_8_7964.sorted.filtered_peak_572	79	.	3.83996	10.70293	7.96591
chr1	28744047	28744485	C7Y8YACXX_8_7964.sorted.filtered_peak_573	15	.	2.54876	3.80373	1.54640
chr1	28776405	28777088	C7Y8YACXX_8_7964.sorted.filtered_peak_574	30	.	3.16139	5.51059	3.06940
chr1	28832102	28833095	C7Y8YACXX_8_7964.sorted.filtered_peak_575	140	.	3.59515	17.00033	14.04827
chr1	28844349	28845224	C7Y8YACXX_8_7964.sorted.filtered_peak_576	87	.	3.64065	11.54992	8.79164
chr1	28879077	28880345	C7Y8YACXX_8_7964.sorted.filtered_peak_577	150	.	4.17572	18.03463	15.00532
chr1	28907481	28908835	C7Y8YACXX_8_7964.sorted.filtered_peak_578	140	.	3.77797	17.05695	14.06505
chr1	28969006	28970166	C7Y8YACXX_8_7964.sorted.filtered_peak_579	137	.	3.64918	16.67880	13.73557
chr1	28974501	28975694	C7Y8YACXX_8_7964.sorted.filtered_peak_580	159	.	4.09226	19.02632	15.96154
chr1	28994691	28996576	C7Y8YACXX_8_7964.sorted.filtered_peak_581	80	.	3.19477	10.76587	8.02500
chr1	29062810	29064322	C7Y8YACXX_8_7964.sorted.filtered_peak_582	126	.	3.52080	15.54341	12.64905
chr1	29101624	29101895	C7Y8YACXX_8_7964.sorted.filtered_peak_583	31	.	3.14233	5.60223	3.14975
chr1	29111495	29111949	C7Y8YACXX_8_7964.sorted.filtered_peak_584	56	.	3.80939	8.28276	5.68247
chr1	29172527	29172805	C7Y8YACXX_8_7964.sorted.filtered_peak_585	20	.	2.82366	4.41767	2.07824
chr1	29208664	29208922	C7Y8YACXX_8_7964.sorted.filtered_peak_586	26	.	2.48141	5.02994	2.62749
chr1	29211518	29211795	C7Y8YACXX_8_7964.sorted.filtered_peak_587	26	.	2.40767	5.02641	2.63345
chr1	29213396	29214232	C7Y8YACXX_8_7964.sorted.filtered_peak_588	19	.	2.25845	4.23615	1.91869
chr1	29240507	29241631	C7Y8YACXX_8_7964.sorted.filtered_peak_589	70	.	3.24381	9.68567	7.00190
chr1	29252996	29253808	C7Y8YACXX_8_7964.sorted.filtered_peak_590	87	.	3.83367	11.48136	8.75789
chr1	29451099	29451695	C7Y8YACXX_8_7964.sorted.filtered_peak_591	21	.	2.50980	4.46225	2.11990
chr1	29507513	29508997	C7Y8YACXX_8_7964.sorted.filtered_peak_592	182	.	3.88448	21.43998	18.28719
chr1	29529307	29529708	C7Y8YACXX_8_7964.sorted.filtered_peak_593	37	.	3.15168	6.20624	3.73382
chr1	29557090	29557765	C7Y8YACXX_8_7964.sorted.filtered_peak_594	100	.	3.71690	12.87077	10.06229
chr1	29562661	29563227	C7Y8YACXX_8_7964.sorted.filtered_peak_595	23	.	2.40906	4.73074	2.35843
chr1	29586463	29586757	C7Y8YACXX_8_7964.sorted.filtered_peak_596	11	.	2.35624	3.36956	1.17095
chr1	30663841	30664581	C7Y8YACXX_8_7964.sorted.filtered_peak_597	58	.	3.18245	8.49516	5.89681
chr1	30756013	30756569	C7Y8YACXX_8_7964.sorted.filtered_peak_598	22	.	2.72075	4.62156	2.27072
chr1	31190861	31192334	C7Y8YACXX_8_7964.sorted.filtered_peak_599	228	.	3.86857	26.17622	22.81137
chr1	31216457	31217275	C7Y8YACXX_8_7964.sorted.filtered_peak_600	65	.	2.77071	9.22853	6.57473
chr1	31229392	31230005	C7Y8YACXX_8_7964.sorted.filtered_peak_601	36	.	2.39777	6.10005	3.62595
chr1	31238705	31239127	C7Y8YACXX_8_7964.sorted.filtered_peak_602	16	.	2.32811	3.89805	1.61754
chr1	31252266	31252742	C7Y8YACXX_8_7964.sorted.filtered_peak_603	18	.	2.42249	4.15735	1.84691
chr1	31274588	31274957	C7Y8YACXX_8_7964.sorted.filtered_peak_604	15	.	2.46945	3.76367	1.51057
chr1	31297003	31297404	C7Y8YACXX_8_7964.sorted.filtered_peak_605	19	.	2.65044	4.27927	1.95120
chr1	31402219	31402650	C7Y8YACXX_8_7964.sorted.filtered_peak_606	33	.	3.11829	5.84756	3.37997
chr1	31527423	31527698	C7Y8YACXX_8_7964.sorted.filtered_peak_607	18	.	2.73701	4.14314	1.83280
chr1	31537814	31539038	C7Y8YACXX_8_7964.sorted.filtered_peak_608	96	.	3.55204	12.47582	9.68036
chr1	31627705	31628534	C7Y8YACXX_8_7964.sorted.filtered_peak_609	50	.	3.28844	7.68182	5.09836
chr1	31654988	31655359	C7Y8YACXX_8_7964.sorted.filtered_peak_610	19	.	2.67908	4.21542	1.90294
chr1	31769143	31770321	C7Y8YACXX_8_7964.sorted.filtered_peak_611	172	.	4.18635	20.37841	17.26263
chr1	31867324	31867819	C7Y8YACXX_8_7964.sorted.filtered_peak_612	23	.	2.87817	4.74408	2.37096
chr1	31960126	31960721	C7Y8YACXX_8_7964.sorted.filtered_peak_613	15	.	2.60866	3.77640	1.52339
chr1	32014433	32014923	C7Y8YACXX_8_7964.sorted.filtered_peak_614	42	.	3.10064	6.77440	4.26304
chr1	32109893	32111026	C7Y8YACXX_8_7964.sorted.filtered_peak_615	184	.	4.06428	21.67178	18.49919
chr1	32170797	32171164	C7Y8YACXX_8_7964.sorted.filtered_peak_616	32	.	2.75880	5.70308	3.25224
chr1	32228128	32228540	C7Y8YACXX_8_7964.sorted.filtered_peak_617	16	.	2.34048	3.90711	1.63418
chr1	32253733	32255185	C7Y8YACXX_8_7964.sorted.filtered_peak_618	47	.	2.74053	7.23879	4.71015
chr1	32292569	32292930	C7Y8YACXX_8_7964.sorted.filtered_peak_619	19	.	2.67704	4.29142	1.96687
chr1	32314037	32314374	C7Y8YACXX_8_7964.sorted.filtered_peak_620	33	.	3.17376	5.80448	3.34346
chr1	32354825	32355430	C7Y8YACXX_8_7964.sorted.filtered_peak_621	50	.	3.55220	7.59869	5.01870
chr1	32403336	32404402	C7Y8YACXX_8_7964.sorted.filtered_peak_622	71	.	2.59714	9.85526	7.15677
chr1	32405240	32405861	C7Y8YACXX_8_7964.sorted.filtered_peak_623	42	.	2.16820	6.79214	4.25615
chr1	32409391	32410686	C7Y8YACXX_8_7964.sorted.filtered_peak_624	42	.	2.48867	6.76110	4.24679
chr1	32421612	32422131	C7Y8YACXX_8_7964.sorted.filtered_peak_625	83	.	3.80004	11.03670	8.30365
chr1	32447665	32447920	C7Y8YACXX_8_7964.sorted.filtered_peak_626	26	.	2.76600	5.05949	2.65243
chr1	32450336	32450656	C7Y8YACXX_8_7964.sorted.filtered_peak_627	18	.	2.52936	4.18278	1.87824
chr1	32478857	32480526	C7Y8YACXX_8_7964.sorted.filtered_peak_628	180	.	3.61184	21.23545	18.08671
chr1	32532071	32532449	C7Y8YACXX_8_7964.sorted.filtered_peak_629	26	.	2.90867	5.01632	2.61848
chr1	32538235	32539197	C7Y8YACXX_8_7964.sorted.filtered_peak_630	184	.	4.47662	21.58223	18.41419
chr1	32573421	32574233	C7Y8YACXX_8_7964.sorted.filtered_peak_631	122	.	4.13513	15.18668	12.26725
chr1	32644888	32646533	C7Y8YACXX_8_7964.sorted.filtered_peak_632	151	.	3.64794	18.10512	15.12913
chr1	32670958	32671515	C7Y8YACXX_8_7964.sorted.filtered_peak_633	46	.	2.77734	7.16832	4.61926
chr1	32687567	32688313	C7Y8YACXX_8_7964.sorted.filtered_peak_634	97	.	3.98986	12.55634	9.78166
chr1	32706296	32707033	C7Y8YACXX_8_7964.sorted.filtered_peak_635	16	.	2.61054	3.95524	1.67589
chr1	32713938	32714364	C7Y8YACXX_8_7964.sorted.filtered_peak_636	18	.	2.15338	4.16057	1.85135
chr1	32715438	32716180	C7Y8YACXX_8_7964.sorted.filtered_peak_637	41	.	2.52033	6.71930	4.18404
chr1	32757183	32758516	C7Y8YACXX_8_7964.sorted.filtered_peak_638	110	.	3.75011	13.91976	11.07227
chr1	32785507	32786064	C7Y8YACXX_8_7964.sorted.filtered_peak_639	62	.	3.57829	8.85401	6.20727
chr1	32787529	32787846	C7Y8YACXX_8_7964.sorted.filtered_peak_640	27	.	2.70476	5.16766	2.77557
chr1	32801462	32801967	C7Y8YACXX_8_7964.sorted.filtered_peak_641	18	.	2.19310	4.10934	1.81043
chr1	32816567	32817341	C7Y8YACXX_8_7964.sorted.filtered_peak_642	117	.	3.91120	14.60237	11.70723
chr1	32837718	32838194	C7Y8YACXX_8_7964.sorted.filtered_peak_643	72	.	3.91757	9.94137	7.24415
chr1	32859539	32860544	C7Y8YACXX_8_7964.sorted.filtered_peak_644	132	.	4.07393	16.13144	13.21400
chr1	32966036	32966391	C7Y8YACXX_8_7964.sorted.filtered_peak_645	13	.	2.48766	3.58206	1.34737
chr1	32985940	32986296	C7Y8YACXX_8_7964.sorted.filtered_peak_646	23	.	2.85340	4.70807	2.34605
chr1	33072359	33072637	C7Y8YACXX_8_7964.sorted.filtered_peak_647	15	.	2.61674	3.78245	1.51581
chr1	33093176	33093635	C7Y8YACXX_8_7964.sorted.filtered_peak_648	21	.	2.78970	4.50940	2.15668
chr1	33115882	33117401	C7Y8YACXX_8_7964.sorted.filtered_peak_649	176	.	3.88298	20.77084	17.63404
chr1	33177752	33178233	C7Y8YACXX_8_7964.sorted.filtered_peak_650	75	.	4.07372	10.29885	7.57882
chr1	33190578	33190920	C7Y8YACXX_8_7964.sorted.filtered_peak_651	41	.	3.46185	6.65571	4.13619
chr1	33219785	33220160	C7Y8YACXX_8_7964.sorted.filtered_peak_652	36	.	3.00332	6.12763	3.63601
chr1	33252299	33252646	C7Y8YACXX_8_7964.sorted.filtered_peak_653	11	.	2.48605	3.40712	1.19826
chr1	33264457	33265050	C7Y8YACXX_8_7964.sorted.filtered_peak_654	107	.	4.11935	13.60268	10.75556
chr1	33266705	33267090	C7Y8YACXX_8_7964.sorted.filtered_peak_655	73	.	3.57117	10.02716	7.33383
chr1	33282556	33283751	C7Y8YACXX_8_7964.sorted.filtered_peak_656	113	.	3.46012	14.19533	11.32366
chr1	33383095	33383345	C7Y8YACXX_8_7964.sorted.filtered_peak_657	19	.	2.78593	4.29009	1.96023
chr1	33405363	33405616	C7Y8YACXX_8_7964.sorted.filtered_peak_658	23	.	2.78600	4.67159	2.30235
chr1	33429439	33430832	C7Y8YACXX_8_7964.sorted.filtered_peak_659	65	.	2.76566	9.13188	6.53031
chr1	33446870	33447158	C7Y8YACXX_8_7964.sorted.filtered_peak_660	29	.	2.62579	5.35725	2.92670
chr1	33450168	33450470	C7Y8YACXX_8_7964.sorted.filtered_peak_661	19	.	2.30859	4.23688	1.91451
chr1	33457978	33458411	C7Y8YACXX_8_7964.sorted.filtered_peak_662	40	.	2.91977	6.50736	4.00249
chr1	33490816	33491115	C7Y8YACXX_8_7964.sorted.filtered_peak_663	14	.	2.36046	3.73240	1.47824
chr1	33502412	33502964	C7Y8YACXX_8_7964.sorted.filtered_peak_664	144	.	4.59611	17.40739	14.40167
chr1	33511370	33511729	C7Y8YACXX_8_7964.sorted.filtered_peak_665	43	.	3.23991	6.85709	4.32492
chr1	33520760	33521078	C7Y8YACXX_8_7964.sorted.filtered_peak_666	28	.	3.03266	5.28984	2.85799
chr1	33546443	33547046	C7Y8YACXX_8_7964.sorted.filtered_peak_667	92	.	3.84713	12.06722	9.29240
chr1	33554138	33554470	C7Y8YACXX_8_7964.sorted.filtered_peak_668	49	.	3.33097	7.48833	4.91716
chr1	33564684	33565651	C7Y8YACXX_8_7964.sorted.filtered_peak_669	76	.	3.47851	10.32756	7.61193
chr1	33592537	33593410	C7Y8YACXX_8_7964.sorted.filtered_peak_670	240	.	4.41397	27.45474	24.01726
chr1	33646481	33646942	C7Y8YACXX_8_7964.sorted.filtered_peak_671	36	.	2.65606	6.07371	3.61288
chr1	33647218	33647798	C7Y8YACXX_8_7964.sorted.filtered_peak_672	31	.	2.57133	5.55158	3.12076
chr1	33721858	33722681	C7Y8YACXX_8_7964.sorted.filtered_peak_673	23	.	2.52151	4.74716	2.37052
chr1	33761112	33761427	C7Y8YACXX_8_7964.sorted.filtered_peak_674	32	.	3.08241	5.63789	3.20241
chr1	33814750	33816163	C7Y8YACXX_8_7964.sorted.filtered_peak_675	68	.	3.01566	9.51683	6.85918
chr1	33833195	33833677	C7Y8YACXX_8_7964.sorted.filtered_peak_676	12	.	2.33567	3.48563	1.26505
chr1	33896586	33896960	C7Y8YACXX_8_7964.sorted.filtered_peak_677	37	.	2.88324	6.25155	3.76796
chr1	33937871	33938431	C7Y8YACXX_8_7964.sorted.filtered_peak_678	79	.	3.51129	10.63625	7.92044
chr1	35318280	35318881	C7Y8YACXX_8_7964.sorted.filtered_peak_679	34	.	2.89801	5.91873	3.46993
chr1	35324720	35325728	C7Y8YACXX_8_7964.sorted.filtered_peak_680	85	.	3.20936	11.29232	8.56851
chr1	35331796	35332315	C7Y8YACXX_8_7964.sorted.filtered_peak_681	65	.	3.14104	9.18904	6.53020
chr1	35450405	35451240	C7Y8YACXX_8_7964.sorted.filtered_peak_682	37	.	3.06154	6.28848	3.79709
chr1	35496377	35497748	C7Y8YACXX_8_7964.sorted.filtered_peak_683	94	.	3.60392	12.18389	9.46788
chr1	35544653	35545389	C7Y8YACXX_8_7964.sorted.filtered_peak_684	68	.	3.70034	9.50856	6.83988
chr1	35657222	35659244	C7Y8YACXX_8_7964.sorted.filtered_peak_685	97	.	2.97133	12.52418	9.71850
chr1	35667561	35668243	C7Y8YACXX_8_7964.sorted.filtered_peak_686	18	.	2.72419	4.16437	1.85382
chr1	35733942	35734884	C7Y8YACXX_8_7964.sorted.filtered_peak_687	72	.	3.43064	9.92248	7.23232
chr1	35896821	35897071	C7Y8YACXX_8_7964.sorted.filtered_peak_688	24	.	2.88503	4.79309	2.42144
chr1	35916690	35917001	C7Y8YACXX_8_7964.sorted.filtered_peak_689	32	.	2.82743	5.72647	3.28884
chr1	35923245	35923495	C7Y8YACXX_8_7964.sorted.filtered_peak_690	17	.	2.44582	4.08684	1.79245
chr1	35965079	35965993	C7Y8YACXX_8_7964.sorted.filtered_peak_691	77	.	3.73557	10.44622	7.74756
chr1	35971574	35972202	C7Y8YACXX_8_7964.sorted.filtered_peak_692	41	.	3.04788	6.70480	4.19634
chr1	36004604	36005336	C7Y8YACXX_8_7964.sorted.filtered_peak_693	23	.	2.57103	4.74300	2.37319
chr1	36010660	36011001	C7Y8YACXX_8_7964.sorted.filtered_peak_694	15	.	2.46049	3.87144	1.59896
chr1	36022677	36023575	C7Y8YACXX_8_7964.sorted.filtered_peak_695	132	.	3.58572	16.21896	13.28792
chr1	36042945	36043748	C7Y8YACXX_8_7964.sorted.filtered_peak_696	15	.	2.45611	3.86687	1.59890
chr1	36106761	36107513	C7Y8YACXX_8_7964.sorted.filtered_peak_697	103	.	3.76035	13.19251	10.36032
chr1	36184142	36185004	C7Y8YACXX_8_7964.sorted.filtered_peak_698	58	.	3.13705	8.41888	5.82407
chr1	36192457	36192815	C7Y8YACXX_8_7964.sorted.filtered_peak_699	30	.	3.08048	5.51141	3.07138
chr1	36234787	36235939	C7Y8YACXX_8_7964.sorted.filtered_peak_700	129	.	4.02322	15.94232	12.98555
chr1	36276591	36276864	C7Y8YACXX_8_7964.sorted.filtered_peak_701	39	.	3.00911	6.42578	3.92181
chr1	36348374	36349411	C7Y8YACXX_8_7964.sorted.filtered_peak_702	100	.	3.49323	12.82665	10.03880
chr1	36395965	36397429	C7Y8YACXX_8_7964.sorted.filtered_peak_703	143	.	3.73803	17.37173	14.38025
chr1	36488972	36489577	C7Y8YACXX_8_7964.sorted.filtered_peak_704	29	.	2.95787	5.40647	2.98137
chr1	36553920	36555035	C7Y8YACXX_8_7964.sorted.filtered_peak_705	101	.	3.18548	13.00221	10.19104
chr1	36565268	36565588	C7Y8YACXX_8_7964.sorted.filtered_peak_706	22	.	2.58926	4.56749	2.21751
chr1	36574580	36574909	C7Y8YACXX_8_7964.sorted.filtered_peak_707	13	.	2.47576	3.53496	1.31197
chr1	36614726	36615819	C7Y8YACXX_8_7964.sorted.filtered_peak_708	163	.	3.61653	19.43901	16.36286
chr1	36616354	36616683	C7Y8YACXX_8_7964.sorted.filtered_peak_709	14	.	1.86545	3.71192	1.45974
chr1	36621292	36621876	C7Y8YACXX_8_7964.sorted.filtered_peak_710	66	.	2.84151	9.30871	6.64198
chr1	36627644	36627977	C7Y8YACXX_8_7964.sorted.filtered_peak_711	13	.	2.16580	3.59217	1.36615
chr1	36653396	36653667	C7Y8YACXX_8_7964.sorted.filtered_peak_712	12	.	2.51096	3.47692	1.25577
chr1	36689056	36690477	C7Y8YACXX_8_7964.sorted.filtered_peak_713	200	.	4.00994	23.28869	20.04145
chr1	36750954	36751351	C7Y8YACXX_8_7964.sorted.filtered_peak_714	17	.	2.48129	3.99822	1.71958
chr1	36771824	36772967	C7Y8YACXX_8_7964.sorted.filtered_peak_715	58	.	3.23184	8.49873	5.89508
chr1	36788725	36789683	C7Y8YACXX_8_7964.sorted.filtered_peak_716	15	.	2.18621	3.81664	1.55665
chr1	36834465	36834847	C7Y8YACXX_8_7964.sorted.filtered_peak_717	24	.	2.59029	4.79099	2.41641
chr1	36839449	36840333	C7Y8YACXX_8_7964.sorted.filtered_peak_718	44	.	2.94795	7.01004	4.46347
chr1	36850967	36852582	C7Y8YACXX_8_7964.sorted.filtered_peak_719	110	.	3.21489	13.92168	11.06380
chr1	36862932	36863776	C7Y8YACXX_8_7964.sorted.filtered_peak_720	107	.	3.94650	13.57559	10.74291
chr1	36877248	36877534	C7Y8YACXX_8_7964.sorted.filtered_peak_721	16	.	2.65027	3.88189	1.60214
chr1	36886505	36886755	C7Y8YACXX_8_7964.sorted.filtered_peak_722	19	.	2.67405	4.29511	1.96359
chr1	36915948	36916430	C7Y8YACXX_8_7964.sorted.filtered_peak_723	124	.	4.47404	15.34903	12.43377
chr1	36929637	36930398	C7Y8YACXX_8_7964.sorted.filtered_peak_724	87	.	3.54095	11.47477	8.74430
chr1	36989523	36989773	C7Y8YACXX_8_7964.sorted.filtered_peak_725	19	.	2.68347	4.22947	1.91798
chr1	37103657	37104096	C7Y8YACXX_8_7964.sorted.filtered_peak_726	15	.	2.56258	3.77295	1.51364
chr1	37920397	37920713	C7Y8YACXX_8_7964.sorted.filtered_peak_727	24	.	2.85746	4.83528	2.45240
chr1	37939741	37940315	C7Y8YACXX_8_7964.sorted.filtered_peak_728	39	.	2.30194	6.39953	3.91218
chr1	37942723	37943154	C7Y8YACXX_8_7964.sorted.filtered_peak_729	20	.	1.92434	4.40953	2.07186
chr1	37945148	37945550	C7Y8YACXX_8_7964.sorted.filtered_peak_730	31	.	2.14434	5.53534	3.10740
chr1	37953069	37953358	C7Y8YACXX_8_7964.sorted.filtered_peak_731	24	.	2.63033	4.80885	2.43156
chr1	37979750	37980833	C7Y8YACXX_8_7964.sorted.filtered_peak_732	122	.	4.03897	15.17075	12.27321
chr1	38019329	38020123	C7Y8YACXX_8_7964.sorted.filtered_peak_733	66	.	3.31036	9.28224	6.67066
chr1	38061127	38062060	C7Y8YACXX_8_7964.sorted.filtered_peak_734	134	.	4.36644	16.42138	13.46587
chr1	38156018	38156731	C7Y8YACXX_8_7964.sorted.filtered_peak_735	167	.	3.49697	19.84918	16.77515
chr1	38157634	38158332	C7Y8YACXX_8_7964.sorted.filtered_peak_736	130	.	3.20790	15.95376	13.02480
chr1	38242778	38243146	C7Y8YACXX_8_7964.sorted.filtered_peak_737	14	.	2.59842	3.74750	1.49496
chr1	38259509	38259959	C7Y8YACXX_8_7964.sorted.filtered_peak_738	19	.	2.63547	4.31939	1.99429
chr1	38273296	38274506	C7Y8YACXX_8_7964.sorted.filtered_peak_739	75	.	3.15639	10.25972	7.55314
chr1	38324889	38326103	C7Y8YACXX_8_7964.sorted.filtered_peak_740	101	.	3.74717	12.98979	10.16963
chr1	38366873	38367350	C7Y8YACXX_8_7964.sorted.filtered_peak_741	14	.	2.57373	3.65939	1.41204
chr1	38396215	38397920	C7Y8YACXX_8_7964.sorted.filtered_peak_742	53	.	3.03891	7.91615	5.35845
chr1	38455232	38456146	C7Y8YACXX_8_7964.sorted.filtered_peak_743	140	.	4.49902	17.01445	14.02510
chr1	38478023	38478840	C7Y8YACXX_8_7964.sorted.filtered_peak_744	154	.	4.15710	18.53946	15.48885
chr1	38493817	38494175	C7Y8YACXX_8_7964.sorted.filtered_peak_745	12	.	2.28499	3.45958	1.24532
chr1	38512489	38512876	C7Y8YACXX_8_7964.sorted.filtered_peak_746	21	.	2.48654	4.46519	2.12699
chr1	38992987	38993528	C7Y8YACXX_8_7964.sorted.filtered_peak_747	29	.	2.93606	5.36625	2.94616
chr1	39024951	39025557	C7Y8YACXX_8_7964.sorted.filtered_peak_748	54	.	3.02212	8.01627	5.42350
chr1	39052769	39053019	C7Y8YACXX_8_7964.sorted.filtered_peak_749	28	.	3.00774	5.28650	2.86489
chr1	39324479	39326157	C7Y8YACXX_8_7964.sorted.filtered_peak_750	113	.	3.39742	14.18078	11.33658
chr1	39338307	39339614	C7Y8YACXX_8_7964.sorted.filtered_peak_751	157	.	3.96865	18.81343	15.75449
chr1	39443228	39443734	C7Y8YACXX_8_7964.sorted.filtered_peak_752	20	.	2.76511	4.35402	2.02191
chr1	39456272	39457421	C7Y8YACXX_8_7964.sorted.filtered_peak_753	120	.	3.78411	14.88041	12.01103
chr1	39491765	39492782	C7Y8YACXX_8_7964.sorted.filtered_peak_754	74	.	3.75896	10.13986	7.44376
chr1	39513300	39513573	C7Y8YACXX_8_7964.sorted.filtered_peak_755	13	.	2.56812	3.64063	1.39398
chr1	39564043	39564559	C7Y8YACXX_8_7964.sorted.filtered_peak_756	19	.	2.65678	4.29123	1.97262
chr1	39570874	39571708	C7Y8YACXX_8_7964.sorted.filtered_peak_757	26	.	2.57298	5.04331	2.65326
chr1	39649384	39649971	C7Y8YACXX_8_7964.sorted.filtered_peak_758	56	.	3.24942	8.28574	5.67375
chr1	39651318	39651765	C7Y8YACXX_8_7964.sorted.filtered_peak_759	18	.	2.31018	4.17406	1.85770
chr1	39657816	39658368	C7Y8YACXX_8_7964.sorted.filtered_peak_760	38	.	2.55297	6.31061	3.82222
chr1	39662454	39662893	C7Y8YACXX_8_7964.sorted.filtered_peak_761	37	.	2.71024	6.19331	3.70721
chr1	39670103	39671325	C7Y8YACXX_8_7964.sorted.filtered_peak_762	49	.	3.14263	7.54282	4.97482
chr1	39681249	39681576	C7Y8YACXX_8_7964.sorted.filtered_peak_763	16	.	2.44377	3.94149	1.66142
chr1	39793819	39794275	C7Y8YACXX_8_7964.sorted.filtered_peak_764	34	.	2.82538	5.86820	3.40880
chr1	39864060	39864509	C7Y8YACXX_8_7964.sorted.filtered_peak_765	19	.	2.65367	4.32125	1.99309
chr1	39874019	39874963	C7Y8YACXX_8_7964.sorted.filtered_peak_766	84	.	3.47396	11.17762	8.45212
chr1	39956663	39957643	C7Y8YACXX_8_7964.sorted.filtered_peak_767	27	.	2.87494	5.14439	2.75393
chr1	39991469	39991853	C7Y8YACXX_8_7964.sorted.filtered_peak_768	24	.	2.93802	4.81519	2.45056
chr1	40041640	40042770	C7Y8YACXX_8_7964.sorted.filtered_peak_769	72	.	3.19270	9.95886	7.26921
chr1	40071640	40072101	C7Y8YACXX_8_7964.sorted.filtered_peak_770	22	.	2.80556	4.55456	2.21256
chr1	40075284	40075800	C7Y8YACXX_8_7964.sorted.filtered_peak_771	33	.	3.15542	5.78710	3.34546
chr1	40105307	40105886	C7Y8YACXX_8_7964.sorted.filtered_peak_772	16	.	2.49095	3.94229	1.66044
chr1	40156916	40157585	C7Y8YACXX_8_7964.sorted.filtered_peak_773	33	.	2.87594	5.82813	3.35587
chr1	40204271	40204998	C7Y8YACXX_8_7964.sorted.filtered_peak_774	45	.	3.06467	7.06545	4.55013
chr1	40254450	40255081	C7Y8YACXX_8_7964.sorted.filtered_peak_775	21	.	2.74578	4.54232	2.18667
chr1	40264686	40265128	C7Y8YACXX_8_7964.sorted.filtered_peak_776	39	.	3.38580	6.46400	3.94737
chr1	40265441	40265721	C7Y8YACXX_8_7964.sorted.filtered_peak_777	33	.	3.19124	5.81734	3.35764
chr1	40311126	40311718	C7Y8YACXX_8_7964.sorted.filtered_peak_778	28	.	2.73617	5.23088	2.82262
chr1	40348436	40349369	C7Y8YACXX_8_7964.sorted.filtered_peak_779	114	.	4.07268	14.28486	11.45108
chr1	40420503	40421033	C7Y8YACXX_8_7964.sorted.filtered_peak_780	24	.	2.53278	4.81558	2.43894
chr1	40421318	40421608	C7Y8YACXX_8_7964.sorted.filtered_peak_781	28	.	2.62300	5.28756	2.86830
chr1	40497871	40498287	C7Y8YACXX_8_7964.sorted.filtered_peak_782	39	.	3.03985	6.45256	3.95817
chr1	40505262	40506897	C7Y8YACXX_8_7964.sorted.filtered_peak_783	169	.	3.56842	20.10212	16.97290
chr1	40524686	40525483	C7Y8YACXX_8_7964.sorted.filtered_peak_784	23	.	2.48788	4.65871	2.30090
chr1	40562564	40563394	C7Y8YACXX_8_7964.sorted.filtered_peak_785	67	.	3.37023	9.39103	6.71685
chr1	40618632	40619307	C7Y8YACXX_8_7964.sorted.filtered_peak_786	18	.	2.72008	4.21006	1.89313
chr1	40626604	40627621	C7Y8YACXX_8_7964.sorted.filtered_peak_787	134	.	4.07712	16.42879	13.47714
chr1	40652127	40652401	C7Y8YACXX_8_7964.sorted.filtered_peak_788	43	.	3.36079	6.87382	4.33501
chr1	40707348	40707656	C7Y8YACXX_8_7964.sorted.filtered_peak_789	27	.	2.93794	5.12803	2.71745
chr1	40723112	40724262	C7Y8YACXX_8_7964.sorted.filtered_peak_790	173	.	4.26328	20.51274	17.38589
chr1	40778229	40778479	C7Y8YACXX_8_7964.sorted.filtered_peak_791	24	.	2.48142	4.86334	2.47865
chr1	40781034	40781310	C7Y8YACXX_8_7964.sorted.filtered_peak_792	33	.	2.68917	5.80437	3.33939
chr1	40804494	40804898	C7Y8YACXX_8_7964.sorted.filtered_peak_793	30	.	2.92152	5.45077	3.01407
chr1	40838953	40840498	C7Y8YACXX_8_7964.sorted.filtered_peak_794	75	.	3.08467	10.26788	7.57384
chr1	40851256	40851947	C7Y8YACXX_8_7964.sorted.filtered_peak_795	84	.	3.01750	11.16699	8.41458
chr1	40860534	40860809	C7Y8YACXX_8_7964.sorted.filtered_peak_796	21	.	2.37781	4.48217	2.13947
chr1	40866023	40866273	C7Y8YACXX_8_7964.sorted.filtered_peak_797	21	.	2.39867	4.45219	2.10688
chr1	40915394	40916203	C7Y8YACXX_8_7964.sorted.filtered_peak_798	132	.	4.06090	16.20543	13.25272
chr1	40916434	40916971	C7Y8YACXX_8_7964.sorted.filtered_peak_799	28	.	2.43628	5.21906	2.81452
chr1	40942697	40943668	C7Y8YACXX_8_7964.sorted.filtered_peak_800	38	.	3.10809	6.28845	3.80691
chr1	40974010	40975096	C7Y8YACXX_8_7964.sorted.filtered_peak_801	73	.	3.95069	10.00505	7.30460
chr1	40996832	40997646	C7Y8YACXX_8_7964.sorted.filtered_peak_802	101	.	3.92578	12.95652	10.15680
chr1	41077940	41078297	C7Y8YACXX_8_7964.sorted.filtered_peak_803	42	.	3.50438	6.75688	4.22818
chr1	41131076	41131817	C7Y8YACXX_8_7964.sorted.filtered_peak_804	65	.	3.19078	9.21198	6.56581
chr1	41134611	41134900	C7Y8YACXX_8_7964.sorted.filtered_peak_805	23	.	2.52007	4.73888	2.36331
chr1	41157032	41158190	C7Y8YACXX_8_7964.sorted.filtered_peak_806	139	.	3.68548	16.90179	13.92061
chr1	41174516	41175307	C7Y8YACXX_8_7964.sorted.filtered_peak_807	35	.	2.86374	6.05417	3.58896
chr1	41267895	41268374	C7Y8YACXX_8_7964.sorted.filtered_peak_808	53	.	3.01872	7.98152	5.38417
chr1	41284119	41284643	C7Y8YACXX_8_7964.sorted.filtered_peak_809	36	.	2.90764	6.16587	3.68811
chr1	41315657	41315907	C7Y8YACXX_8_7964.sorted.filtered_peak_810	22	.	2.55928	4.62341	2.26460
chr1	41327815	41328568	C7Y8YACXX_8_7964.sorted.filtered_peak_811	138	.	4.22888	16.89053	13.89912
chr1	41341468	41341764	C7Y8YACXX_8_7964.sorted.filtered_peak_812	35	.	2.89667	6.01910	3.54989
chr1	41444859	41446244	C7Y8YACXX_8_7964.sorted.filtered_peak_813	123	.	3.45523	15.27936	12.39269
chr1	41469313	41469770	C7Y8YACXX_8_7964.sorted.filtered_peak_814	49	.	3.22772	7.53099	4.98452
chr1	41826592	41827292	C7Y8YACXX_8_7964.sorted.filtered_peak_815	99	.	3.55931	12.79159	9.97346
chr1	42039827	42040094	C7Y8YACXX_8_7964.sorted.filtered_peak_816	21	.	2.55431	4.46689	2.12250
chr1	42127669	42128402	C7Y8YACXX_8_7964.sorted.filtered_peak_817	54	.	2.71375	7.98464	5.43322
chr1	42139061	42139693	C7Y8YACXX_8_7964.sorted.filtered_peak_818	46	.	2.89242	7.22345	4.69200
chr1	42149611	42150031	C7Y8YACXX_8_7964.sorted.filtered_peak_819	68	.	3.20846	9.58987	6.89778
chr1	42192780	42193349	C7Y8YACXX_8_7964.sorted.filtered_peak_820	18	.	2.35843	4.19908	1.88866
chr1	42194397	42194733	C7Y8YACXX_8_7964.sorted.filtered_peak_821	31	.	2.66260	5.62312	3.17476
chr1	42204723	42205498	C7Y8YACXX_8_7964.sorted.filtered_peak_822	30	.	2.55575	5.46043	3.04580
chr1	42216974	42217426	C7Y8YACXX_8_7964.sorted.filtered_peak_823	99	.	3.96598	12.74875	9.93890
chr1	42257364	42258164	C7Y8YACXX_8_7964.sorted.filtered_peak_824	26	.	2.67175	5.05723	2.66357
chr1	42268693	42269070	C7Y8YACXX_8_7964.sorted.filtered_peak_825	54	.	2.96134	8.03982	5.44391
chr1	42272341	42272767	C7Y8YACXX_8_7964.sorted.filtered_peak_826	11	.	1.97768	3.30674	1.13187
chr1	42328339	42328905	C7Y8YACXX_8_7964.sorted.filtered_peak_827	37	.	3.00911	6.27970	3.77545
chr1	42357017	42357620	C7Y8YACXX_8_7964.sorted.filtered_peak_828	38	.	2.89209	6.39704	3.89445
chr1	42358057	42358433	C7Y8YACXX_8_7964.sorted.filtered_peak_829	19	.	2.39931	4.23581	1.91498
chr1	42363701	42364357	C7Y8YACXX_8_7964.sorted.filtered_peak_830	65	.	3.39596	9.20673	6.55927
chr1	42385468	42386170	C7Y8YACXX_8_7964.sorted.filtered_peak_831	81	.	3.36089	10.94354	8.19267
chr1	42500911	42502076	C7Y8YACXX_8_7964.sorted.filtered_peak_832	118	.	3.62069	14.68080	11.80074
chr1	42639068	42639318	C7Y8YACXX_8_7964.sorted.filtered_peak_833	11	.	2.29157	3.30981	1.12185
chr1	42785145	42786037	C7Y8YACXX_8_7964.sorted.filtered_peak_834	17	.	2.44628	4.00164	1.71082
chr1	42800034	42801449	C7Y8YACXX_8_7964.sorted.filtered_peak_835	111	.	3.50924	13.99472	11.15272
chr1	42921446	42922750	C7Y8YACXX_8_7964.sorted.filtered_peak_836	128	.	3.73659	15.81814	12.88237
chr1	42928488	42929595	C7Y8YACXX_8_7964.sorted.filtered_peak_837	151	.	4.03554	18.07923	15.10214
chr1	43123612	43124666	C7Y8YACXX_8_7964.sorted.filtered_peak_838	99	.	3.76201	12.74965	9.94010
chr1	43147367	43148190	C7Y8YACXX_8_7964.sorted.filtered_peak_839	101	.	3.30881	12.93948	10.14498
chr1	43148580	43149085	C7Y8YACXX_8_7964.sorted.filtered_peak_840	24	.	2.22291	4.78318	2.41305
chr1	43232086	43233597	C7Y8YACXX_8_7964.sorted.filtered_peak_841	179	.	4.05245	21.08717	17.92218
chr1	43281982	43283460	C7Y8YACXX_8_7964.sorted.filtered_peak_842	198	.	4.28059	23.04241	19.81101
chr1	43311763	43312853	C7Y8YACXX_8_7964.sorted.filtered_peak_843	88	.	3.36529	11.57652	8.86184
chr1	43389528	43390650	C7Y8YACXX_8_7964.sorted.filtered_peak_844	115	.	3.56663	14.37637	11.52685
chr1	43396723	43397231	C7Y8YACXX_8_7964.sorted.filtered_peak_845	22	.	2.25221	4.58563	2.23320
chr1	43397511	43398058	C7Y8YACXX_8_7964.sorted.filtered_peak_846	70	.	3.08460	9.76857	7.06925
chr1	43423474	43424993	C7Y8YACXX_8_7964.sorted.filtered_peak_847	73	.	2.91477	10.04828	7.35907
chr1	43637634	43638409	C7Y8YACXX_8_7964.sorted.filtered_peak_848	192	.	4.69965	22.48929	19.28410
chr1	43814567	43815151	C7Y8YACXX_8_7964.sorted.filtered_peak_849	15	.	2.45663	3.76582	1.51014
chr1	43824155	43824824	C7Y8YACXX_8_7964.sorted.filtered_peak_850	173	.	4.73052	20.42659	17.31144
chr1	43832980	43834242	C7Y8YACXX_8_7964.sorted.filtered_peak_851	111	.	3.39620	14.01176	11.17870
chr1	43855261	43855900	C7Y8YACXX_8_7964.sorted.filtered_peak_852	162	.	5.16146	19.37192	16.29795
chr1	43919585	43920465	C7Y8YACXX_8_7964.sorted.filtered_peak_853	18	.	2.35263	4.10590	1.80666
chr1	43994870	43995140	C7Y8YACXX_8_7964.sorted.filtered_peak_854	35	.	3.06190	6.01467	3.53677
chr1	44115297	44116635	C7Y8YACXX_8_7964.sorted.filtered_peak_855	234	.	4.40076	26.87224	23.47206
chr1	44172672	44173797	C7Y8YACXX_8_7964.sorted.filtered_peak_856	81	.	3.22180	10.86375	8.14749
chr1	44229104	44229497	C7Y8YACXX_8_7964.sorted.filtered_peak_857	22	.	2.78235	4.63928	2.28279
chr1	44297768	44298084	C7Y8YACXX_8_7964.sorted.filtered_peak_858	17	.	2.46885	3.98029	1.70444
chr1	44411654	44412775	C7Y8YACXX_8_7964.sorted.filtered_peak_859	121	.	3.47032	15.01480	12.15954
chr1	44435353	44435829	C7Y8YACXX_8_7964.sorted.filtered_peak_860	92	.	3.14555	11.99219	9.21032
chr1	44440153	44441256	C7Y8YACXX_8_7964.sorted.filtered_peak_861	86	.	2.79131	11.34003	8.65236
chr1	44456859	44457652	C7Y8YACXX_8_7964.sorted.filtered_peak_862	45	.	2.93564	7.00123	4.50024
chr1	44471172	44471830	C7Y8YACXX_8_7964.sorted.filtered_peak_863	26	.	2.91746	5.06710	2.68518
chr1	44495407	44496552	C7Y8YACXX_8_7964.sorted.filtered_peak_864	65	.	2.93301	9.16445	6.54707
chr1	44678516	44679581	C7Y8YACXX_8_7964.sorted.filtered_peak_865	73	.	3.14788	10.02885	7.35853
chr1	44820537	44821409	C7Y8YACXX_8_7964.sorted.filtered_peak_866	90	.	3.65670	11.75608	9.03267
chr1	45097267	45098273	C7Y8YACXX_8_7964.sorted.filtered_peak_867	97	.	3.41206	12.57546	9.76577
chr1	45130401	45130809	C7Y8YACXX_8_7964.sorted.filtered_peak_868	20	.	2.83110	4.42434	2.07591
chr1	45139551	45140613	C7Y8YACXX_8_7964.sorted.filtered_peak_869	186	.	4.23565	21.77444	18.60909
chr1	45162615	45162933	C7Y8YACXX_8_7964.sorted.filtered_peak_870	15	.	2.60028	3.86202	1.58585
chr1	45173770	45174123	C7Y8YACXX_8_7964.sorted.filtered_peak_871	25	.	2.94536	4.99157	2.59738
chr1	45180489	45181167	C7Y8YACXX_8_7964.sorted.filtered_peak_872	36	.	3.07812	6.14949	3.66613
chr1	45187159	45187993	C7Y8YACXX_8_7964.sorted.filtered_peak_873	72	.	3.24567	9.98509	7.27696
chr1	45196159	45197257	C7Y8YACXX_8_7964.sorted.filtered_peak_874	102	.	3.68002	13.07723	10.23266
chr1	45204958	45205963	C7Y8YACXX_8_7964.sorted.filtered_peak_875	113	.	3.79279	14.17945	11.32578
chr1	45240797	45242492	C7Y8YACXX_8_7964.sorted.filtered_peak_876	97	.	3.41286	12.48626	9.74684
chr1	45265352	45266645	C7Y8YACXX_8_7964.sorted.filtered_peak_877	154	.	3.53998	18.44315	15.40254
chr1	45272980	45273922	C7Y8YACXX_8_7964.sorted.filtered_peak_878	68	.	2.51607	9.47096	6.82331
chr1	45274858	45275618	C7Y8YACXX_8_7964.sorted.filtered_peak_879	47	.	2.28698	7.32172	4.77037
chr1	45279360	45279671	C7Y8YACXX_8_7964.sorted.filtered_peak_880	33	.	2.39756	5.75232	3.30006
chr1	45285064	45286274	C7Y8YACXX_8_7964.sorted.filtered_peak_881	80	.	3.35141	10.77796	8.07945
chr1	45301533	45301836	C7Y8YACXX_8_7964.sorted.filtered_peak_882	22	.	2.85390	4.61508	2.24727
chr1	45451837	45452663	C7Y8YACXX_8_7964.sorted.filtered_peak_883	162	.	4.98445	19.29329	16.22198
chr1	45476860	45477977	C7Y8YACXX_8_7964.sorted.filtered_peak_884	48	.	2.58179	7.43228	4.87831
chr1	45478238	45478557	C7Y8YACXX_8_7964.sorted.filtered_peak_885	16	.	2.04167	3.94597	1.66234
chr1	45671516	45672159	C7Y8YACXX_8_7964.sorted.filtered_peak_886	34	.	2.92646	5.92120	3.46465
chr1	45769085	45770080	C7Y8YACXX_8_7964.sorted.filtered_peak_887	209	.	4.51682	24.19095	20.91194
chr1	45805289	45806353	C7Y8YACXX_8_7964.sorted.filtered_peak_888	158	.	4.23156	18.87253	15.81055
chr1	45956237	45957271	C7Y8YACXX_8_7964.sorted.filtered_peak_889	166	.	4.17133	19.73219	16.64157
chr1	45965346	45966248	C7Y8YACXX_8_7964.sorted.filtered_peak_890	188	.	4.53763	22.04319	18.86693
chr1	45986767	45988085	C7Y8YACXX_8_7964.sorted.filtered_peak_891	106	.	3.67260	13.48920	10.66640
chr1	46009468	46010085	C7Y8YACXX_8_7964.sorted.filtered_peak_892	50	.	3.51085	7.59668	5.02243
chr1	46016146	46017036	C7Y8YACXX_8_7964.sorted.filtered_peak_893	154	.	4.77622	18.53971	15.49951
chr1	46035763	46036077	C7Y8YACXX_8_7964.sorted.filtered_peak_894	21	.	2.74917	4.44031	2.10051
chr1	46048960	46050761	C7Y8YACXX_8_7964.sorted.filtered_peak_895	102	.	3.18406	13.07964	10.24085
chr1	46151694	46153308	C7Y8YACXX_8_7964.sorted.filtered_peak_896	147	.	3.34285	17.81493	14.78948
chr1	46153626	46154064	C7Y8YACXX_8_7964.sorted.filtered_peak_897	31	.	2.12001	5.60905	3.16633
chr1	46215782	46216844	C7Y8YACXX_8_7964.sorted.filtered_peak_898	164	.	4.25363	19.53804	16.44764
chr1	46268868	46269411	C7Y8YACXX_8_7964.sorted.filtered_peak_899	134	.	4.43249	16.43640	13.48231
chr1	46309125	46309494	C7Y8YACXX_8_7964.sorted.filtered_peak_900	14	.	2.58288	3.72488	1.47473
chr1	46502749	46503016	C7Y8YACXX_8_7964.sorted.filtered_peak_901	17	.	2.44203	3.99322	1.70157
chr1	46598199	46599240	C7Y8YACXX_8_7964.sorted.filtered_peak_902	130	.	3.62772	15.94702	13.01049
chr1	46632550	46632967	C7Y8YACXX_8_7964.sorted.filtered_peak_903	22	.	2.77700	4.58839	2.23832
chr1	46663696	46664504	C7Y8YACXX_8_7964.sorted.filtered_peak_904	84	.	3.65774	11.13272	8.41389
chr1	46689257	46689588	C7Y8YACXX_8_7964.sorted.filtered_peak_905	24	.	2.94281	4.83125	2.46369
chr1	46712709	46713658	C7Y8YACXX_8_7964.sorted.filtered_peak_906	99	.	3.48853	12.76680	9.97033
chr1	46768524	46769667	C7Y8YACXX_8_7964.sorted.filtered_peak_907	147	.	3.69451	17.72502	14.72379
chr1	46806189	46806898	C7Y8YACXX_8_7964.sorted.filtered_peak_908	78	.	3.69097	10.59230	7.85760
chr1	46993701	46993999	C7Y8YACXX_8_7964.sorted.filtered_peak_909	12	.	2.24049	3.42428	1.21988
chr1	46998544	46999221	C7Y8YACXX_8_7964.sorted.filtered_peak_910	31	.	2.74636	5.58764	3.18620
chr1	47013749	47013999	C7Y8YACXX_8_7964.sorted.filtered_peak_911	15	.	2.40672	3.83022	1.56393
chr1	47047226	47047943	C7Y8YACXX_8_7964.sorted.filtered_peak_912	82	.	3.82269	10.95002	8.21908
chr1	47069583	47070608	C7Y8YACXX_8_7964.sorted.filtered_peak_913	125	.	3.65504	15.39068	12.50312
chr1	47070891	47071141	C7Y8YACXX_8_7964.sorted.filtered_peak_914	20	.	2.19581	4.43187	2.08965
chr1	47081990	47082749	C7Y8YACXX_8_7964.sorted.filtered_peak_915	78	.	3.44079	10.52225	7.80866
chr1	47133478	47134535	C7Y8YACXX_8_7964.sorted.filtered_peak_916	22	.	2.45509	4.62535	2.26661
chr1	47184485	47185259	C7Y8YACXX_8_7964.sorted.filtered_peak_917	129	.	3.82788	15.91638	12.98765
chr1	47190744	47191190	C7Y8YACXX_8_7964.sorted.filtered_peak_918	19	.	2.58432	4.22404	1.90495
chr1	47644848	47645135	C7Y8YACXX_8_7964.sorted.filtered_peak_919	44	.	3.00383	6.95486	4.41372
chr1	47779278	47780517	C7Y8YACXX_8_7964.sorted.filtered_peak_920	170	.	4.31867	20.13072	17.01799
chr1	47799104	47800517	C7Y8YACXX_8_7964.sorted.filtered_peak_921	139	.	3.93262	16.95386	13.95728
chr1	47817103	47817419	C7Y8YACXX_8_7964.sorted.filtered_peak_922	22	.	2.89198	4.62241	2.25702
chr1	47890170	47890450	C7Y8YACXX_8_7964.sorted.filtered_peak_923	34	.	3.15871	5.90900	3.44515
chr1	47902139	47903910	C7Y8YACXX_8_7964.sorted.filtered_peak_924	92	.	3.02747	12.05938	9.29730
chr1	48191778	48192300	C7Y8YACXX_8_7964.sorted.filtered_peak_925	28	.	2.89276	5.29158	2.86790
chr1	48463303	48463668	C7Y8YACXX_8_7964.sorted.filtered_peak_926	17	.	2.56716	4.06779	1.77089
chr1	48937177	48938230	C7Y8YACXX_8_7964.sorted.filtered_peak_927	70	.	3.42050	9.71765	7.08139
chr1	50798799	50799581	C7Y8YACXX_8_7964.sorted.filtered_peak_928	33	.	2.99840	5.87054	3.39835
chr1	50814403	50814671	C7Y8YACXX_8_7964.sorted.filtered_peak_929	21	.	2.76270	4.49330	2.14445
chr1	51339064	51339603	C7Y8YACXX_8_7964.sorted.filtered_peak_930	19	.	2.62033	4.21777	1.91231
chr1	51425244	51426314	C7Y8YACXX_8_7964.sorted.filtered_peak_931	153	.	4.09650	18.38489	15.39264
chr1	51433868	51435992	C7Y8YACXX_8_7964.sorted.filtered_peak_932	58	.	2.74951	8.44628	5.85226
chr1	51442541	51442851	C7Y8YACXX_8_7964.sorted.filtered_peak_933	18	.	2.53935	4.11419	1.81210
chr1	51680348	51680772	C7Y8YACXX_8_7964.sorted.filtered_peak_934	15	.	2.61122	3.78096	1.53029
chr1	51701523	51702755	C7Y8YACXX_8_7964.sorted.filtered_peak_935	69	.	3.16270	9.54240	6.93342
chr1	51762349	51762853	C7Y8YACXX_8_7964.sorted.filtered_peak_936	24	.	2.67474	4.76353	2.40418
chr1	51797016	51797297	C7Y8YACXX_8_7964.sorted.filtered_peak_937	21	.	2.83052	4.46077	2.12797
chr1	51899207	51899830	C7Y8YACXX_8_7964.sorted.filtered_peak_938	59	.	3.46442	8.52223	5.91148
chr1	51907963	51908291	C7Y8YACXX_8_7964.sorted.filtered_peak_939	22	.	2.69218	4.64436	2.29513
chr1	51970405	51971023	C7Y8YACXX_8_7964.sorted.filtered_peak_940	24	.	2.61717	4.79350	2.42496
chr1	51983669	51984027	C7Y8YACXX_8_7964.sorted.filtered_peak_941	22	.	2.11539	4.56218	2.21297
chr1	51984218	51985474	C7Y8YACXX_8_7964.sorted.filtered_peak_942	44	.	2.50433	6.99023	4.45234
chr1	52000549	52001022	C7Y8YACXX_8_7964.sorted.filtered_peak_943	19	.	2.67532	4.22704	1.91302
chr1	52029885	52030152	C7Y8YACXX_8_7964.sorted.filtered_peak_944	27	.	2.87199	5.11797	2.70313
chr1	52034994	52035652	C7Y8YACXX_8_7964.sorted.filtered_peak_945	25	.	2.66528	4.88691	2.50764
chr1	52082472	52083194	C7Y8YACXX_8_7964.sorted.filtered_peak_946	78	.	3.64811	10.58739	7.86721
chr1	52194885	52195784	C7Y8YACXX_8_7964.sorted.filtered_peak_947	94	.	3.53532	12.22590	9.43259
chr1	52343781	52345119	C7Y8YACXX_8_7964.sorted.filtered_peak_948	183	.	3.89896	21.49194	18.31512
chr1	52456202	52456537	C7Y8YACXX_8_7964.sorted.filtered_peak_949	35	.	3.25691	6.02794	3.54189
chr1	52498826	52499694	C7Y8YACXX_8_7964.sorted.filtered_peak_950	63	.	3.35699	8.99636	6.39693
chr1	52520696	52522711	C7Y8YACXX_8_7964.sorted.filtered_peak_951	57	.	2.70818	8.34981	5.73908
chr1	52605508	52605938	C7Y8YACXX_8_7964.sorted.filtered_peak_952	32	.	2.88616	5.74068	3.29638
chr1	52607399	52608026	C7Y8YACXX_8_7964.sorted.filtered_peak_953	24	.	2.62394	4.88762	2.49502
chr1	52831076	52832523	C7Y8YACXX_8_7964.sorted.filtered_peak_954	176	.	3.67598	20.79955	17.67903
chr1	52869319	52870728	C7Y8YACXX_8_7964.sorted.filtered_peak_955	111	.	3.68176	13.96845	11.10262
chr1	52889499	52890041	C7Y8YACXX_8_7964.sorted.filtered_peak_956	33	.	2.95250	5.84232	3.37078
chr1	53017837	53019462	C7Y8YACXX_8_7964.sorted.filtered_peak_957	49	.	2.79866	7.49958	4.93039
chr1	53102333	53103459	C7Y8YACXX_8_7964.sorted.filtered_peak_958	46	.	2.75994	7.24115	4.69934
chr1	53151853	53152136	C7Y8YACXX_8_7964.sorted.filtered_peak_959	30	.	3.04789	5.45377	3.02166
chr1	53163641	53164588	C7Y8YACXX_8_7964.sorted.filtered_peak_960	40	.	2.92641	6.53871	4.03563
chr1	53168682	53169290	C7Y8YACXX_8_7964.sorted.filtered_peak_961	55	.	3.29149	8.19761	5.57556
chr1	53191895	53193010	C7Y8YACXX_8_7964.sorted.filtered_peak_962	82	.	3.49993	10.91749	8.21722
chr1	53308222	53308472	C7Y8YACXX_8_7964.sorted.filtered_peak_963	16	.	2.66529	3.93336	1.65208
chr1	53387110	53387648	C7Y8YACXX_8_7964.sorted.filtered_peak_964	49	.	3.24649	7.47927	4.92159
chr1	53392590	53393515	C7Y8YACXX_8_7964.sorted.filtered_peak_965	41	.	3.10773	6.67624	4.18293
chr1	53480366	53481197	C7Y8YACXX_8_7964.sorted.filtered_peak_966	67	.	3.70676	9.38076	6.76239
chr1	53661884	53662813	C7Y8YACXX_8_7964.sorted.filtered_peak_967	96	.	3.63832	12.37813	9.65012
chr1	53685785	53686720	C7Y8YACXX_8_7964.sorted.filtered_peak_968	182	.	4.16957	21.40645	18.25182
chr1	53703924	53704583	C7Y8YACXX_8_7964.sorted.filtered_peak_969	136	.	4.37395	16.59921	13.65348
chr1	53791626	53792460	C7Y8YACXX_8_7964.sorted.filtered_peak_970	64	.	2.71975	9.10907	6.45110
chr1	53792794	53793124	C7Y8YACXX_8_7964.sorted.filtered_peak_971	30	.	2.23182	5.46818	3.02715
chr1	53793641	53794092	C7Y8YACXX_8_7964.sorted.filtered_peak_972	40	.	2.38466	6.58370	4.07731
chr1	53859003	53859333	C7Y8YACXX_8_7964.sorted.filtered_peak_973	21	.	2.75595	4.55024	2.19249
chr1	53878950	53879590	C7Y8YACXX_8_7964.sorted.filtered_peak_974	64	.	3.41226	9.09713	6.42582
chr1	54231348	54231917	C7Y8YACXX_8_7964.sorted.filtered_peak_975	46	.	3.10527	7.17325	4.62658
chr1	54303608	54304612	C7Y8YACXX_8_7964.sorted.filtered_peak_976	206	.	4.65684	23.91123	20.65212
chr1	54355012	54356016	C7Y8YACXX_8_7964.sorted.filtered_peak_977	96	.	3.79613	12.43633	9.63659
chr1	54411085	54412340	C7Y8YACXX_8_7964.sorted.filtered_peak_978	243	.	4.08454	27.79735	24.36144
chr1	54518334	54519753	C7Y8YACXX_8_7964.sorted.filtered_peak_979	177	.	3.81327	20.89789	17.75588
chr1	54665207	54666371	C7Y8YACXX_8_7964.sorted.filtered_peak_980	67	.	3.28982	9.37900	6.75360
chr1	54695170	54695462	C7Y8YACXX_8_7964.sorted.filtered_peak_981	26	.	2.77850	5.06908	2.67785
chr1	54696400	54696923	C7Y8YACXX_8_7964.sorted.filtered_peak_982	22	.	2.69848	4.59301	2.23765
chr1	54750450	54750708	C7Y8YACXX_8_7964.sorted.filtered_peak_983	44	.	2.89703	6.97185	4.42496
chr1	54752884	54753278	C7Y8YACXX_8_7964.sorted.filtered_peak_984	57	.	3.09416	8.39904	5.78657
chr1	54872013	54873818	C7Y8YACXX_8_7964.sorted.filtered_peak_985	33	.	2.27480	5.81494	3.36100
chr1	54940752	54941020	C7Y8YACXX_8_7964.sorted.filtered_peak_986	28	.	2.78285	5.28479	2.85803
chr1	54953882	54955295	C7Y8YACXX_8_7964.sorted.filtered_peak_987	36	.	2.59793	6.14622	3.69101
chr1	54964990	54965380	C7Y8YACXX_8_7964.sorted.filtered_peak_988	13	.	2.43849	3.61765	1.37639
chr1	55007754	55008270	C7Y8YACXX_8_7964.sorted.filtered_peak_989	25	.	2.82830	4.95063	2.55649
chr1	55137706	55138091	C7Y8YACXX_8_7964.sorted.filtered_peak_990	45	.	3.38334	7.06937	4.52856
chr1	55181131	55181837	C7Y8YACXX_8_7964.sorted.filtered_peak_991	76	.	3.49555	10.32925	7.63624
chr1	55229930	55230680	C7Y8YACXX_8_7964.sorted.filtered_peak_992	216	.	4.62457	25.01049	21.69303
chr1	55266721	55267407	C7Y8YACXX_8_7964.sorted.filtered_peak_993	43	.	2.87291	6.85058	4.32352
chr1	55352366	55353372	C7Y8YACXX_8_7964.sorted.filtered_peak_994	54	.	2.95908	8.02277	5.45261
chr1	55461891	55462353	C7Y8YACXX_8_7964.sorted.filtered_peak_995	43	.	3.18455	6.84091	4.31434
chr1	55487450	55488006	C7Y8YACXX_8_7964.sorted.filtered_peak_996	20	.	2.81037	4.40151	2.07699
chr1	55593605	55594123	C7Y8YACXX_8_7964.sorted.filtered_peak_997	44	.	3.25010	6.95149	4.41330
chr1	55606203	55606482	C7Y8YACXX_8_7964.sorted.filtered_peak_998	40	.	3.11976	6.54183	4.02316
chr1	55680805	55681451	C7Y8YACXX_8_7964.sorted.filtered_peak_999	63	.	3.05819	9.02802	6.39757
chr1	58790050	58790300	C7Y8YACXX_8_7964.sorted.filtered_peak_1000	13	.	2.54158	3.56222	1.32561
chr1	58929279	58929529	C7Y8YACXX_8_7964.sorted.filtered_peak_1001	11	.	2.40776	3.36784	1.17202
chr1	59011608	59012767	C7Y8YACXX_8_7964.sorted.filtered_peak_1002	133	.	3.70097	16.32234	13.36054
chr1	59165315	59165982	C7Y8YACXX_8_7964.sorted.filtered_peak_1003	71	.	3.76753	9.84184	7.18369
chr1	59183734	59184301	C7Y8YACXX_8_7964.sorted.filtered_peak_1004	51	.	3.58040	7.71143	5.14306
chr1	59220556	59221573	C7Y8YACXX_8_7964.sorted.filtered_peak_1005	54	.	3.12836	8.08236	5.48675
chr1	59249025	59250950	C7Y8YACXX_8_7964.sorted.filtered_peak_1006	95	.	2.59751	12.32403	9.56495
chr1	59278644	59279061	C7Y8YACXX_8_7964.sorted.filtered_peak_1007	29	.	2.32948	5.36028	2.93754
chr1	59281457	59282290	C7Y8YACXX_8_7964.sorted.filtered_peak_1008	58	.	2.78583	8.47765	5.87760
chr1	59369111	59370029	C7Y8YACXX_8_7964.sorted.filtered_peak_1009	61	.	3.10386	8.75779	6.12721
chr1	59387951	59388431	C7Y8YACXX_8_7964.sorted.filtered_peak_1010	24	.	2.75948	4.82324	2.45358
chr1	59395118	59395779	C7Y8YACXX_8_7964.sorted.filtered_peak_1011	32	.	2.77995	5.72192	3.28038
chr1	59407371	59408017	C7Y8YACXX_8_7964.sorted.filtered_peak_1012	83	.	3.51690	11.07941	8.31573
chr1	59434003	59434552	C7Y8YACXX_8_7964.sorted.filtered_peak_1013	38	.	2.93915	6.32014	3.81682
chr1	59473350	59474190	C7Y8YACXX_8_7964.sorted.filtered_peak_1014	54	.	3.09175	7.96070	5.41103
chr1	59485615	59486218	C7Y8YACXX_8_7964.sorted.filtered_peak_1015	30	.	2.65126	5.49261	3.06325
chr1	59512460	59512759	C7Y8YACXX_8_7964.sorted.filtered_peak_1016	31	.	2.81377	5.56774	3.12526
chr1	59612527	59612940	C7Y8YACXX_8_7964.sorted.filtered_peak_1017	27	.	2.59612	5.19449	2.77117
chr1	59616814	59617226	C7Y8YACXX_8_7964.sorted.filtered_peak_1018	15	.	2.32224	3.78167	1.52264
chr1	59762113	59762917	C7Y8YACXX_8_7964.sorted.filtered_peak_1019	94	.	3.43864	12.18897	9.40195
chr1	59798508	59798850	C7Y8YACXX_8_7964.sorted.filtered_peak_1020	15	.	2.53075	3.79388	1.53394
chr1	59942917	59943384	C7Y8YACXX_8_7964.sorted.filtered_peak_1021	39	.	3.34808	6.43214	3.93588
chr1	60036172	60036606	C7Y8YACXX_8_7964.sorted.filtered_peak_1022	28	.	2.87097	5.28030	2.86138
chr1	60275410	60275696	C7Y8YACXX_8_7964.sorted.filtered_peak_1023	15	.	2.49198	3.84457	1.57875
chr1	60280116	60280554	C7Y8YACXX_8_7964.sorted.filtered_peak_1024	26	.	2.72717	5.08790	2.67865
chr1	60392122	60392578	C7Y8YACXX_8_7964.sorted.filtered_peak_1025	31	.	3.15754	5.54959	3.12211
chr1	61508460	61509057	C7Y8YACXX_8_7964.sorted.filtered_peak_1026	35	.	3.17087	5.96363	3.50740
chr1	61515544	61516075	C7Y8YACXX_8_7964.sorted.filtered_peak_1027	27	.	2.65037	5.12759	2.73201
chr1	61542464	61543969	C7Y8YACXX_8_7964.sorted.filtered_peak_1028	60	.	2.87157	8.63478	6.01474
chr1	61736814	61737086	C7Y8YACXX_8_7964.sorted.filtered_peak_1029	21	.	2.72711	4.51389	2.15760
chr1	61918806	61919366	C7Y8YACXX_8_7964.sorted.filtered_peak_1030	35	.	2.97409	5.96138	3.50101
chr1	62190417	62191252	C7Y8YACXX_8_7964.sorted.filtered_peak_1031	91	.	3.81986	11.93060	9.13717
chr1	62207723	62208391	C7Y8YACXX_8_7964.sorted.filtered_peak_1032	37	.	3.19535	6.20221	3.73835
chr1	62901586	62902935	C7Y8YACXX_8_7964.sorted.filtered_peak_1033	216	.	3.87632	24.99299	21.68753
chr1	63153229	63154183	C7Y8YACXX_8_7964.sorted.filtered_peak_1034	24	.	2.70152	4.87408	2.49792
chr1	63249289	63250298	C7Y8YACXX_8_7964.sorted.filtered_peak_1035	185	.	4.70329	21.75203	18.57827
chr1	63577789	63578199	C7Y8YACXX_8_7964.sorted.filtered_peak_1036	44	.	3.35422	7.03906	4.49172
chr1	63832925	63833946	C7Y8YACXX_8_7964.sorted.filtered_peak_1037	109	.	3.86258	13.74310	10.90352
chr1	63988506	63989528	C7Y8YACXX_8_7964.sorted.filtered_peak_1038	134	.	4.18640	16.38631	13.42140
chr1	64058850	64060224	C7Y8YACXX_8_7964.sorted.filtered_peak_1039	78	.	3.46134	10.58243	7.85137
chr1	64081530	64081867	C7Y8YACXX_8_7964.sorted.filtered_peak_1040	37	.	3.08702	6.23107	3.73783
chr1	64358444	64358713	C7Y8YACXX_8_7964.sorted.filtered_peak_1041	24	.	2.90974	4.78967	2.41629
chr1	65292529	65293049	C7Y8YACXX_8_7964.sorted.filtered_peak_1042	31	.	2.91489	5.61138	3.16732
chr1	65329739	65330656	C7Y8YACXX_8_7964.sorted.filtered_peak_1043	47	.	3.16121	7.28242	4.76764
chr1	65431062	65432691	C7Y8YACXX_8_7964.sorted.filtered_peak_1044	92	.	3.11521	12.04725	9.28739
chr1	65468000	65468745	C7Y8YACXX_8_7964.sorted.filtered_peak_1045	43	.	3.11651	6.89628	4.37398
chr1	65532515	65533334	C7Y8YACXX_8_7964.sorted.filtered_peak_1046	40	.	2.62714	6.57775	4.07586
chr1	65540929	65541517	C7Y8YACXX_8_7964.sorted.filtered_peak_1047	31	.	2.92421	5.62919	3.18832
chr1	65612988	65613834	C7Y8YACXX_8_7964.sorted.filtered_peak_1048	29	.	2.71944	5.32231	2.91726
chr1	65614349	65614887	C7Y8YACXX_8_7964.sorted.filtered_peak_1049	17	.	2.40211	4.01607	1.72552
chr1	65719594	65720842	C7Y8YACXX_8_7964.sorted.filtered_peak_1050	51	.	3.05421	7.67413	5.10485
chr1	65775472	65775815	C7Y8YACXX_8_7964.sorted.filtered_peak_1051	40	.	3.36016	6.56521	4.05344
chr1	65885548	65886829	C7Y8YACXX_8_7964.sorted.filtered_peak_1052	190	.	3.94102	22.20767	19.00330
chr1	65969896	65970146	C7Y8YACXX_8_7964.sorted.filtered_peak_1053	13	.	2.52829	3.52934	1.30197
chr1	66153343	66153890	C7Y8YACXX_8_7964.sorted.filtered_peak_1054	25	.	2.95929	4.96252	2.57577
chr1	66258513	66259400	C7Y8YACXX_8_7964.sorted.filtered_peak_1055	21	.	2.53281	4.51165	2.16679
chr1	66277650	66278250	C7Y8YACXX_8_7964.sorted.filtered_peak_1056	159	.	4.50067	19.02297	15.95431
chr1	66295921	66296538	C7Y8YACXX_8_7964.sorted.filtered_peak_1057	108	.	4.15892	13.74313	10.88554
chr1	66556816	66557122	C7Y8YACXX_8_7964.sorted.filtered_peak_1058	18	.	2.67008	4.12234	1.81619
chr1	66680513	66680952	C7Y8YACXX_8_7964.sorted.filtered_peak_1059	14	.	2.46883	3.72056	1.46595
chr1	66708398	66708702	C7Y8YACXX_8_7964.sorted.filtered_peak_1060	32	.	2.64911	5.64399	3.20264
chr1	66741677	66742263	C7Y8YACXX_8_7964.sorted.filtered_peak_1061	53	.	3.07892	7.92286	5.34152
chr1	66747988	66748298	C7Y8YACXX_8_7964.sorted.filtered_peak_1062	32	.	2.69473	5.67069	3.23394
chr1	66766637	66767103	C7Y8YACXX_8_7964.sorted.filtered_peak_1063	47	.	3.25597	7.28905	4.73482
chr1	66796270	66796806	C7Y8YACXX_8_7964.sorted.filtered_peak_1064	70	.	2.82896	9.69697	7.02927
chr1	66801540	66802266	C7Y8YACXX_8_7964.sorted.filtered_peak_1065	54	.	2.63923	8.06754	5.45510
chr1	66815743	66816335	C7Y8YACXX_8_7964.sorted.filtered_peak_1066	39	.	2.65730	6.49402	3.99343
chr1	66823338	66823885	C7Y8YACXX_8_7964.sorted.filtered_peak_1067	16	.	2.40232	3.91127	1.64131
chr1	66839982	66840725	C7Y8YACXX_8_7964.sorted.filtered_peak_1068	53	.	3.05535	7.92474	5.36600
chr1	66902086	66902714	C7Y8YACXX_8_7964.sorted.filtered_peak_1069	28	.	2.88088	5.24661	2.82513
chr1	66911256	66912328	C7Y8YACXX_8_7964.sorted.filtered_peak_1070	31	.	2.79778	5.54058	3.10754
chr1	67191617	67192026	C7Y8YACXX_8_7964.sorted.filtered_peak_1071	37	.	3.12619	6.25947	3.79206
chr1	67235337	67235650	C7Y8YACXX_8_7964.sorted.filtered_peak_1072	18	.	2.50715	4.16805	1.86435
chr1	67266638	67267175	C7Y8YACXX_8_7964.sorted.filtered_peak_1073	11	.	2.44597	3.29407	1.10438
chr1	67390194	67391396	C7Y8YACXX_8_7964.sorted.filtered_peak_1074	168	.	3.61678	20.00850	16.89832
chr1	67395457	67396568	C7Y8YACXX_8_7964.sorted.filtered_peak_1075	89	.	2.86204	11.67058	8.91051
chr1	67446801	67447176	C7Y8YACXX_8_7964.sorted.filtered_peak_1076	15	.	2.51939	3.81279	1.54709
chr1	67518997	67520272	C7Y8YACXX_8_7964.sorted.filtered_peak_1077	57	.	2.97733	8.41255	5.79400
chr1	67614723	67615111	C7Y8YACXX_8_7964.sorted.filtered_peak_1078	16	.	2.65630	3.90066	1.61932
chr1	67628515	67628953	C7Y8YACXX_8_7964.sorted.filtered_peak_1079	49	.	3.21873	7.48185	4.91750
chr1	67636521	67637159	C7Y8YACXX_8_7964.sorted.filtered_peak_1080	51	.	2.95787	7.70343	5.13233
chr1	67637502	67637875	C7Y8YACXX_8_7964.sorted.filtered_peak_1081	12	.	2.15801	3.45194	1.24166
chr1	67660216	67660557	C7Y8YACXX_8_7964.sorted.filtered_peak_1082	69	.	3.25474	9.67031	6.98791
chr1	67740416	67740666	C7Y8YACXX_8_7964.sorted.filtered_peak_1083	13	.	2.54156	3.56563	1.33170
chr1	67751683	67751933	C7Y8YACXX_8_7964.sorted.filtered_peak_1084	14	.	2.59597	3.73706	1.49289
chr1	67760524	67761187	C7Y8YACXX_8_7964.sorted.filtered_peak_1085	27	.	2.92058	5.16331	2.75536
chr1	67772772	67773627	C7Y8YACXX_8_7964.sorted.filtered_peak_1086	34	.	2.64153	5.95928	3.48903
chr1	67798635	67799427	C7Y8YACXX_8_7964.sorted.filtered_peak_1087	71	.	3.34970	9.86983	7.18169
chr1	67805468	67805829	C7Y8YACXX_8_7964.sorted.filtered_peak_1088	13	.	2.21099	3.63858	1.39768
chr1	67808049	67808299	C7Y8YACXX_8_7964.sorted.filtered_peak_1089	12	.	2.30154	3.52801	1.29845
chr1	67894759	67895018	C7Y8YACXX_8_7964.sorted.filtered_peak_1090	14	.	1.99555	3.73926	1.48570
chr1	67895236	67895582	C7Y8YACXX_8_7964.sorted.filtered_peak_1091	18	.	2.07548	4.16272	1.85316
chr1	67896003	67896923	C7Y8YACXX_8_7964.sorted.filtered_peak_1092	126	.	3.59783	15.56743	12.61739
chr1	67966155	67966480	C7Y8YACXX_8_7964.sorted.filtered_peak_1093	27	.	2.90501	5.12426	2.70901
chr1	68150324	68151986	C7Y8YACXX_8_7964.sorted.filtered_peak_1094	101	.	2.96358	12.89360	10.14014
chr1	68962272	68963138	C7Y8YACXX_8_7964.sorted.filtered_peak_1095	53	.	3.17636	7.98418	5.38827
chr1	70472652	70472906	C7Y8YACXX_8_7964.sorted.filtered_peak_1096	19	.	2.76490	4.24532	1.93080
chr1	70670922	70671697	C7Y8YACXX_8_7964.sorted.filtered_peak_1097	163	.	4.54909	19.44980	16.39249
chr1	70686805	70687723	C7Y8YACXX_8_7964.sorted.filtered_peak_1098	164	.	4.27842	19.46737	16.40040
chr1	70693309	70693587	C7Y8YACXX_8_7964.sorted.filtered_peak_1099	16	.	2.49333	3.88660	1.61009
chr1	70819633	70820849	C7Y8YACXX_8_7964.sorted.filtered_peak_1100	89	.	3.66159	11.74439	8.97989
chr1	70876160	70877204	C7Y8YACXX_8_7964.sorted.filtered_peak_1101	151	.	4.22542	18.19104	15.17188
chr1	70960231	70960481	C7Y8YACXX_8_7964.sorted.filtered_peak_1102	12	.	2.47629	3.45595	1.24711
chr1	71512985	71513517	C7Y8YACXX_8_7964.sorted.filtered_peak_1103	15	.	2.36741	3.78466	1.52761
chr1	71515707	71515959	C7Y8YACXX_8_7964.sorted.filtered_peak_1104	23	.	2.60621	4.72848	2.34737
chr1	71546457	71547296	C7Y8YACXX_8_7964.sorted.filtered_peak_1105	134	.	4.19799	16.43195	13.47744
chr1	72748472	72748967	C7Y8YACXX_8_7964.sorted.filtered_peak_1106	36	.	2.90494	6.15115	3.65313
chr1	74663361	74664378	C7Y8YACXX_8_7964.sorted.filtered_peak_1107	92	.	3.54834	12.04476	9.25241
chr1	75045076	75045360	C7Y8YACXX_8_7964.sorted.filtered_peak_1108	25	.	2.87100	4.93022	2.54953
chr1	75198378	75199679	C7Y8YACXX_8_7964.sorted.filtered_peak_1109	73	.	3.18886	9.95466	7.31859
chr1	76189875	76190730	C7Y8YACXX_8_7964.sorted.filtered_peak_1110	128	.	3.92748	15.71944	12.80767
chr1	76251381	76252502	C7Y8YACXX_8_7964.sorted.filtered_peak_1111	90	.	3.60322	11.76562	9.03512
chr1	76457261	76457564	C7Y8YACXX_8_7964.sorted.filtered_peak_1112	15	.	2.51082	3.76046	1.50398
chr1	76489323	76489817	C7Y8YACXX_8_7964.sorted.filtered_peak_1113	74	.	3.88566	10.18659	7.47671
chr1	76540109	76540747	C7Y8YACXX_8_7964.sorted.filtered_peak_1114	42	.	3.13613	6.73312	4.20107
chr1	76619884	76620553	C7Y8YACXX_8_7964.sorted.filtered_peak_1115	57	.	3.40886	8.36268	5.73297
chr1	76760280	76760530	C7Y8YACXX_8_7964.sorted.filtered_peak_1116	23	.	2.67157	4.76998	2.39387
chr1	77684578	77685302	C7Y8YACXX_8_7964.sorted.filtered_peak_1117	104	.	4.12266	13.24700	10.43123
chr1	78147936	78149598	C7Y8YACXX_8_7964.sorted.filtered_peak_1118	142	.	3.35983	17.21003	14.22136
chr1	78224823	78225820	C7Y8YACXX_8_7964.sorted.filtered_peak_1119	87	.	3.68024	11.50699	8.72346
chr1	78245071	78245622	C7Y8YACXX_8_7964.sorted.filtered_peak_1120	65	.	3.46817	9.16579	6.53474
chr1	78347736	78348202	C7Y8YACXX_8_7964.sorted.filtered_peak_1121	18	.	2.75470	4.20622	1.89387
chr1	78443852	78445409	C7Y8YACXX_8_7964.sorted.filtered_peak_1122	128	.	3.53816	15.77408	12.81802
chr1	78469970	78471057	C7Y8YACXX_8_7964.sorted.filtered_peak_1123	101	.	3.57073	12.96920	10.17037
chr1	78579995	78580424	C7Y8YACXX_8_7964.sorted.filtered_peak_1124	43	.	3.31960	6.85376	4.32152
chr1	79083301	79083551	C7Y8YACXX_8_7964.sorted.filtered_peak_1125	19	.	2.40441	4.22255	1.90564
chr1	79085800	79086087	C7Y8YACXX_8_7964.sorted.filtered_peak_1126	11	.	2.15715	3.36884	1.17482
chr1	79115349	79115618	C7Y8YACXX_8_7964.sorted.filtered_peak_1127	31	.	2.77243	5.62849	3.19115
chr1	79506415	79506665	C7Y8YACXX_8_7964.sorted.filtered_peak_1128	18	.	2.50322	4.14227	1.85019
chr1	81856700	81857198	C7Y8YACXX_8_7964.sorted.filtered_peak_1129	13	.	2.48044	3.53940	1.31046
chr1	84326263	84326736	C7Y8YACXX_8_7964.sorted.filtered_peak_1130	16	.	2.57695	3.88469	1.61282
chr1	84464704	84465337	C7Y8YACXX_8_7964.sorted.filtered_peak_1131	25	.	2.60956	4.92169	2.54082
chr1	84543292	84544065	C7Y8YACXX_8_7964.sorted.filtered_peak_1132	30	.	2.84301	5.48975	3.05177
chr1	84556455	84556855	C7Y8YACXX_8_7964.sorted.filtered_peak_1133	17	.	2.60100	4.05471	1.76174
chr1	84609760	84610302	C7Y8YACXX_8_7964.sorted.filtered_peak_1134	68	.	3.43062	9.57446	6.88415
chr1	84610853	84611248	C7Y8YACXX_8_7964.sorted.filtered_peak_1135	14	.	2.22971	3.68101	1.43483
chr1	84713104	84713542	C7Y8YACXX_8_7964.sorted.filtered_peak_1136	10	.	2.44395	3.28834	1.09959
chr1	84764046	84764385	C7Y8YACXX_8_7964.sorted.filtered_peak_1137	30	.	2.79569	5.44337	3.01784
chr1	84768583	84768907	C7Y8YACXX_8_7964.sorted.filtered_peak_1138	15	.	2.44380	3.84726	1.57564
chr1	84899274	84899834	C7Y8YACXX_8_7964.sorted.filtered_peak_1139	41	.	3.01978	6.61918	4.11210
chr1	84907657	84908362	C7Y8YACXX_8_7964.sorted.filtered_peak_1140	63	.	4.07446	8.96656	6.31257
chr1	84944785	84945571	C7Y8YACXX_8_7964.sorted.filtered_peak_1141	97	.	3.89219	12.54138	9.74971
chr1	84971425	84972691	C7Y8YACXX_8_7964.sorted.filtered_peak_1142	128	.	3.56217	15.80566	12.87156
chr1	85039602	85040713	C7Y8YACXX_8_7964.sorted.filtered_peak_1143	77	.	3.29076	10.43656	7.74472
chr1	85086249	85086886	C7Y8YACXX_8_7964.sorted.filtered_peak_1144	60	.	3.45084	8.70339	6.06327
chr1	85155611	85156690	C7Y8YACXX_8_7964.sorted.filtered_peak_1145	131	.	3.68182	16.11022	13.15191
chr1	85248206	85248550	C7Y8YACXX_8_7964.sorted.filtered_peak_1146	14	.	2.47702	3.74609	1.49121
chr1	85320216	85320753	C7Y8YACXX_8_7964.sorted.filtered_peak_1147	17	.	2.48278	3.98835	1.70431
chr1	85328236	85328778	C7Y8YACXX_8_7964.sorted.filtered_peak_1148	26	.	2.81159	5.05462	2.66425
chr1	85410398	85411261	C7Y8YACXX_8_7964.sorted.filtered_peak_1149	66	.	3.39872	9.29359	6.63310
chr1	85439374	85439960	C7Y8YACXX_8_7964.sorted.filtered_peak_1150	27	.	2.67993	5.13400	2.72639
chr1	85454130	85454810	C7Y8YACXX_8_7964.sorted.filtered_peak_1151	26	.	3.02422	5.06475	2.66381
chr1	85462248	85463371	C7Y8YACXX_8_7964.sorted.filtered_peak_1152	20	.	2.33798	4.38686	2.05623
chr1	85527716	85528345	C7Y8YACXX_8_7964.sorted.filtered_peak_1153	88	.	4.06919	11.63465	8.87333
chr1	85666433	85667478	C7Y8YACXX_8_7964.sorted.filtered_peak_1154	30	.	2.82510	5.46903	3.04039
chr1	85725026	85725871	C7Y8YACXX_8_7964.sorted.filtered_peak_1155	83	.	3.61066	11.01813	8.31168
chr1	85741806	85742811	C7Y8YACXX_8_7964.sorted.filtered_peak_1156	207	.	4.39970	24.05960	20.78766
chr1	85763673	85764247	C7Y8YACXX_8_7964.sorted.filtered_peak_1157	41	.	3.04018	6.66891	4.15722
chr1	86042724	86043075	C7Y8YACXX_8_7964.sorted.filtered_peak_1158	15	.	2.41717	3.81205	1.55881
chr1	86173765	86174503	C7Y8YACXX_8_7964.sorted.filtered_peak_1159	77	.	3.64084	10.40925	7.73494
chr1	86846000	86846435	C7Y8YACXX_8_7964.sorted.filtered_peak_1160	16	.	2.59028	3.92465	1.64380
chr1	86861472	86862455	C7Y8YACXX_8_7964.sorted.filtered_peak_1161	105	.	4.08724	13.35484	10.50964
chr1	87169629	87171299	C7Y8YACXX_8_7964.sorted.filtered_peak_1162	105	.	3.38945	13.36497	10.55473
chr1	87299297	87299654	C7Y8YACXX_8_7964.sorted.filtered_peak_1163	13	.	2.53256	3.53958	1.30945
chr1	87379366	87380907	C7Y8YACXX_8_7964.sorted.filtered_peak_1164	106	.	3.26399	13.47789	10.67360
chr1	87381099	87381449	C7Y8YACXX_8_7964.sorted.filtered_peak_1165	18	.	2.06530	4.15225	1.83729
chr1	87597523	87597816	C7Y8YACXX_8_7964.sorted.filtered_peak_1166	31	.	2.89105	5.63557	3.18463
chr1	87793998	87794704	C7Y8YACXX_8_7964.sorted.filtered_peak_1167	65	.	2.58879	9.19734	6.52745
chr1	87797062	87797431	C7Y8YACXX_8_7964.sorted.filtered_peak_1168	15	.	1.82524	3.84901	1.57715
chr1	87800717	87801169	C7Y8YACXX_8_7964.sorted.filtered_peak_1169	19	.	2.04284	4.26525	1.94464
chr1	87869950	87870504	C7Y8YACXX_8_7964.sorted.filtered_peak_1170	51	.	3.19994	7.74383	5.16008
chr1	87901098	87901528	C7Y8YACXX_8_7964.sorted.filtered_peak_1171	52	.	3.55392	7.88478	5.29352
chr1	87915028	87915751	C7Y8YACXX_8_7964.sorted.filtered_peak_1172	40	.	3.03926	6.58893	4.08132
chr1	88123739	88124034	C7Y8YACXX_8_7964.sorted.filtered_peak_1173	16	.	2.66587	3.92785	1.64185
chr1	88419379	88419656	C7Y8YACXX_8_7964.sorted.filtered_peak_1174	22	.	2.84602	4.64491	2.28480
chr1	89149420	89150894	C7Y8YACXX_8_7964.sorted.filtered_peak_1175	158	.	3.73572	18.92409	15.87849
chr1	89356340	89357606	C7Y8YACXX_8_7964.sorted.filtered_peak_1176	100	.	3.27381	12.77190	10.02211
chr1	89457932	89459061	C7Y8YACXX_8_7964.sorted.filtered_peak_1177	79	.	3.14163	10.65374	7.92523
chr1	89488071	89488658	C7Y8YACXX_8_7964.sorted.filtered_peak_1178	54	.	3.43686	8.03667	5.41958
chr1	89530800	89531123	C7Y8YACXX_8_7964.sorted.filtered_peak_1179	52	.	3.50583	7.83463	5.25455
chr1	89535641	89535920	C7Y8YACXX_8_7964.sorted.filtered_peak_1180	14	.	2.59385	3.71941	1.46459
chr1	89591474	89592140	C7Y8YACXX_8_7964.sorted.filtered_peak_1181	47	.	2.85560	7.33262	4.77920
chr1	89594528	89594920	C7Y8YACXX_8_7964.sorted.filtered_peak_1182	25	.	2.39947	4.92227	2.53270
chr1	89664468	89664741	C7Y8YACXX_8_7964.sorted.filtered_peak_1183	31	.	2.60024	5.62767	3.17679
chr1	89740077	89740418	C7Y8YACXX_8_7964.sorted.filtered_peak_1184	34	.	2.49192	5.89843	3.44234
chr1	89752493	89753131	C7Y8YACXX_8_7964.sorted.filtered_peak_1185	71	.	3.43239	9.79322	7.12161
chr1	89760900	89761248	C7Y8YACXX_8_7964.sorted.filtered_peak_1186	50	.	3.23706	7.66219	5.08658
chr1	89776082	89776468	C7Y8YACXX_8_7964.sorted.filtered_peak_1187	45	.	3.23729	7.11425	4.57210
chr1	89823883	89824229	C7Y8YACXX_8_7964.sorted.filtered_peak_1188	24	.	2.73406	4.86355	2.47754
chr1	89849621	89849877	C7Y8YACXX_8_7964.sorted.filtered_peak_1189	10	.	2.43055	3.25036	1.06790
chr1	89916606	89916919	C7Y8YACXX_8_7964.sorted.filtered_peak_1190	36	.	3.08559	6.15605	3.67756
chr1	89920578	89920877	C7Y8YACXX_8_7964.sorted.filtered_peak_1191	28	.	2.86005	5.30975	2.88977
chr1	89948719	89949102	C7Y8YACXX_8_7964.sorted.filtered_peak_1192	15	.	2.49041	3.83893	1.57242
chr1	89953435	89953737	C7Y8YACXX_8_7964.sorted.filtered_peak_1193	15	.	2.43457	3.75732	1.50075
chr1	89989674	89991240	C7Y8YACXX_8_7964.sorted.filtered_peak_1194	63	.	2.99087	8.93090	6.30269
chr1	90011003	90011615	C7Y8YACXX_8_7964.sorted.filtered_peak_1195	25	.	2.74443	4.91927	2.54818
chr1	90018278	90018656	C7Y8YACXX_8_7964.sorted.filtered_peak_1196	17	.	2.54827	4.00872	1.72110
chr1	90074539	90074835	C7Y8YACXX_8_7964.sorted.filtered_peak_1197	26	.	2.16929	5.08751	2.69412
chr1	90077283	90077582	C7Y8YACXX_8_7964.sorted.filtered_peak_1198	35	.	2.35834	5.97121	3.50061
chr1	90098089	90099136	C7Y8YACXX_8_7964.sorted.filtered_peak_1199	97	.	3.11873	12.51899	9.73038
chr1	90185104	90185400	C7Y8YACXX_8_7964.sorted.filtered_peak_1200	28	.	2.53892	5.25815	2.84075
chr1	90186880	90187259	C7Y8YACXX_8_7964.sorted.filtered_peak_1201	40	.	2.68779	6.58368	4.07446
chr1	90190167	90190568	C7Y8YACXX_8_7964.sorted.filtered_peak_1202	29	.	2.53466	5.42108	2.99086
chr1	90204654	90205771	C7Y8YACXX_8_7964.sorted.filtered_peak_1203	38	.	2.71482	6.29051	3.80464
chr1	90223323	90223715	C7Y8YACXX_8_7964.sorted.filtered_peak_1204	16	.	2.32743	3.97569	1.69738
chr1	90228378	90229120	C7Y8YACXX_8_7964.sorted.filtered_peak_1205	48	.	3.06991	7.32519	4.80852
chr1	90270238	90270547	C7Y8YACXX_8_7964.sorted.filtered_peak_1206	28	.	2.84846	5.26634	2.84645
chr1	90286298	90287402	C7Y8YACXX_8_7964.sorted.filtered_peak_1207	35	.	2.74292	6.02010	3.54521
chr1	90308763	90309748	C7Y8YACXX_8_7964.sorted.filtered_peak_1208	42	.	2.77441	6.79968	4.28677
chr1	90321257	90321562	C7Y8YACXX_8_7964.sorted.filtered_peak_1209	32	.	2.92553	5.75935	3.29797
chr1	90452759	90453129	C7Y8YACXX_8_7964.sorted.filtered_peak_1210	30	.	2.97920	5.51578	3.07609
chr1	90460226	90461303	C7Y8YACXX_8_7964.sorted.filtered_peak_1211	90	.	3.52225	11.84291	9.07433
chr1	91317037	91317552	C7Y8YACXX_8_7964.sorted.filtered_peak_1212	45	.	3.18010	7.13532	4.58911
chr1	91486847	91488294	C7Y8YACXX_8_7964.sorted.filtered_peak_1213	113	.	3.48155	14.17723	11.35237
chr1	91582465	91582749	C7Y8YACXX_8_7964.sorted.filtered_peak_1214	16	.	2.63801	3.99123	1.69858
chr1	91590289	91590809	C7Y8YACXX_8_7964.sorted.filtered_peak_1215	27	.	2.70675	5.13598	2.73676
chr1	91630420	91631046	C7Y8YACXX_8_7964.sorted.filtered_peak_1216	17	.	2.56173	4.05860	1.76643
chr1	91852680	91853235	C7Y8YACXX_8_7964.sorted.filtered_peak_1217	1935	.	13.94949	199.49002	193.53207
chr1	91966027	91967298	C7Y8YACXX_8_7964.sorted.filtered_peak_1218	95	.	3.22303	12.36344	9.58036
chr1	92014308	92015208	C7Y8YACXX_8_7964.sorted.filtered_peak_1219	38	.	2.69638	6.35484	3.89676
chr1	92021280	92022315	C7Y8YACXX_8_7964.sorted.filtered_peak_1220	81	.	3.09924	10.82832	8.11012
chr1	92057274	92057547	C7Y8YACXX_8_7964.sorted.filtered_peak_1221	18	.	2.47319	4.20049	1.89328
chr1	92058319	92058591	C7Y8YACXX_8_7964.sorted.filtered_peak_1222	26	.	2.71706	5.01771	2.61380
chr1	92163024	92163705	C7Y8YACXX_8_7964.sorted.filtered_peak_1223	38	.	3.02199	6.35570	3.86501
chr1	92178939	92179470	C7Y8YACXX_8_7964.sorted.filtered_peak_1224	63	.	3.47945	9.01059	6.37588
chr1	92219542	92220116	C7Y8YACXX_8_7964.sorted.filtered_peak_1225	24	.	2.60201	4.84610	2.46143
chr1	92269330	92270789	C7Y8YACXX_8_7964.sorted.filtered_peak_1226	84	.	3.27023	11.25719	8.49305
chr1	92350840	92352039	C7Y8YACXX_8_7964.sorted.filtered_peak_1227	36	.	2.65803	6.08901	3.63727
chr1	92413889	92414658	C7Y8YACXX_8_7964.sorted.filtered_peak_1228	42	.	3.26031	6.69641	4.20424
chr1	92545787	92546441	C7Y8YACXX_8_7964.sorted.filtered_peak_1229	75	.	3.71880	10.31640	7.59382
chr1	92646251	92646562	C7Y8YACXX_8_7964.sorted.filtered_peak_1230	10	.	2.42048	3.22339	1.04761
chr1	92764017	92765080	C7Y8YACXX_8_7964.sorted.filtered_peak_1231	80	.	3.50936	10.75776	8.05262
chr1	92781297	92782035	C7Y8YACXX_8_7964.sorted.filtered_peak_1232	111	.	3.79327	14.04331	11.16332
chr1	92788979	92789966	C7Y8YACXX_8_7964.sorted.filtered_peak_1233	32	.	2.97006	5.70689	3.24877
chr1	92831007	92831795	C7Y8YACXX_8_7964.sorted.filtered_peak_1234	56	.	3.22698	8.18713	5.62274
chr1	92939769	92940096	C7Y8YACXX_8_7964.sorted.filtered_peak_1235	16	.	2.30279	3.95685	1.67478
chr1	92950721	92952727	C7Y8YACXX_8_7964.sorted.filtered_peak_1236	38	.	2.20548	6.31851	3.83305
chr1	93002223	93003304	C7Y8YACXX_8_7964.sorted.filtered_peak_1237	76	.	3.35975	10.36790	7.69605
chr1	93003590	93003923	C7Y8YACXX_8_7964.sorted.filtered_peak_1238	54	.	3.00811	8.00515	5.40112
chr1	93016999	93017249	C7Y8YACXX_8_7964.sorted.filtered_peak_1239	10	.	2.40192	3.17082	1.00298
chr1	93028992	93029464	C7Y8YACXX_8_7964.sorted.filtered_peak_1240	19	.	2.63402	4.32280	1.99671
chr1	93049378	93050364	C7Y8YACXX_8_7964.sorted.filtered_peak_1241	36	.	2.60628	6.08784	3.61911
chr1	93214696	93214949	C7Y8YACXX_8_7964.sorted.filtered_peak_1242	18	.	2.76853	4.22783	1.89945
chr1	93249499	93250089	C7Y8YACXX_8_7964.sorted.filtered_peak_1243	36	.	3.15658	6.15263	3.66661
chr1	93250285	93250956	C7Y8YACXX_8_7964.sorted.filtered_peak_1244	19	.	2.62714	4.21914	1.90097
chr1	93297140	93298065	C7Y8YACXX_8_7964.sorted.filtered_peak_1245	219	.	4.61399	25.22905	21.90347
chr1	93324190	93324822	C7Y8YACXX_8_7964.sorted.filtered_peak_1246	45	.	3.23624	7.13365	4.59221
chr1	93342988	93343566	C7Y8YACXX_8_7964.sorted.filtered_peak_1247	21	.	2.74419	4.47307	2.13486
chr1	93348588	93349171	C7Y8YACXX_8_7964.sorted.filtered_peak_1248	23	.	2.91966	4.76608	2.39928
chr1	93416762	93417100	C7Y8YACXX_8_7964.sorted.filtered_peak_1249	18	.	2.55144	4.13189	1.82733
chr1	93426055	93426543	C7Y8YACXX_8_7964.sorted.filtered_peak_1250	15	.	1.96289	3.85663	1.58616
chr1	93426735	93428319	C7Y8YACXX_8_7964.sorted.filtered_peak_1251	41	.	2.44125	6.66645	4.13935
chr1	93438742	93439296	C7Y8YACXX_8_7964.sorted.filtered_peak_1252	12	.	2.16100	3.46864	1.25353
chr1	93446558	93447097	C7Y8YACXX_8_7964.sorted.filtered_peak_1253	63	.	3.21761	8.92309	6.32403
chr1	93456400	93456812	C7Y8YACXX_8_7964.sorted.filtered_peak_1254	44	.	2.98008	7.02422	4.48842
chr1	93459495	93459820	C7Y8YACXX_8_7964.sorted.filtered_peak_1255	14	.	2.24479	3.67090	1.42750
chr1	93486984	93487462	C7Y8YACXX_8_7964.sorted.filtered_peak_1256	36	.	3.32187	6.10761	3.63370
chr1	93507657	93508604	C7Y8YACXX_8_7964.sorted.filtered_peak_1257	64	.	3.58024	9.11995	6.49808
chr1	93544226	93545120	C7Y8YACXX_8_7964.sorted.filtered_peak_1258	85	.	3.43079	11.24678	8.50206
chr1	93645094	93647095	C7Y8YACXX_8_7964.sorted.filtered_peak_1259	138	.	3.33884	16.86032	13.87577
chr1	93684971	93685434	C7Y8YACXX_8_7964.sorted.filtered_peak_1260	43	.	3.34285	6.87267	4.34154
chr1	93810955	93812430	C7Y8YACXX_8_7964.sorted.filtered_peak_1261	83	.	2.98777	11.02247	8.33568
chr1	94181141	94181425	C7Y8YACXX_8_7964.sorted.filtered_peak_1262	12	.	2.36062	3.42091	1.22998
chr1	94311562	94312430	C7Y8YACXX_8_7964.sorted.filtered_peak_1263	51	.	2.56305	7.75106	5.17865
chr1	94312682	94313672	C7Y8YACXX_8_7964.sorted.filtered_peak_1264	99	.	3.21171	12.77933	9.94608
chr1	94344000	94345052	C7Y8YACXX_8_7964.sorted.filtered_peak_1265	63	.	3.26500	9.01087	6.38884
chr1	94374061	94375623	C7Y8YACXX_8_7964.sorted.filtered_peak_1266	104	.	3.52577	13.29929	10.45966
chr1	94482936	94483429	C7Y8YACXX_8_7964.sorted.filtered_peak_1267	52	.	3.22093	7.86047	5.27921
chr1	94883331	94884493	C7Y8YACXX_8_7964.sorted.filtered_peak_1268	129	.	3.57378	15.87882	12.96018
chr1	95067972	95068429	C7Y8YACXX_8_7964.sorted.filtered_peak_1269	63	.	3.61832	9.02773	6.37859
chr1	95320060	95320464	C7Y8YACXX_8_7964.sorted.filtered_peak_1270	48	.	3.38830	7.37732	4.81485
chr1	95508788	95509155	C7Y8YACXX_8_7964.sorted.filtered_peak_1271	20	.	2.77092	4.32236	2.00620
chr1	95538068	95538959	C7Y8YACXX_8_7964.sorted.filtered_peak_1272	163	.	4.43245	19.46101	16.38016
chr1	95699259	95700154	C7Y8YACXX_8_7964.sorted.filtered_peak_1273	134	.	4.18530	16.35916	13.41308
chr1	97186983	97188343	C7Y8YACXX_8_7964.sorted.filtered_peak_1274	70	.	3.33078	9.73786	7.07470
chr1	97290232	97290608	C7Y8YACXX_8_7964.sorted.filtered_peak_1275	20	.	2.79943	4.38908	2.05957
chr1	98255180	98255753	C7Y8YACXX_8_7964.sorted.filtered_peak_1276	26	.	2.77167	4.99566	2.60344
chr1	98366548	98366957	C7Y8YACXX_8_7964.sorted.filtered_peak_1277	11	.	2.41221	3.38649	1.19226
chr1	98385847	98387171	C7Y8YACXX_8_7964.sorted.filtered_peak_1278	80	.	3.31118	10.76070	8.01648
chr1	98407824	98408449	C7Y8YACXX_8_7964.sorted.filtered_peak_1279	50	.	3.35203	7.58719	5.02691
chr1	98519497	98520035	C7Y8YACXX_8_7964.sorted.filtered_peak_1280	41	.	3.04896	6.61299	4.11955
chr1	98772515	98772859	C7Y8YACXX_8_7964.sorted.filtered_peak_1281	12	.	2.49230	3.42522	1.21338
chr1	98789341	98789745	C7Y8YACXX_8_7964.sorted.filtered_peak_1282	38	.	3.09743	6.31038	3.82355
chr1	98854070	98854449	C7Y8YACXX_8_7964.sorted.filtered_peak_1283	45	.	3.28628	7.10374	4.55814
chr1	98871219	98871654	C7Y8YACXX_8_7964.sorted.filtered_peak_1284	30	.	2.70605	5.52686	3.09208
chr1	99061890	99062341	C7Y8YACXX_8_7964.sorted.filtered_peak_1285	15	.	2.62758	3.82428	1.55885
chr1	99336666	99337664	C7Y8YACXX_8_7964.sorted.filtered_peak_1286	48	.	3.35801	7.36850	4.82949
chr1	100231947	100232311	C7Y8YACXX_8_7964.sorted.filtered_peak_1287	22	.	2.82533	4.65627	2.29670
chr1	100274260	100274651	C7Y8YACXX_8_7964.sorted.filtered_peak_1288	22	.	2.75329	4.58878	2.23462
chr1	100286076	100286596	C7Y8YACXX_8_7964.sorted.filtered_peak_1289	20	.	2.79715	4.34453	2.01859
chr1	100315320	100315975	C7Y8YACXX_8_7964.sorted.filtered_peak_1290	59	.	3.56124	8.61451	5.99840
chr1	100434917	100436156	C7Y8YACXX_8_7964.sorted.filtered_peak_1291	59	.	3.39566	8.53485	5.91990
chr1	100494285	100494824	C7Y8YACXX_8_7964.sorted.filtered_peak_1292	70	.	3.80165	9.77121	7.09122
chr1	100503214	100504878	C7Y8YACXX_8_7964.sorted.filtered_peak_1293	57	.	2.71205	8.39364	5.78581
chr1	100597902	100599144	C7Y8YACXX_8_7964.sorted.filtered_peak_1294	120	.	3.56241	14.95434	12.08195
chr1	100714651	100715734	C7Y8YACXX_8_7964.sorted.filtered_peak_1295	69	.	3.46526	9.61411	6.94704
chr1	100731168	100732314	C7Y8YACXX_8_7964.sorted.filtered_peak_1296	96	.	3.71041	12.39109	9.60372
chr1	100816612	100818365	C7Y8YACXX_8_7964.sorted.filtered_peak_1297	59	.	2.66140	8.52337	5.90974
chr1	100865897	100866425	C7Y8YACXX_8_7964.sorted.filtered_peak_1298	65	.	3.29387	9.19030	6.54507
chr1	100905639	100906123	C7Y8YACXX_8_7964.sorted.filtered_peak_1299	98	.	3.48792	12.63092	9.80886
chr1	100918174	100918511	C7Y8YACXX_8_7964.sorted.filtered_peak_1300	38	.	2.79663	6.34859	3.85137
chr1	101360265	101360850	C7Y8YACXX_8_7964.sorted.filtered_peak_1301	13	.	2.02569	3.63614	1.39770
chr1	101361027	101362174	C7Y8YACXX_8_7964.sorted.filtered_peak_1302	74	.	3.03221	10.13494	7.44260
chr1	101392946	101393384	C7Y8YACXX_8_7964.sorted.filtered_peak_1303	28	.	2.76680	5.23482	2.82389
chr1	101406588	101406865	C7Y8YACXX_8_7964.sorted.filtered_peak_1304	19	.	2.79413	4.32334	1.99363
chr1	101415129	101415436	C7Y8YACXX_8_7964.sorted.filtered_peak_1305	27	.	3.05010	5.19498	2.79846
chr1	101490838	101491771	C7Y8YACXX_8_7964.sorted.filtered_peak_1306	80	.	3.44926	10.74492	8.02170
chr1	101547068	101547402	C7Y8YACXX_8_7964.sorted.filtered_peak_1307	24	.	2.81642	4.87003	2.47958
chr1	101577491	101578099	C7Y8YACXX_8_7964.sorted.filtered_peak_1308	68	.	3.76983	9.47625	6.82466
chr1	101588037	101588417	C7Y8YACXX_8_7964.sorted.filtered_peak_1309	42	.	3.30646	6.77794	4.25712
chr1	101593649	101594391	C7Y8YACXX_8_7964.sorted.filtered_peak_1310	24	.	2.72212	4.80772	2.43796
chr1	101602275	101602999	C7Y8YACXX_8_7964.sorted.filtered_peak_1311	22	.	2.58627	4.60187	2.26284
chr1	101621826	101622076	C7Y8YACXX_8_7964.sorted.filtered_peak_1312	20	.	2.79371	4.32782	2.00737
chr1	101644033	101644948	C7Y8YACXX_8_7964.sorted.filtered_peak_1313	35	.	3.00570	6.01319	3.56589
chr1	101664746	101665039	C7Y8YACXX_8_7964.sorted.filtered_peak_1314	26	.	2.97448	5.07949	2.67002
chr1	101701157	101702502	C7Y8YACXX_8_7964.sorted.filtered_peak_1315	33	.	2.25210	5.74588	3.30635
chr1	101704404	101704746	C7Y8YACXX_8_7964.sorted.filtered_peak_1316	37	.	2.29300	6.19436	3.71356
chr1	101723324	101723707	C7Y8YACXX_8_7964.sorted.filtered_peak_1317	17	.	2.48310	4.06149	1.76395
chr1	101744437	101744721	C7Y8YACXX_8_7964.sorted.filtered_peak_1318	25	.	2.68632	4.92542	2.53596
chr1	101774835	101775684	C7Y8YACXX_8_7964.sorted.filtered_peak_1319	28	.	2.55817	5.29541	2.87650
chr1	101822979	101823362	C7Y8YACXX_8_7964.sorted.filtered_peak_1320	41	.	3.25897	6.71828	4.19466
chr1	101833108	101833358	C7Y8YACXX_8_7964.sorted.filtered_peak_1321	15	.	2.48493	3.84274	1.59097
chr1	101836782	101837203	C7Y8YACXX_8_7964.sorted.filtered_peak_1322	55	.	3.68410	8.13010	5.53316
chr1	102633045	102633453	C7Y8YACXX_8_7964.sorted.filtered_peak_1323	14	.	2.60268	3.75329	1.49868
chr1	103377171	103377421	C7Y8YACXX_8_7964.sorted.filtered_peak_1324	22	.	2.87991	4.63206	2.26753
chr1	104057573	104057901	C7Y8YACXX_8_7964.sorted.filtered_peak_1325	38	.	3.33587	6.37673	3.88030
chr1	104067841	104069022	C7Y8YACXX_8_7964.sorted.filtered_peak_1326	128	.	3.65344	15.71691	12.80554
chr1	107599078	107600233	C7Y8YACXX_8_7964.sorted.filtered_peak_1327	46	.	2.99811	7.23127	4.67811
chr1	108328569	108329382	C7Y8YACXX_8_7964.sorted.filtered_peak_1328	18	.	2.46629	4.17153	1.86366
chr1	108346758	108347079	C7Y8YACXX_8_7964.sorted.filtered_peak_1329	30	.	3.03595	5.53453	3.08677
chr1	108479460	108479710	C7Y8YACXX_8_7964.sorted.filtered_peak_1330	16	.	2.41489	3.89232	1.61313
chr1	108507040	108507809	C7Y8YACXX_8_7964.sorted.filtered_peak_1331	17	.	2.43371	4.01485	1.72965
chr1	108668232	108668511	C7Y8YACXX_8_7964.sorted.filtered_peak_1332	25	.	2.78796	4.98048	2.58071
chr1	108742229	108743798	C7Y8YACXX_8_7964.sorted.filtered_peak_1333	55	.	3.11008	8.13001	5.53772
chr1	109054962	109055244	C7Y8YACXX_8_7964.sorted.filtered_peak_1334	13	.	2.53569	3.55403	1.32602
chr1	109102310	109103449	C7Y8YACXX_8_7964.sorted.filtered_peak_1335	78	.	2.98616	10.56448	7.88342
chr1	109112789	109113039	C7Y8YACXX_8_7964.sorted.filtered_peak_1336	22	.	2.74270	4.65904	2.29372
chr1	109133540	109134128	C7Y8YACXX_8_7964.sorted.filtered_peak_1337	64	.	3.62654	9.04864	6.41807
chr1	109187638	109187975	C7Y8YACXX_8_7964.sorted.filtered_peak_1338	19	.	2.10077	4.21391	1.90761
chr1	109189096	109189848	C7Y8YACXX_8_7964.sorted.filtered_peak_1339	141	.	3.77541	17.12957	14.13629
chr1	109203522	109204253	C7Y8YACXX_8_7964.sorted.filtered_peak_1340	124	.	4.11154	15.38469	12.47226
chr1	109234495	109235959	C7Y8YACXX_8_7964.sorted.filtered_peak_1341	114	.	3.39289	14.32759	11.45973
chr1	109246109	109246842	C7Y8YACXX_8_7964.sorted.filtered_peak_1342	61	.	3.13234	8.71183	6.12692
chr1	109288941	109289828	C7Y8YACXX_8_7964.sorted.filtered_peak_1343	173	.	4.18310	20.53412	17.38917
chr1	109370945	109371423	C7Y8YACXX_8_7964.sorted.filtered_peak_1344	15	.	2.47805	3.77704	1.51767
chr1	109419328	109420296	C7Y8YACXX_8_7964.sorted.filtered_peak_1345	100	.	3.80452	12.79897	10.00482
chr1	109440529	109441232	C7Y8YACXX_8_7964.sorted.filtered_peak_1346	21	.	2.84461	4.51273	2.16657
chr1	109499261	109499762	C7Y8YACXX_8_7964.sorted.filtered_peak_1347	75	.	3.65472	10.22473	7.53393
chr1	109505614	109506331	C7Y8YACXX_8_7964.sorted.filtered_peak_1348	153	.	4.69766	18.40660	15.34405
chr1	109583974	109585389	C7Y8YACXX_8_7964.sorted.filtered_peak_1349	114	.	3.71482	14.28147	11.42415
chr1	109618264	109619030	C7Y8YACXX_8_7964.sorted.filtered_peak_1350	123	.	4.69944	15.28599	12.38526
chr1	109632995	109633829	C7Y8YACXX_8_7964.sorted.filtered_peak_1351	113	.	3.95472	14.25714	11.39023
chr1	109642430	109643841	C7Y8YACXX_8_7964.sorted.filtered_peak_1352	88	.	3.40161	11.61040	8.87592
chr1	109655437	109655770	C7Y8YACXX_8_7964.sorted.filtered_peak_1353	25	.	2.34218	4.98463	2.59020
chr1	109656199	109656944	C7Y8YACXX_8_7964.sorted.filtered_peak_1354	151	.	4.10565	18.17813	15.15772
chr1	109704674	109705724	C7Y8YACXX_8_7964.sorted.filtered_peak_1355	26	.	2.73708	5.00127	2.63735
chr1	109756048	109757315	C7Y8YACXX_8_7964.sorted.filtered_peak_1356	120	.	3.56565	14.95971	12.04850
chr1	109791888	109792237	C7Y8YACXX_8_7964.sorted.filtered_peak_1357	23	.	2.62881	4.69808	2.33006
chr1	109825474	109826359	C7Y8YACXX_8_7964.sorted.filtered_peak_1358	142	.	4.53973	17.26294	14.27666
chr1	109913462	109913784	C7Y8YACXX_8_7964.sorted.filtered_peak_1359	23	.	2.88788	4.74221	2.37671
chr1	109940218	109940713	C7Y8YACXX_8_7964.sorted.filtered_peak_1360	18	.	2.46956	4.11760	1.81481
chr1	109968031	109969626	C7Y8YACXX_8_7964.sorted.filtered_peak_1361	78	.	3.07890	10.56985	7.87382
chr1	110025851	110027151	C7Y8YACXX_8_7964.sorted.filtered_peak_1362	110	.	3.14521	13.91186	11.07737
chr1	110036462	110037093	C7Y8YACXX_8_7964.sorted.filtered_peak_1363	104	.	3.55451	13.31433	10.46403
chr1	110052201	110052746	C7Y8YACXX_8_7964.sorted.filtered_peak_1364	35	.	2.93886	5.98932	3.52956
chr1	110075043	110075603	C7Y8YACXX_8_7964.sorted.filtered_peak_1365	32	.	2.82405	5.70187	3.24120
chr1	110090736	110091791	C7Y8YACXX_8_7964.sorted.filtered_peak_1366	113	.	3.39907	14.20718	11.35130
chr1	110162213	110162663	C7Y8YACXX_8_7964.sorted.filtered_peak_1367	16	.	2.08647	3.89302	1.62374
chr1	110163456	110163937	C7Y8YACXX_8_7964.sorted.filtered_peak_1368	61	.	2.88361	8.79680	6.15465
chr1	110185853	110186438	C7Y8YACXX_8_7964.sorted.filtered_peak_1369	14	.	2.53195	3.74187	1.49457
chr1	110198231	110199071	C7Y8YACXX_8_7964.sorted.filtered_peak_1370	36	.	3.20009	6.15363	3.68038
chr1	110282471	110283439	C7Y8YACXX_8_7964.sorted.filtered_peak_1371	39	.	3.29790	6.47229	3.96858
chr1	110333247	110333926	C7Y8YACXX_8_7964.sorted.filtered_peak_1372	61	.	3.15175	8.74900	6.13047
chr1	110344500	110345557	C7Y8YACXX_8_7964.sorted.filtered_peak_1373	58	.	3.15611	8.43693	5.85125
chr1	110406490	110407034	C7Y8YACXX_8_7964.sorted.filtered_peak_1374	13	.	2.54111	3.56333	1.32859
chr1	110448689	110449256	C7Y8YACXX_8_7964.sorted.filtered_peak_1375	71	.	3.09847	9.83130	7.15401
chr1	110526765	110527920	C7Y8YACXX_8_7964.sorted.filtered_peak_1376	105	.	3.57195	13.36068	10.53656
chr1	110546398	110546706	C7Y8YACXX_8_7964.sorted.filtered_peak_1377	19	.	2.67087	4.22350	1.91367
chr1	110554002	110554571	C7Y8YACXX_8_7964.sorted.filtered_peak_1378	14	.	2.57963	3.67636	1.42623
chr1	110576878	110577795	C7Y8YACXX_8_7964.sorted.filtered_peak_1379	99	.	3.38549	12.74568	9.94098
chr1	110602855	110603124	C7Y8YACXX_8_7964.sorted.filtered_peak_1380	13	.	2.28455	3.53334	1.32732
chr1	110739663	110740043	C7Y8YACXX_8_7964.sorted.filtered_peak_1381	14	.	2.28754	3.66627	1.42539
chr1	110752363	110753441	C7Y8YACXX_8_7964.sorted.filtered_peak_1382	72	.	2.77017	9.84857	7.20160
chr1	110753811	110754315	C7Y8YACXX_8_7964.sorted.filtered_peak_1383	12	.	1.90190	3.49490	1.28177
chr1	110880794	110882468	C7Y8YACXX_8_7964.sorted.filtered_peak_1384	209	.	3.45003	24.22041	20.93878
chr1	110949920	110950705	C7Y8YACXX_8_7964.sorted.filtered_peak_1385	114	.	4.00356	14.27484	11.40996
chr1	111161982	111162702	C7Y8YACXX_8_7964.sorted.filtered_peak_1386	82	.	3.36696	10.95875	8.22753
chr1	111173455	111174311	C7Y8YACXX_8_7964.sorted.filtered_peak_1387	96	.	3.34992	12.52892	9.69969
chr1	111189832	111190530	C7Y8YACXX_8_7964.sorted.filtered_peak_1388	68	.	3.10591	9.57328	6.88761
chr1	111199157	111199478	C7Y8YACXX_8_7964.sorted.filtered_peak_1389	11	.	2.40547	3.31942	1.12885
chr1	111214626	111214936	C7Y8YACXX_8_7964.sorted.filtered_peak_1390	19	.	2.05829	4.23439	1.91224
chr1	111216915	111217787	C7Y8YACXX_8_7964.sorted.filtered_peak_1391	41	.	2.49873	6.65612	4.14890
chr1	111308375	111309009	C7Y8YACXX_8_7964.sorted.filtered_peak_1392	17	.	2.55005	4.06833	1.77312
chr1	111329815	111330763	C7Y8YACXX_8_7964.sorted.filtered_peak_1393	28	.	2.58049	5.27108	2.86172
chr1	111415534	111415796	C7Y8YACXX_8_7964.sorted.filtered_peak_1394	27	.	2.31610	5.21029	2.79170
chr1	111417171	111418219	C7Y8YACXX_8_7964.sorted.filtered_peak_1395	46	.	2.49496	7.21413	4.66353
chr1	111422546	111422953	C7Y8YACXX_8_7964.sorted.filtered_peak_1396	73	.	2.96632	10.10843	7.39989
chr1	111423162	111423889	C7Y8YACXX_8_7964.sorted.filtered_peak_1397	19	.	2.21774	4.32749	1.99907
chr1	111505816	111507189	C7Y8YACXX_8_7964.sorted.filtered_peak_1398	118	.	3.81616	14.78627	11.87480
chr1	111574947	111575312	C7Y8YACXX_8_7964.sorted.filtered_peak_1399	33	.	3.15270	5.84163	3.37732
chr1	111682057	111683184	C7Y8YACXX_8_7964.sorted.filtered_peak_1400	94	.	3.72309	12.23555	9.48071
chr1	111746276	111747418	C7Y8YACXX_8_7964.sorted.filtered_peak_1401	42	.	2.32975	6.75443	4.22341
chr1	111758410	111759192	C7Y8YACXX_8_7964.sorted.filtered_peak_1402	165	.	3.83136	19.68837	16.58748
chr1	111764410	111764660	C7Y8YACXX_8_7964.sorted.filtered_peak_1403	13	.	2.08911	3.62478	1.38727
chr1	111817460	111817898	C7Y8YACXX_8_7964.sorted.filtered_peak_1404	24	.	2.88293	4.81735	2.43375
chr1	111888867	111889278	C7Y8YACXX_8_7964.sorted.filtered_peak_1405	27	.	2.84132	5.14780	2.74022
chr1	111948886	111949276	C7Y8YACXX_8_7964.sorted.filtered_peak_1406	22	.	2.80090	4.62062	2.27678
chr1	111991398	111992466	C7Y8YACXX_8_7964.sorted.filtered_peak_1407	142	.	3.74065	17.23263	14.22794
chr1	112013398	112013961	C7Y8YACXX_8_7964.sorted.filtered_peak_1408	17	.	2.47755	4.00390	1.71722
chr1	112019460	112019904	C7Y8YACXX_8_7964.sorted.filtered_peak_1409	37	.	2.95658	6.28114	3.79158
chr1	112050098	112051218	C7Y8YACXX_8_7964.sorted.filtered_peak_1410	44	.	2.64755	6.96099	4.46762
chr1	112135175	112136066	C7Y8YACXX_8_7964.sorted.filtered_peak_1411	129	.	3.83698	15.80706	12.90133
chr1	112146449	112147037	C7Y8YACXX_8_7964.sorted.filtered_peak_1412	137	.	4.00169	16.73060	13.77134
chr1	112161988	112162648	C7Y8YACXX_8_7964.sorted.filtered_peak_1413	103	.	3.24379	13.18357	10.35935
chr1	112163145	112163506	C7Y8YACXX_8_7964.sorted.filtered_peak_1414	11	.	1.87093	3.32934	1.14548
chr1	112202844	112203274	C7Y8YACXX_8_7964.sorted.filtered_peak_1415	20	.	2.47271	4.36169	2.02655
chr1	112281401	112282477	C7Y8YACXX_8_7964.sorted.filtered_peak_1416	42	.	2.75852	6.75895	4.24002
chr1	112297610	112298909	C7Y8YACXX_8_7964.sorted.filtered_peak_1417	130	.	3.62282	16.00916	13.06689
chr1	112938568	112939180	C7Y8YACXX_8_7964.sorted.filtered_peak_1418	65	.	3.39704	9.19629	6.52860
chr1	113008782	113009487	C7Y8YACXX_8_7964.sorted.filtered_peak_1419	21	.	2.66966	4.43526	2.10848
chr1	113044432	113044682	C7Y8YACXX_8_7964.sorted.filtered_peak_1420	20	.	2.76385	4.38181	2.04496
chr1	113160856	113163202	C7Y8YACXX_8_7964.sorted.filtered_peak_1421	58	.	2.59139	8.39341	5.81451
chr1	113217154	113217569	C7Y8YACXX_8_7964.sorted.filtered_peak_1422	22	.	2.54261	4.60842	2.25104
chr1	113247700	113248092	C7Y8YACXX_8_7964.sorted.filtered_peak_1423	15	.	2.00060	3.76307	1.50494
chr1	113249684	113250187	C7Y8YACXX_8_7964.sorted.filtered_peak_1424	33	.	2.39727	5.79498	3.33812
chr1	113257765	113258485	C7Y8YACXX_8_7964.sorted.filtered_peak_1425	125	.	3.43636	15.50572	12.59498
chr1	113351870	113352182	C7Y8YACXX_8_7964.sorted.filtered_peak_1426	23	.	2.92191	4.73025	2.36162
chr1	113383382	113383703	C7Y8YACXX_8_7964.sorted.filtered_peak_1427	10	.	2.40192	3.17082	1.00298
chr1	113423386	113423749	C7Y8YACXX_8_7964.sorted.filtered_peak_1428	25	.	2.91815	4.88001	2.50153
chr1	113497980	113499297	C7Y8YACXX_8_7964.sorted.filtered_peak_1429	106	.	3.27194	13.48328	10.67826
chr1	113500090	113500386	C7Y8YACXX_8_7964.sorted.filtered_peak_1430	21	.	2.14319	4.53399	2.18704
chr1	113589230	113589772	C7Y8YACXX_8_7964.sorted.filtered_peak_1431	61	.	3.81023	8.75314	6.15765
chr1	113615183	113616198	C7Y8YACXX_8_7964.sorted.filtered_peak_1432	193	.	5.01223	22.59604	19.36796
chr1	113689468	113689773	C7Y8YACXX_8_7964.sorted.filtered_peak_1433	27	.	2.92474	5.18364	2.76929
chr1	113932479	113933831	C7Y8YACXX_8_7964.sorted.filtered_peak_1434	53	.	2.94219	7.89052	5.32449
chr1	114280575	114280825	C7Y8YACXX_8_7964.sorted.filtered_peak_1435	20	.	2.81190	4.43801	2.09896
chr1	114301287	114302489	C7Y8YACXX_8_7964.sorted.filtered_peak_1436	41	.	2.86071	6.71018	4.19403
chr1	114323284	114323675	C7Y8YACXX_8_7964.sorted.filtered_peak_1437	17	.	2.29141	4.09139	1.78992
chr1	114326084	114326807	C7Y8YACXX_8_7964.sorted.filtered_peak_1438	35	.	2.66464	5.98518	3.53390
chr1	114354332	114355517	C7Y8YACXX_8_7964.sorted.filtered_peak_1439	213	.	4.37281	24.67705	21.35423
chr1	114414192	114415283	C7Y8YACXX_8_7964.sorted.filtered_peak_1440	73	.	2.96702	10.00534	7.33939
chr1	114446939	114448423	C7Y8YACXX_8_7964.sorted.filtered_peak_1441	168	.	3.62589	19.89175	16.80548
chr1	114471662	114473453	C7Y8YACXX_8_7964.sorted.filtered_peak_1442	69	.	2.78345	9.61938	6.96412
chr1	114483049	114483628	C7Y8YACXX_8_7964.sorted.filtered_peak_1443	44	.	3.18975	6.97395	4.44768
chr1	114489907	114490199	C7Y8YACXX_8_7964.sorted.filtered_peak_1444	15	.	2.42391	3.85078	1.59674
chr1	114518033	114518442	C7Y8YACXX_8_7964.sorted.filtered_peak_1445	16	.	2.47718	3.92417	1.64540
chr1	114825464	114825721	C7Y8YACXX_8_7964.sorted.filtered_peak_1446	26	.	2.85088	5.03025	2.62942
chr1	114888834	114889564	C7Y8YACXX_8_7964.sorted.filtered_peak_1447	86	.	3.50454	11.37060	8.63656
chr1	115052916	115054324	C7Y8YACXX_8_7964.sorted.filtered_peak_1448	143	.	3.63263	17.30074	14.34100
chr1	115123879	115124752	C7Y8YACXX_8_7964.sorted.filtered_peak_1449	142	.	4.07375	17.20258	14.22812
chr1	115212253	115213010	C7Y8YACXX_8_7964.sorted.filtered_peak_1450	42	.	3.00300	6.78654	4.25204
chr1	115259001	115259805	C7Y8YACXX_8_7964.sorted.filtered_peak_1451	89	.	3.61334	11.67659	8.91630
chr1	115299827	115300847	C7Y8YACXX_8_7964.sorted.filtered_peak_1452	127	.	3.56130	15.71795	12.78150
chr1	115322740	115323559	C7Y8YACXX_8_7964.sorted.filtered_peak_1453	129	.	4.22661	15.89896	12.99036
chr1	115605128	115606131	C7Y8YACXX_8_7964.sorted.filtered_peak_1454	96	.	3.88495	12.46163	9.69633
chr1	115641633	115642510	C7Y8YACXX_8_7964.sorted.filtered_peak_1455	86	.	4.01913	11.36425	8.61590
chr1	115655627	115655930	C7Y8YACXX_8_7964.sorted.filtered_peak_1456	19	.	2.63893	4.21332	1.90338
chr1	115681589	115681875	C7Y8YACXX_8_7964.sorted.filtered_peak_1457	21	.	2.58908	4.48580	2.13411
chr1	116184426	116185599	C7Y8YACXX_8_7964.sorted.filtered_peak_1458	31	.	2.83258	5.59127	3.14763
chr1	116518579	116519235	C7Y8YACXX_8_7964.sorted.filtered_peak_1459	16	.	2.53956	3.95561	1.66875
chr1	116681533	116682177	C7Y8YACXX_8_7964.sorted.filtered_peak_1460	44	.	3.53765	6.93462	4.41349
chr1	116694426	116695018	C7Y8YACXX_8_7964.sorted.filtered_peak_1461	41	.	2.90807	6.68642	4.17726
chr1	116710983	116711291	C7Y8YACXX_8_7964.sorted.filtered_peak_1462	35	.	2.96518	6.08077	3.59452
chr1	116868582	116868933	C7Y8YACXX_8_7964.sorted.filtered_peak_1463	24	.	2.71718	4.87186	2.49490
chr1	116915340	116916696	C7Y8YACXX_8_7964.sorted.filtered_peak_1464	60	.	2.71732	8.67827	6.08786
chr1	116920509	116920815	C7Y8YACXX_8_7964.sorted.filtered_peak_1465	31	.	2.38029	5.58309	3.14718
chr1	116961046	116961447	C7Y8YACXX_8_7964.sorted.filtered_peak_1466	65	.	3.51574	9.20335	6.53782
chr1	117027832	117028217	C7Y8YACXX_8_7964.sorted.filtered_peak_1467	39	.	3.09987	6.49357	3.98911
chr1	117046940	117047503	C7Y8YACXX_8_7964.sorted.filtered_peak_1468	160	.	4.34295	19.08002	16.01956
chr1	117057553	117058632	C7Y8YACXX_8_7964.sorted.filtered_peak_1469	78	.	3.23273	10.59888	7.86534
chr1	117087189	117087597	C7Y8YACXX_8_7964.sorted.filtered_peak_1470	21	.	2.49946	4.45234	2.11625
chr1	117099128	117099723	C7Y8YACXX_8_7964.sorted.filtered_peak_1471	35	.	2.78960	6.05472	3.58745
chr1	117112816	117114088	C7Y8YACXX_8_7964.sorted.filtered_peak_1472	52	.	2.62828	7.85315	5.25650
chr1	117279683	117280919	C7Y8YACXX_8_7964.sorted.filtered_peak_1473	42	.	2.41814	6.78557	4.27432
chr1	117281345	117281969	C7Y8YACXX_8_7964.sorted.filtered_peak_1474	84	.	2.98732	11.16832	8.42887
chr1	117296743	117297086	C7Y8YACXX_8_7964.sorted.filtered_peak_1475	26	.	2.46837	5.02100	2.62404
chr1	117306742	117307289	C7Y8YACXX_8_7964.sorted.filtered_peak_1476	24	.	2.14050	4.88144	2.49930
chr1	117312012	117312724	C7Y8YACXX_8_7964.sorted.filtered_peak_1477	90	.	3.01121	11.82528	9.05041
chr1	117320814	117321064	C7Y8YACXX_8_7964.sorted.filtered_peak_1478	16	.	2.59115	3.92007	1.64632
chr1	117359121	117359441	C7Y8YACXX_8_7964.sorted.filtered_peak_1479	45	.	2.85196	7.05740	4.50398
chr1	117360320	117360690	C7Y8YACXX_8_7964.sorted.filtered_peak_1480	28	.	2.52247	5.23529	2.82512
chr1	117369633	117370269	C7Y8YACXX_8_7964.sorted.filtered_peak_1481	55	.	3.33071	8.18093	5.58460
chr1	117420553	117420906	C7Y8YACXX_8_7964.sorted.filtered_peak_1482	54	.	3.06855	8.05358	5.44278
chr1	117476239	117476553	C7Y8YACXX_8_7964.sorted.filtered_peak_1483	16	.	2.39482	3.91008	1.64278
chr1	117544274	117544616	C7Y8YACXX_8_7964.sorted.filtered_peak_1484	14	.	2.42585	3.68859	1.44144
chr1	117594105	117594389	C7Y8YACXX_8_7964.sorted.filtered_peak_1485	27	.	2.74574	5.16177	2.75475
chr1	117601980	117603429	C7Y8YACXX_8_7964.sorted.filtered_peak_1486	111	.	3.46376	14.00414	11.17076
chr1	117664162	117664934	C7Y8YACXX_8_7964.sorted.filtered_peak_1487	67	.	3.40913	9.38357	6.70237
chr1	117908754	117910474	C7Y8YACXX_8_7964.sorted.filtered_peak_1488	54	.	2.66184	8.01692	5.43638
chr1	118077627	118078052	C7Y8YACXX_8_7964.sorted.filtered_peak_1489	35	.	2.94802	6.01215	3.53830
chr1	118148004	118149759	C7Y8YACXX_8_7964.sorted.filtered_peak_1490	94	.	2.91918	12.23329	9.46083
chr1	118158027	118158346	C7Y8YACXX_8_7964.sorted.filtered_peak_1491	15	.	2.37681	3.82033	1.55696
chr1	118198797	118199244	C7Y8YACXX_8_7964.sorted.filtered_peak_1492	87	.	2.84091	11.54564	8.78562
chr1	118201444	118201702	C7Y8YACXX_8_7964.sorted.filtered_peak_1493	34	.	2.17082	5.90665	3.43767
chr1	118206909	118207389	C7Y8YACXX_8_7964.sorted.filtered_peak_1494	136	.	3.72219	16.58557	13.62833
chr1	118301545	118301807	C7Y8YACXX_8_7964.sorted.filtered_peak_1495	18	.	2.53580	4.12381	1.82532
chr1	118471627	118473089	C7Y8YACXX_8_7964.sorted.filtered_peak_1496	84	.	3.34910	11.16121	8.46341
chr1	118623906	118624190	C7Y8YACXX_8_7964.sorted.filtered_peak_1497	25	.	2.89667	4.94169	2.54660
chr1	119667287	119667537	C7Y8YACXX_8_7964.sorted.filtered_peak_1498	19	.	2.78122	4.29852	1.98072
chr1	119682717	119683571	C7Y8YACXX_8_7964.sorted.filtered_peak_1499	284	.	5.10006	32.10545	28.47508
chr1	120254354	120254644	C7Y8YACXX_8_7964.sorted.filtered_peak_1500	26	.	2.75118	5.02423	2.63125
chr1	120351460	120351870	C7Y8YACXX_8_7964.sorted.filtered_peak_1501	16	.	2.56107	3.88568	1.60926
chr1	120510318	120510628	C7Y8YACXX_8_7964.sorted.filtered_peak_1502	11	.	2.36486	3.37125	1.17188
chr1	120531178	120531547	C7Y8YACXX_8_7964.sorted.filtered_peak_1503	12	.	2.50196	3.45103	1.23379
chr1	120612022	120612272	C7Y8YACXX_8_7964.sorted.filtered_peak_1504	52	.	3.81425	7.86333	5.26445
chr1	121258157	121258616	C7Y8YACXX_8_7964.sorted.filtered_peak_1505	33	.	2.77316	5.76073	3.30956
chr1	121260692	121261679	C7Y8YACXX_8_7964.sorted.filtered_peak_1506	58	.	3.28136	8.42459	5.82212
chr1	121484315	121485515	C7Y8YACXX_8_7964.sorted.filtered_peak_1507	529	.	7.32023	57.28085	52.92920
chr1	142535515	142536614	C7Y8YACXX_8_7964.sorted.filtered_peak_1508	30	.	2.19193	5.54022	3.09407
chr1	142537449	142539310	C7Y8YACXX_8_7964.sorted.filtered_peak_1509	65	.	2.62912	9.21212	6.56760
chr1	142654000	142654394	C7Y8YACXX_8_7964.sorted.filtered_peak_1510	19	.	2.78221	4.31136	1.99616
chr1	144007378	144007828	C7Y8YACXX_8_7964.sorted.filtered_peak_1511	23	.	2.36753	4.77978	2.39785
chr1	144015808	144016219	C7Y8YACXX_8_7964.sorted.filtered_peak_1512	13	.	2.13515	3.62193	1.38863
chr1	144019121	144019410	C7Y8YACXX_8_7964.sorted.filtered_peak_1513	11	.	2.47986	3.39154	1.18711
chr1	144533542	144534332	C7Y8YACXX_8_7964.sorted.filtered_peak_1514	135	.	3.74798	16.56078	13.58842
chr1	144594441	144594692	C7Y8YACXX_8_7964.sorted.filtered_peak_1515	26	.	3.02614	5.05541	2.64984
chr1	144908005	144908779	C7Y8YACXX_8_7964.sorted.filtered_peak_1516	62	.	3.45055	8.89344	6.25547
chr1	144931307	144932825	C7Y8YACXX_8_7964.sorted.filtered_peak_1517	135	.	2.77756	16.44837	13.52115
chr1	145004097	145004761	C7Y8YACXX_8_7964.sorted.filtered_peak_1518	15	.	1.95556	3.75753	1.50137
chr1	145039299	145040415	C7Y8YACXX_8_7964.sorted.filtered_peak_1519	54	.	2.39373	8.00955	5.43367
chr1	145046621	145047237	C7Y8YACXX_8_7964.sorted.filtered_peak_1520	20	.	2.26180	4.35173	2.02079
chr1	145058804	145059537	C7Y8YACXX_8_7964.sorted.filtered_peak_1521	38	.	2.25875	6.28381	3.80757
chr1	145096178	145096792	C7Y8YACXX_8_7964.sorted.filtered_peak_1522	34	.	2.37994	5.92750	3.46807
chr1	145117948	145118260	C7Y8YACXX_8_7964.sorted.filtered_peak_1523	32	.	2.61124	5.69423	3.24152
chr1	145291568	145292002	C7Y8YACXX_8_7964.sorted.filtered_peak_1524	38	.	3.39006	6.36165	3.86842
chr1	145292320	145292655	C7Y8YACXX_8_7964.sorted.filtered_peak_1525	34	.	3.25910	5.89397	3.43944
chr1	145382155	145383150	C7Y8YACXX_8_7964.sorted.filtered_peak_1526	65	.	3.93888	9.23945	6.59766
chr1	145396749	145398111	C7Y8YACXX_8_7964.sorted.filtered_peak_1527	49	.	2.62155	7.44995	4.90995
chr1	145421643	145422026	C7Y8YACXX_8_7964.sorted.filtered_peak_1528	66	.	3.87129	9.29968	6.64766
chr1	145427382	145427888	C7Y8YACXX_8_7964.sorted.filtered_peak_1529	120	.	4.77924	14.94816	12.04821
chr1	145437484	145438665	C7Y8YACXX_8_7964.sorted.filtered_peak_1530	74	.	2.85515	10.12682	7.47793
chr1	145455081	145455758	C7Y8YACXX_8_7964.sorted.filtered_peak_1531	93	.	3.02473	12.08932	9.30151
chr1	145457105	145457480	C7Y8YACXX_8_7964.sorted.filtered_peak_1532	28	.	2.20981	5.30557	2.88374
chr1	145470121	145470752	C7Y8YACXX_8_7964.sorted.filtered_peak_1533	101	.	3.50282	12.95124	10.12110
chr1	145476719	145477731	C7Y8YACXX_8_7964.sorted.filtered_peak_1534	86	.	3.03787	11.40954	8.65616
chr1	145507117	145508095	C7Y8YACXX_8_7964.sorted.filtered_peak_1535	127	.	4.20756	15.63267	12.70202
chr1	145515729	145516739	C7Y8YACXX_8_7964.sorted.filtered_peak_1536	148	.	4.27417	17.79979	14.81381
chr1	145548809	145549372	C7Y8YACXX_8_7964.sorted.filtered_peak_1537	119	.	4.80331	14.90208	11.98751
chr1	145562661	145562989	C7Y8YACXX_8_7964.sorted.filtered_peak_1538	26	.	2.80296	5.05951	2.66948
chr1	145574996	145576405	C7Y8YACXX_8_7964.sorted.filtered_peak_1539	78	.	3.11966	10.57601	7.88367
chr1	145588841	145589891	C7Y8YACXX_8_7964.sorted.filtered_peak_1540	26	.	2.61527	5.08775	2.69073
chr1	145610313	145611376	C7Y8YACXX_8_7964.sorted.filtered_peak_1541	112	.	4.53886	14.11348	11.27812
chr1	145744131	145745152	C7Y8YACXX_8_7964.sorted.filtered_peak_1542	35	.	3.09642	6.02164	3.55400
chr1	146542086	146542345	C7Y8YACXX_8_7964.sorted.filtered_peak_1543	14	.	2.60215	3.74327	1.48414
chr1	146555809	146556759	C7Y8YACXX_8_7964.sorted.filtered_peak_1544	109	.	3.91340	13.74159	10.90005
chr1	146643484	146644550	C7Y8YACXX_8_7964.sorted.filtered_peak_1545	136	.	3.95503	16.61105	13.63660
chr1	146694859	146695141	C7Y8YACXX_8_7964.sorted.filtered_peak_1546	18	.	2.66336	4.13124	1.82430
chr1	146696942	146697192	C7Y8YACXX_8_7964.sorted.filtered_peak_1547	16	.	2.65795	3.90332	1.61953
chr1	146713902	146715050	C7Y8YACXX_8_7964.sorted.filtered_peak_1548	115	.	3.71178	14.45072	11.56827
chr1	146966838	146967345	C7Y8YACXX_8_7964.sorted.filtered_peak_1549	17	.	2.59859	4.04539	1.75145
chr1	147013053	147013332	C7Y8YACXX_8_7964.sorted.filtered_peak_1550	13	.	2.29176	3.55995	1.35282
chr1	147070848	147072313	C7Y8YACXX_8_7964.sorted.filtered_peak_1551	106	.	3.36795	13.42109	10.63213
chr1	147089788	147090319	C7Y8YACXX_8_7964.sorted.filtered_peak_1552	93	.	4.05067	12.15335	9.37075
chr1	147100274	147100524	C7Y8YACXX_8_7964.sorted.filtered_peak_1553	22	.	2.61948	4.60425	2.24550
chr1	147120121	147120403	C7Y8YACXX_8_7964.sorted.filtered_peak_1554	25	.	2.62210	4.90255	2.51031
chr1	147141586	147143046	C7Y8YACXX_8_7964.sorted.filtered_peak_1555	78	.	3.29611	10.52104	7.85603
chr1	147172091	147172419	C7Y8YACXX_8_7964.sorted.filtered_peak_1556	35	.	3.10748	5.99059	3.51534
chr1	147735509	147736211	C7Y8YACXX_8_7964.sorted.filtered_peak_1557	50	.	3.69994	7.63054	5.06227
chr1	147752499	147752884	C7Y8YACXX_8_7964.sorted.filtered_peak_1558	38	.	3.39048	6.35598	3.86906
chr1	147790368	147791190	C7Y8YACXX_8_7964.sorted.filtered_peak_1559	57	.	3.48161	8.31321	5.74748
chr1	147806538	147807419	C7Y8YACXX_8_7964.sorted.filtered_peak_1560	100	.	4.45810	12.85576	10.02245
chr1	148241371	148241732	C7Y8YACXX_8_7964.sorted.filtered_peak_1561	172	.	6.48002	20.36947	17.25011
chr1	148550791	148551041	C7Y8YACXX_8_7964.sorted.filtered_peak_1562	29	.	3.14013	5.41693	2.97636
chr1	148551273	148552597	C7Y8YACXX_8_7964.sorted.filtered_peak_1563	33	.	3.07230	5.80603	3.35646
chr1	148556625	148556875	C7Y8YACXX_8_7964.sorted.filtered_peak_1564	18	.	2.74041	4.15264	1.83785
chr1	149223151	149224164	C7Y8YACXX_8_7964.sorted.filtered_peak_1565	192	.	4.34491	22.47561	19.25458
chr1	149224456	149225112	C7Y8YACXX_8_7964.sorted.filtered_peak_1566	153	.	3.89295	18.32546	15.33034
chr1	149815107	149815501	C7Y8YACXX_8_7964.sorted.filtered_peak_1567	30	.	2.97343	5.49101	3.05017
chr1	149816702	149817248	C7Y8YACXX_8_7964.sorted.filtered_peak_1568	12	.	2.20279	3.49448	1.27135
chr1	149820806	149821099	C7Y8YACXX_8_7964.sorted.filtered_peak_1569	29	.	2.79049	5.36871	2.93549
chr1	149851184	149851435	C7Y8YACXX_8_7964.sorted.filtered_peak_1570	22	.	2.74314	4.61342	2.24629
chr1	149857215	149857524	C7Y8YACXX_8_7964.sorted.filtered_peak_1571	12	.	1.78428	3.40204	1.20637
chr1	149858096	149858528	C7Y8YACXX_8_7964.sorted.filtered_peak_1572	140	.	3.24773	16.99678	14.01102
chr1	149858992	149860328	C7Y8YACXX_8_7964.sorted.filtered_peak_1573	64	.	2.53067	9.13146	6.49086
chr1	149870818	149871763	C7Y8YACXX_8_7964.sorted.filtered_peak_1574	39	.	2.99481	6.39927	3.92880
chr1	149889223	149889533	C7Y8YACXX_8_7964.sorted.filtered_peak_1575	28	.	2.81996	5.29776	2.87770
chr1	149899322	149900320	C7Y8YACXX_8_7964.sorted.filtered_peak_1576	93	.	3.58583	12.14731	9.34878
chr1	149910957	149911437	C7Y8YACXX_8_7964.sorted.filtered_peak_1577	25	.	2.73051	4.97580	2.57295
chr1	149933954	149934271	C7Y8YACXX_8_7964.sorted.filtered_peak_1578	12	.	2.49867	3.44222	1.22695
chr1	149969411	149969778	C7Y8YACXX_8_7964.sorted.filtered_peak_1579	16	.	2.52312	3.88350	1.60798
chr1	149982084	149983189	C7Y8YACXX_8_7964.sorted.filtered_peak_1580	45	.	2.85537	7.02235	4.50604
chr1	150039262	150040101	C7Y8YACXX_8_7964.sorted.filtered_peak_1581	81	.	3.78994	10.86840	8.13260
chr1	150121805	150122328	C7Y8YACXX_8_7964.sorted.filtered_peak_1582	66	.	3.09739	9.37112	6.69613
chr1	150123838	150124214	C7Y8YACXX_8_7964.sorted.filtered_peak_1583	14	.	2.07930	3.68059	1.43141
chr1	150159148	150160091	C7Y8YACXX_8_7964.sorted.filtered_peak_1584	24	.	2.83847	4.81000	2.43945
chr1	150185676	150186479	C7Y8YACXX_8_7964.sorted.filtered_peak_1585	138	.	4.49376	16.79430	13.83112
chr1	150206288	150208839	C7Y8YACXX_8_7964.sorted.filtered_peak_1586	88	.	2.81317	11.59327	8.87257
chr1	150228294	150228651	C7Y8YACXX_8_7964.sorted.filtered_peak_1587	67	.	3.79455	9.46718	6.79585
chr1	150240841	150241857	C7Y8YACXX_8_7964.sorted.filtered_peak_1588	79	.	3.31993	10.64022	7.93482
chr1	150254205	150254823	C7Y8YACXX_8_7964.sorted.filtered_peak_1589	21	.	2.62199	4.47304	2.13033
chr1	150265907	150266748	C7Y8YACXX_8_7964.sorted.filtered_peak_1590	79	.	4.17543	10.70770	7.98525
chr1	150293685	150294289	C7Y8YACXX_8_7964.sorted.filtered_peak_1591	132	.	4.39534	16.17841	13.23202
chr1	150335966	150337475	C7Y8YACXX_8_7964.sorted.filtered_peak_1592	160	.	3.60886	19.07540	16.02716
chr1	150436914	150437164	C7Y8YACXX_8_7964.sorted.filtered_peak_1593	29	.	3.14319	5.42121	2.97817
chr1	150459458	150460339	C7Y8YACXX_8_7964.sorted.filtered_peak_1594	109	.	4.35742	13.78387	10.94039
chr1	150487743	150488484	C7Y8YACXX_8_7964.sorted.filtered_peak_1595	124	.	4.06262	15.30794	12.41992
chr1	150521078	150521564	C7Y8YACXX_8_7964.sorted.filtered_peak_1596	19	.	2.58288	4.31226	1.98885
chr1	150533536	150535575	C7Y8YACXX_8_7964.sorted.filtered_peak_1597	41	.	2.15673	6.68697	4.18147
chr1	150539808	150540856	C7Y8YACXX_8_7964.sorted.filtered_peak_1598	42	.	2.29007	6.71388	4.20016
chr1	150551627	150552749	C7Y8YACXX_8_7964.sorted.filtered_peak_1599	120	.	3.39053	14.99569	12.08953
chr1	150583887	150584801	C7Y8YACXX_8_7964.sorted.filtered_peak_1600	106	.	3.72348	13.47783	10.69312
chr1	150586036	150586287	C7Y8YACXX_8_7964.sorted.filtered_peak_1601	27	.	2.48828	5.15846	2.74611
chr1	150592311	150592561	C7Y8YACXX_8_7964.sorted.filtered_peak_1602	20	.	2.62400	4.36452	2.03021
chr1	150594104	150594467	C7Y8YACXX_8_7964.sorted.filtered_peak_1603	15	.	2.52598	3.87893	1.59888
chr1	150601354	150602450	C7Y8YACXX_8_7964.sorted.filtered_peak_1604	209	.	4.78342	24.26253	20.96490
chr1	150669360	150670295	C7Y8YACXX_8_7964.sorted.filtered_peak_1605	106	.	3.93048	13.44432	10.63845
chr1	150737333	150737751	C7Y8YACXX_8_7964.sorted.filtered_peak_1606	13	.	2.39129	3.51656	1.30371
chr1	150737948	150738389	C7Y8YACXX_8_7964.sorted.filtered_peak_1607	30	.	2.94357	5.49061	3.05754
chr1	150743168	150743687	C7Y8YACXX_8_7964.sorted.filtered_peak_1608	39	.	3.14072	6.50304	3.99617
chr1	150848584	150849500	C7Y8YACXX_8_7964.sorted.filtered_peak_1609	158	.	4.18763	18.94732	15.88971
chr1	150862537	150862796	C7Y8YACXX_8_7964.sorted.filtered_peak_1610	25	.	2.96540	4.92168	2.52812
chr1	150878898	150879276	C7Y8YACXX_8_7964.sorted.filtered_peak_1611	13	.	2.53071	3.53384	1.30397
chr1	150898359	150899359	C7Y8YACXX_8_7964.sorted.filtered_peak_1612	125	.	4.11869	15.44521	12.52336
chr1	150946368	150947708	C7Y8YACXX_8_7964.sorted.filtered_peak_1613	27	.	2.52197	5.15513	2.75364
chr1	150951970	150952291	C7Y8YACXX_8_7964.sorted.filtered_peak_1614	31	.	2.67359	5.61945	3.19217
chr1	150980286	150981290	C7Y8YACXX_8_7964.sorted.filtered_peak_1615	61	.	3.00322	8.77963	6.15496
chr1	151019873	151020199	C7Y8YACXX_8_7964.sorted.filtered_peak_1616	24	.	2.50576	4.80323	2.42879
chr1	151020418	151021110	C7Y8YACXX_8_7964.sorted.filtered_peak_1617	20	.	2.41077	4.40109	2.06764
chr1	151030190	151030565	C7Y8YACXX_8_7964.sorted.filtered_peak_1618	28	.	2.23462	5.22353	2.82817
chr1	151031726	151032299	C7Y8YACXX_8_7964.sorted.filtered_peak_1619	85	.	3.10317	11.24626	8.50144
chr1	151042852	151043915	C7Y8YACXX_8_7964.sorted.filtered_peak_1620	122	.	4.06808	15.21852	12.28275
chr1	151118393	151119796	C7Y8YACXX_8_7964.sorted.filtered_peak_1621	29	.	2.55624	5.32508	2.93274
chr1	151128579	151130024	C7Y8YACXX_8_7964.sorted.filtered_peak_1622	61	.	3.04495	8.76975	6.13365
chr1	151138132	151138926	C7Y8YACXX_8_7964.sorted.filtered_peak_1623	133	.	3.87139	16.24670	13.31219
chr1	151162056	151162870	C7Y8YACXX_8_7964.sorted.filtered_peak_1624	89	.	3.85375	11.68301	8.92958
chr1	151170476	151171678	C7Y8YACXX_8_7964.sorted.filtered_peak_1625	133	.	3.85779	16.23664	13.30472
chr1	151226922	151227534	C7Y8YACXX_8_7964.sorted.filtered_peak_1626	130	.	4.60027	15.97183	13.04750
chr1	151253642	151255287	C7Y8YACXX_8_7964.sorted.filtered_peak_1627	134	.	3.14254	16.37117	13.40027
chr1	151299530	151300592	C7Y8YACXX_8_7964.sorted.filtered_peak_1628	101	.	3.77809	12.96955	10.18548
chr1	151313183	151313582	C7Y8YACXX_8_7964.sorted.filtered_peak_1629	13	.	2.34605	3.61029	1.38138
chr1	151319325	151320379	C7Y8YACXX_8_7964.sorted.filtered_peak_1630	143	.	3.91442	17.37935	14.38535
chr1	151371738	151372377	C7Y8YACXX_8_7964.sorted.filtered_peak_1631	144	.	4.50417	17.49364	14.47178
chr1	151416297	151416690	C7Y8YACXX_8_7964.sorted.filtered_peak_1632	40	.	3.31357	6.52017	4.00424
chr1	151430457	151432156	C7Y8YACXX_8_7964.sorted.filtered_peak_1633	40	.	2.65013	6.57453	4.08621
chr1	151475207	151475464	C7Y8YACXX_8_7964.sorted.filtered_peak_1634	20	.	2.83088	4.42820	2.08482
chr1	151483362	151484108	C7Y8YACXX_8_7964.sorted.filtered_peak_1635	83	.	3.70933	11.11939	8.36413
chr1	151506990	151507518	C7Y8YACXX_8_7964.sorted.filtered_peak_1636	32	.	2.82250	5.66322	3.21755
chr1	151512454	151513376	C7Y8YACXX_8_7964.sorted.filtered_peak_1637	86	.	3.54708	11.39907	8.66630
chr1	151566665	151566915	C7Y8YACXX_8_7964.sorted.filtered_peak_1638	19	.	2.66854	4.22612	1.90677
chr1	151584030	151584961	C7Y8YACXX_8_7964.sorted.filtered_peak_1639	109	.	3.88001	13.79346	10.95815
chr1	151693625	151694169	C7Y8YACXX_8_7964.sorted.filtered_peak_1640	24	.	2.74185	4.78476	2.40665
chr1	151735560	151736399	C7Y8YACXX_8_7964.sorted.filtered_peak_1641	58	.	3.39352	8.48079	5.87858
chr1	151762594	151763852	C7Y8YACXX_8_7964.sorted.filtered_peak_1642	129	.	3.74214	15.91959	12.98396
chr1	151788208	151788479	C7Y8YACXX_8_7964.sorted.filtered_peak_1643	11	.	2.19126	3.32686	1.13591
chr1	151803102	151803458	C7Y8YACXX_8_7964.sorted.filtered_peak_1644	30	.	2.48522	5.48161	3.05076
chr1	151811905	151812584	C7Y8YACXX_8_7964.sorted.filtered_peak_1645	48	.	2.78489	7.41703	4.84289
chr1	151871136	151871520	C7Y8YACXX_8_7964.sorted.filtered_peak_1646	13	.	2.53029	3.53712	1.31070
chr1	151881677	151882500	C7Y8YACXX_8_7964.sorted.filtered_peak_1647	130	.	4.22118	15.98165	13.05026
chr1	151906734	151907008	C7Y8YACXX_8_7964.sorted.filtered_peak_1648	24	.	2.77777	4.78612	2.41910
chr1	151918044	151918878	C7Y8YACXX_8_7964.sorted.filtered_peak_1649	49	.	2.99866	7.50593	4.96530
chr1	151940425	151940824	C7Y8YACXX_8_7964.sorted.filtered_peak_1650	33	.	2.95903	5.81964	3.36214
chr1	151945480	151945738	C7Y8YACXX_8_7964.sorted.filtered_peak_1651	21	.	2.66677	4.55113	2.18957
chr1	151956816	151957189	C7Y8YACXX_8_7964.sorted.filtered_peak_1652	44	.	3.22835	6.97126	4.43546
chr1	151965664	151966958	C7Y8YACXX_8_7964.sorted.filtered_peak_1653	54	.	2.88042	7.98934	5.41088
chr1	151974068	151974409	C7Y8YACXX_8_7964.sorted.filtered_peak_1654	19	.	2.59731	4.31985	1.99819
chr1	152006974	152008142	C7Y8YACXX_8_7964.sorted.filtered_peak_1655	36	.	2.60544	6.07340	3.61729
chr1	152020161	152021142	C7Y8YACXX_8_7964.sorted.filtered_peak_1656	160	.	3.91135	19.16540	16.09868
chr1	152161157	152161578	C7Y8YACXX_8_7964.sorted.filtered_peak_1657	24	.	2.62975	4.82582	2.45674
chr1	152365796	152366175	C7Y8YACXX_8_7964.sorted.filtered_peak_1658	11	.	2.39151	3.29992	1.11042
chr1	152413328	152413668	C7Y8YACXX_8_7964.sorted.filtered_peak_1659	37	.	3.07843	6.22248	3.73448
chr1	152430963	152431237	C7Y8YACXX_8_7964.sorted.filtered_peak_1660	24	.	2.73991	4.84019	2.45021
chr1	152432388	152432861	C7Y8YACXX_8_7964.sorted.filtered_peak_1661	20	.	2.64219	4.37031	2.05217
chr1	152626366	152626723	C7Y8YACXX_8_7964.sorted.filtered_peak_1662	18	.	2.66428	4.14979	1.84949
chr1	153438227	153438563	C7Y8YACXX_8_7964.sorted.filtered_peak_1663	11	.	2.45989	3.33189	1.13445
chr1	153463232	153463482	C7Y8YACXX_8_7964.sorted.filtered_peak_1664	12	.	2.49592	3.44393	1.24395
chr1	153507840	153508927	C7Y8YACXX_8_7964.sorted.filtered_peak_1665	36	.	2.49765	6.11385	3.64220
chr1	153517442	153518452	C7Y8YACXX_8_7964.sorted.filtered_peak_1666	46	.	2.62442	7.13717	4.60609
chr1	153541106	153541373	C7Y8YACXX_8_7964.sorted.filtered_peak_1667	34	.	2.83435	5.91481	3.43915
chr1	153606178	153607158	C7Y8YACXX_8_7964.sorted.filtered_peak_1668	193	.	4.26268	22.52566	19.30944
chr1	153630909	153631705	C7Y8YACXX_8_7964.sorted.filtered_peak_1669	158	.	4.61077	18.88397	15.84811
chr1	153643213	153644066	C7Y8YACXX_8_7964.sorted.filtered_peak_1670	248	.	5.28477	28.27175	24.81342
chr1	153651316	153651694	C7Y8YACXX_8_7964.sorted.filtered_peak_1671	13	.	2.45523	3.59836	1.36489
chr1	153699962	153701230	C7Y8YACXX_8_7964.sorted.filtered_peak_1672	161	.	4.03362	19.19895	16.14025
chr1	153721807	153722236	C7Y8YACXX_8_7964.sorted.filtered_peak_1673	19	.	2.61912	4.26109	1.94945
chr1	153747885	153748616	C7Y8YACXX_8_7964.sorted.filtered_peak_1674	41	.	2.73479	6.64836	4.14733
chr1	153755782	153756558	C7Y8YACXX_8_7964.sorted.filtered_peak_1675	166	.	4.60746	19.72583	16.62890
chr1	153777733	153778183	C7Y8YACXX_8_7964.sorted.filtered_peak_1676	28	.	2.76831	5.28155	2.85758
chr1	153894579	153896387	C7Y8YACXX_8_7964.sorted.filtered_peak_1677	143	.	3.35091	17.35373	14.38410
chr1	153917629	153919365	C7Y8YACXX_8_7964.sorted.filtered_peak_1678	37	.	2.48149	6.24976	3.78743
chr1	153930159	153931459	C7Y8YACXX_8_7964.sorted.filtered_peak_1679	78	.	2.74253	10.53375	7.82581
chr1	153935858	153936441	C7Y8YACXX_8_7964.sorted.filtered_peak_1680	45	.	2.29609	7.07206	4.53840
chr1	153939679	153940519	C7Y8YACXX_8_7964.sorted.filtered_peak_1681	46	.	2.49054	7.17864	4.64342
chr1	153949686	153950587	C7Y8YACXX_8_7964.sorted.filtered_peak_1682	61	.	3.32307	8.75377	6.12486
chr1	153959315	153959574	C7Y8YACXX_8_7964.sorted.filtered_peak_1683	24	.	2.42450	4.82000	2.43321
chr1	153962932	153963565	C7Y8YACXX_8_7964.sorted.filtered_peak_1684	132	.	4.27405	16.18820	13.22814
chr1	154087459	154087956	C7Y8YACXX_8_7964.sorted.filtered_peak_1685	12	.	2.49855	3.44015	1.22358
chr1	154130157	154130739	C7Y8YACXX_8_7964.sorted.filtered_peak_1686	129	.	4.69292	15.91855	12.96822
chr1	154154502	154155436	C7Y8YACXX_8_7964.sorted.filtered_peak_1687	74	.	2.97045	10.11671	7.40831
chr1	154155625	154156074	C7Y8YACXX_8_7964.sorted.filtered_peak_1688	87	.	3.12745	11.46611	8.71937
chr1	154171590	154171951	C7Y8YACXX_8_7964.sorted.filtered_peak_1689	20	.	2.82724	4.43054	2.09186
chr1	154192661	154194178	C7Y8YACXX_8_7964.sorted.filtered_peak_1690	133	.	3.25582	16.30736	13.36420
chr1	154244454	154245451	C7Y8YACXX_8_7964.sorted.filtered_peak_1691	202	.	4.62217	23.48166	20.23803
chr1	154297059	154297609	C7Y8YACXX_8_7964.sorted.filtered_peak_1692	33	.	2.38476	5.83034	3.37990
chr1	154300969	154301374	C7Y8YACXX_8_7964.sorted.filtered_peak_1693	38	.	2.41030	6.38500	3.89102
chr1	154307329	154307773	C7Y8YACXX_8_7964.sorted.filtered_peak_1694	15	.	2.26090	3.78491	1.52678
chr1	154309756	154310327	C7Y8YACXX_8_7964.sorted.filtered_peak_1695	22	.	2.46004	4.66089	2.29527
chr1	154315305	154315746	C7Y8YACXX_8_7964.sorted.filtered_peak_1696	28	.	2.56125	5.28895	2.87623
chr1	154325812	154326376	C7Y8YACXX_8_7964.sorted.filtered_peak_1697	22	.	2.58030	4.60703	2.26223
chr1	154358911	154359630	C7Y8YACXX_8_7964.sorted.filtered_peak_1698	32	.	3.14338	5.73976	3.27724
chr1	154377525	154378001	C7Y8YACXX_8_7964.sorted.filtered_peak_1699	30	.	2.48388	5.49802	3.06105
chr1	154404040	154404618	C7Y8YACXX_8_7964.sorted.filtered_peak_1700	45	.	3.14428	7.05951	4.52011
chr1	154452338	154452682	C7Y8YACXX_8_7964.sorted.filtered_peak_1701	41	.	3.23052	6.62477	4.11516
chr1	154465474	154466008	C7Y8YACXX_8_7964.sorted.filtered_peak_1702	15	.	2.54137	3.76091	1.50463
chr1	154530952	154532200	C7Y8YACXX_8_7964.sorted.filtered_peak_1703	177	.	3.60797	20.82806	17.70622
chr1	154540296	154540637	C7Y8YACXX_8_7964.sorted.filtered_peak_1704	45	.	3.15448	7.13495	4.58080
chr1	154580377	154581299	C7Y8YACXX_8_7964.sorted.filtered_peak_1705	72	.	3.09587	9.89761	7.26455
chr1	154587410	154587717	C7Y8YACXX_8_7964.sorted.filtered_peak_1706	19	.	2.62886	4.25997	1.93952
chr1	154599747	154600723	C7Y8YACXX_8_7964.sorted.filtered_peak_1707	101	.	3.67139	12.96645	10.15831
chr1	154642218	154642645	C7Y8YACXX_8_7964.sorted.filtered_peak_1708	32	.	3.18840	5.64447	3.20690
chr1	154731758	154732036	C7Y8YACXX_8_7964.sorted.filtered_peak_1709	26	.	2.79097	5.09140	2.69077
chr1	154732876	154733126	C7Y8YACXX_8_7964.sorted.filtered_peak_1710	23	.	2.68703	4.72440	2.35708
chr1	154757433	154757683	C7Y8YACXX_8_7964.sorted.filtered_peak_1711	18	.	2.59532	4.19830	1.89668
chr1	154842653	154843019	C7Y8YACXX_8_7964.sorted.filtered_peak_1712	14	.	2.45963	3.71947	1.47159
chr1	154851071	154851446	C7Y8YACXX_8_7964.sorted.filtered_peak_1713	23	.	2.76181	4.72888	2.35496
chr1	154908791	154910265	C7Y8YACXX_8_7964.sorted.filtered_peak_1714	166	.	3.54935	19.78166	16.69264
chr1	154927547	154928053	C7Y8YACXX_8_7964.sorted.filtered_peak_1715	39	.	2.41135	6.42487	3.94320
chr1	154928223	154928834	C7Y8YACXX_8_7964.sorted.filtered_peak_1716	80	.	2.92409	10.77041	8.07095
chr1	154933891	154934877	C7Y8YACXX_8_7964.sorted.filtered_peak_1717	104	.	3.36156	13.28696	10.45395
chr1	154946150	154948243	C7Y8YACXX_8_7964.sorted.filtered_peak_1718	136	.	3.08480	16.57948	13.61840
chr1	154955064	154956366	C7Y8YACXX_8_7964.sorted.filtered_peak_1719	126	.	3.83303	15.56255	12.69723
chr1	154973336	154973942	C7Y8YACXX_8_7964.sorted.filtered_peak_1720	57	.	2.42565	8.38764	5.76525
chr1	154974311	154974919	C7Y8YACXX_8_7964.sorted.filtered_peak_1721	59	.	2.38332	8.55699	5.93601
chr1	154989989	154990348	C7Y8YACXX_8_7964.sorted.filtered_peak_1722	35	.	2.72703	6.02693	3.54720
chr1	155023004	155024323	C7Y8YACXX_8_7964.sorted.filtered_peak_1723	55	.	2.86195	8.16426	5.55617
chr1	155034013	155034321	C7Y8YACXX_8_7964.sorted.filtered_peak_1724	44	.	2.72130	7.03337	4.49478
chr1	155035626	155036327	C7Y8YACXX_8_7964.sorted.filtered_peak_1725	38	.	2.59765	6.31877	3.83435
chr1	155057137	155058238	C7Y8YACXX_8_7964.sorted.filtered_peak_1726	104	.	3.21940	13.33610	10.48780
chr1	155107746	155108869	C7Y8YACXX_8_7964.sorted.filtered_peak_1727	69	.	2.89409	9.56059	6.92123
chr1	155140179	155140583	C7Y8YACXX_8_7964.sorted.filtered_peak_1728	30	.	2.67387	5.48687	3.05517
chr1	155145248	155146536	C7Y8YACXX_8_7964.sorted.filtered_peak_1729	72	.	2.78264	9.91525	7.25063
chr1	155163018	155163534	C7Y8YACXX_8_7964.sorted.filtered_peak_1730	43	.	2.59039	6.94224	4.39774
chr1	155164268	155164890	C7Y8YACXX_8_7964.sorted.filtered_peak_1731	72	.	3.04316	9.98777	7.27355
chr1	155178469	155179480	C7Y8YACXX_8_7964.sorted.filtered_peak_1732	56	.	3.06564	8.24645	5.65624
chr1	155196433	155197898	C7Y8YACXX_8_7964.sorted.filtered_peak_1733	132	.	3.73777	16.14769	13.21539
chr1	155214194	155215026	C7Y8YACXX_8_7964.sorted.filtered_peak_1734	114	.	3.41079	14.37679	11.49462
chr1	155220329	155220803	C7Y8YACXX_8_7964.sorted.filtered_peak_1735	45	.	2.76588	7.06954	4.52806
chr1	155231500	155232627	C7Y8YACXX_8_7964.sorted.filtered_peak_1736	104	.	3.48414	13.26584	10.46044
chr1	155242859	155243555	C7Y8YACXX_8_7964.sorted.filtered_peak_1737	104	.	3.35782	13.33901	10.48453
chr1	155246904	155247405	C7Y8YACXX_8_7964.sorted.filtered_peak_1738	38	.	2.46604	6.33735	3.84870
chr1	155247856	155248274	C7Y8YACXX_8_7964.sorted.filtered_peak_1739	14	.	2.06107	3.72362	1.47456
chr1	155278140	155279172	C7Y8YACXX_8_7964.sorted.filtered_peak_1740	161	.	4.21055	19.26567	16.19302
chr1	155292866	155294645	C7Y8YACXX_8_7964.sorted.filtered_peak_1741	49	.	2.48369	7.46552	4.91006
chr1	155484518	155484900	C7Y8YACXX_8_7964.sorted.filtered_peak_1742	32	.	3.18572	5.72599	3.28201
chr1	155505921	155506390	C7Y8YACXX_8_7964.sorted.filtered_peak_1743	52	.	3.33921	7.82961	5.24320
chr1	155532085	155533150	C7Y8YACXX_8_7964.sorted.filtered_peak_1744	177	.	4.65686	20.94283	17.78361
chr1	155579376	155580060	C7Y8YACXX_8_7964.sorted.filtered_peak_1745	111	.	5.03065	14.05239	11.16568
chr1	155607189	155607439	C7Y8YACXX_8_7964.sorted.filtered_peak_1746	21	.	2.86826	4.55040	2.19369
chr1	155657991	155659017	C7Y8YACXX_8_7964.sorted.filtered_peak_1747	201	.	5.10466	23.43847	20.17755
chr1	155714827	155715626	C7Y8YACXX_8_7964.sorted.filtered_peak_1748	110	.	4.81912	13.91738	11.06520
chr1	155826826	155827297	C7Y8YACXX_8_7964.sorted.filtered_peak_1749	102	.	3.08530	13.14207	10.29948
chr1	155828826	155830382	C7Y8YACXX_8_7964.sorted.filtered_peak_1750	48	.	2.40083	7.34968	4.82827
chr1	155863422	155863776	C7Y8YACXX_8_7964.sorted.filtered_peak_1751	51	.	3.74299	7.73206	5.15201
chr1	155880530	155881674	C7Y8YACXX_8_7964.sorted.filtered_peak_1752	60	.	3.27559	8.68903	6.07135
chr1	155903889	155904610	C7Y8YACXX_8_7964.sorted.filtered_peak_1753	192	.	4.56813	22.40896	19.21179
chr1	155915860	155916282	C7Y8YACXX_8_7964.sorted.filtered_peak_1754	18	.	2.50687	4.20428	1.88471
chr1	155947525	155947830	C7Y8YACXX_8_7964.sorted.filtered_peak_1755	18	.	2.13126	4.22169	1.89868
chr1	155948196	155948554	C7Y8YACXX_8_7964.sorted.filtered_peak_1756	30	.	2.34830	5.46944	3.03925
chr1	155958966	155959490	C7Y8YACXX_8_7964.sorted.filtered_peak_1757	28	.	2.96085	5.29057	2.87928
chr1	155974685	155975276	C7Y8YACXX_8_7964.sorted.filtered_peak_1758	43	.	3.34121	6.88993	4.36821
chr1	155990214	155991140	C7Y8YACXX_8_7964.sorted.filtered_peak_1759	98	.	4.00087	12.59239	9.83689
chr1	156003645	156003917	C7Y8YACXX_8_7964.sorted.filtered_peak_1760	25	.	2.99218	4.93294	2.53460
chr1	156014799	156015361	C7Y8YACXX_8_7964.sorted.filtered_peak_1761	20	.	2.66409	4.34997	2.03456
chr1	156023017	156023292	C7Y8YACXX_8_7964.sorted.filtered_peak_1762	23	.	2.13527	4.76938	2.38889
chr1	156023619	156025165	C7Y8YACXX_8_7964.sorted.filtered_peak_1763	73	.	2.79829	9.98910	7.31832
chr1	156060520	156061048	C7Y8YACXX_8_7964.sorted.filtered_peak_1764	29	.	3.09489	5.35706	2.93251
chr1	156066462	156067448	C7Y8YACXX_8_7964.sorted.filtered_peak_1765	53	.	3.09878	7.90315	5.32193
chr1	156075953	156076460	C7Y8YACXX_8_7964.sorted.filtered_peak_1766	81	.	3.50887	10.85819	8.11596
chr1	156083941	156084608	C7Y8YACXX_8_7964.sorted.filtered_peak_1767	30	.	2.66392	5.44256	3.02111
chr1	156096783	156097337	C7Y8YACXX_8_7964.sorted.filtered_peak_1768	56	.	3.10986	8.21148	5.61254
chr1	156115740	156116037	C7Y8YACXX_8_7964.sorted.filtered_peak_1769	66	.	3.64814	9.27933	6.60964
chr1	156130487	156130903	C7Y8YACXX_8_7964.sorted.filtered_peak_1770	13	.	2.36394	3.54610	1.31742
chr1	156163183	156164273	C7Y8YACXX_8_7964.sorted.filtered_peak_1771	144	.	3.89156	17.42499	14.44006
chr1	156182673	156183204	C7Y8YACXX_8_7964.sorted.filtered_peak_1772	74	.	2.37919	10.20748	7.48400
chr1	156186159	156186705	C7Y8YACXX_8_7964.sorted.filtered_peak_1773	1859	.	10.11500	191.80623	185.94762
chr1	156192765	156193166	C7Y8YACXX_8_7964.sorted.filtered_peak_1774	17	.	2.41505	4.09902	1.79837
chr1	156196093	156196347	C7Y8YACXX_8_7964.sorted.filtered_peak_1775	34	.	2.90458	5.94346	3.45724
chr1	156252201	156253082	C7Y8YACXX_8_7964.sorted.filtered_peak_1776	148	.	3.92647	17.83684	14.82773
chr1	156265300	156265620	C7Y8YACXX_8_7964.sorted.filtered_peak_1777	36	.	3.17190	6.16617	3.68026
chr1	156307714	156308727	C7Y8YACXX_8_7964.sorted.filtered_peak_1778	314	.	4.94604	35.16985	31.41562
chr1	156326567	156326935	C7Y8YACXX_8_7964.sorted.filtered_peak_1779	26	.	2.98681	5.00326	2.60300
chr1	156336290	156336716	C7Y8YACXX_8_7964.sorted.filtered_peak_1780	18	.	2.68092	4.11519	1.80963
chr1	156355497	156355862	C7Y8YACXX_8_7964.sorted.filtered_peak_1781	17	.	2.48942	4.05310	1.76610
chr1	156389852	156390309	C7Y8YACXX_8_7964.sorted.filtered_peak_1782	22	.	2.42683	4.63558	2.27850
chr1	156415632	156416027	C7Y8YACXX_8_7964.sorted.filtered_peak_1783	14	.	2.47175	3.71687	1.45796
chr1	156426097	156427411	C7Y8YACXX_8_7964.sorted.filtered_peak_1784	96	.	3.36355	12.51614	9.69450
chr1	156450643	156450948	C7Y8YACXX_8_7964.sorted.filtered_peak_1785	13	.	2.34377	3.56675	1.35107
chr1	156458859	156459228	C7Y8YACXX_8_7964.sorted.filtered_peak_1786	19	.	2.39234	4.29095	1.97694
chr1	156470319	156471365	C7Y8YACXX_8_7964.sorted.filtered_peak_1787	78	.	2.55225	10.54388	7.83906
chr1	156474632	156475395	C7Y8YACXX_8_7964.sorted.filtered_peak_1788	103	.	2.81546	13.23714	10.39121
chr1	156494278	156494548	C7Y8YACXX_8_7964.sorted.filtered_peak_1789	36	.	3.06047	6.09539	3.61266
chr1	156561178	156561875	C7Y8YACXX_8_7964.sorted.filtered_peak_1790	63	.	3.37835	8.98323	6.35355
chr1	156570929	156571614	C7Y8YACXX_8_7964.sorted.filtered_peak_1791	44	.	3.16123	7.03139	4.49271
chr1	156577899	156578149	C7Y8YACXX_8_7964.sorted.filtered_peak_1792	14	.	2.60237	3.73692	1.47370
chr1	156595631	156595894	C7Y8YACXX_8_7964.sorted.filtered_peak_1793	26	.	2.81936	5.01130	2.61031
chr1	156629764	156630473	C7Y8YACXX_8_7964.sorted.filtered_peak_1794	29	.	2.41534	5.40974	2.98408
chr1	156698069	156699115	C7Y8YACXX_8_7964.sorted.filtered_peak_1795	175	.	3.69096	20.69565	17.54915
chr1	156710491	156711564	C7Y8YACXX_8_7964.sorted.filtered_peak_1796	267	.	4.28840	30.35307	26.78508
chr1	156721241	156722244	C7Y8YACXX_8_7964.sorted.filtered_peak_1797	72	.	2.81306	9.87238	7.20315
chr1	156736516	156737852	C7Y8YACXX_8_7964.sorted.filtered_peak_1798	147	.	3.68001	17.72702	14.72532
chr1	156785966	156787119	C7Y8YACXX_8_7964.sorted.filtered_peak_1799	99	.	3.24344	12.78304	9.97527
chr1	156808695	156808948	C7Y8YACXX_8_7964.sorted.filtered_peak_1800	26	.	2.66913	5.06868	2.65775
chr1	156818505	156818779	C7Y8YACXX_8_7964.sorted.filtered_peak_1801	16	.	2.45382	3.93524	1.66029
chr1	156829371	156830225	C7Y8YACXX_8_7964.sorted.filtered_peak_1802	27	.	2.64222	5.15353	2.75448
chr1	156835917	156836340	C7Y8YACXX_8_7964.sorted.filtered_peak_1803	19	.	2.50818	4.30513	1.98178
chr1	156880245	156880565	C7Y8YACXX_8_7964.sorted.filtered_peak_1804	21	.	2.57443	4.48572	2.13924
chr1	157059822	157060217	C7Y8YACXX_8_7964.sorted.filtered_peak_1805	47	.	3.54177	7.34668	4.79005
chr1	157103313	157103625	C7Y8YACXX_8_7964.sorted.filtered_peak_1806	20	.	2.31754	4.40083	2.06261
chr1	157108036	157108763	C7Y8YACXX_8_7964.sorted.filtered_peak_1807	89	.	3.27880	11.72186	8.93629
chr1	157125834	157126134	C7Y8YACXX_8_7964.sorted.filtered_peak_1808	30	.	2.80063	5.44938	3.01314
chr1	157133324	157133787	C7Y8YACXX_8_7964.sorted.filtered_peak_1809	20	.	2.72882	4.35975	2.03315
chr1	157670244	157670657	C7Y8YACXX_8_7964.sorted.filtered_peak_1810	13	.	2.44697	3.57474	1.34458
chr1	158094812	158095096	C7Y8YACXX_8_7964.sorted.filtered_peak_1811	28	.	3.00614	5.26918	2.85999
chr1	158119571	158119821	C7Y8YACXX_8_7964.sorted.filtered_peak_1812	13	.	2.38244	3.60137	1.36384
chr1	158173584	158174041	C7Y8YACXX_8_7964.sorted.filtered_peak_1813	24	.	2.90201	4.80484	2.43121
chr1	158789252	158789706	C7Y8YACXX_8_7964.sorted.filtered_peak_1814	35	.	3.01004	6.05110	3.58919
chr1	158900232	158900671	C7Y8YACXX_8_7964.sorted.filtered_peak_1815	31	.	2.71502	5.56711	3.11613
chr1	158900993	158901364	C7Y8YACXX_8_7964.sorted.filtered_peak_1816	17	.	2.36256	4.04477	1.75494
chr1	158966098	158966360	C7Y8YACXX_8_7964.sorted.filtered_peak_1817	24	.	2.62991	4.80968	2.43900
chr1	158968150	158968760	C7Y8YACXX_8_7964.sorted.filtered_peak_1818	27	.	2.69776	5.12983	2.74957
chr1	158978474	158978936	C7Y8YACXX_8_7964.sorted.filtered_peak_1819	41	.	2.53149	6.59147	4.10263
chr1	158979456	158980057	C7Y8YACXX_8_7964.sorted.filtered_peak_1820	38	.	2.47279	6.30684	3.83658
chr1	158985263	158985653	C7Y8YACXX_8_7964.sorted.filtered_peak_1821	39	.	2.74812	6.40453	3.90681
chr1	159037952	159038342	C7Y8YACXX_8_7964.sorted.filtered_peak_1822	39	.	3.04457	6.43425	3.92839
chr1	159046286	159047723	C7Y8YACXX_8_7964.sorted.filtered_peak_1823	109	.	3.47484	13.78869	10.94257
chr1	159750280	159751274	C7Y8YACXX_8_7964.sorted.filtered_peak_1824	123	.	3.84356	15.27612	12.39664
chr1	159769961	159770412	C7Y8YACXX_8_7964.sorted.filtered_peak_1825	44	.	2.92445	6.98020	4.44720
chr1	159796141	159796738	C7Y8YACXX_8_7964.sorted.filtered_peak_1826	43	.	2.80425	6.82490	4.30269
chr1	159824428	159824885	C7Y8YACXX_8_7964.sorted.filtered_peak_1827	48	.	3.07062	7.39407	4.81712
chr1	159861385	159861704	C7Y8YACXX_8_7964.sorted.filtered_peak_1828	30	.	2.78839	5.52882	3.09239
chr1	159879761	159880581	C7Y8YACXX_8_7964.sorted.filtered_peak_1829	32	.	2.70827	5.70437	3.26620
chr1	159892915	159893780	C7Y8YACXX_8_7964.sorted.filtered_peak_1830	29	.	2.22669	5.42478	2.98577
chr1	159894296	159894605	C7Y8YACXX_8_7964.sorted.filtered_peak_1831	21	.	2.06548	4.54977	2.19525
chr1	159895152	159895644	C7Y8YACXX_8_7964.sorted.filtered_peak_1832	31	.	2.20222	5.55882	3.11871
chr1	159906241	159906679	C7Y8YACXX_8_7964.sorted.filtered_peak_1833	28	.	2.74735	5.22819	2.81644
chr1	160001298	160002023	C7Y8YACXX_8_7964.sorted.filtered_peak_1834	89	.	3.56454	11.67960	8.92743
chr1	160016515	160016925	C7Y8YACXX_8_7964.sorted.filtered_peak_1835	32	.	3.05006	5.68992	3.24001
chr1	160068046	160069282	C7Y8YACXX_8_7964.sorted.filtered_peak_1836	77	.	2.87072	10.40524	7.71358
chr1	160175052	160175445	C7Y8YACXX_8_7964.sorted.filtered_peak_1837	15	.	2.20400	3.80688	1.54064
chr1	160231399	160232995	C7Y8YACXX_8_7964.sorted.filtered_peak_1838	128	.	3.61102	15.80480	12.88064
chr1	160254566	160255143	C7Y8YACXX_8_7964.sorted.filtered_peak_1839	82	.	3.81435	10.99321	8.27747
chr1	160261203	160261453	C7Y8YACXX_8_7964.sorted.filtered_peak_1840	26	.	2.84782	5.03551	2.63446
chr1	160290810	160291209	C7Y8YACXX_8_7964.sorted.filtered_peak_1841	11	.	2.48523	3.40509	1.19685
chr1	160312449	160313500	C7Y8YACXX_8_7964.sorted.filtered_peak_1842	74	.	3.30917	10.17435	7.48184
chr1	160346409	160346688	C7Y8YACXX_8_7964.sorted.filtered_peak_1843	23	.	2.79991	4.75673	2.38875
chr1	160398658	160399077	C7Y8YACXX_8_7964.sorted.filtered_peak_1844	23	.	2.42839	4.67455	2.31006
chr1	160407690	160408210	C7Y8YACXX_8_7964.sorted.filtered_peak_1845	45	.	3.10658	7.04231	4.50771
chr1	160423086	160423354	C7Y8YACXX_8_7964.sorted.filtered_peak_1846	13	.	2.34428	3.53793	1.32499
chr1	160430333	160430960	C7Y8YACXX_8_7964.sorted.filtered_peak_1847	23	.	2.58834	4.68005	2.31697
chr1	160489622	160489965	C7Y8YACXX_8_7964.sorted.filtered_peak_1848	52	.	3.20048	7.81514	5.22038
chr1	160490782	160491157	C7Y8YACXX_8_7964.sorted.filtered_peak_1849	23	.	2.54609	4.68174	2.32080
chr1	160492138	160492447	C7Y8YACXX_8_7964.sorted.filtered_peak_1850	16	.	2.37753	3.94401	1.65668
chr1	160492655	160493115	C7Y8YACXX_8_7964.sorted.filtered_peak_1851	19	.	2.48147	4.32026	1.99074
chr1	160509841	160510729	C7Y8YACXX_8_7964.sorted.filtered_peak_1852	89	.	3.48791	11.67717	8.91904
chr1	160528193	160528785	C7Y8YACXX_8_7964.sorted.filtered_peak_1853	34	.	2.91422	5.90190	3.43602
chr1	160537534	160538393	C7Y8YACXX_8_7964.sorted.filtered_peak_1854	102	.	3.92155	13.08600	10.26654
chr1	160546276	160546526	C7Y8YACXX_8_7964.sorted.filtered_peak_1855	27	.	2.45648	5.19855	2.78516
chr1	160576867	160577482	C7Y8YACXX_8_7964.sorted.filtered_peak_1856	39	.	2.90416	6.37942	3.90129
chr1	160593114	160593375	C7Y8YACXX_8_7964.sorted.filtered_peak_1857	31	.	2.42677	5.56947	3.11966
chr1	160599598	160599930	C7Y8YACXX_8_7964.sorted.filtered_peak_1858	16	.	2.11530	3.93228	1.64881
chr1	160607741	160608351	C7Y8YACXX_8_7964.sorted.filtered_peak_1859	49	.	2.56638	7.51888	4.95838
chr1	160616696	160617199	C7Y8YACXX_8_7964.sorted.filtered_peak_1860	30	.	2.44974	5.47980	3.04546
chr1	160634498	160635929	C7Y8YACXX_8_7964.sorted.filtered_peak_1861	41	.	2.87924	6.63469	4.12328
chr1	160642890	160643502	C7Y8YACXX_8_7964.sorted.filtered_peak_1862	18	.	2.36798	4.15388	1.85011
chr1	160652761	160653517	C7Y8YACXX_8_7964.sorted.filtered_peak_1863	96	.	3.57077	12.45972	9.67169
chr1	160678649	160679023	C7Y8YACXX_8_7964.sorted.filtered_peak_1864	21	.	2.12285	4.48365	2.13707
chr1	160681447	160681908	C7Y8YACXX_8_7964.sorted.filtered_peak_1865	43	.	2.52241	6.88759	4.36546
chr1	160692541	160692854	C7Y8YACXX_8_7964.sorted.filtered_peak_1866	34	.	2.88477	5.96712	3.49557
chr1	160696504	160696925	C7Y8YACXX_8_7964.sorted.filtered_peak_1867	30	.	2.78059	5.46785	3.03585
chr1	160714310	160714772	C7Y8YACXX_8_7964.sorted.filtered_peak_1868	16	.	2.43495	3.98113	1.69964
chr1	160726112	160726593	C7Y8YACXX_8_7964.sorted.filtered_peak_1869	40	.	2.98742	6.52864	4.02049
chr1	160737437	160738343	C7Y8YACXX_8_7964.sorted.filtered_peak_1870	30	.	2.73543	5.47855	3.04253
chr1	160751879	160752444	C7Y8YACXX_8_7964.sorted.filtered_peak_1871	20	.	2.79073	4.34616	2.02101
chr1	160759694	160760207	C7Y8YACXX_8_7964.sorted.filtered_peak_1872	11	.	2.46925	3.35923	1.15802
chr1	160765620	160766145	C7Y8YACXX_8_7964.sorted.filtered_peak_1873	80	.	3.50823	10.82175	8.07781
chr1	160767932	160768182	C7Y8YACXX_8_7964.sorted.filtered_peak_1874	16	.	2.19462	3.95808	1.67871
chr1	160807266	160808016	C7Y8YACXX_8_7964.sorted.filtered_peak_1875	91	.	3.45735	11.90538	9.11971
chr1	160832059	160832850	C7Y8YACXX_8_7964.sorted.filtered_peak_1876	46	.	3.26540	7.16633	4.64494
chr1	160921159	160921455	C7Y8YACXX_8_7964.sorted.filtered_peak_1877	22	.	2.74052	4.65233	2.29283
chr1	160960168	160960507	C7Y8YACXX_8_7964.sorted.filtered_peak_1878	22	.	2.79935	4.56234	2.21274
chr1	160983315	160984007	C7Y8YACXX_8_7964.sorted.filtered_peak_1879	53	.	3.68678	7.95137	5.34226
chr1	160990061	160990401	C7Y8YACXX_8_7964.sorted.filtered_peak_1880	12	.	2.33471	3.49683	1.28377
chr1	160990813	160991374	C7Y8YACXX_8_7964.sorted.filtered_peak_1881	66	.	3.74206	9.30561	6.63601
chr1	161008469	161008985	C7Y8YACXX_8_7964.sorted.filtered_peak_1882	129	.	4.25747	15.86154	12.90933
chr1	161014794	161016176	C7Y8YACXX_8_7964.sorted.filtered_peak_1883	79	.	2.87920	10.68864	7.99713
chr1	161038005	161038589	C7Y8YACXX_8_7964.sorted.filtered_peak_1884	75	.	2.93252	10.26251	7.54969
chr1	161039277	161040138	C7Y8YACXX_8_7964.sorted.filtered_peak_1885	72	.	2.81445	9.93022	7.25923
chr1	161067136	161068393	C7Y8YACXX_8_7964.sorted.filtered_peak_1886	51	.	2.73337	7.72319	5.15374
chr1	161087414	161088375	C7Y8YACXX_8_7964.sorted.filtered_peak_1887	79	.	3.24556	10.68223	7.96877
chr1	161102062	161103133	C7Y8YACXX_8_7964.sorted.filtered_peak_1888	151	.	4.04746	18.16425	15.12792
chr1	161123507	161124206	C7Y8YACXX_8_7964.sorted.filtered_peak_1889	123	.	4.18724	15.23338	12.31861
chr1	161128905	161129598	C7Y8YACXX_8_7964.sorted.filtered_peak_1890	85	.	3.24377	11.29790	8.53888
chr1	161135541	161136418	C7Y8YACXX_8_7964.sorted.filtered_peak_1891	146	.	3.89778	17.65797	14.64258
chr1	161146878	161147676	C7Y8YACXX_8_7964.sorted.filtered_peak_1892	48	.	2.94781	7.36526	4.81629
chr1	161152064	161152437	C7Y8YACXX_8_7964.sorted.filtered_peak_1893	45	.	2.63464	7.08447	4.54590
chr1	161155070	161155608	C7Y8YACXX_8_7964.sorted.filtered_peak_1894	114	.	3.81010	14.30806	11.41684
chr1	161162367	161162617	C7Y8YACXX_8_7964.sorted.filtered_peak_1895	26	.	2.72135	5.07326	2.66716
chr1	161171425	161172350	C7Y8YACXX_8_7964.sorted.filtered_peak_1896	90	.	3.32227	11.80901	9.07258
chr1	161195337	161196004	C7Y8YACXX_8_7964.sorted.filtered_peak_1897	215	.	4.47137	24.85089	21.53947
chr1	161197095	161197475	C7Y8YACXX_8_7964.sorted.filtered_peak_1898	22	.	2.14855	4.59594	2.24681
chr1	161275862	161276275	C7Y8YACXX_8_7964.sorted.filtered_peak_1899	65	.	3.39877	9.18157	6.54433
chr1	161283852	161284486	C7Y8YACXX_8_7964.sorted.filtered_peak_1900	120	.	4.56376	14.93536	12.03711
chr1	161359408	161360429	C7Y8YACXX_8_7964.sorted.filtered_peak_1901	140	.	3.94903	17.07099	14.06912
chr1	161368830	161369993	C7Y8YACXX_8_7964.sorted.filtered_peak_1902	150	.	4.21364	18.03694	15.02270
chr1	161410092	161410571	C7Y8YACXX_8_7964.sorted.filtered_peak_1903	62	.	4.05780	8.87900	6.23664
chr1	161456773	161457023	C7Y8YACXX_8_7964.sorted.filtered_peak_1904	21	.	2.68699	4.51918	2.17268
chr1	161493544	161494382	C7Y8YACXX_8_7964.sorted.filtered_peak_1905	95	.	4.88807	12.40787	9.59589
chr1	161500561	161501160	C7Y8YACXX_8_7964.sorted.filtered_peak_1906	115	.	5.14951	14.43044	11.52574
chr1	161501923	161502438	C7Y8YACXX_8_7964.sorted.filtered_peak_1907	14	.	2.52867	3.68054	1.43221
chr1	161509815	161510332	C7Y8YACXX_8_7964.sorted.filtered_peak_1908	252	.	7.40032	28.74904	25.26371
chr1	161511746	161511999	C7Y8YACXX_8_7964.sorted.filtered_peak_1909	19	.	2.62809	4.30029	1.97246
chr1	161582162	161582738	C7Y8YACXX_8_7964.sorted.filtered_peak_1910	118	.	5.40432	14.73967	11.82861
chr1	161591215	161591724	C7Y8YACXX_8_7964.sorted.filtered_peak_1911	91	.	4.76871	11.96904	9.18866
chr1	161593137	161593604	C7Y8YACXX_8_7964.sorted.filtered_peak_1912	31	.	3.18717	5.59900	3.15133
chr1	161695773	161697308	C7Y8YACXX_8_7964.sorted.filtered_peak_1913	31	.	2.43840	5.54854	3.11415
chr1	161697541	161697822	C7Y8YACXX_8_7964.sorted.filtered_peak_1914	24	.	2.31903	4.79821	2.42074
chr1	161708629	161709212	C7Y8YACXX_8_7964.sorted.filtered_peak_1915	87	.	3.55852	11.57043	8.79982
chr1	161719295	161720249	C7Y8YACXX_8_7964.sorted.filtered_peak_1916	108	.	3.94278	13.68833	10.83432
chr1	161735893	161736711	C7Y8YACXX_8_7964.sorted.filtered_peak_1917	64	.	3.39900	9.10052	6.47744
chr1	161742319	161742653	C7Y8YACXX_8_7964.sorted.filtered_peak_1918	16	.	2.55751	3.90253	1.62547
chr1	161884333	161884723	C7Y8YACXX_8_7964.sorted.filtered_peak_1919	13	.	2.49722	3.55219	1.32798
chr1	161904001	161904321	C7Y8YACXX_8_7964.sorted.filtered_peak_1920	20	.	2.61930	4.33594	2.00383
chr1	161993641	161994069	C7Y8YACXX_8_7964.sorted.filtered_peak_1921	14	.	2.50126	3.70160	1.45499
chr1	162038970	162039677	C7Y8YACXX_8_7964.sorted.filtered_peak_1922	35	.	2.95597	6.01513	3.57371
chr1	162122163	162122597	C7Y8YACXX_8_7964.sorted.filtered_peak_1923	65	.	3.63826	9.18933	6.54819
chr1	162467178	162468138	C7Y8YACXX_8_7964.sorted.filtered_peak_1924	110	.	4.07304	13.93535	11.07012
chr1	162530675	162531914	C7Y8YACXX_8_7964.sorted.filtered_peak_1925	124	.	3.72689	15.28567	12.40097
chr1	162792469	162792762	C7Y8YACXX_8_7964.sorted.filtered_peak_1926	31	.	3.04663	5.56462	3.12323
chr1	162793103	162793353	C7Y8YACXX_8_7964.sorted.filtered_peak_1927	30	.	3.01007	5.45227	3.01311
chr1	162793595	162794032	C7Y8YACXX_8_7964.sorted.filtered_peak_1928	16	.	2.56751	3.98808	1.69804
chr1	162804495	162804745	C7Y8YACXX_8_7964.sorted.filtered_peak_1929	16	.	2.45010	3.92766	1.64692
chr1	162804938	162805461	C7Y8YACXX_8_7964.sorted.filtered_peak_1930	52	.	3.44335	7.87624	5.29196
chr1	163291165	163292311	C7Y8YACXX_8_7964.sorted.filtered_peak_1931	134	.	3.68693	16.37995	13.44174
chr1	164527890	164528562	C7Y8YACXX_8_7964.sorted.filtered_peak_1932	15	.	2.58910	3.80764	1.54350
chr1	164629766	164630043	C7Y8YACXX_8_7964.sorted.filtered_peak_1933	45	.	3.50442	7.08061	4.53103
chr1	165361985	165362821	C7Y8YACXX_8_7964.sorted.filtered_peak_1934	75	.	3.36164	10.18720	7.50262
chr1	165567159	165567765	C7Y8YACXX_8_7964.sorted.filtered_peak_1935	111	.	3.96925	14.04989	11.18960
chr1	165599894	165600931	C7Y8YACXX_8_7964.sorted.filtered_peak_1936	144	.	3.95939	17.39587	14.41346
chr1	165667278	165668084	C7Y8YACXX_8_7964.sorted.filtered_peak_1937	195	.	5.11891	22.72458	19.50624
chr1	165737752	165738697	C7Y8YACXX_8_7964.sorted.filtered_peak_1938	125	.	4.03830	15.43941	12.53690
chr1	165796721	165797817	C7Y8YACXX_8_7964.sorted.filtered_peak_1939	34	.	2.74083	5.96376	3.49140
chr1	165840635	165840956	C7Y8YACXX_8_7964.sorted.filtered_peak_1940	46	.	3.08845	7.24821	4.68445
chr1	165844564	165844836	C7Y8YACXX_8_7964.sorted.filtered_peak_1941	32	.	2.82918	5.69789	3.24340
chr1	165897660	165897950	C7Y8YACXX_8_7964.sorted.filtered_peak_1942	29	.	2.89941	5.31463	2.90014
chr1	166458843	166459600	C7Y8YACXX_8_7964.sorted.filtered_peak_1943	54	.	3.44969	8.03942	5.45620
chr1	166808327	166809493	C7Y8YACXX_8_7964.sorted.filtered_peak_1944	70	.	3.09209	9.71444	7.06065
chr1	166844948	166845961	C7Y8YACXX_8_7964.sorted.filtered_peak_1945	206	.	4.59494	23.91904	20.65409
chr1	166879621	166879958	C7Y8YACXX_8_7964.sorted.filtered_peak_1946	22	.	2.56717	4.56465	2.22018
chr1	167035854	167036185	C7Y8YACXX_8_7964.sorted.filtered_peak_1947	24	.	2.90271	4.83558	2.45796
chr1	167059617	167060124	C7Y8YACXX_8_7964.sorted.filtered_peak_1948	17	.	2.62756	4.03180	1.74183
chr1	167189200	167190482	C7Y8YACXX_8_7964.sorted.filtered_peak_1949	166	.	3.42130	19.72784	16.63946
chr1	167191269	167191773	C7Y8YACXX_8_7964.sorted.filtered_peak_1950	38	.	2.19932	6.36001	3.86330
chr1	167411469	167411736	C7Y8YACXX_8_7964.sorted.filtered_peak_1951	18	.	2.41921	4.15528	1.84535
chr1	167416830	167417505	C7Y8YACXX_8_7964.sorted.filtered_peak_1952	34	.	2.70475	5.87139	3.43807
chr1	167424314	167425863	C7Y8YACXX_8_7964.sorted.filtered_peak_1953	20	.	2.26159	4.32493	2.00667
chr1	167461201	167462008	C7Y8YACXX_8_7964.sorted.filtered_peak_1954	23	.	2.47259	4.67768	2.31361
chr1	167486700	167488096	C7Y8YACXX_8_7964.sorted.filtered_peak_1955	34	.	2.49895	5.93000	3.46224
chr1	167513749	167514087	C7Y8YACXX_8_7964.sorted.filtered_peak_1956	37	.	2.82298	6.21793	3.72275
chr1	167522469	167523264	C7Y8YACXX_8_7964.sorted.filtered_peak_1957	94	.	3.74977	12.23340	9.44525
chr1	167569280	167569748	C7Y8YACXX_8_7964.sorted.filtered_peak_1958	59	.	3.48683	8.53209	5.90779
chr1	167586865	167587323	C7Y8YACXX_8_7964.sorted.filtered_peak_1959	26	.	2.88571	5.07483	2.67091
chr1	167597140	167598130	C7Y8YACXX_8_7964.sorted.filtered_peak_1960	56	.	2.73346	8.22542	5.63943
chr1	167606456	167606749	C7Y8YACXX_8_7964.sorted.filtered_peak_1961	43	.	3.00690	6.87278	4.33046
chr1	167611437	167611773	C7Y8YACXX_8_7964.sorted.filtered_peak_1962	27	.	2.76108	5.12853	2.72553
chr1	167656931	167657496	C7Y8YACXX_8_7964.sorted.filtered_peak_1963	19	.	2.56533	4.24506	1.92163
chr1	167683240	167684969	C7Y8YACXX_8_7964.sorted.filtered_peak_1964	49	.	2.61403	7.45543	4.91521
chr1	167690799	167691401	C7Y8YACXX_8_7964.sorted.filtered_peak_1965	63	.	3.24889	8.94743	6.32532
chr1	167772469	167772946	C7Y8YACXX_8_7964.sorted.filtered_peak_1966	55	.	3.30791	8.13682	5.52479
chr1	167774262	167774868	C7Y8YACXX_8_7964.sorted.filtered_peak_1967	31	.	2.71605	5.52698	3.11428
chr1	167791464	167791777	C7Y8YACXX_8_7964.sorted.filtered_peak_1968	14	.	2.58876	3.70509	1.45243
chr1	167904826	167906379	C7Y8YACXX_8_7964.sorted.filtered_peak_1969	164	.	3.60430	19.45373	16.40898
chr1	168105554	168105862	C7Y8YACXX_8_7964.sorted.filtered_peak_1970	11	.	2.30220	3.38544	1.18614
chr1	168114785	168115084	C7Y8YACXX_8_7964.sorted.filtered_peak_1971	26	.	2.87203	5.07550	2.68027
chr1	168147633	168149115	C7Y8YACXX_8_7964.sorted.filtered_peak_1972	106	.	3.69656	13.50123	10.68076
chr1	168194776	168195709	C7Y8YACXX_8_7964.sorted.filtered_peak_1973	71	.	3.31986	9.79993	7.10532
chr1	168204215	168204869	C7Y8YACXX_8_7964.sorted.filtered_peak_1974	20	.	2.49135	4.32948	2.00618
chr1	168206320	168206783	C7Y8YACXX_8_7964.sorted.filtered_peak_1975	15	.	2.35682	3.75316	1.50077
chr1	168311926	168312351	C7Y8YACXX_8_7964.sorted.filtered_peak_1976	77	.	3.57315	10.40706	7.70468
chr1	168332235	168332910	C7Y8YACXX_8_7964.sorted.filtered_peak_1977	95	.	3.81006	12.30217	9.51777
chr1	168356530	168356792	C7Y8YACXX_8_7964.sorted.filtered_peak_1978	25	.	2.70213	4.95147	2.55350
chr1	168368313	168368622	C7Y8YACXX_8_7964.sorted.filtered_peak_1979	31	.	2.90885	5.60024	3.16067
chr1	168378082	168378629	C7Y8YACXX_8_7964.sorted.filtered_peak_1980	40	.	2.91227	6.55805	4.04158
chr1	168390434	168391033	C7Y8YACXX_8_7964.sorted.filtered_peak_1981	47	.	3.07217	7.27369	4.70225
chr1	168408883	168409341	C7Y8YACXX_8_7964.sorted.filtered_peak_1982	39	.	2.80486	6.46442	3.96624
chr1	168435718	168436969	C7Y8YACXX_8_7964.sorted.filtered_peak_1983	22	.	2.39924	4.54817	2.21159
chr1	168489229	168490129	C7Y8YACXX_8_7964.sorted.filtered_peak_1984	19	.	2.43383	4.30317	1.97639
chr1	168490735	168491231	C7Y8YACXX_8_7964.sorted.filtered_peak_1985	32	.	2.74986	5.66838	3.21599
chr1	168504492	168505232	C7Y8YACXX_8_7964.sorted.filtered_peak_1986	53	.	3.62068	7.93499	5.34830
chr1	168803274	168803545	C7Y8YACXX_8_7964.sorted.filtered_peak_1987	27	.	3.04011	5.13186	2.73288
chr1	169013435	169013940	C7Y8YACXX_8_7964.sorted.filtered_peak_1988	47	.	3.22419	7.32402	4.76524
chr1	169075163	169076134	C7Y8YACXX_8_7964.sorted.filtered_peak_1989	28	.	2.46420	5.25060	2.83878
chr1	169281388	169282006	C7Y8YACXX_8_7964.sorted.filtered_peak_1990	33	.	3.00592	5.81435	3.36294
chr1	169295599	169295961	C7Y8YACXX_8_7964.sorted.filtered_peak_1991	15	.	2.62280	3.82139	1.56216
chr1	169336709	169337951	C7Y8YACXX_8_7964.sorted.filtered_peak_1992	127	.	3.50761	15.62226	12.72337
chr1	169454485	169455743	C7Y8YACXX_8_7964.sorted.filtered_peak_1993	94	.	3.60551	12.20778	9.47381
chr1	169573858	169574301	C7Y8YACXX_8_7964.sorted.filtered_peak_1994	12	.	2.43946	3.49276	1.28053
chr1	169661912	169662610	C7Y8YACXX_8_7964.sorted.filtered_peak_1995	31	.	2.51966	5.55502	3.11516
chr1	169663471	169663890	C7Y8YACXX_8_7964.sorted.filtered_peak_1996	33	.	2.55311	5.75908	3.30525
chr1	169680605	169680946	C7Y8YACXX_8_7964.sorted.filtered_peak_1997	21	.	2.68191	4.45787	2.12278
chr1	169681216	169681494	C7Y8YACXX_8_7964.sorted.filtered_peak_1998	32	.	3.10049	5.72540	3.26757
chr1	169763679	169764529	C7Y8YACXX_8_7964.sorted.filtered_peak_1999	149	.	4.05969	17.96584	14.95303
chr1	169862350	169863644	C7Y8YACXX_8_7964.sorted.filtered_peak_2000	160	.	3.60465	19.13927	16.07693
[truncated: 26,387 more rows]
