# Supplementary material for: Potential impact of celiac disease genetic risk factors on T cell receptor signaling in gluten-specific CD4+ T cells
Source: Sci Rep. 2021 Apr 29;11:9252. doi: 10.1038/s41598-021-86612-5 (PMC8085175; doi:10.1038/s41598-021-86612-5)
Supplement: Supplementary file 1 — Supplementary Information. [file 41598_2021_86612_MOESM1_ESM.zip › data_supplements_manuscript/dhs_and_peakcalling/macs_peaks/C7Y8YACXX_8_7964.sorted.filtered_peaks.xls]

# This file is generated by MACS version 2.2.6
# Command line: callpeak --treatment ./output/C7Y8YACXX_8_7964.sorted.filtered.bam --name C7Y8YACXX_8_7964.sorted.filtered --outdir ./output --format BAM --gsize hs --broad --nomodel --shift -125 --extsize 250 --bdg
# ARGUMENTS LIST:
# name = C7Y8YACXX_8_7964.sorted.filtered
# format = BAM
# ChIP-seq file = ['./output/C7Y8YACXX_8_7964.sorted.filtered.bam']
# control file = None
# effective genome size = 2.70e+09
# band width = 300
# model fold = [5, 50]
# qvalue cutoff for narrow/strong regions = 5.00e-02
# qvalue cutoff for broad/weak regions = 1.00e-01
# The maximum gap between significant sites is assigned as the read length/tag size.
# The minimum length of peaks is assigned as the predicted fragment length "d".
# Larger dataset will be scaled towards smaller dataset.
# Range for calculating regional lambda is: 10000 bps
# Broad region calling is on
# Paired-End mode is off

# tag size is determined as 42 bps
# total tags in treatment: 47653192
# tags after filtering in treatment: 47653190
# maximum duplicate tags at the same position in treatment = 1
# Redundant rate in treatment: 0.00
# Sequencing ends will be shifted towards 5' by 125 bp(s)
# d = 250
chr	start	end	length	pileup	-log10(pvalue)	fold_enrichment	-log10(qvalue)	name
chr1	713854	714416	563	45.21	32.41275	8.53783	28.75042	C7Y8YACXX_8_7964.sorted.filtered_peak_1
chr1	805102	805413	312	15.08	4.90472	2.97047	2.52631	C7Y8YACXX_8_7964.sorted.filtered_peak_2
chr1	825725	825974	250	15.51	5.16229	3.05081	2.75531	C7Y8YACXX_8_7964.sorted.filtered_peak_3
chr1	839993	840322	330	28.15	9.75667	3.63390	7.07813	C7Y8YACXX_8_7964.sorted.filtered_peak_4
chr1	877007	877269	263	22.54	5.66913	2.76198	3.20739	C7Y8YACXX_8_7964.sorted.filtered_peak_5
chr1	894273	895186	914	37.11	10.13737	3.01209	7.50199	C7Y8YACXX_8_7964.sorted.filtered_peak_6
chr1	901929	902471	543	22.25	4.34116	2.32952	2.01897	C7Y8YACXX_8_7964.sorted.filtered_peak_7
chr1	948416	949293	878	38.49	13.94662	3.98055	11.08522	C7Y8YACXX_8_7964.sorted.filtered_peak_8
chr1	954565	955341	777	42.87	11.88773	3.29618	9.09178	C7Y8YACXX_8_7964.sorted.filtered_peak_9
chr1	955599	955879	281	25.71	3.63917	2.01716	1.39376	C7Y8YACXX_8_7964.sorted.filtered_peak_10
chr1	968444	968872	429	21.60	5.98745	2.91505	3.51216	C7Y8YACXX_8_7964.sorted.filtered_peak_11
chr1	976015	976345	331	27.10	6.73515	2.82541	4.20986	C7Y8YACXX_8_7964.sorted.filtered_peak_12
chr1	994669	995197	529	33.47	8.13790	2.90814	5.51451	C7Y8YACXX_8_7964.sorted.filtered_peak_13
chr1	999412	999885	474	36.72	9.50729	3.03770	6.83279	C7Y8YACXX_8_7964.sorted.filtered_peak_14
chr1	1004502	1004949	448	42.95	14.10826	3.70074	11.24547	C7Y8YACXX_8_7964.sorted.filtered_peak_15
chr1	1051222	1052262	1041	57.47	19.88311	3.79531	16.81356	C7Y8YACXX_8_7964.sorted.filtered_peak_16
chr1	1057318	1057995	678	25.16	5.63498	2.59129	3.19768	C7Y8YACXX_8_7964.sorted.filtered_peak_17
chr1	1072739	1073530	792	21.63	5.15926	2.62526	2.75575	C7Y8YACXX_8_7964.sorted.filtered_peak_18
chr1	1079413	1080172	760	16.06	4.01662	2.52909	1.72388	C7Y8YACXX_8_7964.sorted.filtered_peak_19
chr1	1092792	1093347	556	23.97	6.36820	2.86026	3.88776	C7Y8YACXX_8_7964.sorted.filtered_peak_20
chr1	1093655	1093996	342	19.08	3.61487	2.22122	1.38471	C7Y8YACXX_8_7964.sorted.filtered_peak_21
chr1	1136306	1137110	805	39.47	9.44929	2.88649	6.78524	C7Y8YACXX_8_7964.sorted.filtered_peak_22
chr1	1143597	1143891	295	30.98	4.51017	2.10552	2.16319	C7Y8YACXX_8_7964.sorted.filtered_peak_23
chr1	1152090	1152775	686	43.37	6.81794	2.29177	4.28420	C7Y8YACXX_8_7964.sorted.filtered_peak_24
chr1	1166835	1167919	1085	61.19	18.24371	3.39770	15.23684	C7Y8YACXX_8_7964.sorted.filtered_peak_25
chr1	1186273	1186664	392	28.02	10.04856	3.76104	7.34231	C7Y8YACXX_8_7964.sorted.filtered_peak_26
chr1	1208755	1209794	1040	42.55	13.68084	3.54962	10.86009	C7Y8YACXX_8_7964.sorted.filtered_peak_27
chr1	1243210	1244248	1039	72.49	17.83705	3.14284	14.81225	C7Y8YACXX_8_7964.sorted.filtered_peak_28
chr1	1259690	1260608	919	46.22	12.51972	3.17518	9.73525	C7Y8YACXX_8_7964.sorted.filtered_peak_29
chr1	1284311	1285312	1002	35.18	8.68055	2.91676	6.05624	C7Y8YACXX_8_7964.sorted.filtered_peak_30
chr1	1306642	1307028	387	37.63	5.37718	2.13637	2.95754	C7Y8YACXX_8_7964.sorted.filtered_peak_31
chr1	1310486	1311066	581	72.37	23.34674	3.85063	20.10277	C7Y8YACXX_8_7964.sorted.filtered_peak_32
chr1	1334051	1335513	1463	50.52	14.38783	3.17763	11.54039	C7Y8YACXX_8_7964.sorted.filtered_peak_33
chr1	1342138	1343274	1137	34.64	10.98380	3.34323	8.28877	C7Y8YACXX_8_7964.sorted.filtered_peak_34
chr1	1406520	1407286	767	30.72	17.17025	5.50954	14.20965	C7Y8YACXX_8_7964.sorted.filtered_peak_35
chr1	1446805	1447637	833	55.00	31.76457	6.66520	28.14473	C7Y8YACXX_8_7964.sorted.filtered_peak_36
chr1	1509530	1510804	1275	57.71	20.15691	3.93500	17.04819	C7Y8YACXX_8_7964.sorted.filtered_peak_37
chr1	1549673	1550203	531	33.75	3.88396	1.90538	1.61161	C7Y8YACXX_8_7964.sorted.filtered_peak_38
chr1	1550404	1551583	1180	68.43	21.97137	3.76492	18.78723	C7Y8YACXX_8_7964.sorted.filtered_peak_39
chr1	1565611	1566430	820	36.99	11.99047	3.43840	9.26180	C7Y8YACXX_8_7964.sorted.filtered_peak_40
chr1	1590294	1590791	498	51.81	38.01648	9.47907	34.11917	C7Y8YACXX_8_7964.sorted.filtered_peak_41
chr1	1609167	1610281	1115	14.45	4.55590	2.85223	2.22180	C7Y8YACXX_8_7964.sorted.filtered_peak_42
chr1	1625532	1626045	514	16.75	5.97096	3.27896	3.51054	C7Y8YACXX_8_7964.sorted.filtered_peak_43
chr1	1648553	1649029	477	13.96	4.22839	2.76455	1.90678	C7Y8YACXX_8_7964.sorted.filtered_peak_44
chr1	1655593	1656086	494	55.51	38.42723	8.77739	34.52701	C7Y8YACXX_8_7964.sorted.filtered_peak_45
chr1	1677540	1678025	486	18.96	7.59700	3.68841	5.04854	C7Y8YACXX_8_7964.sorted.filtered_peak_46
chr1	1684444	1684729	286	13.55	3.57467	2.49343	1.34124	C7Y8YACXX_8_7964.sorted.filtered_peak_47
chr1	1709603	1710629	1027	36.04	6.82042	2.46485	4.30812	C7Y8YACXX_8_7964.sorted.filtered_peak_48
chr1	1711771	1712197	427	37.51	7.41454	2.55307	4.85696	C7Y8YACXX_8_7964.sorted.filtered_peak_49
chr1	1821457	1823289	1833	40.79	10.25928	2.83585	7.61847	C7Y8YACXX_8_7964.sorted.filtered_peak_50
chr1	1837695	1838007	313	25.45	4.73877	2.32881	2.37158	C7Y8YACXX_8_7964.sorted.filtered_peak_51
chr1	1840175	1840900	726	46.37	17.04013	4.09805	14.06074	C7Y8YACXX_8_7964.sorted.filtered_peak_52
chr1	1850442	1851492	1051	55.32	16.10008	3.30485	13.19571	C7Y8YACXX_8_7964.sorted.filtered_peak_53
chr1	1981492	1981849	358	22.24	6.23861	2.94679	3.75906	C7Y8YACXX_8_7964.sorted.filtered_peak_54
chr1	2064471	2065295	825	38.05	13.24872	3.86582	10.40976	C7Y8YACXX_8_7964.sorted.filtered_peak_55
chr1	2080270	2080677	408	14.95	4.08869	2.63361	1.78800	C7Y8YACXX_8_7964.sorted.filtered_peak_56
chr1	2120892	2121418	527	36.42	10.27835	3.19174	7.59500	C7Y8YACXX_8_7964.sorted.filtered_peak_57
chr1	2126113	2126927	815	49.69	11.37967	2.92707	8.60391	C7Y8YACXX_8_7964.sorted.filtered_peak_58
chr1	2130549	2131086	538	36.73	5.64707	2.21977	3.19454	C7Y8YACXX_8_7964.sorted.filtered_peak_59
chr1	2136186	2137175	990	43.56	10.58045	2.93944	7.86992	C7Y8YACXX_8_7964.sorted.filtered_peak_60
chr1	2158768	2159535	768	72.78	21.49680	3.54549	18.32761	C7Y8YACXX_8_7964.sorted.filtered_peak_61
chr1	2165809	2166220	412	34.21	5.13563	2.16894	2.73203	C7Y8YACXX_8_7964.sorted.filtered_peak_62
chr1	2186750	2187771	1022	26.28	6.61623	2.82640	4.10987	C7Y8YACXX_8_7964.sorted.filtered_peak_63
chr1	2222096	2222711	616	29.19	8.88172	3.30768	6.23769	C7Y8YACXX_8_7964.sorted.filtered_peak_64
chr1	2231717	2232883	1167	38.11	8.90371	2.82160	6.27408	C7Y8YACXX_8_7964.sorted.filtered_peak_65
chr1	2322641	2323613	973	64.77	23.96500	3.99869	20.69859	C7Y8YACXX_8_7964.sorted.filtered_peak_66
chr1	2343404	2344599	1196	52.73	12.46106	2.89835	9.68229	C7Y8YACXX_8_7964.sorted.filtered_peak_67
chr1	2457304	2458578	1275	54.30	13.06585	2.94584	10.25827	C7Y8YACXX_8_7964.sorted.filtered_peak_68
chr1	2477495	2480493	2999	48.60	6.80922	2.17191	4.28962	C7Y8YACXX_8_7964.sorted.filtered_peak_69
chr1	2486882	2488417	1536	28.79	5.90953	2.52885	3.43614	C7Y8YACXX_8_7964.sorted.filtered_peak_70
chr1	2509441	2510130	690	21.81	6.01886	2.88379	3.55906	C7Y8YACXX_8_7964.sorted.filtered_peak_71
chr1	2517006	2517356	351	33.07	3.80588	1.89950	1.54339	C7Y8YACXX_8_7964.sorted.filtered_peak_72
chr1	2517695	2518527	833	65.77	20.28176	3.61159	17.17880	C7Y8YACXX_8_7964.sorted.filtered_peak_73
chr1	2573969	2574910	942	37.11	10.32346	3.14270	7.62796	C7Y8YACXX_8_7964.sorted.filtered_peak_74
chr1	2718398	2718795	398	15.96	4.77758	2.85798	2.39844	C7Y8YACXX_8_7964.sorted.filtered_peak_75
chr1	3407817	3408183	367	21.30	6.41563	3.08373	3.91539	C7Y8YACXX_8_7964.sorted.filtered_peak_76
chr1	3535541	3535815	275	18.87	4.56046	2.57220	2.20944	C7Y8YACXX_8_7964.sorted.filtered_peak_77
chr1	3540980	3541907	928	51.25	17.86382	3.89581	14.84547	C7Y8YACXX_8_7964.sorted.filtered_peak_78
chr1	3566327	3566947	621	37.11	13.16729	3.86030	10.33675	C7Y8YACXX_8_7964.sorted.filtered_peak_79
chr1	3663877	3664206	330	17.33	4.64333	2.70022	2.28140	C7Y8YACXX_8_7964.sorted.filtered_peak_80
chr1	3688672	3689525	854	26.53	5.76645	2.56631	3.31799	C7Y8YACXX_8_7964.sorted.filtered_peak_81
chr1	3704030	3704306	277	16.46	3.78437	2.40773	1.53100	C7Y8YACXX_8_7964.sorted.filtered_peak_82
chr1	3712578	3713609	1032	34.05	12.30102	3.77694	9.52566	C7Y8YACXX_8_7964.sorted.filtered_peak_83
chr1	3773454	3774366	913	57.07	20.51389	4.10082	17.38700	C7Y8YACXX_8_7964.sorted.filtered_peak_84
chr1	3800099	3800463	365	17.65	5.33264	2.94170	2.91659	C7Y8YACXX_8_7964.sorted.filtered_peak_85
chr1	3807461	3807912	452	19.30	4.87966	2.66469	2.49859	C7Y8YACXX_8_7964.sorted.filtered_peak_86
chr1	3816526	3818065	1540	69.52	20.79250	3.61478	17.63291	C7Y8YACXX_8_7964.sorted.filtered_peak_87
chr1	5449029	5449456	428	17.71	4.74250	2.71738	2.36747	C7Y8YACXX_8_7964.sorted.filtered_peak_88
chr1	5731802	5732108	307	21.21	3.30364	2.04203	1.11876	C7Y8YACXX_8_7964.sorted.filtered_peak_89
chr1	5732455	5732798	344	22.72	4.38119	2.33122	2.04379	C7Y8YACXX_8_7964.sorted.filtered_peak_90
chr1	6035150	6035496	347	18.27	4.31736	2.51972	1.98740	C7Y8YACXX_8_7964.sorted.filtered_peak_91
chr1	6051604	6052850	1247	56.47	17.66625	3.52453	14.69314	C7Y8YACXX_8_7964.sorted.filtered_peak_92
chr1	6086106	6086588	483	37.00	8.61423	2.83335	5.98425	C7Y8YACXX_8_7964.sorted.filtered_peak_93
chr1	6086891	6087812	922	28.03	4.40273	2.15478	2.06924	C7Y8YACXX_8_7964.sorted.filtered_peak_94
chr1	6088120	6088603	484	28.54	4.64319	2.20264	2.28460	C7Y8YACXX_8_7964.sorted.filtered_peak_95
chr1	6208613	6208998	386	15.73	3.99404	2.53442	1.71756	C7Y8YACXX_8_7964.sorted.filtered_peak_96
chr1	6259206	6260182	977	52.37	20.55671	4.19316	17.45503	C7Y8YACXX_8_7964.sorted.filtered_peak_97
chr1	6265886	6266460	575	28.99	7.72665	2.97529	5.15755	C7Y8YACXX_8_7964.sorted.filtered_peak_98
chr1	6295353	6296369	1017	45.12	15.32555	3.70769	12.44554	C7Y8YACXX_8_7964.sorted.filtered_peak_99
chr1	6305122	6305454	333	30.24	7.23599	2.80167	4.68230	C7Y8YACXX_8_7964.sorted.filtered_peak_100
chr1	6319971	6320440	470	29.76	9.06467	3.33024	6.40787	C7Y8YACXX_8_7964.sorted.filtered_peak_101
chr1	6321232	6321525	294	20.78	3.85003	2.23732	1.58027	C7Y8YACXX_8_7964.sorted.filtered_peak_102
chr1	6408468	6409211	744	20.60	5.24601	2.70425	2.84290	C7Y8YACXX_8_7964.sorted.filtered_peak_103
chr1	6419022	6419424	403	16.54	3.61037	2.33669	1.37432	C7Y8YACXX_8_7964.sorted.filtered_peak_104
chr1	6453039	6454459	1421	45.52	15.65936	3.74018	12.76007	C7Y8YACXX_8_7964.sorted.filtered_peak_105
chr1	6474500	6474776	277	18.46	5.93819	3.14511	3.45872	C7Y8YACXX_8_7964.sorted.filtered_peak_106
chr1	6520072	6521022	951	41.59	13.96312	3.60210	11.14283	C7Y8YACXX_8_7964.sorted.filtered_peak_107
chr1	6525644	6526449	806	24.46	4.42654	2.27632	2.09031	C7Y8YACXX_8_7964.sorted.filtered_peak_108
chr1	6535461	6535892	432	20.57	6.27031	3.08162	3.78394	C7Y8YACXX_8_7964.sorted.filtered_peak_109
chr1	6549980	6550741	762	19.04	3.87240	2.31597	1.60010	C7Y8YACXX_8_7964.sorted.filtered_peak_110
chr1	6614235	6615008	774	32.86	14.77424	4.71163	11.87512	C7Y8YACXX_8_7964.sorted.filtered_peak_111
chr1	6639658	6640382	725	39.88	14.23048	3.79387	11.39012	C7Y8YACXX_8_7964.sorted.filtered_peak_112
chr1	6661064	6661426	363	39.81	5.99009	2.21305	3.51834	C7Y8YACXX_8_7964.sorted.filtered_peak_113
chr1	6662417	6664043	1627	46.75	9.30919	2.60357	6.66292	C7Y8YACXX_8_7964.sorted.filtered_peak_114
chr1	6672695	6674268	1574	49.81	13.99081	3.12353	11.17195	C7Y8YACXX_8_7964.sorted.filtered_peak_115
chr1	6684874	6685791	918	29.39	7.93002	3.02695	5.34001	C7Y8YACXX_8_7964.sorted.filtered_peak_116
chr1	6706691	6707043	353	17.39	5.11734	2.88398	2.71417	C7Y8YACXX_8_7964.sorted.filtered_peak_117
chr1	6761288	6762228	941	39.06	14.90421	4.03925	12.03445	C7Y8YACXX_8_7964.sorted.filtered_peak_118
chr1	6831610	6832053	444	12.51	3.43959	2.49552	1.23095	C7Y8YACXX_8_7964.sorted.filtered_peak_119
chr1	6844514	6845751	1238	87.37	31.09159	4.19527	27.48224	C7Y8YACXX_8_7964.sorted.filtered_peak_120
chr1	7130543	7130792	250	15.31	4.56871	2.82352	2.20261	C7Y8YACXX_8_7964.sorted.filtered_peak_121
chr1	7578292	7578750	459	13.23	3.82548	2.62940	1.55734	C7Y8YACXX_8_7964.sorted.filtered_peak_122
chr1	7729517	7729964	448	15.87	3.62654	2.37807	1.38697	C7Y8YACXX_8_7964.sorted.filtered_peak_123
chr1	7764403	7765052	650	24.95	7.87738	3.26376	5.30772	C7Y8YACXX_8_7964.sorted.filtered_peak_124
chr1	7830753	7831878	1126	30.87	8.66259	3.09914	6.05714	C7Y8YACXX_8_7964.sorted.filtered_peak_125
chr1	7843842	7844452	611	45.68	18.08094	4.47443	15.04405	C7Y8YACXX_8_7964.sorted.filtered_peak_126
chr1	7962725	7963085	361	17.75	5.82840	3.12499	3.38035	C7Y8YACXX_8_7964.sorted.filtered_peak_127
chr1	7990723	7991479	757	19.72	5.72632	2.95024	3.27325	C7Y8YACXX_8_7964.sorted.filtered_peak_128
chr1	8000886	8001423	538	21.14	5.20627	2.67734	2.79024	C7Y8YACXX_8_7964.sorted.filtered_peak_129
chr1	8008933	8009526	594	31.11	9.54981	3.35511	6.87858	C7Y8YACXX_8_7964.sorted.filtered_peak_130
chr1	8013939	8014652	714	48.21	19.36194	4.59927	16.26337	C7Y8YACXX_8_7964.sorted.filtered_peak_131
chr1	8021100	8022326	1227	56.19	19.88673	3.98242	16.78557	C7Y8YACXX_8_7964.sorted.filtered_peak_132
chr1	8042385	8042634	250	16.69	4.42722	2.65632	2.08853	C7Y8YACXX_8_7964.sorted.filtered_peak_133
chr1	8086247	8086896	650	25.10	7.02417	3.00462	4.49315	C7Y8YACXX_8_7964.sorted.filtered_peak_134
chr1	8157462	8157711	250	17.28	5.22763	2.94046	2.81272	C7Y8YACXX_8_7964.sorted.filtered_peak_135
chr1	8212738	8213328	591	21.69	7.44623	3.41720	4.88472	C7Y8YACXX_8_7964.sorted.filtered_peak_136
chr1	8229855	8230335	481	20.21	5.87317	2.94341	3.43208	C7Y8YACXX_8_7964.sorted.filtered_peak_137
chr1	8242295	8243016	722	33.17	14.74877	4.66396	11.85822	C7Y8YACXX_8_7964.sorted.filtered_peak_138
chr1	8378131	8378635	505	17.55	4.58450	2.65993	2.22997	C7Y8YACXX_8_7964.sorted.filtered_peak_139
chr1	8484159	8484584	426	23.23	3.67578	2.09498	1.43393	C7Y8YACXX_8_7964.sorted.filtered_peak_140
chr1	8487682	8488098	417	29.05	6.21913	2.59269	3.72858	C7Y8YACXX_8_7964.sorted.filtered_peak_141
chr1	8570298	8570800	503	15.03	4.13798	2.64984	1.83100	C7Y8YACXX_8_7964.sorted.filtered_peak_142
chr1	8585719	8586292	574	25.78	7.80579	3.19842	5.23131	C7Y8YACXX_8_7964.sorted.filtered_peak_143
chr1	8621128	8621443	316	19.27	5.22242	2.78687	2.82163	C7Y8YACXX_8_7964.sorted.filtered_peak_144
chr1	8662806	8663114	309	15.20	3.68611	2.43927	1.44523	C7Y8YACXX_8_7964.sorted.filtered_peak_145
chr1	8664128	8664388	261	19.36	6.46241	3.27867	3.94503	C7Y8YACXX_8_7964.sorted.filtered_peak_146
chr1	8761166	8761799	634	42.25	17.12237	4.39759	14.14268	C7Y8YACXX_8_7964.sorted.filtered_peak_147
chr1	8772537	8773181	645	17.10	5.69607	3.13664	3.25055	C7Y8YACXX_8_7964.sorted.filtered_peak_148
chr1	8877118	8878364	1247	34.69	9.43974	3.05728	6.79539	C7Y8YACXX_8_7964.sorted.filtered_peak_149
chr1	8918107	8918673	567	23.96	7.13818	3.15055	4.58366	C7Y8YACXX_8_7964.sorted.filtered_peak_150
chr1	8937968	8939634	1667	56.11	13.91963	3.06806	11.05066	C7Y8YACXX_8_7964.sorted.filtered_peak_151
chr1	8959778	8960517	740	17.38	6.25227	3.34170	3.76686	C7Y8YACXX_8_7964.sorted.filtered_peak_152
chr1	8978235	8978506	272	21.74	8.27927	3.77107	5.65071	C7Y8YACXX_8_7964.sorted.filtered_peak_153
chr1	9006526	9006862	337	22.17	7.23728	3.27634	4.69935	C7Y8YACXX_8_7964.sorted.filtered_peak_154
chr1	9030932	9031348	417	22.35	7.20875	3.27313	4.66234	C7Y8YACXX_8_7964.sorted.filtered_peak_155
chr1	9048000	9048341	342	17.70	4.55302	2.63913	2.20161	C7Y8YACXX_8_7964.sorted.filtered_peak_156
chr1	9065045	9065295	251	14.62	4.28067	2.74225	1.95344	C7Y8YACXX_8_7964.sorted.filtered_peak_157
chr1	9118336	9118674	339	13.45	3.92375	2.66609	1.63818	C7Y8YACXX_8_7964.sorted.filtered_peak_158
chr1	9188817	9190058	1242	28.55	7.69498	2.98510	5.13019	C7Y8YACXX_8_7964.sorted.filtered_peak_159
chr1	9223860	9224198	339	14.18	3.23045	2.30045	1.07096	C7Y8YACXX_8_7964.sorted.filtered_peak_160
chr1	9241234	9241817	584	22.87	6.21429	2.91835	3.71742	C7Y8YACXX_8_7964.sorted.filtered_peak_161
chr1	9242229	9242974	746	19.02	4.12812	2.40462	1.82989	C7Y8YACXX_8_7964.sorted.filtered_peak_162
chr1	9256513	9256794	282	16.44	3.88768	2.45106	1.61983	C7Y8YACXX_8_7964.sorted.filtered_peak_163
chr1	9294290	9295415	1126	46.06	14.24858	3.57207	11.37393	C7Y8YACXX_8_7964.sorted.filtered_peak_164
chr1	9335738	9336127	390	18.23	4.51833	2.59644	2.16693	C7Y8YACXX_8_7964.sorted.filtered_peak_165
chr1	9344236	9344569	334	23.19	5.42156	2.63787	2.98578	C7Y8YACXX_8_7964.sorted.filtered_peak_166
chr1	9352587	9352836	250	20.41	3.46012	2.12022	1.24637	C7Y8YACXX_8_7964.sorted.filtered_peak_167
chr1	9353009	9353938	930	22.57	4.45743	2.35856	2.11689	C7Y8YACXX_8_7964.sorted.filtered_peak_168
chr1	9375485	9375837	353	16.08	3.66434	2.38129	1.42686	C7Y8YACXX_8_7964.sorted.filtered_peak_169
chr1	9473173	9473853	681	18.95	5.47578	2.88353	3.05884	C7Y8YACXX_8_7964.sorted.filtered_peak_170
chr1	9486334	9486899	566	40.56	8.45971	2.64164	5.85931	C7Y8YACXX_8_7964.sorted.filtered_peak_171
chr1	9488534	9489449	916	61.70	21.82935	3.94546	18.66340	C7Y8YACXX_8_7964.sorted.filtered_peak_172
chr1	9554848	9555690	843	17.28	5.38293	2.99734	2.96135	C7Y8YACXX_8_7964.sorted.filtered_peak_173
chr1	9598960	9600389	1430	31.07	10.49756	3.42662	7.83790	C7Y8YACXX_8_7964.sorted.filtered_peak_174
chr1	9648351	9649508	1158	37.65	11.81724	3.42815	9.07007	C7Y8YACXX_8_7964.sorted.filtered_peak_175
chr1	9687050	9687771	722	37.07	7.07856	2.48867	4.54524	C7Y8YACXX_8_7964.sorted.filtered_peak_176
chr1	9689128	9690264	1137	39.05	7.93815	2.56251	5.37783	C7Y8YACXX_8_7964.sorted.filtered_peak_177
chr1	9711551	9712864	1314	36.81	7.68671	2.63294	5.10764	C7Y8YACXX_8_7964.sorted.filtered_peak_178
chr1	9747474	9747742	269	24.98	6.07913	2.74519	3.59818	C7Y8YACXX_8_7964.sorted.filtered_peak_179
chr1	9749249	9749887	639	25.38	6.28775	2.77939	3.79545	C7Y8YACXX_8_7964.sorted.filtered_peak_180
chr1	9777449	9778203	755	38.50	9.71988	2.89553	7.09550	C7Y8YACXX_8_7964.sorted.filtered_peak_181
chr1	9788509	9789239	731	22.87	6.05628	2.84446	3.58472	C7Y8YACXX_8_7964.sorted.filtered_peak_182
chr1	9859945	9860567	623	18.09	5.61244	3.00431	3.18352	C7Y8YACXX_8_7964.sorted.filtered_peak_183
chr1	9883793	9884703	911	32.98	8.83178	2.98491	6.23626	C7Y8YACXX_8_7964.sorted.filtered_peak_184
chr1	9935041	9935336	296	18.99	5.08115	2.76172	2.67999	C7Y8YACXX_8_7964.sorted.filtered_peak_185
chr1	9969798	9971223	1426	66.09	24.62575	3.98635	21.33504	C7Y8YACXX_8_7964.sorted.filtered_peak_186
chr1	10002538	10003918	1381	27.54	8.49165	3.23570	5.89971	C7Y8YACXX_8_7964.sorted.filtered_peak_187
chr1	10092439	10093522	1084	56.44	25.67273	5.01292	22.30723	C7Y8YACXX_8_7964.sorted.filtered_peak_188
chr1	10134152	10134838	687	19.81	7.76749	3.63024	5.22889	C7Y8YACXX_8_7964.sorted.filtered_peak_189
chr1	10230458	10230710	253	15.80	4.75836	2.86159	2.37947	C7Y8YACXX_8_7964.sorted.filtered_peak_190
chr1	10269866	10270857	992	38.09	14.83201	4.06468	11.95907	C7Y8YACXX_8_7964.sorted.filtered_peak_191
chr1	10367985	10368324	340	15.86	3.54047	2.34235	1.32401	C7Y8YACXX_8_7964.sorted.filtered_peak_192
chr1	10384861	10385147	287	15.19	4.29987	2.70747	1.97308	C7Y8YACXX_8_7964.sorted.filtered_peak_193
chr1	10458509	10459842	1334	41.98	15.49263	3.91179	12.58654	C7Y8YACXX_8_7964.sorted.filtered_peak_194
chr1	10488120	10488369	250	28.30	4.89964	2.27346	2.52195	C7Y8YACXX_8_7964.sorted.filtered_peak_195
chr1	10490113	10491459	1347	46.42	14.72915	3.47829	11.87475	C7Y8YACXX_8_7964.sorted.filtered_peak_196
chr1	10532047	10532866	820	42.64	13.34613	3.49397	10.52725	C7Y8YACXX_8_7964.sorted.filtered_peak_197
chr1	10534797	10535165	369	39.56	10.79745	3.19995	8.05924	C7Y8YACXX_8_7964.sorted.filtered_peak_198
chr1	10554489	10555509	1021	25.15	7.05155	3.01742	4.51838	C7Y8YACXX_8_7964.sorted.filtered_peak_199
chr1	10570789	10571808	1020	37.25	10.48817	3.19058	7.79113	C7Y8YACXX_8_7964.sorted.filtered_peak_200
chr1	10581639	10582037	399	15.04	3.58665	2.40787	1.36041	C7Y8YACXX_8_7964.sorted.filtered_peak_201
chr1	10753959	10755399	1441	31.31	6.24131	2.49748	3.76039	C7Y8YACXX_8_7964.sorted.filtered_peak_202
chr1	10926793	10927504	712	18.00	4.82769	2.73003	2.44478	C7Y8YACXX_8_7964.sorted.filtered_peak_203
chr1	10969844	10970249	406	16.00	4.22424	2.61827	1.90381	C7Y8YACXX_8_7964.sorted.filtered_peak_204
chr1	11072103	11073312	1210	54.12	21.57641	4.49159	18.39982	C7Y8YACXX_8_7964.sorted.filtered_peak_205
chr1	11097643	11098132	490	24.10	10.93099	4.47154	8.19330	C7Y8YACXX_8_7964.sorted.filtered_peak_206
chr1	11119687	11120777	1091	40.04	11.17816	3.12941	8.46028	C7Y8YACXX_8_7964.sorted.filtered_peak_207
chr1	11159401	11160324	924	32.60	12.82761	4.20256	9.99621	C7Y8YACXX_8_7964.sorted.filtered_peak_208
chr1	11322434	11323116	683	54.48	25.33319	5.24487	21.99699	C7Y8YACXX_8_7964.sorted.filtered_peak_209
chr1	11332628	11334122	1495	34.91	10.99780	3.32336	8.32075	C7Y8YACXX_8_7964.sorted.filtered_peak_210
chr1	11380287	11380723	437	12.87	3.59049	2.54619	1.36477	C7Y8YACXX_8_7964.sorted.filtered_peak_211
chr1	11538934	11539361	428	17.10	4.78654	2.77191	2.41273	C7Y8YACXX_8_7964.sorted.filtered_peak_212
chr1	11710269	11710687	419	21.58	3.44982	2.07662	1.24053	C7Y8YACXX_8_7964.sorted.filtered_peak_213
chr1	11724057	11724993	937	27.46	7.76965	3.12415	5.17105	C7Y8YACXX_8_7964.sorted.filtered_peak_214
chr1	11740750	11741845	1096	35.95	11.16131	3.43910	8.41843	C7Y8YACXX_8_7964.sorted.filtered_peak_215
chr1	11753256	11753505	250	15.57	4.34851	2.69938	2.02017	C7Y8YACXX_8_7964.sorted.filtered_peak_216
chr1	11779322	11780194	873	26.18	9.12621	3.61637	6.46872	C7Y8YACXX_8_7964.sorted.filtered_peak_217
chr1	11790435	11790770	336	19.52	6.16085	3.12327	3.67988	C7Y8YACXX_8_7964.sorted.filtered_peak_218
chr1	11795780	11796429	650	23.06	4.50617	2.35234	2.16111	C7Y8YACXX_8_7964.sorted.filtered_peak_219
chr1	11796735	11797075	341	26.60	5.59951	2.52964	3.15205	C7Y8YACXX_8_7964.sorted.filtered_peak_220
chr1	11800893	11801253	361	20.61	3.68845	2.18685	1.44322	C7Y8YACXX_8_7964.sorted.filtered_peak_221
chr1	11865701	11866686	986	51.88	15.10123	3.42665	12.18980	C7Y8YACXX_8_7964.sorted.filtered_peak_222
chr1	11967786	11969242	1457	52.14	12.59580	3.03769	9.77005	C7Y8YACXX_8_7964.sorted.filtered_peak_223
chr1	11969603	11970255	653	35.91	4.84251	2.06694	2.46558	C7Y8YACXX_8_7964.sorted.filtered_peak_224
chr1	11986327	11986834	508	43.75	22.21515	5.68123	19.00982	C7Y8YACXX_8_7964.sorted.filtered_peak_225
chr1	11994288	11995135	848	27.62	9.41185	3.57184	6.74282	C7Y8YACXX_8_7964.sorted.filtered_peak_226
chr1	12039856	12040931	1076	54.16	20.02080	4.08411	16.92059	C7Y8YACXX_8_7964.sorted.filtered_peak_227
chr1	12079175	12079889	715	47.13	20.19430	4.50803	17.10588	C7Y8YACXX_8_7964.sorted.filtered_peak_228
chr1	12100661	12100910	250	17.25	3.93462	2.42429	1.65729	C7Y8YACXX_8_7964.sorted.filtered_peak_229
chr1	12107277	12108130	854	31.92	9.97759	3.36757	7.30434	C7Y8YACXX_8_7964.sorted.filtered_peak_230
chr1	12112197	12112446	250	23.35	3.62091	2.07676	1.38589	C7Y8YACXX_8_7964.sorted.filtered_peak_231
chr1	12138903	12139521	619	19.21	4.07564	2.37573	1.78812	C7Y8YACXX_8_7964.sorted.filtered_peak_232
chr1	12147752	12148612	861	26.66	7.50848	3.02845	4.96602	C7Y8YACXX_8_7964.sorted.filtered_peak_233
chr1	12148994	12149251	258	20.21	4.16959	2.37034	1.85614	C7Y8YACXX_8_7964.sorted.filtered_peak_234
chr1	12193030	12193425	396	17.83	5.64599	3.05951	3.20285	C7Y8YACXX_8_7964.sorted.filtered_peak_235
chr1	12210526	12211392	867	26.56	6.45763	2.73778	3.97684	C7Y8YACXX_8_7964.sorted.filtered_peak_236
chr1	12217334	12217728	395	24.14	3.63295	2.05637	1.39733	C7Y8YACXX_8_7964.sorted.filtered_peak_237
chr1	12221525	12222439	915	40.14	9.37457	2.82812	6.73186	C7Y8YACXX_8_7964.sorted.filtered_peak_238
chr1	12233436	12234171	736	45.95	13.25199	3.24374	10.45649	C7Y8YACXX_8_7964.sorted.filtered_peak_239
chr1	12237997	12238246	250	26.88	3.88057	2.04720	1.61401	C7Y8YACXX_8_7964.sorted.filtered_peak_240
chr1	12289852	12290585	734	21.61	7.32640	3.36020	4.77826	C7Y8YACXX_8_7964.sorted.filtered_peak_241
chr1	12335499	12335748	250	13.06	3.72361	2.59616	1.46711	C7Y8YACXX_8_7964.sorted.filtered_peak_242
chr1	12404936	12405240	305	15.72	3.75408	2.43887	1.49799	C7Y8YACXX_8_7964.sorted.filtered_peak_243
chr1	12405534	12406065	532	16.42	4.28134	2.60746	1.96909	C7Y8YACXX_8_7964.sorted.filtered_peak_244
chr1	12467604	12467857	254	14.44	3.98811	2.61905	1.69903	C7Y8YACXX_8_7964.sorted.filtered_peak_245
chr1	12494119	12494593	475	26.78	6.47359	2.77011	3.96408	C7Y8YACXX_8_7964.sorted.filtered_peak_246
chr1	12509393	12509926	534	29.25	9.92289	3.57508	7.24349	C7Y8YACXX_8_7964.sorted.filtered_peak_247
chr1	12533250	12533567	318	17.91	4.08588	2.44799	1.78905	C7Y8YACXX_8_7964.sorted.filtered_peak_248
chr1	12570744	12571143	400	21.71	6.58693	3.11545	4.07121	C7Y8YACXX_8_7964.sorted.filtered_peak_249
chr1	12664235	12664705	471	28.84	9.99706	3.64542	7.30745	C7Y8YACXX_8_7964.sorted.filtered_peak_250
chr1	12677894	12678334	441	27.78	4.28320	2.13034	1.96446	C7Y8YACXX_8_7964.sorted.filtered_peak_251
chr1	12679098	12680088	991	27.25	4.20720	2.13024	1.88820	C7Y8YACXX_8_7964.sorted.filtered_peak_252
chr1	13992161	13992516	356	20.05	7.57814	3.64506	4.99642	C7Y8YACXX_8_7964.sorted.filtered_peak_253
chr1	14026328	14027602	1275	29.04	6.62189	2.68860	4.11199	C7Y8YACXX_8_7964.sorted.filtered_peak_254
chr1	14029353	14029620	268	28.14	5.97128	2.57122	3.49309	C7Y8YACXX_8_7964.sorted.filtered_peak_255
chr1	14056911	14057914	1004	33.19	9.53969	3.19756	6.88598	C7Y8YACXX_8_7964.sorted.filtered_peak_256
chr1	14075344	14076627	1284	34.60	9.57316	3.04082	6.93577	C7Y8YACXX_8_7964.sorted.filtered_peak_257
chr1	15295420	15296027	608	14.23	4.16239	2.71545	1.85411	C7Y8YACXX_8_7964.sorted.filtered_peak_258
chr1	15455074	15455351	278	18.35	5.64660	3.02636	3.19684	C7Y8YACXX_8_7964.sorted.filtered_peak_259
chr1	15575497	15575960	464	27.02	6.76264	2.83710	4.23766	C7Y8YACXX_8_7964.sorted.filtered_peak_260
chr1	15579214	15579466	253	20.56	4.01099	2.29984	1.71599	C7Y8YACXX_8_7964.sorted.filtered_peak_261
chr1	15631262	15631522	261	14.36	4.44797	2.83332	2.10847	C7Y8YACXX_8_7964.sorted.filtered_peak_262
chr1	15650058	15650373	316	16.91	5.20285	2.94573	2.80263	C7Y8YACXX_8_7964.sorted.filtered_peak_263
chr1	15672387	15672761	375	27.66	7.45675	2.99954	4.88991	C7Y8YACXX_8_7964.sorted.filtered_peak_264
chr1	15678979	15679407	429	19.98	6.13953	3.08045	3.65860	C7Y8YACXX_8_7964.sorted.filtered_peak_265
chr1	15735886	15736676	791	39.98	10.11898	3.01519	7.42448	C7Y8YACXX_8_7964.sorted.filtered_peak_266
chr1	15743551	15744396	846	25.93	5.96721	2.64943	3.50897	C7Y8YACXX_8_7964.sorted.filtered_peak_267
chr1	15757593	15757966	374	18.88	4.50814	2.55589	2.16004	C7Y8YACXX_8_7964.sorted.filtered_peak_268
chr1	15850466	15851970	1505	72.24	17.24901	3.04603	14.25483	C7Y8YACXX_8_7964.sorted.filtered_peak_269
chr1	15852922	15853637	716	64.08	12.48018	2.65246	9.68508	C7Y8YACXX_8_7964.sorted.filtered_peak_270
chr1	15904290	15904705	416	13.39	3.53155	2.48435	1.30625	C7Y8YACXX_8_7964.sorted.filtered_peak_271
chr1	15905328	15905656	329	13.16	3.23367	2.35967	1.07123	C7Y8YACXX_8_7964.sorted.filtered_peak_272
chr1	15905917	15906365	449	18.19	5.93245	3.15623	3.46103	C7Y8YACXX_8_7964.sorted.filtered_peak_273
chr1	15911015	15911634	620	16.43	5.49419	3.11326	3.06100	C7Y8YACXX_8_7964.sorted.filtered_peak_274
chr1	15929674	15930473	800	24.36	9.03429	3.71329	6.39232	C7Y8YACXX_8_7964.sorted.filtered_peak_275
chr1	15943296	15944638	1343	43.92	13.07013	3.40389	10.24502	C7Y8YACXX_8_7964.sorted.filtered_peak_276
chr1	16011161	16011663	503	16.05	3.82650	2.45095	1.55496	C7Y8YACXX_8_7964.sorted.filtered_peak_277
chr1	16023545	16023934	390	15.11	4.90399	2.97667	2.51750	C7Y8YACXX_8_7964.sorted.filtered_peak_278
chr1	16141888	16142366	479	17.01	6.10628	3.32692	3.62675	C7Y8YACXX_8_7964.sorted.filtered_peak_279
chr1	16160850	16162885	2036	71.87	16.83943	3.03484	13.84334	C7Y8YACXX_8_7964.sorted.filtered_peak_280
chr1	16173663	16175220	1558	56.26	15.95456	3.31894	13.01239	C7Y8YACXX_8_7964.sorted.filtered_peak_281
chr1	16212863	16213268	406	13.22	3.42446	2.44577	1.21645	C7Y8YACXX_8_7964.sorted.filtered_peak_282
chr1	16245713	16246212	500	27.42	9.97599	3.76976	7.28004	C7Y8YACXX_8_7964.sorted.filtered_peak_283
chr1	16275726	16276501	776	47.47	14.69995	3.49628	11.83205	C7Y8YACXX_8_7964.sorted.filtered_peak_284
chr1	16291706	16292846	1141	22.87	5.39881	2.62513	2.98687	C7Y8YACXX_8_7964.sorted.filtered_peak_285
chr1	16301703	16302821	1119	50.98	22.12472	4.69134	18.93115	C7Y8YACXX_8_7964.sorted.filtered_peak_286
chr1	16382605	16382880	276	16.27	5.31564	3.06672	2.88926	C7Y8YACXX_8_7964.sorted.filtered_peak_287
chr1	16405402	16405809	408	22.05	6.55294	3.07678	4.04203	C7Y8YACXX_8_7964.sorted.filtered_peak_288
chr1	16494274	16494523	250	17.19	5.09956	2.90342	2.68706	C7Y8YACXX_8_7964.sorted.filtered_peak_289
chr1	16514349	16514629	281	19.07	6.44580	3.29852	3.93037	C7Y8YACXX_8_7964.sorted.filtered_peak_290
chr1	16532898	16533726	829	45.35	12.70716	3.27901	9.90635	C7Y8YACXX_8_7964.sorted.filtered_peak_291
chr1	16543520	16544359	840	32.22	10.00091	3.35350	7.32318	C7Y8YACXX_8_7964.sorted.filtered_peak_292
chr1	16563124	16564045	922	34.87	11.52479	3.52892	8.78948	C7Y8YACXX_8_7964.sorted.filtered_peak_293
chr1	16678110	16679560	1451	39.47	14.58143	3.76735	11.75660	C7Y8YACXX_8_7964.sorted.filtered_peak_294
chr1	16693394	16694525	1132	72.96	26.90877	4.35801	23.51600	C7Y8YACXX_8_7964.sorted.filtered_peak_295
chr1	16747116	16747453	338	17.80	5.86237	3.16303	3.39360	C7Y8YACXX_8_7964.sorted.filtered_peak_296
chr1	16766722	16767975	1254	33.61	9.53236	3.18085	6.86679	C7Y8YACXX_8_7964.sorted.filtered_peak_297
chr1	16825425	16826338	914	23.03	9.12721	3.91269	6.47123	C7Y8YACXX_8_7964.sorted.filtered_peak_298
chr1	16840204	16841045	842	26.78	14.64452	5.13243	11.80872	C7Y8YACXX_8_7964.sorted.filtered_peak_299
chr1	16939754	16940471	718	53.10	13.68665	3.15941	10.82833	C7Y8YACXX_8_7964.sorted.filtered_peak_300
chr1	16957497	16957912	416	21.32	4.21862	2.32723	1.91404	C7Y8YACXX_8_7964.sorted.filtered_peak_301
chr1	16970685	16971573	889	37.20	15.31525	4.33612	12.39634	C7Y8YACXX_8_7964.sorted.filtered_peak_302
chr1	17014135	17014416	282	14.42	4.51815	2.84828	2.18094	C7Y8YACXX_8_7964.sorted.filtered_peak_303
chr1	17036299	17036634	336	25.26	7.45427	3.14222	4.89413	C7Y8YACXX_8_7964.sorted.filtered_peak_304
chr1	17053803	17054323	521	21.44	6.81920	3.23676	4.28066	C7Y8YACXX_8_7964.sorted.filtered_peak_305
chr1	17215404	17216212	809	13.18	3.79507	2.61867	1.53170	C7Y8YACXX_8_7964.sorted.filtered_peak_306
chr1	17222563	17223506	944	28.62	12.23276	4.30919	9.45866	C7Y8YACXX_8_7964.sorted.filtered_peak_307
chr1	17230830	17231975	1146	59.48	20.02286	3.74033	16.92555	C7Y8YACXX_8_7964.sorted.filtered_peak_308
chr1	17240045	17241042	998	41.74	17.16876	4.27184	14.21032	C7Y8YACXX_8_7964.sorted.filtered_peak_309
chr1	17286962	17287645	684	17.83	5.38059	2.94965	2.95950	C7Y8YACXX_8_7964.sorted.filtered_peak_310
chr1	17338039	17338699	661	28.83	8.44788	3.23217	5.81693	C7Y8YACXX_8_7964.sorted.filtered_peak_311
chr1	17380129	17380918	790	59.21	24.07095	4.51701	20.77482	C7Y8YACXX_8_7964.sorted.filtered_peak_312
chr1	17563620	17563906	287	18.04	6.52185	3.42676	4.00195	C7Y8YACXX_8_7964.sorted.filtered_peak_313
chr1	17763790	17765309	1520	39.78	6.47106	2.27542	3.99531	C7Y8YACXX_8_7964.sorted.filtered_peak_314
chr1	17765966	17766692	727	38.24	6.19887	2.27021	3.73105	C7Y8YACXX_8_7964.sorted.filtered_peak_315
chr1	19228920	19229583	664	44.46	15.35083	3.90671	12.42530	C7Y8YACXX_8_7964.sorted.filtered_peak_316
chr1	19239770	19240077	308	14.29	3.34045	2.34258	1.14647	C7Y8YACXX_8_7964.sorted.filtered_peak_317
chr1	19252943	19253679	737	36.33	10.34737	3.27209	7.62465	C7Y8YACXX_8_7964.sorted.filtered_peak_318
chr1	19278522	19278910	389	36.02	5.28527	2.15923	2.86558	C7Y8YACXX_8_7964.sorted.filtered_peak_319
chr1	19282825	19283698	874	44.49	11.03047	2.95890	8.30563	C7Y8YACXX_8_7964.sorted.filtered_peak_320
chr1	19337611	19338020	410	21.84	6.91203	3.21738	4.38084	C7Y8YACXX_8_7964.sorted.filtered_peak_321
chr1	19400789	19401575	787	22.87	5.61028	2.70020	3.17432	C7Y8YACXX_8_7964.sorted.filtered_peak_322
chr1	19450660	19450994	335	14.46	3.36858	2.34574	1.18317	C7Y8YACXX_8_7964.sorted.filtered_peak_323
chr1	19536268	19537303	1036	53.73	19.93278	4.04880	16.81701	C7Y8YACXX_8_7964.sorted.filtered_peak_324
chr1	19577679	19578628	950	41.18	15.79788	4.07161	12.89820	C7Y8YACXX_8_7964.sorted.filtered_peak_325
chr1	19638357	19639584	1228	39.25	11.13705	3.11768	8.44956	C7Y8YACXX_8_7964.sorted.filtered_peak_326
chr1	19717387	19718300	914	41.88	13.44163	3.59235	10.60637	C7Y8YACXX_8_7964.sorted.filtered_peak_327
chr1	19789637	19790218	582	32.80	10.48056	3.48843	7.77123	C7Y8YACXX_8_7964.sorted.filtered_peak_328
chr1	19803290	19804200	911	19.72	4.17386	2.38732	1.86853	C7Y8YACXX_8_7964.sorted.filtered_peak_329
chr1	19811684	19812792	1109	47.40	13.03834	3.16211	10.24794	C7Y8YACXX_8_7964.sorted.filtered_peak_330
chr1	19822357	19822679	323	13.63	3.60214	2.50049	1.36553	C7Y8YACXX_8_7964.sorted.filtered_peak_331
chr1	19837798	19838084	287	13.21	3.77016	2.60506	1.52156	C7Y8YACXX_8_7964.sorted.filtered_peak_332
chr1	19908779	19909066	288	16.54	5.38478	3.07199	2.95322	C7Y8YACXX_8_7964.sorted.filtered_peak_333
chr1	19923030	19924303	1274	53.95	19.28327	4.00090	16.20126	C7Y8YACXX_8_7964.sorted.filtered_peak_334
chr1	19933265	19933772	508	25.26	9.62623	3.80806	6.96901	C7Y8YACXX_8_7964.sorted.filtered_peak_335
chr1	19970393	19971054	662	18.76	4.67615	2.62448	2.30809	C7Y8YACXX_8_7964.sorted.filtered_peak_336
chr1	19980047	19980454	408	18.48	4.94346	2.73755	2.55989	C7Y8YACXX_8_7964.sorted.filtered_peak_337
chr1	19988342	19988752	411	17.89	3.75620	2.32783	1.49683	C7Y8YACXX_8_7964.sorted.filtered_peak_338
chr1	20125978	20127109	1132	22.14	6.20528	2.94606	3.72055	C7Y8YACXX_8_7964.sorted.filtered_peak_339
chr1	20208553	20209529	977	44.67	16.64454	4.01978	13.68348	C7Y8YACXX_8_7964.sorted.filtered_peak_340
chr1	20478711	20479172	462	19.27	6.15627	3.14604	3.67108	C7Y8YACXX_8_7964.sorted.filtered_peak_341
chr1	20511598	20513170	1573	23.67	5.26031	2.54385	2.85773	C7Y8YACXX_8_7964.sorted.filtered_peak_342
chr1	20521668	20521998	331	14.69	3.88125	2.55970	1.60663	C7Y8YACXX_8_7964.sorted.filtered_peak_343
chr1	20539201	20539628	428	14.77	3.82419	2.52433	1.56273	C7Y8YACXX_8_7964.sorted.filtered_peak_344
chr1	20812861	20813171	311	16.94	3.91494	2.43762	1.63462	C7Y8YACXX_8_7964.sorted.filtered_peak_345
chr1	20820285	20820534	250	16.66	4.13710	2.54409	1.82210	C7Y8YACXX_8_7964.sorted.filtered_peak_346
chr1	20834224	20834996	773	32.77	10.06453	3.37236	7.37803	C7Y8YACXX_8_7964.sorted.filtered_peak_347
chr1	20959639	20960582	944	26.67	8.16028	3.21522	5.57856	C7Y8YACXX_8_7964.sorted.filtered_peak_348
chr1	20987439	20988360	922	45.21	16.48452	3.95403	13.55459	C7Y8YACXX_8_7964.sorted.filtered_peak_349
chr1	21022938	21023535	598	23.88	8.21075	3.52294	5.59376	C7Y8YACXX_8_7964.sorted.filtered_peak_350
chr1	21043980	21044556	577	18.60	4.41630	2.52752	2.09241	C7Y8YACXX_8_7964.sorted.filtered_peak_351
chr1	21059364	21059877	514	20.39	5.30142	2.74898	2.88556	C7Y8YACXX_8_7964.sorted.filtered_peak_352
chr1	21112544	21114213	1670	62.54	18.94647	3.55813	15.89447	C7Y8YACXX_8_7964.sorted.filtered_peak_353
chr1	21318679	21318933	255	15.15	4.26125	2.69014	1.94598	C7Y8YACXX_8_7964.sorted.filtered_peak_354
chr1	21348635	21349421	787	29.44	12.01902	4.25131	9.23741	C7Y8YACXX_8_7964.sorted.filtered_peak_355
chr1	21501927	21503900	1974	47.04	14.38587	3.28586	11.56986	C7Y8YACXX_8_7964.sorted.filtered_peak_356
chr1	21619873	21620364	492	27.31	3.57283	1.95936	1.34722	C7Y8YACXX_8_7964.sorted.filtered_peak_357
chr1	21620814	21621383	570	33.98	6.43771	2.45033	3.94824	C7Y8YACXX_8_7964.sorted.filtered_peak_358
chr1	21651004	21651598	595	20.31	5.68277	2.88056	3.23863	C7Y8YACXX_8_7964.sorted.filtered_peak_359
chr1	21660458	21661152	695	29.78	9.03159	3.24489	6.41453	C7Y8YACXX_8_7964.sorted.filtered_peak_360
chr1	21671852	21672473	622	31.63	8.78273	3.13357	6.13960	C7Y8YACXX_8_7964.sorted.filtered_peak_361
chr1	21695010	21695289	280	14.34	4.22701	2.74010	1.90689	C7Y8YACXX_8_7964.sorted.filtered_peak_362
chr1	21766210	21766864	655	25.35	11.03469	4.31771	8.30045	C7Y8YACXX_8_7964.sorted.filtered_peak_363
chr1	21934484	21934736	253	18.73	5.17977	2.82057	2.76329	C7Y8YACXX_8_7964.sorted.filtered_peak_364
chr1	21948924	21949274	351	17.77	4.55370	2.63493	2.20481	C7Y8YACXX_8_7964.sorted.filtered_peak_365
chr1	21985661	21985983	323	26.59	9.59638	3.72924	6.92109	C7Y8YACXX_8_7964.sorted.filtered_peak_366
chr1	22094719	22095003	285	16.27	5.56262	3.17572	3.11853	C7Y8YACXX_8_7964.sorted.filtered_peak_367
chr1	22100018	22100445	428	22.41	8.60220	3.80266	5.96502	C7Y8YACXX_8_7964.sorted.filtered_peak_368
chr1	22108729	22110350	1622	60.22	17.87778	3.44849	14.85860	C7Y8YACXX_8_7964.sorted.filtered_peak_369
chr1	22345616	22346014	399	18.14	6.84146	3.52415	4.31805	C7Y8YACXX_8_7964.sorted.filtered_peak_370
chr1	22351390	22352705	1316	50.30	16.61581	3.83813	13.63571	C7Y8YACXX_8_7964.sorted.filtered_peak_371
chr1	22366185	22366850	666	40.82	18.26108	4.87666	15.22049	C7Y8YACXX_8_7964.sorted.filtered_peak_372
chr1	22378901	22380104	1204	42.35	14.22080	3.66266	11.35698	C7Y8YACXX_8_7964.sorted.filtered_peak_373
chr1	22778174	22779223	1050	37.42	11.82126	3.52194	9.04104	C7Y8YACXX_8_7964.sorted.filtered_peak_374
chr1	22790600	22790849	250	13.37	3.90240	2.65552	1.62280	C7Y8YACXX_8_7964.sorted.filtered_peak_375
chr1	23030917	23031197	281	14.60	4.58385	2.88297	2.21870	C7Y8YACXX_8_7964.sorted.filtered_peak_376
chr1	23345454	23346780	1327	37.46	13.03604	3.66362	10.23721	C7Y8YACXX_8_7964.sorted.filtered_peak_377
chr1	23426568	23427188	621	28.38	7.39426	2.94515	4.82711	C7Y8YACXX_8_7964.sorted.filtered_peak_378
chr1	23435544	23435871	328	17.35	3.35913	2.20139	1.16435	C7Y8YACXX_8_7964.sorted.filtered_peak_379
chr1	23437064	23437434	371	19.78	4.46896	2.48720	2.13540	C7Y8YACXX_8_7964.sorted.filtered_peak_380
chr1	23445041	23445672	632	18.93	5.11040	2.77172	2.71216	C7Y8YACXX_8_7964.sorted.filtered_peak_381
chr1	23445853	23446103	251	17.97	4.69522	2.67325	2.33574	C7Y8YACXX_8_7964.sorted.filtered_peak_382
chr1	23495183	23495719	537	25.81	8.43417	3.37927	5.83151	C7Y8YACXX_8_7964.sorted.filtered_peak_383
chr1	23503970	23504472	503	14.34	3.95614	2.61542	1.66534	C7Y8YACXX_8_7964.sorted.filtered_peak_384
chr1	23670283	23671450	1168	56.21	18.79012	3.79498	15.73428	C7Y8YACXX_8_7964.sorted.filtered_peak_385
chr1	23694410	23695865	1456	66.74	21.41524	3.81078	18.23451	C7Y8YACXX_8_7964.sorted.filtered_peak_386
chr1	23735409	23735681	273	12.33	3.34196	2.46351	1.14266	C7Y8YACXX_8_7964.sorted.filtered_peak_387
chr1	23810801	23811429	629	37.72	15.15627	4.42554	12.22635	C7Y8YACXX_8_7964.sorted.filtered_peak_388
chr1	23823393	23823898	506	13.67	4.08006	2.71139	1.78243	C7Y8YACXX_8_7964.sorted.filtered_peak_389
chr1	23854782	23855177	396	27.43	3.52408	1.94401	1.30400	C7Y8YACXX_8_7964.sorted.filtered_peak_390
chr1	23857676	23858132	457	31.40	5.74664	2.37694	3.30632	C7Y8YACXX_8_7964.sorted.filtered_peak_391
chr1	23866177	23866705	529	29.01	12.69355	4.57907	9.85923	C7Y8YACXX_8_7964.sorted.filtered_peak_392
chr1	23880985	23881748	764	37.39	9.13897	2.87114	6.50772	C7Y8YACXX_8_7964.sorted.filtered_peak_393
chr1	23885800	23886318	519	33.50	6.36024	2.45387	3.86666	C7Y8YACXX_8_7964.sorted.filtered_peak_394
chr1	23918845	23919185	341	18.38	3.77363	2.30852	1.51826	C7Y8YACXX_8_7964.sorted.filtered_peak_395
chr1	23939750	23940225	476	15.76	3.53267	2.34529	1.31170	C7Y8YACXX_8_7964.sorted.filtered_peak_396
chr1	23945823	23946655	833	35.23	11.84852	3.60979	9.09461	C7Y8YACXX_8_7964.sorted.filtered_peak_397
chr1	23964023	23964306	284	20.74	6.94434	3.34310	4.39810	C7Y8YACXX_8_7964.sorted.filtered_peak_398
chr1	24018062	24018792	731	43.54	18.33227	4.64810	15.28513	C7Y8YACXX_8_7964.sorted.filtered_peak_399
chr1	24069391	24070807	1417	27.48	7.34515	2.94157	4.80924	C7Y8YACXX_8_7964.sorted.filtered_peak_400
chr1	24098661	24099014	354	19.21	5.70083	2.96838	3.25523	C7Y8YACXX_8_7964.sorted.filtered_peak_401
chr1	24104467	24105280	814	38.32	13.63598	3.88668	10.79777	C7Y8YACXX_8_7964.sorted.filtered_peak_402
chr1	24117290	24117742	453	30.32	9.52523	3.37811	6.87048	C7Y8YACXX_8_7964.sorted.filtered_peak_403
chr1	24126980	24127818	839	49.51	15.44421	3.48154	12.55954	C7Y8YACXX_8_7964.sorted.filtered_peak_404
chr1	24151627	24152181	555	32.42	13.71659	4.39581	10.87945	C7Y8YACXX_8_7964.sorted.filtered_peak_405
chr1	24152403	24152688	286	18.83	4.75301	2.65127	2.37665	C7Y8YACXX_8_7964.sorted.filtered_peak_406
chr1	24164819	24165548	730	14.50	4.56759	2.86444	2.22399	C7Y8YACXX_8_7964.sorted.filtered_peak_407
chr1	24194289	24195087	799	32.44	11.62319	3.83569	8.84761	C7Y8YACXX_8_7964.sorted.filtered_peak_408
chr1	24285304	24286885	1582	45.01	13.45926	3.41744	10.62669	C7Y8YACXX_8_7964.sorted.filtered_peak_409
chr1	24306376	24307331	956	60.87	22.24368	4.11889	19.05534	C7Y8YACXX_8_7964.sorted.filtered_peak_410
chr1	24477015	24477290	276	18.46	6.17397	3.23773	3.67997	C7Y8YACXX_8_7964.sorted.filtered_peak_411
chr1	24513765	24514190	426	17.53	3.59503	2.28385	1.35843	C7Y8YACXX_8_7964.sorted.filtered_peak_412
chr1	24648099	24648620	522	26.79	6.44788	2.75188	3.94706	C7Y8YACXX_8_7964.sorted.filtered_peak_413
chr1	24648857	24649153	297	21.63	3.94389	2.23436	1.66049	C7Y8YACXX_8_7964.sorted.filtered_peak_414
chr1	24691770	24692147	378	14.41	3.63468	2.46721	1.39596	C7Y8YACXX_8_7964.sorted.filtered_peak_415
chr1	24718407	24719135	729	23.88	6.25712	2.86075	3.76346	C7Y8YACXX_8_7964.sorted.filtered_peak_416
chr1	24740072	24740391	320	31.74	6.25371	2.49315	3.77104	C7Y8YACXX_8_7964.sorted.filtered_peak_417
chr1	24741957	24742768	812	47.24	15.46504	3.60717	12.58114	C7Y8YACXX_8_7964.sorted.filtered_peak_418
chr1	24743249	24743566	318	29.93	5.31250	2.33650	2.88349	C7Y8YACXX_8_7964.sorted.filtered_peak_419
chr1	24808261	24808741	481	14.92	3.99240	2.59144	1.70426	C7Y8YACXX_8_7964.sorted.filtered_peak_420
chr1	24828488	24830092	1605	36.39	7.12986	2.48589	4.61642	C7Y8YACXX_8_7964.sorted.filtered_peak_421
chr1	24861550	24862044	495	27.30	7.05520	2.89967	4.51445	C7Y8YACXX_8_7964.sorted.filtered_peak_422
chr1	24862988	24863409	422	30.39	7.71469	2.92206	5.13253	C7Y8YACXX_8_7964.sorted.filtered_peak_423
chr1	24961713	24961962	250	18.33	5.30019	2.89449	2.87537	C7Y8YACXX_8_7964.sorted.filtered_peak_424
chr1	24969051	24970333	1283	72.13	27.66299	4.25322	24.22018	C7Y8YACXX_8_7964.sorted.filtered_peak_425
chr1	25021009	25021278	270	14.27	3.69831	2.50565	1.45167	C7Y8YACXX_8_7964.sorted.filtered_peak_426
chr1	25031920	25032195	276	13.58	4.03184	2.69394	1.74499	C7Y8YACXX_8_7964.sorted.filtered_peak_427
chr1	25071304	25072389	1086	57.42	22.29840	4.13123	19.11730	C7Y8YACXX_8_7964.sorted.filtered_peak_428
chr1	25174282	25175459	1178	36.73	12.43103	3.60190	9.65389	C7Y8YACXX_8_7964.sorted.filtered_peak_429
chr1	25237419	25238268	850	42.47	12.09797	3.33201	9.30211	C7Y8YACXX_8_7964.sorted.filtered_peak_430
chr1	25251547	25251984	438	45.44	8.37395	2.48423	5.77695	C7Y8YACXX_8_7964.sorted.filtered_peak_431
chr1	25255621	25256235	615	38.46	4.00390	1.85519	1.71361	C7Y8YACXX_8_7964.sorted.filtered_peak_432
chr1	25256719	25257108	390	53.56	11.51540	2.79825	8.75125	C7Y8YACXX_8_7964.sorted.filtered_peak_433
chr1	25278981	25279327	347	28.10	6.08837	2.58530	3.61857	C7Y8YACXX_8_7964.sorted.filtered_peak_434
chr1	25281470	25282010	541	36.44	9.80170	3.10966	7.11916	C7Y8YACXX_8_7964.sorted.filtered_peak_435
chr1	25291348	25292191	844	58.81	15.19920	3.18957	12.28397	C7Y8YACXX_8_7964.sorted.filtered_peak_436
chr1	25311685	25311959	275	23.71	5.24637	2.55383	2.82858	C7Y8YACXX_8_7964.sorted.filtered_peak_437
chr1	25319158	25319742	585	24.80	5.93057	2.69339	3.47304	C7Y8YACXX_8_7964.sorted.filtered_peak_438
chr1	25348617	25349706	1090	52.09	14.35914	3.35752	11.45963	C7Y8YACXX_8_7964.sorted.filtered_peak_439
chr1	25357158	25357548	391	28.63	4.08447	2.06073	1.78274	C7Y8YACXX_8_7964.sorted.filtered_peak_440
chr1	25358617	25359132	516	32.60	5.64911	2.32775	3.20159	C7Y8YACXX_8_7964.sorted.filtered_peak_441
chr1	25391152	25391401	250	17.51	4.55479	2.65142	2.20522	C7Y8YACXX_8_7964.sorted.filtered_peak_442
chr1	25422199	25422544	346	29.63	7.80199	2.99538	5.20940	C7Y8YACXX_8_7964.sorted.filtered_peak_443
chr1	25425795	25426390	596	23.25	3.59747	2.06976	1.37561	C7Y8YACXX_8_7964.sorted.filtered_peak_444
chr1	25558541	25559849	1309	33.95	11.02689	3.46601	8.31726	C7Y8YACXX_8_7964.sorted.filtered_peak_445
chr1	25565947	25566802	856	40.70	13.07368	3.59086	10.25292	C7Y8YACXX_8_7964.sorted.filtered_peak_446
chr1	25573110	25574459	1350	59.75	19.97786	3.81854	16.87528	C7Y8YACXX_8_7964.sorted.filtered_peak_447
chr1	25664702	25665486	785	35.99	17.71776	5.30457	14.69569	C7Y8YACXX_8_7964.sorted.filtered_peak_448
chr1	25756470	25757660	1191	47.83	14.17628	3.44986	11.30357	C7Y8YACXX_8_7964.sorted.filtered_peak_449
chr1	25793735	25793984	250	15.58	5.18566	3.06411	2.77189	C7Y8YACXX_8_7964.sorted.filtered_peak_450
chr1	25802926	25803175	250	17.26	5.01413	2.86168	2.60937	C7Y8YACXX_8_7964.sorted.filtered_peak_451
chr1	25869723	25870571	849	23.92	6.34660	2.86280	3.86229	C7Y8YACXX_8_7964.sorted.filtered_peak_452
chr1	25876245	25876647	403	20.09	4.86998	2.61528	2.48984	C7Y8YACXX_8_7964.sorted.filtered_peak_453
chr1	25888942	25889349	408	20.74	4.55827	2.47584	2.20315	C7Y8YACXX_8_7964.sorted.filtered_peak_454
chr1	25935092	25935592	501	15.15	4.37361	2.73725	2.04205	C7Y8YACXX_8_7964.sorted.filtered_peak_455
chr1	25942743	25943408	666	34.06	8.27615	2.89243	5.65420	C7Y8YACXX_8_7964.sorted.filtered_peak_456
chr1	25969097	25969639	543	30.55	10.25999	3.57254	7.56706	C7Y8YACXX_8_7964.sorted.filtered_peak_457
chr1	26002439	26003129	691	30.89	11.22897	3.79869	8.48834	C7Y8YACXX_8_7964.sorted.filtered_peak_458
chr1	26101266	26102103	838	28.48	9.75682	3.53373	7.10732	C7Y8YACXX_8_7964.sorted.filtered_peak_459
chr1	26146059	26147352	1294	41.99	12.28514	3.23437	9.52962	C7Y8YACXX_8_7964.sorted.filtered_peak_460
chr1	26185647	26186391	745	36.44	13.71334	4.10070	10.85075	C7Y8YACXX_8_7964.sorted.filtered_peak_461
chr1	26201993	26202379	387	16.76	4.24333	2.57653	1.92399	C7Y8YACXX_8_7964.sorted.filtered_peak_462
chr1	26231590	26233109	1520	27.11	5.64980	2.49991	3.21678	C7Y8YACXX_8_7964.sorted.filtered_peak_463
chr1	26249289	26249732	444	15.28	3.41437	2.32213	1.20864	C7Y8YACXX_8_7964.sorted.filtered_peak_464
chr1	26297553	26298240	688	17.14	4.11400	2.50189	1.81574	C7Y8YACXX_8_7964.sorted.filtered_peak_465
chr1	26317291	26317625	335	19.84	5.62407	2.90787	3.17618	C7Y8YACXX_8_7964.sorted.filtered_peak_466
chr1	26323967	26325070	1104	52.72	18.60565	3.95123	15.55669	C7Y8YACXX_8_7964.sorted.filtered_peak_467
chr1	26361816	26362655	840	31.23	8.34117	3.06185	5.71447	C7Y8YACXX_8_7964.sorted.filtered_peak_468
chr1	26437315	26438856	1542	48.26	15.64430	3.64183	12.72197	C7Y8YACXX_8_7964.sorted.filtered_peak_469
chr1	26452832	26453359	528	42.29	14.25983	3.80148	11.37796	C7Y8YACXX_8_7964.sorted.filtered_peak_470
chr1	26471568	26472009	442	16.90	5.45127	3.06600	3.01600	C7Y8YACXX_8_7964.sorted.filtered_peak_471
chr1	26495977	26496644	668	24.38	6.68111	2.94485	4.17473	C7Y8YACXX_8_7964.sorted.filtered_peak_472
chr1	26560270	26561324	1055	74.29	30.81547	4.79524	27.25439	C7Y8YACXX_8_7964.sorted.filtered_peak_473
chr1	26602554	26603314	761	41.11	8.88136	2.69499	6.26869	C7Y8YACXX_8_7964.sorted.filtered_peak_474
chr1	26606149	26606683	535	43.14	6.71706	2.26799	4.19620	C7Y8YACXX_8_7964.sorted.filtered_peak_475
chr1	26611235	26611809	575	44.02	7.13712	2.30888	4.60224	C7Y8YACXX_8_7964.sorted.filtered_peak_476
chr1	26613850	26614150	301	39.20	6.46228	2.31312	3.96002	C7Y8YACXX_8_7964.sorted.filtered_peak_477
chr1	26632937	26634209	1273	34.16	10.41432	3.20281	7.76198	C7Y8YACXX_8_7964.sorted.filtered_peak_478
chr1	26644261	26644743	483	25.89	4.42851	2.23184	2.08501	C7Y8YACXX_8_7964.sorted.filtered_peak_479
chr1	26647839	26648385	547	25.61	5.40796	2.51423	2.97907	C7Y8YACXX_8_7964.sorted.filtered_peak_480
chr1	26662745	26663461	717	24.11	8.12295	3.42900	5.53090	C7Y8YACXX_8_7964.sorted.filtered_peak_481
chr1	26685356	26685747	392	19.35	4.49509	2.52213	2.15162	C7Y8YACXX_8_7964.sorted.filtered_peak_482
chr1	26690299	26690652	354	23.11	6.45201	2.98079	3.94161	C7Y8YACXX_8_7964.sorted.filtered_peak_483
chr1	26704585	26705464	880	55.76	21.59497	4.30501	18.43358	C7Y8YACXX_8_7964.sorted.filtered_peak_484
chr1	26710654	26710973	320	22.11	6.81072	3.17003	4.27802	C7Y8YACXX_8_7964.sorted.filtered_peak_485
chr1	26735119	26735480	362	19.29	5.95116	3.07352	3.47858	C7Y8YACXX_8_7964.sorted.filtered_peak_486
chr1	26743626	26743899	274	22.03	7.38820	3.38689	4.81835	C7Y8YACXX_8_7964.sorted.filtered_peak_487
chr1	26758344	26759216	873	55.36	25.96671	5.11137	22.59848	C7Y8YACXX_8_7964.sorted.filtered_peak_488
chr1	26798562	26800070	1509	45.88	12.23920	3.09228	9.47159	C7Y8YACXX_8_7964.sorted.filtered_peak_489
chr1	26826589	26828175	1587	42.46	13.12574	3.55454	10.28836	C7Y8YACXX_8_7964.sorted.filtered_peak_490
chr1	26843301	26843550	250	12.37	3.36229	2.47007	1.16125	C7Y8YACXX_8_7964.sorted.filtered_peak_491
chr1	26855880	26856659	780	22.18	5.31335	2.65257	2.88984	C7Y8YACXX_8_7964.sorted.filtered_peak_492
chr1	26868296	26869087	792	42.20	8.56086	2.64434	5.92913	C7Y8YACXX_8_7964.sorted.filtered_peak_493
chr1	26872089	26872533	445	33.14	6.02819	2.39522	3.55784	C7Y8YACXX_8_7964.sorted.filtered_peak_494
chr1	26924147	26924396	250	14.80	4.69450	2.91926	2.31608	C7Y8YACXX_8_7964.sorted.filtered_peak_495
chr1	26946567	26948228	1662	60.71	19.69751	3.77612	16.60109	C7Y8YACXX_8_7964.sorted.filtered_peak_496
chr1	27004028	27004483	456	15.36	5.07270	3.02232	2.67510	C7Y8YACXX_8_7964.sorted.filtered_peak_497
chr1	27009141	27009429	289	13.04	3.72023	2.59360	1.46631	C7Y8YACXX_8_7964.sorted.filtered_peak_498
chr1	27018927	27019693	767	43.93	6.57590	2.22511	4.06870	C7Y8YACXX_8_7964.sorted.filtered_peak_499
chr1	27021685	27022437	753	53.87	9.21177	2.41274	6.57205	C7Y8YACXX_8_7964.sorted.filtered_peak_500
chr1	27023406	27023797	392	38.98	3.40592	1.73040	1.21141	C7Y8YACXX_8_7964.sorted.filtered_peak_501
chr1	27050045	27050400	356	14.28	3.41456	2.37671	1.20804	C7Y8YACXX_8_7964.sorted.filtered_peak_502
chr1	27060438	27060731	294	17.44	5.58911	3.05822	3.16206	C7Y8YACXX_8_7964.sorted.filtered_peak_503
chr1	27070406	27071161	756	45.58	16.66316	4.04831	13.69374	C7Y8YACXX_8_7964.sorted.filtered_peak_504
chr1	27113646	27114846	1201	58.51	14.77447	3.18725	11.85724	C7Y8YACXX_8_7964.sorted.filtered_peak_505
chr1	27115579	27115846	268	37.48	5.05074	2.08449	2.64425	C7Y8YACXX_8_7964.sorted.filtered_peak_506
chr1	27126414	27126989	576	18.15	5.97033	3.17372	3.49755	C7Y8YACXX_8_7964.sorted.filtered_peak_507
chr1	27147373	27147753	381	14.76	4.69521	2.91160	2.32893	C7Y8YACXX_8_7964.sorted.filtered_peak_508
chr1	27152768	27153458	691	27.66	6.39486	2.67646	3.91124	C7Y8YACXX_8_7964.sorted.filtered_peak_509
chr1	27159940	27160621	682	42.26	12.62226	3.38878	9.83406	C7Y8YACXX_8_7964.sorted.filtered_peak_510
chr1	27165272	27165943	672	20.11	4.86045	2.61403	2.47617	C7Y8YACXX_8_7964.sorted.filtered_peak_511
chr1	27176740	27177022	283	14.23	3.82992	2.56437	1.55919	C7Y8YACXX_8_7964.sorted.filtered_peak_512
chr1	27191023	27192180	1158	42.66	14.92420	3.85687	12.03061	C7Y8YACXX_8_7964.sorted.filtered_peak_513
chr1	27216391	27217106	716	33.97	12.81023	4.00230	10.00132	C7Y8YACXX_8_7964.sorted.filtered_peak_514
chr1	27226482	27227297	816	28.68	10.95126	3.99559	8.20445	C7Y8YACXX_8_7964.sorted.filtered_peak_515
chr1	27247806	27248798	993	45.76	18.16833	4.14460	15.15698	C7Y8YACXX_8_7964.sorted.filtered_peak_516
chr1	27319560	27320594	1035	25.20	6.85509	2.93590	4.34276	C7Y8YACXX_8_7964.sorted.filtered_peak_517
chr1	27324270	27324547	278	23.36	5.14399	2.54202	2.73503	C7Y8YACXX_8_7964.sorted.filtered_peak_518
chr1	27371040	27371453	414	20.70	6.39196	3.11477	3.89519	C7Y8YACXX_8_7964.sorted.filtered_peak_519
chr1	27429277	27429541	265	20.48	5.81489	2.94011	3.34436	C7Y8YACXX_8_7964.sorted.filtered_peak_520
chr1	27438510	27439012	503	22.33	6.73532	3.12890	4.20687	C7Y8YACXX_8_7964.sorted.filtered_peak_521
chr1	27463495	27464094	600	20.35	5.65022	2.85276	3.22409	C7Y8YACXX_8_7964.sorted.filtered_peak_522
chr1	27481133	27482161	1029	38.20	12.10075	3.53906	9.31536	C7Y8YACXX_8_7964.sorted.filtered_peak_523
chr1	27560155	27561705	1551	53.78	18.48535	3.72269	15.46004	C7Y8YACXX_8_7964.sorted.filtered_peak_524
chr1	27611010	27611429	420	13.78	4.13706	2.73128	1.83211	C7Y8YACXX_8_7964.sorted.filtered_peak_525
chr1	27627143	27627760	618	23.53	7.02084	3.11838	4.49238	C7Y8YACXX_8_7964.sorted.filtered_peak_526
chr1	27648236	27649359	1124	49.10	17.73319	3.99747	14.72548	C7Y8YACXX_8_7964.sorted.filtered_peak_527
chr1	27668120	27668617	498	26.64	5.71593	2.55976	3.26161	C7Y8YACXX_8_7964.sorted.filtered_peak_528
chr1	27668954	27670254	1301	29.35	6.85481	2.71512	4.34418	C7Y8YACXX_8_7964.sorted.filtered_peak_529
chr1	27683942	27684412	471	25.94	6.14177	2.71343	3.65815	C7Y8YACXX_8_7964.sorted.filtered_peak_530
chr1	27692050	27692885	836	28.83	6.39259	2.62825	3.90120	C7Y8YACXX_8_7964.sorted.filtered_peak_531
chr1	27718610	27719321	712	31.26	7.97935	2.90120	5.40749	C7Y8YACXX_8_7964.sorted.filtered_peak_532
chr1	27729611	27729888	278	16.19	4.02077	2.52407	1.72342	C7Y8YACXX_8_7964.sorted.filtered_peak_533
chr1	27744918	27745249	332	22.81	6.25443	2.90260	3.77704	C7Y8YACXX_8_7964.sorted.filtered_peak_534
chr1	27757464	27758026	563	19.15	5.15789	2.78101	2.74571	C7Y8YACXX_8_7964.sorted.filtered_peak_535
chr1	27771932	27772241	310	13.41	3.35790	2.40247	1.16811	C7Y8YACXX_8_7964.sorted.filtered_peak_536
chr1	27781967	27782248	282	16.79	5.81178	3.24013	3.34438	C7Y8YACXX_8_7964.sorted.filtered_peak_537
chr1	27816047	27817345	1299	48.95	17.41150	3.91452	14.40482	C7Y8YACXX_8_7964.sorted.filtered_peak_538
chr1	27894885	27895462	578	31.09	8.76418	3.11703	6.14957	C7Y8YACXX_8_7964.sorted.filtered_peak_539
chr1	27930239	27931099	861	30.57	5.90193	2.45176	3.43628	C7Y8YACXX_8_7964.sorted.filtered_peak_540
chr1	27944922	27945335	414	22.36	5.95816	2.84737	3.49298	C7Y8YACXX_8_7964.sorted.filtered_peak_541
chr1	27959033	27959627	595	26.99	4.94705	2.33562	2.55445	C7Y8YACXX_8_7964.sorted.filtered_peak_542
chr1	27970274	27970675	402	15.56	4.77586	2.88554	2.40045	C7Y8YACXX_8_7964.sorted.filtered_peak_543
chr1	27985976	27986969	994	35.78	6.91978	2.45224	4.42857	C7Y8YACXX_8_7964.sorted.filtered_peak_544
chr1	27989190	27990014	825	37.93	7.15815	2.50203	4.59986	C7Y8YACXX_8_7964.sorted.filtered_peak_545
chr1	27995715	27995967	253	28.42	6.27881	2.63131	3.78951	C7Y8YACXX_8_7964.sorted.filtered_peak_546
chr1	27998393	27999042	650	35.40	11.42981	3.56647	8.67186	C7Y8YACXX_8_7964.sorted.filtered_peak_547
chr1	28051852	28052930	1079	53.74	21.20405	4.20749	18.08024	C7Y8YACXX_8_7964.sorted.filtered_peak_548
chr1	28099163	28100494	1332	55.53	18.58934	3.80653	15.53950	C7Y8YACXX_8_7964.sorted.filtered_peak_549
chr1	28157017	28157949	933	40.15	14.46227	3.88693	11.58809	C7Y8YACXX_8_7964.sorted.filtered_peak_550
chr1	28184555	28184906	352	18.50	6.51456	3.35663	4.00738	C7Y8YACXX_8_7964.sorted.filtered_peak_551
chr1	28195587	28195898	312	23.77	6.05737	2.79739	3.58245	C7Y8YACXX_8_7964.sorted.filtered_peak_552
chr1	28198860	28199528	669	24.08	5.87763	2.73045	3.41237	C7Y8YACXX_8_7964.sorted.filtered_peak_553
chr1	28213686	28214066	381	23.39	5.87305	2.76014	3.41520	C7Y8YACXX_8_7964.sorted.filtered_peak_554
chr1	28240611	28241692	1082	51.67	22.70860	4.54458	19.50290	C7Y8YACXX_8_7964.sorted.filtered_peak_555
chr1	28286085	28287165	1081	30.72	9.98677	3.49230	7.29841	C7Y8YACXX_8_7964.sorted.filtered_peak_556
chr1	28306179	28306428	250	14.66	4.12858	2.66652	1.82215	C7Y8YACXX_8_7964.sorted.filtered_peak_557
chr1	28382709	28383139	431	20.49	6.79241	3.28954	4.26379	C7Y8YACXX_8_7964.sorted.filtered_peak_558
chr1	28414422	28415491	1070	44.38	17.18034	4.15661	14.21820	C7Y8YACXX_8_7964.sorted.filtered_peak_559
chr1	28495576	28496255	680	30.54	11.70643	3.95276	8.95924	C7Y8YACXX_8_7964.sorted.filtered_peak_560
chr1	28499236	28499487	252	20.86	4.64575	2.49661	2.28475	C7Y8YACXX_8_7964.sorted.filtered_peak_561
chr1	28525735	28526735	1001	23.65	7.33657	3.19597	4.79347	C7Y8YACXX_8_7964.sorted.filtered_peak_562
chr1	28535486	28535735	250	13.21	3.80800	2.62600	1.53595	C7Y8YACXX_8_7964.sorted.filtered_peak_563
chr1	28559375	28559730	356	32.08	9.11160	3.19417	6.45426	C7Y8YACXX_8_7964.sorted.filtered_peak_564
chr1	28562286	28562864	579	35.16	10.93682	3.43292	8.21208	C7Y8YACXX_8_7964.sorted.filtered_peak_565
chr1	28573038	28573346	309	30.89	5.64403	2.37708	3.20072	C7Y8YACXX_8_7964.sorted.filtered_peak_566
chr1	28573612	28574681	1070	46.11	14.92741	3.53409	12.08121	C7Y8YACXX_8_7964.sorted.filtered_peak_567
chr1	28574903	28575325	423	25.58	3.71665	2.03656	1.47823	C7Y8YACXX_8_7964.sorted.filtered_peak_568
chr1	28582698	28583128	431	34.09	8.65372	2.95593	6.03125	C7Y8YACXX_8_7964.sorted.filtered_peak_569
chr1	28585620	28586442	823	45.01	14.30399	3.62199	11.42431	C7Y8YACXX_8_7964.sorted.filtered_peak_570
chr1	28655239	28655797	559	59.09	28.17283	5.53173	24.71966	C7Y8YACXX_8_7964.sorted.filtered_peak_571
chr1	28695818	28696688	871	29.41	10.70293	3.83996	7.96591	C7Y8YACXX_8_7964.sorted.filtered_peak_572
chr1	28744048	28744485	438	14.21	3.80373	2.54876	1.54640	C7Y8YACXX_8_7964.sorted.filtered_peak_573
chr1	28776406	28777088	683	16.11	5.51059	3.16139	3.06940	C7Y8YACXX_8_7964.sorted.filtered_peak_574
chr1	28832103	28833095	993	52.70	17.00033	3.59515	14.04827	C7Y8YACXX_8_7964.sorted.filtered_peak_575
chr1	28844350	28845224	875	34.67	11.54992	3.64065	8.79164	C7Y8YACXX_8_7964.sorted.filtered_peak_576
chr1	28879078	28880345	1268	46.83	18.03463	4.17572	15.00532	C7Y8YACXX_8_7964.sorted.filtered_peak_577
chr1	28907482	28908835	1354	50.85	17.05695	3.77797	14.06505	C7Y8YACXX_8_7964.sorted.filtered_peak_578
chr1	28969007	28970166	1160	49.65	16.67880	3.64918	13.73557	C7Y8YACXX_8_7964.sorted.filtered_peak_579
chr1	28974502	28975694	1193	53.00	19.02632	4.09226	15.96154	C7Y8YACXX_8_7964.sorted.filtered_peak_580
chr1	28994692	28996576	1885	39.40	10.76587	3.19477	8.02500	C7Y8YACXX_8_7964.sorted.filtered_peak_581
chr1	29062811	29064322	1512	48.40	15.54341	3.52080	12.64905	C7Y8YACXX_8_7964.sorted.filtered_peak_582
chr1	29101625	29101895	271	16.85	5.60223	3.14233	3.14975	C7Y8YACXX_8_7964.sorted.filtered_peak_583
chr1	29111496	29111949	454	20.72	8.28276	3.80939	5.68247	C7Y8YACXX_8_7964.sorted.filtered_peak_584
chr1	29172528	29172805	278	14.28	4.41767	2.82366	2.07824	C7Y8YACXX_8_7964.sorted.filtered_peak_585
chr1	29208665	29208922	258	23.93	5.02994	2.48141	2.62749	C7Y8YACXX_8_7964.sorted.filtered_peak_586
chr1	29211519	29211795	277	25.50	5.02641	2.40767	2.63345	C7Y8YACXX_8_7964.sorted.filtered_peak_587
chr1	29213397	29214232	836	23.39	4.23615	2.25845	1.91869	C7Y8YACXX_8_7964.sorted.filtered_peak_588
chr1	29240508	29241631	1124	33.71	9.68567	3.24381	7.00190	C7Y8YACXX_8_7964.sorted.filtered_peak_589
chr1	29252997	29253808	812	30.49	11.48136	3.83367	8.75789	C7Y8YACXX_8_7964.sorted.filtered_peak_590
chr1	29451100	29451695	596	19.35	4.46225	2.50980	2.11990	C7Y8YACXX_8_7964.sorted.filtered_peak_591
chr1	29507514	29508997	1484	63.43	21.43998	3.88448	18.28719	C7Y8YACXX_8_7964.sorted.filtered_peak_592
chr1	29529308	29529708	401	19.18	6.20624	3.15168	3.73382	C7Y8YACXX_8_7964.sorted.filtered_peak_593
chr1	29557091	29557765	675	37.68	12.87077	3.71690	10.06229	C7Y8YACXX_8_7964.sorted.filtered_peak_594
chr1	29562662	29563227	566	23.48	4.73074	2.40906	2.35843	C7Y8YACXX_8_7964.sorted.filtered_peak_595
chr1	29586464	29586757	294	14.28	3.36956	2.35624	1.17095	C7Y8YACXX_8_7964.sorted.filtered_peak_596
chr1	30663842	30664581	740	28.60	8.49516	3.18245	5.89681	C7Y8YACXX_8_7964.sorted.filtered_peak_597
chr1	30756014	30756569	556	16.77	4.62156	2.72075	2.27072	C7Y8YACXX_8_7964.sorted.filtered_peak_598
chr1	31190862	31192334	1473	80.77	26.17622	3.86857	22.81137	C7Y8YACXX_8_7964.sorted.filtered_peak_599
chr1	31216458	31217275	818	41.62	9.22853	2.77071	6.57473	C7Y8YACXX_8_7964.sorted.filtered_peak_600
chr1	31229393	31230005	613	33.44	6.10005	2.39777	3.62595	C7Y8YACXX_8_7964.sorted.filtered_peak_601
chr1	31238706	31239127	422	19.02	3.89805	2.32811	1.61754	C7Y8YACXX_8_7964.sorted.filtered_peak_602
chr1	31252267	31252742	476	18.98	4.15735	2.42249	1.84691	C7Y8YACXX_8_7964.sorted.filtered_peak_603
chr1	31274589	31274957	369	15.28	3.76367	2.46945	1.51057	C7Y8YACXX_8_7964.sorted.filtered_peak_604
chr1	31297004	31297404	401	15.88	4.27927	2.65044	1.95120	C7Y8YACXX_8_7964.sorted.filtered_peak_605
chr1	31402220	31402650	431	18.26	5.84756	3.11829	3.37997	C7Y8YACXX_8_7964.sorted.filtered_peak_606
chr1	31527424	31527698	275	13.82	4.14314	2.73701	1.83280	C7Y8YACXX_8_7964.sorted.filtered_peak_607
chr1	31537815	31539038	1224	38.72	12.47582	3.55204	9.68036	C7Y8YACXX_8_7964.sorted.filtered_peak_608
chr1	31627706	31628534	829	24.39	7.68182	3.28844	5.09836	C7Y8YACXX_8_7964.sorted.filtered_peak_609
chr1	31654989	31655359	371	15.01	4.21542	2.67908	1.90294	C7Y8YACXX_8_7964.sorted.filtered_peak_610
chr1	31769144	31770321	1178	52.44	20.37841	4.18635	17.26263	C7Y8YACXX_8_7964.sorted.filtered_peak_611
chr1	31867325	31867819	495	15.48	4.74408	2.87817	2.37096	C7Y8YACXX_8_7964.sorted.filtered_peak_612
chr1	31960127	31960721	595	13.14	3.77640	2.60866	1.52339	C7Y8YACXX_8_7964.sorted.filtered_peak_613
chr1	32014434	32014923	490	22.50	6.77440	3.10064	4.26304	C7Y8YACXX_8_7964.sorted.filtered_peak_614
chr1	32109894	32111026	1133	61.70	21.67178	4.06428	18.49919	C7Y8YACXX_8_7964.sorted.filtered_peak_615
chr1	32170798	32171164	367	22.57	5.70308	2.75880	3.25224	C7Y8YACXX_8_7964.sorted.filtered_peak_616
chr1	32228129	32228540	412	18.78	3.90711	2.34048	1.63418	C7Y8YACXX_8_7964.sorted.filtered_peak_617
chr1	32253734	32255185	1452	30.54	7.23879	2.74053	4.71015	C7Y8YACXX_8_7964.sorted.filtered_peak_618
chr1	32292570	32292930	361	15.56	4.29142	2.67704	1.96687	C7Y8YACXX_8_7964.sorted.filtered_peak_619
chr1	32314038	32314374	337	17.34	5.80448	3.17376	3.34346	C7Y8YACXX_8_7964.sorted.filtered_peak_620
chr1	32354826	32355430	605	21.07	7.59869	3.55220	5.01870	C7Y8YACXX_8_7964.sorted.filtered_peak_621
chr1	32403337	32404402	1066	51.74	9.85526	2.59714	7.15677	C7Y8YACXX_8_7964.sorted.filtered_peak_622
chr1	32405241	32405861	621	49.59	6.79214	2.16820	4.25615	C7Y8YACXX_8_7964.sorted.filtered_peak_623
chr1	32409392	32410686	1295	35.12	6.76110	2.48867	4.24679	C7Y8YACXX_8_7964.sorted.filtered_peak_624
chr1	32421613	32422131	519	30.62	11.03670	3.80004	8.30365	C7Y8YACXX_8_7964.sorted.filtered_peak_625
chr1	32447666	32447920	255	18.89	5.05949	2.76600	2.65243	C7Y8YACXX_8_7964.sorted.filtered_peak_626
chr1	32450337	32450656	320	17.06	4.18278	2.52936	1.87824	C7Y8YACXX_8_7964.sorted.filtered_peak_627
chr1	32478858	32480526	1669	63.05	21.23545	3.61184	18.08671	C7Y8YACXX_8_7964.sorted.filtered_peak_628
chr1	32532072	32532449	378	16.60	5.01632	2.90867	2.61848	C7Y8YACXX_8_7964.sorted.filtered_peak_629
chr1	32538236	32539197	962	55.51	21.58223	4.47662	18.41419	C7Y8YACXX_8_7964.sorted.filtered_peak_630
chr1	32573422	32574233	812	39.84	15.18668	4.13513	12.26725	C7Y8YACXX_8_7964.sorted.filtered_peak_631
chr1	32644889	32646533	1645	51.89	18.10512	3.64794	15.12913	C7Y8YACXX_8_7964.sorted.filtered_peak_632
chr1	32670959	32671515	557	30.40	7.16832	2.77734	4.61926	C7Y8YACXX_8_7964.sorted.filtered_peak_633
chr1	32687568	32688313	746	32.29	12.55634	3.98986	9.78166	C7Y8YACXX_8_7964.sorted.filtered_peak_634
chr1	32706297	32707033	737	14.32	3.95524	2.61054	1.67589	C7Y8YACXX_8_7964.sorted.filtered_peak_635
chr1	32713939	32714364	426	25.94	4.16057	2.15338	1.85135	C7Y8YACXX_8_7964.sorted.filtered_peak_636
chr1	32715439	32716180	742	34.62	6.71930	2.52033	4.18404	C7Y8YACXX_8_7964.sorted.filtered_peak_637
chr1	32757184	32758516	1333	40.37	13.91976	3.75011	11.07227	C7Y8YACXX_8_7964.sorted.filtered_peak_638
chr1	32785508	32786064	557	25.62	8.85401	3.57829	6.20727	C7Y8YACXX_8_7964.sorted.filtered_peak_639
chr1	32787530	32787846	317	20.17	5.16766	2.70476	2.77557	C7Y8YACXX_8_7964.sorted.filtered_peak_640
chr1	32801463	32801967	505	24.16	4.10934	2.19310	1.81043	C7Y8YACXX_8_7964.sorted.filtered_peak_641
chr1	32816568	32817341	774	41.95	14.60237	3.91120	11.70723	C7Y8YACXX_8_7964.sorted.filtered_peak_642
chr1	32837719	32838194	476	25.87	9.94137	3.91757	7.24415	C7Y8YACXX_8_7964.sorted.filtered_peak_643
chr1	32859540	32860544	1005	41.51	16.13144	4.07393	13.21400	C7Y8YACXX_8_7964.sorted.filtered_peak_644
chr1	32966037	32966391	355	13.69	3.58206	2.48766	1.34737	C7Y8YACXX_8_7964.sorted.filtered_peak_645
chr1	32985941	32986296	356	15.48	4.70807	2.85340	2.34605	C7Y8YACXX_8_7964.sorted.filtered_peak_646
chr1	33072360	33072637	278	13.16	3.78245	2.61674	1.51581	C7Y8YACXX_8_7964.sorted.filtered_peak_647
chr1	33093177	33093635	459	15.30	4.50940	2.78970	2.15668	C7Y8YACXX_8_7964.sorted.filtered_peak_648
chr1	33115883	33117401	1519	60.86	20.77084	3.88298	17.63404	C7Y8YACXX_8_7964.sorted.filtered_peak_649
chr1	33177753	33178233	481	25.72	10.29885	4.07372	7.57882	C7Y8YACXX_8_7964.sorted.filtered_peak_650
chr1	33190579	33190920	342	18.14	6.65571	3.46185	4.13619	C7Y8YACXX_8_7964.sorted.filtered_peak_651
chr1	33219786	33220160	375	21.14	6.12763	3.00332	3.63601	C7Y8YACXX_8_7964.sorted.filtered_peak_652
chr1	33252300	33252646	347	12.46	3.40712	2.48605	1.19826	C7Y8YACXX_8_7964.sorted.filtered_peak_653
chr1	33264458	33265050	593	35.35	13.60268	4.11935	10.75556	C7Y8YACXX_8_7964.sorted.filtered_peak_654
chr1	33266706	33267090	385	29.95	10.02716	3.57117	7.33383	C7Y8YACXX_8_7964.sorted.filtered_peak_655
chr1	33282557	33283751	1195	46.73	14.19533	3.46012	11.32366	C7Y8YACXX_8_7964.sorted.filtered_peak_656
chr1	33383096	33383345	250	14.08	4.29009	2.78593	1.96023	C7Y8YACXX_8_7964.sorted.filtered_peak_657
chr1	33405364	33405616	253	16.33	4.67159	2.78600	2.30235	C7Y8YACXX_8_7964.sorted.filtered_peak_658
chr1	33429440	33430832	1393	38.41	9.13188	2.76566	6.53031	C7Y8YACXX_8_7964.sorted.filtered_peak_659
chr1	33446871	33447158	288	23.06	5.35725	2.62579	2.92670	C7Y8YACXX_8_7964.sorted.filtered_peak_660
chr1	33450169	33450470	302	22.16	4.23688	2.30859	1.91451	C7Y8YACXX_8_7964.sorted.filtered_peak_661
chr1	33457979	33458411	433	24.08	6.50736	2.91977	4.00249	C7Y8YACXX_8_7964.sorted.filtered_peak_662
chr1	33490817	33491115	299	17.00	3.73240	2.36046	1.47824	C7Y8YACXX_8_7964.sorted.filtered_peak_663
chr1	33502413	33502964	552	41.33	17.40739	4.59611	14.40167	C7Y8YACXX_8_7964.sorted.filtered_peak_664
chr1	33511371	33511729	359	21.36	6.85709	3.23991	4.32492	C7Y8YACXX_8_7964.sorted.filtered_peak_665
chr1	33520761	33521078	318	16.62	5.28984	3.03266	2.85799	C7Y8YACXX_8_7964.sorted.filtered_peak_666
chr1	33546444	33547046	603	33.52	12.06722	3.84713	9.29240	C7Y8YACXX_8_7964.sorted.filtered_peak_667
chr1	33554139	33554470	332	23.06	7.48833	3.33097	4.91716	C7Y8YACXX_8_7964.sorted.filtered_peak_668
chr1	33564685	33565651	967	32.66	10.32756	3.47851	7.61193	C7Y8YACXX_8_7964.sorted.filtered_peak_669
chr1	33592538	33593410	873	71.03	27.45474	4.41397	24.01726	C7Y8YACXX_8_7964.sorted.filtered_peak_670
chr1	33646482	33646942	461	26.30	6.07371	2.65606	3.61288	C7Y8YACXX_8_7964.sorted.filtered_peak_671
chr1	33647219	33647798	580	25.10	5.55158	2.57133	3.12076	C7Y8YACXX_8_7964.sorted.filtered_peak_672
chr1	33721859	33722681	823	21.15	4.74716	2.52151	2.37052	C7Y8YACXX_8_7964.sorted.filtered_peak_673
chr1	33761113	33761427	315	17.39	5.63789	3.08241	3.20241	C7Y8YACXX_8_7964.sorted.filtered_peak_674
chr1	33814751	33816163	1413	36.25	9.51683	3.01566	6.85918	C7Y8YACXX_8_7964.sorted.filtered_peak_675
chr1	33833196	33833677	482	15.58	3.48563	2.33567	1.26505	C7Y8YACXX_8_7964.sorted.filtered_peak_676
chr1	33896587	33896960	374	23.26	6.25155	2.88324	3.76796	C7Y8YACXX_8_7964.sorted.filtered_peak_677
chr1	33937872	33938431	560	32.91	10.63625	3.51129	7.92044	C7Y8YACXX_8_7964.sorted.filtered_peak_678
chr1	35318281	35318881	601	21.02	5.91873	2.89801	3.46993	C7Y8YACXX_8_7964.sorted.filtered_peak_679
chr1	35324721	35325728	1008	39.60	11.29232	3.20936	8.56851	C7Y8YACXX_8_7964.sorted.filtered_peak_680
chr1	35331797	35332315	519	33.30	9.18904	3.14104	6.53020	C7Y8YACXX_8_7964.sorted.filtered_peak_681
chr1	35450406	35451240	835	20.99	6.28848	3.06154	3.79709	C7Y8YACXX_8_7964.sorted.filtered_peak_682
chr1	35496378	35497748	1371	33.87	12.18389	3.60392	9.46788	C7Y8YACXX_8_7964.sorted.filtered_peak_683
chr1	35544654	35545389	736	26.45	9.50856	3.70034	6.83988	C7Y8YACXX_8_7964.sorted.filtered_peak_684
chr1	35657223	35659244	2022	51.87	12.52418	2.97133	9.71850	C7Y8YACXX_8_7964.sorted.filtered_peak_685
chr1	35667562	35668243	682	14.16	4.16437	2.72419	1.85382	C7Y8YACXX_8_7964.sorted.filtered_peak_686
chr1	35733943	35734884	942	31.51	9.92248	3.43064	7.23232	C7Y8YACXX_8_7964.sorted.filtered_peak_687
chr1	35896822	35897071	250	15.59	4.79309	2.88503	2.42144	C7Y8YACXX_8_7964.sorted.filtered_peak_688
chr1	35916691	35917001	311	21.24	5.72647	2.82743	3.28884	C7Y8YACXX_8_7964.sorted.filtered_peak_689
chr1	35923246	35923495	250	17.97	4.08684	2.44582	1.79245	C7Y8YACXX_8_7964.sorted.filtered_peak_690
chr1	35965080	35965993	914	28.90	10.44622	3.73557	7.74756	C7Y8YACXX_8_7964.sorted.filtered_peak_691
chr1	35971575	35972202	628	22.89	6.70480	3.04788	4.19634	C7Y8YACXX_8_7964.sorted.filtered_peak_692
chr1	36004605	36005336	732	20.05	4.74300	2.57103	2.37319	C7Y8YACXX_8_7964.sorted.filtered_peak_693
chr1	36010661	36011001	341	16.16	3.87144	2.46049	1.59896	C7Y8YACXX_8_7964.sorted.filtered_peak_694
chr1	36022678	36023575	898	52.00	16.21896	3.58572	13.28792	C7Y8YACXX_8_7964.sorted.filtered_peak_695
chr1	36042946	36043748	803	16.21	3.86687	2.45611	1.59890	C7Y8YACXX_8_7964.sorted.filtered_peak_696
chr1	36106762	36107513	752	38.52	13.19251	3.76035	10.36032	C7Y8YACXX_8_7964.sorted.filtered_peak_697
chr1	36184143	36185004	862	29.26	8.41888	3.13705	5.82407	C7Y8YACXX_8_7964.sorted.filtered_peak_698
chr1	36192458	36192815	358	17.01	5.51141	3.08048	3.07138	C7Y8YACXX_8_7964.sorted.filtered_peak_699
chr1	36234788	36235939	1152	44.30	15.94232	4.02322	12.98555	C7Y8YACXX_8_7964.sorted.filtered_peak_700
chr1	36276592	36276864	273	22.41	6.42578	3.00911	3.92181	C7Y8YACXX_8_7964.sorted.filtered_peak_701
chr1	36348375	36349411	1037	39.58	12.82665	3.49323	10.03880	C7Y8YACXX_8_7964.sorted.filtered_peak_702
chr1	36395966	36397429	1464	51.89	17.37173	3.73803	14.38025	C7Y8YACXX_8_7964.sorted.filtered_peak_703
chr1	36488973	36489577	605	17.86	5.40647	2.95787	2.98137	C7Y8YACXX_8_7964.sorted.filtered_peak_704
chr1	36553921	36555035	1115	47.92	13.00221	3.18548	10.19104	C7Y8YACXX_8_7964.sorted.filtered_peak_705
chr1	36565269	36565588	320	18.59	4.56749	2.58926	2.21751	C7Y8YACXX_8_7964.sorted.filtered_peak_706
chr1	36574581	36574909	329	13.50	3.53496	2.47576	1.31197	C7Y8YACXX_8_7964.sorted.filtered_peak_707
chr1	36614727	36615819	1093	62.46	19.43901	3.61653	16.36286	C7Y8YACXX_8_7964.sorted.filtered_peak_708
chr1	36616355	36616683	329	33.93	3.71192	1.86545	1.45974	C7Y8YACXX_8_7964.sorted.filtered_peak_709
chr1	36621293	36621876	584	40.55	9.30871	2.84151	6.64198	C7Y8YACXX_8_7964.sorted.filtered_peak_710
chr1	36627645	36627977	333	20.31	3.59217	2.16580	1.36615	C7Y8YACXX_8_7964.sorted.filtered_peak_711
chr1	36653397	36653667	271	12.59	3.47692	2.51096	1.25577	C7Y8YACXX_8_7964.sorted.filtered_peak_712
chr1	36689057	36690477	1421	64.01	23.28869	4.00994	20.04145	C7Y8YACXX_8_7964.sorted.filtered_peak_713
chr1	36750955	36751351	397	16.54	3.99822	2.48129	1.71958	C7Y8YACXX_8_7964.sorted.filtered_peak_714
chr1	36771825	36772967	1143	27.94	8.49873	3.23184	5.89508	C7Y8YACXX_8_7964.sorted.filtered_peak_715
chr1	36788726	36789683	958	21.79	3.81664	2.18621	1.55665	C7Y8YACXX_8_7964.sorted.filtered_peak_716
chr1	36834466	36834847	382	20.04	4.79099	2.59029	2.41641	C7Y8YACXX_8_7964.sorted.filtered_peak_717
chr1	36839450	36840333	884	26.49	7.01004	2.94795	4.46347	C7Y8YACXX_8_7964.sorted.filtered_peak_718
chr1	36850968	36852582	1615	51.12	13.92168	3.21489	11.06380	C7Y8YACXX_8_7964.sorted.filtered_peak_719
chr1	36862933	36863776	844	36.02	13.57559	3.94650	10.74291	C7Y8YACXX_8_7964.sorted.filtered_peak_720
chr1	36877249	36877534	286	13.34	3.88189	2.65027	1.60214	C7Y8YACXX_8_7964.sorted.filtered_peak_721
chr1	36886506	36886755	250	15.67	4.29511	2.67405	1.96359	C7Y8YACXX_8_7964.sorted.filtered_peak_722
chr1	36915949	36916430	482	36.47	15.34903	4.47404	12.43377	C7Y8YACXX_8_7964.sorted.filtered_peak_723
chr1	36929638	36930398	761	34.49	11.47477	3.54095	8.74430	C7Y8YACXX_8_7964.sorted.filtered_peak_724
chr1	36989524	36989773	250	15.00	4.22947	2.68347	1.91798	C7Y8YACXX_8_7964.sorted.filtered_peak_725
chr1	37103658	37104096	439	13.86	3.77295	2.56258	1.51364	C7Y8YACXX_8_7964.sorted.filtered_peak_726
chr1	37920398	37920713	316	16.28	4.83528	2.85746	2.45240	C7Y8YACXX_8_7964.sorted.filtered_peak_727
chr1	37939742	37940315	574	38.68	6.39953	2.30194	3.91218	C7Y8YACXX_8_7964.sorted.filtered_peak_728
chr1	37942724	37943154	431	39.14	4.40953	1.92434	2.07186	C7Y8YACXX_8_7964.sorted.filtered_peak_729
chr1	37945149	37945550	402	38.69	5.53534	2.14434	3.10740	C7Y8YACXX_8_7964.sorted.filtered_peak_730
chr1	37953070	37953358	289	19.48	4.80885	2.63033	2.43156	C7Y8YACXX_8_7964.sorted.filtered_peak_731
chr1	37979751	37980833	1083	41.01	15.17075	4.03897	12.27321	C7Y8YACXX_8_7964.sorted.filtered_peak_732
chr1	38019330	38020123	794	28.87	9.28224	3.31036	6.67066	C7Y8YACXX_8_7964.sorted.filtered_peak_733
chr1	38061128	38062060	933	40.51	16.42138	4.36644	13.46587	C7Y8YACXX_8_7964.sorted.filtered_peak_734
chr1	38156019	38156731	713	64.87	19.84918	3.49697	16.77515	C7Y8YACXX_8_7964.sorted.filtered_peak_735
chr1	38157635	38158332	698	59.46	15.95376	3.20790	13.02480	C7Y8YACXX_8_7964.sorted.filtered_peak_736
chr1	38242779	38243146	368	13.18	3.74750	2.59842	1.49496	C7Y8YACXX_8_7964.sorted.filtered_peak_737
chr1	38259510	38259959	450	16.33	4.31939	2.63547	1.99429	C7Y8YACXX_8_7964.sorted.filtered_peak_738
chr1	38273297	38274506	1210	37.35	10.25972	3.15639	7.55314	C7Y8YACXX_8_7964.sorted.filtered_peak_739
chr1	38324890	38326103	1214	38.02	12.98979	3.74717	10.16963	C7Y8YACXX_8_7964.sorted.filtered_peak_740
chr1	38366874	38367350	477	12.93	3.65939	2.57373	1.41204	C7Y8YACXX_8_7964.sorted.filtered_peak_741
chr1	38396216	38397920	1705	28.09	7.91615	3.03891	5.35845	C7Y8YACXX_8_7964.sorted.filtered_peak_742
chr1	38455233	38456146	914	41.36	17.01445	4.49902	14.02510	C7Y8YACXX_8_7964.sorted.filtered_peak_743
chr1	38478024	38478840	817	50.72	18.53946	4.15710	15.48885	C7Y8YACXX_8_7964.sorted.filtered_peak_744
chr1	38493818	38494175	358	16.37	3.45958	2.28499	1.24532	C7Y8YACXX_8_7964.sorted.filtered_peak_745
chr1	38512490	38512876	387	19.80	4.46519	2.48654	2.12699	C7Y8YACXX_8_7964.sorted.filtered_peak_746
chr1	38992988	38993528	541	17.97	5.36625	2.93606	2.94616	C7Y8YACXX_8_7964.sorted.filtered_peak_747
chr1	39024952	39025557	606	29.81	8.01627	3.02212	5.42350	C7Y8YACXX_8_7964.sorted.filtered_peak_748
chr1	39052770	39053019	250	16.79	5.28650	3.00774	2.86489	C7Y8YACXX_8_7964.sorted.filtered_peak_749
chr1	39324480	39326157	1678	45.06	14.18078	3.39742	11.33658	C7Y8YACXX_8_7964.sorted.filtered_peak_750
chr1	39338308	39339614	1307	51.27	18.81343	3.96865	15.75449	C7Y8YACXX_8_7964.sorted.filtered_peak_751
chr1	39443229	39443734	506	14.73	4.35402	2.76511	2.02191	C7Y8YACXX_8_7964.sorted.filtered_peak_752
chr1	39456273	39457421	1149	41.67	14.88041	3.78411	12.01103	C7Y8YACXX_8_7964.sorted.filtered_peak_753
chr1	39491766	39492782	1017	27.86	10.13986	3.75896	7.44376	C7Y8YACXX_8_7964.sorted.filtered_peak_754
chr1	39513301	39513573	273	12.90	3.64063	2.56812	1.39398	C7Y8YACXX_8_7964.sorted.filtered_peak_755
chr1	39564044	39564559	516	15.78	4.29123	2.65678	1.97262	C7Y8YACXX_8_7964.sorted.filtered_peak_756
chr1	39570875	39571708	834	21.85	5.04331	2.57298	2.65326	C7Y8YACXX_8_7964.sorted.filtered_peak_757
chr1	39649385	39649971	587	27.48	8.28574	3.24942	5.67375	C7Y8YACXX_8_7964.sorted.filtered_peak_758
chr1	39651319	39651765	447	21.64	4.17406	2.31018	1.85770	C7Y8YACXX_8_7964.sorted.filtered_peak_759
chr1	39657817	39658368	552	30.40	6.31061	2.55297	3.82222	C7Y8YACXX_8_7964.sorted.filtered_peak_760
chr1	39662455	39662893	439	26.28	6.19331	2.71024	3.70721	C7Y8YACXX_8_7964.sorted.filtered_peak_761
chr1	39670104	39671325	1222	25.55	7.54282	3.14263	4.97482	C7Y8YACXX_8_7964.sorted.filtered_peak_762
chr1	39681250	39681576	327	16.98	3.94149	2.44377	1.66142	C7Y8YACXX_8_7964.sorted.filtered_peak_763
chr1	39793820	39794275	456	22.23	5.86820	2.82538	3.40880	C7Y8YACXX_8_7964.sorted.filtered_peak_764
chr1	39864061	39864509	449	16.03	4.32125	2.65367	1.99309	C7Y8YACXX_8_7964.sorted.filtered_peak_765
chr1	39874020	39874963	944	35.11	11.17762	3.47396	8.45212	C7Y8YACXX_8_7964.sorted.filtered_peak_766
chr1	39956664	39957643	980	17.43	5.14439	2.87494	2.75393	C7Y8YACXX_8_7964.sorted.filtered_peak_767
chr1	39991470	39991853	384	14.90	4.81519	2.93802	2.45056	C7Y8YACXX_8_7964.sorted.filtered_peak_768
chr1	40041641	40042770	1130	35.47	9.95886	3.19270	7.26921	C7Y8YACXX_8_7964.sorted.filtered_peak_769
chr1	40071641	40072101	461	15.14	4.55456	2.80556	2.21256	C7Y8YACXX_8_7964.sorted.filtered_peak_770
chr1	40075285	40075800	516	17.17	5.78710	3.15542	3.34546	C7Y8YACXX_8_7964.sorted.filtered_peak_771
chr1	40105308	40105886	579	16.15	3.94229	2.49095	1.66044	C7Y8YACXX_8_7964.sorted.filtered_peak_772
chr1	40156917	40157585	669	21.54	5.82813	2.87594	3.35587	C7Y8YACXX_8_7964.sorted.filtered_peak_773
chr1	40204272	40204998	727	24.04	7.06545	3.06467	4.55013	C7Y8YACXX_8_7964.sorted.filtered_peak_774
chr1	40254451	40255081	631	16.12	4.54232	2.74578	2.18667	C7Y8YACXX_8_7964.sorted.filtered_peak_775
chr1	40264687	40265128	442	18.19	6.46400	3.38580	3.94737	C7Y8YACXX_8_7964.sorted.filtered_peak_776
chr1	40265442	40265721	280	17.18	5.81734	3.19124	3.35764	C7Y8YACXX_8_7964.sorted.filtered_peak_777
chr1	40311127	40311718	592	20.11	5.23088	2.73617	2.82262	C7Y8YACXX_8_7964.sorted.filtered_peak_778
chr1	40348437	40349369	933	35.84	14.28486	4.07268	11.45108	C7Y8YACXX_8_7964.sorted.filtered_peak_779
chr1	40420504	40421033	530	21.31	4.81558	2.53278	2.43894	C7Y8YACXX_8_7964.sorted.filtered_peak_780
chr1	40421319	40421608	290	22.59	5.28756	2.62300	2.86830	C7Y8YACXX_8_7964.sorted.filtered_peak_781
chr1	40497872	40498287	416	21.82	6.45256	3.03985	3.95817	C7Y8YACXX_8_7964.sorted.filtered_peak_782
chr1	40505263	40506897	1635	66.74	20.10212	3.56842	16.97290	C7Y8YACXX_8_7964.sorted.filtered_peak_783
chr1	40524687	40525483	797	21.06	4.65871	2.48788	2.30090	C7Y8YACXX_8_7964.sorted.filtered_peak_784
chr1	40562565	40563394	830	30.59	9.39103	3.37023	6.71685	C7Y8YACXX_8_7964.sorted.filtered_peak_785
chr1	40618633	40619307	675	14.47	4.21006	2.72008	1.89313	C7Y8YACXX_8_7964.sorted.filtered_peak_786
chr1	40626605	40627621	1017	44.22	16.42879	4.07712	13.47714	C7Y8YACXX_8_7964.sorted.filtered_peak_787
chr1	40652128	40652401	274	20.15	6.87382	3.36079	4.33501	C7Y8YACXX_8_7964.sorted.filtered_peak_788
chr1	40707349	40707656	308	16.86	5.12803	2.93794	2.71745	C7Y8YACXX_8_7964.sorted.filtered_peak_789
chr1	40723113	40724262	1150	55.19	20.51274	4.26328	17.38589	C7Y8YACXX_8_7964.sorted.filtered_peak_790
chr1	40778230	40778479	250	22.74	4.86334	2.48142	2.47865	C7Y8YACXX_8_7964.sorted.filtered_peak_791
chr1	40781035	40781310	276	24.56	5.80437	2.68917	3.33939	C7Y8YACXX_8_7964.sorted.filtered_peak_792
chr1	40804495	40804898	404	18.75	5.45077	2.92152	3.01407	C7Y8YACXX_8_7964.sorted.filtered_peak_793
chr1	40838954	40840498	1545	38.15	10.26788	3.08467	7.57384	C7Y8YACXX_8_7964.sorted.filtered_peak_794
chr1	40851257	40851947	691	45.50	11.16699	3.01750	8.41458	C7Y8YACXX_8_7964.sorted.filtered_peak_795
chr1	40860535	40860809	275	22.30	4.48217	2.37781	2.13947	C7Y8YACXX_8_7964.sorted.filtered_peak_796
chr1	40866024	40866273	250	21.67	4.45219	2.39867	2.10688	C7Y8YACXX_8_7964.sorted.filtered_peak_797
chr1	40915395	40916203	809	44.33	16.20543	4.06090	13.25272	C7Y8YACXX_8_7964.sorted.filtered_peak_798
chr1	40916435	40916971	537	26.02	5.21906	2.43628	2.81452	C7Y8YACXX_8_7964.sorted.filtered_peak_799
chr1	40942698	40943668	971	20.09	6.28845	3.10809	3.80691	C7Y8YACXX_8_7964.sorted.filtered_peak_800
chr1	40974011	40975096	1086	25.79	10.00505	3.95069	7.30460	C7Y8YACXX_8_7964.sorted.filtered_peak_801
chr1	40996833	40997646	814	34.45	12.95652	3.92578	10.15680	C7Y8YACXX_8_7964.sorted.filtered_peak_802
chr1	41077941	41078297	357	18.15	6.75688	3.50438	4.22818	C7Y8YACXX_8_7964.sorted.filtered_peak_803
chr1	41131077	41131817	741	31.88	9.21198	3.19078	6.56581	C7Y8YACXX_8_7964.sorted.filtered_peak_804
chr1	41134612	41134900	289	21.12	4.73888	2.52007	2.36331	C7Y8YACXX_8_7964.sorted.filtered_peak_805
chr1	41157033	41158190	1158	53.53	16.90179	3.68548	13.92061	C7Y8YACXX_8_7964.sorted.filtered_peak_806
chr1	41174517	41175307	791	22.56	6.05417	2.86374	3.58896	C7Y8YACXX_8_7964.sorted.filtered_peak_807
chr1	41267896	41268374	479	29.93	7.98152	3.01872	5.38417	C7Y8YACXX_8_7964.sorted.filtered_peak_808
chr1	41284120	41284643	524	22.38	6.16587	2.90764	3.68811	C7Y8YACXX_8_7964.sorted.filtered_peak_809
chr1	41315658	41315907	250	19.53	4.62341	2.55928	2.26460	C7Y8YACXX_8_7964.sorted.filtered_peak_810
chr1	41327816	41328568	753	44.92	16.89053	4.22888	13.89912	C7Y8YACXX_8_7964.sorted.filtered_peak_811
chr1	41341469	41341764	296	21.91	6.01910	2.89667	3.54989	C7Y8YACXX_8_7964.sorted.filtered_peak_812
chr1	41444860	41446244	1385	49.20	15.27936	3.45523	12.39269	C7Y8YACXX_8_7964.sorted.filtered_peak_813
chr1	41469314	41469770	457	23.99	7.53099	3.22772	4.98452	C7Y8YACXX_8_7964.sorted.filtered_peak_814
chr1	41826593	41827292	700	41.07	12.79159	3.55931	9.97346	C7Y8YACXX_8_7964.sorted.filtered_peak_815
chr1	42039828	42040094	267	18.61	4.46689	2.55431	2.12250	C7Y8YACXX_8_7964.sorted.filtered_peak_816
chr1	42127670	42128402	733	34.96	7.98464	2.71375	5.43322	C7Y8YACXX_8_7964.sorted.filtered_peak_817
chr1	42139062	42139693	632	27.76	7.22345	2.89242	4.69200	C7Y8YACXX_8_7964.sorted.filtered_peak_818
chr1	42149612	42150031	420	34.36	9.58987	3.20846	6.89778	C7Y8YACXX_8_7964.sorted.filtered_peak_819
chr1	42192781	42193349	569	20.62	4.19908	2.35843	1.88866	C7Y8YACXX_8_7964.sorted.filtered_peak_820
chr1	42194398	42194733	336	23.93	5.62312	2.66260	3.17476	C7Y8YACXX_8_7964.sorted.filtered_peak_821
chr1	42204724	42205498	775	24.60	5.46043	2.55575	3.04580	C7Y8YACXX_8_7964.sorted.filtered_peak_822
chr1	42216975	42217426	452	34.47	12.74875	3.96598	9.93890	C7Y8YACXX_8_7964.sorted.filtered_peak_823
chr1	42257365	42258164	800	20.14	5.05723	2.67175	2.66357	C7Y8YACXX_8_7964.sorted.filtered_peak_824
chr1	42268694	42269070	377	31.04	8.03982	2.96134	5.44391	C7Y8YACXX_8_7964.sorted.filtered_peak_825
chr1	42272342	42272767	426	23.50	3.30674	1.97768	1.13187	C7Y8YACXX_8_7964.sorted.filtered_peak_826
chr1	42328340	42328905	566	21.89	6.27970	3.00911	3.77545	C7Y8YACXX_8_7964.sorted.filtered_peak_827
chr1	42357018	42357620	603	24.08	6.39704	2.89209	3.89445	C7Y8YACXX_8_7964.sorted.filtered_peak_828
chr1	42358058	42358433	376	20.04	4.23581	2.39931	1.91498	C7Y8YACXX_8_7964.sorted.filtered_peak_829
chr1	42363702	42364357	656	28.81	9.20673	3.39596	6.55927	C7Y8YACXX_8_7964.sorted.filtered_peak_830
chr1	42385469	42386170	702	37.47	10.94354	3.36089	8.19267	C7Y8YACXX_8_7964.sorted.filtered_peak_831
chr1	42500912	42502076	1165	45.13	14.68080	3.62069	11.80074	C7Y8YACXX_8_7964.sorted.filtered_peak_832
chr1	42639069	42639318	250	15.02	3.30981	2.29157	1.12185	C7Y8YACXX_8_7964.sorted.filtered_peak_833
chr1	42785146	42786037	892	17.37	4.00164	2.44628	1.71082	C7Y8YACXX_8_7964.sorted.filtered_peak_834
chr1	42800035	42801449	1415	43.27	13.99472	3.50924	11.15272	C7Y8YACXX_8_7964.sorted.filtered_peak_835
chr1	42921447	42922750	1304	47.97	15.81814	3.73659	12.88237	C7Y8YACXX_8_7964.sorted.filtered_peak_836
chr1	42928489	42929595	1107	47.60	18.07923	4.03554	15.10214	C7Y8YACXX_8_7964.sorted.filtered_peak_837
chr1	43123613	43124666	1054	36.34	12.74965	3.76201	9.94010	C7Y8YACXX_8_7964.sorted.filtered_peak_838
chr1	43147368	43148190	823	43.93	12.93948	3.30881	10.14498	C7Y8YACXX_8_7964.sorted.filtered_peak_839
chr1	43148581	43149085	505	29.03	4.78318	2.22291	2.41305	C7Y8YACXX_8_7964.sorted.filtered_peak_840
chr1	43232087	43233597	1511	56.55	21.08717	4.05245	17.92218	C7Y8YACXX_8_7964.sorted.filtered_peak_841
chr1	43281983	43283460	1478	56.88	23.04241	4.28059	19.81101	C7Y8YACXX_8_7964.sorted.filtered_peak_842
chr1	43311764	43312853	1090	37.16	11.57652	3.36529	8.86184	C7Y8YACXX_8_7964.sorted.filtered_peak_843
chr1	43389529	43390650	1122	44.57	14.37637	3.56663	11.52685	C7Y8YACXX_8_7964.sorted.filtered_peak_844
chr1	43396724	43397231	508	26.48	4.58563	2.25221	2.23320	C7Y8YACXX_8_7964.sorted.filtered_peak_845
chr1	43397512	43398058	547	37.49	9.76857	3.08460	7.06925	C7Y8YACXX_8_7964.sorted.filtered_peak_846
chr1	43423475	43424993	1519	41.52	10.04828	2.91477	7.35907	C7Y8YACXX_8_7964.sorted.filtered_peak_847
chr1	43637635	43638409	775	52.57	22.48929	4.69965	19.28410	C7Y8YACXX_8_7964.sorted.filtered_peak_848
chr1	43814568	43815151	584	15.52	3.76582	2.45663	1.51014	C7Y8YACXX_8_7964.sorted.filtered_peak_849
chr1	43824156	43824824	669	47.35	20.42659	4.73052	17.31144	C7Y8YACXX_8_7964.sorted.filtered_peak_850
chr1	43832981	43834242	1262	46.75	14.01176	3.39620	11.17870	C7Y8YACXX_8_7964.sorted.filtered_peak_851
chr1	43855262	43855900	639	40.47	19.37192	5.16146	16.29795	C7Y8YACXX_8_7964.sorted.filtered_peak_852
chr1	43919586	43920465	880	20.03	4.10590	2.35263	1.80666	C7Y8YACXX_8_7964.sorted.filtered_peak_853
chr1	43994871	43995140	270	19.71	6.01467	3.06190	3.53677	C7Y8YACXX_8_7964.sorted.filtered_peak_854
chr1	44115298	44116635	1338	66.99	26.87224	4.40076	23.47206	C7Y8YACXX_8_7964.sorted.filtered_peak_855
chr1	44172673	44173797	1125	38.01	10.86375	3.22180	8.14749	C7Y8YACXX_8_7964.sorted.filtered_peak_856
chr1	44229105	44229497	393	16.09	4.63928	2.78235	2.28279	C7Y8YACXX_8_7964.sorted.filtered_peak_857
chr1	44297769	44298084	316	16.67	3.98029	2.46885	1.70444	C7Y8YACXX_8_7964.sorted.filtered_peak_858
chr1	44411655	44412775	1121	47.14	15.01480	3.47032	12.15954	C7Y8YACXX_8_7964.sorted.filtered_peak_859
chr1	44435354	44435829	476	45.70	11.99219	3.14555	9.21032	C7Y8YACXX_8_7964.sorted.filtered_peak_860
chr1	44440154	44441256	1103	47.86	11.34003	2.79131	8.65236	C7Y8YACXX_8_7964.sorted.filtered_peak_861
chr1	44456860	44457652	793	25.47	7.00123	2.93564	4.50024	C7Y8YACXX_8_7964.sorted.filtered_peak_862
chr1	44471173	44471830	658	16.47	5.06710	2.91746	2.68518	C7Y8YACXX_8_7964.sorted.filtered_peak_863
chr1	44495408	44496552	1145	35.73	9.16445	2.93301	6.54707	C7Y8YACXX_8_7964.sorted.filtered_peak_864
chr1	44678517	44679581	1065	35.73	10.02885	3.14788	7.35853	C7Y8YACXX_8_7964.sorted.filtered_peak_865
chr1	44820538	44821409	872	33.03	11.75608	3.65670	9.03267	C7Y8YACXX_8_7964.sorted.filtered_peak_866
chr1	45097268	45098273	1006	42.22	12.57546	3.41206	9.76577	C7Y8YACXX_8_7964.sorted.filtered_peak_867
chr1	45130402	45130809	408	14.32	4.42434	2.83110	2.07591	C7Y8YACXX_8_7964.sorted.filtered_peak_868
chr1	45139552	45140613	1062	58.71	21.77444	4.23565	18.60909	C7Y8YACXX_8_7964.sorted.filtered_peak_869
chr1	45162616	45162933	318	13.95	3.86202	2.60028	1.58585	C7Y8YACXX_8_7964.sorted.filtered_peak_870
chr1	45173771	45174123	353	15.98	4.99157	2.94536	2.59738	C7Y8YACXX_8_7964.sorted.filtered_peak_871
chr1	45180490	45181167	678	20.14	6.14949	3.07812	3.66613	C7Y8YACXX_8_7964.sorted.filtered_peak_872
chr1	45187160	45187993	834	35.39	9.98509	3.24567	7.27696	C7Y8YACXX_8_7964.sorted.filtered_peak_873
chr1	45196160	45197257	1098	40.40	13.07723	3.68002	10.23266	C7Y8YACXX_8_7964.sorted.filtered_peak_874
chr1	45204959	45205963	1005	39.57	14.17945	3.79279	11.32578	C7Y8YACXX_8_7964.sorted.filtered_peak_875
chr1	45240798	45242492	1695	38.77	12.48626	3.41286	9.74684	C7Y8YACXX_8_7964.sorted.filtered_peak_876
chr1	45265353	45266645	1293	60.43	18.44315	3.53998	15.40254	C7Y8YACXX_8_7964.sorted.filtered_peak_877
chr1	45272981	45273922	942	51.02	9.47096	2.51607	6.82331	C7Y8YACXX_8_7964.sorted.filtered_peak_878
chr1	45274859	45275618	760	46.88	7.32172	2.28698	4.77037	C7Y8YACXX_8_7964.sorted.filtered_peak_879
chr1	45279361	45279671	311	31.10	5.75232	2.39756	3.30006	C7Y8YACXX_8_7964.sorted.filtered_peak_880
chr1	45285065	45286274	1210	35.04	10.77796	3.35141	8.07945	C7Y8YACXX_8_7964.sorted.filtered_peak_881
chr1	45301534	45301836	303	15.17	4.61508	2.85390	2.24727	C7Y8YACXX_8_7964.sorted.filtered_peak_882
chr1	45451838	45452663	826	41.73	19.29329	4.98445	16.22198	C7Y8YACXX_8_7964.sorted.filtered_peak_883
chr1	45476861	45477977	1117	36.12	7.43228	2.58179	4.87831	C7Y8YACXX_8_7964.sorted.filtered_peak_884
chr1	45478239	45478557	319	27.97	3.94597	2.04167	1.66234	C7Y8YACXX_8_7964.sorted.filtered_peak_885
chr1	45671517	45672159	643	20.80	5.92120	2.92646	3.46465	C7Y8YACXX_8_7964.sorted.filtered_peak_886
chr1	45769086	45770080	995	62.90	24.19095	4.51682	20.91194	C7Y8YACXX_8_7964.sorted.filtered_peak_887
chr1	45805290	45806353	1064	50.51	18.87253	4.23156	15.81055	C7Y8YACXX_8_7964.sorted.filtered_peak_888
chr1	45956238	45957271	1034	52.55	19.73219	4.17133	16.64157	C7Y8YACXX_8_7964.sorted.filtered_peak_889
chr1	45965347	45966248	902	53.42	22.04319	4.53763	18.86693	C7Y8YACXX_8_7964.sorted.filtered_peak_890
chr1	45986768	45988085	1318	40.13	13.48920	3.67260	10.66640	C7Y8YACXX_8_7964.sorted.filtered_peak_891
chr1	46009469	46010085	617	21.32	7.59668	3.51085	5.02243	C7Y8YACXX_8_7964.sorted.filtered_peak_892
chr1	46016147	46017036	890	41.95	18.53971	4.77622	15.49951	C7Y8YACXX_8_7964.sorted.filtered_peak_893
chr1	46035764	46036077	314	15.43	4.44031	2.74917	2.10051	C7Y8YACXX_8_7964.sorted.filtered_peak_894
chr1	46048961	46050761	1801	49.95	13.07964	3.18406	10.24085	C7Y8YACXX_8_7964.sorted.filtered_peak_895
chr1	46151695	46153308	1614	65.14	17.81493	3.34285	14.78948	C7Y8YACXX_8_7964.sorted.filtered_peak_896
chr1	46153627	46154064	438	40.86	5.60905	2.12001	3.16633	C7Y8YACXX_8_7964.sorted.filtered_peak_897
chr1	46215783	46216844	1062	50.87	19.53804	4.25363	16.44764	C7Y8YACXX_8_7964.sorted.filtered_peak_898
chr1	46268869	46269411	543	40.13	16.43640	4.43249	13.48231	C7Y8YACXX_8_7964.sorted.filtered_peak_899
chr1	46309126	46309494	369	13.31	3.72488	2.58288	1.47473	C7Y8YACXX_8_7964.sorted.filtered_peak_900
chr1	46502750	46503016	267	17.39	3.99322	2.44203	1.70157	C7Y8YACXX_8_7964.sorted.filtered_peak_901
chr1	46598200	46599240	1041	49.53	15.94702	3.62772	13.01049	C7Y8YACXX_8_7964.sorted.filtered_peak_902
chr1	46632551	46632967	417	15.85	4.58839	2.77700	2.23832	C7Y8YACXX_8_7964.sorted.filtered_peak_903
chr1	46663697	46664504	808	31.74	11.13272	3.65774	8.41389	C7Y8YACXX_8_7964.sorted.filtered_peak_904
chr1	46689258	46689588	331	14.93	4.83125	2.94281	2.46369	C7Y8YACXX_8_7964.sorted.filtered_peak_905
chr1	46712710	46713658	949	40.31	12.76680	3.48853	9.97033	C7Y8YACXX_8_7964.sorted.filtered_peak_906
chr1	46768525	46769667	1143	54.56	17.72502	3.69451	14.72379	C7Y8YACXX_8_7964.sorted.filtered_peak_907
chr1	46806190	46806898	709	30.94	10.59230	3.69097	7.85760	C7Y8YACXX_8_7964.sorted.filtered_peak_908
chr1	46993702	46993999	298	17.05	3.42428	2.24049	1.21988	C7Y8YACXX_8_7964.sorted.filtered_peak_909
chr1	46998545	46999221	677	21.26	5.58764	2.74636	3.18620	C7Y8YACXX_8_7964.sorted.filtered_peak_910
chr1	47013750	47013999	250	16.86	3.83022	2.40672	1.56393	C7Y8YACXX_8_7964.sorted.filtered_peak_911
chr1	47047227	47047943	717	29.94	10.95002	3.82269	8.21908	C7Y8YACXX_8_7964.sorted.filtered_peak_912
chr1	47069584	47070608	1025	45.71	15.39068	3.65504	12.50312	C7Y8YACXX_8_7964.sorted.filtered_peak_913
chr1	47070892	47071141	250	27.04	4.43187	2.19581	2.08965	C7Y8YACXX_8_7964.sorted.filtered_peak_914
chr1	47081991	47082749	759	33.70	10.52225	3.44079	7.80866	C7Y8YACXX_8_7964.sorted.filtered_peak_915
chr1	47133479	47134535	1057	21.59	4.62535	2.45509	2.26661	C7Y8YACXX_8_7964.sorted.filtered_peak_916
chr1	47184486	47185259	774	46.01	15.91638	3.82788	12.98765	C7Y8YACXX_8_7964.sorted.filtered_peak_917
chr1	47190745	47191190	446	16.55	4.22404	2.58432	1.90495	C7Y8YACXX_8_7964.sorted.filtered_peak_918
chr1	47644849	47645135	287	25.19	6.95486	3.00383	4.41372	C7Y8YACXX_8_7964.sorted.filtered_peak_919
chr1	47779279	47780517	1239	49.63	20.13072	4.31867	17.01799	C7Y8YACXX_8_7964.sorted.filtered_peak_920
chr1	47799105	47800517	1413	50.04	16.95386	3.93262	13.95728	C7Y8YACXX_8_7964.sorted.filtered_peak_921
chr1	47817104	47817419	316	14.65	4.62241	2.89198	2.25702	C7Y8YACXX_8_7964.sorted.filtered_peak_922
chr1	47890171	47890450	280	17.95	5.90900	3.15871	3.44515	C7Y8YACXX_8_7964.sorted.filtered_peak_923
chr1	47902140	47903910	1771	47.10	12.05938	3.02747	9.29730	C7Y8YACXX_8_7964.sorted.filtered_peak_924
chr1	48191779	48192300	522	18.31	5.29158	2.89276	2.86790	C7Y8YACXX_8_7964.sorted.filtered_peak_925
chr1	48463304	48463668	365	15.79	4.06779	2.56716	1.77089	C7Y8YACXX_8_7964.sorted.filtered_peak_926
chr1	48937178	48938230	1053	29.12	9.71765	3.42050	7.08139	C7Y8YACXX_8_7964.sorted.filtered_peak_927
chr1	50798800	50799581	782	19.90	5.87054	2.99840	3.39835	C7Y8YACXX_8_7964.sorted.filtered_peak_928
chr1	50814404	50814671	268	15.62	4.49330	2.76270	2.14445	C7Y8YACXX_8_7964.sorted.filtered_peak_929
chr1	51339065	51339603	539	15.77	4.21777	2.62033	1.91231	C7Y8YACXX_8_7964.sorted.filtered_peak_930
chr1	51425245	51426314	1070	47.29	18.38489	4.09650	15.39264	C7Y8YACXX_8_7964.sorted.filtered_peak_931
chr1	51433869	51435992	2124	36.89	8.44628	2.74951	5.85226	C7Y8YACXX_8_7964.sorted.filtered_peak_932
chr1	51442542	51442851	310	16.49	4.11419	2.53935	1.81210	C7Y8YACXX_8_7964.sorted.filtered_peak_933
chr1	51680349	51680772	424	13.21	3.78096	2.61122	1.53029	C7Y8YACXX_8_7964.sorted.filtered_peak_934
chr1	51701524	51702755	1232	31.42	9.54240	3.16270	6.93342	C7Y8YACXX_8_7964.sorted.filtered_peak_935
chr1	51762350	51762853	504	18.28	4.76353	2.67474	2.40418	C7Y8YACXX_8_7964.sorted.filtered_peak_936
chr1	51797017	51797297	281	14.33	4.46077	2.83052	2.12797	C7Y8YACXX_8_7964.sorted.filtered_peak_937
chr1	51899208	51899830	623	25.15	8.52223	3.46442	5.91148	C7Y8YACXX_8_7964.sorted.filtered_peak_938
chr1	51907964	51908291	328	17.30	4.64436	2.69218	2.29513	C7Y8YACXX_8_7964.sorted.filtered_peak_939
chr1	51970406	51971023	618	19.52	4.79350	2.61717	2.42496	C7Y8YACXX_8_7964.sorted.filtered_peak_940
chr1	51983670	51984027	358	31.03	4.56218	2.11539	2.21297	C7Y8YACXX_8_7964.sorted.filtered_peak_941
chr1	51984219	51985474	1256	36.42	6.99023	2.50433	4.45234	C7Y8YACXX_8_7964.sorted.filtered_peak_942
chr1	52000550	52001022	473	15.18	4.22704	2.67532	1.91302	C7Y8YACXX_8_7964.sorted.filtered_peak_943
chr1	52029886	52030152	267	17.73	5.11797	2.87199	2.70313	C7Y8YACXX_8_7964.sorted.filtered_peak_944
chr1	52034995	52035652	658	19.26	4.88691	2.66528	2.50764	C7Y8YACXX_8_7964.sorted.filtered_peak_945
chr1	52082473	52083194	722	30.88	10.58739	3.64811	7.86721	C7Y8YACXX_8_7964.sorted.filtered_peak_946
chr1	52194886	52195784	899	38.77	12.22590	3.53532	9.43259	C7Y8YACXX_8_7964.sorted.filtered_peak_947
chr1	52343782	52345119	1338	61.83	21.49194	3.89896	18.31512	C7Y8YACXX_8_7964.sorted.filtered_peak_948
chr1	52456203	52456537	335	17.61	6.02794	3.25691	3.54189	C7Y8YACXX_8_7964.sorted.filtered_peak_949
chr1	52498827	52499694	868	27.40	8.99636	3.35699	6.39693	C7Y8YACXX_8_7964.sorted.filtered_peak_950
chr1	52520697	52522711	2015	38.30	8.34981	2.70818	5.73908	C7Y8YACXX_8_7964.sorted.filtered_peak_951
chr1	52605509	52605938	430	20.50	5.74068	2.88616	3.29638	C7Y8YACXX_8_7964.sorted.filtered_peak_952
chr1	52607400	52608026	627	20.18	4.88762	2.62394	2.49502	C7Y8YACXX_8_7964.sorted.filtered_peak_953
chr1	52831077	52832523	1447	60.42	20.79955	3.67598	17.67903	C7Y8YACXX_8_7964.sorted.filtered_peak_954
chr1	52869320	52870728	1409	42.64	13.96845	3.68176	11.10262	C7Y8YACXX_8_7964.sorted.filtered_peak_955
chr1	52889500	52890041	542	20.42	5.84232	2.95250	3.37078	C7Y8YACXX_8_7964.sorted.filtered_peak_956
chr1	53017838	53019462	1625	31.80	7.49958	2.79866	4.93039	C7Y8YACXX_8_7964.sorted.filtered_peak_957
chr1	53102334	53103459	1126	30.86	7.24115	2.75994	4.69934	C7Y8YACXX_8_7964.sorted.filtered_peak_958
chr1	53151854	53152136	283	17.09	5.45377	3.04789	3.02166	C7Y8YACXX_8_7964.sorted.filtered_peak_959
chr1	53163642	53164588	947	24.17	6.53871	2.92641	4.03563	C7Y8YACXX_8_7964.sorted.filtered_peak_960
chr1	53168683	53169290	608	26.95	8.19761	3.29149	5.57556	C7Y8YACXX_8_7964.sorted.filtered_peak_961
chr1	53191896	53193010	1115	32.90	10.91749	3.49993	8.21722	C7Y8YACXX_8_7964.sorted.filtered_peak_962
chr1	53308223	53308472	250	13.43	3.93336	2.66529	1.65208	C7Y8YACXX_8_7964.sorted.filtered_peak_963
chr1	53387111	53387648	538	23.90	7.47927	3.24649	4.92159	C7Y8YACXX_8_7964.sorted.filtered_peak_964
chr1	53392591	53393515	925	21.58	6.67624	3.10773	4.18293	C7Y8YACXX_8_7964.sorted.filtered_peak_965
chr1	53480367	53481197	831	24.50	9.38076	3.70676	6.76239	C7Y8YACXX_8_7964.sorted.filtered_peak_966
chr1	53661885	53662813	929	34.60	12.37813	3.63832	9.65012	C7Y8YACXX_8_7964.sorted.filtered_peak_967
chr1	53685786	53686720	935	58.00	21.40645	4.16957	18.25182	C7Y8YACXX_8_7964.sorted.filtered_peak_968
chr1	53703925	53704583	659	40.38	16.59921	4.37395	13.65348	C7Y8YACXX_8_7964.sorted.filtered_peak_969
chr1	53791627	53792460	834	42.85	9.10907	2.71975	6.45110	C7Y8YACXX_8_7964.sorted.filtered_peak_970
chr1	53792795	53793124	330	34.84	5.46818	2.23182	3.02715	C7Y8YACXX_8_7964.sorted.filtered_peak_971
chr1	53793642	53794092	451	37.32	6.58370	2.38466	4.07731	C7Y8YACXX_8_7964.sorted.filtered_peak_972
chr1	53859004	53859333	330	16.06	4.55024	2.75595	2.19249	C7Y8YACXX_8_7964.sorted.filtered_peak_973
chr1	53878951	53879590	640	29.11	9.09713	3.41226	6.42582	C7Y8YACXX_8_7964.sorted.filtered_peak_974
chr1	54231349	54231917	569	24.57	7.17325	3.10527	4.62658	C7Y8YACXX_8_7964.sorted.filtered_peak_975
chr1	54303609	54304612	1004	57.91	23.91123	4.65684	20.65212	C7Y8YACXX_8_7964.sorted.filtered_peak_976
chr1	54355013	54356016	1004	35.50	12.43633	3.79613	9.63659	C7Y8YACXX_8_7964.sorted.filtered_peak_977
chr1	54411086	54412340	1255	82.04	27.79735	4.08454	24.36144	C7Y8YACXX_8_7964.sorted.filtered_peak_978
chr1	54518335	54519753	1419	59.79	20.89789	3.81327	17.75588	C7Y8YACXX_8_7964.sorted.filtered_peak_979
chr1	54665208	54666371	1164	29.78	9.37900	3.28982	6.75360	C7Y8YACXX_8_7964.sorted.filtered_peak_980
chr1	54695171	54695462	292	18.48	5.06908	2.77850	2.67785	C7Y8YACXX_8_7964.sorted.filtered_peak_981
chr1	54696401	54696923	523	17.07	4.59301	2.69848	2.23765	C7Y8YACXX_8_7964.sorted.filtered_peak_982
chr1	54750451	54750708	258	27.21	6.97185	2.89703	4.42496	C7Y8YACXX_8_7964.sorted.filtered_peak_983
chr1	54752885	54753278	394	30.30	8.39904	3.09416	5.78657	C7Y8YACXX_8_7964.sorted.filtered_peak_984
chr1	54872014	54873818	1805	35.53	5.81494	2.27480	3.36100	C7Y8YACXX_8_7964.sorted.filtered_peak_985
chr1	54940753	54941020	268	19.90	5.28479	2.78285	2.85803	C7Y8YACXX_8_7964.sorted.filtered_peak_986
chr1	54953883	54955295	1413	27.59	6.14622	2.59793	3.69101	C7Y8YACXX_8_7964.sorted.filtered_peak_987
chr1	54964991	54965380	390	14.74	3.61765	2.43849	1.37639	C7Y8YACXX_8_7964.sorted.filtered_peak_988
chr1	55007755	55008270	516	17.30	4.95063	2.82830	2.55649	C7Y8YACXX_8_7964.sorted.filtered_peak_989
chr1	55137707	55138091	385	20.53	7.06937	3.38334	4.52856	C7Y8YACXX_8_7964.sorted.filtered_peak_990
chr1	55181132	55181837	706	31.61	10.32925	3.49555	7.63624	C7Y8YACXX_8_7964.sorted.filtered_peak_991
chr1	55229931	55230680	750	60.61	25.01049	4.62457	21.69303	C7Y8YACXX_8_7964.sorted.filtered_peak_992
chr1	55266722	55267407	686	26.79	6.85058	2.87291	4.32352	C7Y8YACXX_8_7964.sorted.filtered_peak_993
chr1	55352367	55353372	1006	30.23	8.02277	2.95908	5.45261	C7Y8YACXX_8_7964.sorted.filtered_peak_994
chr1	55461892	55462353	462	21.94	6.84091	3.18455	4.31434	C7Y8YACXX_8_7964.sorted.filtered_peak_995
chr1	55487451	55488006	556	14.21	4.40151	2.81037	2.07699	C7Y8YACXX_8_7964.sorted.filtered_peak_996
chr1	55593606	55594123	518	21.64	6.95149	3.25010	4.41330	C7Y8YACXX_8_7964.sorted.filtered_peak_997
chr1	55606204	55606482	279	21.58	6.54183	3.11976	4.02316	C7Y8YACXX_8_7964.sorted.filtered_peak_998
chr1	55680806	55681451	646	33.44	9.02802	3.05819	6.39757	C7Y8YACXX_8_7964.sorted.filtered_peak_999
chr1	58790051	58790300	250	12.76	3.56222	2.54158	1.32561	C7Y8YACXX_8_7964.sorted.filtered_peak_1000
chr1	58929280	58929529	250	13.40	3.36784	2.40776	1.17202	C7Y8YACXX_8_7964.sorted.filtered_peak_1001
chr1	59011609	59012767	1159	49.23	16.32234	3.70097	13.36054	C7Y8YACXX_8_7964.sorted.filtered_peak_1002
chr1	59165316	59165982	667	26.27	9.84184	3.76753	7.18369	C7Y8YACXX_8_7964.sorted.filtered_peak_1003
chr1	59183735	59184301	567	20.83	7.71143	3.58040	5.14306	C7Y8YACXX_8_7964.sorted.filtered_peak_1004
chr1	59220557	59221573	1017	28.23	8.08236	3.12836	5.48675	C7Y8YACXX_8_7964.sorted.filtered_peak_1005
chr1	59249026	59250950	1925	61.87	12.32403	2.59751	9.56495	C7Y8YACXX_8_7964.sorted.filtered_peak_1006
chr1	59278645	59279061	417	30.27	5.36028	2.32948	2.93754	C7Y8YACXX_8_7964.sorted.filtered_peak_1007
chr1	59281458	59282290	833	36.58	8.47765	2.78583	5.87760	C7Y8YACXX_8_7964.sorted.filtered_peak_1008
chr1	59369112	59370029	918	31.82	8.75779	3.10386	6.12721	C7Y8YACXX_8_7964.sorted.filtered_peak_1009
chr1	59387952	59388431	480	17.38	4.82324	2.75948	2.45358	C7Y8YACXX_8_7964.sorted.filtered_peak_1010
chr1	59395119	59395779	661	22.06	5.72192	2.77995	3.28038	C7Y8YACXX_8_7964.sorted.filtered_peak_1011
chr1	59407372	59408017	646	35.60	11.07941	3.51690	8.31573	C7Y8YACXX_8_7964.sorted.filtered_peak_1012
chr1	59434004	59434552	549	23.07	6.32014	2.93915	3.81682	C7Y8YACXX_8_7964.sorted.filtered_peak_1013
chr1	59473351	59474190	840	27.13	7.96070	3.09175	5.41103	C7Y8YACXX_8_7964.sorted.filtered_peak_1014
chr1	59485616	59486218	603	23.13	5.49261	2.65126	3.06325	C7Y8YACXX_8_7964.sorted.filtered_peak_1015
chr1	59512461	59512759	299	20.91	5.56774	2.81377	3.12526	C7Y8YACXX_8_7964.sorted.filtered_peak_1016
chr1	59612528	59612940	413	22.73	5.19449	2.59612	2.77117	C7Y8YACXX_8_7964.sorted.filtered_peak_1017
chr1	59616815	59617226	412	18.17	3.78167	2.32224	1.52264	C7Y8YACXX_8_7964.sorted.filtered_peak_1018
chr1	59762114	59762917	804	39.84	12.18897	3.43864	9.40195	C7Y8YACXX_8_7964.sorted.filtered_peak_1019
chr1	59798509	59798850	342	14.52	3.79388	2.53075	1.53394	C7Y8YACXX_8_7964.sorted.filtered_peak_1020
chr1	59942918	59943384	467	18.16	6.43214	3.34808	3.93588	C7Y8YACXX_8_7964.sorted.filtered_peak_1021
chr1	60036173	60036606	434	18.44	5.28030	2.87097	2.86138	C7Y8YACXX_8_7964.sorted.filtered_peak_1022
chr1	60275411	60275696	286	15.46	3.84457	2.49198	1.57875	C7Y8YACXX_8_7964.sorted.filtered_peak_1023
chr1	60280117	60280554	438	19.63	5.08790	2.72717	2.67865	C7Y8YACXX_8_7964.sorted.filtered_peak_1024
chr1	60392123	60392578	456	16.10	5.54959	3.15754	3.12211	C7Y8YACXX_8_7964.sorted.filtered_peak_1025
chr1	61508461	61509057	597	17.92	5.96363	3.17087	3.50740	C7Y8YACXX_8_7964.sorted.filtered_peak_1026
chr1	61515545	61516075	531	20.88	5.12759	2.65037	2.73201	C7Y8YACXX_8_7964.sorted.filtered_peak_1027
chr1	61542465	61543969	1505	35.56	8.63478	2.87157	6.01474	C7Y8YACXX_8_7964.sorted.filtered_peak_1028
chr1	61736815	61737086	272	16.23	4.51389	2.72711	2.15760	C7Y8YACXX_8_7964.sorted.filtered_peak_1029
chr1	61918807	61919366	560	20.48	5.96138	2.97409	3.50101	C7Y8YACXX_8_7964.sorted.filtered_peak_1030
chr1	62190418	62191252	835	34.11	11.93060	3.81986	9.13717	C7Y8YACXX_8_7964.sorted.filtered_peak_1031
chr1	62207724	62208391	668	18.46	6.20221	3.19535	3.73835	C7Y8YACXX_8_7964.sorted.filtered_peak_1032
chr1	62901587	62902935	1349	75.43	24.99299	3.87632	21.68753	C7Y8YACXX_8_7964.sorted.filtered_peak_1033
chr1	63153230	63154183	954	18.59	4.87408	2.70152	2.49792	C7Y8YACXX_8_7964.sorted.filtered_peak_1034
chr1	63249290	63250298	1009	50.80	21.75203	4.70329	18.57827	C7Y8YACXX_8_7964.sorted.filtered_peak_1035
chr1	63577790	63578199	410	20.90	7.03906	3.35422	4.49172	C7Y8YACXX_8_7964.sorted.filtered_peak_1036
chr1	63832926	63833946	1021	37.92	13.74310	3.86258	10.90352	C7Y8YACXX_8_7964.sorted.filtered_peak_1037
chr1	63988507	63989528	1022	43.54	16.38631	4.18640	13.42140	C7Y8YACXX_8_7964.sorted.filtered_peak_1038
chr1	64058851	64060224	1374	34.02	10.58243	3.46134	7.85137	C7Y8YACXX_8_7964.sorted.filtered_peak_1039
chr1	64081531	64081867	337	20.46	6.23107	3.08702	3.73783	C7Y8YACXX_8_7964.sorted.filtered_peak_1040
chr1	64358445	64358713	269	15.32	4.78967	2.90974	2.41629	C7Y8YACXX_8_7964.sorted.filtered_peak_1041
chr1	65292530	65293049	520	19.58	5.61138	2.91489	3.16732	C7Y8YACXX_8_7964.sorted.filtered_peak_1042
chr1	65329740	65330656	917	23.33	7.28242	3.16121	4.76764	C7Y8YACXX_8_7964.sorted.filtered_peak_1043
chr1	65431063	65432691	1629	45.23	12.04725	3.11521	9.28739	C7Y8YACXX_8_7964.sorted.filtered_peak_1044
chr1	65468001	65468745	745	22.87	6.89628	3.11651	4.37398	C7Y8YACXX_8_7964.sorted.filtered_peak_1045
chr1	65532516	65533334	819	29.99	6.57775	2.62714	4.07586	C7Y8YACXX_8_7964.sorted.filtered_peak_1046
chr1	65540930	65541517	588	19.49	5.62919	2.92421	3.18832	C7Y8YACXX_8_7964.sorted.filtered_peak_1047
chr1	65612989	65613834	846	20.65	5.32231	2.71944	2.91726	C7Y8YACXX_8_7964.sorted.filtered_peak_1048
chr1	65614350	65614887	538	18.30	4.01607	2.40211	1.72552	C7Y8YACXX_8_7964.sorted.filtered_peak_1049
chr1	65719595	65720842	1248	27.42	7.67413	3.05421	5.10485	C7Y8YACXX_8_7964.sorted.filtered_peak_1050
chr1	65775473	65775815	343	18.75	6.56521	3.36016	4.05344	C7Y8YACXX_8_7964.sorted.filtered_peak_1051
chr1	65885549	65886829	1281	66.00	22.20767	3.94102	19.00330	C7Y8YACXX_8_7964.sorted.filtered_peak_1052
chr1	65969897	65970146	250	12.68	3.52934	2.52829	1.30197	C7Y8YACXX_8_7964.sorted.filtered_peak_1053
chr1	66153344	66153890	547	15.57	4.96252	2.95929	2.57577	C7Y8YACXX_8_7964.sorted.filtered_peak_1054
chr1	66258514	66259400	887	19.25	4.51165	2.53281	2.16679	C7Y8YACXX_8_7964.sorted.filtered_peak_1055
chr1	66277651	66278250	600	47.69	19.02297	4.50067	15.95431	C7Y8YACXX_8_7964.sorted.filtered_peak_1056
chr1	66295922	66296538	617	35.60	13.74313	4.15892	10.88554	C7Y8YACXX_8_7964.sorted.filtered_peak_1057
chr1	66556817	66557122	306	14.58	4.12234	2.67008	1.81619	C7Y8YACXX_8_7964.sorted.filtered_peak_1058
chr1	66680514	66680952	439	14.96	3.72056	2.46883	1.46595	C7Y8YACXX_8_7964.sorted.filtered_peak_1059
chr1	66708399	66708702	304	24.13	5.64399	2.64911	3.20264	C7Y8YACXX_8_7964.sorted.filtered_peak_1060
chr1	66741678	66742263	586	28.05	7.92286	3.07892	5.34152	C7Y8YACXX_8_7964.sorted.filtered_peak_1061
chr1	66747989	66748298	310	23.25	5.67069	2.69473	3.23394	C7Y8YACXX_8_7964.sorted.filtered_peak_1062
chr1	66766638	66767103	466	22.97	7.28905	3.25597	4.73482	C7Y8YACXX_8_7964.sorted.filtered_peak_1063
chr1	66796271	66796806	536	42.06	9.69697	2.82896	7.02927	C7Y8YACXX_8_7964.sorted.filtered_peak_1064
chr1	66801541	66802266	726	39.60	8.06754	2.63923	5.45510	C7Y8YACXX_8_7964.sorted.filtered_peak_1065
chr1	66815744	66816335	592	28.98	6.49402	2.65730	3.99343	C7Y8YACXX_8_7964.sorted.filtered_peak_1066
chr1	66823339	66823885	547	17.40	3.91127	2.40232	1.64131	C7Y8YACXX_8_7964.sorted.filtered_peak_1067
chr1	66839983	66840725	743	28.06	7.92474	3.05535	5.36600	C7Y8YACXX_8_7964.sorted.filtered_peak_1068
chr1	66902087	66902714	628	18.25	5.24661	2.88088	2.82513	C7Y8YACXX_8_7964.sorted.filtered_peak_1069
chr1	66911257	66912328	1072	20.88	5.54058	2.79778	3.10754	C7Y8YACXX_8_7964.sorted.filtered_peak_1070
chr1	67191618	67192026	409	19.68	6.25947	3.12619	3.79206	C7Y8YACXX_8_7964.sorted.filtered_peak_1071
chr1	67235338	67235650	313	17.38	4.16805	2.50715	1.86435	C7Y8YACXX_8_7964.sorted.filtered_peak_1072
chr1	67266639	67267175	537	12.24	3.29407	2.44597	1.10438	C7Y8YACXX_8_7964.sorted.filtered_peak_1073
chr1	67390195	67391396	1202	67.06	20.00850	3.61678	16.89832	C7Y8YACXX_8_7964.sorted.filtered_peak_1074
chr1	67395458	67396568	1111	51.20	11.67058	2.86204	8.91051	C7Y8YACXX_8_7964.sorted.filtered_peak_1075
chr1	67446802	67447176	375	14.81	3.81279	2.51939	1.54709	C7Y8YACXX_8_7964.sorted.filtered_peak_1076
chr1	67518998	67520272	1275	32.53	8.41255	2.97733	5.79400	C7Y8YACXX_8_7964.sorted.filtered_peak_1077
chr1	67614724	67615111	388	13.38	3.90066	2.65630	1.61932	C7Y8YACXX_8_7964.sorted.filtered_peak_1078
chr1	67628516	67628953	438	24.31	7.48185	3.21873	4.91750	C7Y8YACXX_8_7964.sorted.filtered_peak_1079
chr1	67636522	67637159	638	29.18	7.70343	2.95787	5.13233	C7Y8YACXX_8_7964.sorted.filtered_peak_1080
chr1	67637503	67637875	373	19.29	3.45194	2.15801	1.24166	C7Y8YACXX_8_7964.sorted.filtered_peak_1081
chr1	67660217	67660557	341	33.49	9.67031	3.25474	6.98791	C7Y8YACXX_8_7964.sorted.filtered_peak_1082
chr1	67740417	67740666	250	12.76	3.56563	2.54156	1.33170	C7Y8YACXX_8_7964.sorted.filtered_peak_1083
chr1	67751684	67751933	250	13.15	3.73706	2.59597	1.49289	C7Y8YACXX_8_7964.sorted.filtered_peak_1084
chr1	67760525	67761187	663	17.14	5.16331	2.92058	2.75536	C7Y8YACXX_8_7964.sorted.filtered_peak_1085
chr1	67772773	67773627	855	26.23	5.95928	2.64153	3.48903	C7Y8YACXX_8_7964.sorted.filtered_peak_1086
chr1	67798636	67799427	792	32.59	9.86983	3.34970	7.18169	C7Y8YACXX_8_7964.sorted.filtered_peak_1087
chr1	67805469	67805829	361	19.59	3.63858	2.21099	1.39768	C7Y8YACXX_8_7964.sorted.filtered_peak_1088
chr1	67808050	67808299	250	16.61	3.52801	2.30154	1.29845	C7Y8YACXX_8_7964.sorted.filtered_peak_1089
chr1	67894760	67895018	259	27.60	3.73926	1.99555	1.48570	C7Y8YACXX_8_7964.sorted.filtered_peak_1090
chr1	67895237	67895582	346	28.81	4.16272	2.07548	1.85316	C7Y8YACXX_8_7964.sorted.filtered_peak_1091
chr1	67896004	67896923	920	51.34	15.56743	3.59783	12.61739	C7Y8YACXX_8_7964.sorted.filtered_peak_1092
chr1	67966156	67966480	325	17.30	5.12426	2.90501	2.70901	C7Y8YACXX_8_7964.sorted.filtered_peak_1093
chr1	68150325	68151986	1662	49.36	12.89360	2.96358	10.14014	C7Y8YACXX_8_7964.sorted.filtered_peak_1094
chr1	68962273	68963138	866	27.35	7.98418	3.17636	5.38827	C7Y8YACXX_8_7964.sorted.filtered_peak_1095
chr1	70472653	70472906	254	13.96	4.24532	2.76490	1.93080	C7Y8YACXX_8_7964.sorted.filtered_peak_1096
chr1	70670923	70671697	775	45.21	19.44980	4.54909	16.39249	C7Y8YACXX_8_7964.sorted.filtered_peak_1097
chr1	70686806	70687723	918	48.05	19.46737	4.27842	16.40040	C7Y8YACXX_8_7964.sorted.filtered_peak_1098
chr1	70693310	70693587	278	15.78	3.88660	2.49333	1.61009	C7Y8YACXX_8_7964.sorted.filtered_peak_1099
chr1	70819634	70820849	1216	34.55	11.74439	3.66159	8.97989	C7Y8YACXX_8_7964.sorted.filtered_peak_1100
chr1	70876161	70877204	1044	45.96	18.19104	4.22542	15.17188	C7Y8YACXX_8_7964.sorted.filtered_peak_1101
chr1	70960232	70960481	250	13.00	3.45595	2.47629	1.24711	C7Y8YACXX_8_7964.sorted.filtered_peak_1102
chr1	71512986	71513517	532	17.26	3.78466	2.36741	1.52761	C7Y8YACXX_8_7964.sorted.filtered_peak_1103
chr1	71515708	71515959	252	19.54	4.72848	2.60621	2.34737	C7Y8YACXX_8_7964.sorted.filtered_peak_1104
chr1	71546458	71547296	839	43.12	16.43195	4.19799	13.47744	C7Y8YACXX_8_7964.sorted.filtered_peak_1105
chr1	72748473	72748967	495	22.87	6.15115	2.90494	3.65313	C7Y8YACXX_8_7964.sorted.filtered_peak_1106
chr1	74663362	74664378	1017	38.32	12.04476	3.54834	9.25241	C7Y8YACXX_8_7964.sorted.filtered_peak_1107
chr1	75045077	75045360	284	16.51	4.93022	2.87100	2.54953	C7Y8YACXX_8_7964.sorted.filtered_peak_1108
chr1	75198379	75199679	1301	32.83	9.95466	3.18886	7.31859	C7Y8YACXX_8_7964.sorted.filtered_peak_1109
chr1	76189876	76190730	855	43.80	15.71944	3.92748	12.80767	C7Y8YACXX_8_7964.sorted.filtered_peak_1110
chr1	76251382	76252502	1121	33.95	11.76562	3.60322	9.03512	C7Y8YACXX_8_7964.sorted.filtered_peak_1111
chr1	76457262	76457564	303	14.59	3.76046	2.51082	1.50398	C7Y8YACXX_8_7964.sorted.filtered_peak_1112
chr1	76489324	76489817	494	27.11	10.18659	3.88566	7.47671	C7Y8YACXX_8_7964.sorted.filtered_peak_1113
chr1	76540110	76540747	638	22.27	6.73312	3.13613	4.20107	C7Y8YACXX_8_7964.sorted.filtered_peak_1114
chr1	76619885	76620553	669	26.01	8.36268	3.40886	5.73297	C7Y8YACXX_8_7964.sorted.filtered_peak_1115
chr1	76760281	76760530	250	18.59	4.76998	2.67157	2.39387	C7Y8YACXX_8_7964.sorted.filtered_peak_1116
chr1	77684579	77685302	724	33.57	13.24700	4.12266	10.43123	C7Y8YACXX_8_7964.sorted.filtered_peak_1117
chr1	78147937	78149598	1662	61.06	17.21003	3.35983	14.22136	C7Y8YACXX_8_7964.sorted.filtered_peak_1118
chr1	78224824	78225820	997	34.78	11.50699	3.68024	8.72346	C7Y8YACXX_8_7964.sorted.filtered_peak_1119
chr1	78245072	78245622	551	27.44	9.16579	3.46817	6.53474	C7Y8YACXX_8_7964.sorted.filtered_peak_1120
chr1	78347737	78348202	466	13.91	4.20622	2.75470	1.89387	C7Y8YACXX_8_7964.sorted.filtered_peak_1121
chr1	78443853	78445409	1557	53.24	15.77408	3.53816	12.81802	C7Y8YACXX_8_7964.sorted.filtered_peak_1122
chr1	78469971	78471057	1087	39.65	12.96920	3.57073	10.17037	C7Y8YACXX_8_7964.sorted.filtered_peak_1123
chr1	78579996	78580424	429	20.38	6.85376	3.31960	4.32152	C7Y8YACXX_8_7964.sorted.filtered_peak_1124
chr1	79083302	79083551	250	19.81	4.22255	2.40441	1.90564	C7Y8YACXX_8_7964.sorted.filtered_peak_1125
chr1	79085801	79086087	287	18.50	3.36884	2.15715	1.17482	C7Y8YACXX_8_7964.sorted.filtered_peak_1126
chr1	79115350	79115618	269	21.71	5.62849	2.77243	3.19115	C7Y8YACXX_8_7964.sorted.filtered_peak_1127
chr1	79506416	79506665	250	17.19	4.14227	2.50322	1.85019	C7Y8YACXX_8_7964.sorted.filtered_peak_1128
chr1	81856701	81857198	498	13.51	3.53940	2.48044	1.31046	C7Y8YACXX_8_7964.sorted.filtered_peak_1129
chr1	84326264	84326736	473	14.34	3.88469	2.57695	1.61282	C7Y8YACXX_8_7964.sorted.filtered_peak_1130
chr1	84464705	84465337	633	20.39	4.92169	2.60956	2.54082	C7Y8YACXX_8_7964.sorted.filtered_peak_1131
chr1	84543293	84544065	773	20.05	5.48975	2.84301	3.05177	C7Y8YACXX_8_7964.sorted.filtered_peak_1132
chr1	84556456	84556855	400	15.14	4.05471	2.60100	1.76174	C7Y8YACXX_8_7964.sorted.filtered_peak_1133
chr1	84609761	84610302	542	30.68	9.57446	3.43062	6.88415	C7Y8YACXX_8_7964.sorted.filtered_peak_1134
chr1	84610854	84611248	395	19.51	3.68101	2.22971	1.43483	C7Y8YACXX_8_7964.sorted.filtered_peak_1135
chr1	84713105	84713542	438	12.23	3.28834	2.44395	1.09959	C7Y8YACXX_8_7964.sorted.filtered_peak_1136
chr1	84764047	84764385	339	20.37	5.44337	2.79569	3.01784	C7Y8YACXX_8_7964.sorted.filtered_peak_1137
chr1	84768584	84768907	324	16.30	3.84726	2.44380	1.57564	C7Y8YACXX_8_7964.sorted.filtered_peak_1138
chr1	84899275	84899834	560	22.99	6.61918	3.01978	4.11210	C7Y8YACXX_8_7964.sorted.filtered_peak_1139
chr1	84907658	84908362	705	21.26	8.96656	4.07446	6.31257	C7Y8YACXX_8_7964.sorted.filtered_peak_1140
chr1	84944786	84945571	786	34.13	12.54138	3.89219	9.74971	C7Y8YACXX_8_7964.sorted.filtered_peak_1141
chr1	84971426	84972691	1266	51.43	15.80566	3.56217	12.87156	C7Y8YACXX_8_7964.sorted.filtered_peak_1142
chr1	85039603	85040713	1111	35.30	10.43656	3.29076	7.74472	C7Y8YACXX_8_7964.sorted.filtered_peak_1143
chr1	85086250	85086886	637	26.67	8.70339	3.45084	6.06327	C7Y8YACXX_8_7964.sorted.filtered_peak_1144
chr1	85155612	85156690	1079	50.43	16.11022	3.68182	13.15191	C7Y8YACXX_8_7964.sorted.filtered_peak_1145
chr1	85248207	85248550	344	14.97	3.74609	2.47702	1.49121	C7Y8YACXX_8_7964.sorted.filtered_peak_1146
chr1	85320217	85320753	537	16.55	3.98835	2.48278	1.70431	C7Y8YACXX_8_7964.sorted.filtered_peak_1147
chr1	85328237	85328778	542	17.91	5.05462	2.81159	2.66425	C7Y8YACXX_8_7964.sorted.filtered_peak_1148
chr1	85410399	85411261	863	29.39	9.29359	3.39872	6.63310	C7Y8YACXX_8_7964.sorted.filtered_peak_1149
chr1	85439375	85439960	586	20.58	5.13400	2.67993	2.72639	C7Y8YACXX_8_7964.sorted.filtered_peak_1150
chr1	85454131	85454810	680	15.37	5.06475	3.02422	2.66381	C7Y8YACXX_8_7964.sorted.filtered_peak_1151
chr1	85462249	85463371	1123	22.48	4.38686	2.33798	2.05623	C7Y8YACXX_8_7964.sorted.filtered_peak_1152
chr1	85527717	85528345	629	29.36	11.63465	4.06919	8.87333	C7Y8YACXX_8_7964.sorted.filtered_peak_1153
chr1	85666434	85667478	1045	20.10	5.46903	2.82510	3.04039	C7Y8YACXX_8_7964.sorted.filtered_peak_1154
chr1	85725027	85725871	845	31.60	11.01813	3.61066	8.31168	C7Y8YACXX_8_7964.sorted.filtered_peak_1155
chr1	85741807	85742811	1005	62.33	24.05960	4.39970	20.78766	C7Y8YACXX_8_7964.sorted.filtered_peak_1156
chr1	85763674	85764247	574	22.98	6.66891	3.04018	4.15722	C7Y8YACXX_8_7964.sorted.filtered_peak_1157
chr1	86042725	86043075	351	16.49	3.81205	2.41717	1.55881	C7Y8YACXX_8_7964.sorted.filtered_peak_1158
chr1	86173766	86174503	738	29.32	10.40925	3.64084	7.73494	C7Y8YACXX_8_7964.sorted.filtered_peak_1159
chr1	86846001	86846435	435	14.51	3.92465	2.59028	1.64380	C7Y8YACXX_8_7964.sorted.filtered_peak_1160
chr1	86861473	86862455	983	35.51	13.35484	4.08724	10.50964	C7Y8YACXX_8_7964.sorted.filtered_peak_1161
chr1	87169630	87171299	1670	44.24	13.36497	3.38945	10.55473	C7Y8YACXX_8_7964.sorted.filtered_peak_1162
chr1	87299298	87299654	357	12.71	3.53958	2.53256	1.30945	C7Y8YACXX_8_7964.sorted.filtered_peak_1163
chr1	87379367	87380907	1541	45.93	13.47789	3.26399	10.67360	C7Y8YACXX_8_7964.sorted.filtered_peak_1164
chr1	87381100	87381449	350	29.20	4.15225	2.06530	1.83729	C7Y8YACXX_8_7964.sorted.filtered_peak_1165
chr1	87597524	87597816	293	20.18	5.63557	2.89105	3.18463	C7Y8YACXX_8_7964.sorted.filtered_peak_1166
chr1	87793999	87794704	706	48.32	9.19734	2.58879	6.52745	C7Y8YACXX_8_7964.sorted.filtered_peak_1167
chr1	87797063	87797431	369	38.42	3.84901	1.82524	1.57715	C7Y8YACXX_8_7964.sorted.filtered_peak_1168
chr1	87800718	87801169	452	31.20	4.26525	2.04284	1.94464	C7Y8YACXX_8_7964.sorted.filtered_peak_1169
chr1	87869951	87870504	554	25.79	7.74383	3.19994	5.16008	C7Y8YACXX_8_7964.sorted.filtered_peak_1170
chr1	87901099	87901528	430	22.09	7.88478	3.55392	5.29352	C7Y8YACXX_8_7964.sorted.filtered_peak_1171
chr1	87915029	87915751	723	22.65	6.58893	3.03926	4.08132	C7Y8YACXX_8_7964.sorted.filtered_peak_1172
chr1	88123740	88124034	295	13.43	3.92785	2.66587	1.64185	C7Y8YACXX_8_7964.sorted.filtered_peak_1173
chr1	88419380	88419656	277	15.31	4.64491	2.84602	2.28480	C7Y8YACXX_8_7964.sorted.filtered_peak_1174
chr1	89149421	89150894	1474	53.27	18.92409	3.73572	15.87849	C7Y8YACXX_8_7964.sorted.filtered_peak_1175
chr1	89356341	89357606	1266	41.81	12.77190	3.27381	10.02211	C7Y8YACXX_8_7964.sorted.filtered_peak_1176
chr1	89457933	89459061	1129	39.81	10.65374	3.14163	7.92523	C7Y8YACXX_8_7964.sorted.filtered_peak_1177
chr1	89488072	89488658	587	24.39	8.03667	3.43686	5.41958	C7Y8YACXX_8_7964.sorted.filtered_peak_1178
chr1	89530801	89531123	323	22.17	7.83463	3.50583	5.25455	C7Y8YACXX_8_7964.sorted.filtered_peak_1179
chr1	89535642	89535920	279	13.04	3.71941	2.59385	1.46459	C7Y8YACXX_8_7964.sorted.filtered_peak_1180
chr1	89591475	89592140	666	29.48	7.33262	2.85560	4.77920	C7Y8YACXX_8_7964.sorted.filtered_peak_1181
chr1	89594529	89594920	392	25.07	4.92227	2.39947	2.53270	C7Y8YACXX_8_7964.sorted.filtered_peak_1182
chr1	89664469	89664741	273	25.24	5.62767	2.60024	3.17679	C7Y8YACXX_8_7964.sorted.filtered_peak_1183
chr1	89740078	89740418	341	29.19	5.89843	2.49192	3.44234	C7Y8YACXX_8_7964.sorted.filtered_peak_1184
chr1	89752494	89753131	638	30.56	9.79322	3.43239	7.12161	C7Y8YACXX_8_7964.sorted.filtered_peak_1185
chr1	89760901	89761248	348	24.78	7.66219	3.23706	5.08658	C7Y8YACXX_8_7964.sorted.filtered_peak_1186
chr1	89776083	89776468	386	22.49	7.11425	3.23729	4.57210	C7Y8YACXX_8_7964.sorted.filtered_peak_1187
chr1	89823884	89824229	346	18.19	4.86355	2.73406	2.47754	C7Y8YACXX_8_7964.sorted.filtered_peak_1188
chr1	89849622	89849877	256	12.15	3.25036	2.43055	1.06790	C7Y8YACXX_8_7964.sorted.filtered_peak_1189
chr1	89916607	89916919	313	19.93	6.15605	3.08559	3.67756	C7Y8YACXX_8_7964.sorted.filtered_peak_1190
chr1	89920579	89920877	299	18.75	5.30975	2.86005	2.88977	C7Y8YACXX_8_7964.sorted.filtered_peak_1191
chr1	89948720	89949102	383	15.45	3.83893	2.49041	1.57242	C7Y8YACXX_8_7964.sorted.filtered_peak_1192
chr1	89953436	89953737	302	15.81	3.75732	2.43457	1.50075	C7Y8YACXX_8_7964.sorted.filtered_peak_1193
chr1	89989675	89991240	1566	34.22	8.93090	2.99087	6.30269	C7Y8YACXX_8_7964.sorted.filtered_peak_1194
chr1	90011004	90011615	612	18.03	4.91927	2.74443	2.54818	C7Y8YACXX_8_7964.sorted.filtered_peak_1195
chr1	90018279	90018656	378	15.66	4.00872	2.54827	1.72110	C7Y8YACXX_8_7964.sorted.filtered_peak_1196
chr1	90074540	90074835	296	33.55	5.08751	2.16929	2.69412	C7Y8YACXX_8_7964.sorted.filtered_peak_1197
chr1	90077284	90077582	299	33.98	5.97121	2.35834	3.50061	C7Y8YACXX_8_7964.sorted.filtered_peak_1198
chr1	90098090	90099136	1047	47.78	12.51899	3.11873	9.73038	C7Y8YACXX_8_7964.sorted.filtered_peak_1199
chr1	90185105	90185400	296	24.13	5.25815	2.53892	2.84075	C7Y8YACXX_8_7964.sorted.filtered_peak_1200
chr1	90186881	90187259	379	28.79	6.58368	2.68779	4.07446	C7Y8YACXX_8_7964.sorted.filtered_peak_1201
chr1	90190168	90190568	401	25.26	5.42108	2.53466	2.99086	C7Y8YACXX_8_7964.sorted.filtered_peak_1202
chr1	90204655	90205771	1117	26.46	6.29051	2.71482	3.80464	C7Y8YACXX_8_7964.sorted.filtered_peak_1203
chr1	90223324	90223715	392	19.53	3.97569	2.32743	1.69738	C7Y8YACXX_8_7964.sorted.filtered_peak_1204
chr1	90228379	90229120	742	24.93	7.32519	3.06991	4.80852	C7Y8YACXX_8_7964.sorted.filtered_peak_1205
chr1	90270239	90270547	309	18.72	5.26634	2.84846	2.84645	C7Y8YACXX_8_7964.sorted.filtered_peak_1206
chr1	90286299	90287402	1104	24.66	6.02010	2.74292	3.54521	C7Y8YACXX_8_7964.sorted.filtered_peak_1207
chr1	90308764	90309748	985	28.04	6.79968	2.77441	4.28677	C7Y8YACXX_8_7964.sorted.filtered_peak_1208
chr1	90321258	90321562	305	20.33	5.75935	2.92553	3.29797	C7Y8YACXX_8_7964.sorted.filtered_peak_1209
chr1	90452760	90453129	370	18.27	5.51578	2.97920	3.07609	C7Y8YACXX_8_7964.sorted.filtered_peak_1210
chr1	90460227	90461303	1077	37.04	11.84291	3.52225	9.07433	C7Y8YACXX_8_7964.sorted.filtered_peak_1211
chr1	91317038	91317552	515	23.32	7.13532	3.18010	4.58911	C7Y8YACXX_8_7964.sorted.filtered_peak_1212
chr1	91486848	91488294	1447	44.42	14.17723	3.48155	11.35237	C7Y8YACXX_8_7964.sorted.filtered_peak_1213
chr1	91582466	91582749	284	14.24	3.99123	2.63801	1.69858	C7Y8YACXX_8_7964.sorted.filtered_peak_1214
chr1	91590290	91590809	520	20.08	5.13598	2.70675	2.73676	C7Y8YACXX_8_7964.sorted.filtered_peak_1215
chr1	91630421	91631046	626	15.73	4.05860	2.56173	1.76643	C7Y8YACXX_8_7964.sorted.filtered_peak_1216
chr1	91852681	91853235	555	238.22	199.49002	13.94949	193.53207	C7Y8YACXX_8_7964.sorted.filtered_peak_1217
chr1	91966028	91967298	1271	44.49	12.36344	3.22303	9.58036	C7Y8YACXX_8_7964.sorted.filtered_peak_1218
chr1	92014309	92015208	900	26.34	6.35484	2.69638	3.89676	C7Y8YACXX_8_7964.sorted.filtered_peak_1219
chr1	92021281	92022315	1035	40.80	10.82832	3.09924	8.11012	C7Y8YACXX_8_7964.sorted.filtered_peak_1220
chr1	92057275	92057547	273	18.22	4.20049	2.47319	1.89328	C7Y8YACXX_8_7964.sorted.filtered_peak_1221
chr1	92058320	92058591	272	19.42	5.01771	2.71706	2.61380	C7Y8YACXX_8_7964.sorted.filtered_peak_1222
chr1	92163025	92163705	681	21.63	6.35570	3.02199	3.86501	C7Y8YACXX_8_7964.sorted.filtered_peak_1223
chr1	92178940	92179470	531	26.89	9.01059	3.47945	6.37588	C7Y8YACXX_8_7964.sorted.filtered_peak_1224
chr1	92219543	92220116	574	20.25	4.84610	2.60201	2.46143	C7Y8YACXX_8_7964.sorted.filtered_peak_1225
chr1	92269331	92270789	1459	40.37	11.25719	3.27023	8.49305	C7Y8YACXX_8_7964.sorted.filtered_peak_1226
chr1	92350841	92352039	1199	25.92	6.08901	2.65803	3.63727	C7Y8YACXX_8_7964.sorted.filtered_peak_1227
chr1	92413890	92414658	769	19.75	6.69641	3.26031	4.20424	C7Y8YACXX_8_7964.sorted.filtered_peak_1228
chr1	92545788	92546441	654	29.59	10.31640	3.71880	7.59382	C7Y8YACXX_8_7964.sorted.filtered_peak_1229
chr1	92646252	92646562	311	12.11	3.22339	2.42048	1.04761	C7Y8YACXX_8_7964.sorted.filtered_peak_1230
chr1	92764018	92765080	1063	32.84	10.75776	3.50936	8.05262	C7Y8YACXX_8_7964.sorted.filtered_peak_1231
chr1	92781298	92782035	738	42.12	14.04331	3.79327	11.16332	C7Y8YACXX_8_7964.sorted.filtered_peak_1232
chr1	92788980	92789966	987	19.47	5.70689	2.97006	3.24877	C7Y8YACXX_8_7964.sorted.filtered_peak_1233
chr1	92831008	92831795	788	26.21	8.18713	3.22698	5.62274	C7Y8YACXX_8_7964.sorted.filtered_peak_1234
chr1	92939770	92940096	327	20.02	3.95685	2.30279	1.67478	C7Y8YACXX_8_7964.sorted.filtered_peak_1235
chr1	92950722	92952727	2006	42.34	6.31851	2.20548	3.83305	C7Y8YACXX_8_7964.sorted.filtered_peak_1236
chr1	93002224	93003304	1081	32.68	10.36790	3.35975	7.69605	C7Y8YACXX_8_7964.sorted.filtered_peak_1237
chr1	93003591	93003923	333	30.35	8.00515	3.00811	5.40112	C7Y8YACXX_8_7964.sorted.filtered_peak_1238
chr1	93017000	93017249	250	12.00	3.17082	2.40192	1.00298	C7Y8YACXX_8_7964.sorted.filtered_peak_1239
chr1	93028993	93029464	472	16.37	4.32280	2.63402	1.99671	C7Y8YACXX_8_7964.sorted.filtered_peak_1240
chr1	93049379	93050364	986	27.50	6.08784	2.60628	3.61911	C7Y8YACXX_8_7964.sorted.filtered_peak_1241
chr1	93214697	93214949	253	13.98	4.22783	2.76853	1.89945	C7Y8YACXX_8_7964.sorted.filtered_peak_1242
chr1	93249500	93250089	590	19.16	6.15263	3.15658	3.66661	C7Y8YACXX_8_7964.sorted.filtered_peak_1243
chr1	93250286	93250956	671	15.81	4.21914	2.62714	1.90097	C7Y8YACXX_8_7964.sorted.filtered_peak_1244
chr1	93297141	93298065	925	60.00	25.22905	4.61399	21.90347	C7Y8YACXX_8_7964.sorted.filtered_peak_1245
chr1	93324191	93324822	632	22.41	7.13365	3.23624	4.59221	C7Y8YACXX_8_7964.sorted.filtered_peak_1246
chr1	93342989	93343566	578	15.67	4.47307	2.74419	2.13486	C7Y8YACXX_8_7964.sorted.filtered_peak_1247
chr1	93348589	93349171	583	15.03	4.76608	2.91966	2.39928	C7Y8YACXX_8_7964.sorted.filtered_peak_1248
chr1	93416763	93417100	338	16.43	4.13189	2.55144	1.82733	C7Y8YACXX_8_7964.sorted.filtered_peak_1249
chr1	93426056	93426543	488	30.45	3.85663	1.96289	1.58616	C7Y8YACXX_8_7964.sorted.filtered_peak_1250
chr1	93426736	93428319	1584	36.62	6.66645	2.44125	4.13935	C7Y8YACXX_8_7964.sorted.filtered_peak_1251
chr1	93438743	93439296	554	19.36	3.46864	2.16100	1.25353	C7Y8YACXX_8_7964.sorted.filtered_peak_1252
chr1	93446559	93447097	539	29.53	8.92309	3.21761	6.32403	C7Y8YACXX_8_7964.sorted.filtered_peak_1253
chr1	93456401	93456812	412	25.55	7.02422	2.98008	4.48842	C7Y8YACXX_8_7964.sorted.filtered_peak_1254
chr1	93459496	93459820	325	19.02	3.67090	2.24479	1.42750	C7Y8YACXX_8_7964.sorted.filtered_peak_1255
chr1	93486985	93487462	478	16.98	6.10761	3.32187	3.63370	C7Y8YACXX_8_7964.sorted.filtered_peak_1256
chr1	93507658	93508604	947	25.43	9.11995	3.58024	6.49808	C7Y8YACXX_8_7964.sorted.filtered_peak_1257
chr1	93544227	93545120	894	36.58	11.24678	3.43079	8.50206	C7Y8YACXX_8_7964.sorted.filtered_peak_1258
chr1	93645095	93647095	2001	60.12	16.86032	3.33884	13.87577	C7Y8YACXX_8_7964.sorted.filtered_peak_1259
chr1	93684972	93685434	463	20.17	6.87267	3.34285	4.34154	C7Y8YACXX_8_7964.sorted.filtered_peak_1260
chr1	93810956	93812430	1475	42.32	11.02247	2.98777	8.33568	C7Y8YACXX_8_7964.sorted.filtered_peak_1261
chr1	94181142	94181425	284	14.59	3.42091	2.36062	1.22998	C7Y8YACXX_8_7964.sorted.filtered_peak_1262
chr1	94311563	94312430	868	38.89	7.75106	2.56305	5.17865	C7Y8YACXX_8_7964.sorted.filtered_peak_1263
chr1	94312683	94313672	990	48.49	12.77933	3.21171	9.94608	C7Y8YACXX_8_7964.sorted.filtered_peak_1264
chr1	94344001	94345052	1052	29.14	9.01087	3.26500	6.38884	C7Y8YACXX_8_7964.sorted.filtered_peak_1265
chr1	94374062	94375623	1562	42.96	13.29929	3.52577	10.45966	C7Y8YACXX_8_7964.sorted.filtered_peak_1266
chr1	94482937	94483429	493	25.85	7.86047	3.22093	5.27921	C7Y8YACXX_8_7964.sorted.filtered_peak_1267
chr1	94883332	94884493	1162	49.48	15.87882	3.57378	12.96018	C7Y8YACXX_8_7964.sorted.filtered_peak_1268
chr1	95067973	95068429	457	25.74	9.02773	3.61832	6.37859	C7Y8YACXX_8_7964.sorted.filtered_peak_1269
chr1	95320061	95320464	404	21.91	7.37732	3.38830	4.81485	C7Y8YACXX_8_7964.sorted.filtered_peak_1270
chr1	95508789	95509155	367	14.34	4.32236	2.77092	2.00620	C7Y8YACXX_8_7964.sorted.filtered_peak_1271
chr1	95538069	95538959	891	48.63	19.46101	4.43245	16.38016	C7Y8YACXX_8_7964.sorted.filtered_peak_1272
chr1	95699260	95700154	895	42.72	16.35916	4.18530	13.41308	C7Y8YACXX_8_7964.sorted.filtered_peak_1273
chr1	97186984	97188343	1360	31.33	9.73786	3.33078	7.07470	C7Y8YACXX_8_7964.sorted.filtered_peak_1274
chr1	97290233	97290608	376	14.46	4.38908	2.79943	2.05957	C7Y8YACXX_8_7964.sorted.filtered_peak_1275
chr1	98255181	98255753	573	18.26	4.99566	2.77167	2.60344	C7Y8YACXX_8_7964.sorted.filtered_peak_1276
chr1	98366549	98366957	409	13.45	3.38649	2.41221	1.19226	C7Y8YACXX_8_7964.sorted.filtered_peak_1277
chr1	98385848	98387171	1324	37.77	10.76070	3.31118	8.01648	C7Y8YACXX_8_7964.sorted.filtered_peak_1278
chr1	98407825	98408449	625	22.84	7.58719	3.35203	5.02691	C7Y8YACXX_8_7964.sorted.filtered_peak_1279
chr1	98519498	98520035	538	22.26	6.61299	3.04896	4.11955	C7Y8YACXX_8_7964.sorted.filtered_peak_1280
chr1	98772516	98772859	344	12.49	3.42522	2.49230	1.21338	C7Y8YACXX_8_7964.sorted.filtered_peak_1281
chr1	98789342	98789745	404	20.48	6.31038	3.09743	3.82355	C7Y8YACXX_8_7964.sorted.filtered_peak_1282
chr1	98854071	98854449	379	21.83	7.10374	3.28628	4.55814	C7Y8YACXX_8_7964.sorted.filtered_peak_1283
chr1	98871220	98871654	435	22.37	5.52686	2.70605	3.09208	C7Y8YACXX_8_7964.sorted.filtered_peak_1284
chr1	99061891	99062341	451	13.22	3.82428	2.62758	1.55885	C7Y8YACXX_8_7964.sorted.filtered_peak_1285
chr1	99336667	99337664	998	21.65	7.36850	3.35801	4.82949	C7Y8YACXX_8_7964.sorted.filtered_peak_1286
chr1	100231948	100232311	364	15.57	4.65627	2.82533	2.29670	C7Y8YACXX_8_7964.sorted.filtered_peak_1287
chr1	100274261	100274651	391	16.21	4.58878	2.75329	2.23462	C7Y8YACXX_8_7964.sorted.filtered_peak_1288
chr1	100286077	100286596	520	14.14	4.34453	2.79715	2.01859	C7Y8YACXX_8_7964.sorted.filtered_peak_1289
chr1	100315321	100315975	655	24.46	8.61451	3.56124	5.99840	C7Y8YACXX_8_7964.sorted.filtered_peak_1290
chr1	100434918	100436156	1239	26.25	8.53485	3.39566	5.91990	C7Y8YACXX_8_7964.sorted.filtered_peak_1291
chr1	100494286	100494824	539	26.28	9.77121	3.80165	7.09122	C7Y8YACXX_8_7964.sorted.filtered_peak_1292
chr1	100503215	100504878	1664	38.34	8.39364	2.71205	5.78581	C7Y8YACXX_8_7964.sorted.filtered_peak_1293
chr1	100597903	100599144	1242	46.42	14.95434	3.56241	12.08195	C7Y8YACXX_8_7964.sorted.filtered_peak_1294
chr1	100714652	100715734	1083	29.26	9.61411	3.46526	6.94704	C7Y8YACXX_8_7964.sorted.filtered_peak_1295
chr1	100731169	100732314	1146	35.57	12.39109	3.71041	9.60372	C7Y8YACXX_8_7964.sorted.filtered_peak_1296
chr1	100816613	100818365	1753	40.41	8.52337	2.66140	5.90974	C7Y8YACXX_8_7964.sorted.filtered_peak_1297
chr1	100865898	100866425	528	30.27	9.19030	3.29387	6.54507	C7Y8YACXX_8_7964.sorted.filtered_peak_1298
chr1	100905640	100906123	484	41.71	12.63092	3.48792	9.80886	C7Y8YACXX_8_7964.sorted.filtered_peak_1299
chr1	100918175	100918511	337	25.42	6.34859	2.79663	3.85137	C7Y8YACXX_8_7964.sorted.filtered_peak_1300
chr1	101360266	101360850	585	25.29	3.63614	2.02569	1.39770	C7Y8YACXX_8_7964.sorted.filtered_peak_1301
chr1	101361028	101362174	1147	38.98	10.13494	3.03221	7.44260	C7Y8YACXX_8_7964.sorted.filtered_peak_1302
chr1	101392947	101393384	438	19.66	5.23482	2.76680	2.82389	C7Y8YACXX_8_7964.sorted.filtered_peak_1303
chr1	101406589	101406865	277	14.12	4.32334	2.79413	1.99363	C7Y8YACXX_8_7964.sorted.filtered_peak_1304
chr1	101415130	101415436	307	15.51	5.19498	3.05010	2.79846	C7Y8YACXX_8_7964.sorted.filtered_peak_1305
chr1	101490839	101491771	933	34.32	10.74492	3.44926	8.02170	C7Y8YACXX_8_7964.sorted.filtered_peak_1306
chr1	101547069	101547402	334	17.06	4.87003	2.81642	2.47958	C7Y8YACXX_8_7964.sorted.filtered_peak_1307
chr1	101577492	101578099	608	25.04	9.47625	3.76983	6.82466	C7Y8YACXX_8_7964.sorted.filtered_peak_1308
chr1	101588038	101588417	380	20.10	6.77794	3.30646	4.25712	C7Y8YACXX_8_7964.sorted.filtered_peak_1309
chr1	101593650	101594391	742	17.82	4.80772	2.72212	2.43796	C7Y8YACXX_8_7964.sorted.filtered_peak_1310
chr1	101602276	101602999	724	18.57	4.60187	2.58627	2.26284	C7Y8YACXX_8_7964.sorted.filtered_peak_1311
chr1	101621827	101622076	250	14.16	4.32782	2.79371	2.00737	C7Y8YACXX_8_7964.sorted.filtered_peak_1312
chr1	101644034	101644948	915	19.79	6.01319	3.00570	3.56589	C7Y8YACXX_8_7964.sorted.filtered_peak_1313
chr1	101664747	101665039	293	16.15	5.07949	2.97448	2.67002	C7Y8YACXX_8_7964.sorted.filtered_peak_1314
chr1	101701158	101702502	1345	35.45	5.74588	2.25210	3.30635	C7Y8YACXX_8_7964.sorted.filtered_peak_1315
chr1	101704405	101704746	342	37.97	6.19436	2.29300	3.71356	C7Y8YACXX_8_7964.sorted.filtered_peak_1316
chr1	101723325	101723707	383	17.13	4.06149	2.48310	1.76395	C7Y8YACXX_8_7964.sorted.filtered_peak_1317
chr1	101744438	101744721	284	19.24	4.92542	2.68632	2.53596	C7Y8YACXX_8_7964.sorted.filtered_peak_1318
chr1	101774836	101775684	849	23.91	5.29541	2.55817	2.87650	C7Y8YACXX_8_7964.sorted.filtered_peak_1319
chr1	101822980	101823362	383	20.57	6.71828	3.25897	4.19466	C7Y8YACXX_8_7964.sorted.filtered_peak_1320
chr1	101833109	101833358	250	15.49	3.84274	2.48493	1.59097	C7Y8YACXX_8_7964.sorted.filtered_peak_1321
chr1	101836783	101837203	421	21.54	8.13010	3.68410	5.53316	C7Y8YACXX_8_7964.sorted.filtered_peak_1322
chr1	102633046	102633453	408	13.09	3.75329	2.60268	1.49868	C7Y8YACXX_8_7964.sorted.filtered_peak_1323
chr1	103377172	103377421	250	14.91	4.63206	2.87991	2.26753	C7Y8YACXX_8_7964.sorted.filtered_peak_1324
chr1	104057574	104057901	328	18.10	6.37673	3.33587	3.88030	C7Y8YACXX_8_7964.sorted.filtered_peak_1325
chr1	104067842	104069022	1181	47.06	15.71691	3.65344	12.80554	C7Y8YACXX_8_7964.sorted.filtered_peak_1326
chr1	107599079	107600233	1155	26.60	7.23127	2.99811	4.67811	C7Y8YACXX_8_7964.sorted.filtered_peak_1327
chr1	108328570	108329382	813	18.22	4.17153	2.46629	1.86366	C7Y8YACXX_8_7964.sorted.filtered_peak_1328
chr1	108346759	108347079	321	17.78	5.53453	3.03595	3.08677	C7Y8YACXX_8_7964.sorted.filtered_peak_1329
chr1	108479461	108479710	250	17.18	3.89232	2.41489	1.61313	C7Y8YACXX_8_7964.sorted.filtered_peak_1330
chr1	108507041	108507809	769	17.61	4.01485	2.43371	1.72965	C7Y8YACXX_8_7964.sorted.filtered_peak_1331
chr1	108668233	108668511	279	18.07	4.98048	2.78796	2.58071	C7Y8YACXX_8_7964.sorted.filtered_peak_1332
chr1	108742230	108743798	1569	28.66	8.13001	3.11008	5.53772	C7Y8YACXX_8_7964.sorted.filtered_peak_1333
chr1	109054963	109055244	282	12.76	3.55403	2.53569	1.32602	C7Y8YACXX_8_7964.sorted.filtered_peak_1334
chr1	109102311	109103449	1139	40.53	10.56448	2.98616	7.88342	C7Y8YACXX_8_7964.sorted.filtered_peak_1335
chr1	109112790	109113039	250	16.81	4.65904	2.74270	2.29372	C7Y8YACXX_8_7964.sorted.filtered_peak_1336
chr1	109133541	109134128	588	25.17	9.04864	3.62654	6.41807	C7Y8YACXX_8_7964.sorted.filtered_peak_1337
chr1	109187639	109187975	337	28.13	4.21391	2.10077	1.90761	C7Y8YACXX_8_7964.sorted.filtered_peak_1338
chr1	109189097	109189848	752	53.04	17.12957	3.77541	14.13629	C7Y8YACXX_8_7964.sorted.filtered_peak_1339
chr1	109203523	109204253	731	40.91	15.38469	4.11154	12.47226	C7Y8YACXX_8_7964.sorted.filtered_peak_1340
chr1	109234496	109235959	1464	49.08	14.32759	3.39289	11.45973	C7Y8YACXX_8_7964.sorted.filtered_peak_1341
chr1	109246110	109246842	733	29.37	8.71183	3.13234	6.12692	C7Y8YACXX_8_7964.sorted.filtered_peak_1342
chr1	109288942	109289828	887	54.78	20.53412	4.18310	17.38917	C7Y8YACXX_8_7964.sorted.filtered_peak_1343
chr1	109370946	109371423	478	15.21	3.77704	2.47805	1.51767	C7Y8YACXX_8_7964.sorted.filtered_peak_1344
chr1	109419329	109420296	968	36.17	12.79897	3.80452	10.00482	C7Y8YACXX_8_7964.sorted.filtered_peak_1345
chr1	109440530	109441232	703	14.61	4.51273	2.84461	2.16657	C7Y8YACXX_8_7964.sorted.filtered_peak_1346
chr1	109499262	109499762	501	29.34	10.22473	3.65472	7.53393	C7Y8YACXX_8_7964.sorted.filtered_peak_1347
chr1	109505615	109506331	717	44.35	18.40660	4.69766	15.34405	C7Y8YACXX_8_7964.sorted.filtered_peak_1348
chr1	109583975	109585389	1415	40.99	14.28147	3.71482	11.42415	C7Y8YACXX_8_7964.sorted.filtered_peak_1349
chr1	109618265	109619030	766	33.33	15.28599	4.69944	12.38526	C7Y8YACXX_8_7964.sorted.filtered_peak_1350
chr1	109632996	109633829	834	39.22	14.25714	3.95472	11.39023	C7Y8YACXX_8_7964.sorted.filtered_peak_1351
chr1	109642431	109643841	1411	36.42	11.61040	3.40161	8.87592	C7Y8YACXX_8_7964.sorted.filtered_peak_1352
chr1	109655438	109655770	333	27.07	4.98463	2.34218	2.59020	C7Y8YACXX_8_7964.sorted.filtered_peak_1353
chr1	109656200	109656944	745	48.01	18.17813	4.10565	15.15772	C7Y8YACXX_8_7964.sorted.filtered_peak_1354
chr1	109704675	109705724	1050	18.30	5.00127	2.73708	2.63735	C7Y8YACXX_8_7964.sorted.filtered_peak_1355
chr1	109756049	109757315	1267	49.24	14.95971	3.56565	12.04850	C7Y8YACXX_8_7964.sorted.filtered_peak_1356
chr1	109791889	109792237	349	18.80	4.69808	2.62881	2.33006	C7Y8YACXX_8_7964.sorted.filtered_peak_1357
chr1	109825475	109826359	885	41.08	17.26294	4.53973	14.27666	C7Y8YACXX_8_7964.sorted.filtered_peak_1358
chr1	109913463	109913784	322	15.28	4.74221	2.88788	2.37671	C7Y8YACXX_8_7964.sorted.filtered_peak_1359
chr1	109940219	109940713	495	17.75	4.11760	2.46956	1.81481	C7Y8YACXX_8_7964.sorted.filtered_peak_1360
chr1	109968032	109969626	1595	39.19	10.56985	3.07890	7.87382	C7Y8YACXX_8_7964.sorted.filtered_peak_1361
chr1	110025852	110027151	1300	52.11	13.91186	3.14521	11.07737	C7Y8YACXX_8_7964.sorted.filtered_peak_1362
chr1	110036463	110037093	631	43.27	13.31433	3.55451	10.46403	C7Y8YACXX_8_7964.sorted.filtered_peak_1363
chr1	110052202	110052746	545	20.87	5.98932	2.93886	3.52956	C7Y8YACXX_8_7964.sorted.filtered_peak_1364
chr1	110075044	110075603	560	21.63	5.70187	2.82405	3.24120	C7Y8YACXX_8_7964.sorted.filtered_peak_1365
chr1	110090737	110091791	1055	46.88	14.20718	3.39907	11.35130	C7Y8YACXX_8_7964.sorted.filtered_peak_1366
chr1	110162214	110162663	450	25.61	3.89302	2.08647	1.62374	C7Y8YACXX_8_7964.sorted.filtered_peak_1367
chr1	110163457	110163937	481	36.85	8.79680	2.88361	6.15465	C7Y8YACXX_8_7964.sorted.filtered_peak_1368
chr1	110185854	110186438	585	14.05	3.74187	2.53195	1.49457	C7Y8YACXX_8_7964.sorted.filtered_peak_1369
chr1	110198232	110199071	840	18.41	6.15363	3.20009	3.68038	C7Y8YACXX_8_7964.sorted.filtered_peak_1370
chr1	110282472	110283439	968	18.93	6.47229	3.29790	3.96858	C7Y8YACXX_8_7964.sorted.filtered_peak_1371
chr1	110333248	110333926	679	30.52	8.74900	3.15175	6.13047	C7Y8YACXX_8_7964.sorted.filtered_peak_1372
chr1	110344501	110345557	1057	28.52	8.43693	3.15611	5.85125	C7Y8YACXX_8_7964.sorted.filtered_peak_1373
chr1	110406491	110407034	544	12.75	3.56333	2.54111	1.32859	C7Y8YACXX_8_7964.sorted.filtered_peak_1374
chr1	110448690	110449256	567	36.49	9.83130	3.09847	7.15401	C7Y8YACXX_8_7964.sorted.filtered_peak_1375
chr1	110526766	110527920	1155	40.71	13.36068	3.57195	10.53656	C7Y8YACXX_8_7964.sorted.filtered_peak_1376
chr1	110546399	110546706	308	15.17	4.22350	2.67087	1.91367	C7Y8YACXX_8_7964.sorted.filtered_peak_1377
chr1	110554003	110554571	569	12.96	3.67636	2.57963	1.42623	C7Y8YACXX_8_7964.sorted.filtered_peak_1378
chr1	110576879	110577795	917	42.29	12.74568	3.38549	9.94098	C7Y8YACXX_8_7964.sorted.filtered_peak_1379
chr1	110602856	110603124	269	16.91	3.53334	2.28455	1.32732	C7Y8YACXX_8_7964.sorted.filtered_peak_1380
chr1	110739664	110740043	380	17.97	3.66627	2.28754	1.42539	C7Y8YACXX_8_7964.sorted.filtered_peak_1381
chr1	110752364	110753441	1078	42.84	9.84857	2.77017	7.20160	C7Y8YACXX_8_7964.sorted.filtered_peak_1382
chr1	110753812	110754315	504	29.04	3.49490	1.90190	1.28177	C7Y8YACXX_8_7964.sorted.filtered_peak_1383
chr1	110880795	110882468	1674	86.69	24.22041	3.45003	20.93878	C7Y8YACXX_8_7964.sorted.filtered_peak_1384
chr1	110949921	110950705	785	38.42	14.27484	4.00356	11.40996	C7Y8YACXX_8_7964.sorted.filtered_peak_1385
chr1	111161983	111162702	720	36.53	10.95875	3.36696	8.22753	C7Y8YACXX_8_7964.sorted.filtered_peak_1386
chr1	111173456	111174311	856	44.86	12.52892	3.34992	9.69969	C7Y8YACXX_8_7964.sorted.filtered_peak_1387
chr1	111189833	111190530	698	35.96	9.57328	3.10591	6.88761	C7Y8YACXX_8_7964.sorted.filtered_peak_1388
chr1	111199158	111199478	321	13.08	3.31942	2.40547	1.12885	C7Y8YACXX_8_7964.sorted.filtered_peak_1389
chr1	111214627	111214936	310	30.32	4.23439	2.05829	1.91224	C7Y8YACXX_8_7964.sorted.filtered_peak_1390
chr1	111216916	111217787	872	34.06	6.65612	2.49873	4.14890	C7Y8YACXX_8_7964.sorted.filtered_peak_1391
chr1	111308376	111309009	634	16.00	4.06833	2.55005	1.77312	C7Y8YACXX_8_7964.sorted.filtered_peak_1392
chr1	111329816	111330763	948	23.11	5.27108	2.58049	2.86172	C7Y8YACXX_8_7964.sorted.filtered_peak_1393
chr1	111415535	111415796	262	29.74	5.21029	2.31610	2.79170	C7Y8YACXX_8_7964.sorted.filtered_peak_1394
chr1	111417172	111418219	1048	38.10	7.21413	2.49496	4.66353	C7Y8YACXX_8_7964.sorted.filtered_peak_1395
chr1	111422547	111422953	407	41.52	10.10843	2.96632	7.39989	C7Y8YACXX_8_7964.sorted.filtered_peak_1396
chr1	111423163	111423889	727	25.37	4.32749	2.21774	1.99907	C7Y8YACXX_8_7964.sorted.filtered_peak_1397
chr1	111505817	111507189	1373	43.84	14.78627	3.81616	11.87480	C7Y8YACXX_8_7964.sorted.filtered_peak_1398
chr1	111574948	111575312	365	17.79	5.84163	3.15270	3.37732	C7Y8YACXX_8_7964.sorted.filtered_peak_1399
chr1	111682058	111683184	1127	33.48	12.23555	3.72309	9.48071	C7Y8YACXX_8_7964.sorted.filtered_peak_1400
chr1	111746277	111747418	1142	41.31	6.75443	2.32975	4.22341	C7Y8YACXX_8_7964.sorted.filtered_peak_1401
chr1	111758411	111759192	782	60.13	19.68837	3.83136	16.58748	C7Y8YACXX_8_7964.sorted.filtered_peak_1402
chr1	111764411	111764660	250	22.96	3.62478	2.08911	1.38727	C7Y8YACXX_8_7964.sorted.filtered_peak_1403
chr1	111817461	111817898	438	15.84	4.81735	2.88293	2.43375	C7Y8YACXX_8_7964.sorted.filtered_peak_1404
chr1	111888868	111889278	411	18.18	5.14780	2.84132	2.74022	C7Y8YACXX_8_7964.sorted.filtered_peak_1405
chr1	111948887	111949276	390	15.63	4.62062	2.80090	2.27678	C7Y8YACXX_8_7964.sorted.filtered_peak_1406
chr1	111991399	111992466	1068	51.62	17.23263	3.74065	14.22794	C7Y8YACXX_8_7964.sorted.filtered_peak_1407
chr1	112013399	112013961	563	16.76	4.00390	2.47755	1.71722	C7Y8YACXX_8_7964.sorted.filtered_peak_1408
chr1	112019461	112019904	444	22.45	6.28114	2.95658	3.79158	C7Y8YACXX_8_7964.sorted.filtered_peak_1409
chr1	112050099	112051218	1120	30.56	6.96099	2.64755	4.46762	C7Y8YACXX_8_7964.sorted.filtered_peak_1410
chr1	112135176	112136066	891	45.24	15.80706	3.83698	12.90133	C7Y8YACXX_8_7964.sorted.filtered_peak_1411
chr1	112146450	112147037	588	46.49	16.73060	4.00169	13.77134	C7Y8YACXX_8_7964.sorted.filtered_peak_1412
chr1	112161989	112162648	660	47.66	13.18357	3.24379	10.35935	C7Y8YACXX_8_7964.sorted.filtered_peak_1413
chr1	112163146	112163506	361	28.52	3.32934	1.87093	1.14548	C7Y8YACXX_8_7964.sorted.filtered_peak_1414
chr1	112202845	112203274	430	19.47	4.36169	2.47271	2.02655	C7Y8YACXX_8_7964.sorted.filtered_peak_1415
chr1	112281402	112282477	1076	28.29	6.75895	2.75852	4.24002	C7Y8YACXX_8_7964.sorted.filtered_peak_1416
chr1	112297611	112298909	1299	50.52	16.00916	3.62282	13.06689	C7Y8YACXX_8_7964.sorted.filtered_peak_1417
chr1	112938569	112939180	612	29.41	9.19629	3.39704	6.52860	C7Y8YACXX_8_7964.sorted.filtered_peak_1418
chr1	113008783	113009487	705	16.39	4.43526	2.66966	2.10848	C7Y8YACXX_8_7964.sorted.filtered_peak_1419
chr1	113044433	113044682	250	14.91	4.38181	2.76385	2.04496	C7Y8YACXX_8_7964.sorted.filtered_peak_1420
chr1	113160857	113163202	2346	40.03	8.39341	2.59139	5.81451	C7Y8YACXX_8_7964.sorted.filtered_peak_1421
chr1	113217155	113217569	415	19.72	4.60842	2.54261	2.25104	C7Y8YACXX_8_7964.sorted.filtered_peak_1422
chr1	113247701	113248092	392	27.65	3.76307	2.00060	1.50494	C7Y8YACXX_8_7964.sorted.filtered_peak_1423
chr1	113249685	113250187	503	31.40	5.79498	2.39727	3.33812	C7Y8YACXX_8_7964.sorted.filtered_peak_1424
chr1	113257766	113258485	720	51.70	15.50572	3.43636	12.59498	C7Y8YACXX_8_7964.sorted.filtered_peak_1425
chr1	113351871	113352182	312	14.81	4.73025	2.92191	2.36162	C7Y8YACXX_8_7964.sorted.filtered_peak_1426
chr1	113383383	113383703	321	12.00	3.17082	2.40192	1.00298	C7Y8YACXX_8_7964.sorted.filtered_peak_1427
chr1	113423387	113423749	363	15.64	4.88001	2.91815	2.50153	C7Y8YACXX_8_7964.sorted.filtered_peak_1428
chr1	113497981	113499297	1317	46.88	13.48328	3.27194	10.67826	C7Y8YACXX_8_7964.sorted.filtered_peak_1429
chr1	113500091	113500386	296	29.72	4.53399	2.14319	2.18704	C7Y8YACXX_8_7964.sorted.filtered_peak_1430
chr1	113589231	113589772	542	21.86	8.75314	3.81023	6.15765	C7Y8YACXX_8_7964.sorted.filtered_peak_1431
chr1	113615184	113616198	1015	50.28	22.59604	5.01223	19.36796	C7Y8YACXX_8_7964.sorted.filtered_peak_1432
chr1	113689469	113689773	305	17.29	5.18364	2.92474	2.76929	C7Y8YACXX_8_7964.sorted.filtered_peak_1433
chr1	113932480	113933831	1352	30.06	7.89052	2.94219	5.32449	C7Y8YACXX_8_7964.sorted.filtered_peak_1434
chr1	114280576	114280825	250	14.62	4.43801	2.81190	2.09896	C7Y8YACXX_8_7964.sorted.filtered_peak_1435
chr1	114301288	114302489	1202	26.15	6.71018	2.86071	4.19403	C7Y8YACXX_8_7964.sorted.filtered_peak_1436
chr1	114323285	114323675	391	21.39	4.09139	2.29141	1.78992	C7Y8YACXX_8_7964.sorted.filtered_peak_1437
chr1	114326085	114326807	723	25.44	5.98518	2.66464	3.53390	C7Y8YACXX_8_7964.sorted.filtered_peak_1438
chr1	114354333	114355517	1185	63.01	24.67705	4.37281	21.35423	C7Y8YACXX_8_7964.sorted.filtered_peak_1439
chr1	114414193	114415283	1091	39.11	10.00534	2.96702	7.33939	C7Y8YACXX_8_7964.sorted.filtered_peak_1440
chr1	114446940	114448423	1484	59.35	19.89175	3.62589	16.80548	C7Y8YACXX_8_7964.sorted.filtered_peak_1441
chr1	114471663	114473453	1791	42.18	9.61938	2.78345	6.96412	C7Y8YACXX_8_7964.sorted.filtered_peak_1442
chr1	114483050	114483628	579	22.16	6.97395	3.18975	4.44768	C7Y8YACXX_8_7964.sorted.filtered_peak_1443
chr1	114489908	114490199	292	16.59	3.85078	2.42391	1.59674	C7Y8YACXX_8_7964.sorted.filtered_peak_1444
chr1	114518034	114518442	409	16.24	3.92417	2.47718	1.64540	C7Y8YACXX_8_7964.sorted.filtered_peak_1445
chr1	114825465	114825721	257	17.43	5.03025	2.85088	2.62942	C7Y8YACXX_8_7964.sorted.filtered_peak_1446
chr1	114888835	114889564	730	35.01	11.37060	3.50454	8.63656	C7Y8YACXX_8_7964.sorted.filtered_peak_1447
chr1	115052917	115054324	1408	51.88	17.30074	3.63263	14.34100	C7Y8YACXX_8_7964.sorted.filtered_peak_1448
chr1	115123880	115124752	873	44.98	17.20258	4.07375	14.22812	C7Y8YACXX_8_7964.sorted.filtered_peak_1449
chr1	115212254	115213010	757	24.49	6.78654	3.00300	4.25204	C7Y8YACXX_8_7964.sorted.filtered_peak_1450
chr1	115259002	115259805	804	35.29	11.67659	3.61334	8.91630	C7Y8YACXX_8_7964.sorted.filtered_peak_1451
chr1	115299828	115300847	1020	51.50	15.71795	3.56130	12.78150	C7Y8YACXX_8_7964.sorted.filtered_peak_1452
chr1	115322741	115323559	819	39.61	15.89896	4.22661	12.99036	C7Y8YACXX_8_7964.sorted.filtered_peak_1453
chr1	115605129	115606131	1003	33.52	12.46163	3.88495	9.69633	C7Y8YACXX_8_7964.sorted.filtered_peak_1454
chr1	115641634	115642510	877	29.02	11.36425	4.01913	8.61590	C7Y8YACXX_8_7964.sorted.filtered_peak_1455
chr1	115655628	115655930	303	15.54	4.21332	2.63893	1.90338	C7Y8YACXX_8_7964.sorted.filtered_peak_1456
chr1	115681590	115681875	286	18.20	4.48580	2.58908	2.13411	C7Y8YACXX_8_7964.sorted.filtered_peak_1457
chr1	116184427	116185599	1173	20.72	5.59127	2.83258	3.14763	C7Y8YACXX_8_7964.sorted.filtered_peak_1458
chr1	116518580	116519235	656	15.48	3.95561	2.53956	1.66875	C7Y8YACXX_8_7964.sorted.filtered_peak_1459
chr1	116681534	116682177	644	18.15	6.93462	3.53765	4.41349	C7Y8YACXX_8_7964.sorted.filtered_peak_1460
chr1	116694427	116695018	592	24.97	6.68642	2.90807	4.17726	C7Y8YACXX_8_7964.sorted.filtered_peak_1461
chr1	116710984	116711291	308	21.48	6.08077	2.96518	3.59452	C7Y8YACXX_8_7964.sorted.filtered_peak_1462
chr1	116868583	116868933	351	18.34	4.87186	2.71718	2.49490	C7Y8YACXX_8_7964.sorted.filtered_peak_1463
chr1	116915341	116916696	1356	38.57	8.67827	2.71732	6.08786	C7Y8YACXX_8_7964.sorted.filtered_peak_1464
chr1	116920510	116920815	306	30.28	5.58309	2.38029	3.14718	C7Y8YACXX_8_7964.sorted.filtered_peak_1465
chr1	116961047	116961447	401	27.81	9.20335	3.51574	6.53782	C7Y8YACXX_8_7964.sorted.filtered_peak_1466
chr1	117027833	117028217	385	21.47	6.49357	3.09987	3.98911	C7Y8YACXX_8_7964.sorted.filtered_peak_1467
chr1	117046941	117047503	563	48.93	19.08002	4.34295	16.01956	C7Y8YACXX_8_7964.sorted.filtered_peak_1468
chr1	117057554	117058632	1079	38.14	10.59888	3.23273	7.86534	C7Y8YACXX_8_7964.sorted.filtered_peak_1469
chr1	117087190	117087597	408	19.41	4.45234	2.49946	2.11625	C7Y8YACXX_8_7964.sorted.filtered_peak_1470
chr1	117099129	117099723	595	23.72	6.05472	2.78960	3.58745	C7Y8YACXX_8_7964.sorted.filtered_peak_1471
chr1	117112817	117114088	1272	38.38	7.85315	2.62828	5.25650	C7Y8YACXX_8_7964.sorted.filtered_peak_1472
chr1	117279684	117280919	1236	37.36	6.78557	2.41814	4.27432	C7Y8YACXX_8_7964.sorted.filtered_peak_1473
chr1	117281346	117281969	624	45.56	11.16832	2.98732	8.42887	C7Y8YACXX_8_7964.sorted.filtered_peak_1474
chr1	117296744	117297086	343	24.09	5.02100	2.46837	2.62404	C7Y8YACXX_8_7964.sorted.filtered_peak_1475
chr1	117306743	117307289	547	33.10	4.88144	2.14050	2.49930	C7Y8YACXX_8_7964.sorted.filtered_peak_1476
chr1	117312013	117312724	712	48.54	11.82528	3.01121	9.05041	C7Y8YACXX_8_7964.sorted.filtered_peak_1477
chr1	117320815	117321064	250	14.38	3.92007	2.59115	1.64632	C7Y8YACXX_8_7964.sorted.filtered_peak_1478
chr1	117359122	117359441	320	28.56	7.05740	2.85196	4.50398	C7Y8YACXX_8_7964.sorted.filtered_peak_1479
chr1	117360321	117360690	370	24.16	5.23529	2.52247	2.82512	C7Y8YACXX_8_7964.sorted.filtered_peak_1480
chr1	117369634	117370269	636	25.69	8.18093	3.33071	5.58460	C7Y8YACXX_8_7964.sorted.filtered_peak_1481
chr1	117420554	117420906	353	29.69	8.05358	3.06855	5.44278	C7Y8YACXX_8_7964.sorted.filtered_peak_1482
chr1	117476240	117476553	314	17.61	3.91008	2.39482	1.64278	C7Y8YACXX_8_7964.sorted.filtered_peak_1483
chr1	117544275	117544616	342	15.50	3.68859	2.42585	1.44144	C7Y8YACXX_8_7964.sorted.filtered_peak_1484
chr1	117594106	117594389	284	19.62	5.16177	2.74574	2.75475	C7Y8YACXX_8_7964.sorted.filtered_peak_1485
chr1	117601981	117603429	1449	43.96	14.00414	3.46376	11.17076	C7Y8YACXX_8_7964.sorted.filtered_peak_1486
chr1	117664163	117664934	772	30.23	9.38357	3.40913	6.70237	C7Y8YACXX_8_7964.sorted.filtered_peak_1487
chr1	117908755	117910474	1720	37.44	8.01692	2.66184	5.43638	C7Y8YACXX_8_7964.sorted.filtered_peak_1488
chr1	118077628	118078052	425	21.16	6.01215	2.94802	3.53830	C7Y8YACXX_8_7964.sorted.filtered_peak_1489
chr1	118148005	118149759	1755	50.85	12.23329	2.91918	9.46083	C7Y8YACXX_8_7964.sorted.filtered_peak_1490
chr1	118158028	118158346	319	17.34	3.82033	2.37681	1.55696	C7Y8YACXX_8_7964.sorted.filtered_peak_1491
chr1	118198798	118199244	447	51.85	11.54564	2.84091	8.78562	C7Y8YACXX_8_7964.sorted.filtered_peak_1492
chr1	118201445	118201702	258	41.16	5.90665	2.17082	3.43767	C7Y8YACXX_8_7964.sorted.filtered_peak_1493
chr1	118206910	118207389	480	50.79	16.58557	3.72219	13.62833	C7Y8YACXX_8_7964.sorted.filtered_peak_1494
chr1	118301546	118301807	262	16.56	4.12381	2.53580	1.82532	C7Y8YACXX_8_7964.sorted.filtered_peak_1495
chr1	118471628	118473089	1462	35.22	11.16121	3.34910	8.46341	C7Y8YACXX_8_7964.sorted.filtered_peak_1496
chr1	118623907	118624190	284	16.40	4.94169	2.89667	2.54660	C7Y8YACXX_8_7964.sorted.filtered_peak_1497
chr1	119667288	119667537	250	14.05	4.29852	2.78122	1.98072	C7Y8YACXX_8_7964.sorted.filtered_peak_1498
chr1	119682718	119683571	854	74.90	32.10545	5.10006	28.47508	C7Y8YACXX_8_7964.sorted.filtered_peak_1499
chr1	120254355	120254644	290	18.77	5.02423	2.75118	2.63125	C7Y8YACXX_8_7964.sorted.filtered_peak_1500
chr1	120351461	120351870	410	14.70	3.88568	2.56107	1.60926	C7Y8YACXX_8_7964.sorted.filtered_peak_1501
chr1	120510319	120510628	310	14.16	3.37125	2.36486	1.17188	C7Y8YACXX_8_7964.sorted.filtered_peak_1502
chr1	120531179	120531547	369	12.54	3.45103	2.50196	1.23379	C7Y8YACXX_8_7964.sorted.filtered_peak_1503
chr1	120612023	120612272	250	19.64	7.86333	3.81425	5.26445	C7Y8YACXX_8_7964.sorted.filtered_peak_1504
chr1	121258158	121258616	459	22.49	5.76073	2.77316	3.30956	C7Y8YACXX_8_7964.sorted.filtered_peak_1505
chr1	121260693	121261679	987	26.92	8.42459	3.28136	5.82212	C7Y8YACXX_8_7964.sorted.filtered_peak_1506
chr1	121484316	121485515	1200	98.11	57.28085	7.32023	52.92920	C7Y8YACXX_8_7964.sorted.filtered_peak_1507
chr1	142535516	142536614	1099	37.02	5.54022	2.19193	3.09407	C7Y8YACXX_8_7964.sorted.filtered_peak_1508
chr1	142537450	142539310	1861	45.46	9.21212	2.62912	6.56760	C7Y8YACXX_8_7964.sorted.filtered_peak_1509
chr1	142654001	142654394	394	14.06	4.31136	2.78221	1.99616	C7Y8YACXX_8_7964.sorted.filtered_peak_1510
chr1	144007379	144007828	450	24.93	4.77978	2.36753	2.39785	C7Y8YACXX_8_7964.sorted.filtered_peak_1511
chr1	144015809	144016219	411	21.48	3.62193	2.13515	1.38863	C7Y8YACXX_8_7964.sorted.filtered_peak_1512
chr1	144019122	144019410	289	12.42	3.39154	2.47986	1.18711	C7Y8YACXX_8_7964.sorted.filtered_peak_1513
chr1	144533543	144534332	790	51.59	16.56078	3.74798	13.58842	C7Y8YACXX_8_7964.sorted.filtered_peak_1514
chr1	144594442	144594692	251	15.38	5.05541	3.02614	2.64984	C7Y8YACXX_8_7964.sorted.filtered_peak_1515
chr1	144908006	144908779	774	27.15	8.89344	3.45055	6.25547	C7Y8YACXX_8_7964.sorted.filtered_peak_1516
chr1	144931308	144932825	1518	74.75	16.44837	2.77756	13.52115	C7Y8YACXX_8_7964.sorted.filtered_peak_1517
chr1	145004098	145004761	664	29.63	3.75753	1.95556	1.50137	C7Y8YACXX_8_7964.sorted.filtered_peak_1518
chr1	145039300	145040415	1116	46.54	8.00955	2.39373	5.43367	C7Y8YACXX_8_7964.sorted.filtered_peak_1519
chr1	145046622	145047237	616	24.32	4.35173	2.26180	2.02079	C7Y8YACXX_8_7964.sorted.filtered_peak_1520
chr1	145058805	145059537	733	39.57	6.28381	2.25875	3.80757	C7Y8YACXX_8_7964.sorted.filtered_peak_1521
chr1	145096179	145096792	614	32.69	5.92750	2.37994	3.46807	C7Y8YACXX_8_7964.sorted.filtered_peak_1522
chr1	145117949	145118260	312	25.38	5.69423	2.61124	3.24152	C7Y8YACXX_8_7964.sorted.filtered_peak_1523
chr1	145291569	145292002	434	17.35	6.36165	3.39006	3.86842	C7Y8YACXX_8_7964.sorted.filtered_peak_1524
chr1	145292321	145292655	335	16.68	5.89397	3.25910	3.43944	C7Y8YACXX_8_7964.sorted.filtered_peak_1525
chr1	145382156	145383150	995	22.58	9.23945	3.93888	6.59766	C7Y8YACXX_8_7964.sorted.filtered_peak_1526
chr1	145396750	145398111	1362	34.78	7.44995	2.62155	4.90995	C7Y8YACXX_8_7964.sorted.filtered_peak_1527
chr1	145421644	145422026	383	23.71	9.29968	3.87129	6.64766	C7Y8YACXX_8_7964.sorted.filtered_peak_1528
chr1	145427383	145427888	506	32.74	14.94816	4.77924	12.04821	C7Y8YACXX_8_7964.sorted.filtered_peak_1529
chr1	145437485	145438665	1181	41.26	10.12682	2.85515	7.47793	C7Y8YACXX_8_7964.sorted.filtered_peak_1530
chr1	145455082	145455758	677	49.31	12.08932	3.02473	9.30151	C7Y8YACXX_8_7964.sorted.filtered_peak_1531
chr1	145457106	145457480	375	34.15	5.30557	2.20981	2.88374	C7Y8YACXX_8_7964.sorted.filtered_peak_1532
chr1	145470122	145470752	631	42.67	12.95124	3.50282	10.12110	C7Y8YACXX_8_7964.sorted.filtered_peak_1533
chr1	145476720	145477731	1012	45.14	11.40954	3.03787	8.65616	C7Y8YACXX_8_7964.sorted.filtered_peak_1534
chr1	145507118	145508095	978	40.11	15.63267	4.20756	12.70202	C7Y8YACXX_8_7964.sorted.filtered_peak_1535
chr1	145515730	145516739	1010	43.88	17.79979	4.27417	14.81381	C7Y8YACXX_8_7964.sorted.filtered_peak_1536
chr1	145548810	145549372	563	32.98	14.90208	4.80331	11.98751	C7Y8YACXX_8_7964.sorted.filtered_peak_1537
chr1	145562662	145562989	328	18.08	5.05951	2.80296	2.66948	C7Y8YACXX_8_7964.sorted.filtered_peak_1538
chr1	145574997	145576405	1409	38.26	10.57601	3.11966	7.88367	C7Y8YACXX_8_7964.sorted.filtered_peak_1539
chr1	145588842	145589891	1050	21.36	5.08775	2.61527	2.69073	C7Y8YACXX_8_7964.sorted.filtered_peak_1540
chr1	145610314	145611376	1063	30.61	14.11348	4.53886	11.27812	C7Y8YACXX_8_7964.sorted.filtered_peak_1541
chr1	145744132	145745152	1021	19.03	6.02164	3.09642	3.55400	C7Y8YACXX_8_7964.sorted.filtered_peak_1542
chr1	146542087	146542345	259	13.08	3.74327	2.60215	1.48414	C7Y8YACXX_8_7964.sorted.filtered_peak_1543
chr1	146555810	146556759	950	37.96	13.74159	3.91340	10.90005	C7Y8YACXX_8_7964.sorted.filtered_peak_1544
chr1	146643485	146644550	1066	47.22	16.61105	3.95503	13.63660	C7Y8YACXX_8_7964.sorted.filtered_peak_1545
chr1	146694860	146695141	282	14.70	4.13124	2.66336	1.82430	C7Y8YACXX_8_7964.sorted.filtered_peak_1546
chr1	146696943	146697192	250	13.39	3.90332	2.65795	1.61953	C7Y8YACXX_8_7964.sorted.filtered_peak_1547
chr1	146713903	146715050	1148	44.10	14.45072	3.71178	11.56827	C7Y8YACXX_8_7964.sorted.filtered_peak_1548
chr1	146966839	146967345	507	15.13	4.04539	2.59859	1.75145	C7Y8YACXX_8_7964.sorted.filtered_peak_1549
chr1	147013054	147013332	279	16.99	3.55995	2.29176	1.35282	C7Y8YACXX_8_7964.sorted.filtered_peak_1550
chr1	147070849	147072313	1465	43.25	13.42109	3.36795	10.63213	C7Y8YACXX_8_7964.sorted.filtered_peak_1551
chr1	147089789	147090319	531	31.45	12.15335	4.05067	9.37075	C7Y8YACXX_8_7964.sorted.filtered_peak_1552
chr1	147100275	147100524	250	18.37	4.60425	2.61948	2.24550	C7Y8YACXX_8_7964.sorted.filtered_peak_1553
chr1	147120122	147120403	282	20.29	4.90255	2.62210	2.51031	C7Y8YACXX_8_7964.sorted.filtered_peak_1554
chr1	147141587	147143046	1460	33.77	10.52104	3.29611	7.85603	C7Y8YACXX_8_7964.sorted.filtered_peak_1555
chr1	147172092	147172419	328	19.05	5.99059	3.10748	3.51534	C7Y8YACXX_8_7964.sorted.filtered_peak_1556
chr1	147735510	147736211	702	19.46	7.63054	3.69994	5.06227	C7Y8YACXX_8_7964.sorted.filtered_peak_1557
chr1	147752500	147752884	385	17.35	6.35598	3.39048	3.86906	C7Y8YACXX_8_7964.sorted.filtered_peak_1558
chr1	147790369	147791190	822	23.18	8.31321	3.48161	5.74748	C7Y8YACXX_8_7964.sorted.filtered_peak_1559
chr1	147806539	147807419	881	30.32	12.85576	4.45810	10.02245	C7Y8YACXX_8_7964.sorted.filtered_peak_1560
chr1	148241372	148241732	361	34.07	20.36947	6.48002	17.25011	C7Y8YACXX_8_7964.sorted.filtered_peak_1561
chr1	148550792	148551041	250	16.00	5.41693	3.14013	2.97636	C7Y8YACXX_8_7964.sorted.filtered_peak_1562
chr1	148551274	148552597	1324	18.29	5.80603	3.07230	3.35646	C7Y8YACXX_8_7964.sorted.filtered_peak_1563
chr1	148556626	148556875	250	13.83	4.15264	2.74041	1.83785	C7Y8YACXX_8_7964.sorted.filtered_peak_1564
chr1	149223152	149224164	1013	58.50	22.47561	4.34491	19.25458	C7Y8YACXX_8_7964.sorted.filtered_peak_1565
chr1	149224457	149225112	656	51.81	18.32546	3.89295	15.33034	C7Y8YACXX_8_7964.sorted.filtered_peak_1566
chr1	149815108	149815501	394	18.30	5.49101	2.97343	3.05017	C7Y8YACXX_8_7964.sorted.filtered_peak_1567
chr1	149816703	149817248	546	18.53	3.49448	2.20279	1.27135	C7Y8YACXX_8_7964.sorted.filtered_peak_1568
chr1	149820807	149821099	293	20.29	5.36871	2.79049	2.93549	C7Y8YACXX_8_7964.sorted.filtered_peak_1569
chr1	149851185	149851435	251	16.63	4.61342	2.74314	2.24629	C7Y8YACXX_8_7964.sorted.filtered_peak_1570
chr1	149857216	149857524	309	34.75	3.40204	1.78428	1.20637	C7Y8YACXX_8_7964.sorted.filtered_peak_1571
chr1	149858097	149858528	432	64.67	16.99678	3.24773	14.01102	C7Y8YACXX_8_7964.sorted.filtered_peak_1572
chr1	149858993	149860328	1336	48.48	9.13146	2.53067	6.49086	C7Y8YACXX_8_7964.sorted.filtered_peak_1573
chr1	149870819	149871763	945	21.64	6.39927	2.99481	3.92880	C7Y8YACXX_8_7964.sorted.filtered_peak_1574
chr1	149889224	149889533	310	19.34	5.29776	2.81996	2.87770	C7Y8YACXX_8_7964.sorted.filtered_peak_1575
chr1	149899323	149900320	998	38.01	12.14731	3.58583	9.34878	C7Y8YACXX_8_7964.sorted.filtered_peak_1576
chr1	149910958	149911437	480	18.99	4.97580	2.73051	2.57295	C7Y8YACXX_8_7964.sorted.filtered_peak_1577
chr1	149933955	149934271	317	12.52	3.44222	2.49867	1.22695	C7Y8YACXX_8_7964.sorted.filtered_peak_1578
chr1	149969412	149969778	367	15.20	3.88350	2.52312	1.60798	C7Y8YACXX_8_7964.sorted.filtered_peak_1579
chr1	149982085	149983189	1105	27.26	7.02235	2.85537	4.50604	C7Y8YACXX_8_7964.sorted.filtered_peak_1580
chr1	150039263	150040101	839	30.33	10.86840	3.78994	8.13260	C7Y8YACXX_8_7964.sorted.filtered_peak_1581
chr1	150121806	150122328	523	35.20	9.37112	3.09739	6.69613	C7Y8YACXX_8_7964.sorted.filtered_peak_1582
chr1	150123839	150124214	376	23.86	3.68059	2.07930	1.43141	C7Y8YACXX_8_7964.sorted.filtered_peak_1583
chr1	150159149	150160091	943	16.28	4.81000	2.83847	2.43945	C7Y8YACXX_8_7964.sorted.filtered_peak_1584
chr1	150185677	150186479	803	39.51	16.79430	4.49376	13.83112	C7Y8YACXX_8_7964.sorted.filtered_peak_1585
chr1	150206289	150208839	2551	49.25	11.59327	2.81317	8.87257	C7Y8YACXX_8_7964.sorted.filtered_peak_1586
chr1	150228295	150228651	357	25.50	9.46718	3.79455	6.79585	C7Y8YACXX_8_7964.sorted.filtered_peak_1587
chr1	150240842	150241857	1016	35.08	10.64022	3.31993	7.93482	C7Y8YACXX_8_7964.sorted.filtered_peak_1588
chr1	150254206	150254823	618	17.48	4.47304	2.62199	2.13033	C7Y8YACXX_8_7964.sorted.filtered_peak_1589
chr1	150265908	150266748	841	25.80	10.70770	4.17543	7.98525	C7Y8YACXX_8_7964.sorted.filtered_peak_1590
chr1	150293686	150294289	604	39.60	16.17841	4.39534	13.23202	C7Y8YACXX_8_7964.sorted.filtered_peak_1591
chr1	150335967	150337475	1509	59.75	19.07540	3.60886	16.02716	C7Y8YACXX_8_7964.sorted.filtered_peak_1592
chr1	150436915	150437164	250	16.01	5.42121	3.14319	2.97817	C7Y8YACXX_8_7964.sorted.filtered_peak_1593
chr1	150459459	150460339	881	33.03	13.78387	4.35742	10.94039	C7Y8YACXX_8_7964.sorted.filtered_peak_1594
chr1	150487744	150488484	741	40.32	15.30794	4.06262	12.41992	C7Y8YACXX_8_7964.sorted.filtered_peak_1595
chr1	150521079	150521564	486	17.04	4.31226	2.58288	1.98885	C7Y8YACXX_8_7964.sorted.filtered_peak_1596
chr1	150533537	150535575	2039	47.99	6.68697	2.15673	4.18147	C7Y8YACXX_8_7964.sorted.filtered_peak_1597
chr1	150539809	150540856	1048	41.82	6.71388	2.29007	4.20016	C7Y8YACXX_8_7964.sorted.filtered_peak_1598
chr1	150551628	150552749	1122	52.22	14.99569	3.39053	12.08953	C7Y8YACXX_8_7964.sorted.filtered_peak_1599
chr1	150583888	150584801	914	37.38	13.47783	3.72348	10.69312	C7Y8YACXX_8_7964.sorted.filtered_peak_1600
chr1	150586037	150586287	251	24.64	5.15846	2.48828	2.74611	C7Y8YACXX_8_7964.sorted.filtered_peak_1601
chr1	150592312	150592561	250	16.81	4.36452	2.62400	2.03021	C7Y8YACXX_8_7964.sorted.filtered_peak_1602
chr1	150594105	150594467	363	15.17	3.87893	2.52598	1.59888	C7Y8YACXX_8_7964.sorted.filtered_peak_1603
chr1	150601355	150602450	1096	57.43	24.26253	4.78342	20.96490	C7Y8YACXX_8_7964.sorted.filtered_peak_1604
chr1	150669361	150670295	935	35.65	13.44432	3.93048	10.63845	C7Y8YACXX_8_7964.sorted.filtered_peak_1605
chr1	150737334	150737751	418	14.75	3.51656	2.39129	1.30371	C7Y8YACXX_8_7964.sorted.filtered_peak_1606
chr1	150737949	150738389	441	18.53	5.49061	2.94357	3.05754	C7Y8YACXX_8_7964.sorted.filtered_peak_1607
chr1	150743169	150743687	519	20.95	6.50304	3.14072	3.99617	C7Y8YACXX_8_7964.sorted.filtered_peak_1608
chr1	150848585	150849500	916	50.33	18.94732	4.18763	15.88971	C7Y8YACXX_8_7964.sorted.filtered_peak_1609
chr1	150862538	150862796	259	15.46	4.92168	2.96540	2.52812	C7Y8YACXX_8_7964.sorted.filtered_peak_1610
chr1	150878899	150879276	378	12.70	3.53384	2.53071	1.30397	C7Y8YACXX_8_7964.sorted.filtered_peak_1611
chr1	150898360	150899359	1000	40.51	15.44521	4.11869	12.52336	C7Y8YACXX_8_7964.sorted.filtered_peak_1612
chr1	150946369	150947708	1340	23.60	5.15513	2.52197	2.75364	C7Y8YACXX_8_7964.sorted.filtered_peak_1613
chr1	150951971	150952291	321	23.27	5.61945	2.67359	3.19217	C7Y8YACXX_8_7964.sorted.filtered_peak_1614
chr1	150980287	150981290	1004	33.19	8.77963	3.00322	6.15496	C7Y8YACXX_8_7964.sorted.filtered_peak_1615
chr1	151019874	151020199	326	21.79	4.80323	2.50576	2.42879	C7Y8YACXX_8_7964.sorted.filtered_peak_1616
chr1	151020419	151021110	692	20.91	4.40109	2.41077	2.06764	C7Y8YACXX_8_7964.sorted.filtered_peak_1617
chr1	151030191	151030565	375	31.95	5.22353	2.23462	2.82817	C7Y8YACXX_8_7964.sorted.filtered_peak_1618
chr1	151031727	151032299	573	43.22	11.24626	3.10317	8.50144	C7Y8YACXX_8_7964.sorted.filtered_peak_1619
chr1	151042853	151043915	1063	42.66	15.21852	4.06808	12.28275	C7Y8YACXX_8_7964.sorted.filtered_peak_1620
chr1	151118394	151119796	1403	23.39	5.32508	2.55624	2.93274	C7Y8YACXX_8_7964.sorted.filtered_peak_1621
chr1	151128580	151130024	1445	33.11	8.76975	3.04495	6.13365	C7Y8YACXX_8_7964.sorted.filtered_peak_1622
chr1	151138133	151138926	794	46.03	16.24670	3.87139	13.31219	C7Y8YACXX_8_7964.sorted.filtered_peak_1623
chr1	151162057	151162870	814	31.66	11.68301	3.85375	8.92958	C7Y8YACXX_8_7964.sorted.filtered_peak_1624
chr1	151170477	151171678	1202	43.68	16.23664	3.85779	13.30472	C7Y8YACXX_8_7964.sorted.filtered_peak_1625
chr1	151226923	151227534	612	35.99	15.97183	4.60027	13.04750	C7Y8YACXX_8_7964.sorted.filtered_peak_1626
chr1	151253643	151255287	1645	64.69	16.37117	3.14254	13.40027	C7Y8YACXX_8_7964.sorted.filtered_peak_1627
chr1	151299531	151300592	1062	36.15	12.96955	3.77809	10.18548	C7Y8YACXX_8_7964.sorted.filtered_peak_1628
chr1	151313184	151313582	399	16.28	3.61029	2.34605	1.38138	C7Y8YACXX_8_7964.sorted.filtered_peak_1629
chr1	151319326	151320379	1054	49.88	17.37935	3.91442	14.38535	C7Y8YACXX_8_7964.sorted.filtered_peak_1630
chr1	151371739	151372377	639	43.81	17.49364	4.50417	14.47178	C7Y8YACXX_8_7964.sorted.filtered_peak_1631
chr1	151416298	151416690	393	19.12	6.52017	3.31357	4.00424	C7Y8YACXX_8_7964.sorted.filtered_peak_1632
chr1	151430458	151432156	1699	29.09	6.57453	2.65013	4.08621	C7Y8YACXX_8_7964.sorted.filtered_peak_1633
chr1	151475208	151475464	257	14.38	4.42820	2.83088	2.08482	C7Y8YACXX_8_7964.sorted.filtered_peak_1634
chr1	151483363	151484108	746	32.64	11.11939	3.70933	8.36413	C7Y8YACXX_8_7964.sorted.filtered_peak_1635
chr1	151506991	151507518	528	21.20	5.66322	2.82250	3.21755	C7Y8YACXX_8_7964.sorted.filtered_peak_1636
chr1	151512455	151513376	922	34.29	11.39907	3.54708	8.66630	C7Y8YACXX_8_7964.sorted.filtered_peak_1637
chr1	151566666	151566915	250	15.32	4.22612	2.66854	1.90677	C7Y8YACXX_8_7964.sorted.filtered_peak_1638
chr1	151584031	151584961	931	38.39	13.79346	3.88001	10.95815	C7Y8YACXX_8_7964.sorted.filtered_peak_1639
chr1	151693626	151694169	544	17.58	4.78476	2.74185	2.40665	C7Y8YACXX_8_7964.sorted.filtered_peak_1640
chr1	151735561	151736399	839	25.81	8.48079	3.39352	5.87858	C7Y8YACXX_8_7964.sorted.filtered_peak_1641
chr1	151762595	151763852	1258	47.31	15.91959	3.74214	12.98396	C7Y8YACXX_8_7964.sorted.filtered_peak_1642
chr1	151788209	151788479	271	17.29	3.32686	2.19126	1.13591	C7Y8YACXX_8_7964.sorted.filtered_peak_1643
chr1	151803103	151803458	356	26.73	5.48161	2.48522	3.05076	C7Y8YACXX_8_7964.sorted.filtered_peak_1644
chr1	151811906	151812584	679	31.89	7.41703	2.78489	4.84289	C7Y8YACXX_8_7964.sorted.filtered_peak_1645
chr1	151871137	151871520	384	12.69	3.53712	2.53029	1.31070	C7Y8YACXX_8_7964.sorted.filtered_peak_1646
chr1	151881678	151882500	823	40.40	15.98165	4.22118	13.05026	C7Y8YACXX_8_7964.sorted.filtered_peak_1647
chr1	151906735	151907008	274	16.80	4.78612	2.77777	2.41910	C7Y8YACXX_8_7964.sorted.filtered_peak_1648
chr1	151918045	151918878	834	27.04	7.50593	2.99866	4.96530	C7Y8YACXX_8_7964.sorted.filtered_peak_1649
chr1	151940426	151940824	399	20.03	5.81964	2.95903	3.36214	C7Y8YACXX_8_7964.sorted.filtered_peak_1650
chr1	151945481	151945738	258	17.41	4.55113	2.66677	2.18957	C7Y8YACXX_8_7964.sorted.filtered_peak_1651
chr1	151956817	151957189	373	21.97	6.97126	3.22835	4.43546	C7Y8YACXX_8_7964.sorted.filtered_peak_1652
chr1	151965665	151966958	1294	31.97	7.98934	2.88042	5.41088	C7Y8YACXX_8_7964.sorted.filtered_peak_1653
chr1	151974069	151974409	341	16.83	4.31985	2.59731	1.99819	C7Y8YACXX_8_7964.sorted.filtered_peak_1654
chr1	152006975	152008142	1168	27.23	6.07340	2.60544	3.61729	C7Y8YACXX_8_7964.sorted.filtered_peak_1655
chr1	152020162	152021142	981	55.70	19.16540	3.91135	16.09868	C7Y8YACXX_8_7964.sorted.filtered_peak_1656
chr1	152161158	152161578	421	19.46	4.82582	2.62975	2.45674	C7Y8YACXX_8_7964.sorted.filtered_peak_1657
chr1	152365797	152366175	379	13.15	3.29992	2.39151	1.11042	C7Y8YACXX_8_7964.sorted.filtered_peak_1658
chr1	152413329	152413668	340	20.45	6.22248	3.07843	3.73448	C7Y8YACXX_8_7964.sorted.filtered_peak_1659
chr1	152430964	152431237	274	18.01	4.84019	2.73991	2.45021	C7Y8YACXX_8_7964.sorted.filtered_peak_1660
chr1	152432389	152432861	473	16.42	4.37031	2.64219	2.05217	C7Y8YACXX_8_7964.sorted.filtered_peak_1661
chr1	152626367	152626723	357	14.71	4.14979	2.66428	1.84949	C7Y8YACXX_8_7964.sorted.filtered_peak_1662
chr1	153438228	153438563	336	12.31	3.33189	2.45989	1.13445	C7Y8YACXX_8_7964.sorted.filtered_peak_1663
chr1	153463233	153463482	250	12.56	3.44393	2.49592	1.24395	C7Y8YACXX_8_7964.sorted.filtered_peak_1664
chr1	153507841	153508927	1087	30.51	6.11385	2.49765	3.64220	C7Y8YACXX_8_7964.sorted.filtered_peak_1665
chr1	153517443	153518452	1010	32.97	7.13717	2.62442	4.60609	C7Y8YACXX_8_7964.sorted.filtered_peak_1666
chr1	153541107	153541373	267	22.61	5.91481	2.83435	3.43915	C7Y8YACXX_8_7964.sorted.filtered_peak_1667
chr1	153606179	153607158	980	59.05	22.52566	4.26268	19.30944	C7Y8YACXX_8_7964.sorted.filtered_peak_1668
chr1	153630910	153631705	796	43.93	18.88397	4.61077	15.84811	C7Y8YACXX_8_7964.sorted.filtered_peak_1669
chr1	153643214	153644066	853	59.75	28.27175	5.28477	24.81342	C7Y8YACXX_8_7964.sorted.filtered_peak_1670
chr1	153651317	153651694	378	14.35	3.59836	2.45523	1.36489	C7Y8YACXX_8_7964.sorted.filtered_peak_1671
chr1	153699963	153701230	1268	48.83	19.19895	4.03362	16.14025	C7Y8YACXX_8_7964.sorted.filtered_peak_1672
chr1	153721808	153722236	429	16.12	4.26109	2.61912	1.94945	C7Y8YACXX_8_7964.sorted.filtered_peak_1673
chr1	153747886	153748616	731	27.97	6.64836	2.73479	4.14733	C7Y8YACXX_8_7964.sorted.filtered_peak_1674
chr1	153755783	153756558	776	48.05	19.72583	4.60746	16.62890	C7Y8YACXX_8_7964.sorted.filtered_peak_1675
chr1	153777734	153778183	450	20.09	5.28155	2.76831	2.85758	C7Y8YACXX_8_7964.sorted.filtered_peak_1676
chr1	153894580	153896387	1808	58.31	17.35373	3.35091	14.38410	C7Y8YACXX_8_7964.sorted.filtered_peak_1677
chr1	153917630	153919365	1736	31.14	6.24976	2.48149	3.78743	C7Y8YACXX_8_7964.sorted.filtered_peak_1678
chr1	153930160	153931459	1300	47.99	10.53375	2.74253	7.82581	C7Y8YACXX_8_7964.sorted.filtered_peak_1679
chr1	153935859	153936441	583	44.53	7.07206	2.29609	4.53840	C7Y8YACXX_8_7964.sorted.filtered_peak_1680
chr1	153939680	153940519	840	37.64	7.17864	2.49054	4.64342	C7Y8YACXX_8_7964.sorted.filtered_peak_1681
chr1	153949687	153950587	901	28.08	8.75377	3.32307	6.12486	C7Y8YACXX_8_7964.sorted.filtered_peak_1682
chr1	153959316	153959574	259	23.86	4.82000	2.42450	2.43321	C7Y8YACXX_8_7964.sorted.filtered_peak_1683
chr1	153962933	153963565	633	41.85	16.18820	4.27405	13.22814	C7Y8YACXX_8_7964.sorted.filtered_peak_1684
chr1	154087460	154087956	497	12.52	3.44015	2.49855	1.22358	C7Y8YACXX_8_7964.sorted.filtered_peak_1685
chr1	154130158	154130739	582	36.61	15.91855	4.69292	12.96822	C7Y8YACXX_8_7964.sorted.filtered_peak_1686
chr1	154154503	154155436	934	41.50	10.11671	2.97045	7.40831	C7Y8YACXX_8_7964.sorted.filtered_peak_1687
chr1	154155626	154156074	449	43.05	11.46611	3.12745	8.71937	C7Y8YACXX_8_7964.sorted.filtered_peak_1688
chr1	154171591	154171951	361	14.30	4.43054	2.82724	2.09186	C7Y8YACXX_8_7964.sorted.filtered_peak_1689
chr1	154192662	154194178	1517	56.30	16.30736	3.25582	13.36420	C7Y8YACXX_8_7964.sorted.filtered_peak_1690
chr1	154244455	154245451	997	54.80	23.48166	4.62217	20.23803	C7Y8YACXX_8_7964.sorted.filtered_peak_1691
chr1	154297060	154297609	550	31.85	5.83034	2.38476	3.37990	C7Y8YACXX_8_7964.sorted.filtered_peak_1692
chr1	154300970	154301374	405	35.18	6.38500	2.41030	3.89102	C7Y8YACXX_8_7964.sorted.filtered_peak_1693
chr1	154307330	154307773	444	19.59	3.78491	2.26090	1.52678	C7Y8YACXX_8_7964.sorted.filtered_peak_1694
chr1	154309757	154310327	571	21.80	4.66089	2.46004	2.29527	C7Y8YACXX_8_7964.sorted.filtered_peak_1695
chr1	154315306	154315746	441	23.72	5.28895	2.56125	2.87623	C7Y8YACXX_8_7964.sorted.filtered_peak_1696
chr1	154325813	154326376	564	18.87	4.60703	2.58030	2.26223	C7Y8YACXX_8_7964.sorted.filtered_peak_1697
chr1	154358912	154359630	719	17.47	5.73976	3.14338	3.27724	C7Y8YACXX_8_7964.sorted.filtered_peak_1698
chr1	154377526	154378001	476	27.02	5.49802	2.48388	3.06105	C7Y8YACXX_8_7964.sorted.filtered_peak_1699
chr1	154404041	154404618	578	23.38	7.05951	3.14428	4.52011	C7Y8YACXX_8_7964.sorted.filtered_peak_1700
chr1	154452339	154452682	344	20.37	6.62477	3.23052	4.11516	C7Y8YACXX_8_7964.sorted.filtered_peak_1701
chr1	154465475	154466008	534	14.07	3.76091	2.54137	1.50463	C7Y8YACXX_8_7964.sorted.filtered_peak_1702
chr1	154530953	154532200	1248	63.71	20.82806	3.60797	17.70622	C7Y8YACXX_8_7964.sorted.filtered_peak_1703
chr1	154540297	154540637	341	23.88	7.13495	3.15448	4.58080	C7Y8YACXX_8_7964.sorted.filtered_peak_1704
chr1	154580378	154581299	922	34.89	9.89761	3.09587	7.26455	C7Y8YACXX_8_7964.sorted.filtered_peak_1705
chr1	154587411	154587717	307	16.05	4.25997	2.62886	1.93952	C7Y8YACXX_8_7964.sorted.filtered_peak_1706
chr1	154599748	154600723	976	38.62	12.96645	3.67139	10.15831	C7Y8YACXX_8_7964.sorted.filtered_peak_1707
chr1	154642219	154642645	427	16.26	5.64447	3.18840	3.20690	C7Y8YACXX_8_7964.sorted.filtered_peak_1708
chr1	154731759	154732036	278	18.53	5.09140	2.79097	2.69077	C7Y8YACXX_8_7964.sorted.filtered_peak_1709
chr1	154732877	154733126	250	18.01	4.72440	2.68703	2.35708	C7Y8YACXX_8_7964.sorted.filtered_peak_1710
chr1	154757434	154757683	250	16.08	4.19830	2.59532	1.89668	C7Y8YACXX_8_7964.sorted.filtered_peak_1711
chr1	154842654	154843019	366	15.10	3.71947	2.45963	1.47159	C7Y8YACXX_8_7964.sorted.filtered_peak_1712
chr1	154851072	154851446	375	17.00	4.72888	2.76181	2.35496	C7Y8YACXX_8_7964.sorted.filtered_peak_1713
chr1	154908792	154910265	1474	64.09	19.78166	3.54935	16.69264	C7Y8YACXX_8_7964.sorted.filtered_peak_1714
chr1	154927548	154928053	506	34.87	6.42487	2.41135	3.94320	C7Y8YACXX_8_7964.sorted.filtered_peak_1715
chr1	154928224	154928834	611	43.99	10.77041	2.92409	8.07095	C7Y8YACXX_8_7964.sorted.filtered_peak_1716
chr1	154933892	154934877	986	45.69	13.28696	3.36156	10.45395	C7Y8YACXX_8_7964.sorted.filtered_peak_1717
chr1	154946151	154948243	2093	65.48	16.57948	3.08480	13.61840	C7Y8YACXX_8_7964.sorted.filtered_peak_1718
chr1	154955065	154956366	1302	41.45	15.56255	3.83303	12.69723	C7Y8YACXX_8_7964.sorted.filtered_peak_1719
chr1	154973337	154973942	606	49.11	8.38764	2.42565	5.76525	C7Y8YACXX_8_7964.sorted.filtered_peak_1720
chr1	154974312	154974919	608	51.51	8.55699	2.38332	5.93601	C7Y8YACXX_8_7964.sorted.filtered_peak_1721
chr1	154989990	154990348	359	25.10	6.02693	2.72703	3.54720	C7Y8YACXX_8_7964.sorted.filtered_peak_1722
chr1	155023005	155024323	1319	33.97	8.16426	2.86195	5.55617	C7Y8YACXX_8_7964.sorted.filtered_peak_1723
chr1	155034014	155034321	308	30.90	7.03337	2.72130	4.49478	C7Y8YACXX_8_7964.sorted.filtered_peak_1724
chr1	155035627	155036327	701	29.18	6.31877	2.59765	3.83435	C7Y8YACXX_8_7964.sorted.filtered_peak_1725
chr1	155057138	155058238	1101	50.43	13.33610	3.21940	10.48780	C7Y8YACXX_8_7964.sorted.filtered_peak_1726
chr1	155107747	155108869	1123	38.41	9.56059	2.89409	6.92123	C7Y8YACXX_8_7964.sorted.filtered_peak_1727
chr1	155140180	155140583	404	22.72	5.48687	2.67387	3.05517	C7Y8YACXX_8_7964.sorted.filtered_peak_1728
chr1	155145249	155146536	1288	43.75	9.91525	2.78264	7.25063	C7Y8YACXX_8_7964.sorted.filtered_peak_1729
chr1	155163019	155163534	516	33.88	6.94224	2.59039	4.39774	C7Y8YACXX_8_7964.sorted.filtered_peak_1730
chr1	155164269	155164890	622	39.79	9.98777	3.04316	7.27355	C7Y8YACXX_8_7964.sorted.filtered_peak_1731
chr1	155178470	155179480	1011	29.53	8.24645	3.06564	5.65624	C7Y8YACXX_8_7964.sorted.filtered_peak_1732
chr1	155196434	155197898	1465	45.45	16.14769	3.73777	13.21539	C7Y8YACXX_8_7964.sorted.filtered_peak_1733
chr1	155214195	155215026	832	49.54	14.37679	3.41079	11.49462	C7Y8YACXX_8_7964.sorted.filtered_peak_1734
chr1	155220330	155220803	474	29.99	7.06954	2.76588	4.52806	C7Y8YACXX_8_7964.sorted.filtered_peak_1735
chr1	155231501	155232627	1127	42.12	13.26584	3.48414	10.46044	C7Y8YACXX_8_7964.sorted.filtered_peak_1736
chr1	155242860	155243555	696	47.41	13.33901	3.35782	10.48453	C7Y8YACXX_8_7964.sorted.filtered_peak_1737
chr1	155246905	155247405	501	33.00	6.33735	2.46604	3.84870	C7Y8YACXX_8_7964.sorted.filtered_peak_1738
chr1	155247857	155248274	418	24.92	3.72362	2.06107	1.47456	C7Y8YACXX_8_7964.sorted.filtered_peak_1739
chr1	155278141	155279172	1032	51.03	19.26567	4.21055	16.19302	C7Y8YACXX_8_7964.sorted.filtered_peak_1740
chr1	155292867	155294645	1779	39.60	7.46552	2.48369	4.91006	C7Y8YACXX_8_7964.sorted.filtered_peak_1741
chr1	155484519	155484900	382	16.69	5.72599	3.18572	3.28201	C7Y8YACXX_8_7964.sorted.filtered_peak_1742
chr1	155505922	155506390	469	24.30	7.82961	3.33921	5.24320	C7Y8YACXX_8_7964.sorted.filtered_peak_1743
chr1	155532086	155533150	1065	51.14	20.94283	4.65686	17.78361	C7Y8YACXX_8_7964.sorted.filtered_peak_1744
chr1	155579377	155580060	684	28.98	14.05239	5.03065	11.16568	C7Y8YACXX_8_7964.sorted.filtered_peak_1745
chr1	155607190	155607439	250	14.52	4.55040	2.86826	2.19369	C7Y8YACXX_8_7964.sorted.filtered_peak_1746
chr1	155657992	155659017	1026	52.25	23.43847	5.10466	20.17755	C7Y8YACXX_8_7964.sorted.filtered_peak_1747
chr1	155714828	155715626	799	29.35	13.91738	4.81912	11.06520	C7Y8YACXX_8_7964.sorted.filtered_peak_1748
chr1	155826827	155827297	471	53.07	13.14207	3.08530	10.29948	C7Y8YACXX_8_7964.sorted.filtered_peak_1749
chr1	155828827	155830382	1556	40.46	7.34968	2.40083	4.82827	C7Y8YACXX_8_7964.sorted.filtered_peak_1750
chr1	155863423	155863776	354	19.53	7.73206	3.74299	5.15201	C7Y8YACXX_8_7964.sorted.filtered_peak_1751
chr1	155880531	155881674	1144	28.37	8.68903	3.27559	6.07135	C7Y8YACXX_8_7964.sorted.filtered_peak_1752
chr1	155903890	155904610	721	53.44	22.40896	4.56813	19.21179	C7Y8YACXX_8_7964.sorted.filtered_peak_1753
chr1	155915861	155916282	422	17.73	4.20428	2.50687	1.88471	C7Y8YACXX_8_7964.sorted.filtered_peak_1754
chr1	155947526	155947830	305	27.38	4.22169	2.13126	1.89868	C7Y8YACXX_8_7964.sorted.filtered_peak_1755
chr1	155948197	155948554	358	30.52	5.46944	2.34830	3.03925	C7Y8YACXX_8_7964.sorted.filtered_peak_1756
chr1	155958967	155959490	524	17.23	5.29057	2.96085	2.87928	C7Y8YACXX_8_7964.sorted.filtered_peak_1757
chr1	155974686	155975276	591	20.06	6.88993	3.34121	4.36821	C7Y8YACXX_8_7964.sorted.filtered_peak_1758
chr1	155990215	155991140	926	30.94	12.59239	4.00087	9.83689	C7Y8YACXX_8_7964.sorted.filtered_peak_1759
chr1	156003646	156003917	272	15.19	4.93294	2.99218	2.53460	C7Y8YACXX_8_7964.sorted.filtered_peak_1760
chr1	156014800	156015361	562	15.88	4.34997	2.66409	2.03456	C7Y8YACXX_8_7964.sorted.filtered_peak_1761
chr1	156023018	156023292	275	32.45	4.76938	2.13527	2.38889	C7Y8YACXX_8_7964.sorted.filtered_peak_1762
chr1	156023620	156025165	1546	43.64	9.98910	2.79829	7.31832	C7Y8YACXX_8_7964.sorted.filtered_peak_1763
chr1	156060521	156061048	528	16.11	5.35706	3.09489	2.93251	C7Y8YACXX_8_7964.sorted.filtered_peak_1764
chr1	156066463	156067448	986	27.95	7.90315	3.09878	5.32193	C7Y8YACXX_8_7964.sorted.filtered_peak_1765
chr1	156075954	156076460	507	34.43	10.85819	3.50887	8.11596	C7Y8YACXX_8_7964.sorted.filtered_peak_1766
chr1	156083942	156084608	667	22.56	5.44256	2.66392	3.02111	C7Y8YACXX_8_7964.sorted.filtered_peak_1767
chr1	156096784	156097337	554	28.89	8.21148	3.10986	5.61254	C7Y8YACXX_8_7964.sorted.filtered_peak_1768
chr1	156115741	156116037	297	26.60	9.27933	3.64814	6.60964	C7Y8YACXX_8_7964.sorted.filtered_peak_1769
chr1	156130488	156130903	416	15.52	3.54610	2.36394	1.31742	C7Y8YACXX_8_7964.sorted.filtered_peak_1770
chr1	156163184	156164273	1090	47.69	17.42499	3.89156	14.44006	C7Y8YACXX_8_7964.sorted.filtered_peak_1771
chr1	156182674	156183204	531	65.49	10.20748	2.37919	7.48400	C7Y8YACXX_8_7964.sorted.filtered_peak_1772
chr1	156186160	156186705	546	275.57	191.80623	10.11500	185.94762	C7Y8YACXX_8_7964.sorted.filtered_peak_1773
chr1	156192766	156193166	401	18.68	4.09902	2.41505	1.79837	C7Y8YACXX_8_7964.sorted.filtered_peak_1774
chr1	156196094	156196347	254	21.82	5.94346	2.90458	3.45724	C7Y8YACXX_8_7964.sorted.filtered_peak_1775
chr1	156252202	156253082	881	51.45	17.83684	3.92647	14.82773	C7Y8YACXX_8_7964.sorted.filtered_peak_1776
chr1	156265301	156265620	320	19.05	6.16617	3.17190	3.68026	C7Y8YACXX_8_7964.sorted.filtered_peak_1777
chr1	156307715	156308727	1013	82.04	35.16985	4.94604	31.41562	C7Y8YACXX_8_7964.sorted.filtered_peak_1778
chr1	156326568	156326935	368	15.63	5.00326	2.98681	2.60300	C7Y8YACXX_8_7964.sorted.filtered_peak_1779
chr1	156336291	156336716	426	14.41	4.11519	2.68092	1.80963	C7Y8YACXX_8_7964.sorted.filtered_peak_1780
chr1	156355498	156355862	365	16.91	4.05310	2.48942	1.76610	C7Y8YACXX_8_7964.sorted.filtered_peak_1781
chr1	156389853	156390309	457	22.28	4.63558	2.42683	2.27850	C7Y8YACXX_8_7964.sorted.filtered_peak_1782
chr1	156415633	156416027	395	14.92	3.71687	2.47175	1.45796	C7Y8YACXX_8_7964.sorted.filtered_peak_1783
chr1	156426098	156427411	1314	44.14	12.51614	3.36355	9.69450	C7Y8YACXX_8_7964.sorted.filtered_peak_1784
chr1	156450644	156450948	305	16.03	3.56675	2.34377	1.35107	C7Y8YACXX_8_7964.sorted.filtered_peak_1785
chr1	156458860	156459228	369	20.43	4.29095	2.39234	1.97694	C7Y8YACXX_8_7964.sorted.filtered_peak_1786
chr1	156470320	156471365	1046	56.36	10.54388	2.55225	7.83906	C7Y8YACXX_8_7964.sorted.filtered_peak_1787
chr1	156474633	156475395	763	62.10	13.23714	2.81546	10.39121	C7Y8YACXX_8_7964.sorted.filtered_peak_1788
chr1	156494279	156494548	270	20.13	6.09539	3.06047	3.61266	C7Y8YACXX_8_7964.sorted.filtered_peak_1789
chr1	156561179	156561875	697	28.07	8.98323	3.37835	6.35355	C7Y8YACXX_8_7964.sorted.filtered_peak_1790
chr1	156570930	156571614	685	23.06	7.03139	3.16123	4.49271	C7Y8YACXX_8_7964.sorted.filtered_peak_1791
chr1	156577900	156578149	250	13.08	3.73692	2.60237	1.47370	C7Y8YACXX_8_7964.sorted.filtered_peak_1792
chr1	156595632	156595894	263	17.80	5.01130	2.81936	2.61031	C7Y8YACXX_8_7964.sorted.filtered_peak_1793
chr1	156629765	156630473	709	28.01	5.40974	2.41534	2.98408	C7Y8YACXX_8_7964.sorted.filtered_peak_1794
chr1	156698070	156699115	1046	65.68	20.69565	3.69096	17.54915	C7Y8YACXX_8_7964.sorted.filtered_peak_1795
chr1	156710492	156711564	1073	80.68	30.35307	4.28840	26.78508	C7Y8YACXX_8_7964.sorted.filtered_peak_1796
chr1	156721242	156722244	1003	42.92	9.87238	2.81306	7.20315	C7Y8YACXX_8_7964.sorted.filtered_peak_1797
chr1	156736517	156737852	1336	53.11	17.72702	3.68001	14.72532	C7Y8YACXX_8_7964.sorted.filtered_peak_1798
chr1	156785967	156787119	1153	45.90	12.78304	3.24344	9.97527	C7Y8YACXX_8_7964.sorted.filtered_peak_1799
chr1	156808696	156808948	253	20.54	5.06868	2.66913	2.65775	C7Y8YACXX_8_7964.sorted.filtered_peak_1800
chr1	156818506	156818779	274	16.76	3.93524	2.45382	1.66029	C7Y8YACXX_8_7964.sorted.filtered_peak_1801
chr1	156829372	156830225	854	21.19	5.15353	2.64222	2.75448	C7Y8YACXX_8_7964.sorted.filtered_peak_1802
chr1	156835918	156836340	423	18.29	4.30513	2.50818	1.98178	C7Y8YACXX_8_7964.sorted.filtered_peak_1803
chr1	156880246	156880565	320	18.39	4.48572	2.57443	2.13924	C7Y8YACXX_8_7964.sorted.filtered_peak_1804
chr1	157059823	157060217	395	20.05	7.34668	3.54177	4.79005	C7Y8YACXX_8_7964.sorted.filtered_peak_1805
chr1	157103314	157103625	312	23.21	4.40083	2.31754	2.06261	C7Y8YACXX_8_7964.sorted.filtered_peak_1806
chr1	157108037	157108763	727	42.36	11.72186	3.27880	8.93629	C7Y8YACXX_8_7964.sorted.filtered_peak_1807
chr1	157125835	157126134	300	20.52	5.44938	2.80063	3.01314	C7Y8YACXX_8_7964.sorted.filtered_peak_1808
chr1	157133325	157133787	463	15.17	4.35975	2.72882	2.03315	C7Y8YACXX_8_7964.sorted.filtered_peak_1809
chr1	157670245	157670657	413	14.31	3.57474	2.44697	1.34458	C7Y8YACXX_8_7964.sorted.filtered_peak_1810
chr1	158094813	158095096	284	16.50	5.26918	3.00614	2.85999	C7Y8YACXX_8_7964.sorted.filtered_peak_1811
chr1	158119572	158119821	250	15.61	3.60137	2.38244	1.36384	C7Y8YACXX_8_7964.sorted.filtered_peak_1812
chr1	158173585	158174041	457	15.47	4.80484	2.90201	2.43121	C7Y8YACXX_8_7964.sorted.filtered_peak_1813
chr1	158789253	158789706	454	20.31	6.05110	3.01004	3.58919	C7Y8YACXX_8_7964.sorted.filtered_peak_1814
chr1	158900233	158900671	439	22.73	5.56711	2.71502	3.11613	C7Y8YACXX_8_7964.sorted.filtered_peak_1815
chr1	158900994	158901364	371	19.31	4.04477	2.36256	1.75494	C7Y8YACXX_8_7964.sorted.filtered_peak_1816
chr1	158966099	158966360	262	19.38	4.80968	2.62991	2.43900	C7Y8YACXX_8_7964.sorted.filtered_peak_1817
chr1	158968151	158968760	610	19.86	5.12983	2.69776	2.74957	C7Y8YACXX_8_7964.sorted.filtered_peak_1818
chr1	158978475	158978936	462	32.18	6.59147	2.53149	4.10263	C7Y8YACXX_8_7964.sorted.filtered_peak_1819
chr1	158979457	158980057	601	32.01	6.30684	2.47279	3.83658	C7Y8YACXX_8_7964.sorted.filtered_peak_1820
chr1	158985264	158985653	390	26.56	6.40453	2.74812	3.90681	C7Y8YACXX_8_7964.sorted.filtered_peak_1821
chr1	159037953	159038342	390	22.01	6.43425	3.04457	3.92839	C7Y8YACXX_8_7964.sorted.filtered_peak_1822
chr1	159046287	159047723	1437	45.04	13.78869	3.47484	10.94257	C7Y8YACXX_8_7964.sorted.filtered_peak_1823
chr1	159750281	159751274	994	42.34	15.27612	3.84356	12.39664	C7Y8YACXX_8_7964.sorted.filtered_peak_1824
chr1	159769962	159770412	451	26.33	6.98020	2.92445	4.44720	C7Y8YACXX_8_7964.sorted.filtered_peak_1825
chr1	159796142	159796738	597	27.80	6.82490	2.80425	4.30269	C7Y8YACXX_8_7964.sorted.filtered_peak_1826
chr1	159824429	159824885	457	26.53	7.39407	3.07062	4.81712	C7Y8YACXX_8_7964.sorted.filtered_peak_1827
chr1	159861386	159861704	319	21.04	5.52882	2.78839	3.09239	C7Y8YACXX_8_7964.sorted.filtered_peak_1828
chr1	159879762	159880581	820	23.12	5.70437	2.70827	3.26620	C7Y8YACXX_8_7964.sorted.filtered_peak_1829
chr1	159892916	159893780	865	34.71	5.42478	2.22669	2.98577	C7Y8YACXX_8_7964.sorted.filtered_peak_1830
chr1	159894297	159894605	309	33.21	4.54977	2.06548	2.19525	C7Y8YACXX_8_7964.sorted.filtered_peak_1831
chr1	159895153	159895644	492	36.54	5.55882	2.20222	3.11871	C7Y8YACXX_8_7964.sorted.filtered_peak_1832
chr1	159906242	159906679	438	20.00	5.22819	2.74735	2.81644	C7Y8YACXX_8_7964.sorted.filtered_peak_1833
chr1	160001299	160002023	725	35.99	11.67960	3.56454	8.92743	C7Y8YACXX_8_7964.sorted.filtered_peak_1834
chr1	160016516	160016925	410	18.14	5.68992	3.05006	3.24001	C7Y8YACXX_8_7964.sorted.filtered_peak_1835
chr1	160068047	160069282	1236	43.61	10.40524	2.87072	7.71358	C7Y8YACXX_8_7964.sorted.filtered_peak_1836
chr1	160175053	160175445	393	21.24	3.80688	2.20400	1.54064	C7Y8YACXX_8_7964.sorted.filtered_peak_1837
chr1	160231400	160232995	1596	48.69	15.80480	3.61102	12.88064	C7Y8YACXX_8_7964.sorted.filtered_peak_1838
chr1	160254567	160255143	577	29.61	10.99321	3.81435	8.27747	C7Y8YACXX_8_7964.sorted.filtered_peak_1839
chr1	160261204	160261453	250	17.50	5.03551	2.84782	2.63446	C7Y8YACXX_8_7964.sorted.filtered_peak_1840
chr1	160290811	160291209	399	12.45	3.40509	2.48523	1.19685	C7Y8YACXX_8_7964.sorted.filtered_peak_1841
chr1	160312450	160313500	1051	34.18	10.17435	3.30917	7.48184	C7Y8YACXX_8_7964.sorted.filtered_peak_1842
chr1	160346410	160346688	279	16.51	4.75673	2.79991	2.38875	C7Y8YACXX_8_7964.sorted.filtered_peak_1843
chr1	160398659	160399077	419	22.53	4.67455	2.42839	2.31006	C7Y8YACXX_8_7964.sorted.filtered_peak_1844
chr1	160407691	160408210	520	23.82	7.04231	3.10658	4.50771	C7Y8YACXX_8_7964.sorted.filtered_peak_1845
chr1	160423087	160423354	268	15.80	3.53793	2.34428	1.32499	C7Y8YACXX_8_7964.sorted.filtered_peak_1846
chr1	160430334	160430960	627	19.37	4.68005	2.58834	2.31697	C7Y8YACXX_8_7964.sorted.filtered_peak_1847
chr1	160489623	160489965	343	26.36	7.81514	3.20048	5.22038	C7Y8YACXX_8_7964.sorted.filtered_peak_1848
chr1	160490783	160491157	375	20.12	4.68174	2.54609	2.32080	C7Y8YACXX_8_7964.sorted.filtered_peak_1849
chr1	160492139	160492447	309	18.31	3.94401	2.37753	1.65668	C7Y8YACXX_8_7964.sorted.filtered_peak_1850
chr1	160492656	160493115	460	18.98	4.32026	2.48147	1.99074	C7Y8YACXX_8_7964.sorted.filtered_peak_1851
chr1	160509842	160510729	888	36.96	11.67717	3.48791	8.91904	C7Y8YACXX_8_7964.sorted.filtered_peak_1852
chr1	160528194	160528785	592	21.10	5.90190	2.91422	3.43602	C7Y8YACXX_8_7964.sorted.filtered_peak_1853
chr1	160537535	160538393	859	35.85	13.08600	3.92155	10.26654	C7Y8YACXX_8_7964.sorted.filtered_peak_1854
chr1	160546277	160546526	250	25.67	5.19855	2.45648	2.78516	C7Y8YACXX_8_7964.sorted.filtered_peak_1855
chr1	160576868	160577482	615	23.31	6.37942	2.90416	3.90129	C7Y8YACXX_8_7964.sorted.filtered_peak_1856
chr1	160593115	160593375	261	29.21	5.56947	2.42677	3.11966	C7Y8YACXX_8_7964.sorted.filtered_peak_1857
chr1	160599599	160599930	332	25.11	3.93228	2.11530	1.64881	C7Y8YACXX_8_7964.sorted.filtered_peak_1858
chr1	160607742	160608351	610	37.57	7.51888	2.56638	4.95838	C7Y8YACXX_8_7964.sorted.filtered_peak_1859
chr1	160616697	160617199	503	27.69	5.47980	2.44974	3.04546	C7Y8YACXX_8_7964.sorted.filtered_peak_1860
chr1	160634499	160635929	1431	25.35	6.63469	2.87924	4.12328	C7Y8YACXX_8_7964.sorted.filtered_peak_1861
chr1	160642891	160643502	612	20.00	4.15388	2.36798	1.85011	C7Y8YACXX_8_7964.sorted.filtered_peak_1862
chr1	160652762	160653517	756	38.63	12.45972	3.57077	9.67169	C7Y8YACXX_8_7964.sorted.filtered_peak_1863
chr1	160678650	160679023	374	30.05	4.48365	2.12285	2.13707	C7Y8YACXX_8_7964.sorted.filtered_peak_1864
chr1	160681448	160681908	461	34.83	6.88759	2.52241	4.36546	C7Y8YACXX_8_7964.sorted.filtered_peak_1865
chr1	160692542	160692854	313	21.96	5.96712	2.88477	3.49557	C7Y8YACXX_8_7964.sorted.filtered_peak_1866
chr1	160696505	160696925	421	20.87	5.46785	2.78059	3.03585	C7Y8YACXX_8_7964.sorted.filtered_peak_1867
chr1	160714311	160714772	462	17.35	3.98113	2.43495	1.69964	C7Y8YACXX_8_7964.sorted.filtered_peak_1868
chr1	160726113	160726593	481	23.18	6.52864	2.98742	4.02049	C7Y8YACXX_8_7964.sorted.filtered_peak_1869
chr1	160737438	160738343	906	21.69	5.47855	2.73543	3.04253	C7Y8YACXX_8_7964.sorted.filtered_peak_1870
chr1	160751880	160752444	565	14.24	4.34616	2.79073	2.02101	C7Y8YACXX_8_7964.sorted.filtered_peak_1871
chr1	160759695	160760207	513	12.36	3.35923	2.46925	1.15802	C7Y8YACXX_8_7964.sorted.filtered_peak_1872
chr1	160765621	160766145	525	34.46	10.82175	3.50823	8.07781	C7Y8YACXX_8_7964.sorted.filtered_peak_1873
chr1	160767933	160768182	250	22.77	3.95808	2.19462	1.67871	C7Y8YACXX_8_7964.sorted.filtered_peak_1874
chr1	160807267	160808016	750	39.46	11.90538	3.45735	9.11971	C7Y8YACXX_8_7964.sorted.filtered_peak_1875
chr1	160832060	160832850	791	21.56	7.16633	3.26540	4.64494	C7Y8YACXX_8_7964.sorted.filtered_peak_1876
chr1	160921160	160921455	296	16.74	4.65233	2.74052	2.29283	C7Y8YACXX_8_7964.sorted.filtered_peak_1877
chr1	160960169	160960507	339	15.37	4.56234	2.79935	2.21274	C7Y8YACXX_8_7964.sorted.filtered_peak_1878
chr1	160983316	160984007	692	21.29	7.95137	3.68678	5.34226	C7Y8YACXX_8_7964.sorted.filtered_peak_1879
chr1	160990062	160990401	340	15.70	3.49683	2.33471	1.28377	C7Y8YACXX_8_7964.sorted.filtered_peak_1880
chr1	160990814	160991374	561	25.57	9.30561	3.74206	6.63601	C7Y8YACXX_8_7964.sorted.filtered_peak_1881
chr1	161008470	161008985	516	41.48	15.86154	4.25747	12.90933	C7Y8YACXX_8_7964.sorted.filtered_peak_1882
chr1	161014795	161016176	1382	44.00	10.68864	2.87920	7.99713	C7Y8YACXX_8_7964.sorted.filtered_peak_1883
chr1	161038006	161038589	584	43.20	10.26251	2.93252	7.54969	C7Y8YACXX_8_7964.sorted.filtered_peak_1884
chr1	161039278	161040138	861	43.01	9.93022	2.81445	7.25923	C7Y8YACXX_8_7964.sorted.filtered_peak_1885
chr1	161067137	161068393	1257	34.08	7.72319	2.73337	5.15374	C7Y8YACXX_8_7964.sorted.filtered_peak_1886
chr1	161087415	161088375	961	37.33	10.68223	3.24556	7.96877	C7Y8YACXX_8_7964.sorted.filtered_peak_1887
chr1	161102063	161103133	1071	50.72	18.16425	4.04746	15.12792	C7Y8YACXX_8_7964.sorted.filtered_peak_1888
chr1	161123508	161124206	699	39.89	15.23338	4.18724	12.31861	C7Y8YACXX_8_7964.sorted.filtered_peak_1889
chr1	161128906	161129598	693	40.75	11.29790	3.24377	8.53888	C7Y8YACXX_8_7964.sorted.filtered_peak_1890
chr1	161135542	161136418	877	52.03	17.65797	3.89778	14.64258	C7Y8YACXX_8_7964.sorted.filtered_peak_1891
chr1	161146879	161147676	798	27.74	7.36526	2.94781	4.81629	C7Y8YACXX_8_7964.sorted.filtered_peak_1892
chr1	161152065	161152437	373	33.08	7.08447	2.63464	4.54590	C7Y8YACXX_8_7964.sorted.filtered_peak_1893
chr1	161155071	161155608	538	42.82	14.30806	3.81010	11.41684	C7Y8YACXX_8_7964.sorted.filtered_peak_1894
chr1	161162368	161162617	250	19.60	5.07326	2.72135	2.66716	C7Y8YACXX_8_7964.sorted.filtered_peak_1895
chr1	161171426	161172350	925	39.32	11.80901	3.32227	9.07258	C7Y8YACXX_8_7964.sorted.filtered_peak_1896
chr1	161195338	161196004	667	64.75	24.85089	4.47137	21.53947	C7Y8YACXX_8_7964.sorted.filtered_peak_1897
chr1	161197096	161197475	380	30.04	4.59594	2.14855	2.24681	C7Y8YACXX_8_7964.sorted.filtered_peak_1898
chr1	161275863	161276275	413	28.57	9.18157	3.39877	6.54433	C7Y8YACXX_8_7964.sorted.filtered_peak_1899
chr1	161283853	161284486	634	34.49	14.93536	4.56376	12.03711	C7Y8YACXX_8_7964.sorted.filtered_peak_1900
chr1	161359409	161360429	1021	49.57	17.07099	3.94903	14.06912	C7Y8YACXX_8_7964.sorted.filtered_peak_1901
chr1	161368831	161369993	1163	47.51	18.03694	4.21364	15.02270	C7Y8YACXX_8_7964.sorted.filtered_peak_1902
chr1	161410093	161410571	479	20.96	8.87900	4.05780	6.23664	C7Y8YACXX_8_7964.sorted.filtered_peak_1903
chr1	161456774	161457023	250	16.80	4.51918	2.68699	2.17268	C7Y8YACXX_8_7964.sorted.filtered_peak_1904
chr1	161493545	161494382	838	25.46	12.40787	4.88807	9.59589	C7Y8YACXX_8_7964.sorted.filtered_peak_1905
chr1	161500562	161501160	599	29.37	14.43044	5.14951	11.52574	C7Y8YACXX_8_7964.sorted.filtered_peak_1906
chr1	161501924	161502438	515	13.75	3.68054	2.52867	1.43221	C7Y8YACXX_8_7964.sorted.filtered_peak_1907
chr1	161509816	161510332	517	45.97	28.74904	7.40032	25.26371	C7Y8YACXX_8_7964.sorted.filtered_peak_1908
chr1	161511747	161511999	253	16.38	4.30029	2.62809	1.97246	C7Y8YACXX_8_7964.sorted.filtered_peak_1909
chr1	161582163	161582738	576	28.25	14.73967	5.40432	11.82861	C7Y8YACXX_8_7964.sorted.filtered_peak_1910
chr1	161591216	161591724	509	24.81	11.96904	4.76871	9.18866	C7Y8YACXX_8_7964.sorted.filtered_peak_1911
chr1	161593138	161593604	467	16.25	5.59900	3.18717	3.15133	C7Y8YACXX_8_7964.sorted.filtered_peak_1912
chr1	161695774	161697308	1535	28.31	5.54854	2.43840	3.11415	C7Y8YACXX_8_7964.sorted.filtered_peak_1913
chr1	161697542	161697822	281	26.32	4.79821	2.31903	2.42074	C7Y8YACXX_8_7964.sorted.filtered_peak_1914
chr1	161708630	161709212	583	36.37	11.57043	3.55852	8.79982	C7Y8YACXX_8_7964.sorted.filtered_peak_1915
chr1	161719296	161720249	954	38.02	13.68833	3.94278	10.83432	C7Y8YACXX_8_7964.sorted.filtered_peak_1916
chr1	161735894	161736711	818	27.81	9.10052	3.39900	6.47744	C7Y8YACXX_8_7964.sorted.filtered_peak_1917
chr1	161742320	161742653	334	14.84	3.90253	2.55751	1.62547	C7Y8YACXX_8_7964.sorted.filtered_peak_1918
chr1	161884334	161884723	390	13.33	3.55219	2.49722	1.32798	C7Y8YACXX_8_7964.sorted.filtered_peak_1919
chr1	161904002	161904321	320	16.72	4.33594	2.61930	2.00383	C7Y8YACXX_8_7964.sorted.filtered_peak_1920
chr1	161993642	161994069	428	14.35	3.70160	2.50126	1.45499	C7Y8YACXX_8_7964.sorted.filtered_peak_1921
chr1	162038971	162039677	707	20.55	6.01513	2.95597	3.57371	C7Y8YACXX_8_7964.sorted.filtered_peak_1922
chr1	162122164	162122597	434	25.67	9.18933	3.63826	6.54819	C7Y8YACXX_8_7964.sorted.filtered_peak_1923
chr1	162467179	162468138	960	37.09	13.93535	4.07304	11.07012	C7Y8YACXX_8_7964.sorted.filtered_peak_1924
chr1	162530676	162531914	1239	44.36	15.28567	3.72689	12.40097	C7Y8YACXX_8_7964.sorted.filtered_peak_1925
chr1	162792470	162792762	293	17.65	5.56462	3.04663	3.12323	C7Y8YACXX_8_7964.sorted.filtered_peak_1926
chr1	162793104	162793353	250	17.62	5.45227	3.01007	3.01311	C7Y8YACXX_8_7964.sorted.filtered_peak_1927
chr1	162793596	162794032	437	15.24	3.98808	2.56751	1.69804	C7Y8YACXX_8_7964.sorted.filtered_peak_1928
chr1	162804496	162804745	250	16.81	3.92766	2.45010	1.64692	C7Y8YACXX_8_7964.sorted.filtered_peak_1929
chr1	162804939	162805461	523	23.12	7.87624	3.44335	5.29196	C7Y8YACXX_8_7964.sorted.filtered_peak_1930
chr1	163291166	163292311	1146	49.44	16.37995	3.68693	13.44174	C7Y8YACXX_8_7964.sorted.filtered_peak_1931
chr1	164527891	164528562	672	13.74	3.80764	2.58910	1.54350	C7Y8YACXX_8_7964.sorted.filtered_peak_1932
chr1	164629767	164630043	277	19.45	7.08061	3.50442	4.53103	C7Y8YACXX_8_7964.sorted.filtered_peak_1933
chr1	165361986	165362821	836	32.84	10.18720	3.36164	7.50262	C7Y8YACXX_8_7964.sorted.filtered_peak_1934
chr1	165567160	165567765	606	38.55	14.04989	3.96925	11.18960	C7Y8YACXX_8_7964.sorted.filtered_peak_1935
chr1	165599895	165600931	1037	49.05	17.39587	3.95939	14.41346	C7Y8YACXX_8_7964.sorted.filtered_peak_1936
chr1	165667279	165668084	806	49.62	22.72458	5.11891	19.50624	C7Y8YACXX_8_7964.sorted.filtered_peak_1937
chr1	165737753	165738697	945	40.89	15.43941	4.03830	12.53690	C7Y8YACXX_8_7964.sorted.filtered_peak_1938
chr1	165796722	165797817	1096	24.41	5.96376	2.74083	3.49140	C7Y8YACXX_8_7964.sorted.filtered_peak_1939
chr1	165840636	165840956	321	25.39	7.24821	3.08845	4.68445	C7Y8YACXX_8_7964.sorted.filtered_peak_1940
chr1	165844565	165844836	272	21.42	5.69789	2.82918	3.24340	C7Y8YACXX_8_7964.sorted.filtered_peak_1941
chr1	165897661	165897950	290	18.17	5.31463	2.89941	2.90014	C7Y8YACXX_8_7964.sorted.filtered_peak_1942
chr1	166458844	166459600	757	23.34	8.03942	3.44969	5.45620	C7Y8YACXX_8_7964.sorted.filtered_peak_1943
chr1	166808328	166809493	1166	35.34	9.71444	3.09209	7.06065	C7Y8YACXX_8_7964.sorted.filtered_peak_1944
chr1	166844949	166845961	1013	57.05	23.91904	4.59494	20.65409	C7Y8YACXX_8_7964.sorted.filtered_peak_1945
chr1	166879622	166879958	337	18.89	4.56465	2.56717	2.22018	C7Y8YACXX_8_7964.sorted.filtered_peak_1946
chr1	167035855	167036185	331	15.62	4.83558	2.90271	2.45796	C7Y8YACXX_8_7964.sorted.filtered_peak_1947
chr1	167059618	167060124	507	14.54	4.03180	2.62756	1.74183	C7Y8YACXX_8_7964.sorted.filtered_peak_1948
chr1	167189201	167190482	1282	68.56	19.72784	3.42130	16.63946	C7Y8YACXX_8_7964.sorted.filtered_peak_1949
chr1	167191270	167191773	504	43.53	6.36001	2.19932	3.86330	C7Y8YACXX_8_7964.sorted.filtered_peak_1950
chr1	167411470	167411736	267	19.02	4.15528	2.41921	1.84535	C7Y8YACXX_8_7964.sorted.filtered_peak_1951
chr1	167416831	167417505	675	23.87	5.87139	2.70475	3.43807	C7Y8YACXX_8_7964.sorted.filtered_peak_1952
chr1	167424315	167425863	1549	23.88	4.32493	2.26159	2.00667	C7Y8YACXX_8_7964.sorted.filtered_peak_1953
chr1	167461202	167462008	807	21.60	4.67768	2.47259	2.31361	C7Y8YACXX_8_7964.sorted.filtered_peak_1954
chr1	167486701	167488096	1396	29.52	5.93000	2.49895	3.46224	C7Y8YACXX_8_7964.sorted.filtered_peak_1955
chr1	167513750	167514087	338	24.49	6.21793	2.82298	3.72275	C7Y8YACXX_8_7964.sorted.filtered_peak_1956
chr1	167522470	167523264	795	35.50	12.23340	3.74977	9.44525	C7Y8YACXX_8_7964.sorted.filtered_peak_1957
chr1	167569281	167569748	468	25.29	8.53209	3.48683	5.90779	C7Y8YACXX_8_7964.sorted.filtered_peak_1958
chr1	167586866	167587323	458	17.20	5.07483	2.88571	2.67091	C7Y8YACXX_8_7964.sorted.filtered_peak_1959
chr1	167597141	167598130	990	36.51	8.22542	2.73346	5.63943	C7Y8YACXX_8_7964.sorted.filtered_peak_1960
chr1	167606457	167606749	293	24.90	6.87278	3.00690	4.33046	C7Y8YACXX_8_7964.sorted.filtered_peak_1961
chr1	167611438	167611773	336	19.23	5.12853	2.76108	2.72553	C7Y8YACXX_8_7964.sorted.filtered_peak_1962
chr1	167656932	167657496	565	16.99	4.24506	2.56533	1.92163	C7Y8YACXX_8_7964.sorted.filtered_peak_1963
chr1	167683241	167684969	1729	34.86	7.45543	2.61403	4.91521	C7Y8YACXX_8_7964.sorted.filtered_peak_1964
chr1	167690800	167691401	602	29.56	8.94743	3.24889	6.32532	C7Y8YACXX_8_7964.sorted.filtered_peak_1965
chr1	167772470	167772946	477	26.24	8.13682	3.30791	5.52479	C7Y8YACXX_8_7964.sorted.filtered_peak_1966
chr1	167774263	167774868	606	21.65	5.52698	2.71605	3.11428	C7Y8YACXX_8_7964.sorted.filtered_peak_1967
chr1	167791465	167791777	313	13.01	3.70509	2.58876	1.45243	C7Y8YACXX_8_7964.sorted.filtered_peak_1968
chr1	167904827	167906379	1553	61.57	19.45373	3.60430	16.40898	C7Y8YACXX_8_7964.sorted.filtered_peak_1969
chr1	168105555	168105862	308	15.42	3.38544	2.30220	1.18614	C7Y8YACXX_8_7964.sorted.filtered_peak_1970
chr1	168114786	168115084	299	17.23	5.07550	2.87203	2.68027	C7Y8YACXX_8_7964.sorted.filtered_peak_1971
chr1	168147634	168149115	1482	39.64	13.50123	3.69656	10.68076	C7Y8YACXX_8_7964.sorted.filtered_peak_1972
chr1	168194777	168195709	933	33.13	9.79993	3.31986	7.10532	C7Y8YACXX_8_7964.sorted.filtered_peak_1973
chr1	168204216	168204869	654	18.77	4.32948	2.49135	2.00618	C7Y8YACXX_8_7964.sorted.filtered_peak_1974
chr1	168206321	168206783	463	17.21	3.75316	2.35682	1.50077	C7Y8YACXX_8_7964.sorted.filtered_peak_1975
chr1	168311927	168312351	425	31.25	10.40706	3.57315	7.70468	C7Y8YACXX_8_7964.sorted.filtered_peak_1976
chr1	168332236	168332910	675	34.55	12.30217	3.81006	9.51777	C7Y8YACXX_8_7964.sorted.filtered_peak_1977
chr1	168356531	168356792	262	19.25	4.95147	2.70213	2.55350	C7Y8YACXX_8_7964.sorted.filtered_peak_1978
chr1	168368314	168368622	309	19.53	5.60024	2.90885	3.16067	C7Y8YACXX_8_7964.sorted.filtered_peak_1979
chr1	168378083	168378629	547	24.71	6.55805	2.91227	4.04158	C7Y8YACXX_8_7964.sorted.filtered_peak_1980
chr1	168390435	168391033	599	25.93	7.27369	3.07217	4.70225	C7Y8YACXX_8_7964.sorted.filtered_peak_1981
chr1	168408884	168409341	458	25.76	6.46442	2.80486	3.96624	C7Y8YACXX_8_7964.sorted.filtered_peak_1982
chr1	168435719	168436969	1251	22.07	4.54817	2.39924	2.21159	C7Y8YACXX_8_7964.sorted.filtered_peak_1983
chr1	168489230	168490129	900	19.80	4.30317	2.43383	1.97639	C7Y8YACXX_8_7964.sorted.filtered_peak_1984
chr1	168490736	168491231	496	22.59	5.66838	2.74986	3.21599	C7Y8YACXX_8_7964.sorted.filtered_peak_1985
chr1	168504493	168505232	740	21.38	7.93499	3.62068	5.34830	C7Y8YACXX_8_7964.sorted.filtered_peak_1986
chr1	168803275	168803545	271	15.48	5.13186	3.04011	2.73288	C7Y8YACXX_8_7964.sorted.filtered_peak_1987
chr1	169013436	169013940	505	23.59	7.32402	3.22419	4.76524	C7Y8YACXX_8_7964.sorted.filtered_peak_1988
chr1	169075164	169076134	971	25.63	5.25060	2.46420	2.83878	C7Y8YACXX_8_7964.sorted.filtered_peak_1989
chr1	169281389	169282006	618	19.25	5.81435	3.00592	3.36294	C7Y8YACXX_8_7964.sorted.filtered_peak_1990
chr1	169295600	169295961	362	13.34	3.82139	2.62280	1.56216	C7Y8YACXX_8_7964.sorted.filtered_peak_1991
chr1	169336710	169337951	1242	50.44	15.62226	3.50761	12.72337	C7Y8YACXX_8_7964.sorted.filtered_peak_1992
chr1	169454486	169455743	1258	34.82	12.20778	3.60551	9.47381	C7Y8YACXX_8_7964.sorted.filtered_peak_1993
chr1	169573859	169574301	443	13.84	3.49276	2.43946	1.28053	C7Y8YACXX_8_7964.sorted.filtered_peak_1994
chr1	169661913	169662610	698	26.48	5.55502	2.51966	3.11516	C7Y8YACXX_8_7964.sorted.filtered_peak_1995
chr1	169663472	169663890	419	26.95	5.75908	2.55311	3.30525	C7Y8YACXX_8_7964.sorted.filtered_peak_1996
chr1	169680606	169680946	341	16.39	4.45787	2.68191	2.12278	C7Y8YACXX_8_7964.sorted.filtered_peak_1997
chr1	169681217	169681494	278	17.89	5.72540	3.10049	3.26757	C7Y8YACXX_8_7964.sorted.filtered_peak_1998
chr1	169763680	169764529	850	49.22	17.96584	4.05969	14.95303	C7Y8YACXX_8_7964.sorted.filtered_peak_1999
chr1	169862351	169863644	1294	61.51	19.13927	3.60465	16.07693	C7Y8YACXX_8_7964.sorted.filtered_peak_2000
chr1	169898103	169898380	278	16.05	4.25362	2.62681	1.93403	C7Y8YACXX_8_7964.sorted.filtered_peak_2001
chr1	170043253	170044229	977	56.55	21.27227	4.13413	18.10970	C7Y8YACXX_8_7964.sorted.filtered_peak_2002
chr1	170096008	170096621	614	13.67	4.06637	2.71020	1.76673	C7Y8YACXX_8_7964.sorted.filtered_peak_2003
chr1	170500838	170501705	868	34.19	11.56862	3.72645	8.78840	C7Y8YACXX_8_7964.sorted.filtered_peak_2004
chr1	170604361	170604610	250	12.73	3.54786	2.53636	1.31401	C7Y8YACXX_8_7964.sorted.filtered_peak_2005
chr1	171282759	171283456	698	21.16	7.20724	3.40115	4.64587	C7Y8YACXX_8_7964.sorted.filtered_peak_2006
chr1	171454177	171455568	1392	48.36	16.97733	3.78885	14.00473	C7Y8YACXX_8_7964.sorted.filtered_peak_2007
chr1	171710731	171711714	984	44.03	13.84259	3.51884	11.00566	C7Y8YACXX_8_7964.sorted.filtered_peak_2008
chr1	171750149	171751078	930	69.28	27.26126	4.44154	23.83521	C7Y8YACXX_8_7964.sorted.filtered_peak_2009
chr1	171810139	171810993	855	29.02	9.81668	3.55735	7.13904	C7Y8YACXX_8_7964.sorted.filtered_peak_2010
chr1	172123773	172124136	364	14.73	3.47787	2.37729	1.27611	C7Y8YACXX_8_7964.sorted.filtered_peak_2011
chr1	172150548	172151199	652	22.29	5.67430	2.74248	3.24187	C7Y8YACXX_8_7964.sorted.filtered_peak_2012
chr1	172224103	172224515	413	14.40	3.97029	2.61608	1.67986	C7Y8YACXX_8_7964.sorted.filtered_peak_2013
chr1	172327362	172328441	1080	29.93	7.73731	2.93646	5.16317	C7Y8YACXX_8_7964.sorted.filtered_peak_2014
chr1	172349882	172350419	538	25.38	9.07220	3.61937	6.43312	C7Y8YACXX_8_7964.sorted.filtered_peak_2015
chr1	172363292	172363604	313	22.56	5.67207	2.74847	3.22296	C7Y8YACXX_8_7964.sorted.filtered_peak_2016
chr1	172368532	172368864	333	19.30	4.44809	2.51316	2.10036	C7Y8YACXX_8_7964.sorted.filtered_peak_2017
chr1	172412794	172413576	783	24.85	6.87399	2.95546	4.36596	C7Y8YACXX_8_7964.sorted.filtered_peak_2018
chr1	172501419	172502869	1451	73.92	23.65969	3.75753	20.39916	C7Y8YACXX_8_7964.sorted.filtered_peak_2019
chr1	172608071	172608813	743	42.83	15.47561	4.03688	12.54440	C7Y8YACXX_8_7964.sorted.filtered_peak_2020
chr1	172616222	172616591	370	24.96	8.14168	3.39779	5.53367	C7Y8YACXX_8_7964.sorted.filtered_peak_2021
chr1	172627976	172628468	493	34.13	7.96509	2.80544	5.37186	C7Y8YACXX_8_7964.sorted.filtered_peak_2022
chr1	172631778	172632252	475	36.69	9.83729	3.09059	7.16443	C7Y8YACXX_8_7964.sorted.filtered_peak_2023
chr1	172640007	172640256	250	20.76	4.58238	2.48707	2.21932	C7Y8YACXX_8_7964.sorted.filtered_peak_2024
chr1	172666753	172667135	383	25.36	5.31000	2.50053	2.88718	C7Y8YACXX_8_7964.sorted.filtered_peak_2025
chr1	172668083	172668746	664	32.87	8.81890	3.00784	6.20910	C7Y8YACXX_8_7964.sorted.filtered_peak_2026
chr1	172677540	172678072	533	31.53	10.65426	3.64267	7.92810	C7Y8YACXX_8_7964.sorted.filtered_peak_2027
chr1	172688895	172689144	250	17.69	4.93721	2.79891	2.54143	C7Y8YACXX_8_7964.sorted.filtered_peak_2028
chr1	172714245	172714622	378	19.23	4.14817	2.39889	1.85888	C7Y8YACXX_8_7964.sorted.filtered_peak_2029
chr1	172715376	172715819	444	27.32	8.29224	3.26151	5.67888	C7Y8YACXX_8_7964.sorted.filtered_peak_2030
chr1	172788148	172788634	487	18.30	4.90804	2.72431	2.53557	C7Y8YACXX_8_7964.sorted.filtered_peak_2031
chr1	172814528	172814900	373	16.15	5.28400	3.05831	2.86551	C7Y8YACXX_8_7964.sorted.filtered_peak_2032
chr1	172844003	172844283	281	14.21	4.38612	2.81116	2.05470	C7Y8YACXX_8_7964.sorted.filtered_peak_2033
chr1	172863797	172864082	286	17.76	4.19425	2.49902	1.87971	C7Y8YACXX_8_7964.sorted.filtered_peak_2034
chr1	172864277	172864612	336	23.42	7.48715	3.30421	4.91227	C7Y8YACXX_8_7964.sorted.filtered_peak_2035
chr1	173300413	173300813	401	12.80	3.58902	2.54963	1.35158	C7Y8YACXX_8_7964.sorted.filtered_peak_2036
chr1	173379611	173380044	434	19.84	5.01946	2.67572	2.63536	C7Y8YACXX_8_7964.sorted.filtered_peak_2037
chr1	173445712	173446977	1266	40.84	11.49780	3.33572	8.70929	C7Y8YACXX_8_7964.sorted.filtered_peak_2038
chr1	173539577	173540035	459	12.58	3.47579	2.50934	1.25804	C7Y8YACXX_8_7964.sorted.filtered_peak_2039
chr1	173683846	173684833	988	36.04	12.42362	3.75471	9.63331	C7Y8YACXX_8_7964.sorted.filtered_peak_2040
chr1	173793193	173794442	1250	55.61	20.62776	4.20362	17.49495	C7Y8YACXX_8_7964.sorted.filtered_peak_2041
chr1	173836771	173838311	1541	69.44	18.19838	3.15968	15.17978	C7Y8YACXX_8_7964.sorted.filtered_peak_2042
chr1	173990787	173992153	1367	35.57	11.15855	3.42774	8.42311	C7Y8YACXX_8_7964.sorted.filtered_peak_2043
chr1	174122331	174122986	656	20.52	5.70877	2.88928	3.25404	C7Y8YACXX_8_7964.sorted.filtered_peak_2044
chr1	174128000	174129237	1238	55.75	16.95031	3.57343	13.95146	C7Y8YACXX_8_7964.sorted.filtered_peak_2045
chr1	174174015	174174433	419	14.95	4.82133	2.94767	2.44528	C7Y8YACXX_8_7964.sorted.filtered_peak_2046
chr1	174739083	174739666	584	13.79	3.83397	2.59627	1.56754	C7Y8YACXX_8_7964.sorted.filtered_peak_2047
chr1	174768495	174769303	809	25.33	7.50834	3.15795	4.94261	C7Y8YACXX_8_7964.sorted.filtered_peak_2048
chr1	174933576	174934441	866	38.53	7.52417	2.50841	4.98493	C7Y8YACXX_8_7964.sorted.filtered_peak_2049
chr1	174937791	174938157	367	38.02	6.71336	2.40182	4.19012	C7Y8YACXX_8_7964.sorted.filtered_peak_2050
chr1	174967958	174969820	1863	74.36	21.08071	3.31935	17.94711	C7Y8YACXX_8_7964.sorted.filtered_peak_2051
chr1	174992190	174992937	748	45.35	19.00769	4.62681	15.93665	C7Y8YACXX_8_7964.sorted.filtered_peak_2052
chr1	175161949	175162295	347	24.38	3.93667	2.13697	1.65764	C7Y8YACXX_8_7964.sorted.filtered_peak_2053
chr1	175178087	175179118	1032	30.73	9.91775	3.40820	7.25176	C7Y8YACXX_8_7964.sorted.filtered_peak_2054
chr1	175288605	175289054	450	16.14	3.76104	2.41750	1.50440	C7Y8YACXX_8_7964.sorted.filtered_peak_2055
chr1	175440214	175440534	321	18.66	5.35531	2.87922	2.93710	C7Y8YACXX_8_7964.sorted.filtered_peak_2056
chr1	175569769	175570494	726	17.97	3.89870	2.37736	1.62079	C7Y8YACXX_8_7964.sorted.filtered_peak_2057
chr1	176155708	176155957	250	14.06	4.28648	2.78180	1.96260	C7Y8YACXX_8_7964.sorted.filtered_peak_2058
chr1	176175632	176177090	1459	60.71	21.71324	4.01411	18.54708	C7Y8YACXX_8_7964.sorted.filtered_peak_2059
chr1	177150643	177150926	284	12.67	3.47967	2.50697	1.26777	C7Y8YACXX_8_7964.sorted.filtered_peak_2060
chr1	178511214	178512039	826	24.19	6.27648	2.82337	3.79791	C7Y8YACXX_8_7964.sorted.filtered_peak_2061
chr1	178693870	178694489	620	17.67	4.93540	2.78732	2.55288	C7Y8YACXX_8_7964.sorted.filtered_peak_2062
chr1	178834152	178834444	293	14.08	4.09350	2.69230	1.79847	C7Y8YACXX_8_7964.sorted.filtered_peak_2063
chr1	178972061	178972496	436	13.88	3.97308	2.65592	1.68716	C7Y8YACXX_8_7964.sorted.filtered_peak_2064
chr1	178994525	178995703	1179	32.58	7.93820	2.86273	5.35086	C7Y8YACXX_8_7964.sorted.filtered_peak_2065
chr1	179006051	179006490	440	17.70	5.14939	2.85797	2.75732	C7Y8YACXX_8_7964.sorted.filtered_peak_2066
chr1	179050400	179051507	1108	23.98	5.60179	2.63297	3.16814	C7Y8YACXX_8_7964.sorted.filtered_peak_2067
chr1	179051872	179052180	309	19.04	3.16549	2.06571	1.01623	C7Y8YACXX_8_7964.sorted.filtered_peak_2068
chr1	179098828	179099151	324	21.32	7.07481	3.29599	4.54091	C7Y8YACXX_8_7964.sorted.filtered_peak_2069
chr1	179197883	179199186	1304	19.07	4.73251	2.62126	2.36677	C7Y8YACXX_8_7964.sorted.filtered_peak_2070
chr1	179262445	179263340	896	32.73	10.14415	3.42487	7.44180	C7Y8YACXX_8_7964.sorted.filtered_peak_2071
chr1	179268074	179268349	276	24.45	6.92373	3.05558	4.37663	C7Y8YACXX_8_7964.sorted.filtered_peak_2072
chr1	179334679	179335466	788	46.68	19.31771	4.60969	16.24202	C7Y8YACXX_8_7964.sorted.filtered_peak_2073
chr1	179678631	179679235	605	16.44	4.57623	2.72553	2.22753	C7Y8YACXX_8_7964.sorted.filtered_peak_2074
chr1	179783720	179784496	777	24.02	6.24582	2.81874	3.77447	C7Y8YACXX_8_7964.sorted.filtered_peak_2075
chr1	179800616	179801225	610	14.22	3.85012	2.57227	1.58225	C7Y8YACXX_8_7964.sorted.filtered_peak_2076
chr1	179846780	179847182	403	35.40	6.75383	2.47895	4.23308	C7Y8YACXX_8_7964.sorted.filtered_peak_2077
chr1	179851101	179852521	1421	61.62	19.46531	3.66801	16.38065	C7Y8YACXX_8_7964.sorted.filtered_peak_2078
chr1	179923272	179924559	1288	55.65	19.98071	3.90729	16.88815	C7Y8YACXX_8_7964.sorted.filtered_peak_2079
chr1	180123370	180124436	1067	44.17	13.06274	3.42821	10.23533	C7Y8YACXX_8_7964.sorted.filtered_peak_2080
chr1	180182843	180183103	261	14.45	3.99518	2.62738	1.69783	C7Y8YACXX_8_7964.sorted.filtered_peak_2081
chr1	180199744	180200158	415	17.66	3.57974	2.27122	1.34593	C7Y8YACXX_8_7964.sorted.filtered_peak_2082
chr1	180471296	180472331	1036	47.05	17.62252	4.20819	14.60928	C7Y8YACXX_8_7964.sorted.filtered_peak_2083
chr1	180484974	180485285	312	16.21	4.92869	2.89571	2.54174	C7Y8YACXX_8_7964.sorted.filtered_peak_2084
chr1	180554735	180555079	345	20.10	6.96197	3.40061	4.41489	C7Y8YACXX_8_7964.sorted.filtered_peak_2085
chr1	180600833	180601756	924	44.39	16.36027	4.07670	13.39786	C7Y8YACXX_8_7964.sorted.filtered_peak_2086
chr1	180923225	180923666	442	20.18	6.48931	3.20613	3.97940	C7Y8YACXX_8_7964.sorted.filtered_peak_2087
chr1	180950738	180951163	426	18.38	4.97300	2.74621	2.59114	C7Y8YACXX_8_7964.sorted.filtered_peak_2088
chr1	180991248	180992516	1269	42.95	11.21507	3.10619	8.46059	C7Y8YACXX_8_7964.sorted.filtered_peak_2089
chr1	181002460	181003428	969	31.87	10.61810	3.52189	7.92203	C7Y8YACXX_8_7964.sorted.filtered_peak_2090
chr1	181013756	181014005	250	14.45	4.50322	2.85496	2.14902	C7Y8YACXX_8_7964.sorted.filtered_peak_2091
chr1	181031128	181031425	298	14.83	4.12447	2.65599	1.81557	C7Y8YACXX_8_7964.sorted.filtered_peak_2092
chr1	181031794	181032572	779	15.56	4.43456	2.72961	2.10569	C7Y8YACXX_8_7964.sorted.filtered_peak_2093
chr1	181057559	181059686	2128	43.08	8.48654	2.54434	5.88784	C7Y8YACXX_8_7964.sorted.filtered_peak_2094
chr1	181073797	181075064	1268	45.20	10.06869	2.80378	7.37602	C7Y8YACXX_8_7964.sorted.filtered_peak_2095
chr1	181103737	181104049	313	27.85	6.90450	2.81483	4.38502	C7Y8YACXX_8_7964.sorted.filtered_peak_2096
chr1	181110594	181111013	420	27.32	6.11012	2.63540	3.62949	C7Y8YACXX_8_7964.sorted.filtered_peak_2097
chr1	181111534	181111898	365	25.48	5.65491	2.58158	3.22228	C7Y8YACXX_8_7964.sorted.filtered_peak_2098
chr1	181118666	181119291	626	26.87	8.19197	3.24353	5.59095	C7Y8YACXX_8_7964.sorted.filtered_peak_2099
chr1	181128504	181129283	780	17.29	4.41829	2.60999	2.08437	C7Y8YACXX_8_7964.sorted.filtered_peak_2100
chr1	181135567	181135834	268	15.15	3.87379	2.52497	1.59486	C7Y8YACXX_8_7964.sorted.filtered_peak_2101
chr1	181159026	181159275	250	16.73	4.65669	2.74837	2.29180	C7Y8YACXX_8_7964.sorted.filtered_peak_2102
chr1	181234192	181234441	250	14.57	4.57238	2.87703	2.21090	C7Y8YACXX_8_7964.sorted.filtered_peak_2103
chr1	181338258	181338571	314	12.77	3.57541	2.54373	1.34251	C7Y8YACXX_8_7964.sorted.filtered_peak_2104
chr1	181365409	181365658	250	14.25	3.25217	2.30606	1.09114	C7Y8YACXX_8_7964.sorted.filtered_peak_2105
chr1	181394040	181394413	374	17.83	4.81308	2.73028	2.43637	C7Y8YACXX_8_7964.sorted.filtered_peak_2106
chr1	181998583	181999465	883	53.91	23.40759	4.89048	20.16249	C7Y8YACXX_8_7964.sorted.filtered_peak_2107
chr1	182118487	182118740	254	16.02	4.19382	2.60453	1.87993	C7Y8YACXX_8_7964.sorted.filtered_peak_2108
chr1	182228426	182228923	498	16.26	4.90956	2.87614	2.53579	C7Y8YACXX_8_7964.sorted.filtered_peak_2109
chr1	182360555	182361125	571	28.22	7.72226	3.01406	5.15848	C7Y8YACXX_8_7964.sorted.filtered_peak_2110
chr1	182399817	182400140	324	26.07	8.91251	3.56459	6.26073	C7Y8YACXX_8_7964.sorted.filtered_peak_2111
chr1	182557783	182558812	1030	19.04	5.11900	2.76156	2.72303	C7Y8YACXX_8_7964.sorted.filtered_peak_2112
chr1	182573283	182573777	495	40.33	10.05014	2.98831	7.35482	C7Y8YACXX_8_7964.sorted.filtered_peak_2113
chr1	182583906	182584587	682	33.20	6.71310	2.53592	4.20621	C7Y8YACXX_8_7964.sorted.filtered_peak_2114
chr1	182584886	182585683	798	37.51	9.28265	2.91370	6.64587	C7Y8YACXX_8_7964.sorted.filtered_peak_2115
chr1	182598774	182599348	575	26.41	7.80105	3.17254	5.21851	C7Y8YACXX_8_7964.sorted.filtered_peak_2116
chr1	182751273	182751843	571	19.27	4.27476	2.44613	1.95575	C7Y8YACXX_8_7964.sorted.filtered_peak_2117
chr1	182758385	182759250	866	34.12	9.75992	3.22801	7.07752	C7Y8YACXX_8_7964.sorted.filtered_peak_2118
chr1	182808113	182809327	1215	58.34	20.74245	3.96839	17.60534	C7Y8YACXX_8_7964.sorted.filtered_peak_2119
chr1	182956156	182956478	323	12.60	3.48502	2.51325	1.26365	C7Y8YACXX_8_7964.sorted.filtered_peak_2120
chr1	183163933	183164403	471	22.48	7.41228	3.33515	4.85140	C7Y8YACXX_8_7964.sorted.filtered_peak_2121
chr1	183439975	183442064	2090	51.21	11.18094	2.75282	8.45173	C7Y8YACXX_8_7964.sorted.filtered_peak_2122
chr1	183467599	183467904	306	16.81	5.26896	2.98376	2.85825	C7Y8YACXX_8_7964.sorted.filtered_peak_2123
chr1	183559520	183559831	312	18.42	5.09482	2.80529	2.68905	C7Y8YACXX_8_7964.sorted.filtered_peak_2124
chr1	183602743	183603051	309	31.46	4.27415	2.03599	1.95935	C7Y8YACXX_8_7964.sorted.filtered_peak_2125
chr1	183604336	183605528	1193	54.16	16.74360	3.47815	13.78833	C7Y8YACXX_8_7964.sorted.filtered_peak_2126
chr1	183654299	183654582	284	14.18	4.35668	2.80511	2.02278	C7Y8YACXX_8_7964.sorted.filtered_peak_2127
chr1	183774223	183774764	542	19.98	6.01007	3.04196	3.53069	C7Y8YACXX_8_7964.sorted.filtered_peak_2128
chr1	183811708	183812191	484	17.05	4.68619	2.73242	2.32929	C7Y8YACXX_8_7964.sorted.filtered_peak_2129
chr1	183884991	183885608	618	32.59	11.97274	3.88990	9.20207	C7Y8YACXX_8_7964.sorted.filtered_peak_2130
chr1	183925493	183926266	774	43.28	16.48347	4.19587	13.51858	C7Y8YACXX_8_7964.sorted.filtered_peak_2131
chr1	184020348	184021373	1026	29.44	9.23170	3.35960	6.58664	C7Y8YACXX_8_7964.sorted.filtered_peak_2132
chr1	184129366	184129807	442	34.46	9.32031	3.10882	6.65792	C7Y8YACXX_8_7964.sorted.filtered_peak_2133
chr1	184130373	184130625	253	27.03	5.49323	2.48954	3.04738	C7Y8YACXX_8_7964.sorted.filtered_peak_2134
chr1	184291288	184291537	250	13.23	3.81166	2.62898	1.53548	C7Y8YACXX_8_7964.sorted.filtered_peak_2135
chr1	184355868	184356523	656	28.05	6.37072	2.67418	3.87284	C7Y8YACXX_8_7964.sorted.filtered_peak_2136
chr1	184356867	184357141	275	23.59	4.20742	2.24477	1.89007	C7Y8YACXX_8_7964.sorted.filtered_peak_2137
chr1	184460726	184461390	665	25.75	7.17842	2.95931	4.66619	C7Y8YACXX_8_7964.sorted.filtered_peak_2138
chr1	184712176	184712528	353	23.61	6.22184	2.85302	3.74031	C7Y8YACXX_8_7964.sorted.filtered_peak_2139
chr1	184715154	184715493	340	22.33	5.24639	2.62271	2.82997	C7Y8YACXX_8_7964.sorted.filtered_peak_2140
chr1	184723168	184724801	1634	57.05	18.25058	3.58443	15.21921	C7Y8YACXX_8_7964.sorted.filtered_peak_2141
chr1	184774770	184775385	616	17.44	4.91148	2.79194	2.53337	C7Y8YACXX_8_7964.sorted.filtered_peak_2142
chr1	184809723	184810173	451	23.49	6.41928	2.90001	3.94838	C7Y8YACXX_8_7964.sorted.filtered_peak_2143
chr1	184812872	184813579	708	21.23	7.02079	3.25822	4.50544	C7Y8YACXX_8_7964.sorted.filtered_peak_2144
chr1	184835904	184836741	838	27.54	7.15563	2.91027	4.61003	C7Y8YACXX_8_7964.sorted.filtered_peak_2145
chr1	184859484	184860187	704	27.54	7.61996	3.03161	5.05453	C7Y8YACXX_8_7964.sorted.filtered_peak_2146
chr1	184861250	184861707	458	21.65	4.71546	2.48051	2.35118	C7Y8YACXX_8_7964.sorted.filtered_peak_2147
chr1	184899408	184899690	283	12.43	3.39657	2.48166	1.19123	C7Y8YACXX_8_7964.sorted.filtered_peak_2148
chr1	184942711	184943931	1221	29.10	6.43526	2.63372	3.93620	C7Y8YACXX_8_7964.sorted.filtered_peak_2149
chr1	184951306	184951602	297	18.99	5.66712	2.97365	3.22421	C7Y8YACXX_8_7964.sorted.filtered_peak_2150
chr1	185014253	185015262	1010	26.68	6.46865	2.74187	3.98229	C7Y8YACXX_8_7964.sorted.filtered_peak_2151
chr1	185125486	185127157	1672	54.55	14.85238	3.14987	11.99618	C7Y8YACXX_8_7964.sorted.filtered_peak_2152
chr1	185285202	185287353	2152	50.44	11.18844	2.76593	8.46926	C7Y8YACXX_8_7964.sorted.filtered_peak_2153
chr1	185307750	185308688	939	26.88	8.04065	3.23624	5.43046	C7Y8YACXX_8_7964.sorted.filtered_peak_2154
chr1	185389668	185390486	819	26.25	6.99422	2.92148	4.46849	C7Y8YACXX_8_7964.sorted.filtered_peak_2155
chr1	185408880	185409653	774	36.41	12.48500	3.80832	9.66647	C7Y8YACXX_8_7964.sorted.filtered_peak_2156
chr1	185489825	185490181	357	12.90	3.64267	2.56893	1.39551	C7Y8YACXX_8_7964.sorted.filtered_peak_2157
chr1	185528791	185529579	789	29.10	8.57097	3.19284	5.95707	C7Y8YACXX_8_7964.sorted.filtered_peak_2158
chr1	185536088	185536767	680	23.97	6.98436	3.07113	4.45446	C7Y8YACXX_8_7964.sorted.filtered_peak_2159
chr1	185876255	185876574	320	12.00	3.17082	2.40192	1.00298	C7Y8YACXX_8_7964.sorted.filtered_peak_2160
chr1	186343739	186345120	1382	66.81	23.29852	3.95942	20.06033	C7Y8YACXX_8_7964.sorted.filtered_peak_2161
chr1	186587508	186587949	442	25.03	8.80557	3.57548	6.17870	C7Y8YACXX_8_7964.sorted.filtered_peak_2162
chr1	186590170	186590474	305	15.32	3.74946	2.45829	1.50742	C7Y8YACXX_8_7964.sorted.filtered_peak_2163
chr1	186649216	186650035	820	25.39	6.78366	2.93627	4.25701	C7Y8YACXX_8_7964.sorted.filtered_peak_2164
chr1	186762188	186762591	404	15.67	4.86294	2.91392	2.48011	C7Y8YACXX_8_7964.sorted.filtered_peak_2165
chr1	186798231	186798555	325	14.91	3.89897	2.55142	1.62167	C7Y8YACXX_8_7964.sorted.filtered_peak_2166
chr1	191685238	191685487	250	13.29	3.84920	2.64097	1.56951	C7Y8YACXX_8_7964.sorted.filtered_peak_2167
chr1	192446934	192447257	324	13.82	3.93933	2.64453	1.65871	C7Y8YACXX_8_7964.sorted.filtered_peak_2168
chr1	192485675	192486377	703	43.71	15.94605	4.04535	13.00153	C7Y8YACXX_8_7964.sorted.filtered_peak_2169
chr1	192499449	192499797	349	20.71	6.19743	3.04095	3.71737	C7Y8YACXX_8_7964.sorted.filtered_peak_2170
chr1	192500153	192500419	267	16.84	4.16884	2.54227	1.85667	C7Y8YACXX_8_7964.sorted.filtered_peak_2171
chr1	192508064	192508488	425	23.93	6.70903	2.99144	4.19335	C7Y8YACXX_8_7964.sorted.filtered_peak_2172
chr1	192514151	192514408	258	18.87	3.48825	2.18588	1.28328	C7Y8YACXX_8_7964.sorted.filtered_peak_2173
chr1	192519936	192520341	406	25.68	5.11915	2.43194	2.71539	C7Y8YACXX_8_7964.sorted.filtered_peak_2174
chr1	192528499	192528951	453	18.80	4.06901	2.39756	1.77212	C7Y8YACXX_8_7964.sorted.filtered_peak_2175
chr1	192544508	192545141	634	41.93	10.88014	3.10246	8.14239	C7Y8YACXX_8_7964.sorted.filtered_peak_2176
chr1	192774999	192775358	360	41.68	8.58421	2.63413	5.96864	C7Y8YACXX_8_7964.sorted.filtered_peak_2177
chr1	192777656	192778729	1074	44.03	9.18058	2.70750	6.51101	C7Y8YACXX_8_7964.sorted.filtered_peak_2178
chr1	193027684	193029260	1577	48.04	14.27705	3.31733	11.41740	C7Y8YACXX_8_7964.sorted.filtered_peak_2179
chr1	193039352	193039657	306	14.27	3.99721	2.63806	1.70436	C7Y8YACXX_8_7964.sorted.filtered_peak_2180
chr1	193073751	193074842	1092	27.55	8.46692	3.29305	5.84702	C7Y8YACXX_8_7964.sorted.filtered_peak_2181
chr1	193090731	193092026	1296	55.31	19.41933	4.01746	16.34864	C7Y8YACXX_8_7964.sorted.filtered_peak_2182
chr1	193110976	193111263	288	20.60	7.16838	3.42288	4.61857	C7Y8YACXX_8_7964.sorted.filtered_peak_2183
chr1	193155485	193155771	287	18.68	4.01509	2.38348	1.72671	C7Y8YACXX_8_7964.sorted.filtered_peak_2184
chr1	193210200	193210825	626	22.18	5.81161	2.81116	3.35519	C7Y8YACXX_8_7964.sorted.filtered_peak_2185
chr1	193280281	193280813	533	21.80	6.11425	2.94004	3.63411	C7Y8YACXX_8_7964.sorted.filtered_peak_2186
chr1	193387495	193387911	417	15.34	3.96877	2.55286	1.67829	C7Y8YACXX_8_7964.sorted.filtered_peak_2187
chr1	193400097	193400346	250	13.00	3.69375	2.58669	1.43888	C7Y8YACXX_8_7964.sorted.filtered_peak_2188
chr1	193417882	193418562	681	15.45	5.18944	3.03996	2.80306	C7Y8YACXX_8_7964.sorted.filtered_peak_2189
chr1	193448289	193448876	588	30.40	10.86365	3.78230	8.13656	C7Y8YACXX_8_7964.sorted.filtered_peak_2190
chr1	193506862	193507116	255	20.18	4.42252	2.45708	2.07918	C7Y8YACXX_8_7964.sorted.filtered_peak_2191
chr1	193509564	193509969	406	21.01	4.86842	2.56552	2.48339	C7Y8YACXX_8_7964.sorted.filtered_peak_2192
chr1	193538849	193539283	435	14.60	4.61189	2.88213	2.25913	C7Y8YACXX_8_7964.sorted.filtered_peak_2193
chr1	194258594	194258980	387	15.15	4.86743	2.95813	2.49170	C7Y8YACXX_8_7964.sorted.filtered_peak_2194
chr1	195164566	195164991	426	23.74	7.93030	3.44052	5.32694	C7Y8YACXX_8_7964.sorted.filtered_peak_2195
chr1	196578024	196578309	286	14.47	4.27219	2.74757	1.95084	C7Y8YACXX_8_7964.sorted.filtered_peak_2196
chr1	196620902	196621290	389	24.96	7.44827	3.17470	4.87727	C7Y8YACXX_8_7964.sorted.filtered_peak_2197
chr1	197115317	197116380	1064	30.48	8.32525	3.01358	5.74561	C7Y8YACXX_8_7964.sorted.filtered_peak_2198
chr1	197169944	197171027	1084	54.33	19.66409	4.04412	16.57445	C7Y8YACXX_8_7964.sorted.filtered_peak_2199
chr1	197366835	197367119	285	13.84	3.98665	2.66383	1.70268	C7Y8YACXX_8_7964.sorted.filtered_peak_2200
chr1	197418937	197419186	250	13.70	4.07965	2.71676	1.77364	C7Y8YACXX_8_7964.sorted.filtered_peak_2201
chr1	197618231	197618492	262	12.19	3.27080	2.43768	1.08517	C7Y8YACXX_8_7964.sorted.filtered_peak_2202
chr1	197743788	197744037	250	32.47	5.35102	2.25675	2.93703	C7Y8YACXX_8_7964.sorted.filtered_peak_2203
chr1	197744278	197745893	1616	41.15	9.51441	2.78189	6.87261	C7Y8YACXX_8_7964.sorted.filtered_peak_2204
chr1	197837984	197838620	637	14.94	4.04724	2.61090	1.75825	C7Y8YACXX_8_7964.sorted.filtered_peak_2205
chr1	197871414	197872443	1030	36.19	10.83762	3.33635	8.11442	C7Y8YACXX_8_7964.sorted.filtered_peak_2206
chr1	197918201	197918912	712	18.26	5.34488	2.90870	2.92650	C7Y8YACXX_8_7964.sorted.filtered_peak_2207
chr1	198125464	198127151	1688	37.48	6.88710	2.44205	4.36152	C7Y8YACXX_8_7964.sorted.filtered_peak_2208
chr1	198127769	198128513	745	34.56	5.45730	2.22238	3.03321	C7Y8YACXX_8_7964.sorted.filtered_peak_2209
chr1	198136623	198137139	517	29.83	8.45286	3.14548	5.83128	C7Y8YACXX_8_7964.sorted.filtered_peak_2210
chr1	198157006	198157603	598	26.89	10.48654	3.87003	7.81099	C7Y8YACXX_8_7964.sorted.filtered_peak_2211
chr1	198525957	198526481	525	28.22	9.51581	3.50140	6.87014	C7Y8YACXX_8_7964.sorted.filtered_peak_2212
chr1	198533821	198534160	340	15.49	5.16307	3.04688	2.76286	C7Y8YACXX_8_7964.sorted.filtered_peak_2213
chr1	198590084	198590993	910	41.49	10.62776	3.08149	7.89068	C7Y8YACXX_8_7964.sorted.filtered_peak_2214
chr1	198625637	198626076	440	32.98	7.03119	2.62746	4.49797	C7Y8YACXX_8_7964.sorted.filtered_peak_2215
chr1	198626657	198627049	393	26.30	4.54592	2.24233	2.20495	C7Y8YACXX_8_7964.sorted.filtered_peak_2216
chr1	198638167	198638481	315	25.97	6.19024	2.73244	3.69679	C7Y8YACXX_8_7964.sorted.filtered_peak_2217
chr1	198648869	198649185	317	34.38	5.45583	2.23298	3.02632	C7Y8YACXX_8_7964.sorted.filtered_peak_2218
chr1	198650896	198651572	677	55.45	16.69208	3.54199	13.71123	C7Y8YACXX_8_7964.sorted.filtered_peak_2219
chr1	198904023	198904555	533	20.59	4.52941	2.46997	2.18008	C7Y8YACXX_8_7964.sorted.filtered_peak_2220
chr1	198904729	198905017	289	22.10	5.73326	2.80175	3.27578	C7Y8YACXX_8_7964.sorted.filtered_peak_2221
chr1	198906569	198906827	259	19.02	4.27005	2.46207	1.94392	C7Y8YACXX_8_7964.sorted.filtered_peak_2222
chr1	199010479	199011113	635	32.03	11.63414	3.79789	8.88673	C7Y8YACXX_8_7964.sorted.filtered_peak_2223
chr1	199058843	199059434	592	18.36	6.19197	3.23173	3.71029	C7Y8YACXX_8_7964.sorted.filtered_peak_2224
chr1	199070519	199070807	289	14.08	4.30275	2.78612	1.97614	C7Y8YACXX_8_7964.sorted.filtered_peak_2225
chr1	199706018	199706286	269	12.73	3.55266	2.53667	1.32137	C7Y8YACXX_8_7964.sorted.filtered_peak_2226
chr1	200098599	200099060	462	17.20	5.20856	2.93468	2.79740	C7Y8YACXX_8_7964.sorted.filtered_peak_2227
chr1	200123192	200123679	488	39.08	13.85035	3.95586	10.97488	C7Y8YACXX_8_7964.sorted.filtered_peak_2228
chr1	200195341	200195691	351	18.58	5.21565	2.84425	2.79724	C7Y8YACXX_8_7964.sorted.filtered_peak_2229
chr1	200271487	200272113	627	17.00	3.78987	2.38204	1.53191	C7Y8YACXX_8_7964.sorted.filtered_peak_2230
chr1	200378719	200379629	911	48.51	16.69737	3.90318	13.72381	C7Y8YACXX_8_7964.sorted.filtered_peak_2231
chr1	200407025	200407307	283	19.81	5.81569	2.98535	3.34980	C7Y8YACXX_8_7964.sorted.filtered_peak_2232
chr1	200442843	200443281	439	20.21	5.82343	2.95285	3.35801	C7Y8YACXX_8_7964.sorted.filtered_peak_2233
chr1	200452643	200453042	400	18.07	4.87116	2.73061	2.49828	C7Y8YACXX_8_7964.sorted.filtered_peak_2234
chr1	200457870	200458201	332	18.43	5.27758	2.86826	2.86342	C7Y8YACXX_8_7964.sorted.filtered_peak_2235
chr1	200499861	200500286	426	15.79	5.22147	3.05441	2.81624	C7Y8YACXX_8_7964.sorted.filtered_peak_2236
chr1	200589536	200590488	953	30.20	9.43473	3.37041	6.77079	C7Y8YACXX_8_7964.sorted.filtered_peak_2237
chr1	200597420	200597930	511	20.44	5.56599	2.83758	3.12825	C7Y8YACXX_8_7964.sorted.filtered_peak_2238
chr1	200622211	200622466	256	13.64	4.04575	2.70457	1.74617	C7Y8YACXX_8_7964.sorted.filtered_peak_2239
chr1	200638419	200639531	1113	45.01	16.19444	4.02712	13.24403	C7Y8YACXX_8_7964.sorted.filtered_peak_2240
chr1	200707913	200708309	397	19.80	4.78926	2.60181	2.41561	C7Y8YACXX_8_7964.sorted.filtered_peak_2241
chr1	200857326	200857795	470	19.45	4.58392	2.55171	2.22552	C7Y8YACXX_8_7964.sorted.filtered_peak_2242
chr1	200874728	200875312	585	24.33	7.40041	3.19877	4.83712	C7Y8YACXX_8_7964.sorted.filtered_peak_2243
chr1	200988522	200988970	449	43.51	9.71105	2.78741	7.03648	C7Y8YACXX_8_7964.sorted.filtered_peak_2244
chr1	200992626	200993022	397	32.79	5.35945	2.25361	2.94000	C7Y8YACXX_8_7964.sorted.filtered_peak_2245
chr1	201083264	201083793	530	20.51	5.11135	2.67451	2.70779	C7Y8YACXX_8_7964.sorted.filtered_peak_2246
chr1	201123222	201123992	771	28.37	7.90909	3.06672	5.32780	C7Y8YACXX_8_7964.sorted.filtered_peak_2247
chr1	201139795	201140183	389	16.97	3.93723	2.44492	1.65405	C7Y8YACXX_8_7964.sorted.filtered_peak_2248
chr1	201404804	201405104	301	17.63	6.52417	3.44237	4.01693	C7Y8YACXX_8_7964.sorted.filtered_peak_2249
chr1	201438077	201438566	490	21.06	5.79888	2.88578	3.33782	C7Y8YACXX_8_7964.sorted.filtered_peak_2250
chr1	201449640	201450047	408	25.11	5.58175	2.58607	3.13817	C7Y8YACXX_8_7964.sorted.filtered_peak_2251
chr1	201451284	201451543	260	26.52	6.57445	2.82568	4.04862	C7Y8YACXX_8_7964.sorted.filtered_peak_2252
chr1	201475923	201476676	754	25.06	7.50346	3.13878	4.95490	C7Y8YACXX_8_7964.sorted.filtered_peak_2253
chr1	201482091	201482345	255	17.76	5.98822	3.20750	3.51572	C7Y8YACXX_8_7964.sorted.filtered_peak_2254
chr1	201528850	201529126	277	13.25	3.29305	2.38185	1.11199	C7Y8YACXX_8_7964.sorted.filtered_peak_2255
chr1	201797857	201798919	1063	43.79	14.05691	3.58220	11.19822	C7Y8YACXX_8_7964.sorted.filtered_peak_2256
chr1	201865050	201865367	318	20.12	5.54769	2.85307	3.10960	C7Y8YACXX_8_7964.sorted.filtered_peak_2257
chr1	201924250	201925218	969	46.16	19.31228	4.41335	16.25284	C7Y8YACXX_8_7964.sorted.filtered_peak_2258
chr1	201951455	201952312	858	25.72	9.00416	3.61041	6.34938	C7Y8YACXX_8_7964.sorted.filtered_peak_2259
chr1	202113129	202114163	1035	23.14	4.56051	2.36577	2.21164	C7Y8YACXX_8_7964.sorted.filtered_peak_2260
chr1	202114399	202114652	254	24.78	5.25820	2.51201	2.83847	C7Y8YACXX_8_7964.sorted.filtered_peak_2261
chr1	202134729	202135092	364	30.53	4.79578	2.18387	2.42456	C7Y8YACXX_8_7964.sorted.filtered_peak_2262
chr1	202146586	202146835	250	13.78	3.67294	2.52417	1.42341	C7Y8YACXX_8_7964.sorted.filtered_peak_2263
chr1	202153836	202154085	250	13.53	3.66425	2.53731	1.41942	C7Y8YACXX_8_7964.sorted.filtered_peak_2264
chr1	202170490	202170750	261	18.88	5.03418	2.75677	2.63006	C7Y8YACXX_8_7964.sorted.filtered_peak_2265
chr1	202264662	202265016	355	26.20	10.04183	3.91314	7.34075	C7Y8YACXX_8_7964.sorted.filtered_peak_2266
chr1	202310760	202311571	812	43.48	16.80878	4.22913	13.83265	C7Y8YACXX_8_7964.sorted.filtered_peak_2267
chr1	202317451	202318730	1280	42.97	15.71508	3.82221	12.81744	C7Y8YACXX_8_7964.sorted.filtered_peak_2268
chr1	202569315	202569572	258	14.98	4.39454	2.76028	2.05812	C7Y8YACXX_8_7964.sorted.filtered_peak_2269
chr1	202593850	202594162	313	14.40	4.09926	2.67857	1.78940	C7Y8YACXX_8_7964.sorted.filtered_peak_2270
chr1	202598381	202598678	298	19.93	7.20179	3.51360	4.64485	C7Y8YACXX_8_7964.sorted.filtered_peak_2271
chr1	202779723	202780348	626	43.63	11.35638	3.09801	8.60674	C7Y8YACXX_8_7964.sorted.filtered_peak_2272
chr1	202803817	202805068	1252	23.32	5.78386	2.72832	3.33431	C7Y8YACXX_8_7964.sorted.filtered_peak_2273
chr1	202806165	202806421	257	19.27	3.64475	2.22560	1.41035	C7Y8YACXX_8_7964.sorted.filtered_peak_2274
chr1	202817452	202817938	487	17.07	4.72901	2.73916	2.37094	C7Y8YACXX_8_7964.sorted.filtered_peak_2275
chr1	202830247	202831250	1004	16.02	4.21203	2.60320	1.90633	C7Y8YACXX_8_7964.sorted.filtered_peak_2276
chr1	202857569	202858696	1128	66.44	26.74522	4.55168	23.36608	C7Y8YACXX_8_7964.sorted.filtered_peak_2277
chr1	202895727	202896739	1013	36.49	13.41464	3.95458	10.57409	C7Y8YACXX_8_7964.sorted.filtered_peak_2278
chr1	202926947	202927990	1044	29.54	8.05505	3.02254	5.46689	C7Y8YACXX_8_7964.sorted.filtered_peak_2279
chr1	202936074	202937306	1233	30.26	7.48543	2.76957	4.97531	C7Y8YACXX_8_7964.sorted.filtered_peak_2280
chr1	202968583	202968926	344	13.55	3.62828	2.51852	1.38958	C7Y8YACXX_8_7964.sorted.filtered_peak_2281
chr1	202976022	202976973	952	33.21	11.77291	3.68744	9.03285	C7Y8YACXX_8_7964.sorted.filtered_peak_2282
chr1	202995336	202995954	619	26.67	8.64332	3.37151	6.03481	C7Y8YACXX_8_7964.sorted.filtered_peak_2283
chr1	203236467	203236937	471	33.63	10.99048	3.57334	8.25528	C7Y8YACXX_8_7964.sorted.filtered_peak_2284
chr1	203240263	203240566	304	25.18	3.99344	2.12536	1.71360	C7Y8YACXX_8_7964.sorted.filtered_peak_2285
chr1	203242238	203242525	288	28.10	5.38152	2.41364	2.95185	C7Y8YACXX_8_7964.sorted.filtered_peak_2286
chr1	203247186	203247577	392	22.40	5.19999	2.60035	2.79138	C7Y8YACXX_8_7964.sorted.filtered_peak_2287
chr1	203256285	203257054	770	44.97	6.77975	2.21728	4.28253	C7Y8YACXX_8_7964.sorted.filtered_peak_2288
chr1	203258497	203260149	1653	48.93	8.30740	2.38841	5.71224	C7Y8YACXX_8_7964.sorted.filtered_peak_2289
chr1	203274051	203275106	1056	55.49	15.72047	3.35967	12.79674	C7Y8YACXX_8_7964.sorted.filtered_peak_2290
chr1	203289883	203290449	567	26.78	5.29633	2.43407	2.87833	C7Y8YACXX_8_7964.sorted.filtered_peak_2291
chr1	203296234	203297329	1096	50.07	13.62882	3.23722	10.77933	C7Y8YACXX_8_7964.sorted.filtered_peak_2292
chr1	203456584	203457270	687	21.29	5.99153	2.91062	3.53810	C7Y8YACXX_8_7964.sorted.filtered_peak_2293
chr1	203576337	203576787	451	30.31	11.82088	4.13446	9.02995	C7Y8YACXX_8_7964.sorted.filtered_peak_2294
chr1	203594759	203595278	520	30.75	4.65257	2.14467	2.29283	C7Y8YACXX_8_7964.sorted.filtered_peak_2295
chr1	203595550	203596156	607	40.16	8.78839	2.75620	6.14522	C7Y8YACXX_8_7964.sorted.filtered_peak_2296
chr1	203619274	203619820	547	25.73	5.93530	2.64977	3.47703	C7Y8YACXX_8_7964.sorted.filtered_peak_2297
chr1	203622109	203622662	554	30.14	7.08379	2.77592	4.53387	C7Y8YACXX_8_7964.sorted.filtered_peak_2298
chr1	203643047	203643660	614	45.60	17.14682	4.20865	14.14925	C7Y8YACXX_8_7964.sorted.filtered_peak_2299
chr1	203651663	203652397	735	17.83	5.95679	3.17192	3.50158	C7Y8YACXX_8_7964.sorted.filtered_peak_2300
chr1	203713178	203713472	295	15.18	4.34476	2.72589	2.01306	C7Y8YACXX_8_7964.sorted.filtered_peak_2301
chr1	203733950	203735121	1172	29.45	9.57593	3.36713	6.94078	C7Y8YACXX_8_7964.sorted.filtered_peak_2302
chr1	203764462	203765382	921	31.73	9.32053	3.26554	6.65097	C7Y8YACXX_8_7964.sorted.filtered_peak_2303
chr1	203830477	203831207	731	45.98	18.05622	4.37347	15.02850	C7Y8YACXX_8_7964.sorted.filtered_peak_2304
chr1	203889631	203889932	302	20.08	8.23380	3.89532	5.62372	C7Y8YACXX_8_7964.sorted.filtered_peak_2305
chr1	204332392	204333180	789	30.34	9.47643	3.42927	6.79116	C7Y8YACXX_8_7964.sorted.filtered_peak_2306
chr1	204367587	204367966	380	15.72	4.55961	2.77293	2.21627	C7Y8YACXX_8_7964.sorted.filtered_peak_2307
chr1	204380225	204381470	1246	63.70	21.14233	3.83050	17.97123	C7Y8YACXX_8_7964.sorted.filtered_peak_2308
chr1	204422263	204422716	454	26.69	7.96159	3.20703	5.36654	C7Y8YACXX_8_7964.sorted.filtered_peak_2309
chr1	204430716	204431091	376	19.90	4.98393	2.66274	2.59630	C7Y8YACXX_8_7964.sorted.filtered_peak_2310
chr1	204463053	204464434	1382	40.13	11.48854	3.27053	8.74109	C7Y8YACXX_8_7964.sorted.filtered_peak_2311
chr1	204475522	204476703	1182	41.80	11.88987	3.33077	9.09956	C7Y8YACXX_8_7964.sorted.filtered_peak_2312
chr1	204485077	204486144	1068	53.75	16.97323	3.65362	13.98776	C7Y8YACXX_8_7964.sorted.filtered_peak_2313
chr1	204490391	204490678	288	25.48	4.99593	2.40382	2.60170	C7Y8YACXX_8_7964.sorted.filtered_peak_2314
chr1	204513554	204513976	423	22.66	7.00855	3.19112	4.46779	C7Y8YACXX_8_7964.sorted.filtered_peak_2315
chr1	204627698	204627968	271	12.10	3.21317	2.41609	1.04296	C7Y8YACXX_8_7964.sorted.filtered_peak_2316
chr1	204760899	204761220	322	19.37	7.75125	3.76297	5.17372	C7Y8YACXX_8_7964.sorted.filtered_peak_2317
chr1	204776114	204776654	541	28.05	9.76695	3.64642	7.08501	C7Y8YACXX_8_7964.sorted.filtered_peak_2318
chr1	205090841	205091760	920	51.24	21.62040	4.71649	18.44956	C7Y8YACXX_8_7964.sorted.filtered_peak_2319
chr1	205140563	205140862	300	25.76	9.42338	3.77801	6.74408	C7Y8YACXX_8_7964.sorted.filtered_peak_2320
chr1	205168751	205169202	452	26.67	11.44554	4.31745	8.69373	C7Y8YACXX_8_7964.sorted.filtered_peak_2321
chr1	205179967	205181225	1259	44.20	16.10722	3.96952	13.16750	C7Y8YACXX_8_7964.sorted.filtered_peak_2322
chr1	205196716	205197411	696	28.92	5.89651	2.49625	3.44409	C7Y8YACXX_8_7964.sorted.filtered_peak_2323
chr1	205198699	205199155	457	30.80	6.58962	2.61258	4.08080	C7Y8YACXX_8_7964.sorted.filtered_peak_2324
chr1	205225102	205225505	404	16.17	3.39808	2.27084	1.19535	C7Y8YACXX_8_7964.sorted.filtered_peak_2325
chr1	205242468	205242942	475	22.85	6.66410	3.05682	4.14663	C7Y8YACXX_8_7964.sorted.filtered_peak_2326
chr1	205253857	205254261	405	37.87	5.06188	2.07030	2.66889	C7Y8YACXX_8_7964.sorted.filtered_peak_2327
chr1	205254831	205256052	1222	43.26	7.45464	2.38107	4.90707	C7Y8YACXX_8_7964.sorted.filtered_peak_2328
chr1	205257209	205257744	536	49.08	9.73062	2.62422	7.05417	C7Y8YACXX_8_7964.sorted.filtered_peak_2329
chr1	205282801	205283168	368	18.75	4.59524	2.59345	2.23937	C7Y8YACXX_8_7964.sorted.filtered_peak_2330
chr1	205290351	205291041	691	29.38	8.92153	3.29614	6.28449	C7Y8YACXX_8_7964.sorted.filtered_peak_2331
chr1	205304869	205305135	267	15.05	3.72513	2.46650	1.46891	C7Y8YACXX_8_7964.sorted.filtered_peak_2332
chr1	205399690	205400237	548	16.61	4.70210	2.77458	2.33161	C7Y8YACXX_8_7964.sorted.filtered_peak_2333
chr1	205409896	205410385	490	18.64	4.07332	2.40757	1.77240	C7Y8YACXX_8_7964.sorted.filtered_peak_2334
chr1	205560753	205561442	690	22.14	5.93729	2.84894	3.47516	C7Y8YACXX_8_7964.sorted.filtered_peak_2335
chr1	205600068	205601669	1602	52.07	14.95015	3.38546	12.04463	C7Y8YACXX_8_7964.sorted.filtered_peak_2336
chr1	205680290	205680677	388	18.10	5.43207	2.95921	2.99905	C7Y8YACXX_8_7964.sorted.filtered_peak_2337
chr1	205694487	205694836	350	12.28	3.31323	2.45317	1.11921	C7Y8YACXX_8_7964.sorted.filtered_peak_2338
chr1	205718199	205719703	1505	51.79	14.63502	3.33449	11.75188	C7Y8YACXX_8_7964.sorted.filtered_peak_2339
chr1	205743478	205743765	288	24.91	4.42956	2.26518	2.08579	C7Y8YACXX_8_7964.sorted.filtered_peak_2340
chr1	205744154	205745058	905	37.69	11.76052	3.43382	9.01564	C7Y8YACXX_8_7964.sorted.filtered_peak_2341
chr1	205760640	205760928	289	17.19	4.62362	2.70452	2.26125	C7Y8YACXX_8_7964.sorted.filtered_peak_2342
chr1	205781997	205782832	836	38.27	12.34862	3.49161	9.59171	C7Y8YACXX_8_7964.sorted.filtered_peak_2343
chr1	205888082	205888377	296	14.24	3.54081	2.43606	1.31655	C7Y8YACXX_8_7964.sorted.filtered_peak_2344
chr1	206234418	206234720	303	16.40	4.02640	2.51339	1.72782	C7Y8YACXX_8_7964.sorted.filtered_peak_2345
chr1	206273081	206273445	365	13.67	4.06804	2.70986	1.76981	C7Y8YACXX_8_7964.sorted.filtered_peak_2346
chr1	206310365	206310789	425	19.84	5.56814	2.88258	3.12825	C7Y8YACXX_8_7964.sorted.filtered_peak_2347
chr1	206643363	206644195	833	28.97	5.91859	2.51571	3.45346	C7Y8YACXX_8_7964.sorted.filtered_peak_2348
chr1	206644449	206644698	250	25.47	4.35261	2.22257	2.01997	C7Y8YACXX_8_7964.sorted.filtered_peak_2349
chr1	206680331	206680933	603	26.55	6.62313	2.79359	4.12661	C7Y8YACXX_8_7964.sorted.filtered_peak_2350
chr1	206717965	206718307	343	15.42	3.80597	2.47843	1.54797	C7Y8YACXX_8_7964.sorted.filtered_peak_2351
chr1	206725270	206725620	351	31.72	7.68055	2.84244	5.10806	C7Y8YACXX_8_7964.sorted.filtered_peak_2352
chr1	206730087	206730923	837	41.85	8.72871	2.65695	6.10171	C7Y8YACXX_8_7964.sorted.filtered_peak_2353
chr1	206736301	206736738	438	44.39	12.46094	3.29727	9.65499	C7Y8YACXX_8_7964.sorted.filtered_peak_2354
chr1	206748513	206749049	537	41.67	8.89224	2.71935	6.24444	C7Y8YACXX_8_7964.sorted.filtered_peak_2355
chr1	206753133	206753715	583	54.35	12.56874	2.93943	9.75594	C7Y8YACXX_8_7964.sorted.filtered_peak_2356
chr1	206763317	206763946	630	37.13	11.62917	3.47983	8.87181	C7Y8YACXX_8_7964.sorted.filtered_peak_2357
chr1	206785441	206786198	758	48.15	16.24919	3.87320	13.28516	C7Y8YACXX_8_7964.sorted.filtered_peak_2358
chr1	206808430	206809337	908	40.11	14.19392	3.87980	11.33142	C7Y8YACXX_8_7964.sorted.filtered_peak_2359
chr1	206816700	206817004	305	12.61	3.48954	2.51545	1.26621	C7Y8YACXX_8_7964.sorted.filtered_peak_2360
chr1	206858056	206858305	250	26.78	4.83616	2.30725	2.46228	C7Y8YACXX_8_7964.sorted.filtered_peak_2361
chr1	206858553	206859257	705	25.25	4.10642	2.15222	1.81558	C7Y8YACXX_8_7964.sorted.filtered_peak_2362
chr1	206889290	206889762	473	21.01	4.10950	2.30585	1.81606	C7Y8YACXX_8_7964.sorted.filtered_peak_2363
chr1	206890670	206891006	337	26.48	7.06019	2.95647	4.51429	C7Y8YACXX_8_7964.sorted.filtered_peak_2364
chr1	206931020	206931526	507	23.42	6.80254	3.08692	4.26083	C7Y8YACXX_8_7964.sorted.filtered_peak_2365
chr1	206939632	206940145	514	32.68	8.44603	2.97306	5.83545	C7Y8YACXX_8_7964.sorted.filtered_peak_2366
chr1	206942807	206943183	377	25.24	4.15490	2.17502	1.84149	C7Y8YACXX_8_7964.sorted.filtered_peak_2367
chr1	206957684	206958340	657	34.33	8.25804	2.87020	5.64615	C7Y8YACXX_8_7964.sorted.filtered_peak_2368
chr1	206959788	206960220	433	23.79	3.48069	2.02160	1.26717	C7Y8YACXX_8_7964.sorted.filtered_peak_2369
chr1	206976397	206977183	787	40.16	12.47323	3.45924	9.69313	C7Y8YACXX_8_7964.sorted.filtered_peak_2370
chr1	206982151	206982468	318	18.85	4.04604	2.38061	1.76155	C7Y8YACXX_8_7964.sorted.filtered_peak_2371
chr1	206990111	206990505	395	17.84	4.33542	2.55044	2.00339	C7Y8YACXX_8_7964.sorted.filtered_peak_2372
chr1	207057971	207058367	397	15.31	4.15809	2.63897	1.84566	C7Y8YACXX_8_7964.sorted.filtered_peak_2373
chr1	207095019	207095562	544	25.48	5.18267	2.43832	2.78896	C7Y8YACXX_8_7964.sorted.filtered_peak_2374
chr1	207096253	207096749	497	31.11	7.55596	2.83859	4.98815	C7Y8YACXX_8_7964.sorted.filtered_peak_2375
chr1	207098654	207098903	250	23.21	3.98934	2.19174	1.70193	C7Y8YACXX_8_7964.sorted.filtered_peak_2376
chr1	207224211	207224531	321	30.59	7.35637	2.83538	4.78365	C7Y8YACXX_8_7964.sorted.filtered_peak_2377
chr1	207226171	207226687	517	35.18	9.80324	3.19856	7.10976	C7Y8YACXX_8_7964.sorted.filtered_peak_2378
chr1	207494395	207495742	1348	59.86	20.09156	3.91092	16.96994	C7Y8YACXX_8_7964.sorted.filtered_peak_2379
chr1	207509354	207510668	1315	22.91	6.16800	2.86498	3.70288	C7Y8YACXX_8_7964.sorted.filtered_peak_2380
chr1	207925060	207925875	816	41.47	17.65014	4.71101	14.62880	C7Y8YACXX_8_7964.sorted.filtered_peak_2381
chr1	207972219	207972634	416	19.92	5.07831	2.69704	2.68098	C7Y8YACXX_8_7964.sorted.filtered_peak_2382
chr1	207998970	207999718	749	39.52	10.01126	2.97801	7.33976	C7Y8YACXX_8_7964.sorted.filtered_peak_2383
chr1	208035143	208035500	358	25.41	6.56488	2.85998	4.06159	C7Y8YACXX_8_7964.sorted.filtered_peak_2384
chr1	208042225	208042747	523	30.34	5.26187	2.30610	2.84367	C7Y8YACXX_8_7964.sorted.filtered_peak_2385
chr1	208046557	208047070	514	25.85	5.24122	2.45428	2.83162	C7Y8YACXX_8_7964.sorted.filtered_peak_2386
chr1	208056197	208057252	1056	20.56	4.45261	2.44495	2.11340	C7Y8YACXX_8_7964.sorted.filtered_peak_2387
chr1	208136631	208137440	810	28.51	7.77303	3.01871	5.19636	C7Y8YACXX_8_7964.sorted.filtered_peak_2388
chr1	208417357	208418383	1027	20.03	4.80430	2.58974	2.43430	C7Y8YACXX_8_7964.sorted.filtered_peak_2389
chr1	208418569	208418860	292	21.77	5.76468	2.82125	3.31348	C7Y8YACXX_8_7964.sorted.filtered_peak_2390
chr1	208825677	208825997	321	14.29	3.70253	2.50621	1.45515	C7Y8YACXX_8_7964.sorted.filtered_peak_2391
chr1	209161877	209162617	741	16.04	5.54466	3.14837	3.12322	C7Y8YACXX_8_7964.sorted.filtered_peak_2392
chr1	209422070	209422356	287	14.30	4.08483	2.67831	1.77898	C7Y8YACXX_8_7964.sorted.filtered_peak_2393
chr1	209833301	209833627	327	17.40	4.61420	2.68039	2.26017	C7Y8YACXX_8_7964.sorted.filtered_peak_2394
chr1	209846572	209847006	435	23.09	6.13548	2.85857	3.65873	C7Y8YACXX_8_7964.sorted.filtered_peak_2395
chr1	209859273	209859644	372	18.44	4.81903	2.68652	2.45389	C7Y8YACXX_8_7964.sorted.filtered_peak_2396
chr1	209920982	209921481	500	32.97	7.99059	2.85421	5.39969	C7Y8YACXX_8_7964.sorted.filtered_peak_2397
chr1	209925367	209925676	310	29.72	4.11312	2.04138	1.81082	C7Y8YACXX_8_7964.sorted.filtered_peak_2398
chr1	209929097	209929937	841	33.86	7.52320	2.68550	4.97486	C7Y8YACXX_8_7964.sorted.filtered_peak_2399
chr1	209941715	209943088	1374	29.44	6.47165	2.62663	3.97639	C7Y8YACXX_8_7964.sorted.filtered_peak_2400
chr1	209957621	209958432	812	55.39	21.46239	4.28403	18.31167	C7Y8YACXX_8_7964.sorted.filtered_peak_2401
chr1	209979489	209979794	306	18.80	4.61283	2.59725	2.25409	C7Y8YACXX_8_7964.sorted.filtered_peak_2402
chr1	210000929	210001712	784	44.72	17.80056	4.36269	14.78190	C7Y8YACXX_8_7964.sorted.filtered_peak_2403
chr1	210502193	210502938	746	20.63	6.30325	3.05764	3.83422	C7Y8YACXX_8_7964.sorted.filtered_peak_2404
chr1	210514276	210514525	250	15.57	4.54435	2.78658	2.18938	C7Y8YACXX_8_7964.sorted.filtered_peak_2405
chr1	210580576	210580930	355	16.57	4.61840	2.73951	2.26306	C7Y8YACXX_8_7964.sorted.filtered_peak_2406
chr1	210827189	210827470	282	22.59	8.65634	3.82278	6.00990	C7Y8YACXX_8_7964.sorted.filtered_peak_2407
chr1	211256352	211256601	250	15.46	5.11377	3.04120	2.70751	C7Y8YACXX_8_7964.sorted.filtered_peak_2408
chr1	211307202	211307730	529	21.39	5.54739	2.77484	3.10770	C7Y8YACXX_8_7964.sorted.filtered_peak_2409
chr1	211431889	211433062	1174	46.54	12.34853	3.13847	9.56418	C7Y8YACXX_8_7964.sorted.filtered_peak_2410
chr1	211433610	211434423	814	34.25	5.96393	2.33957	3.50737	C7Y8YACXX_8_7964.sorted.filtered_peak_2411
chr1	211496583	211497133	551	27.81	6.66925	2.77398	4.14632	C7Y8YACXX_8_7964.sorted.filtered_peak_2412
chr1	211499804	211500248	445	24.35	4.18441	2.21136	1.87135	C7Y8YACXX_8_7964.sorted.filtered_peak_2413
chr1	211509023	211509969	947	18.92	5.21725	2.79874	2.81485	C7Y8YACXX_8_7964.sorted.filtered_peak_2414
chr1	211555776	211556661	886	27.46	7.15961	2.92478	4.61013	C7Y8YACXX_8_7964.sorted.filtered_peak_2415
chr1	211688589	211689140	552	22.96	6.01963	2.82610	3.54971	C7Y8YACXX_8_7964.sorted.filtered_peak_2416
chr1	211751947	211753146	1200	48.28	12.68388	3.12197	9.88643	C7Y8YACXX_8_7964.sorted.filtered_peak_2417
chr1	211792481	211792734	254	15.02	3.77195	2.48808	1.50997	C7Y8YACXX_8_7964.sorted.filtered_peak_2418
chr1	211828660	211829130	471	16.51	3.85364	2.42902	1.59596	C7Y8YACXX_8_7964.sorted.filtered_peak_2419
chr1	211848847	211849474	628	24.18	7.47559	3.23855	4.90694	C7Y8YACXX_8_7964.sorted.filtered_peak_2420
chr1	211854111	211854737	627	24.11	6.81878	3.01581	4.29541	C7Y8YACXX_8_7964.sorted.filtered_peak_2421
chr1	211868393	211868898	506	18.61	6.09038	3.16050	3.62130	C7Y8YACXX_8_7964.sorted.filtered_peak_2422
chr1	211871878	211872149	272	17.57	3.90104	2.39526	1.62846	C7Y8YACXX_8_7964.sorted.filtered_peak_2423
chr1	212003711	212004431	721	25.11	5.82319	2.63819	3.38114	C7Y8YACXX_8_7964.sorted.filtered_peak_2424
chr1	212208118	212209545	1428	64.07	20.08629	3.58006	16.99299	C7Y8YACXX_8_7964.sorted.filtered_peak_2425
chr1	212295133	212295470	338	21.98	6.92979	3.22119	4.38868	C7Y8YACXX_8_7964.sorted.filtered_peak_2426
chr1	212334746	212335074	329	16.33	4.04560	2.52414	1.74821	C7Y8YACXX_8_7964.sorted.filtered_peak_2427
chr1	212398721	212399711	991	23.98	6.82746	3.01353	4.30945	C7Y8YACXX_8_7964.sorted.filtered_peak_2428
chr1	212429604	212430287	684	23.27	6.36146	2.92377	3.86394	C7Y8YACXX_8_7964.sorted.filtered_peak_2429
chr1	212458045	212459745	1701	60.46	17.31623	3.31888	14.30924	C7Y8YACXX_8_7964.sorted.filtered_peak_2430
chr1	212541061	212541502	442	12.62	3.48553	2.51325	1.26758	C7Y8YACXX_8_7964.sorted.filtered_peak_2431
chr1	212587833	212588614	782	37.25	11.68917	3.55091	8.90549	C7Y8YACXX_8_7964.sorted.filtered_peak_2432
chr1	212605883	212606605	723	23.93	7.99495	3.41650	5.40230	C7Y8YACXX_8_7964.sorted.filtered_peak_2433
chr1	212661785	212662259	475	16.69	3.93825	2.45760	1.66128	C7Y8YACXX_8_7964.sorted.filtered_peak_2434
chr1	212731546	212732717	1172	35.65	11.22755	3.37988	8.53143	C7Y8YACXX_8_7964.sorted.filtered_peak_2435
chr1	212740148	212740855	708	20.40	6.17672	3.07170	3.68757	C7Y8YACXX_8_7964.sorted.filtered_peak_2436
chr1	212769221	212770259	1039	32.54	9.00605	3.11553	6.36882	C7Y8YACXX_8_7964.sorted.filtered_peak_2437
chr1	212781687	212782642	956	43.47	9.57266	2.73989	6.91194	C7Y8YACXX_8_7964.sorted.filtered_peak_2438
chr1	212803240	212803757	518	19.59	5.29612	2.79943	2.87698	C7Y8YACXX_8_7964.sorted.filtered_peak_2439
chr1	212809828	212810189	362	16.91	4.29438	2.58877	1.96623	C7Y8YACXX_8_7964.sorted.filtered_peak_2440
chr1	212838509	212839093	585	20.76	7.91796	3.67764	5.33053	C7Y8YACXX_8_7964.sorted.filtered_peak_2441
chr1	212856594	212857011	418	20.23	4.47579	2.46744	2.13707	C7Y8YACXX_8_7964.sorted.filtered_peak_2442
chr1	212873371	212873755	385	22.64	3.67796	2.11665	1.42945	C7Y8YACXX_8_7964.sorted.filtered_peak_2443
chr1	212886033	212886396	364	13.83	4.15907	2.73963	1.84913	C7Y8YACXX_8_7964.sorted.filtered_peak_2444
chr1	212894777	212895909	1133	20.91	6.51273	3.13593	4.01092	C7Y8YACXX_8_7964.sorted.filtered_peak_2445
chr1	212911728	212912061	334	16.28	5.12236	2.97802	2.71152	C7Y8YACXX_8_7964.sorted.filtered_peak_2446
chr1	212956216	212956564	349	14.33	4.44339	2.83186	2.10199	C7Y8YACXX_8_7964.sorted.filtered_peak_2447
chr1	212964757	212965599	843	45.62	17.18125	4.13334	14.18847	C7Y8YACXX_8_7964.sorted.filtered_peak_2448
chr1	212992999	212993287	289	13.13	3.52725	2.50125	1.30644	C7Y8YACXX_8_7964.sorted.filtered_peak_2449
chr1	213031089	213032220	1132	37.29	11.99854	3.52754	9.23353	C7Y8YACXX_8_7964.sorted.filtered_peak_2450
chr1	213123651	213123962	312	24.70	7.38373	3.18236	4.81245	C7Y8YACXX_8_7964.sorted.filtered_peak_2451
chr1	213152795	213153066	272	17.15	3.64649	2.32066	1.40947	C7Y8YACXX_8_7964.sorted.filtered_peak_2452
chr1	213162245	213162615	371	12.52	3.43730	2.49681	1.22382	C7Y8YACXX_8_7964.sorted.filtered_peak_2453
chr1	213188464	213189335	872	46.54	18.01976	4.27700	14.99594	C7Y8YACXX_8_7964.sorted.filtered_peak_2454
chr1	213224338	213225115	778	26.89	9.88151	3.77451	7.19534	C7Y8YACXX_8_7964.sorted.filtered_peak_2455
chr1	213256257	213256754	498	15.31	4.54451	2.80562	2.18824	C7Y8YACXX_8_7964.sorted.filtered_peak_2456
chr1	214434856	214435223	368	15.72	4.05750	2.55913	1.76822	C7Y8YACXX_8_7964.sorted.filtered_peak_2457
chr1	214454006	214455320	1315	29.84	7.33307	2.82312	4.78896	C7Y8YACXX_8_7964.sorted.filtered_peak_2458
chr1	214502049	214502403	355	17.30	4.23685	2.54029	1.92502	C7Y8YACXX_8_7964.sorted.filtered_peak_2459
chr1	214601230	214601529	300	17.69	5.37433	2.97444	2.94056	C7Y8YACXX_8_7964.sorted.filtered_peak_2460
chr1	214612838	214613234	397	17.49	4.42611	2.60422	2.08852	C7Y8YACXX_8_7964.sorted.filtered_peak_2461
chr1	214776006	214777038	1033	36.51	14.92092	4.21462	12.05722	C7Y8YACXX_8_7964.sorted.filtered_peak_2462
chr1	215713616	215713998	383	13.27	3.84638	2.63714	1.57382	C7Y8YACXX_8_7964.sorted.filtered_peak_2463
chr1	215740451	215741450	1000	18.47	4.70241	2.64884	2.33714	C7Y8YACXX_8_7964.sorted.filtered_peak_2464
chr1	216300843	216301224	382	12.45	3.40234	2.48475	1.19325	C7Y8YACXX_8_7964.sorted.filtered_peak_2465
chr1	217655734	217655988	255	17.67	5.48400	3.02283	3.03952	C7Y8YACXX_8_7964.sorted.filtered_peak_2466
chr1	217804210	217804810	601	30.11	11.57214	3.98488	8.82184	C7Y8YACXX_8_7964.sorted.filtered_peak_2467
chr1	218458085	218458970	886	30.03	10.58198	3.74403	7.85685	C7Y8YACXX_8_7964.sorted.filtered_peak_2468
chr1	218503480	218503752	273	17.64	5.91491	3.20708	3.43640	C7Y8YACXX_8_7964.sorted.filtered_peak_2469
chr1	218550621	218550870	250	13.99	4.24821	2.76995	1.92621	C7Y8YACXX_8_7964.sorted.filtered_peak_2470
chr1	219346966	219347644	679	41.36	15.01619	4.07363	12.09729	C7Y8YACXX_8_7964.sorted.filtered_peak_2471
chr1	219409687	219409936	250	14.52	3.88186	2.56731	1.61544	C7Y8YACXX_8_7964.sorted.filtered_peak_2472
chr1	220218993	220220238	1246	46.50	16.46646	3.78989	13.51596	C7Y8YACXX_8_7964.sorted.filtered_peak_2473
chr1	220262979	220263629	651	49.50	17.13781	3.97346	14.13431	C7Y8YACXX_8_7964.sorted.filtered_peak_2474
chr1	220267260	220267978	719	35.91	8.47883	2.84604	5.85690	C7Y8YACXX_8_7964.sorted.filtered_peak_2475
chr1	220286615	220286873	259	14.77	4.68382	2.91341	2.31021	C7Y8YACXX_8_7964.sorted.filtered_peak_2476
chr1	220329986	220330354	369	14.01	3.93602	2.62808	1.65407	C7Y8YACXX_8_7964.sorted.filtered_peak_2477
chr1	220445444	220446211	768	49.48	18.89401	4.22311	15.84266	C7Y8YACXX_8_7964.sorted.filtered_peak_2478
chr1	220906355	220906708	354	13.81	4.03776	2.68990	1.74693	C7Y8YACXX_8_7964.sorted.filtered_peak_2479
chr1	220983638	220983972	335	15.91	3.99174	2.52887	1.70255	C7Y8YACXX_8_7964.sorted.filtered_peak_2480
chr1	221608800	221609108	309	19.94	5.67313	2.90786	3.22861	C7Y8YACXX_8_7964.sorted.filtered_peak_2481
chr1	221881387	221881861	475	29.72	6.09209	2.51784	3.62619	C7Y8YACXX_8_7964.sorted.filtered_peak_2482
chr1	221885699	221885993	295	31.04	5.45869	2.32897	3.02930	C7Y8YACXX_8_7964.sorted.filtered_peak_2483
chr1	221886425	221886819	395	35.70	8.43023	2.84909	5.80910	C7Y8YACXX_8_7964.sorted.filtered_peak_2484
chr1	221900742	221901285	544	16.93	3.53879	2.28969	1.32129	C7Y8YACXX_8_7964.sorted.filtered_peak_2485
chr1	221915121	221916856	1736	58.54	15.18744	3.11839	12.28133	C7Y8YACXX_8_7964.sorted.filtered_peak_2486
chr1	221950998	221951468	471	24.75	5.94418	2.71022	3.47847	C7Y8YACXX_8_7964.sorted.filtered_peak_2487
chr1	221951742	221952243	502	24.55	5.74442	2.63551	3.31767	C7Y8YACXX_8_7964.sorted.filtered_peak_2488
chr1	221967486	221967950	465	15.91	3.93616	2.50499	1.65422	C7Y8YACXX_8_7964.sorted.filtered_peak_2489
chr1	222002821	222003345	525	20.35	5.76196	2.91714	3.30506	C7Y8YACXX_8_7964.sorted.filtered_peak_2490
chr1	222182486	222182756	271	14.82	4.49211	2.81927	2.14724	C7Y8YACXX_8_7964.sorted.filtered_peak_2491
chr1	222638536	222639299	764	22.95	8.03985	3.54318	5.43428	C7Y8YACXX_8_7964.sorted.filtered_peak_2492
chr1	222762858	222763631	774	27.86	9.56697	3.59651	6.89240	C7Y8YACXX_8_7964.sorted.filtered_peak_2493
chr1	222790771	222791905	1135	37.10	10.34306	3.20704	7.63027	C7Y8YACXX_8_7964.sorted.filtered_peak_2494
chr1	222807775	222808077	303	14.51	4.05142	2.64209	1.75380	C7Y8YACXX_8_7964.sorted.filtered_peak_2495
chr1	222817247	222818116	870	43.62	17.14331	4.24550	14.16148	C7Y8YACXX_8_7964.sorted.filtered_peak_2496
chr1	222826731	222827090	360	21.37	5.12086	2.63545	2.71194	C7Y8YACXX_8_7964.sorted.filtered_peak_2497
chr1	222828126	222828531	406	26.09	7.66756	3.16942	5.08488	C7Y8YACXX_8_7964.sorted.filtered_peak_2498
chr1	222884772	222885499	728	31.39	4.78023	2.14445	2.42711	C7Y8YACXX_8_7964.sorted.filtered_peak_2499
chr1	222885785	222887034	1250	52.27	15.16448	3.46925	12.23722	C7Y8YACXX_8_7964.sorted.filtered_peak_2500
chr1	222988124	222988800	677	22.27	6.95837	3.22122	4.41005	C7Y8YACXX_8_7964.sorted.filtered_peak_2501
chr1	223296905	223297326	422	13.00	3.26021	2.38271	1.07963	C7Y8YACXX_8_7964.sorted.filtered_peak_2502
chr1	223307080	223307509	430	24.39	7.24938	3.13542	4.69829	C7Y8YACXX_8_7964.sorted.filtered_peak_2503
chr1	223316253	223316854	602	27.62	9.44871	3.54975	6.79756	C7Y8YACXX_8_7964.sorted.filtered_peak_2504
chr1	223537468	223537787	320	13.71	4.07980	2.71707	1.77366	C7Y8YACXX_8_7964.sorted.filtered_peak_2505
chr1	223688668	223689586	919	33.40	12.17209	3.84184	9.40815	C7Y8YACXX_8_7964.sorted.filtered_peak_2506
chr1	223900158	223900465	308	26.62	4.14726	2.12557	1.84764	C7Y8YACXX_8_7964.sorted.filtered_peak_2507
chr1	223904002	223904530	529	32.69	6.48394	2.50790	3.98615	C7Y8YACXX_8_7964.sorted.filtered_peak_2508
chr1	223914198	223914779	582	22.28	6.02816	2.89225	3.54615	C7Y8YACXX_8_7964.sorted.filtered_peak_2509
chr1	223936477	223937090	614	18.13	4.92273	2.75165	2.53848	C7Y8YACXX_8_7964.sorted.filtered_peak_2510
chr1	223963729	223963982	254	18.33	5.17622	2.85090	2.75568	C7Y8YACXX_8_7964.sorted.filtered_peak_2511
chr1	224019548	224020075	528	23.23	6.47703	2.98450	3.96057	C7Y8YACXX_8_7964.sorted.filtered_peak_2512
chr1	224032994	224034272	1279	48.63	15.52869	3.65717	12.60382	C7Y8YACXX_8_7964.sorted.filtered_peak_2513
chr1	224180147	224180526	380	33.64	20.06446	6.40059	16.95504	C7Y8YACXX_8_7964.sorted.filtered_peak_2514
chr1	224301570	224302688	1119	28.15	7.72209	2.99853	5.15954	C7Y8YACXX_8_7964.sorted.filtered_peak_2515
chr1	224356531	224357065	535	21.42	8.91287	3.96549	6.28530	C7Y8YACXX_8_7964.sorted.filtered_peak_2516
chr1	224370089	224371542	1454	39.65	11.75223	3.43097	8.96010	C7Y8YACXX_8_7964.sorted.filtered_peak_2517
chr1	224392497	224392746	250	14.74	4.66791	2.90815	2.29594	C7Y8YACXX_8_7964.sorted.filtered_peak_2518
chr1	224432865	224433269	405	13.92	4.20677	2.75728	1.88927	C7Y8YACXX_8_7964.sorted.filtered_peak_2519
chr1	224517497	224518457	961	31.61	8.77293	3.11895	6.13640	C7Y8YACXX_8_7964.sorted.filtered_peak_2520
chr1	224544271	224545324	1054	34.20	11.34653	3.63827	8.58738	C7Y8YACXX_8_7964.sorted.filtered_peak_2521
chr1	224567601	224568303	703	30.49	8.28718	3.04443	5.68676	C7Y8YACXX_8_7964.sorted.filtered_peak_2522
chr1	224611247	224611559	313	13.94	3.95712	2.64139	1.67654	C7Y8YACXX_8_7964.sorted.filtered_peak_2523
chr1	224620856	224621227	372	24.55	3.91500	2.12698	1.63274	C7Y8YACXX_8_7964.sorted.filtered_peak_2524
chr1	224621528	224622002	475	26.44	4.49223	2.23308	2.13882	C7Y8YACXX_8_7964.sorted.filtered_peak_2525
chr1	224622415	224623042	628	28.70	5.56067	2.42407	3.13133	C7Y8YACXX_8_7964.sorted.filtered_peak_2526
chr1	224685418	224686237	820	26.00	8.37083	3.27921	5.80447	C7Y8YACXX_8_7964.sorted.filtered_peak_2527
chr1	224701444	224701790	347	17.11	4.35867	2.60464	2.02015	C7Y8YACXX_8_7964.sorted.filtered_peak_2528
chr1	224730550	224730898	349	15.70	4.51822	2.76291	2.17269	C7Y8YACXX_8_7964.sorted.filtered_peak_2529
chr1	224811082	224812152	1071	39.86	13.44955	3.65871	10.62060	C7Y8YACXX_8_7964.sorted.filtered_peak_2530
chr1	225117222	225117606	385	16.63	5.83799	3.25719	3.37154	C7Y8YACXX_8_7964.sorted.filtered_peak_2531
chr1	225332106	225332378	273	13.30	3.72072	2.58123	1.47075	C7Y8YACXX_8_7964.sorted.filtered_peak_2532
chr1	225614855	225616678	1824	37.95	8.22724	2.63241	5.67214	C7Y8YACXX_8_7964.sorted.filtered_peak_2533
chr1	225632533	225633081	549	49.77	17.73895	4.04059	14.72363	C7Y8YACXX_8_7964.sorted.filtered_peak_2534
chr1	225642262	225642895	634	20.53	6.87869	3.28015	4.37079	C7Y8YACXX_8_7964.sorted.filtered_peak_2535
chr1	225654822	225655930	1109	38.27	11.12519	3.36190	8.36365	C7Y8YACXX_8_7964.sorted.filtered_peak_2536
chr1	225662653	225663008	356	23.89	7.66866	3.32278	5.08720	C7Y8YACXX_8_7964.sorted.filtered_peak_2537
chr1	225965103	225966152	1050	42.07	15.32031	3.83884	12.43361	C7Y8YACXX_8_7964.sorted.filtered_peak_2538
chr1	225997672	225998097	426	17.64	4.70075	2.70658	2.32765	C7Y8YACXX_8_7964.sorted.filtered_peak_2539
chr1	226053781	226054053	273	16.75	4.83357	2.81874	2.45220	C7Y8YACXX_8_7964.sorted.filtered_peak_2540
chr1	226069358	226070712	1355	24.04	4.94557	2.43955	2.56411	C7Y8YACXX_8_7964.sorted.filtered_peak_2541
chr1	226084649	226085274	626	37.61	14.55083	4.17161	11.66633	C7Y8YACXX_8_7964.sorted.filtered_peak_2542
chr1	226098877	226099206	330	17.43	4.25427	2.53864	1.94151	C7Y8YACXX_8_7964.sorted.filtered_peak_2543
chr1	226111617	226112541	925	38.73	13.64491	3.86369	10.79915	C7Y8YACXX_8_7964.sorted.filtered_peak_2544
chr1	226163700	226163954	255	18.22	5.36878	2.93721	2.93167	C7Y8YACXX_8_7964.sorted.filtered_peak_2545
chr1	226175300	226175662	363	15.79	4.65014	2.79607	2.30848	C7Y8YACXX_8_7964.sorted.filtered_peak_2546
chr1	226186689	226187793	1105	60.33	21.82443	4.02686	18.64950	C7Y8YACXX_8_7964.sorted.filtered_peak_2547
chr1	226249463	226251406	1944	49.13	12.01116	3.01290	9.22645	C7Y8YACXX_8_7964.sorted.filtered_peak_2548
chr1	226270892	226271662	771	29.96	13.07269	4.55799	10.22761	C7Y8YACXX_8_7964.sorted.filtered_peak_2549
chr1	226297428	226299028	1601	29.58	8.09220	3.07505	5.48711	C7Y8YACXX_8_7964.sorted.filtered_peak_2550
chr1	226309242	226310563	1322	34.69	7.11428	2.58557	4.56870	C7Y8YACXX_8_7964.sorted.filtered_peak_2551
chr1	226333750	226334046	297	12.26	3.30510	2.44916	1.11521	C7Y8YACXX_8_7964.sorted.filtered_peak_2552
chr1	226373887	226374837	951	31.65	10.85707	3.61407	8.14667	C7Y8YACXX_8_7964.sorted.filtered_peak_2553
chr1	226384706	226384981	276	19.18	7.28976	3.62043	4.72890	C7Y8YACXX_8_7964.sorted.filtered_peak_2554
chr1	226496285	226497623	1339	30.02	9.33908	3.34371	6.68823	C7Y8YACXX_8_7964.sorted.filtered_peak_2555
chr1	226595165	226596415	1251	37.58	9.67986	2.90836	7.05324	C7Y8YACXX_8_7964.sorted.filtered_peak_2556
chr1	226612657	226612929	273	16.30	3.51096	2.31005	1.28961	C7Y8YACXX_8_7964.sorted.filtered_peak_2557
chr1	226632526	226633275	750	23.91	8.02813	3.40288	5.44822	C7Y8YACXX_8_7964.sorted.filtered_peak_2558
chr1	226814084	226814540	457	22.71	7.27278	3.28396	4.71530	C7Y8YACXX_8_7964.sorted.filtered_peak_2559
chr1	226841111	226841523	413	26.25	6.59189	2.81978	4.08955	C7Y8YACXX_8_7964.sorted.filtered_peak_2560
chr1	226850398	226851187	790	36.12	11.76668	3.59873	8.99847	C7Y8YACXX_8_7964.sorted.filtered_peak_2561
chr1	226862506	226863293	788	42.58	11.20164	3.08799	8.46826	C7Y8YACXX_8_7964.sorted.filtered_peak_2562
chr1	226867761	226868157	397	27.85	3.71896	1.98382	1.47223	C7Y8YACXX_8_7964.sorted.filtered_peak_2563
chr1	226890846	226891511	666	34.95	11.52412	3.65117	8.75192	C7Y8YACXX_8_7964.sorted.filtered_peak_2564
chr1	226899288	226900192	905	22.16	4.32107	2.32926	1.99857	C7Y8YACXX_8_7964.sorted.filtered_peak_2565
chr1	226925788	226926172	385	32.87	4.41060	2.04193	2.06905	C7Y8YACXX_8_7964.sorted.filtered_peak_2566
chr1	226926685	226927624	940	39.22	8.14053	2.64106	5.54080	C7Y8YACXX_8_7964.sorted.filtered_peak_2567
chr1	226986076	226986867	792	30.88	10.22627	3.56859	7.51476	C7Y8YACXX_8_7964.sorted.filtered_peak_2568
chr1	227015633	227016148	516	23.02	7.48378	3.31889	4.92089	C7Y8YACXX_8_7964.sorted.filtered_peak_2569
chr1	227058160	227058734	575	18.64	4.84420	2.69516	2.46063	C7Y8YACXX_8_7964.sorted.filtered_peak_2570
chr1	227070233	227070797	565	22.71	5.92739	2.80281	3.47793	C7Y8YACXX_8_7964.sorted.filtered_peak_2571
chr1	227127031	227128326	1296	56.85	19.31511	3.76750	16.25062	C7Y8YACXX_8_7964.sorted.filtered_peak_2572
chr1	227162190	227162551	362	14.40	3.94920	2.60538	1.66270	C7Y8YACXX_8_7964.sorted.filtered_peak_2573
chr1	227506030	227506443	414	19.13	4.52329	2.53769	2.18646	C7Y8YACXX_8_7964.sorted.filtered_peak_2574
chr1	227730079	227730611	533	26.54	8.65707	3.41865	6.03063	C7Y8YACXX_8_7964.sorted.filtered_peak_2575
chr1	227751060	227751738	679	23.08	6.96149	3.16116	4.41166	C7Y8YACXX_8_7964.sorted.filtered_peak_2576
chr1	227922693	227923581	889	57.77	16.63085	3.44727	13.65770	C7Y8YACXX_8_7964.sorted.filtered_peak_2577
chr1	227936145	227936854	710	25.44	5.53313	2.55411	3.09842	C7Y8YACXX_8_7964.sorted.filtered_peak_2578
chr1	227950146	227950736	591	48.70	11.65046	2.97514	8.88321	C7Y8YACXX_8_7964.sorted.filtered_peak_2579
chr1	227953862	227954376	515	41.03	8.15022	2.58876	5.55007	C7Y8YACXX_8_7964.sorted.filtered_peak_2580
chr1	227961777	227962242	466	17.94	3.99550	2.41330	1.71164	C7Y8YACXX_8_7964.sorted.filtered_peak_2581
chr1	227975450	227976590	1141	42.16	12.23980	3.34276	9.44184	C7Y8YACXX_8_7964.sorted.filtered_peak_2582
chr1	228122520	228123039	520	15.83	4.71923	2.83988	2.34906	C7Y8YACXX_8_7964.sorted.filtered_peak_2583
chr1	228135370	228135702	333	20.37	3.71920	2.20759	1.47055	C7Y8YACXX_8_7964.sorted.filtered_peak_2584
chr1	228247005	228247718	714	17.95	4.40632	2.55572	2.08612	C7Y8YACXX_8_7964.sorted.filtered_peak_2585
chr1	228269630	228270937	1308	52.55	16.25566	3.41384	13.34112	C7Y8YACXX_8_7964.sorted.filtered_peak_2586
chr1	228290436	228291267	832	47.07	12.67681	3.11908	9.89821	C7Y8YACXX_8_7964.sorted.filtered_peak_2587
chr1	228296668	228297632	965	46.60	16.10040	3.67271	13.19167	C7Y8YACXX_8_7964.sorted.filtered_peak_2588
chr1	228318754	228319034	281	22.22	8.74505	3.89508	6.09612	C7Y8YACXX_8_7964.sorted.filtered_peak_2589
chr1	228327408	228328725	1318	68.00	23.25702	3.77699	20.04457	C7Y8YACXX_8_7964.sorted.filtered_peak_2590
chr1	228352993	228354440	1448	78.25	25.05288	3.71474	21.75019	C7Y8YACXX_8_7964.sorted.filtered_peak_2591
chr1	228361466	228361766	301	24.91	5.62932	2.61880	3.17619	C7Y8YACXX_8_7964.sorted.filtered_peak_2592
chr1	228373395	228373770	376	17.82	5.40584	2.96576	2.97924	C7Y8YACXX_8_7964.sorted.filtered_peak_2593
chr1	228401143	228401443	301	26.58	6.79689	2.88084	4.26365	C7Y8YACXX_8_7964.sorted.filtered_peak_2594
chr1	228463403	228463901	499	29.81	9.24278	3.31307	6.60965	C7Y8YACXX_8_7964.sorted.filtered_peak_2595
chr1	228593851	228595147	1297	42.28	9.06495	2.63789	6.45929	C7Y8YACXX_8_7964.sorted.filtered_peak_2596
chr1	228633421	228633684	264	15.67	4.42910	2.72786	2.09150	C7Y8YACXX_8_7964.sorted.filtered_peak_2597
chr1	228644993	228645970	978	56.58	19.51119	3.96381	16.42850	C7Y8YACXX_8_7964.sorted.filtered_peak_2598
chr1	228646168	228646434	267	35.57	6.69246	2.47571	4.16664	C7Y8YACXX_8_7964.sorted.filtered_peak_2599
chr1	228651300	228651882	583	37.67	9.26763	2.93726	6.60871	C7Y8YACXX_8_7964.sorted.filtered_peak_2600
chr1	228652288	228652723	436	40.95	11.61712	3.31904	8.83599	C7Y8YACXX_8_7964.sorted.filtered_peak_2601
chr1	228666606	228667436	831	24.94	6.79844	2.94426	4.28066	C7Y8YACXX_8_7964.sorted.filtered_peak_2602
chr1	228674256	228675646	1391	52.04	17.27107	3.81876	14.26707	C7Y8YACXX_8_7964.sorted.filtered_peak_2603
chr1	228688526	228689154	629	28.57	10.04910	3.66812	7.36179	C7Y8YACXX_8_7964.sorted.filtered_peak_2604
chr1	228743226	228743482	257	13.67	4.05939	2.71035	1.75581	C7Y8YACXX_8_7964.sorted.filtered_peak_2605
chr1	228783328	228783765	438	13.24	3.82913	2.63125	1.55879	C7Y8YACXX_8_7964.sorted.filtered_peak_2606
chr1	228870684	228871628	945	26.60	6.71064	2.82847	4.19758	C7Y8YACXX_8_7964.sorted.filtered_peak_2607
chr1	228901410	228901659	250	15.95	4.25581	2.63124	1.93533	C7Y8YACXX_8_7964.sorted.filtered_peak_2608
chr1	228929925	228930303	379	22.49	6.50281	3.03098	3.99215	C7Y8YACXX_8_7964.sorted.filtered_peak_2609
chr1	228940543	228941183	641	17.86	4.54597	2.63233	2.18966	C7Y8YACXX_8_7964.sorted.filtered_peak_2610
chr1	229171365	229171786	422	15.88	4.13137	2.58254	1.83200	C7Y8YACXX_8_7964.sorted.filtered_peak_2611
chr1	229275096	229275427	332	13.95	3.68182	2.50961	1.44425	C7Y8YACXX_8_7964.sorted.filtered_peak_2612
chr1	229363219	229363563	345	22.96	7.06379	3.20097	4.50979	C7Y8YACXX_8_7964.sorted.filtered_peak_2613
chr1	229389244	229389609	366	20.56	5.06506	2.66335	2.65964	C7Y8YACXX_8_7964.sorted.filtered_peak_2614
chr1	229406654	229407343	690	32.62	9.77905	3.32879	7.09301	C7Y8YACXX_8_7964.sorted.filtered_peak_2615
chr1	229422237	229422494	258	15.72	4.77924	2.88018	2.39647	C7Y8YACXX_8_7964.sorted.filtered_peak_2616
chr1	229477684	229479107	1424	34.25	8.65028	2.91314	6.04465	C7Y8YACXX_8_7964.sorted.filtered_peak_2617
chr1	229576784	229577210	427	17.81	6.45386	3.39559	3.95291	C7Y8YACXX_8_7964.sorted.filtered_peak_2618
chr1	229643468	229644806	1339	43.72	15.74235	3.89513	12.82572	C7Y8YACXX_8_7964.sorted.filtered_peak_2619
chr1	229650495	229650837	343	14.74	4.65526	2.89950	2.29077	C7Y8YACXX_8_7964.sorted.filtered_peak_2620
chr1	229693349	229694176	828	27.91	5.02499	2.31878	2.63425	C7Y8YACXX_8_7964.sorted.filtered_peak_2621
chr1	229694356	229695084	729	52.15	19.12623	4.22215	16.05062	C7Y8YACXX_8_7964.sorted.filtered_peak_2622
chr1	229761013	229762538	1526	33.10	8.83533	2.99998	6.21944	C7Y8YACXX_8_7964.sorted.filtered_peak_2623
chr1	230031304	230031680	377	13.44	3.87059	2.64000	1.60091	C7Y8YACXX_8_7964.sorted.filtered_peak_2624
chr1	230202359	230203865	1507	40.99	11.47170	3.07844	8.77407	C7Y8YACXX_8_7964.sorted.filtered_peak_2625
chr1	230347997	230348747	751	20.90	4.32295	2.38661	1.99763	C7Y8YACXX_8_7964.sorted.filtered_peak_2626
chr1	230446328	230446591	264	18.51	4.49017	2.57186	2.13863	C7Y8YACXX_8_7964.sorted.filtered_peak_2627
chr1	230562133	230562383	251	17.77	3.94690	2.39962	1.67895	C7Y8YACXX_8_7964.sorted.filtered_peak_2628
chr1	230777762	230778808	1047	50.37	17.70742	3.92267	14.70197	C7Y8YACXX_8_7964.sorted.filtered_peak_2629
chr1	231003932	231004375	444	23.84	6.37247	2.90228	3.87045	C7Y8YACXX_8_7964.sorted.filtered_peak_2630
chr1	231053120	231053369	250	16.09	4.07798	2.55471	1.77534	C7Y8YACXX_8_7964.sorted.filtered_peak_2631
chr1	231108592	231109054	463	24.38	5.07564	2.46867	2.67671	C7Y8YACXX_8_7964.sorted.filtered_peak_2632
chr1	231113167	231113510	344	37.61	5.83513	2.23591	3.37085	C7Y8YACXX_8_7964.sorted.filtered_peak_2633
chr1	231113718	231115230	1513	48.26	12.64481	3.07470	9.85827	C7Y8YACXX_8_7964.sorted.filtered_peak_2634
chr1	231175817	231176378	562	26.62	7.02590	2.91207	4.49878	C7Y8YACXX_8_7964.sorted.filtered_peak_2635
chr1	231346958	231347577	620	23.13	7.18190	3.20458	4.63679	C7Y8YACXX_8_7964.sorted.filtered_peak_2636
chr1	231376430	231377568	1139	34.32	10.53393	3.34022	7.84190	C7Y8YACXX_8_7964.sorted.filtered_peak_2637
chr1	231473111	231474331	1221	64.13	20.12316	3.59933	17.03628	C7Y8YACXX_8_7964.sorted.filtered_peak_2638
chr1	231493573	231494078	506	17.70	5.36229	2.96965	2.92805	C7Y8YACXX_8_7964.sorted.filtered_peak_2639
chr1	231512654	231512903	250	12.31	3.33085	2.45951	1.13359	C7Y8YACXX_8_7964.sorted.filtered_peak_2640
chr1	231556897	231557272	376	25.51	3.69546	2.03652	1.44953	C7Y8YACXX_8_7964.sorted.filtered_peak_2641
chr1	231557464	231558593	1130	36.99	8.95659	2.85584	6.33510	C7Y8YACXX_8_7964.sorted.filtered_peak_2642
chr1	231596281	231596751	471	34.16	15.10585	4.64816	12.20502	C7Y8YACXX_8_7964.sorted.filtered_peak_2643
chr1	231663827	231664748	922	47.26	18.28390	4.25664	15.25302	C7Y8YACXX_8_7964.sorted.filtered_peak_2644
chr1	231739647	231740060	414	19.42	6.14996	3.11945	3.67605	C7Y8YACXX_8_7964.sorted.filtered_peak_2645
chr1	231741250	231741695	446	17.30	4.72936	2.74338	2.35242	C7Y8YACXX_8_7964.sorted.filtered_peak_2646
chr1	231748243	231749164	922	26.41	9.10816	3.53774	6.47887	C7Y8YACXX_8_7964.sorted.filtered_peak_2647
chr1	231761857	231762572	716	20.54	3.97420	2.28537	1.68948	C7Y8YACXX_8_7964.sorted.filtered_peak_2648
chr1	232054178	232054778	601	22.94	7.19236	3.20490	4.65522	C7Y8YACXX_8_7964.sorted.filtered_peak_2649
chr1	232100164	232100458	295	12.87	3.62617	2.56291	1.38228	C7Y8YACXX_8_7964.sorted.filtered_peak_2650
chr1	232155364	232155613	250	12.96	3.67497	2.57914	1.42473	C7Y8YACXX_8_7964.sorted.filtered_peak_2651
chr1	232664444	232664880	437	16.13	4.02554	2.52653	1.73439	C7Y8YACXX_8_7964.sorted.filtered_peak_2652
chr1	232714383	232715121	739	27.70	8.73442	3.31350	6.11861	C7Y8YACXX_8_7964.sorted.filtered_peak_2653
chr1	232765810	232766609	800	24.82	5.14914	2.47439	2.74149	C7Y8YACXX_8_7964.sorted.filtered_peak_2654
chr1	232940841	232941242	402	18.36	6.32087	3.27626	3.83609	C7Y8YACXX_8_7964.sorted.filtered_peak_2655
chr1	233085909	233087285	1377	38.15	11.34255	3.28281	8.61249	C7Y8YACXX_8_7964.sorted.filtered_peak_2656
chr1	233248648	233249151	504	24.14	7.46865	3.24681	4.89352	C7Y8YACXX_8_7964.sorted.filtered_peak_2657
chr1	233417499	233418319	821	29.01	10.66359	3.72126	7.97991	C7Y8YACXX_8_7964.sorted.filtered_peak_2658
chr1	233430669	233431565	897	29.73	9.50797	3.47280	6.82549	C7Y8YACXX_8_7964.sorted.filtered_peak_2659
chr1	233462839	233464292	1454	21.07	5.31717	2.69424	2.91243	C7Y8YACXX_8_7964.sorted.filtered_peak_2660
chr1	233734600	233735092	493	22.44	8.05327	3.56781	5.46082	C7Y8YACXX_8_7964.sorted.filtered_peak_2661
chr1	233749602	233750197	596	23.38	7.06373	3.13880	4.53043	C7Y8YACXX_8_7964.sorted.filtered_peak_2662
chr1	233763096	233763522	427	18.24	5.01924	2.78467	2.62417	C7Y8YACXX_8_7964.sorted.filtered_peak_2663
chr1	234250201	234250676	476	16.25	5.37730	3.06707	2.96728	C7Y8YACXX_8_7964.sorted.filtered_peak_2664
chr1	234349619	234350022	404	19.53	4.49493	2.51764	2.14293	C7Y8YACXX_8_7964.sorted.filtered_peak_2665
chr1	234366189	234366582	394	22.81	6.87769	3.13969	4.34149	C7Y8YACXX_8_7964.sorted.filtered_peak_2666
chr1	234445822	234446226	405	17.52	4.87853	2.77467	2.49945	C7Y8YACXX_8_7964.sorted.filtered_peak_2667
chr1	234462184	234462735	552	20.39	6.08992	3.04774	3.60056	C7Y8YACXX_8_7964.sorted.filtered_peak_2668
chr1	234504147	234504626	480	25.82	4.80716	2.34257	2.42624	C7Y8YACXX_8_7964.sorted.filtered_peak_2669
chr1	234508850	234509727	878	57.19	20.10171	3.99257	17.00008	C7Y8YACXX_8_7964.sorted.filtered_peak_2670
chr1	234534628	234534990	363	17.13	4.74850	2.75632	2.38050	C7Y8YACXX_8_7964.sorted.filtered_peak_2671
chr1	234544633	234545444	812	20.03	5.11557	2.68303	2.73462	C7Y8YACXX_8_7964.sorted.filtered_peak_2672
chr1	234580706	234580955	250	13.52	3.72659	2.56824	1.47250	C7Y8YACXX_8_7964.sorted.filtered_peak_2673
chr1	234613902	234615090	1189	41.90	13.15646	3.63061	10.30193	C7Y8YACXX_8_7964.sorted.filtered_peak_2674
chr1	234634604	234635360	757	23.41	6.63379	3.00695	4.11881	C7Y8YACXX_8_7964.sorted.filtered_peak_2675
chr1	234718104	234718441	338	14.24	3.78419	2.54312	1.52574	C7Y8YACXX_8_7964.sorted.filtered_peak_2676
chr1	234735422	234736661	1240	36.70	7.67305	2.64661	5.08825	C7Y8YACXX_8_7964.sorted.filtered_peak_2677
chr1	234743884	234744333	450	48.02	5.23907	1.93475	2.83228	C7Y8YACXX_8_7964.sorted.filtered_peak_2678
chr1	234745810	234747301	1492	54.30	8.32156	2.27639	5.72592	C7Y8YACXX_8_7964.sorted.filtered_peak_2679
chr1	234835707	234836006	300	14.46	4.34520	2.78213	2.01652	C7Y8YACXX_8_7964.sorted.filtered_peak_2680
chr1	234859501	234860644	1144	31.70	6.70059	2.60290	4.18230	C7Y8YACXX_8_7964.sorted.filtered_peak_2681
chr1	234860919	234861306	388	25.81	4.03924	2.12569	1.74049	C7Y8YACXX_8_7964.sorted.filtered_peak_2682
chr1	234894625	234895035	411	23.40	6.25845	2.87124	3.77772	C7Y8YACXX_8_7964.sorted.filtered_peak_2683
chr1	234908041	234908501	461	38.17	10.63243	3.22648	7.90384	C7Y8YACXX_8_7964.sorted.filtered_peak_2684
chr1	234918182	234918716	535	24.03	3.45861	2.00904	1.24755	C7Y8YACXX_8_7964.sorted.filtered_peak_2685
chr1	234978707	234979122	416	21.34	4.30687	2.36286	1.97993	C7Y8YACXX_8_7964.sorted.filtered_peak_2686
chr1	234981001	234981446	446	25.89	6.18183	2.73566	3.68762	C7Y8YACXX_8_7964.sorted.filtered_peak_2687
chr1	235003037	235003335	299	20.91	5.93993	2.93555	3.47638	C7Y8YACXX_8_7964.sorted.filtered_peak_2688
chr1	235017837	235018191	355	16.38	3.82561	2.42437	1.57101	C7Y8YACXX_8_7964.sorted.filtered_peak_2689
chr1	235047668	235047938	271	14.00	3.23892	2.31493	1.06189	C7Y8YACXX_8_7964.sorted.filtered_peak_2690
chr1	235061633	235062638	1006	27.89	7.22701	2.89447	4.68876	C7Y8YACXX_8_7964.sorted.filtered_peak_2691
chr1	235090605	235091110	506	23.43	7.23167	3.16396	4.70508	C7Y8YACXX_8_7964.sorted.filtered_peak_2692
chr1	235098396	235099546	1151	40.82	11.33450	3.10425	8.62638	C7Y8YACXX_8_7964.sorted.filtered_peak_2693
chr1	235110865	235111184	320	27.16	5.44076	2.45781	3.01467	C7Y8YACXX_8_7964.sorted.filtered_peak_2694
chr1	235116422	235117052	631	33.42	8.91952	3.08586	6.26454	C7Y8YACXX_8_7964.sorted.filtered_peak_2695
chr1	235124718	235124967	250	21.30	4.24136	2.33639	1.93383	C7Y8YACXX_8_7964.sorted.filtered_peak_2696
chr1	235147189	235148487	1299	56.94	16.33461	3.30367	13.40194	C7Y8YACXX_8_7964.sorted.filtered_peak_2697
chr1	235242309	235242604	296	13.89	4.20465	2.74939	1.90003	C7Y8YACXX_8_7964.sorted.filtered_peak_2698
chr1	235242853	235243316	464	13.77	3.94079	2.65085	1.65826	C7Y8YACXX_8_7964.sorted.filtered_peak_2699
chr1	235246659	235247284	626	20.95	6.52553	3.14844	4.01388	C7Y8YACXX_8_7964.sorted.filtered_peak_2700
chr1	235267335	235268887	1553	24.71	6.02683	2.72611	3.56214	C7Y8YACXX_8_7964.sorted.filtered_peak_2701
chr1	235291667	235292616	950	45.74	15.44588	3.66385	12.55809	C7Y8YACXX_8_7964.sorted.filtered_peak_2702
chr1	235324142	235325077	936	29.14	10.12711	3.65413	7.42755	C7Y8YACXX_8_7964.sorted.filtered_peak_2703
chr1	235331772	235332021	250	13.31	3.86151	2.64468	1.58127	C7Y8YACXX_8_7964.sorted.filtered_peak_2704
chr1	235370152	235370889	738	13.95	3.75116	2.54652	1.49230	C7Y8YACXX_8_7964.sorted.filtered_peak_2705
chr1	235416627	235416883	257	15.09	4.88397	2.97203	2.49592	C7Y8YACXX_8_7964.sorted.filtered_peak_2706
chr1	235460658	235461292	635	31.63	13.10184	4.28483	10.28720	C7Y8YACXX_8_7964.sorted.filtered_peak_2707
chr1	235467964	235468540	577	15.67	5.19927	3.04812	2.79901	C7Y8YACXX_8_7964.sorted.filtered_peak_2708
chr1	235490180	235490877	698	43.30	5.26863	2.01324	2.85171	C7Y8YACXX_8_7964.sorted.filtered_peak_2709
chr1	235491204	235492742	1539	76.32	22.99375	3.52146	19.78649	C7Y8YACXX_8_7964.sorted.filtered_peak_2710
chr1	235500248	235500588	341	15.87	5.04242	2.97875	2.64100	C7Y8YACXX_8_7964.sorted.filtered_peak_2711
chr1	235530451	235531098	648	33.97	15.48157	4.86629	12.54431	C7Y8YACXX_8_7964.sorted.filtered_peak_2712
chr1	235578642	235578896	255	15.00	4.57661	2.84291	2.22239	C7Y8YACXX_8_7964.sorted.filtered_peak_2713
chr1	235580258	235580718	461	14.07	4.00019	2.65380	1.71011	C7Y8YACXX_8_7964.sorted.filtered_peak_2714
chr1	235622109	235622376	268	16.06	5.48564	3.15201	3.04754	C7Y8YACXX_8_7964.sorted.filtered_peak_2715
chr1	235667092	235668647	1556	61.56	19.59474	3.56403	16.49981	C7Y8YACXX_8_7964.sorted.filtered_peak_2716
chr1	235730937	235731434	498	18.57	6.57706	3.37631	4.06431	C7Y8YACXX_8_7964.sorted.filtered_peak_2717
chr1	235805235	235806253	1019	39.81	12.17597	3.51490	9.36915	C7Y8YACXX_8_7964.sorted.filtered_peak_2718
chr1	236029380	236031104	1725	55.74	14.77275	3.15069	11.87848	C7Y8YACXX_8_7964.sorted.filtered_peak_2719
chr1	236036307	236036835	529	30.07	8.12748	3.05054	5.51819	C7Y8YACXX_8_7964.sorted.filtered_peak_2720
chr1	236046684	236047125	442	21.58	3.72104	2.16366	1.47090	C7Y8YACXX_8_7964.sorted.filtered_peak_2721
chr1	236051175	236052023	849	27.20	7.25751	2.92362	4.72892	C7Y8YACXX_8_7964.sorted.filtered_peak_2722
chr1	236080699	236080989	291	18.22	4.75956	2.68612	2.39263	C7Y8YACXX_8_7964.sorted.filtered_peak_2723
chr1	236086888	236087312	425	15.76	3.61368	2.37765	1.37600	C7Y8YACXX_8_7964.sorted.filtered_peak_2724
chr1	236101932	236102382	451	23.52	6.94285	3.10478	4.40638	C7Y8YACXX_8_7964.sorted.filtered_peak_2725
chr1	236134818	236135571	754	26.28	10.54745	4.05399	7.83741	C7Y8YACXX_8_7964.sorted.filtered_peak_2726
chr1	236162030	236163158	1129	38.10	13.30902	3.93761	10.44314	C7Y8YACXX_8_7964.sorted.filtered_peak_2727
chr1	236221529	236222028	500	13.62	3.85969	2.62428	1.58790	C7Y8YACXX_8_7964.sorted.filtered_peak_2728
chr1	236230028	236230349	322	14.94	3.77062	2.49510	1.50241	C7Y8YACXX_8_7964.sorted.filtered_peak_2729
chr1	236283915	236284245	331	15.05	4.81458	2.94415	2.43474	C7Y8YACXX_8_7964.sorted.filtered_peak_2730
chr1	236305704	236306959	1256	25.40	5.92117	2.67789	3.45063	C7Y8YACXX_8_7964.sorted.filtered_peak_2731
chr1	236319836	236320356	521	30.72	9.92740	3.50207	7.23393	C7Y8YACXX_8_7964.sorted.filtered_peak_2732
chr1	236444323	236445878	1556	38.83	11.88582	3.31116	9.14313	C7Y8YACXX_8_7964.sorted.filtered_peak_2733
chr1	236558199	236558793	595	20.96	5.51564	2.76840	3.09828	C7Y8YACXX_8_7964.sorted.filtered_peak_2734
chr1	236579161	236579890	730	20.76	7.46566	3.45938	4.92039	C7Y8YACXX_8_7964.sorted.filtered_peak_2735
chr1	236615283	236615532	250	13.57	4.00738	2.69267	1.71102	C7Y8YACXX_8_7964.sorted.filtered_peak_2736
chr1	236680161	236680668	508	26.32	10.39600	3.98212	7.69273	C7Y8YACXX_8_7964.sorted.filtered_peak_2737
chr1	236686621	236688087	1467	25.78	6.62301	2.85479	4.11120	C7Y8YACXX_8_7964.sorted.filtered_peak_2738
chr1	236697506	236697915	410	20.12	6.86282	3.36329	4.32002	C7Y8YACXX_8_7964.sorted.filtered_peak_2739
chr1	236767508	236768371	864	47.00	18.41618	4.36509	15.37691	C7Y8YACXX_8_7964.sorted.filtered_peak_2740
chr1	236922728	236923093	366	15.41	5.08676	3.01868	2.69949	C7Y8YACXX_8_7964.sorted.filtered_peak_2741
chr1	236958150	236959563	1414	50.10	17.24685	3.84846	14.25739	C7Y8YACXX_8_7964.sorted.filtered_peak_2742
chr1	237433020	237433388	369	15.22	4.95437	2.99470	2.56111	C7Y8YACXX_8_7964.sorted.filtered_peak_2743
chr1	237574941	237575332	392	19.56	6.45507	3.23310	3.94897	C7Y8YACXX_8_7964.sorted.filtered_peak_2744
chr1	239397439	239397760	322	12.77	3.57217	2.54478	1.33474	C7Y8YACXX_8_7964.sorted.filtered_peak_2745
chr1	239750464	239750727	264	17.06	5.47014	3.06116	3.03379	C7Y8YACXX_8_7964.sorted.filtered_peak_2746
chr1	239882356	239883482	1127	27.81	6.90961	2.78473	4.41093	C7Y8YACXX_8_7964.sorted.filtered_peak_2747
chr1	239977759	239978082	324	17.14	3.50593	2.26776	1.29049	C7Y8YACXX_8_7964.sorted.filtered_peak_2748
chr1	241682245	241683371	1127	34.14	10.87050	3.32788	8.19297	C7Y8YACXX_8_7964.sorted.filtered_peak_2749
chr1	241694613	241695079	467	21.31	6.21722	2.99520	3.74033	C7Y8YACXX_8_7964.sorted.filtered_peak_2750
chr1	241714975	241715447	473	16.41	4.94660	2.88768	2.56255	C7Y8YACXX_8_7964.sorted.filtered_peak_2751
chr1	241790879	241791139	261	16.67	4.18430	2.55818	1.87100	C7Y8YACXX_8_7964.sorted.filtered_peak_2752
chr1	241803244	241804293	1050	35.60	9.55357	3.09177	6.88069	C7Y8YACXX_8_7964.sorted.filtered_peak_2753
chr1	241910853	241911102	250	14.16	4.09900	2.69174	1.79916	C7Y8YACXX_8_7964.sorted.filtered_peak_2754
chr1	242010924	242011957	1034	43.88	16.55238	3.98283	13.62607	C7Y8YACXX_8_7964.sorted.filtered_peak_2755
chr1	243264899	243265309	411	12.49	3.42485	2.49268	1.21206	C7Y8YACXX_8_7964.sorted.filtered_peak_2756
chr1	243417788	243419630	1843	56.22	14.68403	3.15761	11.80040	C7Y8YACXX_8_7964.sorted.filtered_peak_2757
chr1	243585057	243585464	408	18.73	5.39998	2.89089	2.97809	C7Y8YACXX_8_7964.sorted.filtered_peak_2758
chr1	243759114	243759374	261	20.55	4.39705	2.43231	2.05564	C7Y8YACXX_8_7964.sorted.filtered_peak_2759
chr1	243759633	243760272	640	28.55	8.99003	3.32396	6.37147	C7Y8YACXX_8_7964.sorted.filtered_peak_2760
chr1	244001604	244002116	513	17.00	4.14504	2.52181	1.84548	C7Y8YACXX_8_7964.sorted.filtered_peak_2761
chr1	244012417	244014329	1913	38.78	8.74557	2.76136	6.12865	C7Y8YACXX_8_7964.sorted.filtered_peak_2762
chr1	244210895	244211975	1081	60.97	19.42583	3.67303	16.35629	C7Y8YACXX_8_7964.sorted.filtered_peak_2763
chr1	244238091	244238855	765	22.46	7.16435	3.25293	4.62010	C7Y8YACXX_8_7964.sorted.filtered_peak_2764
chr1	244462737	244463155	419	26.92	10.92057	4.14491	8.17951	C7Y8YACXX_8_7964.sorted.filtered_peak_2765
chr1	244482889	244483281	393	34.32	11.05058	3.53509	8.31321	C7Y8YACXX_8_7964.sorted.filtered_peak_2766
chr1	244486268	244486727	460	33.63	9.41070	3.17601	6.74385	C7Y8YACXX_8_7964.sorted.filtered_peak_2767
chr1	244599034	244599375	342	15.41	4.19505	2.64753	1.87874	C7Y8YACXX_8_7964.sorted.filtered_peak_2768
chr1	244614358	244615782	1425	59.09	20.37513	3.78661	17.26478	C7Y8YACXX_8_7964.sorted.filtered_peak_2769
chr1	244624394	244624991	598	29.26	12.47513	4.47238	9.65235	C7Y8YACXX_8_7964.sorted.filtered_peak_2770
chr1	244815712	244817049	1338	59.43	19.18548	3.57297	16.12552	C7Y8YACXX_8_7964.sorted.filtered_peak_2771
chr1	244964469	244964735	267	13.78	4.12235	2.73155	1.81050	C7Y8YACXX_8_7964.sorted.filtered_peak_2772
chr1	244997726	244999325	1600	63.06	19.06676	3.51056	16.02792	C7Y8YACXX_8_7964.sorted.filtered_peak_2773
chr1	245025821	245027230	1410	52.59	10.73835	2.59935	8.06582	C7Y8YACXX_8_7964.sorted.filtered_peak_2774
chr1	245027453	245028241	789	60.26	14.08730	2.96762	11.22623	C7Y8YACXX_8_7964.sorted.filtered_peak_2775
chr1	245063084	245063354	271	13.68	4.06919	2.71274	1.76655	C7Y8YACXX_8_7964.sorted.filtered_peak_2776
chr1	245082158	245082455	298	18.04	6.06042	3.20235	3.59149	C7Y8YACXX_8_7964.sorted.filtered_peak_2777
chr1	245132940	245134746	1807	47.53	14.79639	3.51049	11.91827	C7Y8YACXX_8_7964.sorted.filtered_peak_2778
chr1	245206043	245206303	261	17.72	5.28685	2.91232	2.88032	C7Y8YACXX_8_7964.sorted.filtered_peak_2779
chr1	246117112	246117538	427	18.06	4.01019	2.41469	1.71937	C7Y8YACXX_8_7964.sorted.filtered_peak_2780
chr1	246119614	246119962	349	24.19	7.38155	3.21246	4.81294	C7Y8YACXX_8_7964.sorted.filtered_peak_2781
chr1	246660660	246660968	309	14.96	4.04208	2.61278	1.74546	C7Y8YACXX_8_7964.sorted.filtered_peak_2782
chr1	246670205	246670845	641	36.76	13.09673	3.93122	10.25428	C7Y8YACXX_8_7964.sorted.filtered_peak_2783
chr1	246729126	246730305	1180	56.44	18.92500	3.79760	15.87598	C7Y8YACXX_8_7964.sorted.filtered_peak_2784
chr1	246862450	246862798	349	20.87	7.27091	3.43551	4.71341	C7Y8YACXX_8_7964.sorted.filtered_peak_2785
chr1	246887269	246887939	671	19.59	7.23981	3.52009	4.69375	C7Y8YACXX_8_7964.sorted.filtered_peak_2786
chr1	247087043	247087292	250	14.64	4.62912	2.88986	2.27133	C7Y8YACXX_8_7964.sorted.filtered_peak_2787
chr1	247094819	247095744	926	53.81	19.84821	4.22595	16.73684	C7Y8YACXX_8_7964.sorted.filtered_peak_2788
chr1	247241206	247241638	433	15.09	3.79144	2.48934	1.52868	C7Y8YACXX_8_7964.sorted.filtered_peak_2789
chr1	247241830	247242238	409	20.25	6.91558	3.35251	4.38305	C7Y8YACXX_8_7964.sorted.filtered_peak_2790
chr1	247267313	247268035	723	23.97	9.88664	4.09547	7.19280	C7Y8YACXX_8_7964.sorted.filtered_peak_2791
chr1	247373646	247374435	790	30.99	10.17331	3.50662	7.48665	C7Y8YACXX_8_7964.sorted.filtered_peak_2792
chr1	247494378	247495158	781	20.84	4.72802	2.52405	2.36147	C7Y8YACXX_8_7964.sorted.filtered_peak_2793
chr1	247553371	247554000	630	27.99	10.30010	3.80213	7.59698	C7Y8YACXX_8_7964.sorted.filtered_peak_2794
chr1	247570545	247570795	251	18.16	4.74498	2.69271	2.36754	C7Y8YACXX_8_7964.sorted.filtered_peak_2795
chr1	247579343	247579713	371	12.17	3.26046	2.43418	1.07615	C7Y8YACXX_8_7964.sorted.filtered_peak_2796
chr1	247620408	247620848	441	13.59	4.02239	2.69617	1.72714	C7Y8YACXX_8_7964.sorted.filtered_peak_2797
chr1	248100235	248100645	411	15.82	5.32901	3.10687	2.90327	C7Y8YACXX_8_7964.sorted.filtered_peak_2798
chr1	249119964	249121109	1146	63.64	22.25463	4.10291	19.04494	C7Y8YACXX_8_7964.sorted.filtered_peak_2799
chr1	249131872	249133377	1506	44.52	13.39843	3.48772	10.55586	C7Y8YACXX_8_7964.sorted.filtered_peak_2800
chr1	249152391	249153699	1309	48.43	12.04782	2.96304	9.28684	C7Y8YACXX_8_7964.sorted.filtered_peak_2801
chr1	249157326	249157733	408	27.91	3.69964	1.97884	1.45500	C7Y8YACXX_8_7964.sorted.filtered_peak_2802
chr1	249167267	249168725	1459	32.73	9.05919	3.10202	6.42462	C7Y8YACXX_8_7964.sorted.filtered_peak_2803
chr1	249200115	249201105	991	46.50	16.86345	4.11359	13.87571	C7Y8YACXX_8_7964.sorted.filtered_peak_2804
chr1	249218967	249219360	394	16.38	5.71312	3.21085	3.26592	C7Y8YACXX_8_7964.sorted.filtered_peak_2805
chr1	249239662	249239949	288	24.62	11.73605	4.73327	8.95918	C7Y8YACXX_8_7964.sorted.filtered_peak_2806
chr10	173834	174092	259	17.61	5.87885	3.16948	3.42159	C7Y8YACXX_8_7964.sorted.filtered_peak_2807
chr10	180698	181976	1279	27.29	6.85058	2.84461	4.31891	C7Y8YACXX_8_7964.sorted.filtered_peak_2808
chr10	228503	228826	324	13.08	3.73859	2.60173	1.47820	C7Y8YACXX_8_7964.sorted.filtered_peak_2809
chr10	267240	267489	250	12.67	3.47408	2.50481	1.27221	C7Y8YACXX_8_7964.sorted.filtered_peak_2810
chr10	369845	370177	333	15.53	4.75307	2.87922	2.37793	C7Y8YACXX_8_7964.sorted.filtered_peak_2811
chr10	379668	379959	292	21.18	7.00280	3.30938	4.46343	C7Y8YACXX_8_7964.sorted.filtered_peak_2812
chr10	496737	497228	492	13.38	3.90198	2.65669	1.62049	C7Y8YACXX_8_7964.sorted.filtered_peak_2813
chr10	977124	978201	1078	46.11	15.50603	3.69600	12.61438	C7Y8YACXX_8_7964.sorted.filtered_peak_2814
chr10	1033651	1034784	1134	27.75	8.67863	3.25589	6.08640	C7Y8YACXX_8_7964.sorted.filtered_peak_2815
chr10	1041454	1041703	250	13.69	3.93467	2.65382	1.65292	C7Y8YACXX_8_7964.sorted.filtered_peak_2816
chr10	1094233	1095595	1363	67.27	22.08450	3.81075	18.87577	C7Y8YACXX_8_7964.sorted.filtered_peak_2817
chr10	1102169	1103137	969	47.32	17.00177	4.10898	14.00138	C7Y8YACXX_8_7964.sorted.filtered_peak_2818
chr10	1109050	1109849	800	19.62	5.88063	3.00028	3.42362	C7Y8YACXX_8_7964.sorted.filtered_peak_2819
chr10	1155779	1156645	867	28.20	9.69926	3.58857	7.02439	C7Y8YACXX_8_7964.sorted.filtered_peak_2820
chr10	3109438	3109810	373	25.92	6.10953	2.69751	3.63442	C7Y8YACXX_8_7964.sorted.filtered_peak_2821
chr10	3110487	3110779	293	23.69	4.80161	2.42334	2.41985	C7Y8YACXX_8_7964.sorted.filtered_peak_2822
chr10	3137794	3138221	428	28.75	9.81184	3.56888	7.14349	C7Y8YACXX_8_7964.sorted.filtered_peak_2823
chr10	3214549	3215859	1311	54.64	17.57185	3.61059	14.58318	C7Y8YACXX_8_7964.sorted.filtered_peak_2824
chr10	3239516	3240216	701	29.65	8.82736	3.27352	6.18034	C7Y8YACXX_8_7964.sorted.filtered_peak_2825
chr10	3269936	3270305	370	28.16	11.60593	4.23919	8.83747	C7Y8YACXX_8_7964.sorted.filtered_peak_2826
chr10	3510510	3510817	308	20.21	4.82987	2.59531	2.44956	C7Y8YACXX_8_7964.sorted.filtered_peak_2827
chr10	3559003	3559260	258	14.10	4.31687	2.79042	1.99186	C7Y8YACXX_8_7964.sorted.filtered_peak_2828
chr10	3605536	3606038	503	14.40	3.52217	2.41746	1.29869	C7Y8YACXX_8_7964.sorted.filtered_peak_2829
chr10	3622315	3622608	294	14.24	4.04332	2.66004	1.74822	C7Y8YACXX_8_7964.sorted.filtered_peak_2830
chr10	3665108	3665445	338	15.21	3.55857	2.38782	1.33223	C7Y8YACXX_8_7964.sorted.filtered_peak_2831
chr10	3710776	3711416	641	17.62	4.56462	2.65145	2.20874	C7Y8YACXX_8_7964.sorted.filtered_peak_2832
chr10	3782301	3782979	679	20.88	5.81320	2.90947	3.34461	C7Y8YACXX_8_7964.sorted.filtered_peak_2833
chr10	3799442	3800767	1326	31.79	8.46105	2.99966	5.86072	C7Y8YACXX_8_7964.sorted.filtered_peak_2834
chr10	3807122	3807594	473	18.46	3.85444	2.33273	1.59025	C7Y8YACXX_8_7964.sorted.filtered_peak_2835
chr10	3819191	3819547	357	25.84	4.14042	2.15082	1.83613	C7Y8YACXX_8_7964.sorted.filtered_peak_2836
chr10	3827154	3828090	937	59.33	13.49926	2.79493	10.70472	C7Y8YACXX_8_7964.sorted.filtered_peak_2837
chr10	3846541	3846790	250	29.49	4.73567	2.20590	2.35638	C7Y8YACXX_8_7964.sorted.filtered_peak_2838
chr10	3847374	3847864	491	43.04	10.24308	2.90206	7.54941	C7Y8YACXX_8_7964.sorted.filtered_peak_2839
chr10	3852356	3852958	603	39.36	8.34453	2.69787	5.72330	C7Y8YACXX_8_7964.sorted.filtered_peak_2840
chr10	3853522	3853771	250	26.89	4.38668	2.18836	2.04840	C7Y8YACXX_8_7964.sorted.filtered_peak_2841
chr10	3870836	3871317	482	21.70	6.03826	2.92517	3.56195	C7Y8YACXX_8_7964.sorted.filtered_peak_2842
chr10	3894541	3895010	470	28.85	8.98393	3.35723	6.33601	C7Y8YACXX_8_7964.sorted.filtered_peak_2843
chr10	3917557	3918095	539	18.44	3.75481	2.30231	1.49927	C7Y8YACXX_8_7964.sorted.filtered_peak_2844
chr10	3934615	3935377	763	19.96	4.68638	2.55367	2.32589	C7Y8YACXX_8_7964.sorted.filtered_peak_2845
chr10	3977178	3977780	603	27.78	10.01155	3.76337	7.31259	C7Y8YACXX_8_7964.sorted.filtered_peak_2846
chr10	3988101	3988383	283	19.15	5.12536	2.76938	2.71678	C7Y8YACXX_8_7964.sorted.filtered_peak_2847
chr10	4014833	4015369	537	20.03	5.98956	2.99507	3.53524	C7Y8YACXX_8_7964.sorted.filtered_peak_2848
chr10	4022855	4023183	329	17.18	4.88430	2.79800	2.50898	C7Y8YACXX_8_7964.sorted.filtered_peak_2849
chr10	4101932	4102428	497	22.37	7.82974	3.51894	5.23548	C7Y8YACXX_8_7964.sorted.filtered_peak_2850
chr10	4173573	4174331	759	28.32	7.22939	2.92520	4.65832	C7Y8YACXX_8_7964.sorted.filtered_peak_2851
chr10	4276871	4277137	267	14.42	3.88105	2.57550	1.60726	C7Y8YACXX_8_7964.sorted.filtered_peak_2852
chr10	4868184	4868965	782	19.24	4.89542	2.66471	2.51831	C7Y8YACXX_8_7964.sorted.filtered_peak_2853
chr10	4891529	4892161	633	16.04	4.02387	2.53120	1.73453	C7Y8YACXX_8_7964.sorted.filtered_peak_2854
chr10	5132141	5132443	303	14.92	4.78510	2.94113	2.40695	C7Y8YACXX_8_7964.sorted.filtered_peak_2855
chr10	5136512	5136783	272	15.66	4.03591	2.55561	1.74767	C7Y8YACXX_8_7964.sorted.filtered_peak_2856
chr10	5333517	5334588	1072	27.82	6.82626	2.79033	4.31124	C7Y8YACXX_8_7964.sorted.filtered_peak_2857
chr10	5336083	5336367	285	29.04	6.44541	2.65810	3.93616	C7Y8YACXX_8_7964.sorted.filtered_peak_2858
chr10	5339388	5339757	370	22.30	5.73039	2.78200	3.27441	C7Y8YACXX_8_7964.sorted.filtered_peak_2859
chr10	5359637	5360043	407	21.65	8.54525	3.82429	5.92749	C7Y8YACXX_8_7964.sorted.filtered_peak_2860
chr10	5454205	5454826	622	17.27	4.55981	2.67051	2.20555	C7Y8YACXX_8_7964.sorted.filtered_peak_2861
chr10	5476094	5476512	419	18.30	5.68226	3.03253	3.23726	C7Y8YACXX_8_7964.sorted.filtered_peak_2862
chr10	5489550	5489877	328	22.80	5.37228	2.63989	2.94510	C7Y8YACXX_8_7964.sorted.filtered_peak_2863
chr10	5665101	5665350	250	19.53	5.57489	2.89889	3.14215	C7Y8YACXX_8_7964.sorted.filtered_peak_2864
chr10	5670834	5671351	518	24.66	6.89028	3.00064	4.36296	C7Y8YACXX_8_7964.sorted.filtered_peak_2865
chr10	5726361	5727841	1481	47.87	14.56516	3.41471	11.68553	C7Y8YACXX_8_7964.sorted.filtered_peak_2866
chr10	5734641	5734990	350	16.16	3.78354	2.42456	1.52175	C7Y8YACXX_8_7964.sorted.filtered_peak_2867
chr10	5854612	5856294	1683	49.57	13.03634	3.07094	10.22094	C7Y8YACXX_8_7964.sorted.filtered_peak_2868
chr10	5888214	5888625	412	13.28	3.85406	2.63893	1.58116	C7Y8YACXX_8_7964.sorted.filtered_peak_2869
chr10	5915473	5915794	322	14.08	4.21863	2.74662	1.91587	C7Y8YACXX_8_7964.sorted.filtered_peak_2870
chr10	5931330	5932512	1183	52.92	18.40646	3.83499	15.37533	C7Y8YACXX_8_7964.sorted.filtered_peak_2871
chr10	5995090	5995391	302	12.23	3.28930	2.44456	1.09968	C7Y8YACXX_8_7964.sorted.filtered_peak_2872
chr10	6018120	6018735	616	22.72	3.91098	2.18461	1.63246	C7Y8YACXX_8_7964.sorted.filtered_peak_2873
chr10	6019079	6019988	910	30.39	8.09549	3.03155	5.48564	C7Y8YACXX_8_7964.sorted.filtered_peak_2874
chr10	6080173	6080682	510	23.18	5.40585	2.63057	2.97910	C7Y8YACXX_8_7964.sorted.filtered_peak_2875
chr10	6087129	6087800	672	20.31	3.99018	2.29914	1.70757	C7Y8YACXX_8_7964.sorted.filtered_peak_2876
chr10	6092691	6093417	727	55.82	14.64529	3.21520	11.74871	C7Y8YACXX_8_7964.sorted.filtered_peak_2877
chr10	6094469	6095020	552	43.36	7.47083	2.39312	4.91052	C7Y8YACXX_8_7964.sorted.filtered_peak_2878
chr10	6104034	6104704	671	38.88	9.68453	2.97130	7.01194	C7Y8YACXX_8_7964.sorted.filtered_peak_2879
chr10	6112637	6112906	270	28.01	4.85943	2.27879	2.47568	C7Y8YACXX_8_7964.sorted.filtered_peak_2880
chr10	6125541	6126051	511	27.74	5.56721	2.46195	3.13490	C7Y8YACXX_8_7964.sorted.filtered_peak_2881
chr10	6130606	6131516	911	54.53	17.48904	3.62496	14.51120	C7Y8YACXX_8_7964.sorted.filtered_peak_2882
chr10	6131808	6132057	250	27.00	3.21922	1.87263	1.04476	C7Y8YACXX_8_7964.sorted.filtered_peak_2883
chr10	6171842	6172433	592	21.73	6.07560	2.93772	3.59652	C7Y8YACXX_8_7964.sorted.filtered_peak_2884
chr10	6178360	6178609	250	21.80	4.90518	2.53870	2.51832	C7Y8YACXX_8_7964.sorted.filtered_peak_2885
chr10	6186461	6187209	749	40.59	10.87169	3.06520	8.17776	C7Y8YACXX_8_7964.sorted.filtered_peak_2886
chr10	6193170	6193606	437	15.06	3.21123	2.24727	1.05157	C7Y8YACXX_8_7964.sorted.filtered_peak_2887
chr10	6205297	6206468	1172	41.42	13.78115	3.70849	10.93099	C7Y8YACXX_8_7964.sorted.filtered_peak_2888
chr10	6243600	6244037	438	36.83	6.77842	2.45035	4.25190	C7Y8YACXX_8_7964.sorted.filtered_peak_2889
chr10	6244345	6245349	1005	40.42	8.51862	2.69216	5.88883	C7Y8YACXX_8_7964.sorted.filtered_peak_2890
chr10	6281112	6281602	491	21.97	8.07639	3.62025	5.47843	C7Y8YACXX_8_7964.sorted.filtered_peak_2891
chr10	6309178	6309619	442	34.02	10.25783	3.37009	7.54769	C7Y8YACXX_8_7964.sorted.filtered_peak_2892
chr10	6312227	6312898	672	36.84	9.79650	3.08263	7.12129	C7Y8YACXX_8_7964.sorted.filtered_peak_2893
chr10	6317191	6317630	440	38.86	12.70656	3.63755	9.89531	C7Y8YACXX_8_7964.sorted.filtered_peak_2894
chr10	6333513	6333971	459	16.42	5.73561	3.21786	3.28484	C7Y8YACXX_8_7964.sorted.filtered_peak_2895
chr10	6342163	6342560	398	19.71	6.63210	3.29019	4.11756	C7Y8YACXX_8_7964.sorted.filtered_peak_2896
chr10	6389591	6390700	1110	27.78	8.57627	3.19581	6.01292	C7Y8YACXX_8_7964.sorted.filtered_peak_2897
chr10	6452123	6452581	459	20.16	6.40767	3.16755	3.90968	C7Y8YACXX_8_7964.sorted.filtered_peak_2898
chr10	6515273	6516314	1042	31.47	10.14688	3.52449	7.43632	C7Y8YACXX_8_7964.sorted.filtered_peak_2899
chr10	6540686	6541151	466	29.87	8.82630	3.22551	6.19913	C7Y8YACXX_8_7964.sorted.filtered_peak_2900
chr10	6549219	6549598	380	17.36	4.79700	2.75939	2.42158	C7Y8YACXX_8_7964.sorted.filtered_peak_2901
chr10	6555738	6555987	250	15.79	4.44586	2.72393	2.10699	C7Y8YACXX_8_7964.sorted.filtered_peak_2902
chr10	6572000	6572749	750	25.08	6.35350	2.79031	3.87526	C7Y8YACXX_8_7964.sorted.filtered_peak_2903
chr10	6584915	6586030	1116	37.27	12.74911	3.79946	9.92054	C7Y8YACXX_8_7964.sorted.filtered_peak_2904
chr10	6600183	6600675	493	34.12	11.74126	3.77064	8.95660	C7Y8YACXX_8_7964.sorted.filtered_peak_2905
chr10	6605235	6605503	269	19.45	3.51285	2.17260	1.29711	C7Y8YACXX_8_7964.sorted.filtered_peak_2906
chr10	6621936	6622718	783	32.32	5.55930	2.30573	3.12992	C7Y8YACXX_8_7964.sorted.filtered_peak_2907
chr10	6625281	6625718	438	28.96	4.62837	2.18986	2.26693	C7Y8YACXX_8_7964.sorted.filtered_peak_2908
chr10	6634069	6634655	587	22.93	5.93226	2.79355	3.47857	C7Y8YACXX_8_7964.sorted.filtered_peak_2909
chr10	6684588	6684958	371	15.11	3.76917	2.47841	1.51190	C7Y8YACXX_8_7964.sorted.filtered_peak_2910
chr10	6685777	6686413	637	15.53	3.56344	2.36974	1.33375	C7Y8YACXX_8_7964.sorted.filtered_peak_2911
chr10	6707838	6708220	383	22.54	8.32927	3.67081	5.71130	C7Y8YACXX_8_7964.sorted.filtered_peak_2912
chr10	6954561	6954821	261	13.98	3.68377	2.51537	1.43682	C7Y8YACXX_8_7964.sorted.filtered_peak_2913
chr10	6961932	6962299	368	18.35	4.80863	2.69600	2.43639	C7Y8YACXX_8_7964.sorted.filtered_peak_2914
chr10	6969249	6970267	1019	32.29	9.12201	3.09313	6.50735	C7Y8YACXX_8_7964.sorted.filtered_peak_2915
chr10	7000659	7001071	413	20.89	6.41480	3.10651	3.91892	C7Y8YACXX_8_7964.sorted.filtered_peak_2916
chr10	7015810	7016440	631	20.70	5.47437	2.78808	3.04365	C7Y8YACXX_8_7964.sorted.filtered_peak_2917
chr10	7070374	7070717	344	15.62	3.61165	2.38516	1.37409	C7Y8YACXX_8_7964.sorted.filtered_peak_2918
chr10	7087897	7088824	928	26.32	8.07600	3.20766	5.50140	C7Y8YACXX_8_7964.sorted.filtered_peak_2919
chr10	7311212	7311696	485	42.29	18.43087	4.76948	15.38931	C7Y8YACXX_8_7964.sorted.filtered_peak_2920
chr10	7311889	7312138	250	19.09	3.74013	2.26612	1.48665	C7Y8YACXX_8_7964.sorted.filtered_peak_2921
chr10	7451474	7451838	365	28.44	4.15503	2.08072	1.85162	C7Y8YACXX_8_7964.sorted.filtered_peak_2922
chr10	7452716	7453534	819	35.94	7.48761	2.62226	4.92503	C7Y8YACXX_8_7964.sorted.filtered_peak_2923
chr10	7513707	7514111	405	18.14	5.23344	2.87119	2.82533	C7Y8YACXX_8_7964.sorted.filtered_peak_2924
chr10	7526294	7527190	897	35.00	10.37263	3.29321	7.67304	C7Y8YACXX_8_7964.sorted.filtered_peak_2925
chr10	7550359	7550871	513	17.59	4.90027	2.78640	2.51447	C7Y8YACXX_8_7964.sorted.filtered_peak_2926
chr10	7729292	7729601	310	16.73	5.73614	3.18864	3.28841	C7Y8YACXX_8_7964.sorted.filtered_peak_2927
chr10	7829532	7830852	1321	43.70	12.93308	3.31608	10.12956	C7Y8YACXX_8_7964.sorted.filtered_peak_2928
chr10	7860120	7861321	1202	35.94	10.87469	3.35812	8.14997	C7Y8YACXX_8_7964.sorted.filtered_peak_2929
chr10	8095421	8096949	1529	41.53	5.68637	2.11139	3.24443	C7Y8YACXX_8_7964.sorted.filtered_peak_2930
chr10	8103410	8104067	658	29.87	4.47901	2.12424	2.13685	C7Y8YACXX_8_7964.sorted.filtered_peak_2931
chr10	8130516	8131089	574	20.41	6.38768	3.11823	3.90225	C7Y8YACXX_8_7964.sorted.filtered_peak_2932
chr10	8173166	8173734	569	22.74	4.89626	2.49094	2.50940	C7Y8YACXX_8_7964.sorted.filtered_peak_2933
chr10	8175132	8175510	379	31.38	7.26561	2.76079	4.70706	C7Y8YACXX_8_7964.sorted.filtered_peak_2934
chr10	8179203	8179851	649	25.37	5.77456	2.63403	3.31686	C7Y8YACXX_8_7964.sorted.filtered_peak_2935
chr10	8224927	8225703	777	24.61	8.04420	3.36049	5.45391	C7Y8YACXX_8_7964.sorted.filtered_peak_2936
chr10	8280837	8281474	638	21.35	5.38823	2.71532	2.96777	C7Y8YACXX_8_7964.sorted.filtered_peak_2937
chr10	8287142	8287767	626	21.74	5.31995	2.65636	2.91969	C7Y8YACXX_8_7964.sorted.filtered_peak_2938
chr10	8348756	8349038	283	14.38	3.87264	2.56852	1.61038	C7Y8YACXX_8_7964.sorted.filtered_peak_2939
chr10	8373365	8374757	1393	40.95	12.24018	3.33277	9.47583	C7Y8YACXX_8_7964.sorted.filtered_peak_2940
chr10	8392364	8392720	357	19.33	5.65206	2.95021	3.20503	C7Y8YACXX_8_7964.sorted.filtered_peak_2941
chr10	8402160	8402943	784	26.08	7.91273	3.20060	5.33851	C7Y8YACXX_8_7964.sorted.filtered_peak_2942
chr10	8407952	8408481	530	21.22	5.86474	2.87521	3.41684	C7Y8YACXX_8_7964.sorted.filtered_peak_2943
chr10	8444472	8444955	484	28.45	5.94719	2.53231	3.49384	C7Y8YACXX_8_7964.sorted.filtered_peak_2944
chr10	8446662	8447236	575	36.65	10.45460	3.24599	7.74360	C7Y8YACXX_8_7964.sorted.filtered_peak_2945
chr10	8458198	8458840	643	25.35	9.58556	3.81355	6.92048	C7Y8YACXX_8_7964.sorted.filtered_peak_2946
chr10	8480652	8481113	462	16.49	4.32368	2.62223	2.00575	C7Y8YACXX_8_7964.sorted.filtered_peak_2947
chr10	8515255	8515504	250	15.93	4.81400	2.88222	2.42346	C7Y8YACXX_8_7964.sorted.filtered_peak_2948
chr10	11147026	11147292	267	16.45	4.27320	2.61212	1.94833	C7Y8YACXX_8_7964.sorted.filtered_peak_2949
chr10	11187255	11187787	533	25.84	5.20106	2.44261	2.79543	C7Y8YACXX_8_7964.sorted.filtered_peak_2950
chr10	11204918	11205564	647	46.84	9.94991	2.70362	7.27663	C7Y8YACXX_8_7964.sorted.filtered_peak_2951
chr10	11206748	11207193	446	36.60	4.48151	1.98173	2.13585	C7Y8YACXX_8_7964.sorted.filtered_peak_2952
chr10	11208086	11208337	252	37.91	4.30075	1.92352	1.97280	C7Y8YACXX_8_7964.sorted.filtered_peak_2953
chr10	11220409	11221109	701	55.20	13.87081	3.07369	11.02115	C7Y8YACXX_8_7964.sorted.filtered_peak_2954
chr10	11222255	11222531	277	35.18	4.55789	2.02411	2.20505	C7Y8YACXX_8_7964.sorted.filtered_peak_2955
chr10	11312566	11312895	330	24.03	6.70535	2.99764	4.17931	C7Y8YACXX_8_7964.sorted.filtered_peak_2956
chr10	11445189	11445474	286	24.89	8.55366	3.55160	5.92100	C7Y8YACXX_8_7964.sorted.filtered_peak_2957
chr10	11490657	11490925	269	14.50	4.03914	2.62998	1.75374	C7Y8YACXX_8_7964.sorted.filtered_peak_2958
chr10	11514080	11514411	332	13.55	4.00150	2.68891	1.70906	C7Y8YACXX_8_7964.sorted.filtered_peak_2959
chr10	11653448	11654012	565	18.56	4.14903	2.43924	1.84062	C7Y8YACXX_8_7964.sorted.filtered_peak_2960
chr10	11726789	11727348	560	16.19	4.72057	2.81064	2.35471	C7Y8YACXX_8_7964.sorted.filtered_peak_2961
chr10	11905424	11906196	773	29.51	11.47923	3.97979	8.74502	C7Y8YACXX_8_7964.sorted.filtered_peak_2962
chr10	11924252	11925085	834	18.22	5.04646	2.78998	2.65423	C7Y8YACXX_8_7964.sorted.filtered_peak_2963
chr10	12028714	12029048	335	13.78	4.12697	2.73074	1.81909	C7Y8YACXX_8_7964.sorted.filtered_peak_2964
chr10	12083771	12084151	381	30.39	4.94173	2.22418	2.55525	C7Y8YACXX_8_7964.sorted.filtered_peak_2965
chr10	12084329	12085592	1264	55.08	19.87387	3.91163	16.81041	C7Y8YACXX_8_7964.sorted.filtered_peak_2966
chr10	12110517	12111438	922	46.65	20.34160	4.76763	17.21671	C7Y8YACXX_8_7964.sorted.filtered_peak_2967
chr10	12164606	12164907	302	19.15	7.09484	3.53075	4.55119	C7Y8YACXX_8_7964.sorted.filtered_peak_2968
chr10	12171139	12172214	1076	42.82	16.33197	4.13915	13.37623	C7Y8YACXX_8_7964.sorted.filtered_peak_2969
chr10	12223260	12223793	534	30.57	12.30703	4.21105	9.50749	C7Y8YACXX_8_7964.sorted.filtered_peak_2970
chr10	12237310	12238570	1261	38.90	12.48384	3.52607	9.70118	C7Y8YACXX_8_7964.sorted.filtered_peak_2971
chr10	12306255	12306730	476	20.55	5.99571	2.99463	3.51870	C7Y8YACXX_8_7964.sorted.filtered_peak_2972
chr10	12390866	12392663	1798	38.77	8.16085	2.64074	5.56880	C7Y8YACXX_8_7964.sorted.filtered_peak_2973
chr10	12408004	12408301	298	18.46	7.09756	3.59606	4.55543	C7Y8YACXX_8_7964.sorted.filtered_peak_2974
chr10	12490569	12491242	674	50.14	20.41797	4.53937	17.29888	C7Y8YACXX_8_7964.sorted.filtered_peak_2975
chr10	12630281	12630760	480	18.48	4.53981	2.58867	2.18706	C7Y8YACXX_8_7964.sorted.filtered_peak_2976
chr10	12636380	12636994	615	23.99	6.88269	3.01074	4.37435	C7Y8YACXX_8_7964.sorted.filtered_peak_2977
chr10	12753059	12753439	381	23.77	7.16259	3.14072	4.62210	C7Y8YACXX_8_7964.sorted.filtered_peak_2978
chr10	13141127	13142301	1175	36.29	9.25145	2.99211	6.59410	C7Y8YACXX_8_7964.sorted.filtered_peak_2979
chr10	13142516	13142803	288	27.84	4.91401	2.29851	2.52447	C7Y8YACXX_8_7964.sorted.filtered_peak_2980
chr10	13149801	13150222	422	17.64	5.18081	2.90258	2.76029	C7Y8YACXX_8_7964.sorted.filtered_peak_2981
chr10	13158233	13158931	699	14.13	4.27356	2.77435	1.95304	C7Y8YACXX_8_7964.sorted.filtered_peak_2982
chr10	13203027	13203843	817	36.66	13.76943	3.99876	10.92140	C7Y8YACXX_8_7964.sorted.filtered_peak_2983
chr10	13330184	13330492	309	16.24	5.59527	3.18522	3.14819	C7Y8YACXX_8_7964.sorted.filtered_peak_2984
chr10	13341529	13342257	729	29.48	5.62502	2.41862	3.18211	C7Y8YACXX_8_7964.sorted.filtered_peak_2985
chr10	13343852	13344679	828	50.99	17.99594	3.98777	14.98786	C7Y8YACXX_8_7964.sorted.filtered_peak_2986
chr10	13382718	13382968	251	20.33	6.21508	3.10138	3.71382	C7Y8YACXX_8_7964.sorted.filtered_peak_2987
chr10	13389198	13390775	1578	32.83	6.89588	2.59205	4.37352	C7Y8YACXX_8_7964.sorted.filtered_peak_2988
chr10	13413850	13414167	318	12.53	3.44288	2.49917	1.22678	C7Y8YACXX_8_7964.sorted.filtered_peak_2989
chr10	13424978	13425370	393	13.08	3.74225	2.60098	1.48512	C7Y8YACXX_8_7964.sorted.filtered_peak_2990
chr10	13628381	13629572	1192	24.70	8.71233	3.42546	6.14719	C7Y8YACXX_8_7964.sorted.filtered_peak_2991
chr10	13749459	13749814	356	13.25	3.30462	2.38722	1.11624	C7Y8YACXX_8_7964.sorted.filtered_peak_2992
chr10	13820072	13820472	401	20.06	6.12977	3.07547	3.64623	C7Y8YACXX_8_7964.sorted.filtered_peak_2993
chr10	13828882	13829448	567	33.85	11.72427	3.74025	8.95913	C7Y8YACXX_8_7964.sorted.filtered_peak_2994
chr10	14051174	14051917	744	21.20	5.19994	2.67263	2.78280	C7Y8YACXX_8_7964.sorted.filtered_peak_2995
chr10	14226672	14227753	1082	28.41	8.87515	3.31957	6.24812	C7Y8YACXX_8_7964.sorted.filtered_peak_2996
chr10	14570526	14570817	292	17.85	5.01288	2.81329	2.61509	C7Y8YACXX_8_7964.sorted.filtered_peak_2997
chr10	14598087	14598745	659	22.12	3.99658	2.23202	1.70787	C7Y8YACXX_8_7964.sorted.filtered_peak_2998
chr10	14614009	14614524	516	25.24	6.35291	2.81715	3.84910	C7Y8YACXX_8_7964.sorted.filtered_peak_2999
chr10	14630181	14630563	383	27.63	5.47161	2.45644	3.03300	C7Y8YACXX_8_7964.sorted.filtered_peak_3000
chr10	14645688	14646648	961	32.43	6.22901	2.42993	3.77608	C7Y8YACXX_8_7964.sorted.filtered_peak_3001
chr10	14646912	14647611	700	30.93	5.56954	2.34949	3.14075	C7Y8YACXX_8_7964.sorted.filtered_peak_3002
chr10	14690083	14690854	772	29.38	9.43014	3.42257	6.76967	C7Y8YACXX_8_7964.sorted.filtered_peak_3003
chr10	14701495	14702338	844	29.02	9.24636	3.37742	6.60627	C7Y8YACXX_8_7964.sorted.filtered_peak_3004
chr10	14864935	14865256	322	12.38	3.36905	2.47304	1.16534	C7Y8YACXX_8_7964.sorted.filtered_peak_3005
chr10	14879520	14880623	1104	58.81	22.93251	4.27543	19.69594	C7Y8YACXX_8_7964.sorted.filtered_peak_3006
chr10	14920186	14921563	1378	47.08	13.78243	3.29043	10.97042	C7Y8YACXX_8_7964.sorted.filtered_peak_3007
chr10	14995585	14996536	952	39.36	11.97333	3.43655	9.18939	C7Y8YACXX_8_7964.sorted.filtered_peak_3008
chr10	15001157	15002334	1178	47.38	16.57651	4.02491	13.59586	C7Y8YACXX_8_7964.sorted.filtered_peak_3009
chr10	15086748	15087040	293	14.67	4.17030	2.68925	1.85232	C7Y8YACXX_8_7964.sorted.filtered_peak_3010
chr10	15130592	15131073	482	24.58	8.13587	3.40678	5.53579	C7Y8YACXX_8_7964.sorted.filtered_peak_3011
chr10	15138567	15139815	1249	60.63	22.61763	4.12270	19.40553	C7Y8YACXX_8_7964.sorted.filtered_peak_3012
chr10	15165835	15166084	250	17.07	5.19825	2.95151	2.78071	C7Y8YACXX_8_7964.sorted.filtered_peak_3013
chr10	15210153	15212061	1909	42.61	10.12088	2.88197	7.43661	C7Y8YACXX_8_7964.sorted.filtered_peak_3014
chr10	15250773	15251278	506	26.03	8.23214	3.30197	5.64014	C7Y8YACXX_8_7964.sorted.filtered_peak_3015
chr10	15901856	15902852	997	23.06	6.32335	2.90503	3.84368	C7Y8YACXX_8_7964.sorted.filtered_peak_3016
chr10	15908900	15909243	344	13.58	3.42015	2.41990	1.22927	C7Y8YACXX_8_7964.sorted.filtered_peak_3017
chr10	16236969	16237701	733	15.12	4.36442	2.73643	2.03303	C7Y8YACXX_8_7964.sorted.filtered_peak_3018
chr10	16478465	16479381	917	40.23	13.33247	3.67190	10.50057	C7Y8YACXX_8_7964.sorted.filtered_peak_3019
chr10	16688514	16688956	443	13.63	4.03339	2.69698	1.74307	C7Y8YACXX_8_7964.sorted.filtered_peak_3020
chr10	16829372	16829874	503	24.88	8.37459	3.47848	5.75408	C7Y8YACXX_8_7964.sorted.filtered_peak_3021
chr10	16851231	16851480	250	14.56	3.54084	2.41606	1.31032	C7Y8YACXX_8_7964.sorted.filtered_peak_3022
chr10	16858941	16859990	1050	67.28	25.74395	4.33280	22.38008	C7Y8YACXX_8_7964.sorted.filtered_peak_3023
chr10	17045013	17045583	571	27.03	7.76203	3.11033	5.18854	C7Y8YACXX_8_7964.sorted.filtered_peak_3024
chr10	17065416	17066245	830	34.55	8.77477	2.88407	6.19230	C7Y8YACXX_8_7964.sorted.filtered_peak_3025
chr10	17068776	17069227	452	40.38	9.15400	2.80822	6.49759	C7Y8YACXX_8_7964.sorted.filtered_peak_3026
chr10	17071433	17071978	546	31.24	6.58255	2.58015	4.08419	C7Y8YACXX_8_7964.sorted.filtered_peak_3027
chr10	17243057	17243911	855	37.65	11.36998	3.42233	8.61000	C7Y8YACXX_8_7964.sorted.filtered_peak_3028
chr10	17248243	17248628	386	24.82	5.23159	2.49027	2.82539	C7Y8YACXX_8_7964.sorted.filtered_peak_3029
chr10	17258193	17258813	621	24.20	7.94772	3.37078	5.35875	C7Y8YACXX_8_7964.sorted.filtered_peak_3030
chr10	17269771	17272866	3096	52.70	8.94073	2.39401	6.32163	C7Y8YACXX_8_7964.sorted.filtered_peak_3031
chr10	17299721	17300004	284	20.23	7.83274	3.73515	5.23627	C7Y8YACXX_8_7964.sorted.filtered_peak_3032
chr10	17470521	17471144	624	30.19	9.34407	3.38235	6.67302	C7Y8YACXX_8_7964.sorted.filtered_peak_3033
chr10	17485772	17486417	646	16.12	4.39244	2.67920	2.05940	C7Y8YACXX_8_7964.sorted.filtered_peak_3034
chr10	17495385	17495730	346	16.45	3.61538	2.34439	1.37802	C7Y8YACXX_8_7964.sorted.filtered_peak_3035
chr10	17496481	17496835	355	16.51	3.77658	2.40624	1.51846	C7Y8YACXX_8_7964.sorted.filtered_peak_3036
chr10	17548404	17548674	271	18.51	3.60395	2.24403	1.37018	C7Y8YACXX_8_7964.sorted.filtered_peak_3037
chr10	17553213	17553684	472	27.85	8.17232	3.20086	5.56126	C7Y8YACXX_8_7964.sorted.filtered_peak_3038
chr10	17649549	17649889	341	17.05	5.93268	3.25905	3.45994	C7Y8YACXX_8_7964.sorted.filtered_peak_3039
chr10	17659071	17659822	752	20.45	6.58993	3.19816	4.08781	C7Y8YACXX_8_7964.sorted.filtered_peak_3040
chr10	17685611	17686647	1037	43.77	14.14810	3.53122	11.32404	C7Y8YACXX_8_7964.sorted.filtered_peak_3041
chr10	17697522	17697865	344	16.18	4.41981	2.67077	2.09557	C7Y8YACXX_8_7964.sorted.filtered_peak_3042
chr10	17726075	17726325	251	14.89	4.21082	2.68683	1.89705	C7Y8YACXX_8_7964.sorted.filtered_peak_3043
chr10	18939854	18941071	1218	47.48	15.01969	3.55361	12.13066	C7Y8YACXX_8_7964.sorted.filtered_peak_3044
chr10	18947620	18949076	1457	49.87	16.32821	3.64542	13.38022	C7Y8YACXX_8_7964.sorted.filtered_peak_3045
chr10	19777494	19777979	486	12.99	3.69774	2.58349	1.45345	C7Y8YACXX_8_7964.sorted.filtered_peak_3046
chr10	21756881	21757137	257	12.74	3.56168	2.53886	1.33096	C7Y8YACXX_8_7964.sorted.filtered_peak_3047
chr10	21784309	21785268	960	23.09	4.94491	2.47751	2.57215	C7Y8YACXX_8_7964.sorted.filtered_peak_3048
chr10	21785592	21785897	306	24.25	5.42176	2.58040	2.99466	C7Y8YACXX_8_7964.sorted.filtered_peak_3049
chr10	21814870	21815464	595	25.15	5.60634	2.58214	3.17111	C7Y8YACXX_8_7964.sorted.filtered_peak_3050
chr10	21815845	21816180	336	22.56	4.41886	2.34743	2.08150	C7Y8YACXX_8_7964.sorted.filtered_peak_3051
chr10	21822468	21823606	1139	48.14	15.36947	3.69909	12.44359	C7Y8YACXX_8_7964.sorted.filtered_peak_3052
chr10	21903227	21903502	276	15.25	4.39715	2.74633	2.05524	C7Y8YACXX_8_7964.sorted.filtered_peak_3053
chr10	21991547	21992062	516	21.83	8.03996	3.64208	5.43820	C7Y8YACXX_8_7964.sorted.filtered_peak_3054
chr10	22030008	22030357	350	19.03	4.68821	2.61105	2.32516	C7Y8YACXX_8_7964.sorted.filtered_peak_3055
chr10	22278493	22278879	387	12.58	3.43543	2.49210	1.23560	C7Y8YACXX_8_7964.sorted.filtered_peak_3056
chr10	22291685	22292973	1289	39.78	11.99425	3.37452	9.21558	C7Y8YACXX_8_7964.sorted.filtered_peak_3057
chr10	22517979	22518709	731	30.90	9.17540	3.30517	6.50490	C7Y8YACXX_8_7964.sorted.filtered_peak_3058
chr10	22519454	22519757	304	19.97	3.51729	2.15395	1.30911	C7Y8YACXX_8_7964.sorted.filtered_peak_3059
chr10	22535565	22536091	527	19.07	4.75615	2.63127	2.38559	C7Y8YACXX_8_7964.sorted.filtered_peak_3060
chr10	22540574	22541770	1197	26.42	6.27687	2.70700	3.79852	C7Y8YACXX_8_7964.sorted.filtered_peak_3061
chr10	22604735	22605757	1023	44.72	10.94104	2.93605	8.21785	C7Y8YACXX_8_7964.sorted.filtered_peak_3062
chr10	22609749	22610489	741	39.36	5.42070	2.11521	2.98811	C7Y8YACXX_8_7964.sorted.filtered_peak_3063
chr10	22614295	22614897	603	26.76	3.53300	1.96125	1.31229	C7Y8YACXX_8_7964.sorted.filtered_peak_3064
chr10	22622151	22622766	616	23.50	4.33952	2.28300	2.01535	C7Y8YACXX_8_7964.sorted.filtered_peak_3065
chr10	22629074	22630426	1353	37.02	7.75824	2.61880	5.19161	C7Y8YACXX_8_7964.sorted.filtered_peak_3066
chr10	22699346	22699753	408	13.52	3.99397	2.68224	1.70940	C7Y8YACXX_8_7964.sorted.filtered_peak_3067
chr10	22725545	22727003	1459	33.11	8.80850	2.97453	6.21522	C7Y8YACXX_8_7964.sorted.filtered_peak_3068
chr10	22794896	22795425	530	17.93	6.65297	3.46998	4.13484	C7Y8YACXX_8_7964.sorted.filtered_peak_3069
chr10	22895234	22895556	323	26.33	6.60097	2.81497	4.09802	C7Y8YACXX_8_7964.sorted.filtered_peak_3070
chr10	22900598	22901464	867	32.79	9.56690	3.19677	6.91213	C7Y8YACXX_8_7964.sorted.filtered_peak_3071
chr10	22919493	22919993	501	35.82	8.86134	2.91843	6.22962	C7Y8YACXX_8_7964.sorted.filtered_peak_3072
chr10	22923182	22923540	359	27.04	4.85852	2.31256	2.47082	C7Y8YACXX_8_7964.sorted.filtered_peak_3073
chr10	22935166	22935753	588	29.02	6.06410	2.56056	3.58096	C7Y8YACXX_8_7964.sorted.filtered_peak_3074
chr10	22942013	22942424	412	23.02	3.83989	2.15201	1.57256	C7Y8YACXX_8_7964.sorted.filtered_peak_3075
chr10	22955394	22955861	468	29.61	9.84613	3.58102	7.14496	C7Y8YACXX_8_7964.sorted.filtered_peak_3076
chr10	22970591	22972052	1462	28.93	7.16151	2.82254	4.62556	C7Y8YACXX_8_7964.sorted.filtered_peak_3077
chr10	23002594	23003786	1193	27.72	5.66562	2.44629	3.27023	C7Y8YACXX_8_7964.sorted.filtered_peak_3078
chr10	23277792	23278047	256	18.80	5.74322	3.03733	3.27908	C7Y8YACXX_8_7964.sorted.filtered_peak_3079
chr10	23384046	23384857	812	24.28	5.63133	2.63387	3.19294	C7Y8YACXX_8_7964.sorted.filtered_peak_3080
chr10	23620900	23621335	436	12.91	3.64792	2.57042	1.40076	C7Y8YACXX_8_7964.sorted.filtered_peak_3081
chr10	23657550	23658411	862	20.25	5.20544	2.70494	2.81022	C7Y8YACXX_8_7964.sorted.filtered_peak_3082
chr10	23688523	23688806	284	15.07	4.88395	2.96484	2.50784	C7Y8YACXX_8_7964.sorted.filtered_peak_3083
chr10	23727446	23728539	1094	45.19	11.32881	2.97622	8.59971	C7Y8YACXX_8_7964.sorted.filtered_peak_3084
chr10	23737403	23738038	636	14.59	3.87939	2.56415	1.60665	C7Y8YACXX_8_7964.sorted.filtered_peak_3085
chr10	24755358	24755614	257	15.93	4.23407	2.62803	1.91022	C7Y8YACXX_8_7964.sorted.filtered_peak_3086
chr10	24911695	24912139	445	18.31	5.76571	3.07516	3.30574	C7Y8YACXX_8_7964.sorted.filtered_peak_3087
chr10	24931849	24932098	250	14.55	4.22900	2.72218	1.91085	C7Y8YACXX_8_7964.sorted.filtered_peak_3088
chr10	24995407	24995734	328	16.60	4.58225	2.73187	2.21902	C7Y8YACXX_8_7964.sorted.filtered_peak_3089
chr10	25012751	25013939	1189	37.91	10.30235	3.02498	7.64107	C7Y8YACXX_8_7964.sorted.filtered_peak_3090
chr10	25176609	25176934	326	20.68	6.36161	3.11345	3.86148	C7Y8YACXX_8_7964.sorted.filtered_peak_3091
chr10	25210050	25210725	676	16.79	5.95338	3.28696	3.48152	C7Y8YACXX_8_7964.sorted.filtered_peak_3092
chr10	25304946	25306365	1420	52.56	19.41556	4.23631	16.31417	C7Y8YACXX_8_7964.sorted.filtered_peak_3093
chr10	25351240	25351705	466	17.70	5.31554	2.92314	2.90899	C7Y8YACXX_8_7964.sorted.filtered_peak_3094
chr10	26014863	26015168	306	12.76	3.57146	2.54250	1.33900	C7Y8YACXX_8_7964.sorted.filtered_peak_3095
chr10	26624001	26624561	561	20.80	7.86917	3.64183	5.29049	C7Y8YACXX_8_7964.sorted.filtered_peak_3096
chr10	26726857	26727828	972	25.55	5.41975	2.52620	2.98589	C7Y8YACXX_8_7964.sorted.filtered_peak_3097
chr10	26737408	26738204	797	30.16	9.12836	3.21536	6.51531	C7Y8YACXX_8_7964.sorted.filtered_peak_3098
chr10	26757375	26757962	588	16.73	3.76347	2.38777	1.50504	C7Y8YACXX_8_7964.sorted.filtered_peak_3099
chr10	26763428	26763999	572	23.35	6.79941	3.05748	4.28531	C7Y8YACXX_8_7964.sorted.filtered_peak_3100
chr10	26764250	26764657	408	19.78	4.37040	2.45618	2.03882	C7Y8YACXX_8_7964.sorted.filtered_peak_3101
chr10	26771049	26771446	398	29.69	7.95799	3.03538	5.35499	C7Y8YACXX_8_7964.sorted.filtered_peak_3102
chr10	26775878	26776789	912	25.44	6.95971	2.98627	4.42498	C7Y8YACXX_8_7964.sorted.filtered_peak_3103
chr10	26845937	26846186	250	14.81	3.81675	2.52318	1.54744	C7Y8YACXX_8_7964.sorted.filtered_peak_3104
chr10	26985989	26986975	987	30.56	11.38100	3.86542	8.64177	C7Y8YACXX_8_7964.sorted.filtered_peak_3105
chr10	27010469	27010860	392	27.78	11.00675	4.04812	8.27890	C7Y8YACXX_8_7964.sorted.filtered_peak_3106
chr10	27028162	27028433	272	22.69	3.79881	2.14963	1.53916	C7Y8YACXX_8_7964.sorted.filtered_peak_3107
chr10	27149076	27150441	1366	62.49	19.92624	3.54659	16.84407	C7Y8YACXX_8_7964.sorted.filtered_peak_3108
chr10	27312406	27312760	355	13.76	4.10808	2.72633	1.79832	C7Y8YACXX_8_7964.sorted.filtered_peak_3109
chr10	27388652	27390000	1349	44.86	16.50047	3.91792	13.56514	C7Y8YACXX_8_7964.sorted.filtered_peak_3110
chr10	27442977	27444940	1964	45.51	12.47205	3.18872	9.67072	C7Y8YACXX_8_7964.sorted.filtered_peak_3111
chr10	27514614	27515098	485	18.09	6.13828	3.23362	3.66078	C7Y8YACXX_8_7964.sorted.filtered_peak_3112
chr10	27529407	27530329	923	35.58	4.76449	2.05373	2.40058	C7Y8YACXX_8_7964.sorted.filtered_peak_3113
chr10	27530676	27531442	767	54.21	12.69728	2.99393	9.86774	C7Y8YACXX_8_7964.sorted.filtered_peak_3114
chr10	27531670	27532427	758	45.92	8.56691	2.49089	5.96164	C7Y8YACXX_8_7964.sorted.filtered_peak_3115
chr10	27541315	27541928	614	20.68	7.36820	3.48283	4.80809	C7Y8YACXX_8_7964.sorted.filtered_peak_3116
chr10	27546435	27546757	323	18.20	5.19423	2.86622	2.77418	C7Y8YACXX_8_7964.sorted.filtered_peak_3117
chr10	27547695	27548015	321	17.65	5.65739	3.07074	3.21831	C7Y8YACXX_8_7964.sorted.filtered_peak_3118
chr10	27649508	27649757	250	16.99	5.44598	3.06235	3.00488	C7Y8YACXX_8_7964.sorted.filtered_peak_3119
chr10	27792757	27793558	802	58.16	25.05790	4.84363	21.73762	C7Y8YACXX_8_7964.sorted.filtered_peak_3120
chr10	27857246	27857734	489	19.09	6.87512	3.43976	4.34677	C7Y8YACXX_8_7964.sorted.filtered_peak_3121
chr10	28031051	28031454	404	21.94	6.21274	2.95352	3.73460	C7Y8YACXX_8_7964.sorted.filtered_peak_3122
chr10	28591506	28592363	858	40.45	13.95490	3.84720	11.08316	C7Y8YACXX_8_7964.sorted.filtered_peak_3123
chr10	28622379	28622642	264	22.22	6.18317	2.93898	3.69792	C7Y8YACXX_8_7964.sorted.filtered_peak_3124
chr10	28623165	28623638	474	30.68	11.14000	3.86087	8.38802	C7Y8YACXX_8_7964.sorted.filtered_peak_3125
chr10	28623906	28624358	453	19.30	4.33011	2.46420	2.00241	C7Y8YACXX_8_7964.sorted.filtered_peak_3126
chr10	28657123	28657484	362	20.67	7.58839	3.58023	5.01099	C7Y8YACXX_8_7964.sorted.filtered_peak_3127
chr10	28670741	28671050	310	15.79	4.71976	2.84465	2.34666	C7Y8YACXX_8_7964.sorted.filtered_peak_3128
chr10	28821196	28823035	1840	58.48	16.33245	3.16986	13.40587	C7Y8YACXX_8_7964.sorted.filtered_peak_3129
chr10	28966051	28966628	578	34.41	10.81122	3.48081	8.07756	C7Y8YACXX_8_7964.sorted.filtered_peak_3130
chr10	28966846	28967124	279	23.36	4.62703	2.37588	2.27362	C7Y8YACXX_8_7964.sorted.filtered_peak_3131
chr10	29296810	29297060	251	14.77	4.68945	2.91425	2.31510	C7Y8YACXX_8_7964.sorted.filtered_peak_3132
chr10	29698090	29698685	596	18.88	6.52549	3.31651	4.02690	C7Y8YACXX_8_7964.sorted.filtered_peak_3133
chr10	29879462	29879888	427	13.64	4.05369	2.70470	1.75722	C7Y8YACXX_8_7964.sorted.filtered_peak_3134
chr10	29947831	29948415	585	31.21	11.35464	3.82823	8.60954	C7Y8YACXX_8_7964.sorted.filtered_peak_3135
chr10	29970550	29971123	574	22.61	6.72538	3.08363	4.21110	C7Y8YACXX_8_7964.sorted.filtered_peak_3136
chr10	30024120	30024983	864	18.90	4.83156	2.66126	2.45865	C7Y8YACXX_8_7964.sorted.filtered_peak_3137
chr10	30101236	30101538	303	16.06	4.64138	2.79329	2.27691	C7Y8YACXX_8_7964.sorted.filtered_peak_3138
chr10	30303578	30303911	334	14.94	3.76576	2.48910	1.50631	C7Y8YACXX_8_7964.sorted.filtered_peak_3139
chr10	30316003	30317273	1271	35.76	9.92934	3.15873	7.23958	C7Y8YACXX_8_7964.sorted.filtered_peak_3140
chr10	30637529	30638537	1009	36.61	12.22654	3.64165	9.44668	C7Y8YACXX_8_7964.sorted.filtered_peak_3141
chr10	30681459	30681825	367	14.44	4.50875	2.85200	2.16124	C7Y8YACXX_8_7964.sorted.filtered_peak_3142
chr10	30707594	30707983	390	21.41	6.05827	2.96076	3.57284	C7Y8YACXX_8_7964.sorted.filtered_peak_3143
chr10	30722265	30723557	1293	41.98	8.48157	2.56529	5.89978	C7Y8YACXX_8_7964.sorted.filtered_peak_3144
chr10	30725833	30726356	524	39.24	7.21404	2.46927	4.65727	C7Y8YACXX_8_7964.sorted.filtered_peak_3145
chr10	30736093	30736355	263	15.48	4.03841	2.56906	1.74809	C7Y8YACXX_8_7964.sorted.filtered_peak_3146
chr10	30744823	30745458	636	16.97	4.42022	2.63483	2.07972	C7Y8YACXX_8_7964.sorted.filtered_peak_3147
chr10	30791130	30791795	666	31.79	10.11730	3.48886	7.40711	C7Y8YACXX_8_7964.sorted.filtered_peak_3148
chr10	30799386	30799872	487	17.68	5.24125	2.90698	2.83157	C7Y8YACXX_8_7964.sorted.filtered_peak_3149
chr10	30818207	30818899	693	36.56	13.99179	4.11253	11.13903	C7Y8YACXX_8_7964.sorted.filtered_peak_3150
chr10	30823610	30823859	250	18.07	4.45624	2.58057	2.11483	C7Y8YACXX_8_7964.sorted.filtered_peak_3151
chr10	30959783	30960037	255	14.49	4.50838	2.86129	2.14665	C7Y8YACXX_8_7964.sorted.filtered_peak_3152
chr10	30971290	30971721	432	22.60	7.33648	3.32662	4.76876	C7Y8YACXX_8_7964.sorted.filtered_peak_3153
chr10	30976305	30976952	648	17.18	4.88752	2.80794	2.50487	C7Y8YACXX_8_7964.sorted.filtered_peak_3154
chr10	30990346	30990776	431	32.74	12.48525	4.06186	9.68136	C7Y8YACXX_8_7964.sorted.filtered_peak_3155
chr10	30994342	30994612	271	19.83	4.79620	2.60416	2.42079	C7Y8YACXX_8_7964.sorted.filtered_peak_3156
chr10	31025770	31026217	448	22.42	7.93488	3.51219	5.35784	C7Y8YACXX_8_7964.sorted.filtered_peak_3157
chr10	31036564	31036958	395	26.82	6.15858	2.66479	3.68122	C7Y8YACXX_8_7964.sorted.filtered_peak_3158
chr10	31039789	31040323	535	29.33	7.21484	2.82967	4.67109	C7Y8YACXX_8_7964.sorted.filtered_peak_3159
chr10	31048244	31048813	570	15.87	3.71699	2.41243	1.46767	C7Y8YACXX_8_7964.sorted.filtered_peak_3160
chr10	31072634	31073374	741	32.78	7.79167	2.80236	5.21919	C7Y8YACXX_8_7964.sorted.filtered_peak_3161
chr10	31095243	31095672	430	14.01	3.70870	2.52319	1.45713	C7Y8YACXX_8_7964.sorted.filtered_peak_3162
chr10	31274671	31275177	507	16.43	4.58115	2.72802	2.23415	C7Y8YACXX_8_7964.sorted.filtered_peak_3163
chr10	31320381	31321613	1233	63.91	20.99677	3.95994	17.83621	C7Y8YACXX_8_7964.sorted.filtered_peak_3164
chr10	31372626	31372885	260	16.65	5.44229	3.09485	2.99923	C7Y8YACXX_8_7964.sorted.filtered_peak_3165
chr10	31379661	31380277	617	29.74	10.07419	3.63071	7.36792	C7Y8YACXX_8_7964.sorted.filtered_peak_3166
chr10	31390065	31390542	478	25.98	7.84149	3.19437	5.26814	C7Y8YACXX_8_7964.sorted.filtered_peak_3167
chr10	31422474	31423135	662	29.59	6.19920	2.55027	3.72325	C7Y8YACXX_8_7964.sorted.filtered_peak_3168
chr10	31423711	31424003	293	32.57	7.49773	2.78333	4.91610	C7Y8YACXX_8_7964.sorted.filtered_peak_3169
chr10	31607235	31608816	1582	47.64	9.94835	2.68968	7.26592	C7Y8YACXX_8_7964.sorted.filtered_peak_3170
chr10	31780167	31780485	319	14.55	4.56008	2.85891	2.22079	C7Y8YACXX_8_7964.sorted.filtered_peak_3171
chr10	31892202	31892852	651	29.72	8.00775	2.99333	5.43490	C7Y8YACXX_8_7964.sorted.filtered_peak_3172
chr10	31996617	31996966	350	21.00	6.96049	3.30271	4.42673	C7Y8YACXX_8_7964.sorted.filtered_peak_3173
chr10	32034604	32034880	277	18.95	5.27836	2.84497	2.85267	C7Y8YACXX_8_7964.sorted.filtered_peak_3174
chr10	32048754	32049642	889	49.19	18.09327	4.04982	15.08798	C7Y8YACXX_8_7964.sorted.filtered_peak_3175
chr10	32097507	32097948	442	19.79	5.99614	3.05216	3.51567	C7Y8YACXX_8_7964.sorted.filtered_peak_3176
chr10	32217421	32218151	731	26.00	5.75048	2.59215	3.29973	C7Y8YACXX_8_7964.sorted.filtered_peak_3177
chr10	32218476	32218858	383	20.40	3.43783	2.11252	1.23003	C7Y8YACXX_8_7964.sorted.filtered_peak_3178
chr10	32344598	32345909	1312	40.56	10.80865	3.10871	8.08872	C7Y8YACXX_8_7964.sorted.filtered_peak_3179
chr10	32439508	32440073	566	37.88	15.69226	4.52009	12.75269	C7Y8YACXX_8_7964.sorted.filtered_peak_3180
chr10	32479793	32480178	386	15.30	5.04424	3.01174	2.65342	C7Y8YACXX_8_7964.sorted.filtered_peak_3181
chr10	32533370	32534109	740	17.26	5.45894	3.00501	3.04584	C7Y8YACXX_8_7964.sorted.filtered_peak_3182
chr10	32621189	32621672	484	20.73	5.34924	2.74218	2.92867	C7Y8YACXX_8_7964.sorted.filtered_peak_3183
chr10	32634844	32636478	1635	57.47	15.99815	3.36881	13.04649	C7Y8YACXX_8_7964.sorted.filtered_peak_3184
chr10	32645989	32646613	625	22.16	6.02213	2.87805	3.55007	C7Y8YACXX_8_7964.sorted.filtered_peak_3185
chr10	32656971	32657254	284	15.30	3.31590	2.27880	1.13449	C7Y8YACXX_8_7964.sorted.filtered_peak_3186
chr10	32666354	32666758	405	23.54	4.35772	2.29121	2.02458	C7Y8YACXX_8_7964.sorted.filtered_peak_3187
chr10	32667438	32668488	1051	28.99	7.28475	2.81162	4.76696	C7Y8YACXX_8_7964.sorted.filtered_peak_3188
chr10	32726910	32727201	292	14.21	3.98223	2.63375	1.69451	C7Y8YACXX_8_7964.sorted.filtered_peak_3189
chr10	32734634	32735609	976	34.31	13.20148	4.09751	10.37096	C7Y8YACXX_8_7964.sorted.filtered_peak_3190
chr10	33246691	33247687	997	31.92	7.54778	2.77729	4.99360	C7Y8YACXX_8_7964.sorted.filtered_peak_3191
chr10	33269432	33270045	614	21.38	6.32402	3.03638	3.83153	C7Y8YACXX_8_7964.sorted.filtered_peak_3192
chr10	33297621	33298173	553	18.61	5.86198	3.09022	3.39592	C7Y8YACXX_8_7964.sorted.filtered_peak_3193
chr10	33423041	33423354	314	16.34	4.94753	2.90063	2.55364	C7Y8YACXX_8_7964.sorted.filtered_peak_3194
chr10	33537561	33537837	277	16.16	4.83717	2.86435	2.45979	C7Y8YACXX_8_7964.sorted.filtered_peak_3195
chr10	34569493	34569925	433	14.24	3.67982	2.49174	1.43957	C7Y8YACXX_8_7964.sorted.filtered_peak_3196
chr10	34926506	34926786	281	18.91	4.85392	2.68123	2.46966	C7Y8YACXX_8_7964.sorted.filtered_peak_3197
chr10	35283489	35283931	443	19.57	6.54557	3.26939	4.03465	C7Y8YACXX_8_7964.sorted.filtered_peak_3198
chr10	35310491	35310775	285	29.64	12.90550	4.57184	10.06660	C7Y8YACXX_8_7964.sorted.filtered_peak_3199
chr10	35378875	35379867	993	37.47	13.58200	3.91311	10.75025	C7Y8YACXX_8_7964.sorted.filtered_peak_3200
chr10	35415419	35416660	1242	65.15	20.78880	3.72170	17.66464	C7Y8YACXX_8_7964.sorted.filtered_peak_3201
chr10	35424804	35425066	263	22.58	5.47076	2.69305	3.02557	C7Y8YACXX_8_7964.sorted.filtered_peak_3202
chr10	35438337	35438679	343	24.02	8.35994	3.56256	5.73455	C7Y8YACXX_8_7964.sorted.filtered_peak_3203
chr10	35483983	35485573	1591	36.22	10.65338	3.20204	7.97826	C7Y8YACXX_8_7964.sorted.filtered_peak_3204
chr10	35497553	35497802	250	18.56	4.98838	2.76495	2.58258	C7Y8YACXX_8_7964.sorted.filtered_peak_3205
chr10	35507432	35507765	334	19.21	3.66250	2.23268	1.42583	C7Y8YACXX_8_7964.sorted.filtered_peak_3206
chr10	35508306	35508558	253	23.22	5.55399	2.68331	3.10529	C7Y8YACXX_8_7964.sorted.filtered_peak_3207
chr10	35625033	35625707	675	29.10	7.13675	2.82154	4.59788	C7Y8YACXX_8_7964.sorted.filtered_peak_3208
chr10	35630519	35630862	344	18.43	3.64291	2.25945	1.40330	C7Y8YACXX_8_7964.sorted.filtered_peak_3209
chr10	35645442	35645907	466	14.53	3.95246	2.59712	1.67166	C7Y8YACXX_8_7964.sorted.filtered_peak_3210
chr10	35931046	35931603	558	16.75	3.65051	2.34320	1.40316	C7Y8YACXX_8_7964.sorted.filtered_peak_3211
chr10	38146014	38147149	1136	46.68	16.35655	3.96414	13.39444	C7Y8YACXX_8_7964.sorted.filtered_peak_3212
chr10	38264886	38266026	1141	53.27	20.10435	4.07753	17.00592	C7Y8YACXX_8_7964.sorted.filtered_peak_3213
chr10	38299203	38300224	1022	64.11	27.95031	5.04604	24.51665	C7Y8YACXX_8_7964.sorted.filtered_peak_3214
chr10	38382801	38383840	1040	34.28	12.83138	3.94970	10.01973	C7Y8YACXX_8_7964.sorted.filtered_peak_3215
chr10	38691236	38692234	999	27.58	15.11784	5.28064	12.21343	C7Y8YACXX_8_7964.sorted.filtered_peak_3216
chr10	38816251	38816783	533	26.04	5.67519	2.56726	3.23044	C7Y8YACXX_8_7964.sorted.filtered_peak_3217
chr10	38816988	38818727	1740	30.58	8.73104	3.14265	6.10509	C7Y8YACXX_8_7964.sorted.filtered_peak_3218
chr10	42355190	42355535	346	22.37	8.35639	3.68540	5.74475	C7Y8YACXX_8_7964.sorted.filtered_peak_3219
chr10	42355732	42356496	765	19.05	6.02794	3.08401	3.56771	C7Y8YACXX_8_7964.sorted.filtered_peak_3220
chr10	42358088	42358369	282	21.10	5.85729	2.90667	3.38959	C7Y8YACXX_8_7964.sorted.filtered_peak_3221
chr10	42375932	42376181	250	16.41	5.49931	3.13081	3.06315	C7Y8YACXX_8_7964.sorted.filtered_peak_3222
chr10	42384963	42385266	304	44.80	22.53892	5.72926	19.32264	C7Y8YACXX_8_7964.sorted.filtered_peak_3223
chr10	42390853	42391135	283	25.22	12.13222	4.84361	9.32881	C7Y8YACXX_8_7964.sorted.filtered_peak_3224
chr10	42396754	42397013	260	34.56	14.17404	4.51684	11.26794	C7Y8YACXX_8_7964.sorted.filtered_peak_3225
chr10	42398570	42398823	254	30.23	10.35996	3.72584	7.62106	C7Y8YACXX_8_7964.sorted.filtered_peak_3226
chr10	42401750	42402110	361	21.22	6.29586	3.00463	3.83151	C7Y8YACXX_8_7964.sorted.filtered_peak_3227
chr10	42404864	42405113	250	20.60	6.81180	3.30391	4.27569	C7Y8YACXX_8_7964.sorted.filtered_peak_3228
chr10	42529291	42529937	647	24.89	10.08666	4.01143	7.39818	C7Y8YACXX_8_7964.sorted.filtered_peak_3229
chr10	42531048	42531495	448	15.02	3.80545	2.50369	1.53557	C7Y8YACXX_8_7964.sorted.filtered_peak_3230
chr10	42531804	42532074	271	24.02	9.31441	3.91454	6.63896	C7Y8YACXX_8_7964.sorted.filtered_peak_3231
chr10	43047580	43048628	1049	45.38	17.95417	4.26312	14.93479	C7Y8YACXX_8_7964.sorted.filtered_peak_3232
chr10	43133389	43134436	1048	55.75	23.02703	4.79403	19.78527	C7Y8YACXX_8_7964.sorted.filtered_peak_3233
chr10	43277779	43278942	1164	30.29	10.36469	3.57560	7.67225	C7Y8YACXX_8_7964.sorted.filtered_peak_3234
chr10	43600421	43601322	902	22.93	6.06376	2.80814	3.62248	C7Y8YACXX_8_7964.sorted.filtered_peak_3235
chr10	43616180	43616748	569	27.75	7.68889	3.04257	5.12209	C7Y8YACXX_8_7964.sorted.filtered_peak_3236
chr10	43624747	43625158	412	21.36	4.74396	2.48884	2.39559	C7Y8YACXX_8_7964.sorted.filtered_peak_3237
chr10	43633421	43634652	1232	41.22	11.69788	3.26320	8.93280	C7Y8YACXX_8_7964.sorted.filtered_peak_3238
chr10	43726958	43727281	324	19.66	3.42056	2.13201	1.22302	C7Y8YACXX_8_7964.sorted.filtered_peak_3239
chr10	43782732	43783174	443	30.88	9.75231	3.42923	7.07087	C7Y8YACXX_8_7964.sorted.filtered_peak_3240
chr10	43788571	43788820	250	20.87	4.00535	2.27916	1.72158	C7Y8YACXX_8_7964.sorted.filtered_peak_3241
chr10	43789742	43790167	426	21.33	4.10231	2.29679	1.80081	C7Y8YACXX_8_7964.sorted.filtered_peak_3242
chr10	43795090	43795431	342	20.10	4.95908	2.64912	2.56641	C7Y8YACXX_8_7964.sorted.filtered_peak_3243
chr10	43800227	43800523	297	16.23	4.63858	2.77059	2.28300	C7Y8YACXX_8_7964.sorted.filtered_peak_3244
chr10	43818190	43818453	264	14.87	3.60681	2.42338	1.37495	C7Y8YACXX_8_7964.sorted.filtered_peak_3245
chr10	43827484	43827999	516	24.95	9.56925	3.83133	6.91193	C7Y8YACXX_8_7964.sorted.filtered_peak_3246
chr10	43843728	43844447	720	16.16	4.29717	2.63048	1.97758	C7Y8YACXX_8_7964.sorted.filtered_peak_3247
chr10	43856924	43858295	1372	37.22	12.63088	3.48768	9.86880	C7Y8YACXX_8_7964.sorted.filtered_peak_3248
chr10	43891298	43893139	1842	36.02	7.81920	2.68827	5.23939	C7Y8YACXX_8_7964.sorted.filtered_peak_3249
chr10	43902951	43903510	560	41.41	5.19405	2.03313	2.78273	C7Y8YACXX_8_7964.sorted.filtered_peak_3250
chr10	43904135	43904944	810	72.71	21.46240	3.60982	18.29310	C7Y8YACXX_8_7964.sorted.filtered_peak_3251
chr10	43913493	43913772	280	20.59	4.67385	2.52029	2.30960	C7Y8YACXX_8_7964.sorted.filtered_peak_3252
chr10	43915728	43916687	960	27.72	9.34207	3.52783	6.68371	C7Y8YACXX_8_7964.sorted.filtered_peak_3253
chr10	43931809	43932976	1168	40.99	17.85858	4.53098	14.86803	C7Y8YACXX_8_7964.sorted.filtered_peak_3254
chr10	43950740	43951678	939	56.33	21.00740	4.15349	17.86810	C7Y8YACXX_8_7964.sorted.filtered_peak_3255
chr10	43957325	43957714	390	15.61	5.22816	3.06983	2.81957	C7Y8YACXX_8_7964.sorted.filtered_peak_3256
chr10	44069643	44070106	464	21.63	5.80481	2.85560	3.34045	C7Y8YACXX_8_7964.sorted.filtered_peak_3257
chr10	44143640	44144731	1092	24.58	7.71938	3.21198	5.17066	C7Y8YACXX_8_7964.sorted.filtered_peak_3258
chr10	44185294	44185942	649	18.77	4.94818	2.71337	2.56953	C7Y8YACXX_8_7964.sorted.filtered_peak_3259
chr10	44311762	44312149	388	24.26	8.52769	3.56579	5.90564	C7Y8YACXX_8_7964.sorted.filtered_peak_3260
chr10	45360113	45360535	423	21.56	6.38380	3.05081	3.88426	C7Y8YACXX_8_7964.sorted.filtered_peak_3261
chr10	45373918	45374397	480	14.33	3.90690	2.58814	1.63231	C7Y8YACXX_8_7964.sorted.filtered_peak_3262
chr10	45428225	45428554	330	16.73	4.44458	2.65942	2.10777	C7Y8YACXX_8_7964.sorted.filtered_peak_3263
chr10	45454850	45455504	655	33.30	10.63936	3.38449	7.95563	C7Y8YACXX_8_7964.sorted.filtered_peak_3264
chr10	45470198	45470673	476	25.59	5.89990	2.66359	3.42872	C7Y8YACXX_8_7964.sorted.filtered_peak_3265
chr10	45496095	45497062	968	26.36	7.69149	3.12487	5.12721	C7Y8YACXX_8_7964.sorted.filtered_peak_3266
chr10	45503908	45504554	647	13.69	4.07792	2.71326	1.77756	C7Y8YACXX_8_7964.sorted.filtered_peak_3267
chr10	45914493	45915024	532	24.81	5.96509	2.72204	3.48900	C7Y8YACXX_8_7964.sorted.filtered_peak_3268
chr10	45966105	45966567	463	15.28	3.70649	2.44229	1.46636	C7Y8YACXX_8_7964.sorted.filtered_peak_3269
chr10	46075851	46076684	834	16.90	4.59363	2.70967	2.23966	C7Y8YACXX_8_7964.sorted.filtered_peak_3270
chr10	46089831	46090705	875	31.15	9.64288	3.37133	6.96588	C7Y8YACXX_8_7964.sorted.filtered_peak_3271
chr10	46167550	46168766	1217	35.00	14.15756	4.23102	11.30609	C7Y8YACXX_8_7964.sorted.filtered_peak_3272
chr10	46222309	46222558	250	15.66	5.20309	3.07889	2.77637	C7Y8YACXX_8_7964.sorted.filtered_peak_3273
chr10	47654024	47654288	265	17.00	3.54441	2.28753	1.32804	C7Y8YACXX_8_7964.sorted.filtered_peak_3274
chr10	47655665	47656316	652	27.26	8.54414	3.36692	5.90735	C7Y8YACXX_8_7964.sorted.filtered_peak_3275
chr10	48354380	48355193	814	20.63	6.50387	3.17127	3.99187	C7Y8YACXX_8_7964.sorted.filtered_peak_3276
chr10	48426857	48427158	302	15.75	3.58253	2.36539	1.34945	C7Y8YACXX_8_7964.sorted.filtered_peak_3277
chr10	48573175	48573702	528	13.43	3.50966	2.47165	1.28654	C7Y8YACXX_8_7964.sorted.filtered_peak_3278
chr10	49514288	49515411	1124	43.81	13.86710	3.45923	11.04642	C7Y8YACXX_8_7964.sorted.filtered_peak_3279
chr10	49863910	49864882	973	24.92	6.05715	2.71285	3.59905	C7Y8YACXX_8_7964.sorted.filtered_peak_3280
chr10	50261176	50261487	312	14.11	3.34876	2.35746	1.15338	C7Y8YACXX_8_7964.sorted.filtered_peak_3281
chr10	50284998	50285345	348	23.40	4.88500	2.46129	2.49604	C7Y8YACXX_8_7964.sorted.filtered_peak_3282
chr10	50288121	50288406	286	23.74	5.35705	2.59634	2.92158	C7Y8YACXX_8_7964.sorted.filtered_peak_3283
chr10	50385441	50385822	382	32.76	8.54767	3.03030	5.90864	C7Y8YACXX_8_7964.sorted.filtered_peak_3284
chr10	50462623	50462937	315	15.98	5.44725	3.13804	3.01412	C7Y8YACXX_8_7964.sorted.filtered_peak_3285
chr10	50518034	50518346	313	24.52	6.75537	2.98414	4.22679	C7Y8YACXX_8_7964.sorted.filtered_peak_3286
chr10	50605939	50606533	595	16.35	4.37571	2.65128	2.04955	C7Y8YACXX_8_7964.sorted.filtered_peak_3287
chr10	50649472	50650046	575	13.68	3.77289	2.57734	1.51297	C7Y8YACXX_8_7964.sorted.filtered_peak_3288
chr10	50716246	50716508	263	20.00	5.77368	2.95882	3.30813	C7Y8YACXX_8_7964.sorted.filtered_peak_3289
chr10	50746539	50747948	1410	42.69	14.48379	3.69228	11.61175	C7Y8YACXX_8_7964.sorted.filtered_peak_3290
chr10	50776269	50776551	283	12.67	3.47003	2.50345	1.26898	C7Y8YACXX_8_7964.sorted.filtered_peak_3291
chr10	50814970	50815288	319	16.95	4.69573	2.73699	2.34172	C7Y8YACXX_8_7964.sorted.filtered_peak_3292
chr10	51488382	51489361	980	15.01	4.92878	2.95832	2.56774	C7Y8YACXX_8_7964.sorted.filtered_peak_3293
chr10	51503118	51503635	518	15.24	3.78457	2.47847	1.52591	C7Y8YACXX_8_7964.sorted.filtered_peak_3294
chr10	51564921	51565557	637	40.32	14.68106	3.98031	11.79229	C7Y8YACXX_8_7964.sorted.filtered_peak_3295
chr10	51572069	51572685	617	31.30	10.76848	3.73023	8.02251	C7Y8YACXX_8_7964.sorted.filtered_peak_3296
chr10	52177778	52178344	567	18.33	4.22053	2.47599	1.91003	C7Y8YACXX_8_7964.sorted.filtered_peak_3297
chr10	52267878	52268369	492	16.46	3.72800	2.38648	1.47492	C7Y8YACXX_8_7964.sorted.filtered_peak_3298
chr10	52312644	52313032	389	13.63	3.72584	2.55867	1.47311	C7Y8YACXX_8_7964.sorted.filtered_peak_3299
chr10	52383657	52385001	1345	41.99	8.89977	2.68122	6.26257	C7Y8YACXX_8_7964.sorted.filtered_peak_3300
chr10	52396109	52396856	748	17.27	3.98572	2.44117	1.70277	C7Y8YACXX_8_7964.sorted.filtered_peak_3301
chr10	52499426	52500015	590	15.06	4.87459	2.96786	2.49038	C7Y8YACXX_8_7964.sorted.filtered_peak_3302
chr10	52748308	52748557	250	14.61	4.58310	2.88303	2.21852	C7Y8YACXX_8_7964.sorted.filtered_peak_3303
chr10	53458953	53459967	1015	53.06	17.32896	3.78393	14.32821	C7Y8YACXX_8_7964.sorted.filtered_peak_3304
chr10	53467755	53468103	349	18.99	5.44668	2.90411	3.00832	C7Y8YACXX_8_7964.sorted.filtered_peak_3305
chr10	53639156	53639523	368	16.07	4.65624	2.78488	2.30688	C7Y8YACXX_8_7964.sorted.filtered_peak_3306
chr10	58120586	58121643	1058	39.45	12.54070	3.42818	9.77156	C7Y8YACXX_8_7964.sorted.filtered_peak_3307
chr10	60027558	60029440	1883	55.92	13.50070	2.95973	10.66603	C7Y8YACXX_8_7964.sorted.filtered_peak_3308
chr10	60042336	60043006	671	17.47	4.57804	2.65894	2.22785	C7Y8YACXX_8_7964.sorted.filtered_peak_3309
chr10	60094628	60095375	748	25.34	7.27235	3.02728	4.74348	C7Y8YACXX_8_7964.sorted.filtered_peak_3310
chr10	60144411	60145774	1364	40.56	12.44330	3.31916	9.68259	C7Y8YACXX_8_7964.sorted.filtered_peak_3311
chr10	61385864	61386117	254	16.93	4.56307	2.69959	2.20546	C7Y8YACXX_8_7964.sorted.filtered_peak_3312
chr10	61638917	61639473	557	29.35	6.64433	2.66956	4.14158	C7Y8YACXX_8_7964.sorted.filtered_peak_3313
chr10	61640753	61641165	413	31.78	7.42301	2.76909	4.86667	C7Y8YACXX_8_7964.sorted.filtered_peak_3314
chr10	61646766	61647048	283	21.17	4.84875	2.55428	2.46306	C7Y8YACXX_8_7964.sorted.filtered_peak_3315
chr10	61665766	61666997	1232	46.97	12.55944	3.24336	9.73244	C7Y8YACXX_8_7964.sorted.filtered_peak_3316
chr10	62020003	62020370	368	18.06	5.30667	2.89731	2.89973	C7Y8YACXX_8_7964.sorted.filtered_peak_3317
chr10	62332120	62332593	474	20.27	5.07377	2.67772	2.67320	C7Y8YACXX_8_7964.sorted.filtered_peak_3318
chr10	62366387	62366636	250	14.73	3.74649	2.49633	1.48881	C7Y8YACXX_8_7964.sorted.filtered_peak_3319
chr10	62409399	62409685	287	15.54	4.18638	2.63471	1.87017	C7Y8YACXX_8_7964.sorted.filtered_peak_3320
chr10	62468448	62468871	424	18.06	5.15147	2.85466	2.74135	C7Y8YACXX_8_7964.sorted.filtered_peak_3321
chr10	62473986	62474369	384	17.31	5.02759	2.85499	2.63085	C7Y8YACXX_8_7964.sorted.filtered_peak_3322
chr10	62487802	62488203	402	25.81	6.47843	2.80765	3.98193	C7Y8YACXX_8_7964.sorted.filtered_peak_3323
chr10	62492248	62492615	368	19.73	3.52427	2.16501	1.30505	C7Y8YACXX_8_7964.sorted.filtered_peak_3324
chr10	62537880	62538836	957	37.01	11.32082	3.32838	8.59997	C7Y8YACXX_8_7964.sorted.filtered_peak_3325
chr10	62702636	62702920	285	16.44	3.40105	2.25831	1.20444	C7Y8YACXX_8_7964.sorted.filtered_peak_3326
chr10	63046507	63046844	338	23.05	6.99881	3.15871	4.45874	C7Y8YACXX_8_7964.sorted.filtered_peak_3327
chr10	63525361	63525784	424	26.13	9.25414	3.62368	6.60772	C7Y8YACXX_8_7964.sorted.filtered_peak_3328
chr10	63662094	63662387	294	33.60	4.47588	2.03964	2.13195	C7Y8YACXX_8_7964.sorted.filtered_peak_3329
chr10	63662938	63663438	501	32.06	4.46196	2.06786	2.12107	C7Y8YACXX_8_7964.sorted.filtered_peak_3330
chr10	63702570	63703649	1080	28.03	6.32391	2.65146	3.83595	C7Y8YACXX_8_7964.sorted.filtered_peak_3331
chr10	63747677	63748051	375	25.49	5.47005	2.53785	3.03802	C7Y8YACXX_8_7964.sorted.filtered_peak_3332
chr10	63752219	63753205	987	31.84	6.94007	2.64398	4.41383	C7Y8YACXX_8_7964.sorted.filtered_peak_3333
chr10	63753539	63754068	530	23.01	3.59381	2.07797	1.36144	C7Y8YACXX_8_7964.sorted.filtered_peak_3334
chr10	63798313	63798756	444	22.32	6.12648	2.92017	3.63883	C7Y8YACXX_8_7964.sorted.filtered_peak_3335
chr10	63808420	63808908	489	31.63	4.28721	2.03906	1.96522	C7Y8YACXX_8_7964.sorted.filtered_peak_3336
chr10	63810775	63811184	410	43.70	9.59774	2.76038	6.93138	C7Y8YACXX_8_7964.sorted.filtered_peak_3337
chr10	63842466	63842816	351	21.64	5.79815	2.85320	3.33272	C7Y8YACXX_8_7964.sorted.filtered_peak_3338
chr10	63880744	63881324	581	16.14	5.16050	2.99829	2.75468	C7Y8YACXX_8_7964.sorted.filtered_peak_3339
chr10	63943140	63943662	523	39.88	14.12672	3.91312	11.25584	C7Y8YACXX_8_7964.sorted.filtered_peak_3340
chr10	63999810	64000417	608	17.51	4.14653	2.48056	1.85564	C7Y8YACXX_8_7964.sorted.filtered_peak_3341
chr10	64004806	64005055	250	21.92	6.93603	3.23056	4.39624	C7Y8YACXX_8_7964.sorted.filtered_peak_3342
chr10	64028338	64028646	309	16.81	3.49042	2.27432	1.28786	C7Y8YACXX_8_7964.sorted.filtered_peak_3343
chr10	64066433	64066947	515	15.04	3.81424	2.50483	1.54610	C7Y8YACXX_8_7964.sorted.filtered_peak_3344
chr10	64143791	64144413	623	23.64	6.29752	2.86145	3.82252	C7Y8YACXX_8_7964.sorted.filtered_peak_3345
chr10	64288190	64288636	447	16.96	6.04270	3.31894	3.55965	C7Y8YACXX_8_7964.sorted.filtered_peak_3346
chr10	64370449	64370743	295	14.76	3.75612	2.49899	1.49629	C7Y8YACXX_8_7964.sorted.filtered_peak_3347
chr10	64374591	64374845	255	21.01	5.11857	2.65448	2.71141	C7Y8YACXX_8_7964.sorted.filtered_peak_3348
chr10	64380239	64380606	368	16.09	3.71331	2.40177	1.46286	C7Y8YACXX_8_7964.sorted.filtered_peak_3349
chr10	64391851	64392538	688	33.53	10.68026	3.54231	7.94279	C7Y8YACXX_8_7964.sorted.filtered_peak_3350
chr10	64396993	64397886	894	37.98	11.25379	3.31592	8.53124	C7Y8YACXX_8_7964.sorted.filtered_peak_3351
chr10	64440975	64441669	695	26.28	9.77756	3.78362	7.10415	C7Y8YACXX_8_7964.sorted.filtered_peak_3352
chr10	64492675	64493526	852	35.13	11.12587	3.42423	8.41496	C7Y8YACXX_8_7964.sorted.filtered_peak_3353
chr10	64539221	64539585	365	16.33	5.66866	3.20222	3.21698	C7Y8YACXX_8_7964.sorted.filtered_peak_3354
chr10	64564051	64565272	1222	33.25	10.25086	3.42929	7.53897	C7Y8YACXX_8_7964.sorted.filtered_peak_3355
chr10	64571156	64571488	333	28.70	4.39595	2.13851	2.05951	C7Y8YACXX_8_7964.sorted.filtered_peak_3356
chr10	64575998	64577099	1102	77.43	21.64439	3.45902	18.46314	C7Y8YACXX_8_7964.sorted.filtered_peak_3357
chr10	64615732	64616367	636	24.46	6.03597	2.73152	3.58020	C7Y8YACXX_8_7964.sorted.filtered_peak_3358
chr10	64843747	64844251	505	13.75	4.14051	2.72570	1.84546	C7Y8YACXX_8_7964.sorted.filtered_peak_3359
chr10	64892695	64893612	918	46.93	18.69749	4.42073	15.63391	C7Y8YACXX_8_7964.sorted.filtered_peak_3360
chr10	64917785	64918447	663	14.89	4.21776	2.68179	1.91104	C7Y8YACXX_8_7964.sorted.filtered_peak_3361
chr10	64926596	64926845	250	13.67	3.73793	2.56039	1.48404	C7Y8YACXX_8_7964.sorted.filtered_peak_3362
chr10	64933431	64933841	411	15.65	3.78388	2.45714	1.52272	C7Y8YACXX_8_7964.sorted.filtered_peak_3363
chr10	64966909	64967339	431	21.99	5.49248	2.70489	3.07426	C7Y8YACXX_8_7964.sorted.filtered_peak_3364
chr10	64996194	64996443	250	16.92	4.64198	2.72946	2.27735	C7Y8YACXX_8_7964.sorted.filtered_peak_3365
chr10	65001597	65001894	298	17.21	4.92535	2.82139	2.53641	C7Y8YACXX_8_7964.sorted.filtered_peak_3366
chr10	65028567	65029257	691	44.45	15.73150	3.94730	12.80392	C7Y8YACXX_8_7964.sorted.filtered_peak_3367
chr10	65148040	65148712	673	21.68	7.90326	3.54598	5.33276	C7Y8YACXX_8_7964.sorted.filtered_peak_3368
chr10	65225250	65225745	496	19.30	4.60265	2.56992	2.23946	C7Y8YACXX_8_7964.sorted.filtered_peak_3369
chr10	65280536	65281999	1464	28.45	6.34980	2.64455	3.85577	C7Y8YACXX_8_7964.sorted.filtered_peak_3370
chr10	65314410	65314734	325	16.84	5.53031	3.11279	3.08317	C7Y8YACXX_8_7964.sorted.filtered_peak_3371
chr10	65323273	65323781	509	17.89	5.54519	3.02019	3.10292	C7Y8YACXX_8_7964.sorted.filtered_peak_3372
chr10	65333047	65333359	313	15.28	4.95621	2.99029	2.56413	C7Y8YACXX_8_7964.sorted.filtered_peak_3373
chr10	65389116	65390645	1530	26.35	5.70643	2.52953	3.28445	C7Y8YACXX_8_7964.sorted.filtered_peak_3374
chr10	65467058	65467362	305	15.41	4.04879	2.57568	1.75946	C7Y8YACXX_8_7964.sorted.filtered_peak_3375
chr10	65479861	65480117	257	18.86	4.75827	2.64885	2.38370	C7Y8YACXX_8_7964.sorted.filtered_peak_3376
chr10	65480495	65480868	374	16.25	3.36923	2.25485	1.16809	C7Y8YACXX_8_7964.sorted.filtered_peak_3377
chr10	65626259	65626546	288	16.98	4.19096	2.54056	1.88021	C7Y8YACXX_8_7964.sorted.filtered_peak_3378
chr10	65801025	65801313	289	20.88	6.31046	3.08835	3.80805	C7Y8YACXX_8_7964.sorted.filtered_peak_3379
chr10	69372519	69373399	881	40.61	16.61803	4.53211	13.63325	C7Y8YACXX_8_7964.sorted.filtered_peak_3380
chr10	69523169	69524705	1537	49.36	15.64916	3.56680	12.73153	C7Y8YACXX_8_7964.sorted.filtered_peak_3381
chr10	69550755	69551063	309	16.86	4.38928	2.63146	2.05161	C7Y8YACXX_8_7964.sorted.filtered_peak_3382
chr10	69597745	69598055	311	15.24	4.58105	2.82705	2.22319	C7Y8YACXX_8_7964.sorted.filtered_peak_3383
chr10	69609106	69609975	870	26.86	9.48640	3.69808	6.80090	C7Y8YACXX_8_7964.sorted.filtered_peak_3384
chr10	69643926	69645261	1336	52.85	17.30626	3.77190	14.29287	C7Y8YACXX_8_7964.sorted.filtered_peak_3385
chr10	69834040	69835519	1480	45.62	15.35641	3.68645	12.46642	C7Y8YACXX_8_7964.sorted.filtered_peak_3386
chr10	69990959	69991567	609	15.60	5.12718	3.02409	2.73286	C7Y8YACXX_8_7964.sorted.filtered_peak_3387
chr10	70090763	70092797	2035	49.48	12.95064	2.88935	10.21065	C7Y8YACXX_8_7964.sorted.filtered_peak_3388
chr10	70108331	70108846	516	14.32	3.71134	2.50473	1.46638	C7Y8YACXX_8_7964.sorted.filtered_peak_3389
chr10	70166117	70167383	1267	22.87	6.73645	3.05531	4.22472	C7Y8YACXX_8_7964.sorted.filtered_peak_3390
chr10	70231342	70231921	580	29.16	10.95601	3.96640	8.20306	C7Y8YACXX_8_7964.sorted.filtered_peak_3391
chr10	70286538	70287540	1003	40.93	20.60111	5.19507	17.49169	C7Y8YACXX_8_7964.sorted.filtered_peak_3392
chr10	70360092	70360527	436	19.56	6.12618	3.11477	3.64208	C7Y8YACXX_8_7964.sorted.filtered_peak_3393
chr10	70480585	70481556	972	52.75	22.69582	4.61063	19.48249	C7Y8YACXX_8_7964.sorted.filtered_peak_3394
chr10	70586656	70587335	680	16.91	5.75691	3.19078	3.30248	C7Y8YACXX_8_7964.sorted.filtered_peak_3395
chr10	70660252	70661544	1293	54.75	19.73116	3.99654	16.63291	C7Y8YACXX_8_7964.sorted.filtered_peak_3396
chr10	70715481	70716493	1013	41.33	13.72046	3.70087	10.86797	C7Y8YACXX_8_7964.sorted.filtered_peak_3397
chr10	70748150	70749128	979	35.17	12.05788	3.63336	9.30285	C7Y8YACXX_8_7964.sorted.filtered_peak_3398
chr10	70787422	70787671	250	14.44	4.50451	2.85201	2.15551	C7Y8YACXX_8_7964.sorted.filtered_peak_3399
chr10	70803738	70804527	790	20.95	4.01457	2.27996	1.72787	C7Y8YACXX_8_7964.sorted.filtered_peak_3400
chr10	70805213	70805679	467	34.01	11.67446	3.73760	8.89750	C7Y8YACXX_8_7964.sorted.filtered_peak_3401
chr10	70815091	70815411	321	27.88	8.85692	3.39092	6.21751	C7Y8YACXX_8_7964.sorted.filtered_peak_3402
chr10	70817382	70817898	517	20.06	4.28387	2.41434	1.95792	C7Y8YACXX_8_7964.sorted.filtered_peak_3403
chr10	70825649	70825965	317	20.21	5.00532	2.66113	2.60608	C7Y8YACXX_8_7964.sorted.filtered_peak_3404
chr10	70847464	70848407	944	41.49	9.49916	2.77205	6.87109	C7Y8YACXX_8_7964.sorted.filtered_peak_3405
chr10	70848671	70848920	250	32.63	4.77884	2.13383	2.39664	C7Y8YACXX_8_7964.sorted.filtered_peak_3406
chr10	70883211	70884856	1646	51.57	17.12735	3.71673	14.14088	C7Y8YACXX_8_7964.sorted.filtered_peak_3407
chr10	70939279	70940342	1064	42.78	15.09236	3.90746	12.17412	C7Y8YACXX_8_7964.sorted.filtered_peak_3408
chr10	70963837	70964254	418	22.96	6.87109	3.10444	4.35125	C7Y8YACXX_8_7964.sorted.filtered_peak_3409
chr10	70982095	70982830	736	34.89	11.60430	3.68404	8.82137	C7Y8YACXX_8_7964.sorted.filtered_peak_3410
chr10	70988686	70989503	818	28.99	7.64966	2.97859	5.07077	C7Y8YACXX_8_7964.sorted.filtered_peak_3411
chr10	70997351	70997678	328	21.52	6.95715	3.25707	4.42175	C7Y8YACXX_8_7964.sorted.filtered_peak_3412
chr10	71077691	71079305	1615	39.09	9.77309	2.91799	7.11952	C7Y8YACXX_8_7964.sorted.filtered_peak_3413
chr10	71087516	71088076	561	15.61	4.60150	2.79012	2.26233	C7Y8YACXX_8_7964.sorted.filtered_peak_3414
chr10	71168297	71168942	646	42.24	14.04547	3.76888	11.17557	C7Y8YACXX_8_7964.sorted.filtered_peak_3415
chr10	71187100	71187420	321	16.80	4.67920	2.75066	2.31195	C7Y8YACXX_8_7964.sorted.filtered_peak_3416
chr10	71210837	71211586	750	22.86	5.48900	2.67526	3.04949	C7Y8YACXX_8_7964.sorted.filtered_peak_3417
chr10	71225147	71225547	401	21.14	5.41704	2.75021	2.98326	C7Y8YACXX_8_7964.sorted.filtered_peak_3418
chr10	71267550	71267950	401	27.15	10.24325	3.87463	7.54034	C7Y8YACXX_8_7964.sorted.filtered_peak_3419
chr10	71275403	71275769	367	16.82	5.07105	2.91685	2.66656	C7Y8YACXX_8_7964.sorted.filtered_peak_3420
chr10	71389791	71390081	291	19.52	5.16465	2.76257	2.75014	C7Y8YACXX_8_7964.sorted.filtered_peak_3421
chr10	71823166	71823628	463	12.41	3.36023	2.46709	1.16637	C7Y8YACXX_8_7964.sorted.filtered_peak_3422
chr10	71853217	71853543	327	16.83	5.00237	2.87329	2.61384	C7Y8YACXX_8_7964.sorted.filtered_peak_3423
chr10	71876186	71876456	271	13.58	3.55065	2.48137	1.31741	C7Y8YACXX_8_7964.sorted.filtered_peak_3424
chr10	71905357	71906910	1554	43.93	12.71761	3.33363	9.91529	C7Y8YACXX_8_7964.sorted.filtered_peak_3425
chr10	71922392	71922897	506	21.70	6.55240	3.08184	4.05562	C7Y8YACXX_8_7964.sorted.filtered_peak_3426
chr10	71928752	71929178	427	31.91	6.41465	2.53849	3.90461	C7Y8YACXX_8_7964.sorted.filtered_peak_3427
chr10	71930000	71930634	635	53.32	19.08403	4.03044	16.03029	C7Y8YACXX_8_7964.sorted.filtered_peak_3428
chr10	71957038	71957547	510	17.17	5.63936	3.11074	3.19824	C7Y8YACXX_8_7964.sorted.filtered_peak_3429
chr10	71981290	71981607	318	16.43	4.47309	2.68323	2.13883	C7Y8YACXX_8_7964.sorted.filtered_peak_3430
chr10	71992617	71993782	1166	47.51	16.25232	3.84759	13.29261	C7Y8YACXX_8_7964.sorted.filtered_peak_3431
chr10	72032639	72033097	459	16.14	4.44954	2.70068	2.10797	C7Y8YACXX_8_7964.sorted.filtered_peak_3432
chr10	72115316	72115648	333	17.34	4.12702	2.49559	1.82387	C7Y8YACXX_8_7964.sorted.filtered_peak_3433
chr10	72123926	72124512	587	21.32	7.99251	3.59535	5.42561	C7Y8YACXX_8_7964.sorted.filtered_peak_3434
chr10	72141852	72142666	815	33.63	11.54739	3.74216	8.77614	C7Y8YACXX_8_7964.sorted.filtered_peak_3435
chr10	72163376	72164715	1340	33.13	10.15963	3.33257	7.47315	C7Y8YACXX_8_7964.sorted.filtered_peak_3436
chr10	72254691	72255009	319	13.63	3.79749	2.59285	1.53444	C7Y8YACXX_8_7964.sorted.filtered_peak_3437
chr10	72309507	72309996	490	15.78	3.79754	2.45255	1.53907	C7Y8YACXX_8_7964.sorted.filtered_peak_3438
chr10	72318846	72319487	642	21.94	6.44652	3.05978	3.93508	C7Y8YACXX_8_7964.sorted.filtered_peak_3439
chr10	72337943	72338628	686	30.94	9.43461	3.28022	6.79738	C7Y8YACXX_8_7964.sorted.filtered_peak_3440
chr10	72362070	72363100	1031	27.41	7.71683	3.04596	5.15536	C7Y8YACXX_8_7964.sorted.filtered_peak_3441
chr10	72370164	72370820	657	19.00	6.14315	3.14955	3.66666	C7Y8YACXX_8_7964.sorted.filtered_peak_3442
chr10	72416251	72416626	376	17.96	6.70127	3.47135	4.18898	C7Y8YACXX_8_7964.sorted.filtered_peak_3443
chr10	72575435	72576127	693	27.73	9.15462	3.46488	6.50782	C7Y8YACXX_8_7964.sorted.filtered_peak_3444
chr10	72639895	72640157	263	17.36	4.34380	2.57590	2.02122	C7Y8YACXX_8_7964.sorted.filtered_peak_3445
chr10	72647665	72648442	778	22.58	5.73096	2.75063	3.29208	C7Y8YACXX_8_7964.sorted.filtered_peak_3446
chr10	73078570	73079592	1023	35.76	10.24913	3.23755	7.54648	C7Y8YACXX_8_7964.sorted.filtered_peak_3447
chr10	73136859	73137491	633	25.65	7.52948	3.17182	4.94331	C7Y8YACXX_8_7964.sorted.filtered_peak_3448
chr10	73458153	73458607	455	24.24	5.82699	2.69646	3.37222	C7Y8YACXX_8_7964.sorted.filtered_peak_3449
chr10	73486996	73487789	794	26.06	5.37693	2.47328	2.96446	C7Y8YACXX_8_7964.sorted.filtered_peak_3450
chr10	73495767	73496168	402	25.70	5.44039	2.51734	3.01380	C7Y8YACXX_8_7964.sorted.filtered_peak_3451
chr10	73502060	73502701	642	24.88	4.87814	2.39749	2.48955	C7Y8YACXX_8_7964.sorted.filtered_peak_3452
chr10	73508422	73508967	546	40.62	12.29789	3.45879	9.49824	C7Y8YACXX_8_7964.sorted.filtered_peak_3453
chr10	73528653	73528997	345	32.59	5.49432	2.29533	3.05432	C7Y8YACXX_8_7964.sorted.filtered_peak_3454
chr10	73532993	73533705	713	32.04	6.76474	2.59937	4.24632	C7Y8YACXX_8_7964.sorted.filtered_peak_3455
chr10	73588546	73588944	399	13.55	3.65828	2.53366	1.41312	C7Y8YACXX_8_7964.sorted.filtered_peak_3456
chr10	73610482	73611461	980	47.86	18.36683	4.20846	15.32897	C7Y8YACXX_8_7964.sorted.filtered_peak_3457
chr10	73620151	73620541	391	13.20	3.40800	2.43934	1.20262	C7Y8YACXX_8_7964.sorted.filtered_peak_3458
chr10	73648394	73648909	516	19.32	6.30835	3.20974	3.80814	C7Y8YACXX_8_7964.sorted.filtered_peak_3459
chr10	73656201	73656660	460	17.91	5.76602	3.10082	3.31342	C7Y8YACXX_8_7964.sorted.filtered_peak_3460
chr10	73667333	73667734	402	15.14	4.92275	2.98240	2.53209	C7Y8YACXX_8_7964.sorted.filtered_peak_3461
chr10	73693366	73693675	310	13.56	4.01014	2.69099	1.71802	C7Y8YACXX_8_7964.sorted.filtered_peak_3462
chr10	73808088	73808536	449	18.36	5.06972	2.79674	2.67046	C7Y8YACXX_8_7964.sorted.filtered_peak_3463
chr10	73847898	73848735	838	38.10	9.28095	2.90739	6.63191	C7Y8YACXX_8_7964.sorted.filtered_peak_3464
chr10	73867090	73867607	518	21.64	5.66171	2.78180	3.22362	C7Y8YACXX_8_7964.sorted.filtered_peak_3465
chr10	73975355	73976257	903	61.43	25.44043	4.70028	22.11139	C7Y8YACXX_8_7964.sorted.filtered_peak_3466
chr10	74007871	74009198	1328	54.11	17.90927	3.82587	14.87079	C7Y8YACXX_8_7964.sorted.filtered_peak_3467
chr10	74014681	74015263	583	21.77	4.38733	2.37038	2.05571	C7Y8YACXX_8_7964.sorted.filtered_peak_3468
chr10	74020062	74021518	1457	55.31	16.40726	3.52678	13.44512	C7Y8YACXX_8_7964.sorted.filtered_peak_3469
chr10	74033287	74034228	942	57.64	15.99317	3.32890	13.04172	C7Y8YACXX_8_7964.sorted.filtered_peak_3470
chr10	74034418	74034850	433	33.50	4.13595	1.96546	1.83159	C7Y8YACXX_8_7964.sorted.filtered_peak_3471
chr10	74045017	74045407	391	19.22	7.22837	3.56558	4.68203	C7Y8YACXX_8_7964.sorted.filtered_peak_3472
chr10	74056937	74058548	1612	45.93	11.81106	3.04942	9.04938	C7Y8YACXX_8_7964.sorted.filtered_peak_3473
chr10	74065154	74065544	391	16.71	4.62699	2.72989	2.27047	C7Y8YACXX_8_7964.sorted.filtered_peak_3474
chr10	74079208	74080002	795	35.85	9.26113	3.00358	6.61152	C7Y8YACXX_8_7964.sorted.filtered_peak_3475
chr10	74080381	74080630	250	26.75	4.50446	2.22687	2.15061	C7Y8YACXX_8_7964.sorted.filtered_peak_3476
chr10	74094539	74095538	1000	47.52	10.78901	2.86562	8.05413	C7Y8YACXX_8_7964.sorted.filtered_peak_3477
chr10	74104473	74104841	369	17.80	3.53543	2.24744	1.31615	C7Y8YACXX_8_7964.sorted.filtered_peak_3478
chr10	74113875	74114997	1123	57.98	19.57482	3.85434	16.49603	C7Y8YACXX_8_7964.sorted.filtered_peak_3479
chr10	74124068	74124438	371	25.47	7.51045	3.14814	4.94386	C7Y8YACXX_8_7964.sorted.filtered_peak_3480
chr10	74129897	74130484	588	37.51	14.92072	4.29258	12.01943	C7Y8YACXX_8_7964.sorted.filtered_peak_3481
chr10	74385352	74386344	993	37.60	14.41865	4.06213	11.55576	C7Y8YACXX_8_7964.sorted.filtered_peak_3482
chr10	74451594	74452635	1042	33.96	11.39871	3.51537	8.68446	C7Y8YACXX_8_7964.sorted.filtered_peak_3483
chr10	74701499	74701753	255	19.11	5.89411	3.06009	3.42778	C7Y8YACXX_8_7964.sorted.filtered_peak_3484
chr10	74820896	74821220	325	18.65	5.81342	3.04639	3.36773	C7Y8YACXX_8_7964.sorted.filtered_peak_3485
chr10	74836372	74836828	457	20.28	7.86571	3.74106	5.26687	C7Y8YACXX_8_7964.sorted.filtered_peak_3486
chr10	74855592	74857211	1620	56.16	16.92058	3.46201	13.94780	C7Y8YACXX_8_7964.sorted.filtered_peak_3487
chr10	74870276	74870772	497	14.24	4.09001	2.67967	1.79203	C7Y8YACXX_8_7964.sorted.filtered_peak_3488
chr10	74918818	74919067	250	13.12	3.75989	2.60775	1.49968	C7Y8YACXX_8_7964.sorted.filtered_peak_3489
chr10	74927317	74928423	1107	34.08	12.30159	3.76103	9.52915	C7Y8YACXX_8_7964.sorted.filtered_peak_3490
chr10	75006539	75007493	955	40.99	13.14256	3.49505	10.34409	C7Y8YACXX_8_7964.sorted.filtered_peak_3491
chr10	75011883	75012820	938	45.62	15.99745	3.90671	13.06092	C7Y8YACXX_8_7964.sorted.filtered_peak_3492
chr10	75118170	75118813	644	33.72	13.13392	4.14061	10.30448	C7Y8YACXX_8_7964.sorted.filtered_peak_3493
chr10	75172709	75174181	1473	35.91	11.11737	3.43335	8.37788	C7Y8YACXX_8_7964.sorted.filtered_peak_3494
chr10	75193230	75193488	259	18.08	6.54147	3.43512	4.01829	C7Y8YACXX_8_7964.sorted.filtered_peak_3495
chr10	75254764	75256305	1542	53.11	16.71893	3.60225	13.77001	C7Y8YACXX_8_7964.sorted.filtered_peak_3496
chr10	75289136	75289499	364	17.06	5.98927	3.28363	3.51123	C7Y8YACXX_8_7964.sorted.filtered_peak_3497
chr10	75350953	75351370	418	15.46	4.15574	2.62494	1.84551	C7Y8YACXX_8_7964.sorted.filtered_peak_3498
chr10	75385129	75386155	1027	33.86	13.45040	4.02063	10.64546	C7Y8YACXX_8_7964.sorted.filtered_peak_3499
chr10	75489922	75490746	825	30.75	13.30058	4.57496	10.44343	C7Y8YACXX_8_7964.sorted.filtered_peak_3500
chr10	75503551	75504608	1058	51.35	20.43611	4.48714	17.31348	C7Y8YACXX_8_7964.sorted.filtered_peak_3501
chr10	75518933	75519355	423	15.79	3.62044	2.37862	1.38127	C7Y8YACXX_8_7964.sorted.filtered_peak_3502
chr10	75531530	75533002	1473	49.18	12.67187	3.07543	9.88280	C7Y8YACXX_8_7964.sorted.filtered_peak_3503
chr10	75541583	75542125	543	38.17	7.50089	2.55516	4.92929	C7Y8YACXX_8_7964.sorted.filtered_peak_3504
chr10	75544905	75545968	1064	43.86	10.40362	2.84220	7.72937	C7Y8YACXX_8_7964.sorted.filtered_peak_3505
chr10	75571055	75571873	819	52.87	16.99517	3.70823	14.00574	C7Y8YACXX_8_7964.sorted.filtered_peak_3506
chr10	75608860	75609367	508	31.46	10.72725	3.64828	8.00732	C7Y8YACXX_8_7964.sorted.filtered_peak_3507
chr10	75634096	75634977	882	32.96	7.45666	2.74204	4.88848	C7Y8YACXX_8_7964.sorted.filtered_peak_3508
chr10	75639332	75639891	560	31.27	8.59279	3.07049	5.98448	C7Y8YACXX_8_7964.sorted.filtered_peak_3509
chr10	75645927	75646562	636	14.58	4.01857	2.62217	1.72848	C7Y8YACXX_8_7964.sorted.filtered_peak_3510
chr10	75654113	75654658	546	19.53	6.45804	3.21928	3.96496	C7Y8YACXX_8_7964.sorted.filtered_peak_3511
chr10	75668745	75669182	438	28.14	7.93673	3.11283	5.33950	C7Y8YACXX_8_7964.sorted.filtered_peak_3512
chr10	75681882	75682131	250	14.68	4.38517	2.77839	2.05513	C7Y8YACXX_8_7964.sorted.filtered_peak_3513
chr10	75700353	75700828	476	19.41	6.95727	3.41991	4.43894	C7Y8YACXX_8_7964.sorted.filtered_peak_3514
chr10	75716174	75717064	891	22.56	7.43229	3.28218	4.89822	C7Y8YACXX_8_7964.sorted.filtered_peak_3515
chr10	75734079	75734556	478	14.55	4.58396	2.87317	2.23466	C7Y8YACXX_8_7964.sorted.filtered_peak_3516
chr10	75751504	75752061	558	33.45	12.98288	4.13298	10.15821	C7Y8YACXX_8_7964.sorted.filtered_peak_3517
chr10	75757232	75758150	919	41.20	14.56940	3.92906	11.68830	C7Y8YACXX_8_7964.sorted.filtered_peak_3518
chr10	75815591	75816250	660	22.64	6.39262	2.97464	3.89803	C7Y8YACXX_8_7964.sorted.filtered_peak_3519
chr10	75817794	75818133	340	19.11	4.64451	2.58986	2.28602	C7Y8YACXX_8_7964.sorted.filtered_peak_3520
chr10	75910400	75911486	1087	49.94	19.26460	4.34828	16.18019	C7Y8YACXX_8_7964.sorted.filtered_peak_3521
chr10	75935906	75936977	1072	45.97	17.70212	4.29576	14.69730	C7Y8YACXX_8_7964.sorted.filtered_peak_3522
chr10	75984001	75984413	413	14.36	4.46987	2.83888	2.12682	C7Y8YACXX_8_7964.sorted.filtered_peak_3523
chr10	76025808	76026081	274	17.92	6.14956	3.25642	3.66909	C7Y8YACXX_8_7964.sorted.filtered_peak_3524
chr10	76345128	76346217	1090	26.19	6.28141	2.74395	3.78409	C7Y8YACXX_8_7964.sorted.filtered_peak_3525
chr10	76498712	76499237	526	18.89	5.87297	3.04195	3.42961	C7Y8YACXX_8_7964.sorted.filtered_peak_3526
chr10	76584802	76585145	344	41.15	4.13799	1.84150	1.83508	C7Y8YACXX_8_7964.sorted.filtered_peak_3527
chr10	76585465	76586934	1470	77.43	22.04376	3.48407	18.83870	C7Y8YACXX_8_7964.sorted.filtered_peak_3528
chr10	76657926	76658286	361	19.54	5.42177	2.85053	2.99290	C7Y8YACXX_8_7964.sorted.filtered_peak_3529
chr10	76803339	76803762	424	16.35	3.65731	2.36699	1.41528	C7Y8YACXX_8_7964.sorted.filtered_peak_3530
chr10	76870929	76871923	995	50.43	15.98681	3.58546	13.06156	C7Y8YACXX_8_7964.sorted.filtered_peak_3531
chr10	76925856	76926592	737	21.51	8.39149	3.77366	5.78598	C7Y8YACXX_8_7964.sorted.filtered_peak_3532
chr10	76947746	76948008	263	15.37	5.10530	3.02372	2.71548	C7Y8YACXX_8_7964.sorted.filtered_peak_3533
chr10	76969709	76970707	999	56.05	23.83020	4.89070	20.55396	C7Y8YACXX_8_7964.sorted.filtered_peak_3534
chr10	76993840	76994775	936	44.87	11.50145	3.04756	8.75508	C7Y8YACXX_8_7964.sorted.filtered_peak_3535
chr10	76995419	76996024	606	34.50	6.02826	2.33873	3.57022	C7Y8YACXX_8_7964.sorted.filtered_peak_3536
chr10	78307203	78307506	304	15.00	4.41009	2.76370	2.07515	C7Y8YACXX_8_7964.sorted.filtered_peak_3537
chr10	78850409	78850693	285	15.50	4.76000	2.87701	2.39172	C7Y8YACXX_8_7964.sorted.filtered_peak_3538
chr10	78933552	78933870	319	15.14	4.53837	2.81462	2.18717	C7Y8YACXX_8_7964.sorted.filtered_peak_3539
chr10	79561325	79561824	500	20.36	5.32221	2.75366	2.90777	C7Y8YACXX_8_7964.sorted.filtered_peak_3540
chr10	79596044	79596576	533	26.88	6.87263	2.84840	4.35723	C7Y8YACXX_8_7964.sorted.filtered_peak_3541
chr10	79597320	79597702	383	24.84	5.60804	2.61246	3.16190	C7Y8YACXX_8_7964.sorted.filtered_peak_3542
chr10	79637557	79637879	323	16.84	4.40036	2.63973	2.05862	C7Y8YACXX_8_7964.sorted.filtered_peak_3543
chr10	79788943	79789733	791	48.24	12.78797	3.18897	9.96982	C7Y8YACXX_8_7964.sorted.filtered_peak_3544
chr10	79793275	79794121	847	44.00	11.52274	3.03174	8.79332	C7Y8YACXX_8_7964.sorted.filtered_peak_3545
chr10	79807069	79807318	250	16.37	5.14979	2.97774	2.74105	C7Y8YACXX_8_7964.sorted.filtered_peak_3546
chr10	79831325	79831574	250	12.34	3.34503	2.46441	1.14580	C7Y8YACXX_8_7964.sorted.filtered_peak_3547
chr10	79990727	79991013	287	15.25	4.37573	2.73000	2.04851	C7Y8YACXX_8_7964.sorted.filtered_peak_3548
chr10	80062750	80063645	896	50.69	17.36256	3.84327	14.37268	C7Y8YACXX_8_7964.sorted.filtered_peak_3549
chr10	80732857	80734144	1288	30.18	6.42520	2.55046	3.95947	C7Y8YACXX_8_7964.sorted.filtered_peak_3550
chr10	80734324	80734681	358	26.71	4.97928	2.35037	2.59091	C7Y8YACXX_8_7964.sorted.filtered_peak_3551
chr10	80827093	80827392	300	35.36	6.38735	2.41401	3.88376	C7Y8YACXX_8_7964.sorted.filtered_peak_3552
chr10	80828164	80829000	837	38.04	7.86515	2.60781	5.29655	C7Y8YACXX_8_7964.sorted.filtered_peak_3553
chr10	80955212	80955523	312	22.14	6.48475	3.05607	3.97071	C7Y8YACXX_8_7964.sorted.filtered_peak_3554
chr10	81002463	81002791	329	28.10	5.37639	2.40989	2.94792	C7Y8YACXX_8_7964.sorted.filtered_peak_3555
chr10	81003505	81003762	258	26.57	4.46459	2.21952	2.11822	C7Y8YACXX_8_7964.sorted.filtered_peak_3556
chr10	81045984	81046596	613	35.40	10.71667	3.43568	7.97212	C7Y8YACXX_8_7964.sorted.filtered_peak_3557
chr10	81076772	81077051	280	24.93	3.60614	2.02637	1.37498	C7Y8YACXX_8_7964.sorted.filtered_peak_3558
chr10	81077372	81078026	655	33.06	6.88458	2.58956	4.35919	C7Y8YACXX_8_7964.sorted.filtered_peak_3559
chr10	81082819	81083432	614	34.36	8.76597	2.96943	6.13949	C7Y8YACXX_8_7964.sorted.filtered_peak_3560
chr10	81091499	81091850	352	27.38	8.79268	3.39772	6.16174	C7Y8YACXX_8_7964.sorted.filtered_peak_3561
chr10	81106971	81108079	1109	34.99	9.43171	2.99993	6.79849	C7Y8YACXX_8_7964.sorted.filtered_peak_3562
chr10	81134238	81134654	417	13.91	3.74526	2.54609	1.48876	C7Y8YACXX_8_7964.sorted.filtered_peak_3563
chr10	81204697	81205978	1282	45.48	12.92339	3.19613	10.14326	C7Y8YACXX_8_7964.sorted.filtered_peak_3564
chr10	81227358	81227678	321	14.28	3.73356	2.51833	1.48742	C7Y8YACXX_8_7964.sorted.filtered_peak_3565
chr10	81321739	81322276	538	15.17	4.98816	2.98639	2.61284	C7Y8YACXX_8_7964.sorted.filtered_peak_3566
chr10	81838156	81839178	1023	22.91	7.03392	3.16685	4.49497	C7Y8YACXX_8_7964.sorted.filtered_peak_3567
chr10	81903700	81904216	517	15.67	4.44611	2.73167	2.11007	C7Y8YACXX_8_7964.sorted.filtered_peak_3568
chr10	81947184	81948075	892	26.86	7.58560	3.06362	5.01874	C7Y8YACXX_8_7964.sorted.filtered_peak_3569
chr10	81962983	81963578	596	29.32	5.97767	2.49709	3.52609	C7Y8YACXX_8_7964.sorted.filtered_peak_3570
chr10	81964643	81965731	1089	28.96	5.95176	2.52372	3.48349	C7Y8YACXX_8_7964.sorted.filtered_peak_3571
chr10	82138001	82138345	345	18.81	6.30963	3.22814	3.82492	C7Y8YACXX_8_7964.sorted.filtered_peak_3572
chr10	82167906	82168651	746	22.33	5.93658	2.84430	3.47028	C7Y8YACXX_8_7964.sorted.filtered_peak_3573
chr10	82204424	82204938	515	18.61	4.51997	2.56822	2.17646	C7Y8YACXX_8_7964.sorted.filtered_peak_3574
chr10	82213416	82214508	1093	37.51	6.65179	2.40474	4.13212	C7Y8YACXX_8_7964.sorted.filtered_peak_3575
chr10	82218910	82219216	307	36.07	6.18868	2.34956	3.69827	C7Y8YACXX_8_7964.sorted.filtered_peak_3576
chr10	82225372	82225951	580	27.05	4.57300	2.22944	2.22128	C7Y8YACXX_8_7964.sorted.filtered_peak_3577
chr10	82247242	82248290	1049	33.24	6.75994	2.53707	4.25561	C7Y8YACXX_8_7964.sorted.filtered_peak_3578
chr10	82258581	82259058	478	19.14	4.26130	2.44688	1.94531	C7Y8YACXX_8_7964.sorted.filtered_peak_3579
chr10	82265190	82265576	387	17.92	4.69469	2.68137	2.33081	C7Y8YACXX_8_7964.sorted.filtered_peak_3580
chr10	82289248	82289602	355	19.48	5.04496	2.71554	2.64697	C7Y8YACXX_8_7964.sorted.filtered_peak_3581
chr10	82295391	82296099	709	28.34	9.82625	3.67479	7.12891	C7Y8YACXX_8_7964.sorted.filtered_peak_3582
chr10	85439870	85440662	793	23.28	6.24402	2.89473	3.74965	C7Y8YACXX_8_7964.sorted.filtered_peak_3583
chr10	85631276	85631693	418	15.85	4.44158	2.71783	2.10357	C7Y8YACXX_8_7964.sorted.filtered_peak_3584
chr10	85898566	85899628	1063	48.65	17.26023	3.86154	14.26661	C7Y8YACXX_8_7964.sorted.filtered_peak_3585
chr10	85937163	85937558	396	16.44	5.09843	2.93267	2.71002	C7Y8YACXX_8_7964.sorted.filtered_peak_3586
chr10	86024456	86024827	372	14.65	3.48193	2.38455	1.26880	C7Y8YACXX_8_7964.sorted.filtered_peak_3587
chr10	86087947	86089209	1263	47.39	13.36258	3.19383	10.56554	C7Y8YACXX_8_7964.sorted.filtered_peak_3588
chr10	86093706	86094292	587	39.93	12.42848	3.57653	9.60992	C7Y8YACXX_8_7964.sorted.filtered_peak_3589
chr10	86189642	86190000	359	17.15	5.43896	3.01860	3.02235	C7Y8YACXX_8_7964.sorted.filtered_peak_3590
chr10	86297216	86297480	265	15.22	3.60151	2.40439	1.37194	C7Y8YACXX_8_7964.sorted.filtered_peak_3591
chr10	86750595	86750923	329	12.44	3.39517	2.48266	1.18609	C7Y8YACXX_8_7964.sorted.filtered_peak_3592
chr10	87362918	87363257	340	19.65	5.28346	2.77928	2.87269	C7Y8YACXX_8_7964.sorted.filtered_peak_3593
chr10	87372059	87372500	442	32.06	10.43618	3.50367	7.73732	C7Y8YACXX_8_7964.sorted.filtered_peak_3594
chr10	88021452	88021886	435	14.34	3.38281	2.35880	1.17967	C7Y8YACXX_8_7964.sorted.filtered_peak_3595
chr10	88159524	88161093	1570	36.97	10.75950	3.30967	8.03052	C7Y8YACXX_8_7964.sorted.filtered_peak_3596
chr10	88171105	88171590	486	21.13	5.90749	2.90904	3.44436	C7Y8YACXX_8_7964.sorted.filtered_peak_3597
chr10	88172914	88173384	471	24.95	7.79012	3.27318	5.20429	C7Y8YACXX_8_7964.sorted.filtered_peak_3598
chr10	88281062	88282114	1053	46.84	15.74474	3.68234	12.84256	C7Y8YACXX_8_7964.sorted.filtered_peak_3599
chr10	88345030	88345557	528	14.86	4.79257	2.93096	2.42969	C7Y8YACXX_8_7964.sorted.filtered_peak_3600
chr10	88470809	88471613	805	30.06	8.97406	3.29070	6.32111	C7Y8YACXX_8_7964.sorted.filtered_peak_3601
chr10	88515813	88516440	628	35.18	9.09393	3.02816	6.43228	C7Y8YACXX_8_7964.sorted.filtered_peak_3602
chr10	88699166	88699551	386	30.35	10.12122	3.55646	7.42690	C7Y8YACXX_8_7964.sorted.filtered_peak_3603
chr10	88730806	88731604	799	23.43	6.10857	2.83813	3.62752	C7Y8YACXX_8_7964.sorted.filtered_peak_3604
chr10	88854313	88855582	1270	56.09	16.22350	3.54150	13.24357	C7Y8YACXX_8_7964.sorted.filtered_peak_3605
chr10	89264213	89265323	1111	32.47	9.97864	3.32769	7.30783	C7Y8YACXX_8_7964.sorted.filtered_peak_3606
chr10	89577341	89578775	1435	42.16	13.52808	3.54667	10.69151	C7Y8YACXX_8_7964.sorted.filtered_peak_3607
chr10	89602922	89603196	275	19.70	6.34775	3.19671	3.84355	C7Y8YACXX_8_7964.sorted.filtered_peak_3608
chr10	89621765	89623638	1874	47.29	9.31273	2.59363	6.65929	C7Y8YACXX_8_7964.sorted.filtered_peak_3609
chr10	89851203	89851869	667	31.90	10.28159	3.47922	7.58142	C7Y8YACXX_8_7964.sorted.filtered_peak_3610
chr10	89953828	89954272	445	20.67	6.55037	3.19704	4.02969	C7Y8YACXX_8_7964.sorted.filtered_peak_3611
chr10	90030774	90031752	979	31.07	8.44821	3.06665	5.83115	C7Y8YACXX_8_7964.sorted.filtered_peak_3612
chr10	90145358	90145985	628	26.32	6.68153	2.86301	4.15153	C7Y8YACXX_8_7964.sorted.filtered_peak_3613
chr10	90342302	90343263	962	21.99	6.63029	3.09389	4.12159	C7Y8YACXX_8_7964.sorted.filtered_peak_3614
chr10	90584993	90585424	432	23.68	5.83750	2.73222	3.37773	C7Y8YACXX_8_7964.sorted.filtered_peak_3615
chr10	90595389	90595750	362	28.32	6.76635	2.77220	4.23975	C7Y8YACXX_8_7964.sorted.filtered_peak_3616
chr10	90639662	90640813	1152	51.80	15.72445	3.54098	12.79416	C7Y8YACXX_8_7964.sorted.filtered_peak_3617
chr10	90657238	90657524	287	16.17	3.67549	2.38019	1.44323	C7Y8YACXX_8_7964.sorted.filtered_peak_3618
chr10	90694659	90695043	385	18.35	3.99582	2.39513	1.70149	C7Y8YACXX_8_7964.sorted.filtered_peak_3619
chr10	90734575	90735223	649	19.96	7.20268	3.47505	4.66123	C7Y8YACXX_8_7964.sorted.filtered_peak_3620
chr10	90750213	90751359	1147	33.31	7.22874	2.67947	4.66655	C7Y8YACXX_8_7964.sorted.filtered_peak_3621
chr10	90760870	90761712	843	20.61	4.01268	2.29521	1.72227	C7Y8YACXX_8_7964.sorted.filtered_peak_3622
chr10	90789679	90789929	251	19.18	5.86480	3.05576	3.39106	C7Y8YACXX_8_7964.sorted.filtered_peak_3623
chr10	90923217	90923938	722	29.76	11.39257	3.97211	8.64863	C7Y8YACXX_8_7964.sorted.filtered_peak_3624
chr10	90967690	90968077	388	16.26	3.57390	2.33737	1.34587	C7Y8YACXX_8_7964.sorted.filtered_peak_3625
chr10	91011078	91012041	964	43.47	18.21493	4.50639	15.19368	C7Y8YACXX_8_7964.sorted.filtered_peak_3626
chr10	91020048	91020469	422	21.81	5.76572	2.81533	3.31411	C7Y8YACXX_8_7964.sorted.filtered_peak_3627
chr10	91061750	91062144	395	16.10	3.68663	2.38970	1.44687	C7Y8YACXX_8_7964.sorted.filtered_peak_3628
chr10	91087409	91088039	631	20.90	4.92386	2.59376	2.53360	C7Y8YACXX_8_7964.sorted.filtered_peak_3629
chr10	91092717	91093091	375	25.54	4.73199	2.32042	2.37042	C7Y8YACXX_8_7964.sorted.filtered_peak_3630
chr10	91093631	91094156	526	33.50	9.11881	3.10007	6.46915	C7Y8YACXX_8_7964.sorted.filtered_peak_3631
chr10	91151698	91151947	250	19.40	5.07189	2.73666	2.66495	C7Y8YACXX_8_7964.sorted.filtered_peak_3632
chr10	91152174	91153134	961	18.68	4.66977	2.62197	2.30737	C7Y8YACXX_8_7964.sorted.filtered_peak_3633
chr10	91173871	91175065	1195	29.36	9.36303	3.44237	6.68844	C7Y8YACXX_8_7964.sorted.filtered_peak_3634
chr10	91403561	91405235	1675	33.13	7.89143	2.81338	5.30457	C7Y8YACXX_8_7964.sorted.filtered_peak_3635
chr10	91460840	91461967	1128	46.93	16.74260	3.90556	13.79233	C7Y8YACXX_8_7964.sorted.filtered_peak_3636
chr10	92631248	92632136	889	27.20	8.26286	3.27664	5.64531	C7Y8YACXX_8_7964.sorted.filtered_peak_3637
chr10	92766221	92767014	794	20.98	5.90742	2.92598	3.43847	C7Y8YACXX_8_7964.sorted.filtered_peak_3638
chr10	92922319	92923570	1252	32.89	7.47172	2.73975	4.90475	C7Y8YACXX_8_7964.sorted.filtered_peak_3639
chr10	92961066	92961514	449	26.19	6.60596	2.84638	4.08275	C7Y8YACXX_8_7964.sorted.filtered_peak_3640
chr10	92979941	92981048	1108	31.05	9.26897	3.23448	6.62665	C7Y8YACXX_8_7964.sorted.filtered_peak_3641
chr10	93057910	93058447	538	16.68	4.68945	2.75610	2.32989	C7Y8YACXX_8_7964.sorted.filtered_peak_3642
chr10	93169467	93170635	1169	30.81	8.41460	3.04219	5.81447	C7Y8YACXX_8_7964.sorted.filtered_peak_3643
chr10	93557820	93559194	1375	40.94	11.49227	3.13960	8.76636	C7Y8YACXX_8_7964.sorted.filtered_peak_3644
chr10	93661688	93661988	301	17.92	5.54844	3.02810	3.10026	C7Y8YACXX_8_7964.sorted.filtered_peak_3645
chr10	93668017	93669107	1091	32.43	10.25789	3.48977	7.54012	C7Y8YACXX_8_7964.sorted.filtered_peak_3646
chr10	93683155	93684117	963	30.20	9.14989	3.29679	6.49825	C7Y8YACXX_8_7964.sorted.filtered_peak_3647
chr10	93847552	93847809	258	15.50	3.99529	2.55587	1.69771	C7Y8YACXX_8_7964.sorted.filtered_peak_3648
chr10	93970890	93971280	391	16.04	5.48031	3.14853	3.04625	C7Y8YACXX_8_7964.sorted.filtered_peak_3649
chr10	93999849	94000692	844	22.84	6.59607	3.03229	4.08575	C7Y8YACXX_8_7964.sorted.filtered_peak_3650
chr10	94050278	94051547	1270	40.91	12.35536	3.33793	9.58462	C7Y8YACXX_8_7964.sorted.filtered_peak_3651
chr10	94276759	94277184	426	14.15	4.17453	2.72915	1.86411	C7Y8YACXX_8_7964.sorted.filtered_peak_3652
chr10	94333100	94334617	1518	35.72	9.47330	3.04905	6.81531	C7Y8YACXX_8_7964.sorted.filtered_peak_3653
chr10	94351088	94351815	728	41.61	11.05790	3.14202	8.31769	C7Y8YACXX_8_7964.sorted.filtered_peak_3654
chr10	94352496	94353379	884	46.63	14.44147	3.46117	11.59481	C7Y8YACXX_8_7964.sorted.filtered_peak_3655
chr10	94449390	94449678	289	18.12	3.68374	2.28910	1.43818	C7Y8YACXX_8_7964.sorted.filtered_peak_3656
chr10	94607909	94609107	1199	42.82	12.98387	3.44130	10.17402	C7Y8YACXX_8_7964.sorted.filtered_peak_3657
chr10	94674248	94674612	365	13.38	3.38267	2.41602	1.18032	C7Y8YACXX_8_7964.sorted.filtered_peak_3658
chr10	95090309	95090671	363	13.44	3.46892	2.45243	1.24979	C7Y8YACXX_8_7964.sorted.filtered_peak_3659
chr10	95138932	95139181	250	17.85	3.86444	2.37214	1.58768	C7Y8YACXX_8_7964.sorted.filtered_peak_3660
chr10	95139379	95139828	450	18.11	4.16140	2.46526	1.85776	C7Y8YACXX_8_7964.sorted.filtered_peak_3661
chr10	95146640	95146993	354	17.39	5.44977	3.02315	3.01601	C7Y8YACXX_8_7964.sorted.filtered_peak_3662
chr10	95173027	95173406	380	17.33	4.90501	2.81045	2.51432	C7Y8YACXX_8_7964.sorted.filtered_peak_3663
chr10	95218611	95218879	269	15.87	4.76667	2.84653	2.40697	C7Y8YACXX_8_7964.sorted.filtered_peak_3664
chr10	95242089	95242416	328	16.94	4.64933	2.72651	2.29022	C7Y8YACXX_8_7964.sorted.filtered_peak_3665
chr10	95255528	95256766	1239	40.02	13.62691	3.66829	10.80530	C7Y8YACXX_8_7964.sorted.filtered_peak_3666
chr10	95262850	95263198	349	20.54	5.74820	2.88646	3.30084	C7Y8YACXX_8_7964.sorted.filtered_peak_3667
chr10	95461881	95463051	1171	44.78	15.12961	3.77785	12.23418	C7Y8YACXX_8_7964.sorted.filtered_peak_3668
chr10	95470949	95471198	250	14.52	3.85843	2.56105	1.58835	C7Y8YACXX_8_7964.sorted.filtered_peak_3669
chr10	95653382	95654091	710	29.95	9.64931	3.51633	6.95279	C7Y8YACXX_8_7964.sorted.filtered_peak_3670
chr10	96059311	96059695	385	17.14	5.12262	2.91198	2.71247	C7Y8YACXX_8_7964.sorted.filtered_peak_3671
chr10	96122033	96123114	1082	34.52	13.62902	4.17912	10.78985	C7Y8YACXX_8_7964.sorted.filtered_peak_3672
chr10	96163421	96163695	275	14.65	3.50745	2.39539	1.28875	C7Y8YACXX_8_7964.sorted.filtered_peak_3673
chr10	96305048	96306119	1072	25.64	7.72927	3.21870	5.14298	C7Y8YACXX_8_7964.sorted.filtered_peak_3674
chr10	96943429	96944091	663	21.90	6.38251	3.03033	3.88090	C7Y8YACXX_8_7964.sorted.filtered_peak_3675
chr10	97006359	97006612	254	19.61	4.99619	2.70002	2.59111	C7Y8YACXX_8_7964.sorted.filtered_peak_3676
chr10	97054765	97055407	643	22.51	5.97624	2.85228	3.50379	C7Y8YACXX_8_7964.sorted.filtered_peak_3677
chr10	97123110	97123409	300	15.03	4.09765	2.63126	1.79603	C7Y8YACXX_8_7964.sorted.filtered_peak_3678
chr10	97320475	97321496	1022	29.71	7.87297	2.97006	5.29413	C7Y8YACXX_8_7964.sorted.filtered_peak_3679
chr10	97415817	97416988	1172	37.03	13.05370	3.65743	10.27794	C7Y8YACXX_8_7964.sorted.filtered_peak_3680
chr10	97453235	97454211	977	51.45	20.25987	4.16874	17.16098	C7Y8YACXX_8_7964.sorted.filtered_peak_3681
chr10	97518297	97518720	424	27.13	4.87724	2.30760	2.49823	C7Y8YACXX_8_7964.sorted.filtered_peak_3682
chr10	97521894	97522236	343	23.85	5.28712	2.54829	2.87810	C7Y8YACXX_8_7964.sorted.filtered_peak_3683
chr10	97545129	97545531	403	22.62	4.70138	2.43059	2.34104	C7Y8YACXX_8_7964.sorted.filtered_peak_3684
chr10	97566918	97567233	316	18.02	6.76435	3.51459	4.23466	C7Y8YACXX_8_7964.sorted.filtered_peak_3685
chr10	97591911	97592506	596	45.19	15.25245	3.83394	12.33133	C7Y8YACXX_8_7964.sorted.filtered_peak_3686
chr10	97599980	97600229	250	22.60	3.86657	2.17496	1.59541	C7Y8YACXX_8_7964.sorted.filtered_peak_3687
chr10	97601443	97601883	441	22.21	4.39832	2.35489	2.06254	C7Y8YACXX_8_7964.sorted.filtered_peak_3688
chr10	97624781	97625204	424	21.77	6.64957	3.12979	4.13254	C7Y8YACXX_8_7964.sorted.filtered_peak_3689
chr10	97666987	97668093	1107	22.56	7.11923	3.21081	4.58456	C7Y8YACXX_8_7964.sorted.filtered_peak_3690
chr10	97723156	97723804	649	20.23	6.77931	3.29651	4.25809	C7Y8YACXX_8_7964.sorted.filtered_peak_3691
chr10	97803086	97804114	1029	31.31	10.13758	3.48363	7.44228	C7Y8YACXX_8_7964.sorted.filtered_peak_3692
chr10	97833665	97833917	253	15.20	4.60578	2.83924	2.24787	C7Y8YACXX_8_7964.sorted.filtered_peak_3693
chr10	97849438	97850401	964	33.11	11.58919	3.63173	8.85655	C7Y8YACXX_8_7964.sorted.filtered_peak_3694
chr10	97889532	97890728	1197	45.77	16.05250	3.94306	13.10806	C7Y8YACXX_8_7964.sorted.filtered_peak_3695
chr10	98135112	98135451	340	18.20	4.68000	2.66392	2.30998	C7Y8YACXX_8_7964.sorted.filtered_peak_3696
chr10	98273244	98273934	691	20.84	4.55959	2.46599	2.21247	C7Y8YACXX_8_7964.sorted.filtered_peak_3697
chr10	98345655	98345909	255	25.63	4.19861	2.17504	1.88119	C7Y8YACXX_8_7964.sorted.filtered_peak_3698
chr10	98346099	98347273	1175	40.68	12.24001	3.40015	9.45435	C7Y8YACXX_8_7964.sorted.filtered_peak_3699
chr10	98480466	98480866	401	21.86	5.51625	2.73453	3.08188	C7Y8YACXX_8_7964.sorted.filtered_peak_3700
chr10	98525308	98525779	472	17.40	6.44849	3.39964	3.96870	C7Y8YACXX_8_7964.sorted.filtered_peak_3701
chr10	98561245	98561652	408	66.73	47.39687	9.34886	43.19959	C7Y8YACXX_8_7964.sorted.filtered_peak_3702
chr10	98591553	98592970	1418	51.86	13.46149	3.20774	10.59728	C7Y8YACXX_8_7964.sorted.filtered_peak_3703
chr10	98623754	98624163	410	12.29	3.31959	2.45471	1.12639	C7Y8YACXX_8_7964.sorted.filtered_peak_3704
chr10	98670301	98670589	289	17.78	6.21546	3.30628	3.72746	C7Y8YACXX_8_7964.sorted.filtered_peak_3705
chr10	98841422	98841755	334	17.22	6.03150	3.29883	3.54510	C7Y8YACXX_8_7964.sorted.filtered_peak_3706
chr10	98955832	98956643	812	17.22	4.96622	2.82854	2.58128	C7Y8YACXX_8_7964.sorted.filtered_peak_3707
chr10	98970381	98970718	338	15.67	4.17225	2.61503	1.86186	C7Y8YACXX_8_7964.sorted.filtered_peak_3708
chr10	99052030	99052884	855	50.61	23.52351	5.21458	20.26228	C7Y8YACXX_8_7964.sorted.filtered_peak_3709
chr10	99078496	99079309	814	43.46	15.10488	3.91635	12.18795	C7Y8YACXX_8_7964.sorted.filtered_peak_3710
chr10	99079567	99080164	598	27.47	5.83660	2.55440	3.37581	C7Y8YACXX_8_7964.sorted.filtered_peak_3711
chr10	99093514	99093944	431	24.41	3.44495	1.99502	1.23161	C7Y8YACXX_8_7964.sorted.filtered_peak_3712
chr10	99094244	99095129	886	50.79	18.41801	4.15427	15.36746	C7Y8YACXX_8_7964.sorted.filtered_peak_3713
chr10	99132994	99133315	322	13.79	3.87951	2.62029	1.60384	C7Y8YACXX_8_7964.sorted.filtered_peak_3714
chr10	99160416	99161393	978	33.94	14.80094	4.46317	11.92043	C7Y8YACXX_8_7964.sorted.filtered_peak_3715
chr10	99166999	99167476	478	22.87	8.03610	3.57288	5.41765	C7Y8YACXX_8_7964.sorted.filtered_peak_3716
chr10	99172705	99173041	337	22.99	6.92389	3.12650	4.39748	C7Y8YACXX_8_7964.sorted.filtered_peak_3717
chr10	99173733	99174100	368	19.67	4.91048	2.65184	2.52546	C7Y8YACXX_8_7964.sorted.filtered_peak_3718
chr10	99185189	99186552	1364	43.86	10.08129	2.70854	7.43744	C7Y8YACXX_8_7964.sorted.filtered_peak_3719
chr10	99205408	99206316	909	45.69	17.52985	4.08689	14.53953	C7Y8YACXX_8_7964.sorted.filtered_peak_3720
chr10	99257548	99259125	1578	57.72	16.41459	3.30352	13.46494	C7Y8YACXX_8_7964.sorted.filtered_peak_3721
chr10	99302916	99303196	281	17.01	4.69693	2.75107	2.32389	C7Y8YACXX_8_7964.sorted.filtered_peak_3722
chr10	99313264	99313534	271	15.55	5.15019	3.05780	2.73473	C7Y8YACXX_8_7964.sorted.filtered_peak_3723
chr10	99392851	99393457	607	20.96	7.01798	3.29020	4.49662	C7Y8YACXX_8_7964.sorted.filtered_peak_3724
chr10	99399952	99400824	873	59.68	25.90703	4.92071	22.54687	C7Y8YACXX_8_7964.sorted.filtered_peak_3725
chr10	99408746	99409244	499	20.74	6.66089	3.20080	4.15241	C7Y8YACXX_8_7964.sorted.filtered_peak_3726
chr10	99446503	99447597	1095	36.82	10.84461	3.26373	8.14170	C7Y8YACXX_8_7964.sorted.filtered_peak_3727
chr10	99473711	99474330	620	19.69	4.65670	2.55782	2.30032	C7Y8YACXX_8_7964.sorted.filtered_peak_3728
chr10	99491259	99491693	435	15.56	3.72065	2.43621	1.47067	C7Y8YACXX_8_7964.sorted.filtered_peak_3729
chr10	99496472	99497584	1113	40.11	13.32526	3.55132	10.51874	C7Y8YACXX_8_7964.sorted.filtered_peak_3730
chr10	99551847	99552096	250	16.54	4.94618	2.89059	2.54860	C7Y8YACXX_8_7964.sorted.filtered_peak_3731
chr10	99609414	99609677	264	21.40	6.40880	3.09166	3.89753	C7Y8YACXX_8_7964.sorted.filtered_peak_3732
chr10	99628822	99629609	788	27.54	8.61591	3.31390	6.00641	C7Y8YACXX_8_7964.sorted.filtered_peak_3733
chr10	99801261	99801536	276	13.25	3.60177	2.52759	1.37002	C7Y8YACXX_8_7964.sorted.filtered_peak_3734
chr10	99893908	99894997	1090	40.04	14.63517	3.87138	11.76630	C7Y8YACXX_8_7964.sorted.filtered_peak_3735
chr10	100205926	100206875	950	24.40	6.86692	3.02077	4.33461	C7Y8YACXX_8_7964.sorted.filtered_peak_3736
chr10	100227238	100227572	335	18.23	4.67574	2.66044	2.30627	C7Y8YACXX_8_7964.sorted.filtered_peak_3737
chr10	101190033	101190837	805	47.89	19.70478	4.37232	16.62686	C7Y8YACXX_8_7964.sorted.filtered_peak_3738
chr10	101315687	101315950	264	19.05	4.72426	2.61820	2.35919	C7Y8YACXX_8_7964.sorted.filtered_peak_3739
chr10	101379870	101381257	1388	64.95	20.81449	3.72188	17.66779	C7Y8YACXX_8_7964.sorted.filtered_peak_3740
chr10	101418610	101419397	788	41.10	16.45260	4.31422	13.50463	C7Y8YACXX_8_7964.sorted.filtered_peak_3741
chr10	101491416	101492619	1204	39.23	14.54059	3.94008	11.67400	C7Y8YACXX_8_7964.sorted.filtered_peak_3742
chr10	101605610	101605948	339	14.02	3.59048	2.47240	1.36318	C7Y8YACXX_8_7964.sorted.filtered_peak_3743
chr10	101629923	101630289	367	15.18	4.94573	2.98966	2.55308	C7Y8YACXX_8_7964.sorted.filtered_peak_3744
chr10	101753855	101754463	609	13.78	4.14547	2.73126	1.84418	C7Y8YACXX_8_7964.sorted.filtered_peak_3745
chr10	101769170	101770269	1100	29.17	8.74121	3.23646	6.11909	C7Y8YACXX_8_7964.sorted.filtered_peak_3746
chr10	101805858	101806107	250	14.17	4.34306	2.80327	2.00650	C7Y8YACXX_8_7964.sorted.filtered_peak_3747
chr10	101927694	101928036	343	14.58	3.75481	2.51006	1.49694	C7Y8YACXX_8_7964.sorted.filtered_peak_3748
chr10	101945130	101946420	1291	36.51	11.26682	3.36480	8.54678	C7Y8YACXX_8_7964.sorted.filtered_peak_3749
chr10	101988962	101989540	579	23.63	7.03326	3.11598	4.49884	C7Y8YACXX_8_7964.sorted.filtered_peak_3750
chr10	102027008	102027664	657	26.06	9.65614	3.77127	6.98054	C7Y8YACXX_8_7964.sorted.filtered_peak_3751
chr10	102045699	102046928	1230	41.65	13.68447	3.67101	10.83901	C7Y8YACXX_8_7964.sorted.filtered_peak_3752
chr10	102106159	102107098	940	28.95	7.22110	2.84191	4.67710	C7Y8YACXX_8_7964.sorted.filtered_peak_3753
chr10	102130538	102131329	792	24.21	4.06727	2.17330	1.78536	C7Y8YACXX_8_7964.sorted.filtered_peak_3754
chr10	102132976	102134067	1092	36.49	10.11090	3.20642	7.40221	C7Y8YACXX_8_7964.sorted.filtered_peak_3755
chr10	102193329	102193930	602	22.64	9.84150	4.15866	7.17220	C7Y8YACXX_8_7964.sorted.filtered_peak_3756
chr10	102241277	102242595	1319	21.66	6.11027	2.89587	3.66445	C7Y8YACXX_8_7964.sorted.filtered_peak_3757
chr10	102268614	102269401	788	23.24	5.06282	2.50485	2.67825	C7Y8YACXX_8_7964.sorted.filtered_peak_3758
chr10	102289263	102289943	681	34.08	10.85302	3.47438	8.13757	C7Y8YACXX_8_7964.sorted.filtered_peak_3759
chr10	102295071	102296166	1096	46.51	14.61389	3.57725	11.73252	C7Y8YACXX_8_7964.sorted.filtered_peak_3760
chr10	102321812	102322155	344	18.20	4.98661	2.76941	2.59857	C7Y8YACXX_8_7964.sorted.filtered_peak_3761
chr10	102607112	102607394	283	13.26	3.83831	2.63472	1.56605	C7Y8YACXX_8_7964.sorted.filtered_peak_3762
chr10	102672108	102673506	1399	42.62	13.29740	3.49232	10.46498	C7Y8YACXX_8_7964.sorted.filtered_peak_3763
chr10	102746815	102747528	714	33.27	13.24085	4.12667	10.43076	C7Y8YACXX_8_7964.sorted.filtered_peak_3764
chr10	102757254	102757878	625	32.62	6.24574	2.44201	3.77326	C7Y8YACXX_8_7964.sorted.filtered_peak_3765
chr10	102758958	102759472	515	32.45	6.46531	2.51422	3.96784	C7Y8YACXX_8_7964.sorted.filtered_peak_3766
chr10	102772614	102773026	413	17.38	4.30197	2.55184	1.99494	C7Y8YACXX_8_7964.sorted.filtered_peak_3767
chr10	102778754	102779099	346	15.96	3.93942	2.50451	1.65380	C7Y8YACXX_8_7964.sorted.filtered_peak_3768
chr10	102790757	102791450	694	37.29	8.62170	2.80101	6.01278	C7Y8YACXX_8_7964.sorted.filtered_peak_3769
chr10	102791712	102792815	1104	37.56	8.70781	2.79136	6.09357	C7Y8YACXX_8_7964.sorted.filtered_peak_3770
chr10	102802414	102802919	506	33.64	10.86137	3.53748	8.13099	C7Y8YACXX_8_7964.sorted.filtered_peak_3771
chr10	102819788	102820047	260	31.14	5.53312	2.34618	3.09637	C7Y8YACXX_8_7964.sorted.filtered_peak_3772
chr10	102820272	102821376	1105	48.05	14.83327	3.47087	11.95285	C7Y8YACXX_8_7964.sorted.filtered_peak_3773
chr10	102827437	102827739	303	20.97	4.83271	2.55463	2.45743	C7Y8YACXX_8_7964.sorted.filtered_peak_3774
chr10	102855307	102855589	283	16.53	4.20011	2.57694	1.88074	C7Y8YACXX_8_7964.sorted.filtered_peak_3775
chr10	102921361	102921759	399	15.21	3.97673	2.56310	1.69015	C7Y8YACXX_8_7964.sorted.filtered_peak_3776
chr10	103113237	103114371	1135	65.93	25.39640	4.34132	22.02823	C7Y8YACXX_8_7964.sorted.filtered_peak_3777
chr10	103124508	103124757	250	15.70	5.24648	3.08555	2.82343	C7Y8YACXX_8_7964.sorted.filtered_peak_3778
chr10	103213445	103213913	469	18.75	5.06556	2.77454	2.66326	C7Y8YACXX_8_7964.sorted.filtered_peak_3779
chr10	103227194	103227444	251	17.07	5.60683	3.13301	3.14695	C7Y8YACXX_8_7964.sorted.filtered_peak_3780
chr10	103329554	103330381	828	24.80	6.77638	2.91743	4.27982	C7Y8YACXX_8_7964.sorted.filtered_peak_3781
chr10	103347504	103348366	863	24.80	8.68779	3.48478	6.09079	C7Y8YACXX_8_7964.sorted.filtered_peak_3782
chr10	103453591	103455099	1509	26.21	7.55476	3.10648	4.98827	C7Y8YACXX_8_7964.sorted.filtered_peak_3783
chr10	103542899	103543361	463	22.43	4.63336	2.42396	2.26978	C7Y8YACXX_8_7964.sorted.filtered_peak_3784
chr10	103577197	103578853	1657	58.57	18.55829	3.46597	15.55001	C7Y8YACXX_8_7964.sorted.filtered_peak_3785
chr10	103589659	103590909	1251	50.30	13.09213	3.12426	10.27545	C7Y8YACXX_8_7964.sorted.filtered_peak_3786
chr10	103618832	103619145	314	12.00	3.17082	2.40192	1.00298	C7Y8YACXX_8_7964.sorted.filtered_peak_3787
chr10	103649480	103649769	290	14.62	4.36839	2.78265	2.03097	C7Y8YACXX_8_7964.sorted.filtered_peak_3788
chr10	103728506	103728927	422	13.88	3.74331	2.54878	1.48736	C7Y8YACXX_8_7964.sorted.filtered_peak_3789
chr10	103815357	103816271	915	46.54	20.84625	4.98923	17.70881	C7Y8YACXX_8_7964.sorted.filtered_peak_3790
chr10	103824660	103825585	926	39.12	13.78310	3.78658	10.95806	C7Y8YACXX_8_7964.sorted.filtered_peak_3791
chr10	103874630	103874959	330	35.02	7.85969	2.73391	5.28107	C7Y8YACXX_8_7964.sorted.filtered_peak_3792
chr10	103879907	103880570	664	42.32	10.91723	3.08565	8.17933	C7Y8YACXX_8_7964.sorted.filtered_peak_3793
chr10	103892124	103893198	1075	56.32	21.99249	4.38301	18.80181	C7Y8YACXX_8_7964.sorted.filtered_peak_3794
chr10	103893415	103893750	336	27.38	4.01426	2.07401	1.72516	C7Y8YACXX_8_7964.sorted.filtered_peak_3795
chr10	103911540	103912654	1115	54.39	17.80250	3.68380	14.80445	C7Y8YACXX_8_7964.sorted.filtered_peak_3796
chr10	103929107	103929520	414	26.15	11.46703	4.41693	8.70243	C7Y8YACXX_8_7964.sorted.filtered_peak_3797
chr10	103948580	103948864	285	14.80	4.44431	2.80388	2.09784	C7Y8YACXX_8_7964.sorted.filtered_peak_3798
chr10	103949140	103949420	281	21.02	8.47488	3.90941	5.84402	C7Y8YACXX_8_7964.sorted.filtered_peak_3799
chr10	103985648	103986220	573	26.19	6.30943	2.74537	3.81339	C7Y8YACXX_8_7964.sorted.filtered_peak_3800
chr10	103989531	103989869	339	24.80	4.69549	2.34601	2.32442	C7Y8YACXX_8_7964.sorted.filtered_peak_3801
chr10	104001167	104001639	473	40.80	7.50781	2.46109	4.94966	C7Y8YACXX_8_7964.sorted.filtered_peak_3802
chr10	104004859	104005755	897	57.40	17.24498	3.54349	14.25313	C7Y8YACXX_8_7964.sorted.filtered_peak_3803
chr10	104082663	104082959	297	15.22	4.99710	2.99618	2.61061	C7Y8YACXX_8_7964.sorted.filtered_peak_3804
chr10	104153630	104154735	1106	79.32	24.16039	3.64638	20.88699	C7Y8YACXX_8_7964.sorted.filtered_peak_3805
chr10	104155081	104155556	476	46.59	5.47789	1.99238	3.05320	C7Y8YACXX_8_7964.sorted.filtered_peak_3806
chr10	104159177	104159486	310	35.86	4.45911	1.99167	2.11684	C7Y8YACXX_8_7964.sorted.filtered_peak_3807
chr10	104180437	104181517	1081	58.58	13.98191	2.92289	11.14995	C7Y8YACXX_8_7964.sorted.filtered_peak_3808
chr10	104191934	104192674	741	45.21	13.67670	3.40198	10.86271	C7Y8YACXX_8_7964.sorted.filtered_peak_3809
chr10	104194880	104195665	786	28.49	5.02169	2.30738	2.61866	C7Y8YACXX_8_7964.sorted.filtered_peak_3810
chr10	104209373	104210785	1413	38.06	10.38614	3.13612	7.68277	C7Y8YACXX_8_7964.sorted.filtered_peak_3811
chr10	104211135	104211447	313	25.42	3.92126	2.10327	1.63954	C7Y8YACXX_8_7964.sorted.filtered_peak_3812
chr10	104220687	104221256	570	31.91	11.01952	3.71701	8.27399	C7Y8YACXX_8_7964.sorted.filtered_peak_3813
chr10	104238701	104239193	493	18.79	5.21692	2.81764	2.80917	C7Y8YACXX_8_7964.sorted.filtered_peak_3814
chr10	104261593	104262884	1292	73.56	19.56746	3.35203	16.47046	C7Y8YACXX_8_7964.sorted.filtered_peak_3815
chr10	104263430	104263982	553	53.33	9.20607	2.42697	6.56967	C7Y8YACXX_8_7964.sorted.filtered_peak_3816
chr10	104401798	104402403	606	62.91	14.77867	2.99200	11.88919	C7Y8YACXX_8_7964.sorted.filtered_peak_3817
chr10	104403555	104403884	330	41.01	3.92435	1.80517	1.64612	C7Y8YACXX_8_7964.sorted.filtered_peak_3818
chr10	104420483	104421575	1093	26.09	8.19297	3.29435	5.60186	C7Y8YACXX_8_7964.sorted.filtered_peak_3819
chr10	104433907	104434164	258	16.98	3.67235	2.33910	1.42760	C7Y8YACXX_8_7964.sorted.filtered_peak_3820
chr10	104473328	104474880	1553	48.49	13.41725	3.17432	10.59702	C7Y8YACXX_8_7964.sorted.filtered_peak_3821
chr10	104503076	104504468	1393	40.65	13.57380	3.41437	10.79891	C7Y8YACXX_8_7964.sorted.filtered_peak_3822
chr10	104556278	104556527	250	13.47	3.68112	2.54919	1.43551	C7Y8YACXX_8_7964.sorted.filtered_peak_3823
chr10	104562875	104563178	304	16.34	5.64368	3.20385	3.19033	C7Y8YACXX_8_7964.sorted.filtered_peak_3824
chr10	104613829	104614455	627	52.34	25.37103	5.59950	22.04490	C7Y8YACXX_8_7964.sorted.filtered_peak_3825
chr10	104677275	104678768	1494	62.35	21.13381	3.83928	17.96353	C7Y8YACXX_8_7964.sorted.filtered_peak_3826
chr10	104813661	104814585	925	23.80	7.78748	3.38142	5.19408	C7Y8YACXX_8_7964.sorted.filtered_peak_3827
chr10	104951781	104953475	1695	29.71	8.59872	3.12823	5.99909	C7Y8YACXX_8_7964.sorted.filtered_peak_3828
chr10	105110262	105111326	1065	25.58	9.35629	3.63252	6.72850	C7Y8YACXX_8_7964.sorted.filtered_peak_3829
chr10	105127289	105128651	1363	35.81	14.11811	4.21036	11.25087	C7Y8YACXX_8_7964.sorted.filtered_peak_3830
chr10	105155774	105156835	1062	39.48	13.99388	3.76088	11.15626	C7Y8YACXX_8_7964.sorted.filtered_peak_3831
chr10	105230854	105231456	603	40.27	12.76739	3.56452	9.95600	C7Y8YACXX_8_7964.sorted.filtered_peak_3832
chr10	105231738	105232169	432	24.90	4.14921	2.18362	1.83946	C7Y8YACXX_8_7964.sorted.filtered_peak_3833
chr10	105264045	105264693	649	25.20	7.30214	3.08625	4.75692	C7Y8YACXX_8_7964.sorted.filtered_peak_3834
chr10	105344031	105344820	790	18.53	4.75358	2.65819	2.38953	C7Y8YACXX_8_7964.sorted.filtered_peak_3835
chr10	105437890	105438260	371	26.53	9.56688	3.70650	6.89698	C7Y8YACXX_8_7964.sorted.filtered_peak_3836
chr10	105456161	105456527	367	31.03	9.74265	3.40901	7.06658	C7Y8YACXX_8_7964.sorted.filtered_peak_3837
chr10	105472574	105473001	428	20.19	5.05484	2.66717	2.66366	C7Y8YACXX_8_7964.sorted.filtered_peak_3838
chr10	105531924	105532605	682	23.50	7.72062	3.39512	5.12568	C7Y8YACXX_8_7964.sorted.filtered_peak_3839
chr10	105560487	105560920	434	27.92	8.87366	3.36260	6.24919	C7Y8YACXX_8_7964.sorted.filtered_peak_3840
chr10	105605929	105606195	267	18.83	5.28130	2.84581	2.86050	C7Y8YACXX_8_7964.sorted.filtered_peak_3841
chr10	105648046	105648295	250	15.96	3.87711	2.47738	1.60079	C7Y8YACXX_8_7964.sorted.filtered_peak_3842
chr10	105668029	105668353	325	21.20	4.70542	2.49977	2.34166	C7Y8YACXX_8_7964.sorted.filtered_peak_3843
chr10	105670616	105671160	545	28.60	7.55205	2.97091	4.97891	C7Y8YACXX_8_7964.sorted.filtered_peak_3844
chr10	105677527	105678513	987	51.92	16.15968	3.61105	13.21631	C7Y8YACXX_8_7964.sorted.filtered_peak_3845
chr10	105726401	105727703	1303	40.71	11.82074	3.23401	9.08335	C7Y8YACXX_8_7964.sorted.filtered_peak_3846
chr10	105742955	105743567	613	23.82	8.18436	3.43348	5.60936	C7Y8YACXX_8_7964.sorted.filtered_peak_3847
chr10	105880729	105882255	1527	59.16	20.03290	3.69395	16.93478	C7Y8YACXX_8_7964.sorted.filtered_peak_3848
chr10	105991639	105992544	906	30.32	12.15483	4.12235	9.37258	C7Y8YACXX_8_7964.sorted.filtered_peak_3849
chr10	106014273	106014688	416	19.18	4.58742	2.56543	2.23617	C7Y8YACXX_8_7964.sorted.filtered_peak_3850
chr10	106028204	106029145	942	49.95	19.34475	4.29579	16.26229	C7Y8YACXX_8_7964.sorted.filtered_peak_3851
chr10	106051110	106051738	629	23.29	8.09182	3.47069	5.51131	C7Y8YACXX_8_7964.sorted.filtered_peak_3852
chr10	106088667	106089497	831	31.47	8.36451	3.01893	5.75725	C7Y8YACXX_8_7964.sorted.filtered_peak_3853
chr10	106097614	106098652	1039	39.05	10.17363	3.01418	7.50078	C7Y8YACXX_8_7964.sorted.filtered_peak_3854
chr10	106112882	106113752	871	36.47	11.09266	3.28314	8.40740	C7Y8YACXX_8_7964.sorted.filtered_peak_3855
chr10	108596497	108596984	488	16.30	5.11413	2.96424	2.71290	C7Y8YACXX_8_7964.sorted.filtered_peak_3856
chr10	109564670	109565105	436	12.72	3.54281	2.53405	1.31112	C7Y8YACXX_8_7964.sorted.filtered_peak_3857
chr10	111464967	111465303	337	13.65	4.04785	2.70640	1.74655	C7Y8YACXX_8_7964.sorted.filtered_peak_3858
chr10	111674741	111675428	688	16.69	4.48243	2.67270	2.14898	C7Y8YACXX_8_7964.sorted.filtered_peak_3859
chr10	111682882	111683644	763	30.28	9.01579	3.26549	6.36977	C7Y8YACXX_8_7964.sorted.filtered_peak_3860
chr10	111693816	111694335	520	14.95	3.63225	2.42795	1.40109	C7Y8YACXX_8_7964.sorted.filtered_peak_3861
chr10	111767126	111768401	1276	44.80	11.29932	3.05783	8.54277	C7Y8YACXX_8_7964.sorted.filtered_peak_3862
chr10	111769902	111770224	323	30.63	4.59109	2.13230	2.23663	C7Y8YACXX_8_7964.sorted.filtered_peak_3863
chr10	111827897	111828234	338	23.94	6.62240	2.96515	4.11436	C7Y8YACXX_8_7964.sorted.filtered_peak_3864
chr10	111836390	111837285	896	27.52	6.70889	2.76463	4.20911	C7Y8YACXX_8_7964.sorted.filtered_peak_3865
chr10	111896990	111897336	347	18.37	5.08109	2.80229	2.67759	C7Y8YACXX_8_7964.sorted.filtered_peak_3866
chr10	111916596	111917255	660	34.50	11.83563	3.72588	9.05851	C7Y8YACXX_8_7964.sorted.filtered_peak_3867
chr10	111970274	111971246	973	38.25	6.83854	2.37683	4.34491	C7Y8YACXX_8_7964.sorted.filtered_peak_3868
chr10	111981575	111981911	337	37.27	7.88955	2.66479	5.29614	C7Y8YACXX_8_7964.sorted.filtered_peak_3869
chr10	111985460	111986580	1121	46.57	11.84281	3.04144	9.08162	C7Y8YACXX_8_7964.sorted.filtered_peak_3870
chr10	112011725	112012154	430	12.34	3.34322	2.46396	1.14369	C7Y8YACXX_8_7964.sorted.filtered_peak_3871
chr10	112039095	112039436	342	17.71	6.21294	3.29555	3.73321	C7Y8YACXX_8_7964.sorted.filtered_peak_3872
chr10	112064123	112065128	1006	44.40	15.34031	3.74452	12.45616	C7Y8YACXX_8_7964.sorted.filtered_peak_3873
chr10	112095303	112095940	638	15.22	4.68110	2.87445	2.31287	C7Y8YACXX_8_7964.sorted.filtered_peak_3874
chr10	112113307	112113660	354	28.44	3.67669	1.95837	1.44026	C7Y8YACXX_8_7964.sorted.filtered_peak_3875
chr10	112116248	112116773	526	35.67	6.27883	2.37231	3.79292	C7Y8YACXX_8_7964.sorted.filtered_peak_3876
chr10	112147778	112148089	312	18.30	5.77332	3.07011	3.32180	C7Y8YACXX_8_7964.sorted.filtered_peak_3877
chr10	112155443	112155888	446	21.00	5.50468	2.78880	3.06383	C7Y8YACXX_8_7964.sorted.filtered_peak_3878
chr10	112173927	112174860	934	51.96	19.26724	4.07048	16.22319	C7Y8YACXX_8_7964.sorted.filtered_peak_3879
chr10	112185669	112186272	604	35.69	11.67106	3.58586	8.90783	C7Y8YACXX_8_7964.sorted.filtered_peak_3880
chr10	112201632	112202026	395	19.12	5.85714	3.04351	3.39622	C7Y8YACXX_8_7964.sorted.filtered_peak_3881
chr10	112208525	112208860	336	17.23	6.08524	3.30563	3.60524	C7Y8YACXX_8_7964.sorted.filtered_peak_3882
chr10	112218174	112218474	301	18.47	4.14805	2.44356	1.84095	C7Y8YACXX_8_7964.sorted.filtered_peak_3883
chr10	112257131	112258032	902	59.39	15.16105	3.10839	12.26329	C7Y8YACXX_8_7964.sorted.filtered_peak_3884
chr10	112263543	112264163	621	34.45	6.35118	2.41151	3.86859	C7Y8YACXX_8_7964.sorted.filtered_peak_3885
chr10	112288726	112289062	337	20.42	5.37579	2.75414	2.96630	C7Y8YACXX_8_7964.sorted.filtered_peak_3886
chr10	112295829	112296514	686	18.77	5.35400	2.85566	2.95060	C7Y8YACXX_8_7964.sorted.filtered_peak_3887
chr10	112307037	112307295	259	17.28	4.60233	2.68479	2.24849	C7Y8YACXX_8_7964.sorted.filtered_peak_3888
chr10	112316826	112317095	270	15.61	5.18454	3.06959	2.76368	C7Y8YACXX_8_7964.sorted.filtered_peak_3889
chr10	112326806	112328117	1312	50.24	16.96039	3.72539	14.00517	C7Y8YACXX_8_7964.sorted.filtered_peak_3890
chr10	112431987	112432597	611	17.18	4.24244	2.55100	1.92404	C7Y8YACXX_8_7964.sorted.filtered_peak_3891
chr10	112533863	112534523	661	22.64	5.87562	2.80504	3.41481	C7Y8YACXX_8_7964.sorted.filtered_peak_3892
chr10	112562459	112562772	314	18.36	4.22930	2.47130	1.93054	C7Y8YACXX_8_7964.sorted.filtered_peak_3893
chr10	112602667	112603101	435	19.54	4.96122	2.66821	2.58247	C7Y8YACXX_8_7964.sorted.filtered_peak_3894
chr10	112610913	112611247	335	18.22	3.78181	2.31914	1.52553	C7Y8YACXX_8_7964.sorted.filtered_peak_3895
chr10	112620368	112620904	537	31.91	7.40668	2.76245	4.84803	C7Y8YACXX_8_7964.sorted.filtered_peak_3896
chr10	112624463	112624759	297	31.12	6.08709	2.47502	3.61038	C7Y8YACXX_8_7964.sorted.filtered_peak_3897
chr10	112631209	112632285	1077	41.74	9.66432	2.77241	7.02638	C7Y8YACXX_8_7964.sorted.filtered_peak_3898
chr10	112632464	112632776	313	37.85	7.45801	2.55480	4.89799	C7Y8YACXX_8_7964.sorted.filtered_peak_3899
chr10	112653321	112653582	262	17.91	5.70190	3.09414	3.24193	C7Y8YACXX_8_7964.sorted.filtered_peak_3900
chr10	112678199	112679677	1479	60.43	17.86480	3.42273	14.83655	C7Y8YACXX_8_7964.sorted.filtered_peak_3901
chr10	112752822	112753344	523	23.14	8.33510	3.60407	5.72750	C7Y8YACXX_8_7964.sorted.filtered_peak_3902
chr10	113261480	113261834	355	12.16	3.25376	2.43177	1.07067	C7Y8YACXX_8_7964.sorted.filtered_peak_3903
chr10	113621042	113621390	349	12.49	3.42733	2.49253	1.21655	C7Y8YACXX_8_7964.sorted.filtered_peak_3904
chr10	113942673	113943859	1187	39.05	14.25263	3.81806	11.43076	C7Y8YACXX_8_7964.sorted.filtered_peak_3905
chr10	114129137	114129516	380	21.87	8.77012	3.91413	6.12555	C7Y8YACXX_8_7964.sorted.filtered_peak_3906
chr10	114134957	114135284	328	19.41	4.93812	2.68099	2.54801	C7Y8YACXX_8_7964.sorted.filtered_peak_3907
chr10	114135468	114136569	1102	19.30	4.80759	2.62566	2.44409	C7Y8YACXX_8_7964.sorted.filtered_peak_3908
chr10	114149010	114149616	607	19.53	6.27080	3.18725	3.76698	C7Y8YACXX_8_7964.sorted.filtered_peak_3909
chr10	114206475	114207341	867	40.35	13.58278	3.74193	10.73090	C7Y8YACXX_8_7964.sorted.filtered_peak_3910
chr10	115438901	115440182	1282	34.12	8.69248	2.99854	6.04626	C7Y8YACXX_8_7964.sorted.filtered_peak_3911
chr10	115440483	115440869	387	25.26	4.08139	2.15104	1.78391	C7Y8YACXX_8_7964.sorted.filtered_peak_3912
chr10	115613607	115615044	1438	22.80	4.61583	2.39647	2.26031	C7Y8YACXX_8_7964.sorted.filtered_peak_3913
chr10	115720500	115721838	1339	36.17	10.73662	3.25560	8.03501	C7Y8YACXX_8_7964.sorted.filtered_peak_3914
chr10	115785055	115785434	380	18.28	4.63720	2.62714	2.28737	C7Y8YACXX_8_7964.sorted.filtered_peak_3915
chr10	115855725	115856225	501	20.34	4.71612	2.54255	2.35624	C7Y8YACXX_8_7964.sorted.filtered_peak_3916
chr10	115933508	115934760	1253	47.51	17.44153	3.96686	14.44072	C7Y8YACXX_8_7964.sorted.filtered_peak_3917
chr10	116063738	116064137	400	18.11	3.24587	2.12835	1.07005	C7Y8YACXX_8_7964.sorted.filtered_peak_3918
chr10	116064352	116064793	442	22.36	5.03928	2.55665	2.63834	C7Y8YACXX_8_7964.sorted.filtered_peak_3919
chr10	116259520	116259805	286	14.06	3.37048	2.37087	1.17357	C7Y8YACXX_8_7964.sorted.filtered_peak_3920
chr10	116285903	116287233	1331	29.94	8.51874	3.13244	5.90185	C7Y8YACXX_8_7964.sorted.filtered_peak_3921
chr10	116300807	116301460	654	36.17	9.19290	2.99227	6.53458	C7Y8YACXX_8_7964.sorted.filtered_peak_3922
chr10	116304071	116304487	417	31.53	6.32787	2.51577	3.83626	C7Y8YACXX_8_7964.sorted.filtered_peak_3923
chr10	116375411	116375675	265	14.07	4.09278	2.69432	1.79542	C7Y8YACXX_8_7964.sorted.filtered_peak_3924
chr10	116391517	116391952	436	15.49	3.67552	2.42101	1.42995	C7Y8YACXX_8_7964.sorted.filtered_peak_3925
chr10	116561038	116561624	587	22.41	7.31628	3.28575	4.77594	C7Y8YACXX_8_7964.sorted.filtered_peak_3926
chr10	116581109	116581963	855	36.01	10.38462	3.32367	7.65002	C7Y8YACXX_8_7964.sorted.filtered_peak_3927
chr10	116671694	116671943	250	14.82	3.59989	2.42587	1.36439	C7Y8YACXX_8_7964.sorted.filtered_peak_3928
chr10	116685613	116686147	535	13.87	3.86466	2.60488	1.59356	C7Y8YACXX_8_7964.sorted.filtered_peak_3929
chr10	116697597	116698474	878	28.83	9.85920	3.52948	7.19823	C7Y8YACXX_8_7964.sorted.filtered_peak_3930
chr10	117297441	117297690	250	12.32	3.33734	2.46179	1.13904	C7Y8YACXX_8_7964.sorted.filtered_peak_3931
chr10	118547491	118547931	441	14.21	3.72422	2.51680	1.47503	C7Y8YACXX_8_7964.sorted.filtered_peak_3932
chr10	118934423	118935463	1041	20.50	5.78767	2.89377	3.34325	C7Y8YACXX_8_7964.sorted.filtered_peak_3933
[truncated: 2,500,591 more chars]
