# Supplementary material for: Potential impact of celiac disease genetic risk factors on T cell receptor signaling in gluten-specific CD4+ T cells
Source: Sci Rep. 2021 Apr 29;11:9252. doi: 10.1038/s41598-021-86612-5 (PMC8085175; doi:10.1038/s41598-021-86612-5)
Supplement: Supplementary file 1 — Supplementary Information. [file 41598_2021_86612_MOESM1_ESM.zip › data_supplements_manuscript/dhs_and_peakcalling/macs_peaks/C7Y8YACXX_8_7965.sorted.filtered_peaks.broadPeak]

chr1	713847	714712	C7Y8YACXX_8_7965.sorted.filtered_peak_1	120	.	5.34941	15.02532	12.00067
chr1	825890	826254	C7Y8YACXX_8_7965.sorted.filtered_peak_2	12	.	2.54135	3.51032	1.22469
chr1	894172	895159	C7Y8YACXX_8_7965.sorted.filtered_peak_3	50	.	2.68867	7.69098	5.06083
chr1	902052	902560	C7Y8YACXX_8_7965.sorted.filtered_peak_4	44	.	2.83709	7.11188	4.47453
chr1	948455	949301	C7Y8YACXX_8_7965.sorted.filtered_peak_5	77	.	3.35997	10.60792	7.76729
chr1	954615	955498	C7Y8YACXX_8_7965.sorted.filtered_peak_6	62	.	2.89528	9.04207	6.27275
chr1	975959	976336	C7Y8YACXX_8_7965.sorted.filtered_peak_7	32	.	2.51699	5.80483	3.25083
chr1	994607	995198	C7Y8YACXX_8_7965.sorted.filtered_peak_8	54	.	3.07942	8.17460	5.46347
chr1	1004462	1004918	C7Y8YACXX_8_7965.sorted.filtered_peak_9	55	.	3.02713	8.27673	5.55574
chr1	1051334	1052283	C7Y8YACXX_8_7965.sorted.filtered_peak_10	133	.	3.57858	16.41597	13.31741
chr1	1057571	1057844	C7Y8YACXX_8_7965.sorted.filtered_peak_11	32	.	2.77945	5.83982	3.27059
chr1	1079492	1079829	C7Y8YACXX_8_7965.sorted.filtered_peak_12	23	.	2.79461	4.78810	2.33078
chr1	1092870	1093681	C7Y8YACXX_8_7965.sorted.filtered_peak_13	26	.	2.58282	5.08081	2.61021
chr1	1136751	1137048	C7Y8YACXX_8_7965.sorted.filtered_peak_14	28	.	2.46655	5.41749	2.88756
chr1	1152239	1152571	C7Y8YACXX_8_7965.sorted.filtered_peak_15	32	.	2.28900	5.81748	3.25179
chr1	1166649	1167781	C7Y8YACXX_8_7965.sorted.filtered_peak_16	87	.	2.77604	11.62333	8.76350
chr1	1186271	1186679	C7Y8YACXX_8_7965.sorted.filtered_peak_17	24	.	2.74192	4.87528	2.40304
chr1	1209043	1209684	C7Y8YACXX_8_7965.sorted.filtered_peak_18	77	.	3.21594	10.53940	7.72455
chr1	1243233	1244297	C7Y8YACXX_8_7965.sorted.filtered_peak_19	95	.	2.70222	12.43648	9.50756
chr1	1259856	1260633	C7Y8YACXX_8_7965.sorted.filtered_peak_20	88	.	2.98199	11.69225	8.81694
chr1	1284387	1285247	C7Y8YACXX_8_7965.sorted.filtered_peak_21	30	.	2.38305	5.56535	3.03854
chr1	1306794	1307147	C7Y8YACXX_8_7965.sorted.filtered_peak_22	44	.	2.39040	7.05617	4.40495
chr1	1307436	1307772	C7Y8YACXX_8_7965.sorted.filtered_peak_23	15	.	1.90463	3.88674	1.54521
chr1	1310269	1311053	C7Y8YACXX_8_7965.sorted.filtered_peak_24	126	.	3.08498	15.65461	12.60537
chr1	1334520	1335472	C7Y8YACXX_8_7965.sorted.filtered_peak_25	141	.	3.75398	17.36659	14.19842
chr1	1342275	1343252	C7Y8YACXX_8_7965.sorted.filtered_peak_26	84	.	3.36605	11.27082	8.41135
chr1	1406567	1407271	C7Y8YACXX_8_7965.sorted.filtered_peak_27	123	.	5.21464	15.39400	12.30924
chr1	1447039	1447646	C7Y8YACXX_8_7965.sorted.filtered_peak_28	213	.	6.14467	24.88701	21.36926
chr1	1509515	1510829	C7Y8YACXX_8_7965.sorted.filtered_peak_29	99	.	3.29430	12.90243	9.93279
chr1	1518684	1519148	C7Y8YACXX_8_7965.sorted.filtered_peak_30	13	.	2.58096	3.61286	1.30050
chr1	1550427	1551348	C7Y8YACXX_8_7965.sorted.filtered_peak_31	156	.	3.64466	18.89376	15.63257
chr1	1564933	1566150	C7Y8YACXX_8_7965.sorted.filtered_peak_32	66	.	3.01318	9.40407	6.65378
chr1	1590305	1590801	C7Y8YACXX_8_7965.sorted.filtered_peak_33	275	.	8.28322	31.37764	27.53436
chr1	1596651	1597042	C7Y8YACXX_8_7965.sorted.filtered_peak_34	26	.	3.05394	5.08581	2.60383
chr1	1609255	1609823	C7Y8YACXX_8_7965.sorted.filtered_peak_35	30	.	3.10041	5.58731	3.06605
chr1	1610428	1610789	C7Y8YACXX_8_7965.sorted.filtered_peak_36	15	.	2.49640	3.86561	1.53970
chr1	1625757	1626090	C7Y8YACXX_8_7965.sorted.filtered_peak_37	26	.	3.07606	5.13620	2.64152
chr1	1648795	1649064	C7Y8YACXX_8_7965.sorted.filtered_peak_38	34	.	3.33314	5.99152	3.41758
chr1	1650488	1650936	C7Y8YACXX_8_7965.sorted.filtered_peak_39	23	.	2.92071	4.83773	2.36662
chr1	1655590	1656079	C7Y8YACXX_8_7965.sorted.filtered_peak_40	322	.	8.18581	36.29804	32.23121
chr1	1663901	1664155	C7Y8YACXX_8_7965.sorted.filtered_peak_41	25	.	3.05372	5.02604	2.52351
chr1	1677764	1678030	C7Y8YACXX_8_7965.sorted.filtered_peak_42	84	.	4.74076	11.34939	8.43799
chr1	1680227	1680542	C7Y8YACXX_8_7965.sorted.filtered_peak_43	15	.	2.67757	3.89198	1.53589
chr1	1683923	1684380	C7Y8YACXX_8_7965.sorted.filtered_peak_44	13	.	2.42890	3.71455	1.39832
chr1	1695478	1695874	C7Y8YACXX_8_7965.sorted.filtered_peak_45	12	.	2.32619	3.54499	1.24965
chr1	1709585	1710858	C7Y8YACXX_8_7965.sorted.filtered_peak_46	31	.	2.24018	5.62809	3.11750
chr1	1711627	1712166	C7Y8YACXX_8_7965.sorted.filtered_peak_47	35	.	2.30703	6.11262	3.54793
chr1	1780304	1780564	C7Y8YACXX_8_7965.sorted.filtered_peak_48	17	.	2.74673	4.11910	1.74418
chr1	1821773	1822025	C7Y8YACXX_8_7965.sorted.filtered_peak_49	17	.	1.96618	4.16222	1.77857
chr1	1822218	1822966	C7Y8YACXX_8_7965.sorted.filtered_peak_50	121	.	3.24787	15.22273	12.14343
chr1	1840202	1840868	C7Y8YACXX_8_7965.sorted.filtered_peak_51	123	.	3.76406	15.40862	12.32572
chr1	1850614	1851489	C7Y8YACXX_8_7965.sorted.filtered_peak_52	144	.	3.50397	17.54378	14.40131
chr1	2064471	2065371	C7Y8YACXX_8_7965.sorted.filtered_peak_53	126	.	3.75467	15.79148	12.69647
chr1	2080243	2080625	C7Y8YACXX_8_7965.sorted.filtered_peak_54	31	.	2.98150	5.70898	3.15329
chr1	2120782	2121362	C7Y8YACXX_8_7965.sorted.filtered_peak_55	72	.	3.19500	10.04305	7.22268
chr1	2126214	2126934	C7Y8YACXX_8_7965.sorted.filtered_peak_56	93	.	3.01217	12.22238	9.30950
chr1	2130604	2131026	C7Y8YACXX_8_7965.sorted.filtered_peak_57	44	.	2.40080	7.06178	4.42844
chr1	2136109	2137116	C7Y8YACXX_8_7965.sorted.filtered_peak_58	70	.	2.77638	9.79876	7.01649
chr1	2158828	2159488	C7Y8YACXX_8_7965.sorted.filtered_peak_59	135	.	3.12729	16.70292	13.58661
chr1	2187018	2187705	C7Y8YACXX_8_7965.sorted.filtered_peak_60	25	.	2.62083	5.06095	2.56437
chr1	2221940	2222738	C7Y8YACXX_8_7965.sorted.filtered_peak_61	70	.	3.33295	9.91343	7.09457
chr1	2231751	2232920	C7Y8YACXX_8_7965.sorted.filtered_peak_62	56	.	2.83524	8.39733	5.64998
chr1	2322772	2323442	C7Y8YACXX_8_7965.sorted.filtered_peak_63	202	.	4.09476	23.66992	20.20526
chr1	2343395	2344776	C7Y8YACXX_8_7965.sorted.filtered_peak_64	62	.	2.50783	8.98005	6.26647
chr1	2457538	2458284	C7Y8YACXX_8_7965.sorted.filtered_peak_65	126	.	3.30096	15.69760	12.60666
chr1	2477823	2478764	C7Y8YACXX_8_7965.sorted.filtered_peak_66	64	.	2.47117	9.25434	6.45716
chr1	2479100	2479965	C7Y8YACXX_8_7965.sorted.filtered_peak_67	30	.	2.06842	5.61659	3.09228
chr1	2480155	2480421	C7Y8YACXX_8_7965.sorted.filtered_peak_68	36	.	2.17297	6.18496	3.60165
chr1	2487072	2488191	C7Y8YACXX_8_7965.sorted.filtered_peak_69	37	.	2.47967	6.34683	3.76003
chr1	2509679	2510066	C7Y8YACXX_8_7965.sorted.filtered_peak_70	33	.	2.78948	5.85693	3.30223
chr1	2517369	2518553	C7Y8YACXX_8_7965.sorted.filtered_peak_71	100	.	2.81763	12.96293	10.06391
chr1	2573932	2574957	C7Y8YACXX_8_7965.sorted.filtered_peak_72	73	.	3.15712	10.19560	7.38627
chr1	2586143	2586396	C7Y8YACXX_8_7965.sorted.filtered_peak_73	37	.	3.45296	6.37972	3.76774
chr1	3407789	3408129	C7Y8YACXX_8_7965.sorted.filtered_peak_74	21	.	2.72393	4.64189	2.19459
chr1	3418505	3418755	C7Y8YACXX_8_7965.sorted.filtered_peak_75	57	.	3.60895	8.49282	5.74054
chr1	3535430	3535827	C7Y8YACXX_8_7965.sorted.filtered_peak_76	31	.	2.75990	5.71680	3.17436
chr1	3540986	3541839	C7Y8YACXX_8_7965.sorted.filtered_peak_77	136	.	3.91433	16.82322	13.68373
chr1	3566437	3566865	C7Y8YACXX_8_7965.sorted.filtered_peak_78	76	.	3.68673	10.43194	7.60219
chr1	3663625	3664072	C7Y8YACXX_8_7965.sorted.filtered_peak_79	13	.	2.34222	3.66986	1.36453
chr1	3712606	3713829	C7Y8YACXX_8_7965.sorted.filtered_peak_80	58	.	3.26079	8.60680	5.89339
chr1	3773390	3774523	C7Y8YACXX_8_7965.sorted.filtered_peak_81	104	.	3.18525	13.41184	10.49109
chr1	3807531	3807825	C7Y8YACXX_8_7965.sorted.filtered_peak_82	16	.	2.42080	4.03891	1.67133
chr1	3816386	3818073	C7Y8YACXX_8_7965.sorted.filtered_peak_83	134	.	3.20028	16.64241	13.49343
chr1	3841466	3841825	C7Y8YACXX_8_7965.sorted.filtered_peak_84	20	.	2.78826	4.44863	2.02936
chr1	5731636	5732699	C7Y8YACXX_8_7965.sorted.filtered_peak_85	26	.	2.53262	5.14238	2.64877
chr1	6051998	6052875	C7Y8YACXX_8_7965.sorted.filtered_peak_86	120	.	3.33318	15.14266	12.07514
chr1	6086072	6086629	C7Y8YACXX_8_7965.sorted.filtered_peak_87	63	.	2.87698	9.12501	6.36867
chr1	6087997	6088481	C7Y8YACXX_8_7965.sorted.filtered_peak_88	23	.	2.20597	4.77245	2.31872
chr1	6259134	6260197	C7Y8YACXX_8_7965.sorted.filtered_peak_89	145	.	3.77201	17.71722	14.55307
chr1	6265899	6266563	C7Y8YACXX_8_7965.sorted.filtered_peak_90	20	.	2.33600	4.51261	2.08567
chr1	6295498	6296334	C7Y8YACXX_8_7965.sorted.filtered_peak_91	76	.	3.02857	10.46880	7.66083
chr1	6305361	6305641	C7Y8YACXX_8_7965.sorted.filtered_peak_92	13	.	2.16637	3.71976	1.39296
chr1	6319962	6320306	C7Y8YACXX_8_7965.sorted.filtered_peak_93	23	.	2.54491	4.86784	2.39946
chr1	6408105	6408876	C7Y8YACXX_8_7965.sorted.filtered_peak_94	22	.	2.48188	4.65365	2.21317
chr1	6419011	6419453	C7Y8YACXX_8_7965.sorted.filtered_peak_95	24	.	2.66042	4.95306	2.47315
chr1	6453132	6454302	C7Y8YACXX_8_7965.sorted.filtered_peak_96	101	.	3.56046	13.13778	10.18669
chr1	6520339	6520914	C7Y8YACXX_8_7965.sorted.filtered_peak_97	79	.	3.51946	10.83255	7.96450
chr1	6614160	6614848	C7Y8YACXX_8_7965.sorted.filtered_peak_98	92	.	4.13935	12.17477	9.23765
chr1	6639747	6640353	C7Y8YACXX_8_7965.sorted.filtered_peak_99	76	.	3.43998	10.44020	7.61269
chr1	6661152	6661848	C7Y8YACXX_8_7965.sorted.filtered_peak_100	20	.	2.02140	4.50282	2.08194
chr1	6662698	6663883	C7Y8YACXX_8_7965.sorted.filtered_peak_101	68	.	2.74416	9.62071	6.81095
chr1	6673086	6674212	C7Y8YACXX_8_7965.sorted.filtered_peak_102	140	.	3.53193	17.21871	14.06959
chr1	6684863	6685382	C7Y8YACXX_8_7965.sorted.filtered_peak_103	52	.	3.03502	7.89987	5.20135
chr1	6761248	6762193	C7Y8YACXX_8_7965.sorted.filtered_peak_104	107	.	3.90075	13.72360	10.75733
chr1	6844494	6845641	C7Y8YACXX_8_7965.sorted.filtered_peak_105	239	.	4.10458	27.61943	23.95194
chr1	7764525	7764929	C7Y8YACXX_8_7965.sorted.filtered_peak_106	29	.	2.77375	5.43051	2.90147
chr1	7830993	7831965	C7Y8YACXX_8_7965.sorted.filtered_peak_107	46	.	2.91501	7.25852	4.63508
chr1	7843859	7844459	C7Y8YACXX_8_7965.sorted.filtered_peak_108	130	.	4.28749	16.17642	13.05749
chr1	7887295	7887739	C7Y8YACXX_8_7965.sorted.filtered_peak_109	32	.	3.03594	5.81406	3.26620
chr1	7902691	7903011	C7Y8YACXX_8_7965.sorted.filtered_peak_110	37	.	3.41933	6.31123	3.71138
chr1	7990906	7991300	C7Y8YACXX_8_7965.sorted.filtered_peak_111	41	.	3.14235	6.78374	4.15031
chr1	8000799	8001145	C7Y8YACXX_8_7965.sorted.filtered_peak_112	14	.	2.42464	3.75214	1.43629
chr1	8008772	8009495	C7Y8YACXX_8_7965.sorted.filtered_peak_113	46	.	3.08533	7.22283	4.60218
chr1	8013976	8014878	C7Y8YACXX_8_7965.sorted.filtered_peak_114	55	.	3.19234	8.28127	5.54814
chr1	8021220	8022349	C7Y8YACXX_8_7965.sorted.filtered_peak_115	148	.	3.83178	18.04896	14.84503
chr1	8054049	8054315	C7Y8YACXX_8_7965.sorted.filtered_peak_116	15	.	2.66283	3.85500	1.50934
chr1	8086069	8086728	C7Y8YACXX_8_7965.sorted.filtered_peak_117	62	.	3.36775	9.02291	6.27040
chr1	8107766	8108182	C7Y8YACXX_8_7965.sorted.filtered_peak_118	11	.	2.53243	3.47892	1.19345
chr1	8212688	8213524	C7Y8YACXX_8_7965.sorted.filtered_peak_119	62	.	3.56885	8.97797	6.22695
chr1	8229433	8230187	C7Y8YACXX_8_7965.sorted.filtered_peak_120	47	.	3.39129	7.41545	4.74712
chr1	8242308	8243032	C7Y8YACXX_8_7965.sorted.filtered_peak_121	106	.	4.17928	13.68676	10.69266
chr1	8378043	8378510	C7Y8YACXX_8_7965.sorted.filtered_peak_122	34	.	2.99994	5.98071	3.42713
chr1	8487533	8488140	C7Y8YACXX_8_7965.sorted.filtered_peak_123	30	.	2.39182	5.57604	3.04723
chr1	8585547	8586283	C7Y8YACXX_8_7965.sorted.filtered_peak_124	65	.	3.32259	9.33091	6.54217
chr1	8664060	8664429	C7Y8YACXX_8_7965.sorted.filtered_peak_125	24	.	2.83651	4.87818	2.40535
chr1	8761141	8762124	C7Y8YACXX_8_7965.sorted.filtered_peak_126	92	.	3.55041	12.16352	9.27217
chr1	8772482	8773250	C7Y8YACXX_8_7965.sorted.filtered_peak_127	31	.	2.93056	5.69313	3.16949
chr1	8877277	8878396	C7Y8YACXX_8_7965.sorted.filtered_peak_128	59	.	3.00031	8.63767	5.90602
chr1	8938205	8939663	C7Y8YACXX_8_7965.sorted.filtered_peak_129	99	.	3.09924	12.93815	9.98162
chr1	9031060	9031381	C7Y8YACXX_8_7965.sorted.filtered_peak_130	55	.	3.91383	8.30814	5.58245
chr1	9170905	9171225	C7Y8YACXX_8_7965.sorted.filtered_peak_131	23	.	2.90624	4.86087	2.39331
chr1	9182417	9182719	C7Y8YACXX_8_7965.sorted.filtered_peak_132	12	.	2.42584	3.58415	1.29742
chr1	9188729	9189830	C7Y8YACXX_8_7965.sorted.filtered_peak_133	22	.	2.57955	4.72918	2.27449
chr1	9205283	9205670	C7Y8YACXX_8_7965.sorted.filtered_peak_134	13	.	2.49131	3.66801	1.35383
chr1	9294193	9295256	C7Y8YACXX_8_7965.sorted.filtered_peak_135	69	.	3.09366	9.74244	6.92243
chr1	9299755	9300051	C7Y8YACXX_8_7965.sorted.filtered_peak_136	20	.	2.34569	4.51691	2.09599
chr1	9352588	9353220	C7Y8YACXX_8_7965.sorted.filtered_peak_137	16	.	2.28942	4.02368	1.66253
chr1	9375623	9375880	C7Y8YACXX_8_7965.sorted.filtered_peak_138	31	.	3.01264	5.69113	3.13262
chr1	9473170	9473877	C7Y8YACXX_8_7965.sorted.filtered_peak_139	17	.	2.47788	4.18259	1.79862
chr1	9486357	9486826	C7Y8YACXX_8_7965.sorted.filtered_peak_140	58	.	2.65251	8.60839	5.86228
chr1	9488639	9489429	C7Y8YACXX_8_7965.sorted.filtered_peak_141	172	.	3.83059	20.51120	17.21427
chr1	9599158	9599630	C7Y8YACXX_8_7965.sorted.filtered_peak_142	120	.	4.19177	15.06562	12.00562
chr1	9648382	9649245	C7Y8YACXX_8_7965.sorted.filtered_peak_143	71	.	3.05282	9.97451	7.19686
chr1	9687111	9687626	C7Y8YACXX_8_7965.sorted.filtered_peak_144	31	.	2.41012	5.68936	3.13281
chr1	9689313	9690267	C7Y8YACXX_8_7965.sorted.filtered_peak_145	65	.	2.85467	9.33040	6.57607
chr1	9711766	9712089	C7Y8YACXX_8_7965.sorted.filtered_peak_146	26	.	2.24070	5.16505	2.67643
chr1	9712362	9712900	C7Y8YACXX_8_7965.sorted.filtered_peak_147	75	.	2.95207	10.37842	7.55225
chr1	9749170	9749599	C7Y8YACXX_8_7965.sorted.filtered_peak_148	21	.	2.43675	4.55444	2.11967
chr1	9777458	9778141	C7Y8YACXX_8_7965.sorted.filtered_peak_149	88	.	3.36728	11.75635	8.84434
chr1	9860050	9860508	C7Y8YACXX_8_7965.sorted.filtered_peak_150	39	.	3.13008	6.51826	3.90296
chr1	9883935	9884665	C7Y8YACXX_8_7965.sorted.filtered_peak_151	32	.	2.56991	5.82721	3.29074
chr1	9884919	9885510	C7Y8YACXX_8_7965.sorted.filtered_peak_152	17	.	2.23040	4.11295	1.73280
chr1	9927409	9927878	C7Y8YACXX_8_7965.sorted.filtered_peak_153	20	.	2.66790	4.51046	2.07894
chr1	9970107	9971150	C7Y8YACXX_8_7965.sorted.filtered_peak_154	258	.	4.73393	29.63159	25.88812
chr1	10002601	10003819	C7Y8YACXX_8_7965.sorted.filtered_peak_155	47	.	3.05851	7.31265	4.70685
chr1	10010432	10010729	C7Y8YACXX_8_7965.sorted.filtered_peak_156	29	.	2.99934	5.47833	2.96433
chr1	10092530	10093458	C7Y8YACXX_8_7965.sorted.filtered_peak_157	205	.	4.90694	24.04177	20.53883
chr1	10134518	10134772	C7Y8YACXX_8_7965.sorted.filtered_peak_158	17	.	2.73626	4.17817	1.78377
chr1	10230201	10230456	C7Y8YACXX_8_7965.sorted.filtered_peak_159	19	.	2.79432	4.34658	1.92787
chr1	10270068	10270947	C7Y8YACXX_8_7965.sorted.filtered_peak_160	90	.	3.69552	11.90227	9.00326
chr1	10343552	10343802	C7Y8YACXX_8_7965.sorted.filtered_peak_161	14	.	2.53441	3.71538	1.41242
chr1	10367935	10368310	C7Y8YACXX_8_7965.sorted.filtered_peak_162	22	.	2.89627	4.74992	2.28282
chr1	10458612	10459684	C7Y8YACXX_8_7965.sorted.filtered_peak_163	95	.	3.63675	12.48111	9.55991
chr1	10489936	10490969	C7Y8YACXX_8_7965.sorted.filtered_peak_164	106	.	3.45230	13.61930	10.63841
chr1	10532263	10532858	C7Y8YACXX_8_7965.sorted.filtered_peak_165	60	.	2.98809	8.82843	6.06334
chr1	10534818	10535332	C7Y8YACXX_8_7965.sorted.filtered_peak_166	77	.	3.25435	10.57161	7.72865
chr1	10544621	10544975	C7Y8YACXX_8_7965.sorted.filtered_peak_167	12	.	2.54194	3.50422	1.21271
chr1	10554842	10555321	C7Y8YACXX_8_7965.sorted.filtered_peak_168	33	.	2.89365	5.89456	3.32452
chr1	10570884	10571568	C7Y8YACXX_8_7965.sorted.filtered_peak_169	42	.	2.86496	6.83154	4.21299
chr1	10585192	10585544	C7Y8YACXX_8_7965.sorted.filtered_peak_170	29	.	2.90597	5.43537	2.91428
chr1	10754359	10755210	C7Y8YACXX_8_7965.sorted.filtered_peak_171	43	.	2.75337	6.94203	4.30931
chr1	11071918	11073419	C7Y8YACXX_8_7965.sorted.filtered_peak_172	107	.	3.72231	13.69548	10.71213
chr1	11090817	11091077	C7Y8YACXX_8_7965.sorted.filtered_peak_173	17	.	2.75855	4.14415	1.76576
chr1	11097660	11097947	C7Y8YACXX_8_7965.sorted.filtered_peak_174	14	.	2.64814	3.80658	1.46359
chr1	11119741	11120782	C7Y8YACXX_8_7965.sorted.filtered_peak_175	47	.	2.75705	7.37457	4.71680
chr1	11159324	11160206	C7Y8YACXX_8_7965.sorted.filtered_peak_176	93	.	3.71515	12.24366	9.32757
chr1	11322002	11323024	C7Y8YACXX_8_7965.sorted.filtered_peak_177	130	.	4.08132	16.10194	13.05107
chr1	11332628	11334037	C7Y8YACXX_8_7965.sorted.filtered_peak_178	98	.	3.47430	12.77695	9.84877
chr1	11538928	11539189	C7Y8YACXX_8_7965.sorted.filtered_peak_179	19	.	2.57687	4.36344	1.94609
chr1	11723971	11724992	C7Y8YACXX_8_7965.sorted.filtered_peak_180	18	.	2.62769	4.23441	1.85959
chr1	11741050	11741846	C7Y8YACXX_8_7965.sorted.filtered_peak_181	56	.	3.16684	8.36522	5.63196
chr1	11767556	11767892	C7Y8YACXX_8_7965.sorted.filtered_peak_182	20	.	2.76220	4.42239	2.01275
chr1	11779386	11780290	C7Y8YACXX_8_7965.sorted.filtered_peak_183	30	.	3.01545	5.55914	3.03169
chr1	11795834	11796302	C7Y8YACXX_8_7965.sorted.filtered_peak_184	37	.	2.73879	6.29186	3.70602
chr1	11865485	11866726	C7Y8YACXX_8_7965.sorted.filtered_peak_185	119	.	3.23314	15.02658	11.97882
chr1	11967846	11969242	C7Y8YACXX_8_7965.sorted.filtered_peak_186	86	.	3.02134	11.53028	8.62515
chr1	11969638	11969915	C7Y8YACXX_8_7965.sorted.filtered_peak_187	24	.	2.12019	4.88669	2.41676
chr1	11986340	11986768	C7Y8YACXX_8_7965.sorted.filtered_peak_188	143	.	5.25889	17.56641	14.36206
chr1	11994425	11995141	C7Y8YACXX_8_7965.sorted.filtered_peak_189	55	.	3.23321	8.23180	5.50661
chr1	12039811	12040694	C7Y8YACXX_8_7965.sorted.filtered_peak_190	147	.	3.80691	17.95078	14.76291
chr1	12079179	12079853	C7Y8YACXX_8_7965.sorted.filtered_peak_191	154	.	4.30400	18.67672	15.45868
chr1	12089341	12089591	C7Y8YACXX_8_7965.sorted.filtered_peak_192	15	.	2.47657	3.87957	1.52774
chr1	12107285	12108137	C7Y8YACXX_8_7965.sorted.filtered_peak_193	31	.	2.70432	5.70420	3.16909
chr1	12125926	12126326	C7Y8YACXX_8_7965.sorted.filtered_peak_194	25	.	2.43321	5.02759	2.54811
chr1	12147787	12148557	C7Y8YACXX_8_7965.sorted.filtered_peak_195	38	.	2.90337	6.49865	3.89460
chr1	12185073	12185349	C7Y8YACXX_8_7965.sorted.filtered_peak_196	21	.	2.61536	4.57494	2.13512
chr1	12193031	12193453	C7Y8YACXX_8_7965.sorted.filtered_peak_197	28	.	2.92825	5.35008	2.84917
chr1	12210463	12211173	C7Y8YACXX_8_7965.sorted.filtered_peak_198	46	.	2.69251	7.28903	4.66073
chr1	12221460	12222212	C7Y8YACXX_8_7965.sorted.filtered_peak_199	35	.	2.46545	6.06792	3.51395
chr1	12233748	12234177	C7Y8YACXX_8_7965.sorted.filtered_peak_200	101	.	3.28819	13.12478	10.14722
chr1	12238253	12238620	C7Y8YACXX_8_7965.sorted.filtered_peak_201	18	.	2.17493	4.22915	1.84558
chr1	12269101	12269404	C7Y8YACXX_8_7965.sorted.filtered_peak_202	23	.	2.68892	4.85940	2.39462
chr1	12289842	12290336	C7Y8YACXX_8_7965.sorted.filtered_peak_203	45	.	3.48617	7.15958	4.51936
chr1	12405519	12405790	C7Y8YACXX_8_7965.sorted.filtered_peak_204	24	.	2.73146	4.95471	2.46828
chr1	12445162	12445479	C7Y8YACXX_8_7965.sorted.filtered_peak_205	15	.	2.58156	3.87287	1.54103
chr1	12495732	12496036	C7Y8YACXX_8_7965.sorted.filtered_peak_206	19	.	2.35035	4.29320	1.91956
chr1	12509440	12509921	C7Y8YACXX_8_7965.sorted.filtered_peak_207	68	.	3.60369	9.65846	6.85956
chr1	12533242	12533520	C7Y8YACXX_8_7965.sorted.filtered_peak_208	14	.	2.28834	3.81039	1.47864
chr1	12570525	12571148	C7Y8YACXX_8_7965.sorted.filtered_peak_209	26	.	2.74562	5.14695	2.66068
chr1	12664156	12664687	C7Y8YACXX_8_7965.sorted.filtered_peak_210	54	.	3.36983	8.17833	5.48044
chr1	12678049	12678725	C7Y8YACXX_8_7965.sorted.filtered_peak_211	37	.	2.52212	6.37980	3.79636
chr1	13868501	13868751	C7Y8YACXX_8_7965.sorted.filtered_peak_212	14	.	2.62825	3.74841	1.41383
chr1	13992309	13992841	C7Y8YACXX_8_7965.sorted.filtered_peak_213	15	.	2.62872	3.89258	1.54357
chr1	14026415	14027152	C7Y8YACXX_8_7965.sorted.filtered_peak_214	28	.	2.53317	5.38598	2.86463
chr1	14057213	14057992	C7Y8YACXX_8_7965.sorted.filtered_peak_215	46	.	2.81804	7.30874	4.68097
chr1	14075504	14076530	C7Y8YACXX_8_7965.sorted.filtered_peak_216	103	.	3.56315	13.30239	10.35299
chr1	15575574	15575954	C7Y8YACXX_8_7965.sorted.filtered_peak_217	40	.	3.03244	6.71503	4.09022
chr1	15672387	15672756	C7Y8YACXX_8_7965.sorted.filtered_peak_218	38	.	2.88234	6.43288	3.82544
chr1	15736032	15736475	C7Y8YACXX_8_7965.sorted.filtered_peak_219	64	.	2.93099	9.23079	6.46811
chr1	15738178	15738846	C7Y8YACXX_8_7965.sorted.filtered_peak_220	16	.	2.07224	4.01567	1.65738
chr1	15743963	15744353	C7Y8YACXX_8_7965.sorted.filtered_peak_221	26	.	2.55951	5.17682	2.68672
chr1	15757673	15757991	C7Y8YACXX_8_7965.sorted.filtered_peak_222	21	.	2.56518	4.57526	2.15603
chr1	15850563	15851818	C7Y8YACXX_8_7965.sorted.filtered_peak_223	132	.	2.91984	16.42241	13.29976
chr1	15852911	15853635	C7Y8YACXX_8_7965.sorted.filtered_peak_224	129	.	2.88526	16.07859	12.97318
chr1	15905530	15905830	C7Y8YACXX_8_7965.sorted.filtered_peak_225	26	.	3.06381	5.11034	2.61604
chr1	15911053	15911506	C7Y8YACXX_8_7965.sorted.filtered_peak_226	15	.	2.67259	3.94320	1.58879
chr1	15929810	15930388	C7Y8YACXX_8_7965.sorted.filtered_peak_227	66	.	3.91581	9.47433	6.68085
chr1	15943631	15944665	C7Y8YACXX_8_7965.sorted.filtered_peak_228	81	.	3.18678	11.00214	8.17644
chr1	16010934	16011322	C7Y8YACXX_8_7965.sorted.filtered_peak_229	12	.	2.33859	3.48262	1.21916
chr1	16160815	16162928	C7Y8YACXX_8_7965.sorted.filtered_peak_230	113	.	2.83217	14.42045	11.37922
chr1	16173718	16175315	C7Y8YACXX_8_7965.sorted.filtered_peak_231	106	.	3.04587	13.59153	10.61127
chr1	16276035	16276426	C7Y8YACXX_8_7965.sorted.filtered_peak_232	56	.	2.98724	8.33099	5.60885
chr1	16292688	16293158	C7Y8YACXX_8_7965.sorted.filtered_peak_233	20	.	2.57012	4.49444	2.07206
chr1	16301820	16303021	C7Y8YACXX_8_7965.sorted.filtered_peak_234	93	.	3.62890	12.28462	9.39465
chr1	16405426	16405842	C7Y8YACXX_8_7965.sorted.filtered_peak_235	14	.	2.44012	3.73447	1.40565
chr1	16532693	16533817	C7Y8YACXX_8_7965.sorted.filtered_peak_236	107	.	3.33570	13.76254	10.76696
chr1	16543488	16544314	C7Y8YACXX_8_7965.sorted.filtered_peak_237	61	.	3.08283	8.94484	6.18976
chr1	16563305	16564033	C7Y8YACXX_8_7965.sorted.filtered_peak_238	87	.	3.59739	11.62030	8.71822
chr1	16677911	16679393	C7Y8YACXX_8_7965.sorted.filtered_peak_239	62	.	2.96888	8.92514	6.21122
chr1	16693327	16694531	C7Y8YACXX_8_7965.sorted.filtered_peak_240	162	.	3.78814	19.57830	16.28672
chr1	16747188	16747707	C7Y8YACXX_8_7965.sorted.filtered_peak_241	29	.	3.01506	5.49423	2.96341
chr1	16766668	16768098	C7Y8YACXX_8_7965.sorted.filtered_peak_242	49	.	2.93225	7.58197	4.92828
chr1	16825404	16825980	C7Y8YACXX_8_7965.sorted.filtered_peak_243	101	.	4.92075	13.07296	10.10287
chr1	16840144	16841028	C7Y8YACXX_8_7965.sorted.filtered_peak_244	89	.	4.65259	11.76848	8.90526
chr1	16939793	16940452	C7Y8YACXX_8_7965.sorted.filtered_peak_245	93	.	3.09627	12.28965	9.37616
chr1	16952142	16952531	C7Y8YACXX_8_7965.sorted.filtered_peak_246	29	.	2.55763	5.43791	2.91764
chr1	16957383	16957786	C7Y8YACXX_8_7965.sorted.filtered_peak_247	15	.	2.30609	3.92424	1.57302
chr1	16970813	16971561	C7Y8YACXX_8_7965.sorted.filtered_peak_248	105	.	4.23266	13.52497	10.58334
chr1	17014169	17014419	C7Y8YACXX_8_7965.sorted.filtered_peak_249	26	.	3.07729	5.11907	2.61640
chr1	17036336	17036663	C7Y8YACXX_8_7965.sorted.filtered_peak_250	61	.	3.43233	8.93836	6.17553
chr1	17051256	17051506	C7Y8YACXX_8_7965.sorted.filtered_peak_251	17	.	2.35142	4.12326	1.75263
chr1	17051894	17052195	C7Y8YACXX_8_7965.sorted.filtered_peak_252	38	.	2.90628	6.46433	3.84321
chr1	17053880	17054269	C7Y8YACXX_8_7965.sorted.filtered_peak_253	31	.	2.91417	5.65347	3.13180
chr1	17222607	17223709	C7Y8YACXX_8_7965.sorted.filtered_peak_254	39	.	3.07909	6.50379	3.91832
chr1	17230149	17230464	C7Y8YACXX_8_7965.sorted.filtered_peak_255	36	.	2.35833	6.24030	3.65579
chr1	17230801	17232104	C7Y8YACXX_8_7965.sorted.filtered_peak_256	106	.	3.16804	13.61010	10.64029
chr1	17240026	17240904	C7Y8YACXX_8_7965.sorted.filtered_peak_257	109	.	4.20947	13.96224	10.94376
chr1	17278182	17278432	C7Y8YACXX_8_7965.sorted.filtered_peak_258	37	.	3.44723	6.37617	3.77046
chr1	17287144	17287547	C7Y8YACXX_8_7965.sorted.filtered_peak_259	14	.	2.54011	3.82435	1.48411
chr1	17337853	17338662	C7Y8YACXX_8_7965.sorted.filtered_peak_260	51	.	3.09585	7.85883	5.18409
chr1	17380241	17380908	C7Y8YACXX_8_7965.sorted.filtered_peak_261	240	.	5.04082	27.67821	24.01555
chr1	17764239	17764492	C7Y8YACXX_8_7965.sorted.filtered_peak_262	23	.	2.09094	4.83815	2.36001
chr1	17765501	17765825	C7Y8YACXX_8_7965.sorted.filtered_peak_263	12	.	1.87862	3.51930	1.23589
chr1	17766119	17766680	C7Y8YACXX_8_7965.sorted.filtered_peak_264	33	.	2.27711	5.91549	3.35317
chr1	18472843	18473197	C7Y8YACXX_8_7965.sorted.filtered_peak_265	20	.	2.84928	4.42766	2.01268
chr1	19228727	19229621	C7Y8YACXX_8_7965.sorted.filtered_peak_266	66	.	3.11191	9.39713	6.64392
chr1	19253119	19253533	C7Y8YACXX_8_7965.sorted.filtered_peak_267	38	.	2.71354	6.44628	3.84080
chr1	19253815	19254412	C7Y8YACXX_8_7965.sorted.filtered_peak_268	14	.	2.14681	3.72366	1.40753
chr1	19278320	19278807	C7Y8YACXX_8_7965.sorted.filtered_peak_269	53	.	2.51576	8.05246	5.33175
chr1	19283111	19283727	C7Y8YACXX_8_7965.sorted.filtered_peak_270	96	.	3.00061	12.54696	9.61842
chr1	19337586	19338050	C7Y8YACXX_8_7965.sorted.filtered_peak_271	34	.	3.07027	6.03509	3.45138
chr1	19400808	19401246	C7Y8YACXX_8_7965.sorted.filtered_peak_272	59	.	3.37268	8.63533	5.90440
chr1	19450460	19450729	C7Y8YACXX_8_7965.sorted.filtered_peak_273	26	.	2.89488	5.17109	2.66743
chr1	19536318	19537190	C7Y8YACXX_8_7965.sorted.filtered_peak_274	125	.	3.61970	15.57364	12.50210
chr1	19577795	19578472	C7Y8YACXX_8_7965.sorted.filtered_peak_275	101	.	3.92025	13.12754	10.15736
chr1	19637818	19638271	C7Y8YACXX_8_7965.sorted.filtered_peak_276	21	.	2.22681	4.59618	2.16391
chr1	19638448	19639235	C7Y8YACXX_8_7965.sorted.filtered_peak_277	82	.	3.19518	11.04068	8.20410
chr1	19717398	19718142	C7Y8YACXX_8_7965.sorted.filtered_peak_278	74	.	3.09100	10.29321	7.46465
chr1	19789667	19790134	C7Y8YACXX_8_7965.sorted.filtered_peak_279	77	.	3.54560	10.55600	7.70824
chr1	19794953	19795320	C7Y8YACXX_8_7965.sorted.filtered_peak_280	15	.	2.33602	3.92456	1.58826
chr1	19803302	19804139	C7Y8YACXX_8_7965.sorted.filtered_peak_281	33	.	2.66096	5.86891	3.31512
chr1	19811693	19812789	C7Y8YACXX_8_7965.sorted.filtered_peak_282	82	.	2.89447	11.08753	8.25885
chr1	19822330	19822580	C7Y8YACXX_8_7965.sorted.filtered_peak_283	28	.	3.05129	5.34272	2.81505
chr1	19923007	19924333	C7Y8YACXX_8_7965.sorted.filtered_peak_284	91	.	3.19866	12.07034	9.18071
chr1	19933273	19933603	C7Y8YACXX_8_7965.sorted.filtered_peak_285	23	.	2.70180	4.77946	2.31798
chr1	20014617	20015226	C7Y8YACXX_8_7965.sorted.filtered_peak_286	25	.	2.90405	5.01940	2.52869
chr1	20126569	20127022	C7Y8YACXX_8_7965.sorted.filtered_peak_287	27	.	2.86884	5.32248	2.79739
chr1	20208588	20209263	C7Y8YACXX_8_7965.sorted.filtered_peak_288	135	.	4.21647	16.65007	13.52959
chr1	20478706	20479184	C7Y8YACXX_8_7965.sorted.filtered_peak_289	25	.	2.81510	5.06666	2.58016
chr1	20511872	20512130	C7Y8YACXX_8_7965.sorted.filtered_peak_290	16	.	2.34166	4.04075	1.67664
chr1	20834186	20834864	C7Y8YACXX_8_7965.sorted.filtered_peak_291	79	.	3.55497	10.80961	7.97890
chr1	20959816	20960092	C7Y8YACXX_8_7965.sorted.filtered_peak_292	30	.	2.82443	5.63542	3.09122
chr1	20960312	20960761	C7Y8YACXX_8_7965.sorted.filtered_peak_293	21	.	2.57108	4.63951	2.19137
chr1	20987581	20988295	C7Y8YACXX_8_7965.sorted.filtered_peak_294	122	.	3.88787	15.35355	12.28959
chr1	21020201	21020471	C7Y8YACXX_8_7965.sorted.filtered_peak_295	17	.	2.58092	4.08346	1.72027
chr1	21022948	21023452	C7Y8YACXX_8_7965.sorted.filtered_peak_296	26	.	2.83647	5.16165	2.67503
chr1	21059492	21059884	C7Y8YACXX_8_7965.sorted.filtered_peak_297	23	.	2.61709	4.76885	2.30081
chr1	21112605	21114175	C7Y8YACXX_8_7965.sorted.filtered_peak_298	143	.	3.42912	17.57440	14.38382
chr1	21259255	21259555	C7Y8YACXX_8_7965.sorted.filtered_peak_299	11	.	2.40906	3.35982	1.12781
chr1	21348658	21349406	C7Y8YACXX_8_7965.sorted.filtered_peak_300	56	.	3.63219	8.32853	5.62232
chr1	21501883	21502154	C7Y8YACXX_8_7965.sorted.filtered_peak_301	19	.	2.21753	4.35019	1.93945
chr1	21503029	21503877	C7Y8YACXX_8_7965.sorted.filtered_peak_302	124	.	3.75892	15.53927	12.45802
chr1	21616179	21616677	C7Y8YACXX_8_7965.sorted.filtered_peak_303	19	.	2.17298	4.39069	1.98643
chr1	21619816	21620299	C7Y8YACXX_8_7965.sorted.filtered_peak_304	22	.	2.17676	4.65720	2.21494
chr1	21620843	21621246	C7Y8YACXX_8_7965.sorted.filtered_peak_305	34	.	2.42892	5.99901	3.42570
chr1	21660394	21661193	C7Y8YACXX_8_7965.sorted.filtered_peak_306	32	.	2.68801	5.84374	3.28406
chr1	21671504	21672413	C7Y8YACXX_8_7965.sorted.filtered_peak_307	41	.	2.72893	6.78593	4.16165
chr1	21766218	21766925	C7Y8YACXX_8_7965.sorted.filtered_peak_308	42	.	3.34211	6.83027	4.21504
chr1	22100189	22100485	C7Y8YACXX_8_7965.sorted.filtered_peak_309	13	.	2.41705	3.63912	1.33032
chr1	22108494	22110378	C7Y8YACXX_8_7965.sorted.filtered_peak_310	101	.	3.14441	13.13429	10.16483
chr1	22345602	22346057	C7Y8YACXX_8_7965.sorted.filtered_peak_311	33	.	3.30720	5.90934	3.34540
chr1	22350896	22351146	C7Y8YACXX_8_7965.sorted.filtered_peak_312	18	.	2.26618	4.30253	1.89337
chr1	22351462	22352634	C7Y8YACXX_8_7965.sorted.filtered_peak_313	82	.	3.36699	11.11373	8.23165
chr1	22366184	22366906	C7Y8YACXX_8_7965.sorted.filtered_peak_314	129	.	4.48036	16.09539	12.97662
chr1	22378944	22379736	C7Y8YACXX_8_7965.sorted.filtered_peak_315	88	.	3.36610	11.81444	8.88844
chr1	22379975	22380532	C7Y8YACXX_8_7965.sorted.filtered_peak_316	33	.	2.48400	5.87189	3.30947
chr1	22415613	22415869	C7Y8YACXX_8_7965.sorted.filtered_peak_317	26	.	2.88636	5.13143	2.63098
chr1	22416438	22416688	C7Y8YACXX_8_7965.sorted.filtered_peak_318	15	.	2.53228	3.91333	1.56403
chr1	22431418	22431708	C7Y8YACXX_8_7965.sorted.filtered_peak_319	29	.	2.98431	5.52177	2.98714
chr1	22778138	22779215	C7Y8YACXX_8_7965.sorted.filtered_peak_320	81	.	3.33042	10.97339	8.11034
chr1	23345538	23346486	C7Y8YACXX_8_7965.sorted.filtered_peak_321	126	.	4.25180	15.76146	12.67646
chr1	23426824	23427311	C7Y8YACXX_8_7965.sorted.filtered_peak_322	52	.	3.15395	7.93224	5.24227
chr1	23445311	23445934	C7Y8YACXX_8_7965.sorted.filtered_peak_323	34	.	3.04022	5.99281	3.43895
chr1	23495181	23495621	C7Y8YACXX_8_7965.sorted.filtered_peak_324	38	.	3.01809	6.44671	3.85751
chr1	23625765	23626015	C7Y8YACXX_8_7965.sorted.filtered_peak_325	16	.	2.71497	4.00809	1.64019
chr1	23670281	23671368	C7Y8YACXX_8_7965.sorted.filtered_peak_326	137	.	3.62715	16.90435	13.79511
chr1	23694526	23695785	C7Y8YACXX_8_7965.sorted.filtered_peak_327	152	.	3.78740	18.45752	15.22869
chr1	23730458	23730793	C7Y8YACXX_8_7965.sorted.filtered_peak_328	30	.	2.97338	5.63483	3.09611
chr1	23810760	23811400	C7Y8YACXX_8_7965.sorted.filtered_peak_329	58	.	3.48698	8.58572	5.83096
chr1	23823642	23823892	C7Y8YACXX_8_7965.sorted.filtered_peak_330	19	.	2.85460	4.41836	1.98949
chr1	23854780	23855063	C7Y8YACXX_8_7965.sorted.filtered_peak_331	25	.	2.28258	5.00219	2.51135
chr1	23857459	23858146	C7Y8YACXX_8_7965.sorted.filtered_peak_332	21	.	2.23349	4.53126	2.10166
chr1	23866232	23866754	C7Y8YACXX_8_7965.sorted.filtered_peak_333	121	.	5.16184	15.25170	12.18985
chr1	23881062	23881876	C7Y8YACXX_8_7965.sorted.filtered_peak_334	29	.	2.25784	5.50064	2.97999
chr1	23885528	23886244	C7Y8YACXX_8_7965.sorted.filtered_peak_335	18	.	2.04401	4.27078	1.87074
chr1	23939805	23940105	C7Y8YACXX_8_7965.sorted.filtered_peak_336	18	.	2.55574	4.24871	1.85819
chr1	23946110	23946526	C7Y8YACXX_8_7965.sorted.filtered_peak_337	31	.	2.94376	5.65626	3.11437
chr1	23964042	23964292	C7Y8YACXX_8_7965.sorted.filtered_peak_338	21	.	2.67931	4.59549	2.14806
chr1	24018018	24018788	C7Y8YACXX_8_7965.sorted.filtered_peak_339	82	.	3.86200	11.11399	8.24356
chr1	24069408	24070646	C7Y8YACXX_8_7965.sorted.filtered_peak_340	37	.	2.78255	6.36371	3.77449
chr1	24104503	24105270	C7Y8YACXX_8_7965.sorted.filtered_peak_341	51	.	3.06453	7.88655	5.19809
chr1	24117437	24117697	C7Y8YACXX_8_7965.sorted.filtered_peak_342	34	.	2.72474	6.07920	3.49515
chr1	24117967	24118290	C7Y8YACXX_8_7965.sorted.filtered_peak_343	16	.	2.25931	3.98681	1.62300
chr1	24126908	24127661	C7Y8YACXX_8_7965.sorted.filtered_peak_344	64	.	2.79617	9.17662	6.41261
chr1	24151768	24152061	C7Y8YACXX_8_7965.sorted.filtered_peak_345	68	.	3.77963	9.66415	6.84293
chr1	24152431	24152704	C7Y8YACXX_8_7965.sorted.filtered_peak_346	19	.	2.55973	4.33480	1.92633
chr1	24194421	24195176	C7Y8YACXX_8_7965.sorted.filtered_peak_347	68	.	3.60960	9.67438	6.88264
chr1	24285448	24286828	C7Y8YACXX_8_7965.sorted.filtered_peak_348	101	.	3.47377	13.06169	10.10691
chr1	24306445	24307303	C7Y8YACXX_8_7965.sorted.filtered_peak_349	163	.	3.92537	19.62218	16.34690
chr1	24525910	24526255	C7Y8YACXX_8_7965.sorted.filtered_peak_350	22	.	2.76867	4.71849	2.26494
chr1	24648031	24649126	C7Y8YACXX_8_7965.sorted.filtered_peak_351	41	.	2.73961	6.71017	4.10140
chr1	24677652	24677958	C7Y8YACXX_8_7965.sorted.filtered_peak_352	19	.	2.57569	4.36344	1.94563
chr1	24712101	24712396	C7Y8YACXX_8_7965.sorted.filtered_peak_353	14	.	2.36267	3.75117	1.44218
chr1	24718456	24719066	C7Y8YACXX_8_7965.sorted.filtered_peak_354	33	.	2.80915	5.94419	3.39897
chr1	24740110	24740489	C7Y8YACXX_8_7965.sorted.filtered_peak_355	39	.	2.59481	6.52509	3.91265
chr1	24741978	24742410	C7Y8YACXX_8_7965.sorted.filtered_peak_356	98	.	3.49756	12.86061	9.88527
chr1	24808066	24808393	C7Y8YACXX_8_7965.sorted.filtered_peak_357	36	.	3.10180	6.27959	3.69022
chr1	24827741	24828076	C7Y8YACXX_8_7965.sorted.filtered_peak_358	16	.	2.06615	4.00386	1.64133
chr1	24828395	24829738	C7Y8YACXX_8_7965.sorted.filtered_peak_359	58	.	2.75605	8.60895	5.87062
chr1	24861557	24862056	C7Y8YACXX_8_7965.sorted.filtered_peak_360	47	.	3.02175	7.42407	4.74928
chr1	24862937	24863422	C7Y8YACXX_8_7965.sorted.filtered_peak_361	46	.	2.90988	7.25458	4.61080
chr1	24969063	24970249	C7Y8YACXX_8_7965.sorted.filtered_peak_362	225	.	4.10384	26.14321	22.56783
chr1	25071314	25072453	C7Y8YACXX_8_7965.sorted.filtered_peak_363	110	.	3.39353	13.97045	11.01070
chr1	25174342	25175477	C7Y8YACXX_8_7965.sorted.filtered_peak_364	102	.	3.46477	13.17289	10.22130
chr1	25199277	25199554	C7Y8YACXX_8_7965.sorted.filtered_peak_365	13	.	2.44202	3.60841	1.31094
chr1	25237593	25238084	C7Y8YACXX_8_7965.sorted.filtered_peak_366	59	.	3.30700	8.70205	5.97301
chr1	25251448	25251873	C7Y8YACXX_8_7965.sorted.filtered_peak_367	22	.	2.13895	4.66746	2.22977
chr1	25256674	25257148	C7Y8YACXX_8_7965.sorted.filtered_peak_368	68	.	2.76423	9.61368	6.82060
chr1	25281598	25281965	C7Y8YACXX_8_7965.sorted.filtered_peak_369	44	.	2.85752	7.12985	4.49515
chr1	25291413	25292238	C7Y8YACXX_8_7965.sorted.filtered_peak_370	83	.	2.80847	11.26422	8.39418
chr1	25292992	25293353	C7Y8YACXX_8_7965.sorted.filtered_peak_371	13	.	1.85454	3.63847	1.33110
chr1	25311548	25311890	C7Y8YACXX_8_7965.sorted.filtered_peak_372	41	.	2.98085	6.80593	4.18123
chr1	25319241	25319550	C7Y8YACXX_8_7965.sorted.filtered_peak_373	28	.	2.70907	5.40397	2.88559
chr1	25348812	25349792	C7Y8YACXX_8_7965.sorted.filtered_peak_374	110	.	3.32456	14.11985	11.08409
chr1	25358678	25359123	C7Y8YACXX_8_7965.sorted.filtered_peak_375	54	.	2.72419	8.16993	5.44323
chr1	25390850	25391255	C7Y8YACXX_8_7965.sorted.filtered_peak_376	14	.	2.45334	3.76822	1.43556
chr1	25422105	25422396	C7Y8YACXX_8_7965.sorted.filtered_peak_377	30	.	2.54647	5.58187	3.04392
chr1	25425829	25426355	C7Y8YACXX_8_7965.sorted.filtered_peak_378	21	.	2.29268	4.53219	2.10389
chr1	25558743	25559939	C7Y8YACXX_8_7965.sorted.filtered_peak_379	70	.	3.20953	9.84683	7.07141
chr1	25565972	25566994	C7Y8YACXX_8_7965.sorted.filtered_peak_380	83	.	3.15797	11.21672	8.35998
chr1	25573060	25574472	C7Y8YACXX_8_7965.sorted.filtered_peak_381	105	.	3.04544	13.55394	10.56745
chr1	25594388	25594686	C7Y8YACXX_8_7965.sorted.filtered_peak_382	55	.	3.95867	8.27284	5.54674
chr1	25664738	25666014	C7Y8YACXX_8_7965.sorted.filtered_peak_383	110	.	4.34825	14.05218	11.07505
chr1	25756597	25757631	C7Y8YACXX_8_7965.sorted.filtered_peak_384	74	.	3.05960	10.31946	7.46767
chr1	25821223	25821551	C7Y8YACXX_8_7965.sorted.filtered_peak_385	16	.	2.72351	4.03229	1.66129
chr1	25829636	25829976	C7Y8YACXX_8_7965.sorted.filtered_peak_386	17	.	2.69089	4.10667	1.72760
chr1	25869866	25870215	C7Y8YACXX_8_7965.sorted.filtered_peak_387	51	.	3.25536	7.80005	5.10457
chr1	25889022	25889348	C7Y8YACXX_8_7965.sorted.filtered_peak_388	48	.	3.17435	7.54099	4.86372
chr1	25942748	25943356	C7Y8YACXX_8_7965.sorted.filtered_peak_389	67	.	2.98525	9.53905	6.74027
chr1	25968998	25969607	C7Y8YACXX_8_7965.sorted.filtered_peak_390	38	.	2.99305	6.46654	3.85782
chr1	26002520	26003057	C7Y8YACXX_8_7965.sorted.filtered_peak_391	28	.	2.95395	5.40779	2.88002
chr1	26101279	26101922	C7Y8YACXX_8_7965.sorted.filtered_peak_392	60	.	3.52662	8.76621	6.02273
chr1	26146021	26147386	C7Y8YACXX_8_7965.sorted.filtered_peak_393	34	.	2.55454	6.07112	3.48874
chr1	26185703	26186372	C7Y8YACXX_8_7965.sorted.filtered_peak_394	50	.	3.21469	7.67332	5.01601
chr1	26221875	26222163	C7Y8YACXX_8_7965.sorted.filtered_peak_395	55	.	3.37796	8.25283	5.51938
chr1	26231537	26232475	C7Y8YACXX_8_7965.sorted.filtered_peak_396	43	.	2.66306	7.04206	4.38534
chr1	26232768	26233273	C7Y8YACXX_8_7965.sorted.filtered_peak_397	54	.	2.85382	8.21587	5.49849
chr1	26317320	26317772	C7Y8YACXX_8_7965.sorted.filtered_peak_398	32	.	2.94547	5.84201	3.28212
chr1	26323797	26325210	C7Y8YACXX_8_7965.sorted.filtered_peak_399	135	.	3.62839	16.69188	13.59050
chr1	26361831	26362680	C7Y8YACXX_8_7965.sorted.filtered_peak_400	25	.	2.60222	5.02044	2.53439
chr1	26437351	26438924	C7Y8YACXX_8_7965.sorted.filtered_peak_401	99	.	3.27029	12.93392	9.98052
chr1	26452738	26453379	C7Y8YACXX_8_7965.sorted.filtered_peak_402	87	.	3.41383	11.62125	8.73393
chr1	26471421	26472058	C7Y8YACXX_8_7965.sorted.filtered_peak_403	22	.	2.76544	4.70079	2.25792
chr1	26496171	26496823	C7Y8YACXX_8_7965.sorted.filtered_peak_404	30	.	2.87223	5.62662	3.08442
chr1	26560263	26561422	C7Y8YACXX_8_7965.sorted.filtered_peak_405	171	.	4.08579	20.52065	17.19382
chr1	26602227	26603119	C7Y8YACXX_8_7965.sorted.filtered_peak_406	21	.	2.20697	4.52457	2.10396
chr1	26606206	26606753	C7Y8YACXX_8_7965.sorted.filtered_peak_407	30	.	2.27779	5.61675	3.07159
chr1	26611220	26611785	C7Y8YACXX_8_7965.sorted.filtered_peak_408	27	.	2.17849	5.31231	2.79510
chr1	26613900	26614184	C7Y8YACXX_8_7965.sorted.filtered_peak_409	48	.	2.58083	7.56712	4.88808
chr1	26632765	26633803	C7Y8YACXX_8_7965.sorted.filtered_peak_410	67	.	3.40306	9.53305	6.76152
chr1	26644144	26644603	C7Y8YACXX_8_7965.sorted.filtered_peak_411	31	.	2.49146	5.72702	3.17241
chr1	26662800	26663122	C7Y8YACXX_8_7965.sorted.filtered_peak_412	27	.	2.88574	5.24830	2.73155
chr1	26685335	26685784	C7Y8YACXX_8_7965.sorted.filtered_peak_413	18	.	2.52743	4.26538	1.87869
chr1	26690370	26690632	C7Y8YACXX_8_7965.sorted.filtered_peak_414	33	.	2.98041	5.93856	3.36175
chr1	26704619	26705337	C7Y8YACXX_8_7965.sorted.filtered_peak_415	154	.	4.24861	18.63950	15.40800
chr1	26710658	26711121	C7Y8YACXX_8_7965.sorted.filtered_peak_416	51	.	3.41073	7.82123	5.14459
chr1	26717797	26718171	C7Y8YACXX_8_7965.sorted.filtered_peak_417	17	.	2.62017	4.06281	1.71454
chr1	26758310	26759519	C7Y8YACXX_8_7965.sorted.filtered_peak_418	170	.	4.66388	20.29663	17.00728
chr1	26798860	26800236	C7Y8YACXX_8_7965.sorted.filtered_peak_419	75	.	2.81361	10.35480	7.53113
chr1	26826732	26828198	C7Y8YACXX_8_7965.sorted.filtered_peak_420	101	.	3.56089	13.14817	10.18485
chr1	26855992	26856593	C7Y8YACXX_8_7965.sorted.filtered_peak_421	21	.	2.56601	4.58959	2.14933
chr1	26868184	26869071	C7Y8YACXX_8_7965.sorted.filtered_peak_422	71	.	2.89117	9.93638	7.11790
chr1	26872101	26872503	C7Y8YACXX_8_7965.sorted.filtered_peak_423	32	.	2.39007	5.80613	3.24791
chr1	26946609	26948182	C7Y8YACXX_8_7965.sorted.filtered_peak_424	136	.	3.52167	16.81065	13.65331
chr1	27004023	27004549	C7Y8YACXX_8_7965.sorted.filtered_peak_425	26	.	3.03535	5.20040	2.69775
chr1	27018817	27019816	C7Y8YACXX_8_7965.sorted.filtered_peak_426	46	.	2.27895	7.30281	4.66539
chr1	27021824	27022505	C7Y8YACXX_8_7965.sorted.filtered_peak_427	74	.	2.50871	10.32758	7.49924
chr1	27060398	27060941	C7Y8YACXX_8_7965.sorted.filtered_peak_428	34	.	3.03335	6.04268	3.46840
chr1	27070381	27071030	C7Y8YACXX_8_7965.sorted.filtered_peak_429	111	.	3.70612	14.14365	11.15174
chr1	27113768	27114893	C7Y8YACXX_8_7965.sorted.filtered_peak_430	138	.	3.28733	17.01784	13.85428
chr1	27115438	27115868	C7Y8YACXX_8_7965.sorted.filtered_peak_431	21	.	1.98565	4.58246	2.13918
chr1	27125781	27126613	C7Y8YACXX_8_7965.sorted.filtered_peak_432	15	.	2.56436	3.93343	1.58435
chr1	27152767	27153291	C7Y8YACXX_8_7965.sorted.filtered_peak_433	17	.	2.28687	4.11327	1.73821
chr1	27159912	27160583	C7Y8YACXX_8_7965.sorted.filtered_peak_434	111	.	3.54920	14.13008	11.12389
chr1	27165527	27166086	C7Y8YACXX_8_7965.sorted.filtered_peak_435	20	.	2.58031	4.47039	2.04620
chr1	27191178	27192184	C7Y8YACXX_8_7965.sorted.filtered_peak_436	87	.	3.47155	11.61776	8.74696
chr1	27216418	27217182	C7Y8YACXX_8_7965.sorted.filtered_peak_437	63	.	3.43508	9.12600	6.33904
chr1	27226552	27227358	C7Y8YACXX_8_7965.sorted.filtered_peak_438	41	.	3.16464	6.68802	4.10056
chr1	27247670	27248891	C7Y8YACXX_8_7965.sorted.filtered_peak_439	92	.	3.64050	12.11993	9.24395
chr1	27319845	27320448	C7Y8YACXX_8_7965.sorted.filtered_peak_440	23	.	2.63650	4.77301	2.31603
chr1	27371040	27371556	C7Y8YACXX_8_7965.sorted.filtered_peak_441	19	.	2.64246	4.33021	1.94449
chr1	27438489	27438807	C7Y8YACXX_8_7965.sorted.filtered_peak_442	24	.	2.73582	4.89314	2.41974
chr1	27463590	27464060	C7Y8YACXX_8_7965.sorted.filtered_peak_443	26	.	2.68523	5.13969	2.64741
chr1	27480985	27482114	C7Y8YACXX_8_7965.sorted.filtered_peak_444	57	.	2.98927	8.45834	5.72266
chr1	27560002	27561388	C7Y8YACXX_8_7965.sorted.filtered_peak_445	114	.	3.41304	14.43827	11.45936
chr1	27611112	27611468	C7Y8YACXX_8_7965.sorted.filtered_peak_446	14	.	2.65454	3.83173	1.49045
chr1	27617343	27617869	C7Y8YACXX_8_7965.sorted.filtered_peak_447	14	.	2.63906	3.78199	1.44439
chr1	27648260	27649076	C7Y8YACXX_8_7965.sorted.filtered_peak_448	151	.	3.96821	18.37672	15.16798
chr1	27668184	27668802	C7Y8YACXX_8_7965.sorted.filtered_peak_449	17	.	2.41796	4.15617	1.77774
chr1	27669978	27670387	C7Y8YACXX_8_7965.sorted.filtered_peak_450	18	.	2.42586	4.27764	1.87752
chr1	27675703	27675972	C7Y8YACXX_8_7965.sorted.filtered_peak_451	21	.	2.71389	4.62781	2.18916
chr1	27683979	27684317	C7Y8YACXX_8_7965.sorted.filtered_peak_452	24	.	2.53488	4.92510	2.45026
chr1	27718765	27719229	C7Y8YACXX_8_7965.sorted.filtered_peak_453	40	.	2.76685	6.65646	4.03301
chr1	27744970	27745392	C7Y8YACXX_8_7965.sorted.filtered_peak_454	20	.	2.66109	4.49042	2.05919
chr1	27771805	27772389	C7Y8YACXX_8_7965.sorted.filtered_peak_455	11	.	2.51292	3.42429	1.14900
chr1	27816152	27817268	C7Y8YACXX_8_7965.sorted.filtered_peak_456	145	.	4.00827	17.72598	14.54647
chr1	27894916	27895326	C7Y8YACXX_8_7965.sorted.filtered_peak_457	53	.	3.12006	8.07877	5.36195
chr1	27930309	27931028	C7Y8YACXX_8_7965.sorted.filtered_peak_458	27	.	2.42601	5.26515	2.75040
chr1	27944617	27945390	C7Y8YACXX_8_7965.sorted.filtered_peak_459	43	.	3.18231	7.02853	4.38745
chr1	27959314	27959564	C7Y8YACXX_8_7965.sorted.filtered_peak_460	18	.	2.31593	4.25534	1.85182
chr1	27970249	27970723	C7Y8YACXX_8_7965.sorted.filtered_peak_461	34	.	3.09776	5.99355	3.43936
chr1	27986439	27987020	C7Y8YACXX_8_7965.sorted.filtered_peak_462	32	.	2.42270	5.74089	3.21069
chr1	27989257	27989931	C7Y8YACXX_8_7965.sorted.filtered_peak_463	47	.	2.65847	7.37165	4.70255
chr1	27998446	27999223	C7Y8YACXX_8_7965.sorted.filtered_peak_464	72	.	3.42710	10.08770	7.26928
chr1	28051821	28053077	C7Y8YACXX_8_7965.sorted.filtered_peak_465	153	.	4.01502	18.58312	15.39653
chr1	28099158	28100386	C7Y8YACXX_8_7965.sorted.filtered_peak_466	139	.	3.77798	17.06534	13.90889
chr1	28156971	28157671	C7Y8YACXX_8_7965.sorted.filtered_peak_467	75	.	3.60079	10.42573	7.58951
chr1	28184522	28184781	C7Y8YACXX_8_7965.sorted.filtered_peak_468	36	.	3.31777	6.24916	3.64827
chr1	28195422	28196160	C7Y8YACXX_8_7965.sorted.filtered_peak_469	22	.	2.56713	4.72027	2.27875
chr1	28199597	28199957	C7Y8YACXX_8_7965.sorted.filtered_peak_470	14	.	2.25888	3.78566	1.45127
chr1	28213766	28214168	C7Y8YACXX_8_7965.sorted.filtered_peak_471	38	.	2.85886	6.45041	3.86102
chr1	28240665	28241554	C7Y8YACXX_8_7965.sorted.filtered_peak_472	193	.	4.76998	22.71272	19.30044
chr1	28286248	28286631	C7Y8YACXX_8_7965.sorted.filtered_peak_473	50	.	3.21143	7.73675	5.03991
chr1	28354072	28354335	C7Y8YACXX_8_7965.sorted.filtered_peak_474	17	.	2.76210	4.14730	1.75946
chr1	28382747	28382997	C7Y8YACXX_8_7965.sorted.filtered_peak_475	18	.	2.60998	4.25261	1.84668
chr1	28414465	28415490	C7Y8YACXX_8_7965.sorted.filtered_peak_476	102	.	3.61764	13.18000	10.21765
chr1	28495785	28496221	C7Y8YACXX_8_7965.sorted.filtered_peak_477	102	.	4.25143	13.25613	10.27189
chr1	28499126	28499426	C7Y8YACXX_8_7965.sorted.filtered_peak_478	22	.	2.52406	4.71874	2.25756
chr1	28525895	28527027	C7Y8YACXX_8_7965.sorted.filtered_peak_479	37	.	3.01066	6.29569	3.72312
chr1	28535526	28535935	C7Y8YACXX_8_7965.sorted.filtered_peak_480	23	.	2.92949	4.74039	2.30150
chr1	28559198	28559703	C7Y8YACXX_8_7965.sorted.filtered_peak_481	37	.	2.61558	6.33857	3.75473
chr1	28562325	28563044	C7Y8YACXX_8_7965.sorted.filtered_peak_482	94	.	3.48839	12.38337	9.46124
chr1	28573022	28573337	C7Y8YACXX_8_7965.sorted.filtered_peak_483	17	.	2.04204	4.10276	1.72814
chr1	28573566	28574200	C7Y8YACXX_8_7965.sorted.filtered_peak_484	141	.	3.73940	17.29453	14.12973
chr1	28574685	28575310	C7Y8YACXX_8_7965.sorted.filtered_peak_485	17	.	2.06354	4.11843	1.73830
chr1	28582691	28583267	C7Y8YACXX_8_7965.sorted.filtered_peak_486	55	.	2.93623	8.29883	5.56398
chr1	28585484	28586308	C7Y8YACXX_8_7965.sorted.filtered_peak_487	126	.	3.76105	15.71389	12.67692
chr1	28655235	28655805	C7Y8YACXX_8_7965.sorted.filtered_peak_488	235	.	5.26076	27.15519	23.52097
chr1	28695824	28696756	C7Y8YACXX_8_7965.sorted.filtered_peak_489	57	.	3.40221	8.42813	5.72338
chr1	28776551	28776810	C7Y8YACXX_8_7965.sorted.filtered_peak_490	36	.	3.33065	6.21471	3.62057
chr1	28822999	28823580	C7Y8YACXX_8_7965.sorted.filtered_peak_491	20	.	2.74794	4.50299	2.07371
chr1	28832214	28833216	C7Y8YACXX_8_7965.sorted.filtered_peak_492	99	.	3.10843	12.90678	9.98211
chr1	28844331	28845464	C7Y8YACXX_8_7965.sorted.filtered_peak_493	50	.	2.95222	7.66993	5.01074
chr1	28879112	28880292	C7Y8YACXX_8_7965.sorted.filtered_peak_494	124	.	3.96983	15.53155	12.45679
chr1	28907252	28908933	C7Y8YACXX_8_7965.sorted.filtered_peak_495	86	.	2.97586	11.53244	8.68134
chr1	28968808	28970233	C7Y8YACXX_8_7965.sorted.filtered_peak_496	102	.	3.21990	13.17359	10.24525
chr1	28974463	28975817	C7Y8YACXX_8_7965.sorted.filtered_peak_497	139	.	3.70245	17.11379	13.95800
chr1	28994695	28996538	C7Y8YACXX_8_7965.sorted.filtered_peak_498	59	.	2.88224	8.73663	5.98737
chr1	29062902	29064333	C7Y8YACXX_8_7965.sorted.filtered_peak_499	105	.	3.44562	13.54353	10.54489
chr1	29101791	29102302	C7Y8YACXX_8_7965.sorted.filtered_peak_500	20	.	2.66460	4.45195	2.03336
chr1	29111485	29111924	C7Y8YACXX_8_7965.sorted.filtered_peak_501	19	.	2.79935	4.30434	1.91756
chr1	29203700	29204067	C7Y8YACXX_8_7965.sorted.filtered_peak_502	37	.	3.36441	6.32965	3.72872
chr1	29213238	29214228	C7Y8YACXX_8_7965.sorted.filtered_peak_503	40	.	2.66292	6.60670	4.04626
chr1	29240469	29242089	C7Y8YACXX_8_7965.sorted.filtered_peak_504	60	.	2.96102	8.73630	6.04755
chr1	29253249	29253791	C7Y8YACXX_8_7965.sorted.filtered_peak_505	110	.	4.18620	14.03881	11.03252
chr1	29507607	29508936	C7Y8YACXX_8_7965.sorted.filtered_peak_506	144	.	3.64830	17.66868	14.47896
chr1	29557237	29557696	C7Y8YACXX_8_7965.sorted.filtered_peak_507	88	.	3.69616	11.70446	8.81253
chr1	29562759	29563110	C7Y8YACXX_8_7965.sorted.filtered_peak_508	15	.	2.30593	3.91808	1.58305
chr1	30664020	30664580	C7Y8YACXX_8_7965.sorted.filtered_peak_509	28	.	2.68480	5.30980	2.83739
chr1	30755891	30756407	C7Y8YACXX_8_7965.sorted.filtered_peak_510	30	.	2.57274	5.61875	3.08099
chr1	31190849	31192325	C7Y8YACXX_8_7965.sorted.filtered_peak_511	145	.	3.18718	17.70801	14.51172
chr1	31216475	31217116	C7Y8YACXX_8_7965.sorted.filtered_peak_512	42	.	2.50691	6.84196	4.21013
chr1	31229277	31230160	C7Y8YACXX_8_7965.sorted.filtered_peak_513	32	.	2.33422	5.80322	3.29172
chr1	31252464	31252791	C7Y8YACXX_8_7965.sorted.filtered_peak_514	26	.	2.79641	5.13420	2.64853
chr1	31274591	31274932	C7Y8YACXX_8_7965.sorted.filtered_peak_515	15	.	2.46823	3.84831	1.50205
chr1	31402181	31402580	C7Y8YACXX_8_7965.sorted.filtered_peak_516	20	.	2.73205	4.48342	2.05171
chr1	31482853	31483146	C7Y8YACXX_8_7965.sorted.filtered_peak_517	20	.	2.54260	4.43982	2.01668
chr1	31538060	31538972	C7Y8YACXX_8_7965.sorted.filtered_peak_518	98	.	3.49755	12.73663	9.80973
chr1	31627293	31628504	C7Y8YACXX_8_7965.sorted.filtered_peak_519	47	.	3.17847	7.39601	4.73487
chr1	31643554	31644017	C7Y8YACXX_8_7965.sorted.filtered_peak_520	16	.	2.72019	4.02478	1.65517
chr1	31769289	31770423	C7Y8YACXX_8_7965.sorted.filtered_peak_521	124	.	3.84631	15.52802	12.48480
chr1	31886308	31886730	C7Y8YACXX_8_7965.sorted.filtered_peak_522	11	.	2.40086	3.47001	1.19498
chr1	31971611	31971987	C7Y8YACXX_8_7965.sorted.filtered_peak_523	15	.	2.66205	3.85011	1.50345
chr1	32014574	32015074	C7Y8YACXX_8_7965.sorted.filtered_peak_524	26	.	2.75815	5.20004	2.69724
chr1	32109903	32110968	C7Y8YACXX_8_7965.sorted.filtered_peak_525	131	.	3.60154	16.28734	13.18232
chr1	32253947	32255066	C7Y8YACXX_8_7965.sorted.filtered_peak_526	21	.	2.32667	4.63347	2.18712
chr1	32292425	32293078	C7Y8YACXX_8_7965.sorted.filtered_peak_527	14	.	2.58351	3.81835	1.49261
chr1	32338488	32338787	C7Y8YACXX_8_7965.sorted.filtered_peak_528	24	.	2.96468	4.93708	2.45992
chr1	32354784	32355369	C7Y8YACXX_8_7965.sorted.filtered_peak_529	26	.	2.98633	5.11679	2.62096
chr1	32403345	32404422	C7Y8YACXX_8_7965.sorted.filtered_peak_530	81	.	2.75486	11.02724	8.15646
chr1	32405517	32405914	C7Y8YACXX_8_7965.sorted.filtered_peak_531	43	.	2.21696	6.99989	4.35100
chr1	32409330	32410528	C7Y8YACXX_8_7965.sorted.filtered_peak_532	37	.	2.46677	6.33412	3.75296
chr1	32421631	32422153	C7Y8YACXX_8_7965.sorted.filtered_peak_533	31	.	2.85254	5.74982	3.19484
chr1	32429780	32430132	C7Y8YACXX_8_7965.sorted.filtered_peak_534	50	.	3.74796	7.74618	5.04435
chr1	32447239	32447753	C7Y8YACXX_8_7965.sorted.filtered_peak_535	16	.	2.46438	3.99085	1.63004
chr1	32478868	32480388	C7Y8YACXX_8_7965.sorted.filtered_peak_536	142	.	3.26145	17.42415	14.28825
chr1	32537851	32539249	C7Y8YACXX_8_7965.sorted.filtered_peak_537	126	.	3.45832	15.71431	12.67087
chr1	32573423	32574461	C7Y8YACXX_8_7965.sorted.filtered_peak_538	83	.	3.54754	11.23646	8.34203
chr1	32645009	32646235	C7Y8YACXX_8_7965.sorted.filtered_peak_539	125	.	3.64182	15.66258	12.59126
chr1	32665967	32666514	C7Y8YACXX_8_7965.sorted.filtered_peak_540	42	.	2.64131	6.90770	4.28627
chr1	32666868	32667335	C7Y8YACXX_8_7965.sorted.filtered_peak_541	16	.	2.09364	3.99818	1.63152
chr1	32671042	32671397	C7Y8YACXX_8_7965.sorted.filtered_peak_542	48	.	2.86908	7.56181	4.88000
chr1	32687570	32688412	C7Y8YACXX_8_7965.sorted.filtered_peak_543	81	.	3.60887	10.97535	8.14322
chr1	32706345	32707142	C7Y8YACXX_8_7965.sorted.filtered_peak_544	13	.	2.56081	3.70975	1.38857
chr1	32715504	32716837	C7Y8YACXX_8_7965.sorted.filtered_peak_545	50	.	2.55729	7.64250	5.00445
chr1	32757147	32758095	C7Y8YACXX_8_7965.sorted.filtered_peak_546	115	.	4.20198	14.61157	11.57112
chr1	32800789	32801065	C7Y8YACXX_8_7965.sorted.filtered_peak_547	16	.	2.12926	4.06681	1.69362
chr1	32801764	32802014	C7Y8YACXX_8_7965.sorted.filtered_peak_548	21	.	2.26009	4.63777	2.19165
chr1	32816437	32817621	C7Y8YACXX_8_7965.sorted.filtered_peak_549	66	.	3.16589	9.45011	6.69372
chr1	32837770	32838166	C7Y8YACXX_8_7965.sorted.filtered_peak_550	73	.	3.94023	10.14596	7.32935
chr1	32859688	32860599	C7Y8YACXX_8_7965.sorted.filtered_peak_551	169	.	4.48022	20.21813	16.90255
chr1	32879584	32880036	C7Y8YACXX_8_7965.sorted.filtered_peak_552	15	.	2.66096	3.84787	1.50196
chr1	32966271	32966760	C7Y8YACXX_8_7965.sorted.filtered_peak_553	15	.	2.61432	3.93297	1.58217
chr1	32986011	32986268	C7Y8YACXX_8_7965.sorted.filtered_peak_554	35	.	3.36170	6.13753	3.54566
chr1	33093243	33093662	C7Y8YACXX_8_7965.sorted.filtered_peak_555	17	.	2.74023	4.17289	1.78051
chr1	33115801	33117369	C7Y8YACXX_8_7965.sorted.filtered_peak_556	133	.	3.50856	16.40709	13.30160
chr1	33160514	33160902	C7Y8YACXX_8_7965.sorted.filtered_peak_557	20	.	2.86155	4.45817	2.03564
chr1	33177770	33178227	C7Y8YACXX_8_7965.sorted.filtered_peak_558	64	.	3.95793	9.21198	6.45290
chr1	33264422	33265072	C7Y8YACXX_8_7965.sorted.filtered_peak_559	107	.	4.24075	13.75063	10.73343
chr1	33266736	33267098	C7Y8YACXX_8_7965.sorted.filtered_peak_560	34	.	2.81977	6.02589	3.45318
chr1	33282630	33283988	C7Y8YACXX_8_7965.sorted.filtered_peak_561	105	.	3.24721	13.54088	10.59055
chr1	33284436	33284732	C7Y8YACXX_8_7965.sorted.filtered_peak_562	34	.	2.37767	6.03146	3.47106
chr1	33429558	33430744	C7Y8YACXX_8_7965.sorted.filtered_peak_563	58	.	2.91004	8.51029	5.80346
chr1	33446682	33447036	C7Y8YACXX_8_7965.sorted.filtered_peak_564	26	.	2.54780	5.19250	2.68669
chr1	33501842	33502202	C7Y8YACXX_8_7965.sorted.filtered_peak_565	19	.	2.33056	4.34874	1.93942
chr1	33502423	33502853	C7Y8YACXX_8_7965.sorted.filtered_peak_566	116	.	4.10768	14.69236	11.63868
chr1	33511271	33511858	C7Y8YACXX_8_7965.sorted.filtered_peak_567	28	.	2.82215	5.34001	2.82575
chr1	33546490	33546945	C7Y8YACXX_8_7965.sorted.filtered_peak_568	38	.	2.95700	6.47144	3.86823
chr1	33564819	33565533	C7Y8YACXX_8_7965.sorted.filtered_peak_569	90	.	3.55092	12.00932	9.09146
chr1	33592609	33593589	C7Y8YACXX_8_7965.sorted.filtered_peak_570	168	.	3.87040	20.12235	16.84949
chr1	33646455	33647275	C7Y8YACXX_8_7965.sorted.filtered_peak_571	17	.	2.33864	4.13459	1.75663
chr1	33722075	33722628	C7Y8YACXX_8_7965.sorted.filtered_peak_572	18	.	2.48039	4.22827	1.82855
chr1	33814758	33816101	C7Y8YACXX_8_7965.sorted.filtered_peak_573	49	.	2.79172	7.59374	4.95097
chr1	33896621	33896965	C7Y8YACXX_8_7965.sorted.filtered_peak_574	26	.	2.77654	5.10951	2.62959
chr1	33937832	33938294	C7Y8YACXX_8_7965.sorted.filtered_peak_575	33	.	2.71642	5.87851	3.32231
chr1	35318408	35318823	C7Y8YACXX_8_7965.sorted.filtered_peak_576	21	.	2.54340	4.60058	2.16096
chr1	35325081	35325664	C7Y8YACXX_8_7965.sorted.filtered_peak_577	95	.	3.55098	12.48207	9.55074
chr1	35331767	35332266	C7Y8YACXX_8_7965.sorted.filtered_peak_578	32	.	2.62323	5.81297	3.25411
chr1	35450176	35451126	C7Y8YACXX_8_7965.sorted.filtered_peak_579	32	.	2.98312	5.83643	3.29430
chr1	35496791	35497752	C7Y8YACXX_8_7965.sorted.filtered_peak_580	119	.	4.04096	14.98630	11.93053
chr1	35544601	35545395	C7Y8YACXX_8_7965.sorted.filtered_peak_581	72	.	3.86407	10.00024	7.20701
chr1	35657430	35659256	C7Y8YACXX_8_7965.sorted.filtered_peak_582	94	.	2.99729	12.36736	9.45544
chr1	35667693	35668044	C7Y8YACXX_8_7965.sorted.filtered_peak_583	27	.	3.03724	5.27262	2.76704
chr1	35734046	35734603	C7Y8YACXX_8_7965.sorted.filtered_peak_584	38	.	2.80870	6.45934	3.86905
chr1	35896849	35897304	C7Y8YACXX_8_7965.sorted.filtered_peak_585	39	.	3.02386	6.57380	3.95974
chr1	35964923	35965961	C7Y8YACXX_8_7965.sorted.filtered_peak_586	44	.	2.91378	7.03941	4.43103
chr1	35971500	35972297	C7Y8YACXX_8_7965.sorted.filtered_peak_587	71	.	3.35705	9.96859	7.14823
chr1	36004952	36005548	C7Y8YACXX_8_7965.sorted.filtered_peak_588	18	.	2.48137	4.20187	1.81760
chr1	36022627	36023486	C7Y8YACXX_8_7965.sorted.filtered_peak_589	81	.	3.06643	11.01795	8.18557
chr1	36106824	36107536	C7Y8YACXX_8_7965.sorted.filtered_peak_590	75	.	3.50806	10.34875	7.52185
chr1	36184376	36184723	C7Y8YACXX_8_7965.sorted.filtered_peak_591	29	.	2.78826	5.49170	2.96024
chr1	36192515	36192843	C7Y8YACXX_8_7965.sorted.filtered_peak_592	25	.	2.88787	4.98692	2.51000
chr1	36234754	36235914	C7Y8YACXX_8_7965.sorted.filtered_peak_593	91	.	3.69212	12.09802	9.16852
chr1	36348504	36349089	C7Y8YACXX_8_7965.sorted.filtered_peak_594	68	.	3.33448	9.60653	6.81306
chr1	36396034	36397236	C7Y8YACXX_8_7965.sorted.filtered_peak_595	81	.	3.26638	11.05761	8.19756
chr1	36488679	36489478	C7Y8YACXX_8_7965.sorted.filtered_peak_596	27	.	2.97794	5.25620	2.75928
chr1	36553907	36555261	C7Y8YACXX_8_7965.sorted.filtered_peak_597	57	.	2.68139	8.41195	5.71603
chr1	36614728	36615707	C7Y8YACXX_8_7965.sorted.filtered_peak_598	141	.	3.38736	17.35502	14.18593
chr1	36616316	36616759	C7Y8YACXX_8_7965.sorted.filtered_peak_599	13	.	1.85619	3.66205	1.36339
chr1	36621335	36621849	C7Y8YACXX_8_7965.sorted.filtered_peak_600	45	.	2.52233	7.20334	4.54634
chr1	36626623	36627200	C7Y8YACXX_8_7965.sorted.filtered_peak_601	15	.	2.12197	3.92670	1.57881
chr1	36653753	36654038	C7Y8YACXX_8_7965.sorted.filtered_peak_602	29	.	3.17605	5.44562	2.91285
chr1	36689026	36690606	C7Y8YACXX_8_7965.sorted.filtered_peak_603	142	.	3.55200	17.47898	14.28291
chr1	36771843	36772848	C7Y8YACXX_8_7965.sorted.filtered_peak_604	47	.	3.04465	7.37368	4.70731
chr1	36789085	36789502	C7Y8YACXX_8_7965.sorted.filtered_peak_605	12	.	2.12532	3.49759	1.23191
chr1	36808372	36808623	C7Y8YACXX_8_7965.sorted.filtered_peak_606	22	.	2.71605	4.70974	2.25683
chr1	36839427	36840409	C7Y8YACXX_8_7965.sorted.filtered_peak_607	32	.	2.62908	5.78725	3.25049
chr1	36850456	36852373	C7Y8YACXX_8_7965.sorted.filtered_peak_608	112	.	3.07963	14.19078	11.20516
chr1	36862919	36863832	C7Y8YACXX_8_7965.sorted.filtered_peak_609	62	.	3.30956	8.95321	6.20637
chr1	36886332	36886759	C7Y8YACXX_8_7965.sorted.filtered_peak_610	31	.	3.10177	5.68584	3.13804
chr1	36915811	36916510	C7Y8YACXX_8_7965.sorted.filtered_peak_611	113	.	4.36941	14.39458	11.39813
chr1	36929794	36930596	C7Y8YACXX_8_7965.sorted.filtered_peak_612	43	.	2.88342	6.97232	4.35767
chr1	37939687	37940351	C7Y8YACXX_8_7965.sorted.filtered_peak_613	33	.	2.16944	5.94637	3.38600
chr1	37980058	37980935	C7Y8YACXX_8_7965.sorted.filtered_peak_614	87	.	3.78844	11.59731	8.71564
chr1	38019707	38020080	C7Y8YACXX_8_7965.sorted.filtered_peak_615	59	.	3.49043	8.71014	5.96466
chr1	38061143	38062005	C7Y8YACXX_8_7965.sorted.filtered_peak_616	99	.	3.98351	12.87444	9.93323
chr1	38156020	38156565	C7Y8YACXX_8_7965.sorted.filtered_peak_617	105	.	2.99616	13.54755	10.55177
chr1	38157244	38158364	C7Y8YACXX_8_7965.sorted.filtered_peak_618	83	.	2.72649	11.23557	8.39382
chr1	38164708	38164967	C7Y8YACXX_8_7965.sorted.filtered_peak_619	15	.	2.40000	3.91682	1.58246
chr1	38273335	38274379	C7Y8YACXX_8_7965.sorted.filtered_peak_620	35	.	2.57279	6.13454	3.55238
chr1	38324976	38326199	C7Y8YACXX_8_7965.sorted.filtered_peak_621	80	.	3.46425	10.84135	8.00005
chr1	38396256	38396609	C7Y8YACXX_8_7965.sorted.filtered_peak_622	15	.	2.34575	3.88960	1.55852
chr1	38397227	38397719	C7Y8YACXX_8_7965.sorted.filtered_peak_623	61	.	3.40172	8.82976	6.10341
chr1	38412577	38412882	C7Y8YACXX_8_7965.sorted.filtered_peak_624	24	.	2.75651	4.89163	2.41639
chr1	38455058	38456101	C7Y8YACXX_8_7965.sorted.filtered_peak_625	119	.	4.03953	15.00270	11.95142
chr1	38461569	38462112	C7Y8YACXX_8_7965.sorted.filtered_peak_626	17	.	2.34288	4.15595	1.77329
chr1	38478019	38478747	C7Y8YACXX_8_7965.sorted.filtered_peak_627	93	.	3.41676	12.31788	9.38811
chr1	38495728	38496049	C7Y8YACXX_8_7965.sorted.filtered_peak_628	38	.	2.87342	6.50957	3.89671
chr1	39024830	39025546	C7Y8YACXX_8_7965.sorted.filtered_peak_629	43	.	2.77901	6.98762	4.37205
chr1	39324676	39326097	C7Y8YACXX_8_7965.sorted.filtered_peak_630	112	.	3.49573	14.26813	11.26852
chr1	39338326	39339626	C7Y8YACXX_8_7965.sorted.filtered_peak_631	119	.	3.55953	15.00535	11.97499
chr1	39456358	39457262	C7Y8YACXX_8_7965.sorted.filtered_peak_632	104	.	3.75547	13.38380	10.41301
chr1	39491543	39492631	C7Y8YACXX_8_7965.sorted.filtered_peak_633	64	.	3.80219	9.27698	6.49961
chr1	39570993	39571557	C7Y8YACXX_8_7965.sorted.filtered_peak_634	19	.	2.38389	4.34613	1.93345
chr1	39649345	39650102	C7Y8YACXX_8_7965.sorted.filtered_peak_635	32	.	2.79534	5.79448	3.25578
chr1	39657825	39658379	C7Y8YACXX_8_7965.sorted.filtered_peak_636	28	.	2.45285	5.40430	2.87454
chr1	39662054	39662773	C7Y8YACXX_8_7965.sorted.filtered_peak_637	21	.	2.31034	4.59785	2.16402
chr1	39670016	39670669	C7Y8YACXX_8_7965.sorted.filtered_peak_638	18	.	2.41453	4.22008	1.83678
chr1	39670926	39671761	C7Y8YACXX_8_7965.sorted.filtered_peak_639	36	.	2.90728	6.24468	3.67797
chr1	39680412	39681076	C7Y8YACXX_8_7965.sorted.filtered_peak_640	33	.	2.89791	5.89864	3.33155
chr1	39681346	39681604	C7Y8YACXX_8_7965.sorted.filtered_peak_641	23	.	2.66878	4.78473	2.31511
chr1	39696395	39696764	C7Y8YACXX_8_7965.sorted.filtered_peak_642	30	.	3.20328	5.59548	3.05596
chr1	39874110	39874802	C7Y8YACXX_8_7965.sorted.filtered_peak_643	64	.	3.23067	9.20339	6.43423
chr1	39956858	39957480	C7Y8YACXX_8_7965.sorted.filtered_peak_644	28	.	3.00481	5.29738	2.82464
chr1	40041290	40041562	C7Y8YACXX_8_7965.sorted.filtered_peak_645	20	.	2.27439	4.53214	2.09100
chr1	40041897	40042776	C7Y8YACXX_8_7965.sorted.filtered_peak_646	45	.	2.77507	7.22616	4.58714
chr1	40071784	40072074	C7Y8YACXX_8_7965.sorted.filtered_peak_647	14	.	2.62357	3.75694	1.44367
chr1	40075381	40075631	C7Y8YACXX_8_7965.sorted.filtered_peak_648	24	.	3.01036	4.91710	2.44108
chr1	40105165	40105528	C7Y8YACXX_8_7965.sorted.filtered_peak_649	38	.	3.27962	6.48504	3.87399
chr1	40156905	40157518	C7Y8YACXX_8_7965.sorted.filtered_peak_650	19	.	2.47522	4.40672	1.99416
chr1	40185809	40186059	C7Y8YACXX_8_7965.sorted.filtered_peak_651	26	.	3.03809	5.17809	2.67190
chr1	40204271	40204857	C7Y8YACXX_8_7965.sorted.filtered_peak_652	71	.	3.62788	10.01788	7.19944
chr1	40254693	40255161	C7Y8YACXX_8_7965.sorted.filtered_peak_653	16	.	2.72970	4.06349	1.69538
chr1	40264685	40265095	C7Y8YACXX_8_7965.sorted.filtered_peak_654	32	.	3.12335	5.83324	3.28427
chr1	40311220	40311517	C7Y8YACXX_8_7965.sorted.filtered_peak_655	29	.	2.78978	5.47775	2.94244
chr1	40348800	40349357	C7Y8YACXX_8_7965.sorted.filtered_peak_656	114	.	4.29371	14.44289	11.41118
chr1	40391773	40392071	C7Y8YACXX_8_7965.sorted.filtered_peak_657	12	.	2.47626	3.52216	1.24416
chr1	40420134	40420538	C7Y8YACXX_8_7965.sorted.filtered_peak_658	16	.	2.47251	3.97329	1.61568
chr1	40439104	40439480	C7Y8YACXX_8_7965.sorted.filtered_peak_659	22	.	2.86127	4.68857	2.23831
chr1	40461507	40461813	C7Y8YACXX_8_7965.sorted.filtered_peak_660	32	.	3.27527	5.77460	3.21478
chr1	40505119	40506837	C7Y8YACXX_8_7965.sorted.filtered_peak_661	129	.	3.17832	16.02930	12.91889
chr1	40525015	40525788	C7Y8YACXX_8_7965.sorted.filtered_peak_662	32	.	2.82479	5.84706	3.29185
chr1	40562599	40563355	C7Y8YACXX_8_7965.sorted.filtered_peak_663	43	.	3.02115	6.98157	4.34651
chr1	40618749	40619063	C7Y8YACXX_8_7965.sorted.filtered_peak_664	29	.	2.99628	5.47235	2.96195
chr1	40626667	40627610	C7Y8YACXX_8_7965.sorted.filtered_peak_665	76	.	3.38353	10.43391	7.60246
chr1	40707308	40707685	C7Y8YACXX_8_7965.sorted.filtered_peak_666	33	.	3.00415	5.91630	3.36521
chr1	40723125	40724207	C7Y8YACXX_8_7965.sorted.filtered_peak_667	114	.	3.53421	14.43670	11.41954
chr1	40741814	40742078	C7Y8YACXX_8_7965.sorted.filtered_peak_668	15	.	2.65771	3.84782	1.51024
chr1	40780953	40781261	C7Y8YACXX_8_7965.sorted.filtered_peak_669	45	.	3.00232	7.26208	4.59289
chr1	40804452	40804900	C7Y8YACXX_8_7965.sorted.filtered_peak_670	16	.	2.50405	3.97598	1.61567
chr1	40839044	40840599	C7Y8YACXX_8_7965.sorted.filtered_peak_671	46	.	2.63731	7.25627	4.61577
chr1	40851141	40851931	C7Y8YACXX_8_7965.sorted.filtered_peak_672	74	.	2.87019	10.30871	7.48255
chr1	40870540	40870790	C7Y8YACXX_8_7965.sorted.filtered_peak_673	27	.	2.73527	5.25267	2.74445
chr1	40904141	40904391	C7Y8YACXX_8_7965.sorted.filtered_peak_674	11	.	2.49641	3.37772	1.11078
chr1	40915420	40916158	C7Y8YACXX_8_7965.sorted.filtered_peak_675	95	.	3.81180	12.46972	9.54206
chr1	40942876	40943935	C7Y8YACXX_8_7965.sorted.filtered_peak_676	13	.	2.39720	3.62451	1.31602
chr1	40973949	40974545	C7Y8YACXX_8_7965.sorted.filtered_peak_677	36	.	3.17178	6.27287	3.69959
chr1	40974777	40975112	C7Y8YACXX_8_7965.sorted.filtered_peak_678	16	.	2.60598	4.07436	1.69917
chr1	40996881	40997904	C7Y8YACXX_8_7965.sorted.filtered_peak_679	76	.	3.51814	10.45722	7.66429
chr1	41078055	41078305	C7Y8YACXX_8_7965.sorted.filtered_peak_680	25	.	2.98325	5.07140	2.58159
chr1	41131196	41131631	C7Y8YACXX_8_7965.sorted.filtered_peak_681	50	.	3.09759	7.75128	5.05444
chr1	41157078	41158139	C7Y8YACXX_8_7965.sorted.filtered_peak_682	79	.	3.07965	10.83079	7.97254
chr1	41174306	41175354	C7Y8YACXX_8_7965.sorted.filtered_peak_683	61	.	3.21231	8.94745	6.17874
chr1	41267994	41268705	C7Y8YACXX_8_7965.sorted.filtered_peak_684	30	.	2.68002	5.51722	3.00280
chr1	41315673	41315950	C7Y8YACXX_8_7965.sorted.filtered_peak_685	38	.	3.00764	6.48486	3.86162
chr1	41327856	41328569	C7Y8YACXX_8_7965.sorted.filtered_peak_686	120	.	4.05827	15.11349	12.07616
chr1	41417841	41418091	C7Y8YACXX_8_7965.sorted.filtered_peak_687	19	.	2.74044	4.37102	1.96310
chr1	41445103	41446229	C7Y8YACXX_8_7965.sorted.filtered_peak_688	115	.	3.55616	14.58377	11.57754
chr1	41469307	41469633	C7Y8YACXX_8_7965.sorted.filtered_peak_689	42	.	3.12815	6.87303	4.23491
chr1	41733926	41734203	C7Y8YACXX_8_7965.sorted.filtered_peak_690	20	.	2.80057	4.51552	2.08985
chr1	41826636	41827392	C7Y8YACXX_8_7965.sorted.filtered_peak_691	39	.	2.62192	6.48084	3.90135
chr1	42039816	42040140	C7Y8YACXX_8_7965.sorted.filtered_peak_692	27	.	2.77576	5.27641	2.76194
chr1	42139023	42139441	C7Y8YACXX_8_7965.sorted.filtered_peak_693	39	.	2.76300	6.50686	3.90379
chr1	42149367	42150108	C7Y8YACXX_8_7965.sorted.filtered_peak_694	21	.	2.32086	4.52694	2.11088
chr1	42194299	42194763	C7Y8YACXX_8_7965.sorted.filtered_peak_695	11	.	2.14373	3.44951	1.19339
chr1	42217060	42217310	C7Y8YACXX_8_7965.sorted.filtered_peak_696	24	.	2.65391	4.89544	2.42710
chr1	42257417	42257841	C7Y8YACXX_8_7965.sorted.filtered_peak_697	17	.	2.51426	4.18212	1.78851
chr1	42268571	42269126	C7Y8YACXX_8_7965.sorted.filtered_peak_698	39	.	2.75005	6.57510	3.98366
chr1	42328478	42328755	C7Y8YACXX_8_7965.sorted.filtered_peak_699	22	.	2.67759	4.68364	2.22613
chr1	42357150	42357934	C7Y8YACXX_8_7965.sorted.filtered_peak_700	21	.	2.50400	4.53273	2.10212
chr1	42363843	42364217	C7Y8YACXX_8_7965.sorted.filtered_peak_701	39	.	2.97376	6.55371	3.94996
chr1	42381857	42382137	C7Y8YACXX_8_7965.sorted.filtered_peak_702	20	.	2.28925	4.51812	2.08510
chr1	42385670	42386075	C7Y8YACXX_8_7965.sorted.filtered_peak_703	25	.	2.47424	5.08621	2.59980
chr1	42500734	42502111	C7Y8YACXX_8_7965.sorted.filtered_peak_704	78	.	3.11865	10.65754	7.85484
chr1	42783155	42783492	C7Y8YACXX_8_7965.sorted.filtered_peak_705	12	.	2.37807	3.58808	1.29656
chr1	42785738	42785988	C7Y8YACXX_8_7965.sorted.filtered_peak_706	29	.	2.90220	5.46734	2.92887
chr1	42800150	42801553	C7Y8YACXX_8_7965.sorted.filtered_peak_707	77	.	3.15917	10.55367	7.71529
chr1	42921516	42922763	C7Y8YACXX_8_7965.sorted.filtered_peak_708	83	.	3.34419	11.27894	8.39601
chr1	42928473	42929208	C7Y8YACXX_8_7965.sorted.filtered_peak_709	123	.	4.11781	15.41958	12.35489
chr1	42999190	42999508	C7Y8YACXX_8_7965.sorted.filtered_peak_710	16	.	2.70354	3.97607	1.61332
chr1	43123600	43124418	C7Y8YACXX_8_7965.sorted.filtered_peak_711	100	.	3.95226	13.02426	10.05727
chr1	43147489	43148181	C7Y8YACXX_8_7965.sorted.filtered_peak_712	118	.	3.64094	14.83928	11.81228
chr1	43232029	43233516	C7Y8YACXX_8_7965.sorted.filtered_peak_713	134	.	3.48365	16.50371	13.40319
chr1	43282312	43283527	C7Y8YACXX_8_7965.sorted.filtered_peak_714	160	.	4.19641	19.27732	16.01554
chr1	43311768	43312500	C7Y8YACXX_8_7965.sorted.filtered_peak_715	48	.	2.82489	7.52308	4.86469
chr1	43389680	43390491	C7Y8YACXX_8_7965.sorted.filtered_peak_716	99	.	3.47363	12.95416	9.98410
chr1	43396826	43397190	C7Y8YACXX_8_7965.sorted.filtered_peak_717	29	.	2.29502	5.44759	2.92603
chr1	43397465	43398053	C7Y8YACXX_8_7965.sorted.filtered_peak_718	58	.	2.77235	8.62146	5.86751
chr1	43423896	43425120	C7Y8YACXX_8_7965.sorted.filtered_peak_719	69	.	2.99510	9.71308	6.92457
chr1	43637623	43638678	C7Y8YACXX_8_7965.sorted.filtered_peak_720	87	.	3.53837	11.61503	8.75424
chr1	43814676	43815315	C7Y8YACXX_8_7965.sorted.filtered_peak_721	19	.	2.51663	4.34435	1.93881
chr1	43824179	43824787	C7Y8YACXX_8_7965.sorted.filtered_peak_722	117	.	3.86123	14.80954	11.76329
chr1	43832967	43834333	C7Y8YACXX_8_7965.sorted.filtered_peak_723	40	.	2.56684	6.63134	4.02255
chr1	43855220	43855692	C7Y8YACXX_8_7965.sorted.filtered_peak_724	85	.	3.77931	11.39131	8.52824
chr1	43855895	43856167	C7Y8YACXX_8_7965.sorted.filtered_peak_725	20	.	2.49555	4.44554	2.02724
chr1	44115381	44116702	C7Y8YACXX_8_7965.sorted.filtered_peak_726	179	.	4.08496	21.29151	17.94877
chr1	44172700	44173572	C7Y8YACXX_8_7965.sorted.filtered_peak_727	83	.	3.35383	11.20891	8.33142
chr1	44245487	44245744	C7Y8YACXX_8_7965.sorted.filtered_peak_728	17	.	2.75288	4.15034	1.77900
chr1	44313095	44313453	C7Y8YACXX_8_7965.sorted.filtered_peak_729	25	.	3.03256	5.01303	2.53397
chr1	44412068	44412832	C7Y8YACXX_8_7965.sorted.filtered_peak_730	134	.	3.98512	16.58813	13.45322
chr1	44435346	44435827	C7Y8YACXX_8_7965.sorted.filtered_peak_731	92	.	3.11144	12.15551	9.24160
chr1	44440094	44440934	C7Y8YACXX_8_7965.sorted.filtered_peak_732	69	.	2.73649	9.79061	6.97129
chr1	44457175	44457588	C7Y8YACXX_8_7965.sorted.filtered_peak_733	16	.	2.46287	4.03651	1.67515
chr1	44495535	44496059	C7Y8YACXX_8_7965.sorted.filtered_peak_734	85	.	3.32994	11.38155	8.50725
chr1	44678840	44679490	C7Y8YACXX_8_7965.sorted.filtered_peak_735	67	.	3.24563	9.61449	6.79680
chr1	44735754	44736016	C7Y8YACXX_8_7965.sorted.filtered_peak_736	11	.	2.47064	3.47159	1.18866
chr1	44820595	44821394	C7Y8YACXX_8_7965.sorted.filtered_peak_737	93	.	3.65679	12.23420	9.35279
chr1	44938366	44938837	C7Y8YACXX_8_7965.sorted.filtered_peak_738	15	.	2.67732	3.93844	1.58912
chr1	45060694	45061161	C7Y8YACXX_8_7965.sorted.filtered_peak_739	13	.	2.51872	3.62957	1.32423
chr1	45097442	45098117	C7Y8YACXX_8_7965.sorted.filtered_peak_740	99	.	3.60986	12.93529	9.97491
chr1	45139632	45140562	C7Y8YACXX_8_7965.sorted.filtered_peak_741	219	.	4.45677	25.44254	21.90171
chr1	45173770	45174062	C7Y8YACXX_8_7965.sorted.filtered_peak_742	20	.	2.85055	4.50410	2.08420
chr1	45180752	45181108	C7Y8YACXX_8_7965.sorted.filtered_peak_743	34	.	3.10037	5.98927	3.43367
chr1	45187147	45187934	C7Y8YACXX_8_7965.sorted.filtered_peak_744	65	.	3.15174	9.36558	6.58859
chr1	45196091	45197265	C7Y8YACXX_8_7965.sorted.filtered_peak_745	89	.	3.36432	11.89250	8.97270
chr1	45204933	45205990	C7Y8YACXX_8_7965.sorted.filtered_peak_746	129	.	3.82156	16.04688	12.96759
chr1	45240788	45241672	C7Y8YACXX_8_7965.sorted.filtered_peak_747	103	.	3.78804	13.33061	10.34152
chr1	45251895	45252320	C7Y8YACXX_8_7965.sorted.filtered_peak_748	27	.	2.62433	5.28711	2.77552
chr1	45259293	45259588	C7Y8YACXX_8_7965.sorted.filtered_peak_749	19	.	2.63973	4.39999	1.97765
chr1	45265358	45266729	C7Y8YACXX_8_7965.sorted.filtered_peak_750	137	.	3.26949	16.87563	13.74629
chr1	45273041	45274028	C7Y8YACXX_8_7965.sorted.filtered_peak_751	27	.	2.03336	5.22800	2.73537
chr1	45275159	45275655	C7Y8YACXX_8_7965.sorted.filtered_peak_752	48	.	2.34442	7.53395	4.86240
chr1	45285436	45286235	C7Y8YACXX_8_7965.sorted.filtered_peak_753	104	.	3.72380	13.44602	10.47915
chr1	45301665	45301915	C7Y8YACXX_8_7965.sorted.filtered_peak_754	21	.	2.79192	4.61367	2.17279
chr1	45451932	45452602	C7Y8YACXX_8_7965.sorted.filtered_peak_755	93	.	4.10848	12.28477	9.35006
chr1	45476947	45478240	C7Y8YACXX_8_7965.sorted.filtered_peak_756	37	.	2.43193	6.30449	3.71341
chr1	45671645	45672417	C7Y8YACXX_8_7965.sorted.filtered_peak_757	28	.	2.80524	5.40487	2.89462
chr1	45769130	45770154	C7Y8YACXX_8_7965.sorted.filtered_peak_758	116	.	3.56391	14.73498	11.69473
chr1	45805284	45806483	C7Y8YACXX_8_7965.sorted.filtered_peak_759	94	.	3.22327	12.40351	9.45702
chr1	45956424	45957519	C7Y8YACXX_8_7965.sorted.filtered_peak_760	106	.	3.36208	13.62863	10.67403
chr1	45965469	45966188	C7Y8YACXX_8_7965.sorted.filtered_peak_761	191	.	4.39175	22.60917	19.18847
chr1	45986686	45987987	C7Y8YACXX_8_7965.sorted.filtered_peak_762	93	.	3.36937	12.29973	9.38360
chr1	46009451	46010055	C7Y8YACXX_8_7965.sorted.filtered_peak_763	27	.	2.81036	5.24829	2.76148
chr1	46016224	46017047	C7Y8YACXX_8_7965.sorted.filtered_peak_764	110	.	4.31298	14.03976	11.04228
chr1	46048961	46050814	C7Y8YACXX_8_7965.sorted.filtered_peak_765	84	.	3.01163	11.33664	8.43358
chr1	46151713	46153322	C7Y8YACXX_8_7965.sorted.filtered_peak_766	127	.	3.12660	15.80185	12.70221
chr1	46153623	46153990	C7Y8YACXX_8_7965.sorted.filtered_peak_767	23	.	2.00496	4.86506	2.39438
chr1	46215855	46216882	C7Y8YACXX_8_7965.sorted.filtered_peak_768	156	.	4.16122	18.89151	15.65377
chr1	46268839	46269421	C7Y8YACXX_8_7965.sorted.filtered_peak_769	99	.	3.89840	12.93464	9.99217
chr1	46309310	46309560	C7Y8YACXX_8_7965.sorted.filtered_peak_770	29	.	3.04439	5.43801	2.91437
chr1	46598203	46599297	C7Y8YACXX_8_7965.sorted.filtered_peak_771	124	.	3.72049	15.56519	12.47015
chr1	46663765	46664529	C7Y8YACXX_8_7965.sorted.filtered_peak_772	34	.	2.85697	6.01864	3.45580
chr1	46712677	46713638	C7Y8YACXX_8_7965.sorted.filtered_peak_773	114	.	3.56295	14.42979	11.40112
chr1	46768020	46769655	C7Y8YACXX_8_7965.sorted.filtered_peak_774	71	.	2.85554	9.85549	7.11667
chr1	46806096	46807121	C7Y8YACXX_8_7965.sorted.filtered_peak_775	54	.	3.06906	8.17302	5.45965
chr1	46908376	46908636	C7Y8YACXX_8_7965.sorted.filtered_peak_776	16	.	2.56646	4.01520	1.65320
chr1	46998914	46999299	C7Y8YACXX_8_7965.sorted.filtered_peak_777	19	.	2.53859	4.36562	1.95855
chr1	47047322	47047880	C7Y8YACXX_8_7965.sorted.filtered_peak_778	52	.	3.27008	7.94320	5.23274
chr1	47069551	47070254	C7Y8YACXX_8_7965.sorted.filtered_peak_779	88	.	3.21413	11.80170	8.88460
chr1	47070868	47071195	C7Y8YACXX_8_7965.sorted.filtered_peak_780	26	.	2.26076	5.14404	2.64222
chr1	47081958	47082761	C7Y8YACXX_8_7965.sorted.filtered_peak_781	21	.	2.31614	4.59254	2.15402
chr1	47133439	47133832	C7Y8YACXX_8_7965.sorted.filtered_peak_782	18	.	2.42930	4.22725	1.83658
chr1	47184569	47185419	C7Y8YACXX_8_7965.sorted.filtered_peak_783	100	.	3.49718	13.04061	10.09112
chr1	47644887	47645163	C7Y8YACXX_8_7965.sorted.filtered_peak_784	23	.	2.60167	4.84415	2.36854
chr1	47658612	47658950	C7Y8YACXX_8_7965.sorted.filtered_peak_785	19	.	2.53027	4.35903	1.95551
chr1	47728719	47729006	C7Y8YACXX_8_7965.sorted.filtered_peak_786	10	.	2.47633	3.32193	1.06583
chr1	47779257	47780456	C7Y8YACXX_8_7965.sorted.filtered_peak_787	139	.	3.74428	17.06246	13.97450
chr1	47799077	47800604	C7Y8YACXX_8_7965.sorted.filtered_peak_788	76	.	3.21491	10.53149	7.66994
chr1	47890164	47890414	C7Y8YACXX_8_7965.sorted.filtered_peak_789	27	.	3.00398	5.32142	2.79769
chr1	47902133	47902640	C7Y8YACXX_8_7965.sorted.filtered_peak_790	38	.	2.43300	6.48615	3.86977
chr1	47902838	47903832	C7Y8YACXX_8_7965.sorted.filtered_peak_791	91	.	3.15914	12.11478	9.18924
chr1	48388537	48388812	C7Y8YACXX_8_7965.sorted.filtered_peak_792	14	.	2.48138	3.72890	1.40887
chr1	48559459	48559794	C7Y8YACXX_8_7965.sorted.filtered_peak_793	11	.	2.52731	3.46358	1.17997
chr1	48937568	48938085	C7Y8YACXX_8_7965.sorted.filtered_peak_794	67	.	3.68256	9.57219	6.79264
chr1	49143283	49143533	C7Y8YACXX_8_7965.sorted.filtered_peak_795	13	.	2.44145	3.64296	1.35322
chr1	51190415	51190989	C7Y8YACXX_8_7965.sorted.filtered_peak_796	23	.	2.95162	4.75412	2.30003
chr1	51339083	51339357	C7Y8YACXX_8_7965.sorted.filtered_peak_797	12	.	2.50988	3.55544	1.25959
chr1	51425136	51426393	C7Y8YACXX_8_7965.sorted.filtered_peak_798	133	.	3.85655	16.41373	13.30517
chr1	51433780	51435123	C7Y8YACXX_8_7965.sorted.filtered_peak_799	46	.	2.64506	7.29894	4.64266
chr1	51435349	51436039	C7Y8YACXX_8_7965.sorted.filtered_peak_800	22	.	2.21838	4.67744	2.23029
chr1	51552401	51552661	C7Y8YACXX_8_7965.sorted.filtered_peak_801	26	.	3.09396	5.17118	2.66243
chr1	51655133	51655422	C7Y8YACXX_8_7965.sorted.filtered_peak_802	25	.	3.04183	5.02726	2.54421
chr1	51680428	51680829	C7Y8YACXX_8_7965.sorted.filtered_peak_803	17	.	2.65420	4.18446	1.78699
chr1	51701595	51702512	C7Y8YACXX_8_7965.sorted.filtered_peak_804	76	.	3.32396	10.42133	7.63361
chr1	51750804	51751076	C7Y8YACXX_8_7965.sorted.filtered_peak_805	16	.	2.61193	4.04336	1.66954
chr1	51895641	51895923	C7Y8YACXX_8_7965.sorted.filtered_peak_806	40	.	2.82486	6.67282	4.05915
chr1	51898991	51899854	C7Y8YACXX_8_7965.sorted.filtered_peak_807	56	.	3.05929	8.29884	5.61376
chr1	51908044	51908557	C7Y8YACXX_8_7965.sorted.filtered_peak_808	38	.	2.90422	6.44419	3.83157
chr1	51983799	51984373	C7Y8YACXX_8_7965.sorted.filtered_peak_809	26	.	2.18773	5.11355	2.63917
chr1	51984793	51985295	C7Y8YACXX_8_7965.sorted.filtered_peak_810	19	.	2.06355	4.34535	1.94762
chr1	52000659	52001020	C7Y8YACXX_8_7965.sorted.filtered_peak_811	15	.	2.48078	3.92135	1.57000
chr1	52035132	52035654	C7Y8YACXX_8_7965.sorted.filtered_peak_812	28	.	2.91512	5.35009	2.84755
chr1	52043570	52043821	C7Y8YACXX_8_7965.sorted.filtered_peak_813	19	.	2.83637	4.37356	1.95557
chr1	52082516	52083168	C7Y8YACXX_8_7965.sorted.filtered_peak_814	82	.	3.76571	11.03535	8.20266
chr1	52194785	52195859	C7Y8YACXX_8_7965.sorted.filtered_peak_815	78	.	3.24879	10.67962	7.82856
chr1	52343969	52345087	C7Y8YACXX_8_7965.sorted.filtered_peak_816	190	.	4.01558	22.43032	19.02228
chr1	52362419	52362770	C7Y8YACXX_8_7965.sorted.filtered_peak_817	24	.	2.99579	4.96310	2.48957
chr1	52498693	52499772	C7Y8YACXX_8_7965.sorted.filtered_peak_818	41	.	2.99984	6.79107	4.18710
chr1	52520808	52521434	C7Y8YACXX_8_7965.sorted.filtered_peak_819	29	.	2.31099	5.53633	2.99598
chr1	52521635	52522776	C7Y8YACXX_8_7965.sorted.filtered_peak_820	57	.	2.75569	8.47413	5.73287
chr1	52605686	52606074	C7Y8YACXX_8_7965.sorted.filtered_peak_821	16	.	2.54624	3.97643	1.62234
chr1	52831266	52832565	C7Y8YACXX_8_7965.sorted.filtered_peak_822	178	.	3.69909	21.17124	17.85083
chr1	52869743	52870812	C7Y8YACXX_8_7965.sorted.filtered_peak_823	101	.	3.59388	13.14391	10.16340
chr1	52889597	52890182	C7Y8YACXX_8_7965.sorted.filtered_peak_824	41	.	3.15743	6.79617	4.16225
chr1	52989056	52989524	C7Y8YACXX_8_7965.sorted.filtered_peak_825	14	.	2.64943	3.81792	1.47936
chr1	53017915	53019411	C7Y8YACXX_8_7965.sorted.filtered_peak_826	46	.	2.82401	7.29495	4.64055
chr1	53102726	53103395	C7Y8YACXX_8_7965.sorted.filtered_peak_827	50	.	3.11818	7.76395	5.06263
chr1	53151868	53152145	C7Y8YACXX_8_7965.sorted.filtered_peak_828	57	.	3.83926	8.50477	5.75765
chr1	53163849	53164366	C7Y8YACXX_8_7965.sorted.filtered_peak_829	26	.	2.52657	5.12775	2.63189
chr1	53168598	53169329	C7Y8YACXX_8_7965.sorted.filtered_peak_830	96	.	3.82344	12.63792	9.68980
chr1	53191788	53192635	C7Y8YACXX_8_7965.sorted.filtered_peak_831	92	.	3.56866	12.14653	9.22224
chr1	53308431	53308930	C7Y8YACXX_8_7965.sorted.filtered_peak_832	22	.	2.92773	4.72326	2.28558
chr1	53387298	53387638	C7Y8YACXX_8_7965.sorted.filtered_peak_833	59	.	3.73751	8.68509	5.94625
chr1	53392815	53393441	C7Y8YACXX_8_7965.sorted.filtered_peak_834	35	.	3.00543	6.17530	3.59823
chr1	53480392	53480812	C7Y8YACXX_8_7965.sorted.filtered_peak_835	66	.	4.01301	9.41101	6.61453
chr1	53662025	53662683	C7Y8YACXX_8_7965.sorted.filtered_peak_836	66	.	3.21699	9.38930	6.64609
chr1	53685774	53686629	C7Y8YACXX_8_7965.sorted.filtered_peak_837	130	.	3.71694	16.15259	13.04699
chr1	53703871	53704646	C7Y8YACXX_8_7965.sorted.filtered_peak_838	92	.	3.64869	12.23486	9.29389
chr1	53791601	53792386	C7Y8YACXX_8_7965.sorted.filtered_peak_839	64	.	2.68608	9.18983	6.40155
chr1	53792856	53793129	C7Y8YACXX_8_7965.sorted.filtered_peak_840	27	.	2.15468	5.22426	2.72198
chr1	53793323	53794068	C7Y8YACXX_8_7965.sorted.filtered_peak_841	33	.	2.24721	5.88107	3.34406
chr1	53878928	53879650	C7Y8YACXX_8_7965.sorted.filtered_peak_842	25	.	2.62018	5.04323	2.57009
chr1	54231463	54231857	C7Y8YACXX_8_7965.sorted.filtered_peak_843	16	.	2.42830	3.99451	1.64636
chr1	54248772	54249022	C7Y8YACXX_8_7965.sorted.filtered_peak_844	15	.	2.69001	3.92739	1.56528
chr1	54303506	54304524	C7Y8YACXX_8_7965.sorted.filtered_peak_845	164	.	4.30123	19.74969	16.46778
chr1	54355098	54356131	C7Y8YACXX_8_7965.sorted.filtered_peak_846	46	.	2.85547	7.25637	4.60625
chr1	54410859	54412233	C7Y8YACXX_8_7965.sorted.filtered_peak_847	193	.	3.64746	22.75594	19.33929
chr1	54518348	54519658	C7Y8YACXX_8_7965.sorted.filtered_peak_848	184	.	3.83620	21.84672	18.46217
chr1	54665436	54666200	C7Y8YACXX_8_7965.sorted.filtered_peak_849	91	.	3.85318	12.00899	9.12121
chr1	54695236	54695624	C7Y8YACXX_8_7965.sorted.filtered_peak_850	17	.	2.56246	4.17262	1.78716
chr1	54872574	54873458	C7Y8YACXX_8_7965.sorted.filtered_peak_851	60	.	2.67243	8.77311	6.02869
chr1	54953768	54955353	C7Y8YACXX_8_7965.sorted.filtered_peak_852	45	.	2.72683	7.17060	4.53535
chr1	55007904	55008438	C7Y8YACXX_8_7965.sorted.filtered_peak_853	24	.	2.80142	4.88998	2.41725
chr1	55181120	55181844	C7Y8YACXX_8_7965.sorted.filtered_peak_854	64	.	3.42153	9.24098	6.46303
chr1	55229954	55230763	C7Y8YACXX_8_7965.sorted.filtered_peak_855	142	.	3.84470	17.39805	14.25746
chr1	55266739	55267350	C7Y8YACXX_8_7965.sorted.filtered_peak_856	38	.	2.86899	6.45756	3.85698
chr1	55352527	55353354	C7Y8YACXX_8_7965.sorted.filtered_peak_857	22	.	2.43253	4.67226	2.22960
chr1	55461908	55462279	C7Y8YACXX_8_7965.sorted.filtered_peak_858	36	.	2.94360	6.18617	3.60050
chr1	55593670	55594057	C7Y8YACXX_8_7965.sorted.filtered_peak_859	21	.	2.68722	4.52991	2.10157
chr1	55606182	55606592	C7Y8YACXX_8_7965.sorted.filtered_peak_860	41	.	3.10840	6.76734	4.13639
chr1	55616896	55617196	C7Y8YACXX_8_7965.sorted.filtered_peak_861	22	.	2.77713	4.70683	2.26245
chr1	55680899	55681384	C7Y8YACXX_8_7965.sorted.filtered_peak_862	72	.	3.21900	10.09167	7.27784
chr1	59011627	59012884	C7Y8YACXX_8_7965.sorted.filtered_peak_863	93	.	3.27921	12.22097	9.33136
chr1	59165012	59165962	C7Y8YACXX_8_7965.sorted.filtered_peak_864	38	.	3.11550	6.43042	3.83931
chr1	59183720	59184415	C7Y8YACXX_8_7965.sorted.filtered_peak_865	54	.	3.38087	8.13625	5.40916
chr1	59220716	59221441	C7Y8YACXX_8_7965.sorted.filtered_peak_866	35	.	2.89325	6.09590	3.50848
chr1	59249271	59250838	C7Y8YACXX_8_7965.sorted.filtered_peak_867	123	.	2.78010	15.36101	12.30056
chr1	59278754	59279049	C7Y8YACXX_8_7965.sorted.filtered_peak_868	23	.	2.24500	4.81758	2.35518
chr1	59280901	59281467	C7Y8YACXX_8_7965.sorted.filtered_peak_869	26	.	2.28582	5.18174	2.68254
chr1	59281701	59282397	C7Y8YACXX_8_7965.sorted.filtered_peak_870	27	.	2.31035	5.23009	2.72436
chr1	59323788	59324226	C7Y8YACXX_8_7965.sorted.filtered_peak_871	20	.	2.74438	4.50541	2.06944
chr1	59368977	59370013	C7Y8YACXX_8_7965.sorted.filtered_peak_872	49	.	2.84590	7.66850	4.98977
chr1	59388064	59388314	C7Y8YACXX_8_7965.sorted.filtered_peak_873	33	.	3.02344	5.92349	3.36926
chr1	59398839	59399261	C7Y8YACXX_8_7965.sorted.filtered_peak_874	17	.	2.46221	4.14665	1.76516
chr1	59407337	59408047	C7Y8YACXX_8_7965.sorted.filtered_peak_875	57	.	3.16025	8.49400	5.74920
chr1	59434055	59434566	C7Y8YACXX_8_7965.sorted.filtered_peak_876	32	.	2.77897	5.78675	3.23034
chr1	59485807	59486195	C7Y8YACXX_8_7965.sorted.filtered_peak_877	59	.	3.38572	8.66475	5.93403
chr1	59510563	59510986	C7Y8YACXX_8_7965.sorted.filtered_peak_878	17	.	2.42368	4.15183	1.76960
chr1	59536924	59537206	C7Y8YACXX_8_7965.sorted.filtered_peak_879	18	.	2.61791	4.22832	1.85156
chr1	59762146	59763010	C7Y8YACXX_8_7965.sorted.filtered_peak_880	81	.	3.10756	10.96531	8.10820
chr1	60036164	60036530	C7Y8YACXX_8_7965.sorted.filtered_peak_881	45	.	3.23360	7.16813	4.52220
chr1	60162817	60163291	C7Y8YACXX_8_7965.sorted.filtered_peak_882	15	.	2.39272	3.90419	1.55070
chr1	60280351	60280820	C7Y8YACXX_8_7965.sorted.filtered_peak_883	20	.	2.76911	4.43658	2.02605
chr1	61508501	61509320	C7Y8YACXX_8_7965.sorted.filtered_peak_884	21	.	2.70615	4.62620	2.18754
chr1	61515573	61516181	C7Y8YACXX_8_7965.sorted.filtered_peak_885	42	.	2.86339	6.86758	4.23017
chr1	61522469	61522719	C7Y8YACXX_8_7965.sorted.filtered_peak_886	12	.	2.27632	3.56204	1.27049
chr1	61542315	61544057	C7Y8YACXX_8_7965.sorted.filtered_peak_887	73	.	2.77634	10.14239	7.34410
chr1	61736567	61737024	C7Y8YACXX_8_7965.sorted.filtered_peak_888	25	.	2.62846	5.06830	2.58886
chr1	61742856	61743106	C7Y8YACXX_8_7965.sorted.filtered_peak_889	15	.	2.39722	3.84098	1.50621
chr1	61797871	61798185	C7Y8YACXX_8_7965.sorted.filtered_peak_890	33	.	3.18099	5.87715	3.31919
chr1	61918771	61919391	C7Y8YACXX_8_7965.sorted.filtered_peak_891	42	.	3.08197	6.89869	4.25384
chr1	62190362	62191259	C7Y8YACXX_8_7965.sorted.filtered_peak_892	99	.	4.12975	12.95596	9.98488
chr1	62207844	62208362	C7Y8YACXX_8_7965.sorted.filtered_peak_893	17	.	2.72121	4.09353	1.71492
chr1	62248532	62248789	C7Y8YACXX_8_7965.sorted.filtered_peak_894	19	.	2.76804	4.36696	1.94912
chr1	62664473	62664806	C7Y8YACXX_8_7965.sorted.filtered_peak_895	22	.	2.92188	4.64712	2.20484
chr1	62737629	62737905	C7Y8YACXX_8_7965.sorted.filtered_peak_896	34	.	3.16430	6.07437	3.48858
chr1	62901597	62902816	C7Y8YACXX_8_7965.sorted.filtered_peak_897	178	.	3.57090	21.17595	17.83852
chr1	62916061	62916548	C7Y8YACXX_8_7965.sorted.filtered_peak_898	15	.	2.54314	3.86515	1.51769
chr1	63153972	63154236	C7Y8YACXX_8_7965.sorted.filtered_peak_899	30	.	2.84485	5.54006	3.00945
chr1	63249295	63250360	C7Y8YACXX_8_7965.sorted.filtered_peak_900	123	.	3.95131	15.40288	12.36281
chr1	63577871	63578321	C7Y8YACXX_8_7965.sorted.filtered_peak_901	19	.	2.66761	4.37323	1.96893
chr1	63832784	63833727	C7Y8YACXX_8_7965.sorted.filtered_peak_902	95	.	3.64624	12.45972	9.51732
chr1	63988525	63989543	C7Y8YACXX_8_7965.sorted.filtered_peak_903	98	.	3.60012	12.78649	9.83920
chr1	64058900	64060237	C7Y8YACXX_8_7965.sorted.filtered_peak_904	62	.	3.26313	8.97334	6.25056
chr1	64116839	64117238	C7Y8YACXX_8_7965.sorted.filtered_peak_905	35	.	3.35583	6.09295	3.51148
chr1	65211108	65211358	C7Y8YACXX_8_7965.sorted.filtered_peak_906	30	.	2.97162	5.57117	3.02552
chr1	65329698	65330199	C7Y8YACXX_8_7965.sorted.filtered_peak_907	81	.	3.84485	10.98300	8.10754
chr1	65342884	65343151	C7Y8YACXX_8_7965.sorted.filtered_peak_908	23	.	2.73673	4.83112	2.37395
chr1	65431310	65432645	C7Y8YACXX_8_7965.sorted.filtered_peak_909	78	.	2.90000	10.74379	7.89503
chr1	65532417	65533070	C7Y8YACXX_8_7965.sorted.filtered_peak_910	40	.	2.57188	6.70877	4.08128
chr1	65541214	65541464	C7Y8YACXX_8_7965.sorted.filtered_peak_911	25	.	2.90313	5.06001	2.56913
chr1	65614214	65614951	C7Y8YACXX_8_7965.sorted.filtered_peak_912	22	.	2.53432	4.63047	2.20093
chr1	65719716	65720790	C7Y8YACXX_8_7965.sorted.filtered_peak_913	37	.	2.83183	6.38601	3.79907
chr1	65885570	65887079	C7Y8YACXX_8_7965.sorted.filtered_peak_914	138	.	3.59567	17.05729	13.89914
chr1	66153435	66153730	C7Y8YACXX_8_7965.sorted.filtered_peak_915	27	.	3.08320	5.31432	2.79171
chr1	66277663	66278258	C7Y8YACXX_8_7965.sorted.filtered_peak_916	111	.	3.96545	14.18836	11.17313
chr1	66295927	66296527	C7Y8YACXX_8_7965.sorted.filtered_peak_917	81	.	3.61484	11.06703	8.19680
chr1	66556816	66557133	C7Y8YACXX_8_7965.sorted.filtered_peak_918	16	.	2.71474	4.04136	1.67464
chr1	66648244	66648579	C7Y8YACXX_8_7965.sorted.filtered_peak_919	43	.	3.39218	6.97112	4.32457
chr1	66740822	66741094	C7Y8YACXX_8_7965.sorted.filtered_peak_920	25	.	2.50473	5.00460	2.50815
chr1	66741899	66742304	C7Y8YACXX_8_7965.sorted.filtered_peak_921	28	.	2.58907	5.38681	2.86980
chr1	66766794	66767145	C7Y8YACXX_8_7965.sorted.filtered_peak_922	20	.	2.57144	4.46778	2.04431
chr1	66796191	66796806	C7Y8YACXX_8_7965.sorted.filtered_peak_923	45	.	2.56826	7.20269	4.54894
chr1	66801586	66802183	C7Y8YACXX_8_7965.sorted.filtered_peak_924	62	.	2.74398	8.97103	6.20111
chr1	66815634	66816159	C7Y8YACXX_8_7965.sorted.filtered_peak_925	18	.	2.22050	4.26353	1.86138
chr1	66840215	66840787	C7Y8YACXX_8_7965.sorted.filtered_peak_926	20	.	2.40692	4.43980	2.01408
chr1	66865631	66865927	C7Y8YACXX_8_7965.sorted.filtered_peak_927	17	.	2.47240	4.07972	1.70695
chr1	66902121	66902629	C7Y8YACXX_8_7965.sorted.filtered_peak_928	19	.	2.63303	4.32538	1.91289
chr1	66911845	66912345	C7Y8YACXX_8_7965.sorted.filtered_peak_929	17	.	2.49393	4.10152	1.71548
chr1	67235354	67235632	C7Y8YACXX_8_7965.sorted.filtered_peak_930	22	.	2.73304	4.67688	2.23189
chr1	67390258	67391330	C7Y8YACXX_8_7965.sorted.filtered_peak_931	146	.	3.41349	17.78928	14.61689
chr1	67395595	67396621	C7Y8YACXX_8_7965.sorted.filtered_peak_932	85	.	2.84968	11.40964	8.51928
chr1	67518839	67520274	C7Y8YACXX_8_7965.sorted.filtered_peak_933	52	.	2.93226	7.97091	5.28479
chr1	67614868	67615304	C7Y8YACXX_8_7965.sorted.filtered_peak_934	11	.	2.51330	3.42466	1.14860
chr1	67636566	67637338	C7Y8YACXX_8_7965.sorted.filtered_peak_935	34	.	2.80405	6.00494	3.43650
chr1	67659935	67660531	C7Y8YACXX_8_7965.sorted.filtered_peak_936	57	.	3.18587	8.43604	5.73953
chr1	67760508	67761153	C7Y8YACXX_8_7965.sorted.filtered_peak_937	25	.	2.89133	5.09274	2.59184
chr1	67773000	67773660	C7Y8YACXX_8_7965.sorted.filtered_peak_938	13	.	2.17489	3.65576	1.34637
chr1	67773964	67774254	C7Y8YACXX_8_7965.sorted.filtered_peak_939	27	.	2.54780	5.29770	2.78808
chr1	67798796	67799143	C7Y8YACXX_8_7965.sorted.filtered_peak_940	79	.	3.41246	10.81555	7.95013
chr1	67895209	67895624	C7Y8YACXX_8_7965.sorted.filtered_peak_941	18	.	2.03472	4.22836	1.83209
chr1	67896020	67896882	C7Y8YACXX_8_7965.sorted.filtered_peak_942	109	.	3.24637	13.92688	10.92091
chr1	68140225	68140706	C7Y8YACXX_8_7965.sorted.filtered_peak_943	15	.	2.45664	3.95675	1.59543
chr1	68150540	68151589	C7Y8YACXX_8_7965.sorted.filtered_peak_944	120	.	3.41748	15.08275	12.04458
chr1	68151773	68152329	C7Y8YACXX_8_7965.sorted.filtered_peak_945	28	.	2.25505	5.32223	2.82474
chr1	68962460	68962989	C7Y8YACXX_8_7965.sorted.filtered_peak_946	28	.	2.80698	5.35912	2.84790
chr1	70670920	70671941	C7Y8YACXX_8_7965.sorted.filtered_peak_947	91	.	3.33990	12.02064	9.15952
chr1	70686770	70687882	C7Y8YACXX_8_7965.sorted.filtered_peak_948	73	.	3.26817	10.18846	7.37504
chr1	70693241	70693555	C7Y8YACXX_8_7965.sorted.filtered_peak_949	16	.	2.55570	3.98946	1.63590
chr1	70819653	70820865	C7Y8YACXX_8_7965.sorted.filtered_peak_950	72	.	3.49902	10.07178	7.26814
chr1	70876378	70877243	C7Y8YACXX_8_7965.sorted.filtered_peak_951	141	.	4.19079	17.31637	14.14129
chr1	71224237	71224487	C7Y8YACXX_8_7965.sorted.filtered_peak_952	19	.	2.75968	4.41340	1.98838
chr1	71546144	71547220	C7Y8YACXX_8_7965.sorted.filtered_peak_953	63	.	3.23465	9.04890	6.32092
chr1	72747806	72748170	C7Y8YACXX_8_7965.sorted.filtered_peak_954	15	.	2.38148	3.93689	1.58161
chr1	74663409	74664301	C7Y8YACXX_8_7965.sorted.filtered_peak_955	125	.	3.95168	15.67171	12.57838
chr1	74969908	74970174	C7Y8YACXX_8_7965.sorted.filtered_peak_956	22	.	2.96806	4.76795	2.29858
chr1	75198418	75199577	C7Y8YACXX_8_7965.sorted.filtered_peak_957	59	.	3.09702	8.68846	5.93775
chr1	76189941	76190728	C7Y8YACXX_8_7965.sorted.filtered_peak_958	100	.	3.61353	12.99233	10.03991
chr1	76251620	76252422	C7Y8YACXX_8_7965.sorted.filtered_peak_959	65	.	3.41950	9.35030	6.57364
chr1	76489363	76490027	C7Y8YACXX_8_7965.sorted.filtered_peak_960	41	.	3.08639	6.74578	4.13321
chr1	76530916	76531166	C7Y8YACXX_8_7965.sorted.filtered_peak_961	17	.	2.77569	4.18731	1.79294
chr1	76540022	76540510	C7Y8YACXX_8_7965.sorted.filtered_peak_962	27	.	2.81965	5.19145	2.70404
chr1	76619821	76620593	C7Y8YACXX_8_7965.sorted.filtered_peak_963	29	.	2.83204	5.50116	2.98460
chr1	76760248	76760543	C7Y8YACXX_8_7965.sorted.filtered_peak_964	32	.	3.08389	5.76813	3.21158
chr1	77684618	77685314	C7Y8YACXX_8_7965.sorted.filtered_peak_965	38	.	3.07185	6.40904	3.81199
chr1	78148004	78149586	C7Y8YACXX_8_7965.sorted.filtered_peak_966	107	.	3.25821	13.80364	10.78120
chr1	78224817	78225872	C7Y8YACXX_8_7965.sorted.filtered_peak_967	48	.	3.05620	7.51494	4.84273
chr1	78244979	78245626	C7Y8YACXX_8_7965.sorted.filtered_peak_968	45	.	3.26240	7.19414	4.53698
chr1	78443970	78445456	C7Y8YACXX_8_7965.sorted.filtered_peak_969	91	.	3.07308	12.02244	9.13469
chr1	78470066	78470901	C7Y8YACXX_8_7965.sorted.filtered_peak_970	85	.	3.35093	11.39776	8.54790
chr1	78580053	78580356	C7Y8YACXX_8_7965.sorted.filtered_peak_971	31	.	3.23652	5.74948	3.19712
chr1	79085088	79085530	C7Y8YACXX_8_7965.sorted.filtered_peak_972	14	.	2.12570	3.76193	1.43671
chr1	83974156	83974746	C7Y8YACXX_8_7965.sorted.filtered_peak_973	27	.	2.81993	5.28271	2.78617
chr1	84326373	84326626	C7Y8YACXX_8_7965.sorted.filtered_peak_974	20	.	2.80280	4.51497	2.08044
chr1	84360334	84360699	C7Y8YACXX_8_7965.sorted.filtered_peak_975	12	.	2.57420	3.59381	1.28491
chr1	84464694	84465250	C7Y8YACXX_8_7965.sorted.filtered_peak_976	44	.	3.21443	7.05755	4.42899
chr1	84543502	84544385	C7Y8YACXX_8_7965.sorted.filtered_peak_977	30	.	2.84002	5.59756	3.06118
chr1	84609829	84610248	C7Y8YACXX_8_7965.sorted.filtered_peak_978	54	.	3.24639	8.14806	5.42922
chr1	84764024	84764439	C7Y8YACXX_8_7965.sorted.filtered_peak_979	23	.	2.62081	4.77334	2.32172
chr1	84907973	84908315	C7Y8YACXX_8_7965.sorted.filtered_peak_980	53	.	3.87301	8.01223	5.31073
chr1	84944746	84945576	C7Y8YACXX_8_7965.sorted.filtered_peak_981	68	.	3.58100	9.68175	6.88213
chr1	84971105	84972700	C7Y8YACXX_8_7965.sorted.filtered_peak_982	95	.	3.12599	12.47058	9.55349
chr1	85039327	85040554	C7Y8YACXX_8_7965.sorted.filtered_peak_983	63	.	3.13178	9.10014	6.34108
chr1	85086278	85086919	C7Y8YACXX_8_7965.sorted.filtered_peak_984	54	.	3.39242	8.17602	5.46084
chr1	85155702	85156800	C7Y8YACXX_8_7965.sorted.filtered_peak_985	96	.	3.34641	12.61045	9.66657
chr1	85215134	85215384	C7Y8YACXX_8_7965.sorted.filtered_peak_986	16	.	2.70099	4.00647	1.65559
chr1	85410429	85411273	C7Y8YACXX_8_7965.sorted.filtered_peak_987	71	.	3.55245	9.96132	7.13297
chr1	85438356	85438618	C7Y8YACXX_8_7965.sorted.filtered_peak_988	17	.	2.53801	4.18688	1.79609
chr1	85454325	85454804	C7Y8YACXX_8_7965.sorted.filtered_peak_989	19	.	2.74239	4.40696	1.99124
chr1	85462440	85463216	C7Y8YACXX_8_7965.sorted.filtered_peak_990	17	.	2.31758	4.15220	1.77694
chr1	85527746	85528300	C7Y8YACXX_8_7965.sorted.filtered_peak_991	81	.	3.98408	10.93321	8.10268
chr1	85666390	85667650	C7Y8YACXX_8_7965.sorted.filtered_peak_992	23	.	2.57896	4.76088	2.30401
chr1	85725015	85725621	C7Y8YACXX_8_7965.sorted.filtered_peak_993	80	.	3.52931	10.84937	8.01150
chr1	85741788	85742766	C7Y8YACXX_8_7965.sorted.filtered_peak_994	136	.	3.77694	16.77537	13.64086
chr1	85763821	85764160	C7Y8YACXX_8_7965.sorted.filtered_peak_995	31	.	2.92841	5.74144	3.18626
chr1	86173772	86174411	C7Y8YACXX_8_7965.sorted.filtered_peak_996	74	.	3.76751	10.34461	7.49146
chr1	86861171	86862424	C7Y8YACXX_8_7965.sorted.filtered_peak_997	53	.	3.10293	8.00389	5.32519
chr1	86895676	86895926	C7Y8YACXX_8_7965.sorted.filtered_peak_998	20	.	2.75783	4.42794	2.01029
chr1	87169594	87170904	C7Y8YACXX_8_7965.sorted.filtered_peak_999	77	.	3.19826	10.59645	7.75747
chr1	87379502	87381176	C7Y8YACXX_8_7965.sorted.filtered_peak_1000	125	.	3.37004	15.58340	12.52445
chr1	87597410	87597764	C7Y8YACXX_8_7965.sorted.filtered_peak_1001	19	.	2.69710	4.40488	1.98130
chr1	87794033	87794795	C7Y8YACXX_8_7965.sorted.filtered_peak_1002	30	.	2.13574	5.62080	3.09264
chr1	87796889	87797473	C7Y8YACXX_8_7965.sorted.filtered_peak_1003	14	.	1.83081	3.81855	1.48722
chr1	87869754	87870434	C7Y8YACXX_8_7965.sorted.filtered_peak_1004	61	.	3.21304	8.88911	6.14762
chr1	87901131	87901524	C7Y8YACXX_8_7965.sorted.filtered_peak_1005	18	.	2.71176	4.20117	1.80407
chr1	87916267	87916913	C7Y8YACXX_8_7965.sorted.filtered_peak_1006	17	.	2.57053	4.15640	1.77111
chr1	89149266	89150805	C7Y8YACXX_8_7965.sorted.filtered_peak_1007	121	.	3.36302	15.17288	12.11907
chr1	89219575	89219835	C7Y8YACXX_8_7965.sorted.filtered_peak_1008	12	.	2.55006	3.52928	1.23538
chr1	89265948	89266363	C7Y8YACXX_8_7965.sorted.filtered_peak_1009	13	.	2.55935	3.58921	1.30758
chr1	89356547	89357679	C7Y8YACXX_8_7965.sorted.filtered_peak_1010	71	.	3.00556	9.88778	7.12009
chr1	89458040	89458999	C7Y8YACXX_8_7965.sorted.filtered_peak_1011	85	.	3.22648	11.44258	8.53937
chr1	89488204	89488677	C7Y8YACXX_8_7965.sorted.filtered_peak_1012	21	.	2.71896	4.62615	2.18693
chr1	89555784	89556034	C7Y8YACXX_8_7965.sorted.filtered_peak_1013	31	.	3.24249	5.75389	3.19586
chr1	89591364	89592083	C7Y8YACXX_8_7965.sorted.filtered_peak_1014	48	.	3.03130	7.52578	4.85591
chr1	89740078	89740624	C7Y8YACXX_8_7965.sorted.filtered_peak_1015	20	.	2.22131	4.40846	2.00123
chr1	89744707	89745017	C7Y8YACXX_8_7965.sorted.filtered_peak_1016	19	.	2.26743	4.30982	1.92099
chr1	89752430	89752970	C7Y8YACXX_8_7965.sorted.filtered_peak_1017	71	.	3.49672	9.93773	7.12259
chr1	89760920	89761187	C7Y8YACXX_8_7965.sorted.filtered_peak_1018	21	.	2.55288	4.62860	2.18233
chr1	89776247	89776694	C7Y8YACXX_8_7965.sorted.filtered_peak_1019	33	.	3.02983	5.92479	3.36662
chr1	89823816	89824070	C7Y8YACXX_8_7965.sorted.filtered_peak_1020	24	.	2.94908	4.93266	2.44815
chr1	89989837	89991127	C7Y8YACXX_8_7965.sorted.filtered_peak_1021	53	.	2.95637	8.02869	5.34284
chr1	90064473	90065033	C7Y8YACXX_8_7965.sorted.filtered_peak_1022	15	.	2.52427	3.85899	1.51923
chr1	90076315	90076643	C7Y8YACXX_8_7965.sorted.filtered_peak_1023	13	.	2.09629	3.61361	1.31077
chr1	90077390	90077640	C7Y8YACXX_8_7965.sorted.filtered_peak_1024	26	.	2.45775	5.18769	2.68107
chr1	90098113	90099273	C7Y8YACXX_8_7965.sorted.filtered_peak_1025	51	.	2.63335	7.84768	5.17184
chr1	90123495	90123798	C7Y8YACXX_8_7965.sorted.filtered_peak_1026	32	.	2.81729	5.85500	3.29232
chr1	90185073	90185333	C7Y8YACXX_8_7965.sorted.filtered_peak_1027	27	.	2.61011	5.31432	2.79173
chr1	90204760	90205780	C7Y8YACXX_8_7965.sorted.filtered_peak_1028	60	.	3.17739	8.83312	6.07219
chr1	90228486	90229078	C7Y8YACXX_8_7965.sorted.filtered_peak_1029	27	.	2.75157	5.21034	2.71001
chr1	90234402	90234854	C7Y8YACXX_8_7965.sorted.filtered_peak_1030	12	.	2.47843	3.56325	1.28432
chr1	90286423	90287647	C7Y8YACXX_8_7965.sorted.filtered_peak_1031	25	.	2.53737	4.99046	2.51700
chr1	90308730	90309368	C7Y8YACXX_8_7965.sorted.filtered_peak_1032	46	.	2.91276	7.31691	4.66017
chr1	90336546	90337059	C7Y8YACXX_8_7965.sorted.filtered_peak_1033	28	.	2.99507	5.28682	2.80927
chr1	90460325	90461229	C7Y8YACXX_8_7965.sorted.filtered_peak_1034	73	.	3.31847	10.22773	7.39951
chr1	91316918	91317356	C7Y8YACXX_8_7965.sorted.filtered_peak_1035	23	.	2.73220	4.80368	2.34398
chr1	91486570	91488193	C7Y8YACXX_8_7965.sorted.filtered_peak_1036	79	.	3.05283	10.83373	7.98428
chr1	91590213	91590692	C7Y8YACXX_8_7965.sorted.filtered_peak_1037	13	.	2.45613	3.64632	1.34448
chr1	91852684	91853232	C7Y8YACXX_8_7965.sorted.filtered_peak_1038	1908	.	13.74145	196.85390	190.85265
chr1	91922672	91923095	C7Y8YACXX_8_7965.sorted.filtered_peak_1039	12	.	2.54500	3.52394	1.24336
chr1	91966078	91967177	C7Y8YACXX_8_7965.sorted.filtered_peak_1040	138	.	3.72805	17.01834	13.86228
chr1	92014273	92015190	C7Y8YACXX_8_7965.sorted.filtered_peak_1041	35	.	2.68215	6.13267	3.55264
chr1	92021412	92022251	C7Y8YACXX_8_7965.sorted.filtered_peak_1042	54	.	2.98007	8.20240	5.48753
chr1	92112843	92113187	C7Y8YACXX_8_7965.sorted.filtered_peak_1043	18	.	2.62153	4.24336	1.85097
chr1	92150052	92150762	C7Y8YACXX_8_7965.sorted.filtered_peak_1044	29	.	2.82863	5.43378	2.92964
chr1	92162986	92163404	C7Y8YACXX_8_7965.sorted.filtered_peak_1045	40	.	3.15722	6.61320	4.00103
chr1	92269419	92270643	C7Y8YACXX_8_7965.sorted.filtered_peak_1046	73	.	3.06940	10.16419	7.34220
chr1	92350476	92351872	C7Y8YACXX_8_7965.sorted.filtered_peak_1047	27	.	2.60528	5.23379	2.74746
chr1	92361339	92361589	C7Y8YACXX_8_7965.sorted.filtered_peak_1048	15	.	2.59965	3.87561	1.52811
chr1	92413965	92414939	C7Y8YACXX_8_7965.sorted.filtered_peak_1049	44	.	3.25585	7.09419	4.45344
chr1	92545702	92546274	C7Y8YACXX_8_7965.sorted.filtered_peak_1050	50	.	3.35600	7.69385	5.01010
chr1	92763969	92764943	C7Y8YACXX_8_7965.sorted.filtered_peak_1051	63	.	3.44275	9.12887	6.36717
chr1	92781252	92781957	C7Y8YACXX_8_7965.sorted.filtered_peak_1052	58	.	3.03589	8.60723	5.87660
chr1	92788987	92789638	C7Y8YACXX_8_7965.sorted.filtered_peak_1053	29	.	3.06676	5.52009	2.99663
chr1	92831333	92832076	C7Y8YACXX_8_7965.sorted.filtered_peak_1054	39	.	2.98836	6.59139	3.97665
chr1	92876170	92876656	C7Y8YACXX_8_7965.sorted.filtered_peak_1055	25	.	3.00488	5.05327	2.56233
chr1	92925419	92925681	C7Y8YACXX_8_7965.sorted.filtered_peak_1056	27	.	2.85122	5.28905	2.76977
chr1	92930325	92930793	C7Y8YACXX_8_7965.sorted.filtered_peak_1057	19	.	2.45766	4.39854	1.98229
chr1	92950550	92950903	C7Y8YACXX_8_7965.sorted.filtered_peak_1058	32	.	2.12735	5.75353	3.20504
chr1	92951161	92952017	C7Y8YACXX_8_7965.sorted.filtered_peak_1059	21	.	1.97754	4.59810	2.15570
chr1	93002549	93003318	C7Y8YACXX_8_7965.sorted.filtered_peak_1060	38	.	2.79256	6.43701	3.87263
chr1	93003563	93004078	C7Y8YACXX_8_7965.sorted.filtered_peak_1061	16	.	2.26837	4.06457	1.69684
chr1	93010311	93010561	C7Y8YACXX_8_7965.sorted.filtered_peak_1062	20	.	2.74018	4.49216	2.05694
chr1	93028970	93029433	C7Y8YACXX_8_7965.sorted.filtered_peak_1063	54	.	3.44743	8.21700	5.49592
chr1	93040599	93040943	C7Y8YACXX_8_7965.sorted.filtered_peak_1064	15	.	2.17040	3.84932	1.51395
chr1	93049340	93049763	C7Y8YACXX_8_7965.sorted.filtered_peak_1065	43	.	2.75143	6.99901	4.35875
chr1	93249809	93251118	C7Y8YACXX_8_7965.sorted.filtered_peak_1066	23	.	2.76363	4.75541	2.30657
chr1	93297328	93298263	C7Y8YACXX_8_7965.sorted.filtered_peak_1067	137	.	3.81543	16.83628	13.71065
chr1	93324395	93325041	C7Y8YACXX_8_7965.sorted.filtered_peak_1068	30	.	2.84815	5.54242	3.01198
chr1	93336173	93336439	C7Y8YACXX_8_7965.sorted.filtered_peak_1069	18	.	2.81085	4.28547	1.87303
chr1	93342955	93343670	C7Y8YACXX_8_7965.sorted.filtered_peak_1070	37	.	3.18209	6.37210	3.77903
chr1	93348442	93348879	C7Y8YACXX_8_7965.sorted.filtered_peak_1071	20	.	2.73245	4.48471	2.05877
chr1	93426035	93427594	C7Y8YACXX_8_7965.sorted.filtered_peak_1072	30	.	2.26043	5.57664	3.03870
chr1	93427843	93428176	C7Y8YACXX_8_7965.sorted.filtered_peak_1073	40	.	2.47601	6.67646	4.04673
chr1	93446738	93447121	C7Y8YACXX_8_7965.sorted.filtered_peak_1074	96	.	3.93929	12.57307	9.62396
chr1	93456316	93456769	C7Y8YACXX_8_7965.sorted.filtered_peak_1075	55	.	3.33998	8.28020	5.55589
chr1	93487211	93487461	C7Y8YACXX_8_7965.sorted.filtered_peak_1076	17	.	2.63599	4.10930	1.72786
chr1	93507786	93508317	C7Y8YACXX_8_7965.sorted.filtered_peak_1077	29	.	2.88842	5.42298	2.91058
chr1	93527826	93528117	C7Y8YACXX_8_7965.sorted.filtered_peak_1078	25	.	3.02344	5.03397	2.54277
chr1	93544102	93545066	C7Y8YACXX_8_7965.sorted.filtered_peak_1079	55	.	2.93493	8.24487	5.54663
chr1	93645166	93647025	C7Y8YACXX_8_7965.sorted.filtered_peak_1080	116	.	3.13876	14.66711	11.61774
chr1	93685082	93685669	C7Y8YACXX_8_7965.sorted.filtered_peak_1081	35	.	3.12142	6.08153	3.52243
chr1	93810933	93812363	C7Y8YACXX_8_7965.sorted.filtered_peak_1082	66	.	2.84595	9.38660	6.64401
chr1	94147083	94147536	C7Y8YACXX_8_7965.sorted.filtered_peak_1083	13	.	2.35969	3.66895	1.35252
chr1	94224427	94224878	C7Y8YACXX_8_7965.sorted.filtered_peak_1084	56	.	3.23983	8.36164	5.64157
chr1	94311624	94312435	C7Y8YACXX_8_7965.sorted.filtered_peak_1085	29	.	2.29795	5.44192	2.92990
chr1	94312651	94313629	C7Y8YACXX_8_7965.sorted.filtered_peak_1086	66	.	2.87640	9.38156	6.60291
chr1	94344009	94345075	C7Y8YACXX_8_7965.sorted.filtered_peak_1087	70	.	3.36089	9.86433	7.05777
chr1	94374436	94375549	C7Y8YACXX_8_7965.sorted.filtered_peak_1088	68	.	3.25313	9.56933	6.81806
chr1	94483018	94483386	C7Y8YACXX_8_7965.sorted.filtered_peak_1089	24	.	2.63234	4.90819	2.43842
chr1	94883455	94884362	C7Y8YACXX_8_7965.sorted.filtered_peak_1090	132	.	3.72714	16.41367	13.28663
chr1	95067857	95068278	C7Y8YACXX_8_7965.sorted.filtered_peak_1091	28	.	2.83514	5.36136	2.84388
chr1	95319953	95320493	C7Y8YACXX_8_7965.sorted.filtered_peak_1092	24	.	2.84990	4.87859	2.41228
chr1	95508969	95509308	C7Y8YACXX_8_7965.sorted.filtered_peak_1093	35	.	3.23469	6.07084	3.50824
chr1	95538094	95538910	C7Y8YACXX_8_7965.sorted.filtered_peak_1094	135	.	4.24883	16.74265	13.59346
chr1	95545815	95546145	C7Y8YACXX_8_7965.sorted.filtered_peak_1095	19	.	2.70119	4.30488	1.90089
chr1	95699355	95700101	C7Y8YACXX_8_7965.sorted.filtered_peak_1096	100	.	4.03516	13.04641	10.05542
chr1	97187161	97188285	C7Y8YACXX_8_7965.sorted.filtered_peak_1097	92	.	3.68082	12.13492	9.23012
chr1	97310838	97311121	C7Y8YACXX_8_7965.sorted.filtered_peak_1098	19	.	2.75467	4.32595	1.91885
chr1	98386298	98387141	C7Y8YACXX_8_7965.sorted.filtered_peak_1099	62	.	3.07353	9.00492	6.23572
chr1	98407792	98408420	C7Y8YACXX_8_7965.sorted.filtered_peak_1100	34	.	3.03367	6.02155	3.46497
chr1	98511384	98511768	C7Y8YACXX_8_7965.sorted.filtered_peak_1101	20	.	2.64084	4.52074	2.09695
chr1	98789376	98789811	C7Y8YACXX_8_7965.sorted.filtered_peak_1102	28	.	2.98326	5.39179	2.86547
chr1	98854054	98854434	C7Y8YACXX_8_7965.sorted.filtered_peak_1103	28	.	2.78801	5.36415	2.85849
chr1	98871139	98871657	C7Y8YACXX_8_7965.sorted.filtered_peak_1104	29	.	2.73634	5.43436	2.92564
chr1	99259837	99260164	C7Y8YACXX_8_7965.sorted.filtered_peak_1105	31	.	3.04145	5.71259	3.17082
chr1	99336895	99337744	C7Y8YACXX_8_7965.sorted.filtered_peak_1106	66	.	3.61990	9.39800	6.62794
chr1	99970035	99970285	C7Y8YACXX_8_7965.sorted.filtered_peak_1107	11	.	2.52298	3.45154	1.17026
chr1	100232028	100232339	C7Y8YACXX_8_7965.sorted.filtered_peak_1108	18	.	2.77243	4.23708	1.85285
chr1	100250040	100250615	C7Y8YACXX_8_7965.sorted.filtered_peak_1109	15	.	2.47857	3.90601	1.55605
chr1	100315336	100316146	C7Y8YACXX_8_7965.sorted.filtered_peak_1110	42	.	3.23201	6.90137	4.27693
chr1	100435073	100436345	C7Y8YACXX_8_7965.sorted.filtered_peak_1111	41	.	3.05681	6.70974	4.11518
chr1	100494268	100494633	C7Y8YACXX_8_7965.sorted.filtered_peak_1112	64	.	3.90070	9.26434	6.49132
chr1	100503390	100504589	C7Y8YACXX_8_7965.sorted.filtered_peak_1113	45	.	2.71199	7.17588	4.51198
chr1	100598009	100599089	C7Y8YACXX_8_7965.sorted.filtered_peak_1114	115	.	3.43226	14.53627	11.51685
chr1	100715003	100715777	C7Y8YACXX_8_7965.sorted.filtered_peak_1115	62	.	3.37568	9.00962	6.26550
chr1	100731145	100732313	C7Y8YACXX_8_7965.sorted.filtered_peak_1116	90	.	3.49337	11.94713	9.04336
chr1	100816786	100818335	C7Y8YACXX_8_7965.sorted.filtered_peak_1117	59	.	2.71941	8.70383	5.97639
chr1	100865882	100866211	C7Y8YACXX_8_7965.sorted.filtered_peak_1118	58	.	3.38051	8.60887	5.87055
chr1	100880226	100880586	C7Y8YACXX_8_7965.sorted.filtered_peak_1119	24	.	2.72305	4.85754	2.40220
chr1	100905511	100906107	C7Y8YACXX_8_7965.sorted.filtered_peak_1120	63	.	3.07635	9.11915	6.33930
chr1	100996468	100997023	C7Y8YACXX_8_7965.sorted.filtered_peak_1121	33	.	2.83934	5.85942	3.32085
chr1	101360756	101361126	C7Y8YACXX_8_7965.sorted.filtered_peak_1122	28	.	2.42969	5.33620	2.83046
chr1	101361324	101362598	C7Y8YACXX_8_7965.sorted.filtered_peak_1123	45	.	2.70566	7.18050	4.56326
chr1	101392815	101393341	C7Y8YACXX_8_7965.sorted.filtered_peak_1124	38	.	3.03879	6.41623	3.83088
chr1	101415105	101415408	C7Y8YACXX_8_7965.sorted.filtered_peak_1125	41	.	3.55679	6.77462	4.14233
chr1	101490822	101491653	C7Y8YACXX_8_7965.sorted.filtered_peak_1126	36	.	2.83871	6.25936	3.67900
chr1	101547126	101547912	C7Y8YACXX_8_7965.sorted.filtered_peak_1127	24	.	2.73863	4.90685	2.45412
chr1	101555289	101555631	C7Y8YACXX_8_7965.sorted.filtered_peak_1128	14	.	2.61812	3.77687	1.45189
chr1	101577422	101578167	C7Y8YACXX_8_7965.sorted.filtered_peak_1129	41	.	3.15025	6.79759	4.19584
chr1	101588103	101588388	C7Y8YACXX_8_7965.sorted.filtered_peak_1130	27	.	2.88900	5.26280	2.74395
chr1	101593905	101594210	C7Y8YACXX_8_7965.sorted.filtered_peak_1131	20	.	2.69239	4.53682	2.09930
chr1	101644626	101645052	C7Y8YACXX_8_7965.sorted.filtered_peak_1132	27	.	2.90548	5.27653	2.77682
chr1	101664652	101665194	C7Y8YACXX_8_7965.sorted.filtered_peak_1133	17	.	2.67850	4.13763	1.76116
chr1	101701672	101702579	C7Y8YACXX_8_7965.sorted.filtered_peak_1134	23	.	2.14813	4.82345	2.37704
chr1	101723323	101723938	C7Y8YACXX_8_7965.sorted.filtered_peak_1135	37	.	3.10729	6.39314	3.78354
chr1	101774829	101775625	C7Y8YACXX_8_7965.sorted.filtered_peak_1136	34	.	2.62685	6.03662	3.45923
chr1	101836817	101837127	C7Y8YACXX_8_7965.sorted.filtered_peak_1137	19	.	2.72003	4.38675	1.98178
chr1	102033279	102033682	C7Y8YACXX_8_7965.sorted.filtered_peak_1138	11	.	2.50991	3.44341	1.19646
chr1	104067871	104068942	C7Y8YACXX_8_7965.sorted.filtered_peak_1139	100	.	3.33139	13.01450	10.05062
chr1	107599155	107600153	C7Y8YACXX_8_7965.sorted.filtered_peak_1140	33	.	2.90209	5.84959	3.30597
chr1	108506345	108506595	C7Y8YACXX_8_7965.sorted.filtered_peak_1141	19	.	2.54210	4.39686	1.97790
chr1	108507176	108507460	C7Y8YACXX_8_7965.sorted.filtered_peak_1142	24	.	2.68290	4.91610	2.44711
chr1	108668164	108668467	C7Y8YACXX_8_7965.sorted.filtered_peak_1143	19	.	2.75407	4.39757	1.98566
chr1	108742152	108743294	C7Y8YACXX_8_7965.sorted.filtered_peak_1144	46	.	2.93254	7.31286	4.67019
chr1	109102315	109103354	C7Y8YACXX_8_7965.sorted.filtered_peak_1145	64	.	2.88776	9.20251	6.45378
chr1	109133549	109133977	C7Y8YACXX_8_7965.sorted.filtered_peak_1146	61	.	3.54645	8.91841	6.17124
chr1	109188950	109189915	C7Y8YACXX_8_7965.sorted.filtered_peak_1147	100	.	3.49235	12.93773	10.01785
chr1	109203562	109204175	C7Y8YACXX_8_7965.sorted.filtered_peak_1148	95	.	3.81731	12.53326	9.57200
chr1	109234546	109235971	C7Y8YACXX_8_7965.sorted.filtered_peak_1149	89	.	3.10206	11.83081	8.94222
chr1	109246196	109246918	C7Y8YACXX_8_7965.sorted.filtered_peak_1150	24	.	2.59697	4.88775	2.41810
chr1	109288974	109289980	C7Y8YACXX_8_7965.sorted.filtered_peak_1151	115	.	3.54284	14.61414	11.59863
chr1	109419318	109420294	C7Y8YACXX_8_7965.sorted.filtered_peak_1152	64	.	3.33323	9.16141	6.40340
chr1	109440749	109440999	C7Y8YACXX_8_7965.sorted.filtered_peak_1153	19	.	2.76955	4.37054	1.95205
chr1	109499304	109499976	C7Y8YACXX_8_7965.sorted.filtered_peak_1154	82	.	3.94977	11.14617	8.28746
chr1	109505584	109506297	C7Y8YACXX_8_7965.sorted.filtered_peak_1155	131	.	4.27881	16.25911	13.13544
chr1	109583965	109585350	C7Y8YACXX_8_7965.sorted.filtered_peak_1156	101	.	3.53587	13.05108	10.12296
chr1	109610425	109610727	C7Y8YACXX_8_7965.sorted.filtered_peak_1157	13	.	2.59101	3.64450	1.32965
chr1	109618378	109618948	C7Y8YACXX_8_7965.sorted.filtered_peak_1158	107	.	4.69610	13.74041	10.73686
chr1	109633097	109634119	C7Y8YACXX_8_7965.sorted.filtered_peak_1159	87	.	3.67204	11.65988	8.75871
chr1	109642431	109643371	C7Y8YACXX_8_7965.sorted.filtered_peak_1160	122	.	4.03272	15.39575	12.29957
chr1	109655309	109655680	C7Y8YACXX_8_7965.sorted.filtered_peak_1161	32	.	2.72095	5.81030	3.25576
chr1	109656355	109656804	C7Y8YACXX_8_7965.sorted.filtered_peak_1162	39	.	2.89794	6.53425	3.93676
chr1	109704836	109705343	C7Y8YACXX_8_7965.sorted.filtered_peak_1163	54	.	3.39964	8.14692	5.43609
chr1	109756156	109757567	C7Y8YACXX_8_7965.sorted.filtered_peak_1164	73	.	2.96678	10.20417	7.39005
chr1	109792053	109792455	C7Y8YACXX_8_7965.sorted.filtered_peak_1165	16	.	2.54287	4.01264	1.64601
chr1	109825452	109826333	C7Y8YACXX_8_7965.sorted.filtered_peak_1166	104	.	3.98490	13.47382	10.49707
chr1	109940517	109940898	C7Y8YACXX_8_7965.sorted.filtered_peak_1167	15	.	2.48006	3.92283	1.57066
chr1	109967802	109969518	C7Y8YACXX_8_7965.sorted.filtered_peak_1168	71	.	3.11377	9.94613	7.16875
chr1	110026095	110026972	C7Y8YACXX_8_7965.sorted.filtered_peak_1169	122	.	3.28355	15.38334	12.29685
chr1	110036214	110037099	C7Y8YACXX_8_7965.sorted.filtered_peak_1170	65	.	2.94990	9.33923	6.57646
chr1	110044716	110045428	C7Y8YACXX_8_7965.sorted.filtered_peak_1171	30	.	2.70514	5.62940	3.09597
chr1	110052215	110052545	C7Y8YACXX_8_7965.sorted.filtered_peak_1172	22	.	2.66881	4.66653	2.22246
chr1	110074960	110075800	C7Y8YACXX_8_7965.sorted.filtered_peak_1173	20	.	2.58390	4.50360	2.08244
chr1	110090697	110091771	C7Y8YACXX_8_7965.sorted.filtered_peak_1174	65	.	2.93438	9.23738	6.50375
chr1	110163434	110163861	C7Y8YACXX_8_7965.sorted.filtered_peak_1175	53	.	2.80657	8.10252	5.39094
chr1	110186090	110186470	C7Y8YACXX_8_7965.sorted.filtered_peak_1176	13	.	2.48093	3.62872	1.32433
chr1	110198370	110199043	C7Y8YACXX_8_7965.sorted.filtered_peak_1177	24	.	2.87928	4.86201	2.40107
chr1	110210396	110210646	C7Y8YACXX_8_7965.sorted.filtered_peak_1178	31	.	3.26475	5.73209	3.16979
chr1	110282677	110283093	C7Y8YACXX_8_7965.sorted.filtered_peak_1179	28	.	3.07428	5.33658	2.82253
chr1	110333322	110333734	C7Y8YACXX_8_7965.sorted.filtered_peak_1180	29	.	2.77570	5.40946	2.90202
chr1	110526670	110527741	C7Y8YACXX_8_7965.sorted.filtered_peak_1181	65	.	3.01613	9.25959	6.51352
chr1	110553948	110554499	C7Y8YACXX_8_7965.sorted.filtered_peak_1182	13	.	2.50671	3.66459	1.38134
chr1	110576861	110577835	C7Y8YACXX_8_7965.sorted.filtered_peak_1183	84	.	3.25146	11.33770	8.46284
chr1	110752427	110753584	C7Y8YACXX_8_7965.sorted.filtered_peak_1184	40	.	2.44647	6.71075	4.09838
chr1	110880852	110882523	C7Y8YACXX_8_7965.sorted.filtered_peak_1185	179	.	3.24622	21.34544	17.98411
chr1	110949941	110950561	C7Y8YACXX_8_7965.sorted.filtered_peak_1186	90	.	3.98163	11.98055	9.06197
chr1	111162039	111162700	C7Y8YACXX_8_7965.sorted.filtered_peak_1187	52	.	3.04151	7.98837	5.28508
chr1	111173452	111174353	C7Y8YACXX_8_7965.sorted.filtered_peak_1188	41	.	2.61892	6.80118	4.16927
chr1	111189819	111190622	C7Y8YACXX_8_7965.sorted.filtered_peak_1189	76	.	3.21688	10.50226	7.68018
chr1	111329767	111330573	C7Y8YACXX_8_7965.sorted.filtered_peak_1190	28	.	2.71493	5.36166	2.85478
chr1	111417769	111418181	C7Y8YACXX_8_7965.sorted.filtered_peak_1191	40	.	2.47316	6.63360	4.01259
chr1	111422412	111423020	C7Y8YACXX_8_7965.sorted.filtered_peak_1192	39	.	2.53465	6.54804	3.93689
chr1	111423372	111423883	C7Y8YACXX_8_7965.sorted.filtered_peak_1193	12	.	2.08551	3.50594	1.23712
chr1	111459353	111459844	C7Y8YACXX_8_7965.sorted.filtered_peak_1194	28	.	3.10380	5.38303	2.86014
chr1	111505778	111507348	C7Y8YACXX_8_7965.sorted.filtered_peak_1195	122	.	3.68016	15.29670	12.22237
chr1	111682088	111683151	C7Y8YACXX_8_7965.sorted.filtered_peak_1196	65	.	3.33695	9.34925	6.57305
chr1	111746435	111746781	C7Y8YACXX_8_7965.sorted.filtered_peak_1197	41	.	2.30114	6.78380	4.15218
chr1	111747135	111747503	C7Y8YACXX_8_7965.sorted.filtered_peak_1198	17	.	1.94521	4.13171	1.74744
chr1	111758358	111759065	C7Y8YACXX_8_7965.sorted.filtered_peak_1199	123	.	3.42448	15.46301	12.36977
chr1	111764159	111764692	C7Y8YACXX_8_7965.sorted.filtered_peak_1200	22	.	2.22498	4.64570	2.20952
chr1	111888739	111889253	C7Y8YACXX_8_7965.sorted.filtered_peak_1201	17	.	2.59180	4.17419	1.79651
chr1	111948983	111949303	C7Y8YACXX_8_7965.sorted.filtered_peak_1202	35	.	3.36599	6.09511	3.51235
chr1	111991527	111992329	C7Y8YACXX_8_7965.sorted.filtered_peak_1203	111	.	3.37196	14.15540	11.15758
chr1	112013439	112013847	C7Y8YACXX_8_7965.sorted.filtered_peak_1204	17	.	2.39884	4.16778	1.78244
chr1	112019287	112020002	C7Y8YACXX_8_7965.sorted.filtered_peak_1205	31	.	2.61113	5.70610	3.16312
chr1	112050128	112051183	C7Y8YACXX_8_7965.sorted.filtered_peak_1206	44	.	2.67394	7.10283	4.46514
chr1	112135297	112135997	C7Y8YACXX_8_7965.sorted.filtered_peak_1207	76	.	3.33445	10.54272	7.68378
chr1	112141209	112141515	C7Y8YACXX_8_7965.sorted.filtered_peak_1208	22	.	2.31104	4.73710	2.27678
chr1	112146500	112147107	C7Y8YACXX_8_7965.sorted.filtered_peak_1209	96	.	3.50920	12.58971	9.65230
chr1	112161926	112163062	C7Y8YACXX_8_7965.sorted.filtered_peak_1210	21	.	2.07500	4.59150	2.16615
chr1	112202758	112203269	C7Y8YACXX_8_7965.sorted.filtered_peak_1211	36	.	2.80683	6.24000	3.67240
chr1	112281294	112282938	C7Y8YACXX_8_7965.sorted.filtered_peak_1212	27	.	2.38431	5.27185	2.78430
chr1	112297691	112298744	C7Y8YACXX_8_7965.sorted.filtered_peak_1213	136	.	3.94248	16.78498	13.64150
chr1	112519056	112519306	C7Y8YACXX_8_7965.sorted.filtered_peak_1214	12	.	2.53243	3.48863	1.21648
chr1	112933536	112934136	C7Y8YACXX_8_7965.sorted.filtered_peak_1215	29	.	2.68181	5.47923	2.95727
chr1	112938401	112939333	C7Y8YACXX_8_7965.sorted.filtered_peak_1216	52	.	3.09973	7.95083	5.26800
chr1	113008706	113009090	C7Y8YACXX_8_7965.sorted.filtered_peak_1217	35	.	3.05045	6.15022	3.58477
chr1	113160732	113162811	C7Y8YACXX_8_7965.sorted.filtered_peak_1218	42	.	2.43723	6.80426	4.20365
chr1	113217119	113217659	C7Y8YACXX_8_7965.sorted.filtered_peak_1219	21	.	2.59486	4.60486	2.17488
chr1	113247742	113248334	C7Y8YACXX_8_7965.sorted.filtered_peak_1220	21	.	2.14504	4.58388	2.14432
chr1	113249626	113250141	C7Y8YACXX_8_7965.sorted.filtered_peak_1221	38	.	2.46019	6.44140	3.85485
chr1	113257800	113258442	C7Y8YACXX_8_7965.sorted.filtered_peak_1222	82	.	3.09326	11.06637	8.20342
chr1	113423503	113423760	C7Y8YACXX_8_7965.sorted.filtered_peak_1223	20	.	2.84094	4.46089	2.05064
chr1	113497801	113499250	C7Y8YACXX_8_7965.sorted.filtered_peak_1224	77	.	3.00913	10.63699	7.79666
chr1	113599511	113599961	C7Y8YACXX_8_7965.sorted.filtered_peak_1225	14	.	2.58162	3.77442	1.44096
chr1	113615211	113616415	C7Y8YACXX_8_7965.sorted.filtered_peak_1226	135	.	4.34329	16.67428	13.54851
chr1	113689339	113690074	C7Y8YACXX_8_7965.sorted.filtered_peak_1227	35	.	3.02862	6.17006	3.59914
chr1	113932557	113933442	C7Y8YACXX_8_7965.sorted.filtered_peak_1228	35	.	2.64824	6.10939	3.56430
chr1	114277087	114277531	C7Y8YACXX_8_7965.sorted.filtered_peak_1229	16	.	2.63851	3.98850	1.63319
chr1	114301636	114302108	C7Y8YACXX_8_7965.sorted.filtered_peak_1230	39	.	3.00376	6.52684	3.92921
chr1	114302382	114302686	C7Y8YACXX_8_7965.sorted.filtered_peak_1231	16	.	2.43054	4.05844	1.68389
chr1	114323278	114323528	C7Y8YACXX_8_7965.sorted.filtered_peak_1232	13	.	2.17794	3.65346	1.33946
chr1	114325993	114327091	C7Y8YACXX_8_7965.sorted.filtered_peak_1233	34	.	2.65135	6.00155	3.43589
chr1	114354201	114355391	C7Y8YACXX_8_7965.sorted.filtered_peak_1234	187	.	3.79017	22.11946	18.72461
chr1	114414140	114415177	C7Y8YACXX_8_7965.sorted.filtered_peak_1235	53	.	2.74303	8.03336	5.37958
chr1	114446880	114448299	C7Y8YACXX_8_7965.sorted.filtered_peak_1236	167	.	3.47058	20.05325	16.78306
chr1	114471794	114473097	C7Y8YACXX_8_7965.sorted.filtered_peak_1237	47	.	2.54631	7.44794	4.78691
chr1	114473329	114473684	C7Y8YACXX_8_7965.sorted.filtered_peak_1238	23	.	2.15737	4.79250	2.32674
chr1	114489867	114490153	C7Y8YACXX_8_7965.sorted.filtered_peak_1239	16	.	2.48845	3.96879	1.61317
chr1	114883933	114884272	C7Y8YACXX_8_7965.sorted.filtered_peak_1240	28	.	2.75322	5.31234	2.80438
chr1	114884755	114885140	C7Y8YACXX_8_7965.sorted.filtered_peak_1241	14	.	2.24684	3.81790	1.48636
chr1	114888952	114889540	C7Y8YACXX_8_7965.sorted.filtered_peak_1242	81	.	3.61646	10.97467	8.13005
chr1	115010357	115010685	C7Y8YACXX_8_7965.sorted.filtered_peak_1243	28	.	2.89732	5.41161	2.88427
chr1	115053073	115054542	C7Y8YACXX_8_7965.sorted.filtered_peak_1244	113	.	3.30030	14.32998	11.34756
chr1	115123882	115124676	C7Y8YACXX_8_7965.sorted.filtered_peak_1245	142	.	4.20814	17.37062	14.21597
chr1	115212373	115213302	C7Y8YACXX_8_7965.sorted.filtered_peak_1246	38	.	2.96190	6.49171	3.88002
chr1	115259078	115259809	C7Y8YACXX_8_7965.sorted.filtered_peak_1247	64	.	3.23290	9.24905	6.47975
chr1	115299701	115301125	C7Y8YACXX_8_7965.sorted.filtered_peak_1248	93	.	3.08460	12.30782	9.39433
chr1	115322789	115323575	C7Y8YACXX_8_7965.sorted.filtered_peak_1249	97	.	4.11744	12.71754	9.76870
chr1	115605239	115605823	C7Y8YACXX_8_7965.sorted.filtered_peak_1250	83	.	3.66604	11.17750	8.31426
chr1	115641619	115642339	C7Y8YACXX_8_7965.sorted.filtered_peak_1251	35	.	3.13013	6.16758	3.57903
chr1	116185053	116185840	C7Y8YACXX_8_7965.sorted.filtered_peak_1252	37	.	3.01964	6.35068	3.75345
chr1	116549091	116549379	C7Y8YACXX_8_7965.sorted.filtered_peak_1253	20	.	2.61255	4.46954	2.05172
chr1	116681604	116682149	C7Y8YACXX_8_7965.sorted.filtered_peak_1254	49	.	3.74514	7.61355	4.95719
chr1	116694485	116694783	C7Y8YACXX_8_7965.sorted.filtered_peak_1255	33	.	3.02454	5.96598	3.39265
chr1	116868505	116868928	C7Y8YACXX_8_7965.sorted.filtered_peak_1256	34	.	3.09003	6.01914	3.46932
chr1	116915410	116916056	C7Y8YACXX_8_7965.sorted.filtered_peak_1257	49	.	2.63055	7.60682	4.92825
chr1	116916533	116916785	C7Y8YACXX_8_7965.sorted.filtered_peak_1258	19	.	2.08887	4.30990	1.90831
chr1	116920360	116920752	C7Y8YACXX_8_7965.sorted.filtered_peak_1259	26	.	2.29177	5.15355	2.65563
chr1	116960988	116961572	C7Y8YACXX_8_7965.sorted.filtered_peak_1260	80	.	3.93074	10.92659	8.07425
chr1	117046673	117047479	C7Y8YACXX_8_7965.sorted.filtered_peak_1261	101	.	3.61004	13.09256	10.15294
chr1	117057538	117058610	C7Y8YACXX_8_7965.sorted.filtered_peak_1262	57	.	2.94752	8.52492	5.78177
chr1	117099105	117099751	C7Y8YACXX_8_7965.sorted.filtered_peak_1263	35	.	2.73275	6.11655	3.53292
chr1	117112496	117114032	C7Y8YACXX_8_7965.sorted.filtered_peak_1264	33	.	2.34888	5.89232	3.33645
chr1	117210183	117210638	C7Y8YACXX_8_7965.sorted.filtered_peak_1265	13	.	2.44309	3.68767	1.37529
chr1	117279908	117281892	C7Y8YACXX_8_7965.sorted.filtered_peak_1266	29	.	2.38518	5.49296	2.97331
chr1	117296722	117297173	C7Y8YACXX_8_7965.sorted.filtered_peak_1267	29	.	2.57147	5.50947	2.98283
chr1	117306064	117306415	C7Y8YACXX_8_7965.sorted.filtered_peak_1268	12	.	1.95272	3.50755	1.23233
chr1	117312054	117312690	C7Y8YACXX_8_7965.sorted.filtered_peak_1269	68	.	2.74451	9.62047	6.82414
chr1	117313300	117313552	C7Y8YACXX_8_7965.sorted.filtered_peak_1270	18	.	2.05181	4.27624	1.86433
chr1	117320463	117321113	C7Y8YACXX_8_7965.sorted.filtered_peak_1271	20	.	2.76314	4.52765	2.08765
chr1	117350748	117351128	C7Y8YACXX_8_7965.sorted.filtered_peak_1272	15	.	2.02048	3.84594	1.51454
chr1	117359079	117359344	C7Y8YACXX_8_7965.sorted.filtered_peak_1273	29	.	2.64219	5.44354	2.90790
chr1	117369715	117370227	C7Y8YACXX_8_7965.sorted.filtered_peak_1274	21	.	2.52675	4.53861	2.11649
chr1	117420497	117421158	C7Y8YACXX_8_7965.sorted.filtered_peak_1275	33	.	2.77386	5.94031	3.38770
chr1	117477567	117477922	C7Y8YACXX_8_7965.sorted.filtered_peak_1276	17	.	2.56201	4.13264	1.74962
chr1	117529860	117530137	C7Y8YACXX_8_7965.sorted.filtered_peak_1277	14	.	2.49486	3.79482	1.47218
chr1	117601975	117603201	C7Y8YACXX_8_7965.sorted.filtered_peak_1278	116	.	3.58688	14.68236	11.65880
chr1	117664313	117664964	C7Y8YACXX_8_7965.sorted.filtered_peak_1279	63	.	3.46769	9.13697	6.36196
chr1	117909083	117910071	C7Y8YACXX_8_7965.sorted.filtered_peak_1280	43	.	2.52397	6.94594	4.30139
chr1	118077629	118078021	C7Y8YACXX_8_7965.sorted.filtered_peak_1281	33	.	2.98624	5.94900	3.39029
chr1	118147988	118149216	C7Y8YACXX_8_7965.sorted.filtered_peak_1282	131	.	3.31120	16.22128	13.10024
chr1	118198752	118199250	C7Y8YACXX_8_7965.sorted.filtered_peak_1283	52	.	2.42303	7.95132	5.26078
chr1	118201273	118201679	C7Y8YACXX_8_7965.sorted.filtered_peak_1284	35	.	2.16276	6.09481	3.52351
chr1	118206930	118207385	C7Y8YACXX_8_7965.sorted.filtered_peak_1285	103	.	3.34984	13.37485	10.39286
chr1	118301279	118301828	C7Y8YACXX_8_7965.sorted.filtered_peak_1286	19	.	2.62316	4.32535	1.91102
chr1	118471703	118473007	C7Y8YACXX_8_7965.sorted.filtered_peak_1287	100	.	3.58071	12.97988	10.07740
chr1	118623940	118624280	C7Y8YACXX_8_7965.sorted.filtered_peak_1288	16	.	2.61009	3.98850	1.62899
chr1	119682433	119683555	C7Y8YACXX_8_7965.sorted.filtered_peak_1289	175	.	4.03441	20.78646	17.50152
chr1	119856736	119856986	C7Y8YACXX_8_7965.sorted.filtered_peak_1290	20	.	2.69654	4.42329	2.00281
chr1	120530601	120530959	C7Y8YACXX_8_7965.sorted.filtered_peak_1291	21	.	2.86636	4.51531	2.10680
chr1	121258261	121258521	C7Y8YACXX_8_7965.sorted.filtered_peak_1292	36	.	2.96542	6.28065	3.68139
chr1	121260603	121261576	C7Y8YACXX_8_7965.sorted.filtered_peak_1293	52	.	3.31103	7.97388	5.26258
chr1	121484319	121485512	C7Y8YACXX_8_7965.sorted.filtered_peak_1294	541	.	7.36888	58.65343	54.15034
chr1	142535516	142536462	C7Y8YACXX_8_7965.sorted.filtered_peak_1295	40	.	2.30388	6.72360	4.09788
chr1	142537431	142539330	C7Y8YACXX_8_7965.sorted.filtered_peak_1296	68	.	2.61945	9.68225	6.89059
chr1	144015768	144016053	C7Y8YACXX_8_7965.sorted.filtered_peak_1297	24	.	2.40928	4.90380	2.42793
chr1	144018733	144019447	C7Y8YACXX_8_7965.sorted.filtered_peak_1298	24	.	2.80071	4.87873	2.40861
chr1	144533554	144534304	C7Y8YACXX_8_7965.sorted.filtered_peak_1299	109	.	3.40705	13.99436	10.96759
chr1	144931706	144932713	C7Y8YACXX_8_7965.sorted.filtered_peak_1300	131	.	2.90597	16.29358	13.16913
chr1	145003990	145004488	C7Y8YACXX_8_7965.sorted.filtered_peak_1301	15	.	1.98580	3.91829	1.56848
chr1	145039532	145040300	C7Y8YACXX_8_7965.sorted.filtered_peak_1302	24	.	2.11693	4.88369	2.42092
chr1	145046828	145047078	C7Y8YACXX_8_7965.sorted.filtered_peak_1303	13	.	2.18513	3.65270	1.33804
chr1	145058662	145059646	C7Y8YACXX_8_7965.sorted.filtered_peak_1304	24	.	2.16468	4.96258	2.48059
chr1	145096196	145096588	C7Y8YACXX_8_7965.sorted.filtered_peak_1305	57	.	2.79297	8.53554	5.79199
chr1	145116060	145116337	C7Y8YACXX_8_7965.sorted.filtered_peak_1306	15	.	2.12199	3.95240	1.59400
chr1	145117633	145118254	C7Y8YACXX_8_7965.sorted.filtered_peak_1307	24	.	2.46286	4.91590	2.43712
chr1	145139193	145139471	C7Y8YACXX_8_7965.sorted.filtered_peak_1308	47	.	3.73016	7.40091	4.72437
chr1	145290676	145291210	C7Y8YACXX_8_7965.sorted.filtered_peak_1309	40	.	3.42308	6.64352	4.03525
chr1	145291455	145291909	C7Y8YACXX_8_7965.sorted.filtered_peak_1310	24	.	2.94869	4.92876	2.45963
chr1	145292314	145292713	C7Y8YACXX_8_7965.sorted.filtered_peak_1311	60	.	3.96297	8.82075	6.07487
chr1	145382069	145383224	C7Y8YACXX_8_7965.sorted.filtered_peak_1312	41	.	3.40928	6.83937	4.19572
chr1	145396677	145398034	C7Y8YACXX_8_7965.sorted.filtered_peak_1313	32	.	2.44816	5.74708	3.20350
chr1	145421738	145422151	C7Y8YACXX_8_7965.sorted.filtered_peak_1314	19	.	2.74331	4.32812	1.92121
chr1	145427294	145427920	C7Y8YACXX_8_7965.sorted.filtered_peak_1315	111	.	4.35640	14.20339	11.18198
chr1	145437396	145438608	C7Y8YACXX_8_7965.sorted.filtered_peak_1316	76	.	2.81387	10.51203	7.65944
chr1	145444198	145444537	C7Y8YACXX_8_7965.sorted.filtered_peak_1317	18	.	2.30161	4.19898	1.81008
chr1	145454713	145455854	C7Y8YACXX_8_7965.sorted.filtered_peak_1318	38	.	2.37282	6.45311	3.85968
chr1	145457225	145457535	C7Y8YACXX_8_7965.sorted.filtered_peak_1319	15	.	2.01198	3.95398	1.59598
chr1	145470172	145470805	C7Y8YACXX_8_7965.sorted.filtered_peak_1320	65	.	3.04442	9.30598	6.56125
chr1	145476695	145477695	C7Y8YACXX_8_7965.sorted.filtered_peak_1321	79	.	3.09893	10.77290	7.92421
chr1	145507168	145508159	C7Y8YACXX_8_7965.sorted.filtered_peak_1322	100	.	3.88658	13.03106	10.06836
chr1	145515513	145516601	C7Y8YACXX_8_7965.sorted.filtered_peak_1323	91	.	3.54461	12.11410	9.18946
chr1	145548787	145549332	C7Y8YACXX_8_7965.sorted.filtered_peak_1324	76	.	3.98154	10.52177	7.67157
chr1	145575122	145576528	C7Y8YACXX_8_7965.sorted.filtered_peak_1325	71	.	3.03561	10.00643	7.19040
chr1	145589137	145589582	C7Y8YACXX_8_7965.sorted.filtered_peak_1326	26	.	2.66150	5.20692	2.69691
chr1	145610288	145611355	C7Y8YACXX_8_7965.sorted.filtered_peak_1327	97	.	4.39681	12.61996	9.71808
chr1	145743805	145744531	C7Y8YACXX_8_7965.sorted.filtered_peak_1328	35	.	3.26024	6.11897	3.54424
chr1	146556131	146556645	C7Y8YACXX_8_7965.sorted.filtered_peak_1329	57	.	3.44305	8.48559	5.74156
chr1	146643673	146644496	C7Y8YACXX_8_7965.sorted.filtered_peak_1330	133	.	3.89630	16.43576	13.32308
chr1	146696708	146697332	C7Y8YACXX_8_7965.sorted.filtered_peak_1331	32	.	3.28105	5.81590	3.25809
chr1	146714023	146714913	C7Y8YACXX_8_7965.sorted.filtered_peak_1332	104	.	3.67506	13.44758	10.43565
chr1	147071307	147072305	C7Y8YACXX_8_7965.sorted.filtered_peak_1333	134	.	3.79778	16.56724	13.43519
chr1	147089770	147090287	C7Y8YACXX_8_7965.sorted.filtered_peak_1334	60	.	3.47101	8.81851	6.05289
chr1	147120031	147120512	C7Y8YACXX_8_7965.sorted.filtered_peak_1335	61	.	3.41753	8.92379	6.16331
chr1	147141656	147143084	C7Y8YACXX_8_7965.sorted.filtered_peak_1336	49	.	3.04746	7.63830	4.98564
chr1	147172071	147172406	C7Y8YACXX_8_7965.sorted.filtered_peak_1337	31	.	3.11624	5.64949	3.11720
chr1	147735442	147736186	C7Y8YACXX_8_7965.sorted.filtered_peak_1338	33	.	3.30879	5.94748	3.36614
chr1	147790527	147791170	C7Y8YACXX_8_7965.sorted.filtered_peak_1339	42	.	3.43345	6.90905	4.29231
chr1	147806439	147807358	C7Y8YACXX_8_7965.sorted.filtered_peak_1340	48	.	3.61280	7.50201	4.83408
chr1	148241377	148241730	C7Y8YACXX_8_7965.sorted.filtered_peak_1341	144	.	6.05253	17.63071	14.43945
chr1	148550218	148550480	C7Y8YACXX_8_7965.sorted.filtered_peak_1342	21	.	2.91092	4.60084	2.15624
chr1	148551509	148552830	C7Y8YACXX_8_7965.sorted.filtered_peak_1343	32	.	3.13536	5.79917	3.26143
chr1	149204424	149204674	C7Y8YACXX_8_7965.sorted.filtered_peak_1344	23	.	2.96467	4.82684	2.37096
chr1	149223199	149224130	C7Y8YACXX_8_7965.sorted.filtered_peak_1345	178	.	4.46929	21.19405	17.84149
chr1	149224470	149224970	C7Y8YACXX_8_7965.sorted.filtered_peak_1346	100	.	3.44893	12.98341	10.04615
chr1	149815033	149815652	C7Y8YACXX_8_7965.sorted.filtered_peak_1347	40	.	3.02095	6.67625	4.07107
chr1	149816841	149817113	C7Y8YACXX_8_7965.sorted.filtered_peak_1348	13	.	2.10117	3.62105	1.31694
chr1	149820794	149821045	C7Y8YACXX_8_7965.sorted.filtered_peak_1349	26	.	2.56644	5.17205	2.66181
chr1	149821321	149821867	C7Y8YACXX_8_7965.sorted.filtered_peak_1350	40	.	2.95519	6.63383	4.03387
chr1	149857021	149857458	C7Y8YACXX_8_7965.sorted.filtered_peak_1351	17	.	1.87001	4.11097	1.74466
chr1	149858133	149858541	C7Y8YACXX_8_7965.sorted.filtered_peak_1352	101	.	2.84454	13.10479	10.13603
chr1	149858983	149860223	C7Y8YACXX_8_7965.sorted.filtered_peak_1353	62	.	2.44547	9.00391	6.26996
chr1	149870742	149871641	C7Y8YACXX_8_7965.sorted.filtered_peak_1354	41	.	3.00628	6.76320	4.15773
chr1	149899338	149900279	C7Y8YACXX_8_7965.sorted.filtered_peak_1355	91	.	3.50545	12.05063	9.15121
chr1	149982237	149982936	C7Y8YACXX_8_7965.sorted.filtered_peak_1356	34	.	2.87091	6.00411	3.43406
chr1	150039224	150040082	C7Y8YACXX_8_7965.sorted.filtered_peak_1357	34	.	2.90555	6.01853	3.45303
chr1	150121951	150122310	C7Y8YACXX_8_7965.sorted.filtered_peak_1358	55	.	2.92868	8.23292	5.50904
chr1	150123468	150124072	C7Y8YACXX_8_7965.sorted.filtered_peak_1359	41	.	2.65481	6.77820	4.14761
chr1	150159170	150159813	C7Y8YACXX_8_7965.sorted.filtered_peak_1360	22	.	2.82542	4.67267	2.23438
chr1	150185754	150186393	C7Y8YACXX_8_7965.sorted.filtered_peak_1361	113	.	4.15947	14.33596	11.31590
chr1	150206467	150207437	C7Y8YACXX_8_7965.sorted.filtered_peak_1362	57	.	2.61150	8.51209	5.77565
chr1	150208106	150208915	C7Y8YACXX_8_7965.sorted.filtered_peak_1363	76	.	2.78495	10.45566	7.63793
chr1	150240622	150241851	C7Y8YACXX_8_7965.sorted.filtered_peak_1364	61	.	3.00631	8.83790	6.11964
chr1	150253862	150254218	C7Y8YACXX_8_7965.sorted.filtered_peak_1365	24	.	2.69440	4.92116	2.44649
chr1	150254542	150254898	C7Y8YACXX_8_7965.sorted.filtered_peak_1366	35	.	2.96566	6.13587	3.55906
chr1	150266105	150266687	C7Y8YACXX_8_7965.sorted.filtered_peak_1367	69	.	3.84731	9.78263	6.96160
chr1	150293688	150294297	C7Y8YACXX_8_7965.sorted.filtered_peak_1368	111	.	4.22445	14.19169	11.18874
chr1	150335651	150337352	C7Y8YACXX_8_7965.sorted.filtered_peak_1369	130	.	3.21252	16.10986	13.03860
chr1	150459559	150460474	C7Y8YACXX_8_7965.sorted.filtered_peak_1370	73	.	3.68510	10.08636	7.31432
chr1	150487952	150488432	C7Y8YACXX_8_7965.sorted.filtered_peak_1371	129	.	4.41809	16.10270	12.98543
chr1	150533561	150534947	C7Y8YACXX_8_7965.sorted.filtered_peak_1372	35	.	2.13220	6.14616	3.56198
chr1	150539800	150540776	C7Y8YACXX_8_7965.sorted.filtered_peak_1373	50	.	2.41613	7.65556	5.01137
chr1	150551014	150552597	C7Y8YACXX_8_7965.sorted.filtered_peak_1374	81	.	2.89232	10.96472	8.15800
chr1	150583882	150584633	C7Y8YACXX_8_7965.sorted.filtered_peak_1375	61	.	3.32266	8.86838	6.12617
chr1	150585977	150586252	C7Y8YACXX_8_7965.sorted.filtered_peak_1376	21	.	2.46674	4.60426	2.18251
chr1	150594141	150594470	C7Y8YACXX_8_7965.sorted.filtered_peak_1377	28	.	2.93661	5.35582	2.84646
chr1	150594762	150595212	C7Y8YACXX_8_7965.sorted.filtered_peak_1378	13	.	2.45070	3.68297	1.37770
chr1	150601469	150602475	C7Y8YACXX_8_7965.sorted.filtered_peak_1379	152	.	4.10767	18.48674	15.25362
chr1	150669498	150670351	C7Y8YACXX_8_7965.sorted.filtered_peak_1380	100	.	3.82462	12.96958	10.05236
chr1	150737994	150738397	C7Y8YACXX_8_7965.sorted.filtered_peak_1381	34	.	3.05927	5.99461	3.41858
chr1	150743216	150743676	C7Y8YACXX_8_7965.sorted.filtered_peak_1382	39	.	3.21822	6.56317	3.94579
chr1	150759727	150760257	C7Y8YACXX_8_7965.sorted.filtered_peak_1383	18	.	2.79263	4.22921	1.82347
chr1	150848703	150849506	C7Y8YACXX_8_7965.sorted.filtered_peak_1384	172	.	4.35577	20.59891	17.27581
chr1	150862525	150862921	C7Y8YACXX_8_7965.sorted.filtered_peak_1385	39	.	3.43860	6.58569	3.95455
chr1	150898358	150899054	C7Y8YACXX_8_7965.sorted.filtered_peak_1386	59	.	3.17814	8.68071	5.93648
chr1	150946738	150947284	C7Y8YACXX_8_7965.sorted.filtered_peak_1387	27	.	2.48312	5.23111	2.74377
chr1	150951834	150952199	C7Y8YACXX_8_7965.sorted.filtered_peak_1388	15	.	2.31995	3.95337	1.59359
chr1	150960886	150961163	C7Y8YACXX_8_7965.sorted.filtered_peak_1389	26	.	3.00208	5.11707	2.62565
chr1	150980539	150981430	C7Y8YACXX_8_7965.sorted.filtered_peak_1390	78	.	3.32589	10.62497	7.81948
chr1	150997086	150997364	C7Y8YACXX_8_7965.sorted.filtered_peak_1391	22	.	2.92760	4.65527	2.20493
chr1	151020206	151021316	C7Y8YACXX_8_7965.sorted.filtered_peak_1392	20	.	2.41457	4.43273	2.02478
chr1	151030185	151030519	C7Y8YACXX_8_7965.sorted.filtered_peak_1393	45	.	2.50762	7.14509	4.50595
chr1	151031708	151032292	C7Y8YACXX_8_7965.sorted.filtered_peak_1394	34	.	2.35441	5.97062	3.41589
chr1	151042709	151043880	C7Y8YACXX_8_7965.sorted.filtered_peak_1395	53	.	3.08373	8.08361	5.36741
chr1	151118873	151119719	C7Y8YACXX_8_7965.sorted.filtered_peak_1396	27	.	2.58697	5.29532	2.79488
chr1	151128735	151129206	C7Y8YACXX_8_7965.sorted.filtered_peak_1397	43	.	2.81456	6.97056	4.32743
chr1	151129529	151129780	C7Y8YACXX_8_7965.sorted.filtered_peak_1398	23	.	2.37524	4.84342	2.36925
chr1	151138057	151138892	C7Y8YACXX_8_7965.sorted.filtered_peak_1399	153	.	3.89121	18.53485	15.32441
chr1	151162104	151162850	C7Y8YACXX_8_7965.sorted.filtered_peak_1400	86	.	3.97877	11.50820	8.66056
chr1	151170542	151171707	C7Y8YACXX_8_7965.sorted.filtered_peak_1401	153	.	4.14522	18.53680	15.36666
chr1	151226918	151227398	C7Y8YACXX_8_7965.sorted.filtered_peak_1402	128	.	4.80910	15.94069	12.82960
chr1	151253654	151255248	C7Y8YACXX_8_7965.sorted.filtered_peak_1403	127	.	3.14905	15.88535	12.77543
chr1	151284031	151284543	C7Y8YACXX_8_7965.sorted.filtered_peak_1404	36	.	2.93665	6.27704	3.68106
chr1	151299430	151300474	C7Y8YACXX_8_7965.sorted.filtered_peak_1405	48	.	3.02503	7.49792	4.83634
chr1	151313421	151313743	C7Y8YACXX_8_7965.sorted.filtered_peak_1406	19	.	2.47211	4.32633	1.91695
chr1	151319192	151320240	C7Y8YACXX_8_7965.sorted.filtered_peak_1407	174	.	4.14454	20.77451	17.46981
chr1	151371788	151372317	C7Y8YACXX_8_7965.sorted.filtered_peak_1408	113	.	4.10035	14.35818	11.33853
chr1	151430477	151430971	C7Y8YACXX_8_7965.sorted.filtered_peak_1409	24	.	2.42790	4.91333	2.43818
chr1	151431180	151431430	C7Y8YACXX_8_7965.sorted.filtered_peak_1410	30	.	2.57913	5.64399	3.08946
chr1	151431604	151432207	C7Y8YACXX_8_7965.sorted.filtered_peak_1411	27	.	2.51206	5.26947	2.75456
chr1	151483261	151484109	C7Y8YACXX_8_7965.sorted.filtered_peak_1412	34	.	2.82212	6.07714	3.48940
chr1	151512488	151513134	C7Y8YACXX_8_7965.sorted.filtered_peak_1413	54	.	3.14706	8.14773	5.44418
chr1	151584187	151585043	C7Y8YACXX_8_7965.sorted.filtered_peak_1414	68	.	3.49702	9.68347	6.87744
chr1	151735591	151736198	C7Y8YACXX_8_7965.sorted.filtered_peak_1415	57	.	3.54722	8.53739	5.78785
chr1	151762576	151763568	C7Y8YACXX_8_7965.sorted.filtered_peak_1416	185	.	4.52903	21.86112	18.51545
chr1	151811226	151811476	C7Y8YACXX_8_7965.sorted.filtered_peak_1417	18	.	2.20978	4.28057	1.87693
chr1	151811955	151812577	C7Y8YACXX_8_7965.sorted.filtered_peak_1418	24	.	2.35286	4.89135	2.42413
chr1	151881593	151882628	C7Y8YACXX_8_7965.sorted.filtered_peak_1419	58	.	3.11407	8.55080	5.80934
chr1	151918138	151918567	C7Y8YACXX_8_7965.sorted.filtered_peak_1420	48	.	3.21697	7.57967	4.89836
chr1	151956652	151957305	C7Y8YACXX_8_7965.sorted.filtered_peak_1421	15	.	2.41249	3.86441	1.51990
chr1	151965196	151966020	C7Y8YACXX_8_7965.sorted.filtered_peak_1422	17	.	2.22726	4.16517	1.77610
chr1	151966210	151966924	C7Y8YACXX_8_7965.sorted.filtered_peak_1423	19	.	2.27846	4.35291	1.95625
chr1	151974065	151974345	C7Y8YACXX_8_7965.sorted.filtered_peak_1424	29	.	2.90980	5.45855	2.92248
chr1	152006914	152008143	C7Y8YACXX_8_7965.sorted.filtered_peak_1425	37	.	2.63549	6.33196	3.76954
chr1	152020077	152021229	C7Y8YACXX_8_7965.sorted.filtered_peak_1426	97	.	3.42552	12.67543	9.74848
chr1	152083990	152084349	C7Y8YACXX_8_7965.sorted.filtered_peak_1427	13	.	2.48989	3.67052	1.35483
chr1	152413274	152413938	C7Y8YACXX_8_7965.sorted.filtered_peak_1428	15	.	2.49883	3.86923	1.52530
chr1	152432845	152433116	C7Y8YACXX_8_7965.sorted.filtered_peak_1429	22	.	2.81897	4.66794	2.21622
chr1	153462891	153463141	C7Y8YACXX_8_7965.sorted.filtered_peak_1430	12	.	2.45411	3.48204	1.22583
chr1	153483407	153483662	C7Y8YACXX_8_7965.sorted.filtered_peak_1431	29	.	3.10614	5.47723	2.93895
chr1	153508129	153508892	C7Y8YACXX_8_7965.sorted.filtered_peak_1432	23	.	2.28940	4.79891	2.34285
chr1	153517482	153517976	C7Y8YACXX_8_7965.sorted.filtered_peak_1433	46	.	2.86857	7.27357	4.62963
chr1	153571089	153571492	C7Y8YACXX_8_7965.sorted.filtered_peak_1434	11	.	2.48055	3.37021	1.13596
chr1	153606168	153607101	C7Y8YACXX_8_7965.sorted.filtered_peak_1435	130	.	3.67738	16.16221	13.03280
chr1	153630969	153631697	C7Y8YACXX_8_7965.sorted.filtered_peak_1436	97	.	4.02275	12.72485	9.78655
chr1	153643266	153644079	C7Y8YACXX_8_7965.sorted.filtered_peak_1437	225	.	4.93769	26.19003	22.59473
chr1	153700035	153701171	C7Y8YACXX_8_7965.sorted.filtered_peak_1438	176	.	4.20432	20.93718	17.62646
chr1	153747852	153748427	C7Y8YACXX_8_7965.sorted.filtered_peak_1439	38	.	2.67091	6.46351	3.84926
chr1	153755800	153756519	C7Y8YACXX_8_7965.sorted.filtered_peak_1440	144	.	4.43270	17.66694	14.48892
chr1	153777778	153778243	C7Y8YACXX_8_7965.sorted.filtered_peak_1441	73	.	3.65771	10.15685	7.34987
chr1	153895087	153896153	C7Y8YACXX_8_7965.sorted.filtered_peak_1442	120	.	3.24796	15.16938	12.09234
chr1	153917717	153919281	C7Y8YACXX_8_7965.sorted.filtered_peak_1443	29	.	2.29549	5.45434	2.95305
chr1	153930229	153930626	C7Y8YACXX_8_7965.sorted.filtered_peak_1444	18	.	1.96110	4.22044	1.82360
chr1	153930876	153931381	C7Y8YACXX_8_7965.sorted.filtered_peak_1445	67	.	2.56602	9.57122	6.78459
chr1	153935863	153936474	C7Y8YACXX_8_7965.sorted.filtered_peak_1446	37	.	2.15144	6.33020	3.75225
chr1	153939639	153940344	C7Y8YACXX_8_7965.sorted.filtered_peak_1447	38	.	2.34492	6.44494	3.83237
chr1	153949531	153950965	C7Y8YACXX_8_7965.sorted.filtered_peak_1448	33	.	2.72235	5.90547	3.37227
chr1	153962958	153963587	C7Y8YACXX_8_7965.sorted.filtered_peak_1449	101	.	3.95657	13.08641	10.11223
chr1	154087530	154087927	C7Y8YACXX_8_7965.sorted.filtered_peak_1450	24	.	3.02122	4.95270	2.47183
chr1	154130154	154131027	C7Y8YACXX_8_7965.sorted.filtered_peak_1451	64	.	3.39420	9.20713	6.45683
chr1	154154476	154155397	C7Y8YACXX_8_7965.sorted.filtered_peak_1452	33	.	2.38383	5.91537	3.36762
chr1	154155621	154156024	C7Y8YACXX_8_7965.sorted.filtered_peak_1453	76	.	3.05545	10.48199	7.63986
chr1	154192858	154194391	C7Y8YACXX_8_7965.sorted.filtered_peak_1454	130	.	3.05601	16.11087	13.05950
chr1	154244657	154245283	C7Y8YACXX_8_7965.sorted.filtered_peak_1455	183	.	4.58103	21.70661	18.33580
chr1	154280614	154281087	C7Y8YACXX_8_7965.sorted.filtered_peak_1456	20	.	2.81124	4.43439	2.01706
chr1	154297134	154297618	C7Y8YACXX_8_7965.sorted.filtered_peak_1457	29	.	2.41304	5.48305	2.94796
chr1	154301075	154301487	C7Y8YACXX_8_7965.sorted.filtered_peak_1458	20	.	2.16562	4.48443	2.04914
chr1	154307487	154307748	C7Y8YACXX_8_7965.sorted.filtered_peak_1459	28	.	2.63760	5.42984	2.89968
chr1	154309808	154310339	C7Y8YACXX_8_7965.sorted.filtered_peak_1460	38	.	2.84007	6.44385	3.85006
chr1	154315393	154315747	C7Y8YACXX_8_7965.sorted.filtered_peak_1461	15	.	2.31765	3.93350	1.58340
chr1	154377596	154377921	C7Y8YACXX_8_7965.sorted.filtered_peak_1462	25	.	2.50585	4.97242	2.50257
chr1	154435923	154436581	C7Y8YACXX_8_7965.sorted.filtered_peak_1463	39	.	2.90484	6.55819	3.95185
chr1	154452288	154452659	C7Y8YACXX_8_7965.sorted.filtered_peak_1464	47	.	3.41717	7.47691	4.79953
chr1	154530741	154532245	C7Y8YACXX_8_7965.sorted.filtered_peak_1465	118	.	3.03779	14.83061	11.82923
chr1	154580230	154580846	C7Y8YACXX_8_7965.sorted.filtered_peak_1466	77	.	3.07101	10.52969	7.71048
chr1	154581029	154581548	C7Y8YACXX_8_7965.sorted.filtered_peak_1467	20	.	2.19057	4.44109	2.02001
chr1	154599410	154599730	C7Y8YACXX_8_7965.sorted.filtered_peak_1468	12	.	2.15316	3.56895	1.27497
chr1	154600036	154600655	C7Y8YACXX_8_7965.sorted.filtered_peak_1469	61	.	3.26704	8.93658	6.16764
chr1	154642099	154642682	C7Y8YACXX_8_7965.sorted.filtered_peak_1470	12	.	2.56526	3.57157	1.26953
chr1	154720572	154721025	C7Y8YACXX_8_7965.sorted.filtered_peak_1471	18	.	2.51612	4.26523	1.86980
chr1	154763823	154764089	C7Y8YACXX_8_7965.sorted.filtered_peak_1472	25	.	2.79164	5.00065	2.50907
chr1	154851042	154851320	C7Y8YACXX_8_7965.sorted.filtered_peak_1473	12	.	2.46147	3.50752	1.23775
chr1	154908917	154910353	C7Y8YACXX_8_7965.sorted.filtered_peak_1474	121	.	3.20230	15.23650	12.19366
chr1	154927607	154928829	C7Y8YACXX_8_7965.sorted.filtered_peak_1475	46	.	2.42904	7.33976	4.67187
chr1	154933802	154934835	C7Y8YACXX_8_7965.sorted.filtered_peak_1476	43	.	2.39962	6.99357	4.38057
chr1	154946176	154947804	C7Y8YACXX_8_7965.sorted.filtered_peak_1477	115	.	2.89089	14.60430	11.56432
chr1	154955273	154956017	C7Y8YACXX_8_7965.sorted.filtered_peak_1478	153	.	4.26862	18.56762	15.33139
chr1	154973465	154974939	C7Y8YACXX_8_7965.sorted.filtered_peak_1479	51	.	2.33411	7.83965	5.14512
chr1	154989964	154990324	C7Y8YACXX_8_7965.sorted.filtered_peak_1480	58	.	3.27933	8.58649	5.84312
chr1	155022954	155023777	C7Y8YACXX_8_7965.sorted.filtered_peak_1481	33	.	2.57997	5.89324	3.34249
chr1	155034003	155034377	C7Y8YACXX_8_7965.sorted.filtered_peak_1482	19	.	2.29267	4.38312	1.97369
chr1	155036068	155036342	C7Y8YACXX_8_7965.sorted.filtered_peak_1483	42	.	2.82469	6.92926	4.28130
chr1	155057151	155058052	C7Y8YACXX_8_7965.sorted.filtered_peak_1484	103	.	3.34883	13.36428	10.36753
chr1	155107892	155108771	C7Y8YACXX_8_7965.sorted.filtered_peak_1485	60	.	2.78948	8.81512	6.07603
chr1	155140223	155140532	C7Y8YACXX_8_7965.sorted.filtered_peak_1486	17	.	2.30254	4.11411	1.74059
chr1	155145326	155146461	C7Y8YACXX_8_7965.sorted.filtered_peak_1487	86	.	2.87327	11.49972	8.61749
chr1	155163146	155163496	C7Y8YACXX_8_7965.sorted.filtered_peak_1488	17	.	2.13047	4.14198	1.76965
chr1	155164190	155164875	C7Y8YACXX_8_7965.sorted.filtered_peak_1489	83	.	3.32946	11.20374	8.30232
chr1	155178171	155179111	C7Y8YACXX_8_7965.sorted.filtered_peak_1490	33	.	2.76505	5.87370	3.31822
chr1	155196413	155197906	C7Y8YACXX_8_7965.sorted.filtered_peak_1491	106	.	3.39787	13.60922	10.64180
chr1	155214201	155214959	C7Y8YACXX_8_7965.sorted.filtered_peak_1492	138	.	3.74699	17.00004	13.85142
chr1	155220310	155220850	C7Y8YACXX_8_7965.sorted.filtered_peak_1493	25	.	2.29178	4.98823	2.51313
chr1	155231400	155232568	C7Y8YACXX_8_7965.sorted.filtered_peak_1494	75	.	2.99399	10.28401	7.51418
chr1	155242853	155243700	C7Y8YACXX_8_7965.sorted.filtered_peak_1495	52	.	2.69890	7.95151	5.24674
chr1	155246855	155247474	C7Y8YACXX_8_7965.sorted.filtered_peak_1496	41	.	2.53567	6.73746	4.10617
chr1	155278126	155279120	C7Y8YACXX_8_7965.sorted.filtered_peak_1497	130	.	3.81489	16.18009	13.07685
chr1	155293041	155294571	C7Y8YACXX_8_7965.sorted.filtered_peak_1498	27	.	2.17910	5.25871	2.75145
chr1	155469641	155469952	C7Y8YACXX_8_7965.sorted.filtered_peak_1499	16	.	2.73138	4.06035	1.68722
chr1	155484441	155484791	C7Y8YACXX_8_7965.sorted.filtered_peak_1500	13	.	2.60144	3.67412	1.35397
chr1	155505995	155506482	C7Y8YACXX_8_7965.sorted.filtered_peak_1501	17	.	2.54533	4.16903	1.78818
chr1	155532152	155533155	C7Y8YACXX_8_7965.sorted.filtered_peak_1502	151	.	4.11890	18.34190	15.14989
chr1	155579378	155580039	C7Y8YACXX_8_7965.sorted.filtered_peak_1503	76	.	4.52227	10.49059	7.62899
chr1	155607115	155607415	C7Y8YACXX_8_7965.sorted.filtered_peak_1504	23	.	2.97984	4.81302	2.34228
chr1	155658020	155659011	C7Y8YACXX_8_7965.sorted.filtered_peak_1505	165	.	4.61102	19.82826	16.52924
chr1	155714713	155715602	C7Y8YACXX_8_7965.sorted.filtered_peak_1506	67	.	4.09963	9.50225	6.71482
chr1	155826697	155827261	C7Y8YACXX_8_7965.sorted.filtered_peak_1507	60	.	2.58873	8.74229	6.01213
chr1	155828978	155829550	C7Y8YACXX_8_7965.sorted.filtered_peak_1508	122	.	3.22616	15.32538	12.25932
chr1	155829888	155830326	C7Y8YACXX_8_7965.sorted.filtered_peak_1509	26	.	2.12476	5.20487	2.69701
chr1	155863270	155863597	C7Y8YACXX_8_7965.sorted.filtered_peak_1510	19	.	2.84296	4.38271	1.95865
chr1	155880718	155881496	C7Y8YACXX_8_7965.sorted.filtered_peak_1511	35	.	2.90268	6.13502	3.56215
chr1	155881700	155881950	C7Y8YACXX_8_7965.sorted.filtered_peak_1512	14	.	2.35275	3.83257	1.48929
chr1	155903520	155904617	C7Y8YACXX_8_7965.sorted.filtered_peak_1513	88	.	3.53152	11.73109	8.85302
chr1	155915844	155916373	C7Y8YACXX_8_7965.sorted.filtered_peak_1514	16	.	2.43670	4.06877	1.69677
chr1	155948768	155949076	C7Y8YACXX_8_7965.sorted.filtered_peak_1515	15	.	2.01899	3.85693	1.52313
chr1	155959438	155959688	C7Y8YACXX_8_7965.sorted.filtered_peak_1516	16	.	2.67653	4.01811	1.64617
chr1	155974609	155975218	C7Y8YACXX_8_7965.sorted.filtered_peak_1517	45	.	3.31129	7.23150	4.57674
chr1	155990430	155991157	C7Y8YACXX_8_7965.sorted.filtered_peak_1518	72	.	3.80759	10.05051	7.23854
chr1	156014940	156015345	C7Y8YACXX_8_7965.sorted.filtered_peak_1519	23	.	2.55910	4.85015	2.38020
chr1	156022985	156023267	C7Y8YACXX_8_7965.sorted.filtered_peak_1520	16	.	1.97816	3.96968	1.61064
chr1	156023629	156024990	C7Y8YACXX_8_7965.sorted.filtered_peak_1521	69	.	2.75013	9.67774	6.90548
chr1	156060480	156060966	C7Y8YACXX_8_7965.sorted.filtered_peak_1522	30	.	3.09513	5.54345	3.01465
chr1	156066482	156067104	C7Y8YACXX_8_7965.sorted.filtered_peak_1523	21	.	2.46657	4.56988	2.14953
chr1	156076023	156076479	C7Y8YACXX_8_7965.sorted.filtered_peak_1524	67	.	3.59316	9.49822	6.70964
chr1	156084076	156084809	C7Y8YACXX_8_7965.sorted.filtered_peak_1525	39	.	3.13415	6.56252	3.97022
chr1	156096979	156097278	C7Y8YACXX_8_7965.sorted.filtered_peak_1526	22	.	2.55436	4.72419	2.28813
chr1	156115878	156116167	C7Y8YACXX_8_7965.sorted.filtered_peak_1527	25	.	2.75765	5.08652	2.59196
chr1	156163355	156164504	C7Y8YACXX_8_7965.sorted.filtered_peak_1528	127	.	3.56726	15.73285	12.70393
chr1	156182682	156183113	C7Y8YACXX_8_7965.sorted.filtered_peak_1529	39	.	2.06729	6.61578	3.99290
chr1	156186159	156186705	C7Y8YACXX_8_7965.sorted.filtered_peak_1530	1847	.	10.29798	190.64265	184.73026
chr1	156195282	156195551	C7Y8YACXX_8_7965.sorted.filtered_peak_1531	38	.	3.01023	6.51499	3.89462
chr1	156252372	156253093	C7Y8YACXX_8_7965.sorted.filtered_peak_1532	133	.	3.72400	16.48495	13.37524
chr1	156264994	156265689	C7Y8YACXX_8_7965.sorted.filtered_peak_1533	26	.	2.79482	5.12593	2.65027
chr1	156307664	156308722	C7Y8YACXX_8_7965.sorted.filtered_peak_1534	235	.	4.47863	27.21405	23.57575
chr1	156355420	156355777	C7Y8YACXX_8_7965.sorted.filtered_peak_1535	26	.	2.84319	5.09452	2.61150
chr1	156390192	156390442	C7Y8YACXX_8_7965.sorted.filtered_peak_1536	19	.	2.41090	4.32240	1.91735
chr1	156391376	156391730	C7Y8YACXX_8_7965.sorted.filtered_peak_1537	26	.	2.61907	5.16300	2.65681
chr1	156426236	156427436	C7Y8YACXX_8_7965.sorted.filtered_peak_1538	92	.	3.26506	12.19583	9.25117
chr1	156470496	156471376	C7Y8YACXX_8_7965.sorted.filtered_peak_1539	75	.	2.54106	10.35797	7.50404
chr1	156474686	156475347	C7Y8YACXX_8_7965.sorted.filtered_peak_1540	94	.	2.68784	12.39884	9.46856
chr1	156494243	156494535	C7Y8YACXX_8_7965.sorted.filtered_peak_1541	17	.	2.53747	4.14125	1.76170
chr1	156542365	156542638	C7Y8YACXX_8_7965.sorted.filtered_peak_1542	34	.	3.31637	6.00325	3.42396
chr1	156561355	156561859	C7Y8YACXX_8_7965.sorted.filtered_peak_1543	37	.	2.95896	6.35046	3.74241
chr1	156571190	156571667	C7Y8YACXX_8_7965.sorted.filtered_peak_1544	25	.	2.83307	5.05830	2.55981
chr1	156611580	156611923	C7Y8YACXX_8_7965.sorted.filtered_peak_1545	12	.	2.41617	3.58688	1.29219
chr1	156629912	156630454	C7Y8YACXX_8_7965.sorted.filtered_peak_1546	31	.	2.41750	5.68808	3.15455
chr1	156675867	156676274	C7Y8YACXX_8_7965.sorted.filtered_peak_1547	14	.	2.41294	3.75759	1.43479
chr1	156698083	156699002	C7Y8YACXX_8_7965.sorted.filtered_peak_1548	113	.	3.06455	14.33487	11.31461
chr1	156710610	156711692	C7Y8YACXX_8_7965.sorted.filtered_peak_1549	153	.	3.20174	18.49948	15.30668
chr1	156721137	156722261	C7Y8YACXX_8_7965.sorted.filtered_peak_1550	44	.	2.42254	7.07124	4.44270
chr1	156736482	156737828	C7Y8YACXX_8_7965.sorted.filtered_peak_1551	138	.	3.46500	16.95757	13.81274
chr1	156775591	156775915	C7Y8YACXX_8_7965.sorted.filtered_peak_1552	10	.	2.12186	3.21665	1.01976
chr1	156785795	156786867	C7Y8YACXX_8_7965.sorted.filtered_peak_1553	97	.	3.34315	12.59847	9.71523
chr1	156818521	156818868	C7Y8YACXX_8_7965.sorted.filtered_peak_1554	19	.	2.46746	4.31128	1.91328
chr1	156829981	156830234	C7Y8YACXX_8_7965.sorted.filtered_peak_1555	21	.	2.52340	4.62211	2.16978
chr1	156862065	156862335	C7Y8YACXX_8_7965.sorted.filtered_peak_1556	23	.	2.75482	4.85921	2.38781
chr1	157108091	157108802	C7Y8YACXX_8_7965.sorted.filtered_peak_1557	47	.	2.67939	7.45792	4.78330
chr1	157575973	157576223	C7Y8YACXX_8_7965.sorted.filtered_peak_1558	14	.	2.63197	3.75958	1.42331
chr1	158119349	158119714	C7Y8YACXX_8_7965.sorted.filtered_peak_1559	36	.	3.05648	6.28545	3.68454
chr1	158789253	158789616	C7Y8YACXX_8_7965.sorted.filtered_peak_1560	62	.	3.81084	9.01587	6.23734
chr1	158900278	158900714	C7Y8YACXX_8_7965.sorted.filtered_peak_1561	37	.	2.87733	6.35022	3.75905
chr1	158901217	158901591	C7Y8YACXX_8_7965.sorted.filtered_peak_1562	24	.	2.58338	4.88221	2.41326
chr1	158968229	158968738	C7Y8YACXX_8_7965.sorted.filtered_peak_1563	28	.	2.81151	5.34434	2.82015
chr1	158978577	158979262	C7Y8YACXX_8_7965.sorted.filtered_peak_1564	34	.	2.45968	5.94639	3.40456
chr1	158979582	158979993	C7Y8YACXX_8_7965.sorted.filtered_peak_1565	25	.	2.29397	5.06373	2.58219
chr1	158985313	158985743	C7Y8YACXX_8_7965.sorted.filtered_peak_1566	36	.	2.72892	6.28065	3.69438
chr1	159037808	159038313	C7Y8YACXX_8_7965.sorted.filtered_peak_1567	18	.	2.50165	4.22722	1.84201
chr1	159046419	159047447	C7Y8YACXX_8_7965.sorted.filtered_peak_1568	100	.	3.64337	13.01849	10.03741
chr1	159750316	159751141	C7Y8YACXX_8_7965.sorted.filtered_peak_1569	118	.	3.86602	14.87660	11.81265
chr1	159769980	159770419	C7Y8YACXX_8_7965.sorted.filtered_peak_1570	45	.	3.00575	7.16504	4.51229
chr1	159795920	159796796	C7Y8YACXX_8_7965.sorted.filtered_peak_1571	34	.	2.73780	6.02628	3.47314
chr1	159797186	159797607	C7Y8YACXX_8_7965.sorted.filtered_peak_1572	20	.	2.41516	4.46660	2.04618
chr1	159824465	159824884	C7Y8YACXX_8_7965.sorted.filtered_peak_1573	18	.	2.48266	4.25051	1.84847
chr1	159880198	159880623	C7Y8YACXX_8_7965.sorted.filtered_peak_1574	88	.	3.66571	11.72784	8.81643
chr1	159893131	159893801	C7Y8YACXX_8_7965.sorted.filtered_peak_1575	24	.	2.14423	4.88641	2.41229
chr1	159894967	159895588	C7Y8YACXX_8_7965.sorted.filtered_peak_1576	30	.	2.25747	5.59581	3.05331
chr1	160000980	160002079	C7Y8YACXX_8_7965.sorted.filtered_peak_1577	46	.	3.07613	7.30402	4.67788
chr1	160068054	160069157	C7Y8YACXX_8_7965.sorted.filtered_peak_1578	70	.	2.76116	9.85636	7.04883
chr1	160108910	160109160	C7Y8YACXX_8_7965.sorted.filtered_peak_1579	16	.	2.57255	4.01635	1.66127
chr1	160174844	160175338	C7Y8YACXX_8_7965.sorted.filtered_peak_1580	39	.	2.87848	6.61029	3.99510
chr1	160231378	160233006	C7Y8YACXX_8_7965.sorted.filtered_peak_1581	96	.	3.21058	12.62508	9.69377
chr1	160254211	160255016	C7Y8YACXX_8_7965.sorted.filtered_peak_1582	46	.	3.07228	7.29728	4.65699
chr1	160261182	160261437	C7Y8YACXX_8_7965.sorted.filtered_peak_1583	38	.	3.06059	6.41627	3.80316
chr1	160312728	160313550	C7Y8YACXX_8_7965.sorted.filtered_peak_1584	65	.	3.23694	9.35113	6.58680
chr1	160398492	160398863	C7Y8YACXX_8_7965.sorted.filtered_peak_1585	22	.	2.34179	4.67022	2.22528
chr1	160441056	160441403	C7Y8YACXX_8_7965.sorted.filtered_peak_1586	25	.	3.03063	5.00282	2.52610
chr1	160489505	160489949	C7Y8YACXX_8_7965.sorted.filtered_peak_1587	16	.	2.36261	3.94316	1.60125
chr1	160490594	160490922	C7Y8YACXX_8_7965.sorted.filtered_peak_1588	14	.	2.35347	3.80360	1.46458
chr1	160492628	160493186	C7Y8YACXX_8_7965.sorted.filtered_peak_1589	34	.	2.93230	6.05666	3.48382
chr1	160509824	160510718	C7Y8YACXX_8_7965.sorted.filtered_peak_1590	77	.	3.47356	10.57555	7.73461
chr1	160528182	160528711	C7Y8YACXX_8_7965.sorted.filtered_peak_1591	18	.	2.53565	4.23958	1.83791
chr1	160537791	160538330	C7Y8YACXX_8_7965.sorted.filtered_peak_1592	34	.	2.71201	6.01644	3.43302
chr1	160548790	160549361	C7Y8YACXX_8_7965.sorted.filtered_peak_1593	24	.	2.49110	4.96014	2.48041
chr1	160576887	160577198	C7Y8YACXX_8_7965.sorted.filtered_peak_1594	34	.	2.93211	6.08194	3.49914
chr1	160592999	160593249	C7Y8YACXX_8_7965.sorted.filtered_peak_1595	27	.	2.40637	5.23585	2.73477
chr1	160593644	160593923	C7Y8YACXX_8_7965.sorted.filtered_peak_1596	20	.	2.24637	4.50745	2.07978
chr1	160607770	160608533	C7Y8YACXX_8_7965.sorted.filtered_peak_1597	39	.	2.51483	6.57737	3.96744
chr1	160634742	160635627	C7Y8YACXX_8_7965.sorted.filtered_peak_1598	19	.	2.43815	4.35030	1.93969
chr1	160645397	160645712	C7Y8YACXX_8_7965.sorted.filtered_peak_1599	43	.	2.83204	7.01437	4.36964
chr1	160652687	160653533	C7Y8YACXX_8_7965.sorted.filtered_peak_1600	52	.	2.89258	7.97359	5.26415
chr1	160677027	160677310	C7Y8YACXX_8_7965.sorted.filtered_peak_1601	15	.	2.04738	3.88216	1.53593
chr1	160681182	160681870	C7Y8YACXX_8_7965.sorted.filtered_peak_1602	33	.	2.39367	5.94395	3.39356
chr1	160725952	160726487	C7Y8YACXX_8_7965.sorted.filtered_peak_1603	30	.	2.87129	5.57319	3.03032
chr1	160737300	160737563	C7Y8YACXX_8_7965.sorted.filtered_peak_1604	12	.	2.22100	3.53704	1.24648
chr1	160737871	160738409	C7Y8YACXX_8_7965.sorted.filtered_peak_1605	58	.	3.35085	8.55212	5.80718
chr1	160752012	160752320	C7Y8YACXX_8_7965.sorted.filtered_peak_1606	17	.	2.69770	4.13853	1.75098
chr1	160765620	160766133	C7Y8YACXX_8_7965.sorted.filtered_peak_1607	104	.	3.76231	13.40636	10.40725
chr1	160807209	160808103	C7Y8YACXX_8_7965.sorted.filtered_peak_1608	69	.	3.23191	9.71575	6.93079
chr1	160832563	160832863	C7Y8YACXX_8_7965.sorted.filtered_peak_1609	23	.	2.75060	4.80946	2.33992
chr1	160924058	160924308	C7Y8YACXX_8_7965.sorted.filtered_peak_1610	12	.	2.49129	3.56871	1.28233
chr1	160983283	160984042	C7Y8YACXX_8_7965.sorted.filtered_peak_1611	68	.	3.90343	9.63978	6.86432
chr1	160990674	160991318	C7Y8YACXX_8_7965.sorted.filtered_peak_1612	55	.	3.45610	8.22654	5.52411
chr1	161008402	161008952	C7Y8YACXX_8_7965.sorted.filtered_peak_1613	36	.	2.74693	6.19605	3.60980
chr1	161014720	161016149	C7Y8YACXX_8_7965.sorted.filtered_peak_1614	54	.	2.54838	8.13096	5.46127
chr1	161037819	161038536	C7Y8YACXX_8_7965.sorted.filtered_peak_1615	31	.	2.34074	5.71889	3.19123
chr1	161039054	161040095	C7Y8YACXX_8_7965.sorted.filtered_peak_1616	75	.	2.90421	10.31859	7.53303
chr1	161067608	161068304	C7Y8YACXX_8_7965.sorted.filtered_peak_1617	29	.	2.37051	5.47495	2.93814
chr1	161082025	161082335	C7Y8YACXX_8_7965.sorted.filtered_peak_1618	13	.	2.35801	3.63622	1.32736
chr1	161087375	161088327	C7Y8YACXX_8_7965.sorted.filtered_peak_1619	35	.	2.53339	6.11840	3.52845
chr1	161102071	161103080	C7Y8YACXX_8_7965.sorted.filtered_peak_1620	102	.	3.40956	13.15680	10.20848
chr1	161123566	161124068	C7Y8YACXX_8_7965.sorted.filtered_peak_1621	34	.	2.76361	6.02691	3.45322
chr1	161128739	161129777	C7Y8YACXX_8_7965.sorted.filtered_peak_1622	64	.	2.81015	9.19138	6.45323
chr1	161135689	161136391	C7Y8YACXX_8_7965.sorted.filtered_peak_1623	143	.	3.82812	17.54262	14.36170
chr1	161146969	161147603	C7Y8YACXX_8_7965.sorted.filtered_peak_1624	37	.	2.68804	6.32311	3.72896
chr1	161155053	161155800	C7Y8YACXX_8_7965.sorted.filtered_peak_1625	115	.	3.70808	14.59320	11.54982
chr1	161171812	161172322	C7Y8YACXX_8_7965.sorted.filtered_peak_1626	111	.	3.56395	14.23632	11.19909
chr1	161187168	161187418	C7Y8YACXX_8_7965.sorted.filtered_peak_1627	14	.	2.34837	3.77945	1.44494
chr1	161195341	161196017	C7Y8YACXX_8_7965.sorted.filtered_peak_1628	150	.	3.81648	18.32647	15.09344
chr1	161205882	161206163	C7Y8YACXX_8_7965.sorted.filtered_peak_1629	13	.	2.59404	3.65491	1.34086
chr1	161212231	161212692	C7Y8YACXX_8_7965.sorted.filtered_peak_1630	12	.	2.56828	3.57802	1.27282
chr1	161254669	161255012	C7Y8YACXX_8_7965.sorted.filtered_peak_1631	20	.	2.86180	4.45563	2.03104
chr1	161275887	161276223	C7Y8YACXX_8_7965.sorted.filtered_peak_1632	43	.	3.06679	6.97455	4.35026
chr1	161283979	161284530	C7Y8YACXX_8_7965.sorted.filtered_peak_1633	66	.	3.62192	9.48949	6.68694
chr1	161321335	161321875	C7Y8YACXX_8_7965.sorted.filtered_peak_1634	14	.	2.62393	3.81144	1.48068
chr1	161359511	161360552	C7Y8YACXX_8_7965.sorted.filtered_peak_1635	109	.	3.47188	13.89204	10.90071
chr1	161368832	161370363	C7Y8YACXX_8_7965.sorted.filtered_peak_1636	81	.	3.18343	10.96218	8.13556
chr1	161409441	161409892	C7Y8YACXX_8_7965.sorted.filtered_peak_1637	21	.	2.89255	4.55221	2.11615
chr1	161410178	161410492	C7Y8YACXX_8_7965.sorted.filtered_peak_1638	32	.	3.27281	5.81027	3.26098
chr1	161493452	161494374	C7Y8YACXX_8_7965.sorted.filtered_peak_1639	93	.	4.86840	12.31950	9.38948
chr1	161500586	161501170	C7Y8YACXX_8_7965.sorted.filtered_peak_1640	130	.	4.92906	16.14231	13.02608
chr1	161509689	161510350	C7Y8YACXX_8_7965.sorted.filtered_peak_1641	151	.	5.53461	18.39441	15.17802
chr1	161582213	161582717	C7Y8YACXX_8_7965.sorted.filtered_peak_1642	70	.	4.37164	9.89197	7.06291
chr1	161591303	161591627	C7Y8YACXX_8_7965.sorted.filtered_peak_1643	37	.	3.45065	6.40029	3.79573
chr1	161593406	161593656	C7Y8YACXX_8_7965.sorted.filtered_peak_1644	21	.	2.89300	4.54852	2.11248
chr1	161695669	161696725	C7Y8YACXX_8_7965.sorted.filtered_peak_1645	28	.	2.42938	5.40398	2.88421
chr1	161697028	161697673	C7Y8YACXX_8_7965.sorted.filtered_peak_1646	25	.	2.36940	5.04015	2.54951
chr1	161708754	161709113	C7Y8YACXX_8_7965.sorted.filtered_peak_1647	28	.	2.66084	5.39780	2.87565
chr1	161719307	161720338	C7Y8YACXX_8_7965.sorted.filtered_peak_1648	93	.	3.77486	12.24420	9.30929
chr1	161735866	161736489	C7Y8YACXX_8_7965.sorted.filtered_peak_1649	40	.	2.83239	6.70437	4.09242
chr1	161903947	161904197	C7Y8YACXX_8_7965.sorted.filtered_peak_1650	31	.	3.04756	5.70473	3.15576
chr1	162039249	162039726	C7Y8YACXX_8_7965.sorted.filtered_peak_1651	22	.	2.67518	4.74604	2.29529
chr1	162121831	162122592	C7Y8YACXX_8_7965.sorted.filtered_peak_1652	89	.	3.74438	11.84888	8.96292
chr1	162467341	162468364	C7Y8YACXX_8_7965.sorted.filtered_peak_1653	63	.	3.55054	9.13171	6.39851
chr1	162530835	162531882	C7Y8YACXX_8_7965.sorted.filtered_peak_1654	98	.	3.50102	12.82817	9.89175
chr1	162792861	162793553	C7Y8YACXX_8_7965.sorted.filtered_peak_1655	29	.	3.00860	5.45872	2.93239
chr1	162804983	162805409	C7Y8YACXX_8_7965.sorted.filtered_peak_1656	55	.	3.45982	8.28023	5.57015
chr1	163291275	163292268	C7Y8YACXX_8_7965.sorted.filtered_peak_1657	116	.	3.42192	14.72699	11.68616
chr1	164629661	164630092	C7Y8YACXX_8_7965.sorted.filtered_peak_1658	58	.	3.95754	8.60038	5.85544
chr1	165362154	165362781	C7Y8YACXX_8_7965.sorted.filtered_peak_1659	63	.	3.30639	9.10593	6.35330
chr1	165567203	165567976	C7Y8YACXX_8_7965.sorted.filtered_peak_1660	98	.	3.90588	12.76653	9.81008
chr1	165599908	165600789	C7Y8YACXX_8_7965.sorted.filtered_peak_1661	138	.	3.88525	16.96156	13.81559
chr1	165667290	165668174	C7Y8YACXX_8_7965.sorted.filtered_peak_1662	161	.	4.52565	19.39196	16.13135
chr1	165737845	165738819	C7Y8YACXX_8_7965.sorted.filtered_peak_1663	80	.	3.40782	10.96266	8.09557
chr1	165796702	165797741	C7Y8YACXX_8_7965.sorted.filtered_peak_1664	36	.	2.78278	6.24708	3.66549
chr1	165883430	165883724	C7Y8YACXX_8_7965.sorted.filtered_peak_1665	33	.	2.99008	5.93802	3.37112
chr1	166136023	166136569	C7Y8YACXX_8_7965.sorted.filtered_peak_1666	21	.	2.46458	4.56849	2.14384
chr1	166459107	166459544	C7Y8YACXX_8_7965.sorted.filtered_peak_1667	23	.	2.78305	4.81950	2.36735
chr1	166808326	166809405	C7Y8YACXX_8_7965.sorted.filtered_peak_1668	25	.	2.41513	5.03101	2.56178
chr1	166844953	166846019	C7Y8YACXX_8_7965.sorted.filtered_peak_1669	178	.	4.11371	21.20201	17.85163
chr1	167013258	167013597	C7Y8YACXX_8_7965.sorted.filtered_peak_1670	24	.	2.87894	4.93948	2.45750
chr1	167189236	167190451	C7Y8YACXX_8_7965.sorted.filtered_peak_1671	184	.	3.59397	21.79994	18.41603
chr1	167191334	167191754	C7Y8YACXX_8_7965.sorted.filtered_peak_1672	51	.	2.35968	7.79519	5.11255
chr1	167417170	167417462	C7Y8YACXX_8_7965.sorted.filtered_peak_1673	22	.	2.44381	4.67003	2.22058
chr1	167424739	167425339	C7Y8YACXX_8_7965.sorted.filtered_peak_1674	39	.	2.66925	6.55696	3.93700
chr1	167486749	167488040	C7Y8YACXX_8_7965.sorted.filtered_peak_1675	16	.	2.18724	4.05004	1.68923
chr1	167513704	167514003	C7Y8YACXX_8_7965.sorted.filtered_peak_1676	16	.	2.29973	4.01475	1.65365
chr1	167522749	167523455	C7Y8YACXX_8_7965.sorted.filtered_peak_1677	56	.	3.22557	8.37769	5.68437
chr1	167569229	167569754	C7Y8YACXX_8_7965.sorted.filtered_peak_1678	43	.	3.21075	6.92493	4.30291
chr1	167586598	167587585	C7Y8YACXX_8_7965.sorted.filtered_peak_1679	20	.	2.57514	4.49161	2.06475
chr1	167597053	167597886	C7Y8YACXX_8_7965.sorted.filtered_peak_1680	82	.	3.00514	11.09679	8.24062
chr1	167611376	167611934	C7Y8YACXX_8_7965.sorted.filtered_peak_1681	62	.	3.38456	9.05275	6.29936
chr1	167656801	167657149	C7Y8YACXX_8_7965.sorted.filtered_peak_1682	37	.	3.11032	6.30180	3.71588
chr1	167683706	167684570	C7Y8YACXX_8_7965.sorted.filtered_peak_1683	34	.	2.44129	6.07321	3.49777
chr1	167684768	167685050	C7Y8YACXX_8_7965.sorted.filtered_peak_1684	21	.	2.18762	4.59546	2.17279
chr1	167690620	167691750	C7Y8YACXX_8_7965.sorted.filtered_peak_1685	45	.	2.85069	7.11219	4.51222
chr1	167772568	167773096	C7Y8YACXX_8_7965.sorted.filtered_peak_1686	14	.	2.31194	3.76740	1.44217
chr1	167774417	167774873	C7Y8YACXX_8_7965.sorted.filtered_peak_1687	70	.	3.56942	9.91549	7.09884
chr1	167904527	167906616	C7Y8YACXX_8_7965.sorted.filtered_peak_1688	110	.	3.08664	14.02364	11.03303
chr1	168147833	168149306	C7Y8YACXX_8_7965.sorted.filtered_peak_1689	109	.	3.60387	13.96210	10.98648
chr1	168194876	168195607	C7Y8YACXX_8_7965.sorted.filtered_peak_1690	70	.	3.46429	9.84702	7.07531
chr1	168204442	168204881	C7Y8YACXX_8_7965.sorted.filtered_peak_1691	15	.	2.35938	3.87570	1.53099
chr1	168206449	168206921	C7Y8YACXX_8_7965.sorted.filtered_peak_1692	19	.	2.47114	4.34958	1.94884
chr1	168256362	168256622	C7Y8YACXX_8_7965.sorted.filtered_peak_1693	26	.	3.08592	5.16957	2.66908
chr1	168311930	168312631	C7Y8YACXX_8_7965.sorted.filtered_peak_1694	31	.	2.73777	5.67694	3.15179
chr1	168329371	168329729	C7Y8YACXX_8_7965.sorted.filtered_peak_1695	18	.	2.40016	4.28777	1.89330
chr1	168332025	168332722	C7Y8YACXX_8_7965.sorted.filtered_peak_1696	47	.	2.94841	7.36760	4.71374
chr1	168368190	168368530	C7Y8YACXX_8_7965.sorted.filtered_peak_1697	12	.	2.37137	3.54476	1.25088
chr1	168390523	168391140	C7Y8YACXX_8_7965.sorted.filtered_peak_1698	68	.	3.54486	9.60011	6.83170
chr1	168408960	168409379	C7Y8YACXX_8_7965.sorted.filtered_peak_1699	47	.	3.11219	7.43700	4.78071
chr1	168435486	168435825	C7Y8YACXX_8_7965.sorted.filtered_peak_1700	13	.	2.18804	3.70777	1.38941
chr1	168489499	168489819	C7Y8YACXX_8_7965.sorted.filtered_peak_1701	34	.	2.89794	5.96767	3.40478
chr1	168490746	168491141	C7Y8YACXX_8_7965.sorted.filtered_peak_1702	29	.	2.80342	5.52762	2.99358
chr1	168504627	168505287	C7Y8YACXX_8_7965.sorted.filtered_peak_1703	41	.	3.29963	6.72679	4.12238
chr1	169013601	169013943	C7Y8YACXX_8_7965.sorted.filtered_peak_1704	44	.	3.10055	7.05357	4.40620
chr1	169075459	169075879	C7Y8YACXX_8_7965.sorted.filtered_peak_1705	17	.	2.36105	4.12582	1.74728
chr1	169281479	169281735	C7Y8YACXX_8_7965.sorted.filtered_peak_1706	25	.	2.90917	4.99414	2.50405
chr1	169336605	169337623	C7Y8YACXX_8_7965.sorted.filtered_peak_1707	124	.	3.58927	15.51936	12.44033
chr1	169454892	169455672	C7Y8YACXX_8_7965.sorted.filtered_peak_1708	90	.	3.66738	11.99041	9.09526
chr1	169661869	169662387	C7Y8YACXX_8_7965.sorted.filtered_peak_1709	26	.	2.62113	5.10350	2.60921
chr1	169681155	169681453	C7Y8YACXX_8_7965.sorted.filtered_peak_1710	18	.	2.77549	4.23669	1.85259
chr1	169763516	169764691	C7Y8YACXX_8_7965.sorted.filtered_peak_1711	96	.	3.51198	12.57202	9.66604
chr1	169862308	169863617	C7Y8YACXX_8_7965.sorted.filtered_peak_1712	120	.	3.18319	15.06866	12.02011
chr1	170043204	170044283	C7Y8YACXX_8_7965.sorted.filtered_peak_1713	175	.	4.02730	20.91745	17.59490
chr1	170095630	170095908	C7Y8YACXX_8_7965.sorted.filtered_peak_1714	10	.	2.48335	3.34144	1.08155
chr1	170500857	170501725	C7Y8YACXX_8_7965.sorted.filtered_peak_1715	51	.	3.10475	7.81020	5.13028
chr1	171282881	171283691	C7Y8YACXX_8_7965.sorted.filtered_peak_1716	36	.	3.17129	6.25138	3.68767
chr1	171390219	171390474	C7Y8YACXX_8_7965.sorted.filtered_peak_1717	23	.	2.96474	4.82369	2.36957
chr1	171435434	171435684	C7Y8YACXX_8_7965.sorted.filtered_peak_1718	13	.	2.61148	3.70051	1.37395
chr1	171454149	171455547	C7Y8YACXX_8_7965.sorted.filtered_peak_1719	113	.	3.50429	14.37028	11.34395
chr1	171550894	171551180	C7Y8YACXX_8_7965.sorted.filtered_peak_1720	19	.	2.71286	4.33891	1.92635
chr1	171710792	171711658	C7Y8YACXX_8_7965.sorted.filtered_peak_1721	70	.	3.11570	9.86283	7.03291
chr1	171750142	171750971	C7Y8YACXX_8_7965.sorted.filtered_peak_1722	207	.	4.17407	24.29940	20.79606
chr1	171810407	171811031	C7Y8YACXX_8_7965.sorted.filtered_peak_1723	49	.	3.14586	7.67485	4.98984
chr1	172150100	172151089	C7Y8YACXX_8_7965.sorted.filtered_peak_1724	34	.	2.76858	5.96297	3.43104
chr1	172172371	172172706	C7Y8YACXX_8_7965.sorted.filtered_peak_1725	12	.	2.57544	3.60370	1.29892
chr1	172243253	172243520	C7Y8YACXX_8_7965.sorted.filtered_peak_1726	22	.	2.62001	4.65569	2.20306
chr1	172327650	172328332	C7Y8YACXX_8_7965.sorted.filtered_peak_1727	22	.	2.47836	4.63172	2.21092
chr1	172349927	172350347	C7Y8YACXX_8_7965.sorted.filtered_peak_1728	35	.	3.09426	6.09013	3.51233
chr1	172363370	172363724	C7Y8YACXX_8_7965.sorted.filtered_peak_1729	24	.	2.64114	4.95421	2.46965
chr1	172413084	172413444	C7Y8YACXX_8_7965.sorted.filtered_peak_1730	34	.	2.83828	6.02022	3.44599
chr1	172501256	172502909	C7Y8YACXX_8_7965.sorted.filtered_peak_1731	153	.	3.47135	18.55038	15.32944
chr1	172607956	172608782	C7Y8YACXX_8_7965.sorted.filtered_peak_1732	73	.	3.39899	10.21286	7.39471
chr1	172631852	172632369	C7Y8YACXX_8_7965.sorted.filtered_peak_1733	52	.	2.92191	7.96234	5.27014
chr1	172643956	172644565	C7Y8YACXX_8_7965.sorted.filtered_peak_1734	21	.	2.62685	4.62530	2.18687
chr1	172668207	172668742	C7Y8YACXX_8_7965.sorted.filtered_peak_1735	27	.	2.50205	5.24761	2.74563
chr1	172677579	172677939	C7Y8YACXX_8_7965.sorted.filtered_peak_1736	45	.	3.16178	7.25555	4.59265
chr1	172714174	172714582	C7Y8YACXX_8_7965.sorted.filtered_peak_1737	18	.	2.41296	4.26041	1.86546
chr1	172715382	172715819	C7Y8YACXX_8_7965.sorted.filtered_peak_1738	45	.	2.99819	7.16949	4.51756
chr1	172863976	172864691	C7Y8YACXX_8_7965.sorted.filtered_peak_1739	40	.	3.22239	6.69226	4.08867
chr1	173445739	173446859	C7Y8YACXX_8_7965.sorted.filtered_peak_1740	122	.	3.69755	15.31544	12.25330
chr1	173683684	173684846	C7Y8YACXX_8_7965.sorted.filtered_peak_1741	47	.	3.01472	7.42407	4.76996
chr1	173793143	173794441	C7Y8YACXX_8_7965.sorted.filtered_peak_1742	127	.	3.63909	15.81723	12.73686
chr1	173836647	173838116	C7Y8YACXX_8_7965.sorted.filtered_peak_1743	127	.	2.98448	15.90306	12.79569
chr1	173990859	173991963	C7Y8YACXX_8_7965.sorted.filtered_peak_1744	83	.	3.59643	11.18273	8.34157
chr1	174122451	174122981	C7Y8YACXX_8_7965.sorted.filtered_peak_1745	18	.	2.37938	4.28412	1.88849
chr1	174127997	174129709	C7Y8YACXX_8_7965.sorted.filtered_peak_1746	74	.	2.78599	10.28575	7.46924
chr1	174160404	174160701	C7Y8YACXX_8_7965.sorted.filtered_peak_1747	13	.	2.60799	3.69970	1.38144
chr1	174174009	174174284	C7Y8YACXX_8_7965.sorted.filtered_peak_1748	16	.	2.65134	4.00853	1.64383
chr1	174768591	174769618	C7Y8YACXX_8_7965.sorted.filtered_peak_1749	45	.	3.07478	7.17000	4.52415
chr1	174808713	174809153	C7Y8YACXX_8_7965.sorted.filtered_peak_1750	13	.	2.59943	3.66885	1.35021
chr1	174933572	174934040	C7Y8YACXX_8_7965.sorted.filtered_peak_1751	60	.	2.55211	8.84734	6.09983
chr1	174934310	174934592	C7Y8YACXX_8_7965.sorted.filtered_peak_1752	37	.	2.22723	6.31960	3.71324
chr1	174937869	174938261	C7Y8YACXX_8_7965.sorted.filtered_peak_1753	45	.	2.32053	7.23715	4.58537
chr1	174968141	174969698	C7Y8YACXX_8_7965.sorted.filtered_peak_1754	165	.	3.27721	19.81300	16.53347
chr1	174992013	174993027	C7Y8YACXX_8_7965.sorted.filtered_peak_1755	97	.	3.81879	12.70244	9.75906
chr1	174998915	174999165	C7Y8YACXX_8_7965.sorted.filtered_peak_1756	12	.	2.35843	3.50453	1.21902
chr1	175144097	175144347	C7Y8YACXX_8_7965.sorted.filtered_peak_1757	29	.	2.98552	5.48227	2.95294
chr1	175161657	175162407	C7Y8YACXX_8_7965.sorted.filtered_peak_1758	27	.	2.28954	5.29974	2.78791
chr1	175178085	175179102	C7Y8YACXX_8_7965.sorted.filtered_peak_1759	57	.	3.10898	8.46407	5.75003
chr1	175483839	175484235	C7Y8YACXX_8_7965.sorted.filtered_peak_1760	16	.	2.48390	4.05154	1.67966
chr1	175569891	175570488	C7Y8YACXX_8_7965.sorted.filtered_peak_1761	22	.	2.57696	4.66069	2.20525
chr1	176175686	176177017	C7Y8YACXX_8_7965.sorted.filtered_peak_1762	142	.	3.55912	17.36041	14.20394
chr1	177352912	177353394	C7Y8YACXX_8_7965.sorted.filtered_peak_1763	54	.	3.46789	8.14808	5.43607
chr1	177353610	177353869	C7Y8YACXX_8_7965.sorted.filtered_peak_1764	28	.	2.84691	5.35570	2.84359
chr1	178511305	178511974	C7Y8YACXX_8_7965.sorted.filtered_peak_1765	36	.	2.81222	6.16856	3.62125
chr1	178927966	178928295	C7Y8YACXX_8_7965.sorted.filtered_peak_1766	13	.	2.58134	3.66067	1.36363
chr1	178994591	178995503	C7Y8YACXX_8_7965.sorted.filtered_peak_1767	43	.	2.78935	6.97334	4.32205
chr1	179006126	179006483	C7Y8YACXX_8_7965.sorted.filtered_peak_1768	19	.	2.70166	4.37726	1.96473
chr1	179008086	179008385	C7Y8YACXX_8_7965.sorted.filtered_peak_1769	19	.	2.72160	4.41921	1.99057
chr1	179050566	179051483	C7Y8YACXX_8_7965.sorted.filtered_peak_1770	35	.	2.69674	6.15235	3.58778
chr1	179090269	179090840	C7Y8YACXX_8_7965.sorted.filtered_peak_1771	13	.	2.54487	3.61856	1.31920
chr1	179197652	179198068	C7Y8YACXX_8_7965.sorted.filtered_peak_1772	13	.	2.39740	3.69241	1.39074
chr1	179198454	179198929	C7Y8YACXX_8_7965.sorted.filtered_peak_1773	15	.	2.46888	3.95311	1.59845
chr1	179262363	179263495	C7Y8YACXX_8_7965.sorted.filtered_peak_1774	55	.	3.04800	8.22835	5.50694
chr1	179268177	179268427	C7Y8YACXX_8_7965.sorted.filtered_peak_1775	24	.	2.67542	4.96820	2.48078
chr1	179334680	179335433	C7Y8YACXX_8_7965.sorted.filtered_peak_1776	114	.	4.23546	14.46712	11.43395
chr1	179783807	179784438	C7Y8YACXX_8_7965.sorted.filtered_peak_1777	30	.	2.78110	5.63227	3.09893
chr1	179846830	179847117	C7Y8YACXX_8_7965.sorted.filtered_peak_1778	22	.	2.18529	4.65939	2.21824
chr1	179851212	179852629	C7Y8YACXX_8_7965.sorted.filtered_peak_1779	129	.	3.37162	16.01749	12.91443
chr1	179923018	179924526	C7Y8YACXX_8_7965.sorted.filtered_peak_1780	148	.	3.70265	17.96526	14.80443
chr1	180123476	180124571	C7Y8YACXX_8_7965.sorted.filtered_peak_1781	58	.	2.84999	8.58395	5.83984
chr1	180182700	180183005	C7Y8YACXX_8_7965.sorted.filtered_peak_1782	22	.	2.85304	4.65607	2.20527
chr1	180471344	180472456	C7Y8YACXX_8_7965.sorted.filtered_peak_1783	85	.	3.67656	11.42905	8.53040
chr1	180484996	180485284	C7Y8YACXX_8_7965.sorted.filtered_peak_1784	30	.	3.12057	5.55425	3.02235
chr1	180600846	180601965	C7Y8YACXX_8_7965.sorted.filtered_peak_1785	114	.	3.75236	14.52794	11.49717
chr1	180923306	180923605	C7Y8YACXX_8_7965.sorted.filtered_peak_1786	28	.	2.77438	5.40318	2.87752
chr1	180991206	180992446	C7Y8YACXX_8_7965.sorted.filtered_peak_1787	72	.	2.94421	10.07595	7.28073
chr1	181002396	181003431	C7Y8YACXX_8_7965.sorted.filtered_peak_1788	41	.	2.83343	6.69961	4.12186
chr1	181013524	181014021	C7Y8YACXX_8_7965.sorted.filtered_peak_1789	46	.	3.52624	7.32461	4.66247
chr1	181032032	181032394	C7Y8YACXX_8_7965.sorted.filtered_peak_1790	32	.	3.01993	5.81512	3.26037
chr1	181057429	181058418	C7Y8YACXX_8_7965.sorted.filtered_peak_1791	69	.	2.69986	9.72490	6.91719
chr1	181058826	181059740	C7Y8YACXX_8_7965.sorted.filtered_peak_1792	28	.	2.16257	5.33224	2.81664
chr1	181068644	181068961	C7Y8YACXX_8_7965.sorted.filtered_peak_1793	27	.	2.31319	5.23924	2.73602
chr1	181074004	181075022	C7Y8YACXX_8_7965.sorted.filtered_peak_1794	61	.	2.71280	8.85779	6.10789
chr1	181110479	181110807	C7Y8YACXX_8_7965.sorted.filtered_peak_1795	15	.	2.22892	3.84781	1.50260
chr1	181111668	181111972	C7Y8YACXX_8_7965.sorted.filtered_peak_1796	29	.	2.61827	5.51247	2.98446
chr1	181118829	181119270	C7Y8YACXX_8_7965.sorted.filtered_peak_1797	43	.	3.10918	6.98740	4.34790
chr1	181128879	181129362	C7Y8YACXX_8_7965.sorted.filtered_peak_1798	15	.	2.61451	3.94250	1.59133
chr1	181135564	181135975	C7Y8YACXX_8_7965.sorted.filtered_peak_1799	21	.	2.78150	4.65099	2.19419
chr1	181365324	181365574	C7Y8YACXX_8_7965.sorted.filtered_peak_1800	17	.	2.54625	4.14178	1.75519
chr1	181394101	181394416	C7Y8YACXX_8_7965.sorted.filtered_peak_1801	18	.	2.55467	4.22917	1.84681
chr1	181998474	181999439	C7Y8YACXX_8_7965.sorted.filtered_peak_1802	142	.	3.94640	17.41658	14.26394
chr1	182112162	182112412	C7Y8YACXX_8_7965.sorted.filtered_peak_1803	14	.	2.49722	3.78960	1.46123
chr1	182228532	182229004	C7Y8YACXX_8_7965.sorted.filtered_peak_1804	59	.	3.57062	8.63981	5.90830
chr1	182359820	182360070	C7Y8YACXX_8_7965.sorted.filtered_peak_1805	24	.	2.44256	4.88145	2.40786
chr1	182360475	182361093	C7Y8YACXX_8_7965.sorted.filtered_peak_1806	26	.	2.49084	5.11641	2.62797
chr1	182399807	182400108	C7Y8YACXX_8_7965.sorted.filtered_peak_1807	36	.	3.13214	6.29752	3.69586
chr1	182557701	182558672	C7Y8YACXX_8_7965.sorted.filtered_peak_1808	17	.	2.51243	4.12888	1.75576
chr1	182573194	182573785	C7Y8YACXX_8_7965.sorted.filtered_peak_1809	50	.	2.69636	7.77271	5.08898
chr1	182584971	182585606	C7Y8YACXX_8_7965.sorted.filtered_peak_1810	87	.	3.37262	11.65913	8.75572
chr1	182758474	182759037	C7Y8YACXX_8_7965.sorted.filtered_peak_1811	30	.	2.65272	5.58070	3.04801
chr1	182808102	182809277	C7Y8YACXX_8_7965.sorted.filtered_peak_1812	177	.	3.98981	21.05706	17.71942
chr1	182858999	182859407	C7Y8YACXX_8_7965.sorted.filtered_peak_1813	14	.	2.46586	3.72815	1.41503
chr1	182931802	182932103	C7Y8YACXX_8_7965.sorted.filtered_peak_1814	36	.	3.15474	6.26886	3.67466
chr1	183150157	183150478	C7Y8YACXX_8_7965.sorted.filtered_peak_1815	15	.	2.61962	3.85660	1.51371
chr1	183163991	183164706	C7Y8YACXX_8_7965.sorted.filtered_peak_1816	29	.	2.92704	5.49990	2.96867
chr1	183440255	183442347	C7Y8YACXX_8_7965.sorted.filtered_peak_1817	76	.	2.68148	10.47964	7.67298
chr1	183467596	183467861	C7Y8YACXX_8_7965.sorted.filtered_peak_1818	26	.	2.95482	5.15451	2.64364
chr1	183592096	183592649	C7Y8YACXX_8_7965.sorted.filtered_peak_1819	18	.	2.79981	4.26371	1.86188
chr1	183602914	183603186	C7Y8YACXX_8_7965.sorted.filtered_peak_1820	15	.	1.92169	3.90677	1.55963
chr1	183604393	183605540	C7Y8YACXX_8_7965.sorted.filtered_peak_1821	142	.	3.40524	17.39552	14.23025
chr1	183624688	183624965	C7Y8YACXX_8_7965.sorted.filtered_peak_1822	18	.	2.71761	4.22091	1.82084
chr1	183774292	183774642	C7Y8YACXX_8_7965.sorted.filtered_peak_1823	20	.	2.71239	4.43119	2.02418
chr1	183811610	183811939	C7Y8YACXX_8_7965.sorted.filtered_peak_1824	17	.	2.64915	4.12133	1.74743
chr1	183884969	183885629	C7Y8YACXX_8_7965.sorted.filtered_peak_1825	93	.	3.76822	12.29459	9.37879
chr1	183925621	183926372	C7Y8YACXX_8_7965.sorted.filtered_peak_1826	92	.	3.57006	12.16261	9.29190
chr1	183937170	183937566	C7Y8YACXX_8_7965.sorted.filtered_peak_1827	25	.	2.75150	5.01470	2.53473
chr1	184020430	184021692	C7Y8YACXX_8_7965.sorted.filtered_peak_1828	30	.	2.88481	5.58434	3.07260
chr1	184129428	184130382	C7Y8YACXX_8_7965.sorted.filtered_peak_1829	31	.	2.55291	5.63342	3.10712
chr1	184356222	184356480	C7Y8YACXX_8_7965.sorted.filtered_peak_1830	20	.	2.43417	4.46894	2.04032
chr1	184460737	184461331	C7Y8YACXX_8_7965.sorted.filtered_peak_1831	28	.	2.77891	5.29414	2.80145
chr1	184712171	184712598	C7Y8YACXX_8_7965.sorted.filtered_peak_1832	24	.	2.55850	4.90166	2.42494
chr1	184714956	184715212	C7Y8YACXX_8_7965.sorted.filtered_peak_1833	30	.	2.73975	5.63995	3.09907
chr1	184723173	184724763	C7Y8YACXX_8_7965.sorted.filtered_peak_1834	152	.	3.72568	18.45334	15.25837
chr1	184745513	184745763	C7Y8YACXX_8_7965.sorted.filtered_peak_1835	19	.	2.84315	4.39036	1.96993
chr1	184774737	184775316	C7Y8YACXX_8_7965.sorted.filtered_peak_1836	27	.	2.91378	5.27801	2.78575
chr1	184809645	184810180	C7Y8YACXX_8_7965.sorted.filtered_peak_1837	73	.	3.43811	10.15423	7.32263
chr1	184812787	184813469	C7Y8YACXX_8_7965.sorted.filtered_peak_1838	24	.	2.63484	4.91003	2.45273
chr1	184836040	184837010	C7Y8YACXX_8_7965.sorted.filtered_peak_1839	55	.	3.01078	8.24264	5.52296
chr1	184859535	184859984	C7Y8YACXX_8_7965.sorted.filtered_peak_1840	16	.	2.47358	3.99944	1.63119
chr1	184942785	184943817	C7Y8YACXX_8_7965.sorted.filtered_peak_1841	33	.	2.58908	5.91563	3.34181
chr1	184990742	184991105	C7Y8YACXX_8_7965.sorted.filtered_peak_1842	12	.	2.57374	3.59389	1.28629
chr1	185014466	185015293	C7Y8YACXX_8_7965.sorted.filtered_peak_1843	36	.	2.75955	6.22496	3.67021
chr1	185125329	185126957	C7Y8YACXX_8_7965.sorted.filtered_peak_1844	139	.	3.26098	17.08918	13.94670
chr1	185250441	185250859	C7Y8YACXX_8_7965.sorted.filtered_peak_1845	21	.	2.83026	4.60233	2.15889
chr1	185285060	185285468	C7Y8YACXX_8_7965.sorted.filtered_peak_1846	36	.	2.37194	6.26491	3.66911
chr1	185285755	185287239	C7Y8YACXX_8_7965.sorted.filtered_peak_1847	66	.	2.76046	9.43540	6.67884
chr1	185307929	185308678	C7Y8YACXX_8_7965.sorted.filtered_peak_1848	41	.	3.08923	6.72768	4.10763
chr1	185390170	185390520	C7Y8YACXX_8_7965.sorted.filtered_peak_1849	19	.	2.59678	4.31886	1.91579
chr1	185409000	185409556	C7Y8YACXX_8_7965.sorted.filtered_peak_1850	26	.	2.84799	5.07578	2.60547
chr1	185528897	185529616	C7Y8YACXX_8_7965.sorted.filtered_peak_1851	44	.	2.96047	7.06034	4.40416
chr1	185535942	185536755	C7Y8YACXX_8_7965.sorted.filtered_peak_1852	49	.	3.06879	7.60179	4.94529
chr1	185704064	185704396	C7Y8YACXX_8_7965.sorted.filtered_peak_1853	12	.	2.49201	3.56734	1.27898
chr1	186181638	186181941	C7Y8YACXX_8_7965.sorted.filtered_peak_1854	12	.	2.57382	3.59515	1.28833
chr1	186343775	186345300	C7Y8YACXX_8_7965.sorted.filtered_peak_1855	139	.	3.26585	17.06892	13.93612
chr1	186373672	186373956	C7Y8YACXX_8_7965.sorted.filtered_peak_1856	37	.	3.21985	6.37463	3.77649
chr1	186587637	186587952	C7Y8YACXX_8_7965.sorted.filtered_peak_1857	30	.	3.03139	5.62750	3.08983
chr1	189675168	189675545	C7Y8YACXX_8_7965.sorted.filtered_peak_1858	13	.	2.61144	3.71267	1.39740
chr1	192485728	192486477	C7Y8YACXX_8_7965.sorted.filtered_peak_1859	132	.	4.04386	16.37764	13.25759
chr1	192499339	192499745	C7Y8YACXX_8_7965.sorted.filtered_peak_1860	21	.	2.57647	4.61412	2.16479
chr1	192508053	192508709	C7Y8YACXX_8_7965.sorted.filtered_peak_1861	48	.	3.03033	7.51715	4.87020
chr1	192520151	192520624	C7Y8YACXX_8_7965.sorted.filtered_peak_1862	15	.	2.16862	3.94564	1.59088
chr1	192544528	192545248	C7Y8YACXX_8_7965.sorted.filtered_peak_1863	48	.	2.55939	7.45929	4.80147
chr1	192578278	192578768	C7Y8YACXX_8_7965.sorted.filtered_peak_1864	37	.	3.10787	6.35002	3.75170
chr1	192671327	192671727	C7Y8YACXX_8_7965.sorted.filtered_peak_1865	17	.	2.60090	4.09779	1.71660
chr1	192774986	192775293	C7Y8YACXX_8_7965.sorted.filtered_peak_1866	47	.	2.44237	7.45108	4.79225
chr1	192777402	192778422	C7Y8YACXX_8_7965.sorted.filtered_peak_1867	85	.	2.91329	11.47242	8.58708
chr1	193027718	193029124	C7Y8YACXX_8_7965.sorted.filtered_peak_1868	107	.	3.25625	13.70884	10.73490
chr1	193073724	193074588	C7Y8YACXX_8_7965.sorted.filtered_peak_1869	22	.	2.60493	4.65437	2.21439
chr1	193090627	193091656	C7Y8YACXX_8_7965.sorted.filtered_peak_1870	133	.	3.63812	16.50006	13.37397
chr1	193210126	193210631	C7Y8YACXX_8_7965.sorted.filtered_peak_1871	44	.	3.02350	7.06542	4.41676
chr1	193280380	193280794	C7Y8YACXX_8_7965.sorted.filtered_peak_1872	46	.	3.15050	7.31828	4.65374
chr1	193337490	193337796	C7Y8YACXX_8_7965.sorted.filtered_peak_1873	12	.	2.47698	3.55761	1.28614
chr1	193338363	193338613	C7Y8YACXX_8_7965.sorted.filtered_peak_1874	25	.	2.94867	5.01698	2.53354
chr1	193380880	193381232	C7Y8YACXX_8_7965.sorted.filtered_peak_1875	15	.	2.59460	3.93480	1.57703
chr1	193387748	193388118	C7Y8YACXX_8_7965.sorted.filtered_peak_1876	32	.	3.16499	5.80034	3.24961
chr1	193418024	193418548	C7Y8YACXX_8_7965.sorted.filtered_peak_1877	20	.	2.85834	4.44225	2.02029
chr1	193448167	193449029	C7Y8YACXX_8_7965.sorted.filtered_peak_1878	94	.	3.51418	12.33637	9.42106
chr1	193509490	193509907	C7Y8YACXX_8_7965.sorted.filtered_peak_1879	16	.	2.32393	3.97008	1.61809
chr1	193561361	193561818	C7Y8YACXX_8_7965.sorted.filtered_peak_1880	58	.	3.39715	8.60198	5.86395
chr1	194025541	194025791	C7Y8YACXX_8_7965.sorted.filtered_peak_1881	23	.	2.80095	4.83435	2.37965
chr1	194195027	194195377	C7Y8YACXX_8_7965.sorted.filtered_peak_1882	17	.	2.63077	4.16765	1.77800
chr1	195164466	195164999	C7Y8YACXX_8_7965.sorted.filtered_peak_1883	60	.	3.85343	8.77039	6.00270
chr1	195206509	195206950	C7Y8YACXX_8_7965.sorted.filtered_peak_1884	16	.	2.67877	3.95464	1.60347
chr1	196620809	196621120	C7Y8YACXX_8_7965.sorted.filtered_peak_1885	25	.	2.77536	5.00270	2.52412
chr1	197115633	197116176	C7Y8YACXX_8_7965.sorted.filtered_peak_1886	94	.	3.50981	12.41969	9.49305
chr1	197169567	197171240	C7Y8YACXX_8_7965.sorted.filtered_peak_1887	104	.	3.33370	13.39568	10.46315
chr1	197179404	197179670	C7Y8YACXX_8_7965.sorted.filtered_peak_1888	15	.	2.64666	3.95725	1.59409
chr1	197360665	197360915	C7Y8YACXX_8_7965.sorted.filtered_peak_1889	19	.	2.74513	4.39503	1.97282
chr1	197701238	197701623	C7Y8YACXX_8_7965.sorted.filtered_peak_1890	13	.	2.59268	3.65309	1.34006
chr1	197744118	197745065	C7Y8YACXX_8_7965.sorted.filtered_peak_1891	43	.	2.57703	6.98387	4.34470
chr1	197745486	197745975	C7Y8YACXX_8_7965.sorted.filtered_peak_1892	22	.	2.20445	4.71890	2.26632
chr1	197758383	197758744	C7Y8YACXX_8_7965.sorted.filtered_peak_1893	14	.	2.54663	3.77727	1.45860
chr1	197776592	197776842	C7Y8YACXX_8_7965.sorted.filtered_peak_1894	19	.	2.82391	4.33412	1.92243
chr1	197778026	197778276	C7Y8YACXX_8_7965.sorted.filtered_peak_1895	16	.	2.62033	4.00910	1.65954
chr1	197838149	197838612	C7Y8YACXX_8_7965.sorted.filtered_peak_1896	12	.	2.54915	3.55467	1.28005
chr1	197871536	197872268	C7Y8YACXX_8_7965.sorted.filtered_peak_1897	86	.	3.68729	11.54270	8.66257
chr1	197918357	197918822	C7Y8YACXX_8_7965.sorted.filtered_peak_1898	18	.	2.74472	4.25881	1.85822
chr1	198057435	198058003	C7Y8YACXX_8_7965.sorted.filtered_peak_1899	18	.	2.79770	4.26271	1.86296
chr1	198125795	198127146	C7Y8YACXX_8_7965.sorted.filtered_peak_1900	37	.	2.35383	6.26762	3.70028
chr1	198128007	198128502	C7Y8YACXX_8_7965.sorted.filtered_peak_1901	34	.	2.37306	6.08121	3.49906
chr1	198136530	198137150	C7Y8YACXX_8_7965.sorted.filtered_peak_1902	32	.	2.75687	5.83756	3.28897
chr1	198156577	198157564	C7Y8YACXX_8_7965.sorted.filtered_peak_1903	25	.	2.69489	5.03895	2.57277
chr1	198526003	198526391	C7Y8YACXX_8_7965.sorted.filtered_peak_1904	34	.	2.89441	6.00640	3.44085
chr1	198580468	198580789	C7Y8YACXX_8_7965.sorted.filtered_peak_1905	14	.	2.25076	3.73190	1.40617
chr1	198589817	198590928	C7Y8YACXX_8_7965.sorted.filtered_peak_1906	63	.	2.74440	9.15433	6.37339
chr1	198605623	198605973	C7Y8YACXX_8_7965.sorted.filtered_peak_1907	15	.	2.24150	3.93377	1.58091
chr1	198607567	198608349	C7Y8YACXX_8_7965.sorted.filtered_peak_1908	21	.	2.28203	4.59711	2.18114
chr1	198625566	198626011	C7Y8YACXX_8_7965.sorted.filtered_peak_1909	33	.	2.46136	5.90003	3.35278
chr1	198626706	198626969	C7Y8YACXX_8_7965.sorted.filtered_peak_1910	17	.	2.16711	4.16519	1.79224
chr1	198637878	198638464	C7Y8YACXX_8_7965.sorted.filtered_peak_1911	32	.	2.55704	5.78634	3.25551
chr1	198650854	198651554	C7Y8YACXX_8_7965.sorted.filtered_peak_1912	97	.	3.06716	12.70167	9.76410
chr1	198899104	198899439	C7Y8YACXX_8_7965.sorted.filtered_peak_1913	21	.	2.37480	4.53222	2.10560
chr1	198903995	198904442	C7Y8YACXX_8_7965.sorted.filtered_peak_1914	22	.	2.19768	4.70595	2.25834
chr1	198906200	198906785	C7Y8YACXX_8_7965.sorted.filtered_peak_1915	34	.	2.48287	5.97474	3.40925
chr1	199010623	199011106	C7Y8YACXX_8_7965.sorted.filtered_peak_1916	85	.	3.82409	11.40398	8.51339
chr1	199058876	199059298	C7Y8YACXX_8_7965.sorted.filtered_peak_1917	31	.	3.24110	5.67326	3.12441
chr1	199142560	199143002	C7Y8YACXX_8_7965.sorted.filtered_peak_1918	26	.	2.75496	5.14853	2.65037
chr1	200017410	200017781	C7Y8YACXX_8_7965.sorted.filtered_peak_1919	10	.	2.45392	3.27444	1.04110
chr1	200098831	200099081	C7Y8YACXX_8_7965.sorted.filtered_peak_1920	20	.	2.62306	4.53206	2.09415
chr1	200123201	200123708	C7Y8YACXX_8_7965.sorted.filtered_peak_1921	49	.	2.99910	7.65510	4.97197
chr1	200131045	200131355	C7Y8YACXX_8_7965.sorted.filtered_peak_1922	20	.	2.86173	4.46356	2.04643
chr1	200195307	200195714	C7Y8YACXX_8_7965.sorted.filtered_peak_1923	23	.	2.81646	4.75483	2.30439
chr1	200378831	200379462	C7Y8YACXX_8_7965.sorted.filtered_peak_1924	112	.	3.68726	14.31467	11.28733
chr1	200442870	200443285	C7Y8YACXX_8_7965.sorted.filtered_peak_1925	34	.	3.07641	6.06679	3.49672
chr1	200452656	200453035	C7Y8YACXX_8_7965.sorted.filtered_peak_1926	24	.	2.97335	4.94217	2.45465
chr1	200589580	200590339	C7Y8YACXX_8_7965.sorted.filtered_peak_1927	47	.	2.92040	7.38996	4.72198
chr1	200597368	200597702	C7Y8YACXX_8_7965.sorted.filtered_peak_1928	19	.	2.46354	4.39765	1.97601
chr1	200638465	200639551	C7Y8YACXX_8_7965.sorted.filtered_peak_1929	109	.	3.65236	13.92213	10.92995
chr1	200707860	200708539	C7Y8YACXX_8_7965.sorted.filtered_peak_1930	42	.	2.98888	6.87901	4.25577
chr1	200835832	200836082	C7Y8YACXX_8_7965.sorted.filtered_peak_1931	22	.	2.49255	4.68346	2.23020
chr1	200857322	200857771	C7Y8YACXX_8_7965.sorted.filtered_peak_1932	32	.	2.67933	5.80625	3.25665
chr1	200874927	200875196	C7Y8YACXX_8_7965.sorted.filtered_peak_1933	25	.	2.75247	5.04222	2.54487
chr1	200988551	200988856	C7Y8YACXX_8_7965.sorted.filtered_peak_1934	20	.	2.02419	4.46650	2.04719
chr1	200992740	200993097	C7Y8YACXX_8_7965.sorted.filtered_peak_1935	30	.	2.19819	5.54627	3.00613
chr1	201083215	201083788	C7Y8YACXX_8_7965.sorted.filtered_peak_1936	19	.	2.56208	4.39684	1.98258
chr1	201123313	201123843	C7Y8YACXX_8_7965.sorted.filtered_peak_1937	44	.	3.00613	7.13260	4.48892
chr1	201140367	201140643	C7Y8YACXX_8_7965.sorted.filtered_peak_1938	23	.	2.62766	4.78324	2.31478
chr1	201228457	201228776	C7Y8YACXX_8_7965.sorted.filtered_peak_1939	16	.	2.66605	3.95661	1.60622
chr1	201438312	201438632	C7Y8YACXX_8_7965.sorted.filtered_peak_1940	23	.	2.67493	4.83230	2.36690
chr1	201449540	201450002	C7Y8YACXX_8_7965.sorted.filtered_peak_1941	22	.	2.38375	4.73672	2.28481
chr1	201451260	201451587	C7Y8YACXX_8_7965.sorted.filtered_peak_1942	22	.	2.37160	4.68121	2.23125
chr1	201475804	201476757	C7Y8YACXX_8_7965.sorted.filtered_peak_1943	34	.	2.76744	5.96742	3.40740
chr1	201797877	201798691	C7Y8YACXX_8_7965.sorted.filtered_peak_1944	113	.	3.80726	14.40439	11.36978
chr1	201924310	201925118	C7Y8YACXX_8_7965.sorted.filtered_peak_1945	113	.	4.03224	14.34496	11.31621
chr1	201951503	201952525	C7Y8YACXX_8_7965.sorted.filtered_peak_1946	36	.	3.06136	6.22213	3.63069
chr1	202104203	202104800	C7Y8YACXX_8_7965.sorted.filtered_peak_1947	29	.	2.93006	5.47985	2.95425
chr1	202113514	202114221	C7Y8YACXX_8_7965.sorted.filtered_peak_1948	18	.	2.32347	4.21112	1.82751
chr1	202133835	202134101	C7Y8YACXX_8_7965.sorted.filtered_peak_1949	29	.	2.27433	5.49341	2.96364
chr1	202264657	202265063	C7Y8YACXX_8_7965.sorted.filtered_peak_1950	47	.	3.33050	7.42208	4.76052
chr1	202310780	202311622	C7Y8YACXX_8_7965.sorted.filtered_peak_1951	102	.	3.76020	13.14897	10.21242
chr1	202317427	202318572	C7Y8YACXX_8_7965.sorted.filtered_peak_1952	106	.	3.43559	13.54924	10.61425
chr1	202598380	202598648	C7Y8YACXX_8_7965.sorted.filtered_peak_1953	43	.	3.57073	6.99914	4.34056
chr1	202616231	202616567	C7Y8YACXX_8_7965.sorted.filtered_peak_1954	33	.	3.27604	5.91123	3.33431
chr1	202688808	202689088	C7Y8YACXX_8_7965.sorted.filtered_peak_1955	28	.	3.03037	5.31072	2.80996
chr1	202779681	202780398	C7Y8YACXX_8_7965.sorted.filtered_peak_1956	52	.	2.67583	7.92038	5.23101
chr1	202804451	202804950	C7Y8YACXX_8_7965.sorted.filtered_peak_1957	17	.	2.30736	4.07532	1.70669
chr1	202806060	202806531	C7Y8YACXX_8_7965.sorted.filtered_peak_1958	38	.	2.85440	6.46789	3.86217
chr1	202857693	202858541	C7Y8YACXX_8_7965.sorted.filtered_peak_1959	224	.	4.59226	26.01628	22.42911
chr1	202895869	202896624	C7Y8YACXX_8_7965.sorted.filtered_peak_1960	108	.	4.05029	13.92398	10.89018
chr1	202927258	202927696	C7Y8YACXX_8_7965.sorted.filtered_peak_1961	60	.	3.21951	8.81603	6.06289
chr1	202936115	202936877	C7Y8YACXX_8_7965.sorted.filtered_peak_1962	44	.	2.71318	7.06463	4.43253
chr1	202976078	202977144	C7Y8YACXX_8_7965.sorted.filtered_peak_1963	67	.	3.28891	9.50233	6.73901
chr1	202995282	202995706	C7Y8YACXX_8_7965.sorted.filtered_peak_1964	42	.	3.01175	6.85609	4.22596
chr1	203236423	203236881	C7Y8YACXX_8_7965.sorted.filtered_peak_1965	47	.	3.09968	7.39653	4.72954
chr1	203242245	203242540	C7Y8YACXX_8_7965.sorted.filtered_peak_1966	21	.	2.35319	4.62835	2.18303
chr1	203256306	203256951	C7Y8YACXX_8_7965.sorted.filtered_peak_1967	41	.	2.28512	6.71998	4.10560
chr1	203258632	203259185	C7Y8YACXX_8_7965.sorted.filtered_peak_1968	49	.	2.39615	7.62752	4.97233
chr1	203259527	203259960	C7Y8YACXX_8_7965.sorted.filtered_peak_1969	65	.	2.60192	9.29479	6.52217
chr1	203274143	203275063	C7Y8YACXX_8_7965.sorted.filtered_peak_1970	81	.	2.94299	11.00087	8.14266
chr1	203289848	203290493	C7Y8YACXX_8_7965.sorted.filtered_peak_1971	40	.	2.67102	6.68492	4.06251
chr1	203296261	203297379	C7Y8YACXX_8_7965.sorted.filtered_peak_1972	90	.	3.06985	11.94243	9.01687
chr1	203456574	203457041	C7Y8YACXX_8_7965.sorted.filtered_peak_1973	32	.	2.89132	5.83975	3.28613
chr1	203473822	203474120	C7Y8YACXX_8_7965.sorted.filtered_peak_1974	16	.	2.64178	4.06640	1.69414
chr1	203562630	203562914	C7Y8YACXX_8_7965.sorted.filtered_peak_1975	22	.	2.85184	4.70453	2.24639
chr1	203576384	203576724	C7Y8YACXX_8_7965.sorted.filtered_peak_1976	31	.	3.01055	5.69571	3.16288
chr1	203594783	203595107	C7Y8YACXX_8_7965.sorted.filtered_peak_1977	40	.	2.45100	6.62913	4.00304
chr1	203595558	203596256	C7Y8YACXX_8_7965.sorted.filtered_peak_1978	41	.	2.45234	6.75256	4.11798
chr1	203619341	203619841	C7Y8YACXX_8_7965.sorted.filtered_peak_1979	34	.	2.61593	6.03822	3.47495
chr1	203622179	203622660	C7Y8YACXX_8_7965.sorted.filtered_peak_1980	30	.	2.50297	5.57768	3.05153
chr1	203643063	203643644	C7Y8YACXX_8_7965.sorted.filtered_peak_1981	98	.	3.40341	12.78312	9.83827
chr1	203651672	203652126	C7Y8YACXX_8_7965.sorted.filtered_peak_1982	17	.	2.54708	4.17719	1.79269
chr1	203713201	203713483	C7Y8YACXX_8_7965.sorted.filtered_peak_1983	41	.	3.42163	6.74413	4.10781
chr1	203733694	203734827	C7Y8YACXX_8_7965.sorted.filtered_peak_1984	62	.	3.38014	8.96818	6.22785
chr1	203743537	203743787	C7Y8YACXX_8_7965.sorted.filtered_peak_1985	27	.	2.97053	5.20828	2.70257
chr1	203764467	203765405	C7Y8YACXX_8_7965.sorted.filtered_peak_1986	41	.	2.87197	6.77522	4.16423
chr1	203830476	203831118	C7Y8YACXX_8_7965.sorted.filtered_peak_1987	115	.	3.82007	14.58443	11.55646
chr1	203889543	203889937	C7Y8YACXX_8_7965.sorted.filtered_peak_1988	81	.	4.60155	11.00168	8.13073
chr1	204131647	204131960	C7Y8YACXX_8_7965.sorted.filtered_peak_1989	27	.	2.96816	5.24050	2.73601
chr1	204256046	204256362	C7Y8YACXX_8_7965.sorted.filtered_peak_1990	17	.	2.61944	4.16973	1.78259
chr1	204332613	204333065	C7Y8YACXX_8_7965.sorted.filtered_peak_1991	23	.	2.63611	4.76968	2.31045
chr1	204380332	204381408	C7Y8YACXX_8_7965.sorted.filtered_peak_1992	126	.	3.37309	15.78661	12.67545
chr1	204415503	204415772	C7Y8YACXX_8_7965.sorted.filtered_peak_1993	13	.	2.34714	3.66848	1.36087
chr1	204430685	204430936	C7Y8YACXX_8_7965.sorted.filtered_peak_1994	18	.	2.51233	4.21357	1.81668
chr1	204463307	204464379	C7Y8YACXX_8_7965.sorted.filtered_peak_1995	57	.	2.85837	8.54766	5.79197
chr1	204475613	204476669	C7Y8YACXX_8_7965.sorted.filtered_peak_1996	72	.	3.10768	10.09138	7.25378
chr1	204485224	204486031	C7Y8YACXX_8_7965.sorted.filtered_peak_1997	131	.	3.56987	16.31371	13.18371
chr1	204490306	204490655	C7Y8YACXX_8_7965.sorted.filtered_peak_1998	47	.	2.77559	7.43875	4.77507
chr1	204513507	204513848	C7Y8YACXX_8_7965.sorted.filtered_peak_1999	21	.	2.56800	4.55443	2.13058
chr1	204760936	204761246	C7Y8YACXX_8_7965.sorted.filtered_peak_2000	30	.	3.20031	5.55708	3.02710
[truncated: 21,868 more rows]
