# Supplementary material for: Potential impact of celiac disease genetic risk factors on T cell receptor signaling in gluten-specific CD4+ T cells
Source: Sci Rep. 2021 Apr 29;11:9252. doi: 10.1038/s41598-021-86612-5 (PMC8085175; doi:10.1038/s41598-021-86612-5)
Supplement: Supplementary file 1 — Supplementary Information. [file 41598_2021_86612_MOESM1_ESM.zip › data_supplements_manuscript/dhs_and_peakcalling/macs_peaks/C7Y8YACXX_8_7965.sorted.filtered_peaks.xls]

# This file is generated by MACS version 2.2.6
# Command line: callpeak --treatment ./output/C7Y8YACXX_8_7965.sorted.filtered.bam --name C7Y8YACXX_8_7965.sorted.filtered --outdir ./output --format BAM --gsize hs --broad --nomodel --shift -125 --extsize 250 --bdg
# ARGUMENTS LIST:
# name = C7Y8YACXX_8_7965.sorted.filtered
# format = BAM
# ChIP-seq file = ['./output/C7Y8YACXX_8_7965.sorted.filtered.bam']
# control file = None
# effective genome size = 2.70e+09
# band width = 300
# model fold = [5, 50]
# qvalue cutoff for narrow/strong regions = 5.00e-02
# qvalue cutoff for broad/weak regions = 1.00e-01
# The maximum gap between significant sites is assigned as the read length/tag size.
# The minimum length of peaks is assigned as the predicted fragment length "d".
# Larger dataset will be scaled towards smaller dataset.
# Range for calculating regional lambda is: 10000 bps
# Broad region calling is on
# Paired-End mode is off

# tag size is determined as 42 bps
# total tags in treatment: 45981604
# tags after filtering in treatment: 45981604
# maximum duplicate tags at the same position in treatment = 1
# Redundant rate in treatment: 0.00
# Sequencing ends will be shifted towards 5' by 125 bp(s)
# d = 250
chr	start	end	length	pileup	-log10(pvalue)	fold_enrichment	-log10(qvalue)	name
chr1	713848	714712	865	27.12	15.02532	5.34941	12.00067	C7Y8YACXX_8_7965.sorted.filtered_peak_1
chr1	825891	826254	364	12.36	3.51032	2.54135	1.22469	C7Y8YACXX_8_7965.sorted.filtered_peak_2
chr1	894173	895159	987	33.48	7.69098	2.68867	5.06083	C7Y8YACXX_8_7965.sorted.filtered_peak_3
chr1	902053	902560	508	28.62	7.11188	2.83709	4.47453	C7Y8YACXX_8_7965.sorted.filtered_peak_4
chr1	948456	949301	846	35.02	10.60792	3.35997	7.76729	C7Y8YACXX_8_7965.sorted.filtered_peak_5
chr1	954616	955498	883	37.96	9.04207	2.89528	6.27275	C7Y8YACXX_8_7965.sorted.filtered_peak_6
chr1	975960	976336	377	28.20	5.80483	2.51699	3.25083	C7Y8YACXX_8_7965.sorted.filtered_peak_7
chr1	994608	995198	591	29.36	8.17460	3.07942	5.46347	C7Y8YACXX_8_7965.sorted.filtered_peak_8
chr1	1004463	1004918	456	31.00	8.27673	3.02713	5.55574	C7Y8YACXX_8_7965.sorted.filtered_peak_9
chr1	1051335	1052283	949	50.80	16.41597	3.57858	13.31741	C7Y8YACXX_8_7965.sorted.filtered_peak_10
chr1	1057572	1057844	273	23.22	5.83982	2.77945	3.27059	C7Y8YACXX_8_7965.sorted.filtered_peak_11
chr1	1079493	1079829	337	16.78	4.78810	2.79461	2.33078	C7Y8YACXX_8_7965.sorted.filtered_peak_12
chr1	1092871	1093681	811	21.80	5.08081	2.58282	2.61021	C7Y8YACXX_8_7965.sorted.filtered_peak_13
chr1	1136752	1137048	297	27.08	5.41749	2.46655	2.88756	C7Y8YACXX_8_7965.sorted.filtered_peak_14
chr1	1152240	1152571	332	35.60	5.81748	2.28900	3.25179	C7Y8YACXX_8_7965.sorted.filtered_peak_15
chr1	1166650	1167781	1132	50.99	11.62333	2.77604	8.76350	C7Y8YACXX_8_7965.sorted.filtered_peak_16
chr1	1186272	1186679	408	18.12	4.87528	2.74192	2.40304	C7Y8YACXX_8_7965.sorted.filtered_peak_17
chr1	1209044	1209684	641	36.54	10.53940	3.21594	7.72455	C7Y8YACXX_8_7965.sorted.filtered_peak_18
chr1	1243234	1244297	1064	61.36	12.43648	2.70222	9.50756	C7Y8YACXX_8_7965.sorted.filtered_peak_19
chr1	1259857	1260633	777	46.72	11.69225	2.98199	8.81694	C7Y8YACXX_8_7965.sorted.filtered_peak_20
chr1	1284388	1285247	860	30.03	5.56535	2.38305	3.03854	C7Y8YACXX_8_7965.sorted.filtered_peak_21
chr1	1306795	1307147	353	40.93	7.05617	2.39040	4.40495	C7Y8YACXX_8_7965.sorted.filtered_peak_22
chr1	1307437	1307772	336	33.84	3.88674	1.90463	1.54521	C7Y8YACXX_8_7965.sorted.filtered_peak_23
chr1	1310270	1311053	784	60.07	15.65461	3.08498	12.60537	C7Y8YACXX_8_7965.sorted.filtered_peak_24
chr1	1334521	1335472	952	52.96	17.36659	3.75398	14.19842	C7Y8YACXX_8_7965.sorted.filtered_peak_25
chr1	1342276	1343252	977	37.05	11.27082	3.36605	8.41135	C7Y8YACXX_8_7965.sorted.filtered_peak_26
chr1	1406568	1407271	704	30.23	15.39400	5.21464	12.30924	C7Y8YACXX_8_7965.sorted.filtered_peak_27
chr1	1447040	1447646	607	44.74	24.88701	6.14467	21.36926	C7Y8YACXX_8_7965.sorted.filtered_peak_28
chr1	1509516	1510829	1314	46.16	12.90243	3.29430	9.93279	C7Y8YACXX_8_7965.sorted.filtered_peak_29
chr1	1518685	1519148	464	12.57	3.61286	2.58096	1.30050	C7Y8YACXX_8_7965.sorted.filtered_peak_30
chr1	1550428	1551348	921	62.79	18.89376	3.64466	15.63257	C7Y8YACXX_8_7965.sorted.filtered_peak_31
chr1	1564934	1566150	1217	35.40	9.40407	3.01318	6.65378	C7Y8YACXX_8_7965.sorted.filtered_peak_32
chr1	1590306	1590801	496	46.35	31.37764	8.28322	27.53436	C7Y8YACXX_8_7965.sorted.filtered_peak_33
chr1	1596652	1597042	391	15.06	5.08581	3.05394	2.60383	C7Y8YACXX_8_7965.sorted.filtered_peak_34
chr1	1609256	1609823	568	16.89	5.58731	3.10041	3.06605	C7Y8YACXX_8_7965.sorted.filtered_peak_35
chr1	1610429	1610789	361	15.45	3.86561	2.49640	1.53970	C7Y8YACXX_8_7965.sorted.filtered_peak_36
chr1	1625758	1626090	333	15.17	5.13620	3.07606	2.64152	C7Y8YACXX_8_7965.sorted.filtered_peak_37
chr1	1648796	1649064	269	16.52	5.99152	3.33314	3.41758	C7Y8YACXX_8_7965.sorted.filtered_peak_38
chr1	1650489	1650936	448	15.54	4.83773	2.92071	2.36662	C7Y8YACXX_8_7965.sorted.filtered_peak_39
chr1	1655591	1656079	489	55.72	36.29804	8.18581	32.23121	C7Y8YACXX_8_7965.sorted.filtered_peak_40
chr1	1663902	1664155	254	15.06	5.02604	3.05372	2.52351	C7Y8YACXX_8_7965.sorted.filtered_peak_41
chr1	1677765	1678030	266	23.92	11.34939	4.74076	8.43799	C7Y8YACXX_8_7965.sorted.filtered_peak_42
chr1	1680228	1680542	315	13.08	3.89198	2.67757	1.53589	C7Y8YACXX_8_7965.sorted.filtered_peak_43
chr1	1683924	1684380	457	15.63	3.71455	2.42890	1.39832	C7Y8YACXX_8_7965.sorted.filtered_peak_44
chr1	1695479	1695874	396	16.26	3.54499	2.32619	1.24965	C7Y8YACXX_8_7965.sorted.filtered_peak_45
chr1	1709586	1710858	1273	34.71	5.62809	2.24018	3.11750	C7Y8YACXX_8_7965.sorted.filtered_peak_46
chr1	1711628	1712166	539	36.55	6.11262	2.30703	3.54793	C7Y8YACXX_8_7965.sorted.filtered_peak_47
chr1	1780305	1780564	260	13.57	4.11910	2.74673	1.74418	C7Y8YACXX_8_7965.sorted.filtered_peak_48
chr1	1821774	1822025	252	33.81	4.16222	1.96618	1.77857	C7Y8YACXX_8_7965.sorted.filtered_peak_49
chr1	1822219	1822966	748	57.30	15.22273	3.24787	12.14343	C7Y8YACXX_8_7965.sorted.filtered_peak_50
chr1	1840203	1840868	666	46.43	15.40862	3.76406	12.32572	C7Y8YACXX_8_7965.sorted.filtered_peak_51
chr1	1850615	1851489	875	57.58	17.54378	3.50397	14.40131	C7Y8YACXX_8_7965.sorted.filtered_peak_52
chr1	2064472	2065371	900	48.12	15.79148	3.75467	12.69647	C7Y8YACXX_8_7965.sorted.filtered_peak_53
chr1	2080244	2080625	382	19.36	5.70898	2.98150	3.15329	C7Y8YACXX_8_7965.sorted.filtered_peak_54
chr1	2120783	2121362	580	36.16	10.04305	3.19500	7.22268	C7Y8YACXX_8_7965.sorted.filtered_peak_55
chr1	2126215	2126934	720	49.37	12.22238	3.01217	9.30950	C7Y8YACXX_8_7965.sorted.filtered_peak_56
chr1	2130605	2131026	422	40.14	7.06178	2.40080	4.42844	C7Y8YACXX_8_7965.sorted.filtered_peak_57
chr1	2136110	2137116	1007	43.40	9.79876	2.77638	7.01649	C7Y8YACXX_8_7965.sorted.filtered_peak_58
chr1	2158829	2159488	660	65.31	16.70292	3.12729	13.58661	C7Y8YACXX_8_7965.sorted.filtered_peak_59
chr1	2187019	2187705	687	21.31	5.06095	2.62083	2.56437	C7Y8YACXX_8_7965.sorted.filtered_peak_60
chr1	2221941	2222738	798	33.21	9.91343	3.33295	7.09457	C7Y8YACXX_8_7965.sorted.filtered_peak_61
chr1	2231752	2232920	1169	36.33	8.39733	2.83524	5.64998	C7Y8YACXX_8_7965.sorted.filtered_peak_62
chr1	2322773	2323442	670	67.21	23.66992	4.09476	20.20526	C7Y8YACXX_8_7965.sorted.filtered_peak_63
chr1	2343396	2344776	1381	46.29	8.98005	2.50783	6.26647	C7Y8YACXX_8_7965.sorted.filtered_peak_64
chr1	2457539	2458284	746	57.76	15.69760	3.30096	12.60666	C7Y8YACXX_8_7965.sorted.filtered_peak_65
chr1	2477824	2478764	941	53.75	9.25434	2.47117	6.45716	C7Y8YACXX_8_7965.sorted.filtered_peak_66
chr1	2479101	2479965	865	43.19	5.61659	2.06842	3.09228	C7Y8YACXX_8_7965.sorted.filtered_peak_67
chr1	2480156	2480421	266	43.35	6.18496	2.17297	3.60165	C7Y8YACXX_8_7965.sorted.filtered_peak_68
chr1	2487073	2488191	1119	32.54	6.34683	2.47967	3.76003	C7Y8YACXX_8_7965.sorted.filtered_peak_69
chr1	2509680	2510066	387	22.77	5.85693	2.78948	3.30223	C7Y8YACXX_8_7965.sorted.filtered_peak_70
chr1	2517370	2518553	1184	55.15	12.96293	2.81763	10.06391	C7Y8YACXX_8_7965.sorted.filtered_peak_71
chr1	2573933	2574957	1025	36.43	10.19560	3.15712	7.38627	C7Y8YACXX_8_7965.sorted.filtered_peak_72
chr1	2586144	2586396	253	17.15	6.37972	3.45296	3.76774	C7Y8YACXX_8_7965.sorted.filtered_peak_73
chr1	3407790	3408129	340	17.00	4.64189	2.72393	2.19459	C7Y8YACXX_8_7965.sorted.filtered_peak_74
chr1	3418506	3418755	250	24.20	8.49282	3.60895	5.74054	C7Y8YACXX_8_7965.sorted.filtered_peak_75
chr1	3535431	3535827	397	22.52	5.71680	2.75990	3.17436	C7Y8YACXX_8_7965.sorted.filtered_peak_76
chr1	3540987	3541839	853	47.74	16.82322	3.91433	13.68373	C7Y8YACXX_8_7965.sorted.filtered_peak_77
chr1	3566438	3566865	428	29.83	10.43194	3.68673	7.60219	C7Y8YACXX_8_7965.sorted.filtered_peak_78
chr1	3663626	3664072	447	16.86	3.66986	2.34222	1.36453	C7Y8YACXX_8_7965.sorted.filtered_peak_79
chr1	3712607	3713829	1223	27.69	8.60680	3.26079	5.89339	C7Y8YACXX_8_7965.sorted.filtered_peak_80
chr1	3773391	3774523	1133	46.94	13.41184	3.18525	10.49109	C7Y8YACXX_8_7965.sorted.filtered_peak_81
chr1	3807532	3807825	294	18.11	4.03891	2.42080	1.67133	C7Y8YACXX_8_7965.sorted.filtered_peak_82
chr1	3816387	3818073	1687	63.92	16.64241	3.20028	13.49343	C7Y8YACXX_8_7965.sorted.filtered_peak_83
chr1	3841467	3841825	359	14.90	4.44863	2.78826	2.02936	C7Y8YACXX_8_7965.sorted.filtered_peak_84
chr1	5731637	5732699	1063	23.45	5.14238	2.53262	2.64877	C7Y8YACXX_8_7965.sorted.filtered_peak_85
chr1	6051999	6052875	877	54.23	15.14266	3.33318	12.07514	C7Y8YACXX_8_7965.sorted.filtered_peak_86
chr1	6086073	6086629	557	38.26	9.12501	2.87698	6.36867	C7Y8YACXX_8_7965.sorted.filtered_peak_87
chr1	6087998	6088481	484	29.51	4.77245	2.20597	2.31872	C7Y8YACXX_8_7965.sorted.filtered_peak_88
chr1	6259135	6260197	1063	51.30	17.71722	3.77201	14.55307	C7Y8YACXX_8_7965.sorted.filtered_peak_89
chr1	6265900	6266563	664	23.53	4.51261	2.33600	2.08567	C7Y8YACXX_8_7965.sorted.filtered_peak_90
chr1	6295499	6296334	836	40.13	10.46880	3.02857	7.66083	C7Y8YACXX_8_7965.sorted.filtered_peak_91
chr1	6305362	6305641	280	21.56	3.71976	2.16637	1.39296	C7Y8YACXX_8_7965.sorted.filtered_peak_92
chr1	6319963	6320306	344	21.44	4.86784	2.54491	2.39946	C7Y8YACXX_8_7965.sorted.filtered_peak_93
chr1	6408106	6408876	771	21.20	4.65365	2.48188	2.21317	C7Y8YACXX_8_7965.sorted.filtered_peak_94
chr1	6419012	6419453	442	19.88	4.95306	2.66042	2.47315	C7Y8YACXX_8_7965.sorted.filtered_peak_95
chr1	6453133	6454302	1170	40.54	13.13778	3.56046	10.18669	C7Y8YACXX_8_7965.sorted.filtered_peak_96
chr1	6520340	6520914	575	34.10	10.83255	3.51946	7.96450	C7Y8YACXX_8_7965.sorted.filtered_peak_97
chr1	6614161	6614848	688	30.94	12.17477	4.13935	9.23765	C7Y8YACXX_8_7965.sorted.filtered_peak_98
chr1	6639748	6640353	606	32.98	10.44020	3.43998	7.61269	C7Y8YACXX_8_7965.sorted.filtered_peak_99
chr1	6661153	6661848	696	34.63	4.50282	2.02140	2.08194	C7Y8YACXX_8_7965.sorted.filtered_peak_100
chr1	6662699	6663883	1185	45.34	9.62071	2.74416	6.81095	C7Y8YACXX_8_7965.sorted.filtered_peak_101
chr1	6673087	6674212	1126	56.28	17.21871	3.53193	14.06959	C7Y8YACXX_8_7965.sorted.filtered_peak_102
chr1	6684864	6685382	519	29.05	7.89987	3.03502	5.20135	C7Y8YACXX_8_7965.sorted.filtered_peak_103
chr1	6761249	6762193	945	37.32	13.72360	3.90075	10.75733	C7Y8YACXX_8_7965.sorted.filtered_peak_104
chr1	6844495	6845641	1147	80.35	27.61943	4.10458	23.95194	C7Y8YACXX_8_7965.sorted.filtered_peak_105
chr1	7764526	7764929	404	20.87	5.43051	2.77375	2.90147	C7Y8YACXX_8_7965.sorted.filtered_peak_106
chr1	7830994	7831965	972	26.99	7.25852	2.91501	4.63508	C7Y8YACXX_8_7965.sorted.filtered_peak_107
chr1	7843860	7844459	600	41.91	16.17642	4.28749	13.05749	C7Y8YACXX_8_7965.sorted.filtered_peak_108
chr1	7887296	7887739	444	18.91	5.81406	3.03594	3.26620	C7Y8YACXX_8_7965.sorted.filtered_peak_109
chr1	7902692	7903011	320	17.17	6.31123	3.41933	3.71138	C7Y8YACXX_8_7965.sorted.filtered_peak_110
chr1	7990907	7991300	394	22.34	6.78374	3.14235	4.15031	C7Y8YACXX_8_7965.sorted.filtered_peak_111
chr1	8000800	8001145	346	15.92	3.75214	2.42464	1.43629	C7Y8YACXX_8_7965.sorted.filtered_peak_112
chr1	8008773	8009495	723	24.20	7.22283	3.08533	4.60218	C7Y8YACXX_8_7965.sorted.filtered_peak_113
chr1	8013977	8014878	902	28.55	8.28127	3.19234	5.54814	C7Y8YACXX_8_7965.sorted.filtered_peak_114
chr1	8021221	8022349	1129	52.95	18.04896	3.83178	14.84503	C7Y8YACXX_8_7965.sorted.filtered_peak_115
chr1	8054050	8054315	266	13.00	3.85500	2.66283	1.50934	C7Y8YACXX_8_7965.sorted.filtered_peak_116
chr1	8086070	8086728	659	28.56	9.02291	3.36775	6.27040	C7Y8YACXX_8_7965.sorted.filtered_peak_117
chr1	8107767	8108182	416	12.31	3.47892	2.53243	1.19345	C7Y8YACXX_8_7965.sorted.filtered_peak_118
chr1	8212689	8213524	836	25.69	8.97797	3.56885	6.22695	C7Y8YACXX_8_7965.sorted.filtered_peak_119
chr1	8229434	8230187	754	21.84	7.41545	3.39129	4.74712	C7Y8YACXX_8_7965.sorted.filtered_peak_120
chr1	8242309	8243032	724	34.38	13.68676	4.17928	10.69266	C7Y8YACXX_8_7965.sorted.filtered_peak_121
chr1	8378044	8378510	467	20.09	5.98071	2.99994	3.42713	C7Y8YACXX_8_7965.sorted.filtered_peak_122
chr1	8487534	8488140	607	29.94	5.57604	2.39182	3.04723	C7Y8YACXX_8_7965.sorted.filtered_peak_123
chr1	8585548	8586283	736	31.08	9.33091	3.32259	6.54217	C7Y8YACXX_8_7965.sorted.filtered_peak_124
chr1	8664061	8664429	369	16.76	4.87818	2.83651	2.40535	C7Y8YACXX_8_7965.sorted.filtered_peak_125
chr1	8761142	8762124	983	36.94	12.16352	3.55041	9.27217	C7Y8YACXX_8_7965.sorted.filtered_peak_126
chr1	8772483	8773250	768	19.51	5.69313	2.93056	3.16949	C7Y8YACXX_8_7965.sorted.filtered_peak_127
chr1	8877278	8878396	1119	32.65	8.63767	3.00031	5.90602	C7Y8YACXX_8_7965.sorted.filtered_peak_128
chr1	8938206	8939663	1458	49.77	12.93815	3.09924	9.98162	C7Y8YACXX_8_7965.sorted.filtered_peak_129
chr1	9031061	9031381	321	20.19	8.30814	3.91383	5.58245	C7Y8YACXX_8_7965.sorted.filtered_peak_130
chr1	9170906	9171225	320	15.74	4.86087	2.90624	2.39331	C7Y8YACXX_8_7965.sorted.filtered_peak_131
chr1	9182418	9182719	302	14.72	3.58415	2.42584	1.29742	C7Y8YACXX_8_7965.sorted.filtered_peak_132
chr1	9188730	9189830	1101	19.84	4.72918	2.57955	2.27449	C7Y8YACXX_8_7965.sorted.filtered_peak_133
chr1	9205284	9205670	387	14.28	3.66801	2.49131	1.35383	C7Y8YACXX_8_7965.sorted.filtered_peak_134
chr1	9294194	9295256	1063	37.24	9.74244	3.09366	6.92243	C7Y8YACXX_8_7965.sorted.filtered_peak_135
chr1	9299756	9300051	296	23.33	4.51691	2.34569	2.09599	C7Y8YACXX_8_7965.sorted.filtered_peak_136
chr1	9352589	9353220	632	20.87	4.02368	2.28942	1.66253	C7Y8YACXX_8_7965.sorted.filtered_peak_137
chr1	9375624	9375880	257	18.89	5.69113	3.01264	3.13262	C7Y8YACXX_8_7965.sorted.filtered_peak_138
chr1	9473171	9473877	707	18.05	4.18259	2.47788	1.79862	C7Y8YACXX_8_7965.sorted.filtered_peak_139
chr1	9486358	9486826	469	42.05	8.60839	2.65251	5.86228	C7Y8YACXX_8_7965.sorted.filtered_peak_140
chr1	9488640	9489429	790	60.09	20.51120	3.83059	17.21427	C7Y8YACXX_8_7965.sorted.filtered_peak_141
chr1	9599159	9599630	472	39.09	15.06562	4.19177	12.00562	C7Y8YACXX_8_7965.sorted.filtered_peak_142
chr1	9648383	9649245	863	37.01	9.97451	3.05282	7.19686	C7Y8YACXX_8_7965.sorted.filtered_peak_143
chr1	9687112	9687626	515	30.61	5.68936	2.41012	3.13281	C7Y8YACXX_8_7965.sorted.filtered_peak_144
chr1	9689314	9690267	954	38.81	9.33040	2.85467	6.57607	C7Y8YACXX_8_7965.sorted.filtered_peak_145
chr1	9711767	9712089	323	31.53	5.16505	2.24070	2.67643	C7Y8YACXX_8_7965.sorted.filtered_peak_146
chr1	9712363	9712900	538	42.48	10.37842	2.95207	7.55225	C7Y8YACXX_8_7965.sorted.filtered_peak_147
chr1	9749171	9749599	429	21.48	4.55444	2.43675	2.11967	C7Y8YACXX_8_7965.sorted.filtered_peak_148
chr1	9777459	9778141	683	40.33	11.75635	3.36728	8.84434	C7Y8YACXX_8_7965.sorted.filtered_peak_149
chr1	9860051	9860508	458	21.30	6.51826	3.13008	3.90296	C7Y8YACXX_8_7965.sorted.filtered_peak_150
chr1	9883936	9884665	730	26.63	5.82721	2.56991	3.29074	C7Y8YACXX_8_7965.sorted.filtered_peak_151
chr1	9884920	9885510	591	23.20	4.11295	2.23040	1.73280	C7Y8YACXX_8_7965.sorted.filtered_peak_152
chr1	9927410	9927878	469	17.02	4.51046	2.66790	2.07894	C7Y8YACXX_8_7965.sorted.filtered_peak_153
chr1	9970108	9971150	1043	71.42	29.63159	4.73393	25.88812	C7Y8YACXX_8_7965.sorted.filtered_peak_154
chr1	10002602	10003819	1218	24.51	7.31265	3.05851	4.70685	C7Y8YACXX_8_7965.sorted.filtered_peak_155
chr1	10010433	10010729	297	17.61	5.47833	2.99934	2.96433	C7Y8YACXX_8_7965.sorted.filtered_peak_156
chr1	10092531	10093458	928	55.59	24.04177	4.90694	20.53883	C7Y8YACXX_8_7965.sorted.filtered_peak_157
chr1	10134519	10134772	254	14.11	4.17817	2.73626	1.78377	C7Y8YACXX_8_7965.sorted.filtered_peak_158
chr1	10230202	10230456	255	14.39	4.34658	2.79432	1.92787	C7Y8YACXX_8_7965.sorted.filtered_peak_159
chr1	10270069	10270947	879	34.65	11.90227	3.69552	9.00326	C7Y8YACXX_8_7965.sorted.filtered_peak_160
chr1	10343553	10343802	250	13.90	3.71538	2.53441	1.41242	C7Y8YACXX_8_7965.sorted.filtered_peak_161
chr1	10367936	10368310	375	15.37	4.74992	2.89627	2.28282	C7Y8YACXX_8_7965.sorted.filtered_peak_162
chr1	10458613	10459684	1072	36.49	12.48111	3.63675	9.55991	C7Y8YACXX_8_7965.sorted.filtered_peak_163
chr1	10489937	10490969	1033	44.42	13.61930	3.45230	10.63841	C7Y8YACXX_8_7965.sorted.filtered_peak_164
chr1	10532264	10532858	595	34.79	8.82843	2.98809	6.06334	C7Y8YACXX_8_7965.sorted.filtered_peak_165
chr1	10534819	10535332	514	36.96	10.57161	3.25435	7.72865	C7Y8YACXX_8_7965.sorted.filtered_peak_166
chr1	10544622	10544975	354	12.36	3.50422	2.54194	1.21271	C7Y8YACXX_8_7965.sorted.filtered_peak_167
chr1	10554843	10555321	479	21.57	5.89456	2.89365	3.32452	C7Y8YACXX_8_7965.sorted.filtered_peak_168
chr1	10570885	10571568	684	26.55	6.83154	2.86496	4.21299	C7Y8YACXX_8_7965.sorted.filtered_peak_169
chr1	10585193	10585544	352	18.75	5.43537	2.90597	2.91428	C7Y8YACXX_8_7965.sorted.filtered_peak_170
chr1	10754360	10755210	851	29.39	6.94203	2.75337	4.30931	C7Y8YACXX_8_7965.sorted.filtered_peak_171
chr1	11071919	11073419	1501	39.95	13.69548	3.72231	10.71213	C7Y8YACXX_8_7965.sorted.filtered_peak_172
chr1	11090818	11091077	260	13.54	4.14415	2.75855	1.76576	C7Y8YACXX_8_7965.sorted.filtered_peak_173
chr1	11097661	11097947	287	12.92	3.80658	2.64814	1.46359	C7Y8YACXX_8_7965.sorted.filtered_peak_174
chr1	11119742	11120782	1041	31.65	7.37457	2.75705	4.71680	C7Y8YACXX_8_7965.sorted.filtered_peak_175
chr1	11159325	11160206	882	35.36	12.24366	3.71515	9.32757	C7Y8YACXX_8_7965.sorted.filtered_peak_176
chr1	11322003	11323024	1022	40.53	16.10194	4.08132	13.05107	C7Y8YACXX_8_7965.sorted.filtered_peak_177
chr1	11332629	11334037	1409	40.03	12.77695	3.47430	9.84877	C7Y8YACXX_8_7965.sorted.filtered_peak_178
chr1	11538929	11539189	261	17.60	4.36344	2.57687	1.94609	C7Y8YACXX_8_7965.sorted.filtered_peak_179
chr1	11723972	11724992	1021	15.77	4.23441	2.62769	1.85959	C7Y8YACXX_8_7965.sorted.filtered_peak_180
chr1	11741051	11741846	796	29.24	8.36522	3.16684	5.63196	C7Y8YACXX_8_7965.sorted.filtered_peak_181
chr1	11767557	11767892	336	15.05	4.42239	2.76220	2.01275	C7Y8YACXX_8_7965.sorted.filtered_peak_182
chr1	11779387	11780290	904	17.83	5.55914	3.01545	3.03169	C7Y8YACXX_8_7965.sorted.filtered_peak_183
chr1	11795835	11796302	468	26.17	6.29186	2.73879	3.70602	C7Y8YACXX_8_7965.sorted.filtered_peak_184
chr1	11865486	11866726	1241	54.00	15.02658	3.23314	11.97882	C7Y8YACXX_8_7965.sorted.filtered_peak_185
chr1	11967847	11969242	1396	46.77	11.53028	3.02134	8.62515	C7Y8YACXX_8_7965.sorted.filtered_peak_186
chr1	11969639	11969915	277	33.97	4.88669	2.12019	2.41676	C7Y8YACXX_8_7965.sorted.filtered_peak_187
chr1	11986341	11986768	428	36.40	17.56641	5.25889	14.36206	C7Y8YACXX_8_7965.sorted.filtered_peak_188
chr1	11994426	11995141	716	27.53	8.23180	3.23321	5.50661	C7Y8YACXX_8_7965.sorted.filtered_peak_189
chr1	12039812	12040694	883	52.95	17.95078	3.80691	14.76291	C7Y8YACXX_8_7965.sorted.filtered_peak_190
chr1	12079180	12079853	674	48.03	18.67672	4.30400	15.45868	C7Y8YACXX_8_7965.sorted.filtered_peak_191
chr1	12089342	12089591	250	16.01	3.87957	2.47657	1.52774	C7Y8YACXX_8_7965.sorted.filtered_peak_192
chr1	12107286	12108137	852	23.33	5.70420	2.70432	3.16909	C7Y8YACXX_8_7965.sorted.filtered_peak_193
chr1	12125927	12126326	400	24.83	5.02759	2.43321	2.54811	C7Y8YACXX_8_7965.sorted.filtered_peak_194
chr1	12147788	12148557	770	24.36	6.49865	2.90337	3.89460	C7Y8YACXX_8_7965.sorted.filtered_peak_195
chr1	12185074	12185349	276	18.27	4.57494	2.61536	2.13512	C7Y8YACXX_8_7965.sorted.filtered_peak_196
chr1	12193032	12193453	422	17.97	5.35008	2.92825	2.84917	C7Y8YACXX_8_7965.sorted.filtered_peak_197
chr1	12210464	12211173	710	31.91	7.28903	2.69251	4.66073	C7Y8YACXX_8_7965.sorted.filtered_peak_198
chr1	12221461	12222212	752	30.80	6.06792	2.46545	3.51395	C7Y8YACXX_8_7965.sorted.filtered_peak_199
chr1	12233749	12234177	429	47.50	13.12478	3.28819	10.14722	C7Y8YACXX_8_7965.sorted.filtered_peak_200
chr1	12238254	12238620	367	25.69	4.22915	2.17493	1.84558	C7Y8YACXX_8_7965.sorted.filtered_peak_201
chr1	12269102	12269404	303	18.74	4.85940	2.68892	2.39462	C7Y8YACXX_8_7965.sorted.filtered_peak_202
chr1	12289843	12290336	494	19.65	7.15958	3.48617	4.51936	C7Y8YACXX_8_7965.sorted.filtered_peak_203
chr1	12405520	12405790	271	18.80	4.95471	2.73146	2.46828	C7Y8YACXX_8_7965.sorted.filtered_peak_204
chr1	12445163	12445479	317	14.26	3.87287	2.58156	1.54103	C7Y8YACXX_8_7965.sorted.filtered_peak_205
chr1	12495733	12496036	304	21.24	4.29320	2.35035	1.91956	C7Y8YACXX_8_7965.sorted.filtered_peak_206
chr1	12509441	12509921	481	28.23	9.65846	3.60369	6.85956	C7Y8YACXX_8_7965.sorted.filtered_peak_207
chr1	12533243	12533520	278	19.17	3.81039	2.28834	1.47864	C7Y8YACXX_8_7965.sorted.filtered_peak_208
chr1	12570526	12571148	623	19.44	5.14695	2.74562	2.66068	C7Y8YACXX_8_7965.sorted.filtered_peak_209
chr1	12664157	12664687	531	24.83	8.17833	3.36983	5.48044	C7Y8YACXX_8_7965.sorted.filtered_peak_210
chr1	12678050	12678725	676	31.51	6.37980	2.52212	3.79636	C7Y8YACXX_8_7965.sorted.filtered_peak_211
chr1	13868502	13868751	250	12.82	3.74841	2.62825	1.41383	C7Y8YACXX_8_7965.sorted.filtered_peak_212
chr1	13992310	13992841	532	13.73	3.89258	2.62872	1.54357	C7Y8YACXX_8_7965.sorted.filtered_peak_213
chr1	14026416	14027152	737	25.13	5.38598	2.53317	2.86463	C7Y8YACXX_8_7965.sorted.filtered_peak_214
chr1	14057214	14057992	779	29.29	7.30874	2.81804	4.68097	C7Y8YACXX_8_7965.sorted.filtered_peak_215
chr1	14075505	14076530	1026	41.27	13.30239	3.56315	10.35299	C7Y8YACXX_8_7965.sorted.filtered_peak_216
chr1	15575575	15575954	380	23.60	6.71503	3.03244	4.09022	C7Y8YACXX_8_7965.sorted.filtered_peak_217
chr1	15672388	15672756	369	24.50	6.43288	2.88234	3.82544	C7Y8YACXX_8_7965.sorted.filtered_peak_218
chr1	15736033	15736475	443	37.33	9.23079	2.93099	6.46811	C7Y8YACXX_8_7965.sorted.filtered_peak_219
chr1	15738179	15738846	668	27.38	4.01567	2.07224	1.65738	C7Y8YACXX_8_7965.sorted.filtered_peak_220
chr1	15743964	15744353	390	23.03	5.17682	2.55951	2.68672	C7Y8YACXX_8_7965.sorted.filtered_peak_221
chr1	15757674	15757991	318	18.97	4.57526	2.56518	2.15603	C7Y8YACXX_8_7965.sorted.filtered_peak_222
chr1	15850564	15851818	1255	72.91	16.42241	2.91984	13.29976	C7Y8YACXX_8_7965.sorted.filtered_peak_223
chr1	15852912	15853635	724	73.01	16.07859	2.88526	12.97318	C7Y8YACXX_8_7965.sorted.filtered_peak_224
chr1	15905531	15905830	300	15.21	5.11034	3.06381	2.61604	C7Y8YACXX_8_7965.sorted.filtered_peak_225
chr1	15911054	15911506	453	13.48	3.94320	2.67259	1.58879	C7Y8YACXX_8_7965.sorted.filtered_peak_226
chr1	15929811	15930388	578	24.32	9.47433	3.91581	6.68085	C7Y8YACXX_8_7965.sorted.filtered_peak_227
chr1	15943632	15944665	1034	38.26	11.00214	3.18678	8.17644	C7Y8YACXX_8_7965.sorted.filtered_peak_228
chr1	16010935	16011322	388	15.51	3.48262	2.33859	1.21916	C7Y8YACXX_8_7965.sorted.filtered_peak_229
chr1	16160816	16162928	2113	66.38	14.42045	2.83217	11.37922	C7Y8YACXX_8_7965.sorted.filtered_peak_230
chr1	16173719	16175315	1597	53.27	13.59153	3.04587	10.61127	C7Y8YACXX_8_7965.sorted.filtered_peak_231
chr1	16276036	16276426	391	32.05	8.33099	2.98724	5.60885	C7Y8YACXX_8_7965.sorted.filtered_peak_232
chr1	16292689	16293158	470	18.46	4.49444	2.57012	2.07206	C7Y8YACXX_8_7965.sorted.filtered_peak_233
chr1	16301821	16303021	1201	35.07	12.28462	3.62890	9.39465	C7Y8YACXX_8_7965.sorted.filtered_peak_234
chr1	16405427	16405842	416	15.59	3.73447	2.44012	1.40565	C7Y8YACXX_8_7965.sorted.filtered_peak_235
chr1	16532694	16533817	1124	48.26	13.76254	3.33570	10.76696	C7Y8YACXX_8_7965.sorted.filtered_peak_236
chr1	16543489	16544314	826	32.85	8.94484	3.08283	6.18976	C7Y8YACXX_8_7965.sorted.filtered_peak_237
chr1	16563306	16564033	728	35.44	11.62030	3.59739	8.71822	C7Y8YACXX_8_7965.sorted.filtered_peak_238
chr1	16677912	16679393	1482	33.66	8.92514	2.96888	6.21122	C7Y8YACXX_8_7965.sorted.filtered_peak_239
chr1	16693328	16694531	1204	62.94	19.57830	3.78814	16.28672	C7Y8YACXX_8_7965.sorted.filtered_peak_240
chr1	16747189	16747707	519	17.70	5.49423	3.01506	2.96341	C7Y8YACXX_8_7965.sorted.filtered_peak_241
chr1	16766669	16768098	1430	28.55	7.58197	2.93225	4.92828	C7Y8YACXX_8_7965.sorted.filtered_peak_242
chr1	16825405	16825980	576	26.64	13.07296	4.92075	10.10287	C7Y8YACXX_8_7965.sorted.filtered_peak_243
chr1	16840145	16841028	884	23.46	11.76848	4.65259	8.90526	C7Y8YACXX_8_7965.sorted.filtered_peak_244
chr1	16939794	16940452	659	47.05	12.28965	3.09627	9.37616	C7Y8YACXX_8_7965.sorted.filtered_peak_245
chr1	16952143	16952531	389	24.84	5.43791	2.55763	2.91764	C7Y8YACXX_8_7965.sorted.filtered_peak_246
chr1	16957384	16957786	403	19.71	3.92424	2.30609	1.57302	C7Y8YACXX_8_7965.sorted.filtered_peak_247
chr1	16970814	16971561	748	32.02	13.52497	4.23266	10.58334	C7Y8YACXX_8_7965.sorted.filtered_peak_248
chr1	17014170	17014419	250	15.18	5.11907	3.07729	2.61640	C7Y8YACXX_8_7965.sorted.filtered_peak_249
chr1	17036337	17036663	327	27.85	8.93836	3.43233	6.17553	C7Y8YACXX_8_7965.sorted.filtered_peak_250
chr1	17051257	17051506	250	20.15	4.12326	2.35142	1.75263	C7Y8YACXX_8_7965.sorted.filtered_peak_251
chr1	17051895	17052195	301	24.52	6.46433	2.90628	3.84321	C7Y8YACXX_8_7965.sorted.filtered_peak_252
chr1	17053881	17054269	389	19.51	5.65347	2.91417	3.13180	C7Y8YACXX_8_7965.sorted.filtered_peak_253
chr1	17222608	17223709	1102	21.25	6.50379	3.07909	3.91832	C7Y8YACXX_8_7965.sorted.filtered_peak_254
chr1	17230150	17230464	315	35.88	6.24030	2.35833	3.65579	C7Y8YACXX_8_7965.sorted.filtered_peak_255
chr1	17230802	17232104	1303	49.31	13.61010	3.16804	10.64029	C7Y8YACXX_8_7965.sorted.filtered_peak_256
chr1	17240027	17240904	878	36.13	13.96224	4.20947	10.94376	C7Y8YACXX_8_7965.sorted.filtered_peak_257
chr1	17278183	17278432	250	17.12	6.37617	3.44723	3.77046	C7Y8YACXX_8_7965.sorted.filtered_peak_258
chr1	17287145	17287547	403	14.59	3.82435	2.54011	1.48411	C7Y8YACXX_8_7965.sorted.filtered_peak_259
chr1	17337854	17338662	809	27.40	7.85883	3.09585	5.18409	C7Y8YACXX_8_7965.sorted.filtered_peak_260
chr1	17380242	17380908	667	62.89	27.67821	5.04082	24.01555	C7Y8YACXX_8_7965.sorted.filtered_peak_261
chr1	17764240	17764492	253	35.11	4.83815	2.09094	2.36001	C7Y8YACXX_8_7965.sorted.filtered_peak_262
chr1	17765502	17765825	324	30.63	3.51930	1.87862	1.23589	C7Y8YACXX_8_7965.sorted.filtered_peak_263
chr1	17766120	17766680	561	36.50	5.91549	2.27711	3.35317	C7Y8YACXX_8_7965.sorted.filtered_peak_264
chr1	18472844	18473197	354	13.98	4.42766	2.84928	2.01268	C7Y8YACXX_8_7965.sorted.filtered_peak_265
chr1	19228728	19229621	894	33.53	9.39713	3.11191	6.64392	C7Y8YACXX_8_7965.sorted.filtered_peak_266
chr1	19253120	19253533	414	27.69	6.44628	2.71354	3.84080	C7Y8YACXX_8_7965.sorted.filtered_peak_267
chr1	19253816	19254412	597	22.12	3.72366	2.14681	1.40753	C7Y8YACXX_8_7965.sorted.filtered_peak_268
chr1	19278321	19278807	487	43.40	8.05246	2.51576	5.33175	C7Y8YACXX_8_7965.sorted.filtered_peak_269
chr1	19283112	19283727	616	51.15	12.54696	3.00061	9.61842	C7Y8YACXX_8_7965.sorted.filtered_peak_270
chr1	19337587	19338050	464	19.83	6.03509	3.07027	3.45138	C7Y8YACXX_8_7965.sorted.filtered_peak_271
chr1	19400809	19401246	438	27.03	8.63533	3.37268	5.90440	C7Y8YACXX_8_7965.sorted.filtered_peak_272
chr1	19450461	19450729	269	17.68	5.17109	2.89488	2.66743	C7Y8YACXX_8_7965.sorted.filtered_peak_273
chr1	19536319	19537190	872	48.26	15.57364	3.61970	12.50210	C7Y8YACXX_8_7965.sorted.filtered_peak_274
chr1	19577796	19578472	677	36.68	13.12754	3.92025	10.15736	C7Y8YACXX_8_7965.sorted.filtered_peak_275
chr1	19637819	19638271	453	27.32	4.59618	2.22681	2.16391	C7Y8YACXX_8_7965.sorted.filtered_peak_276
chr1	19638449	19639235	787	39.12	11.04068	3.19518	8.20410	C7Y8YACXX_8_7965.sorted.filtered_peak_277
chr1	19717399	19718142	744	39.10	10.29321	3.09100	7.46465	C7Y8YACXX_8_7965.sorted.filtered_peak_278
chr1	19789668	19790134	467	32.41	10.55600	3.54560	7.70824	C7Y8YACXX_8_7965.sorted.filtered_peak_279
chr1	19794954	19795320	367	18.94	3.92456	2.33602	1.58826	C7Y8YACXX_8_7965.sorted.filtered_peak_280
chr1	19803303	19804139	837	25.26	5.86891	2.66096	3.31512	C7Y8YACXX_8_7965.sorted.filtered_peak_281
chr1	19811694	19812789	1096	45.60	11.08753	2.89447	8.25885	C7Y8YACXX_8_7965.sorted.filtered_peak_282
chr1	19822331	19822580	250	16.68	5.34272	3.05129	2.81505	C7Y8YACXX_8_7965.sorted.filtered_peak_283
chr1	19923008	19924333	1326	42.36	12.07034	3.19866	9.18071	C7Y8YACXX_8_7965.sorted.filtered_peak_284
chr1	19933274	19933603	330	18.14	4.77946	2.70180	2.31798	C7Y8YACXX_8_7965.sorted.filtered_peak_285
chr1	20014618	20015226	609	16.68	5.01940	2.90405	2.52869	C7Y8YACXX_8_7965.sorted.filtered_peak_286
chr1	20126570	20127022	453	18.90	5.32248	2.86884	2.79739	C7Y8YACXX_8_7965.sorted.filtered_peak_287
chr1	20208589	20209263	675	42.88	16.65007	4.21647	13.52959	C7Y8YACXX_8_7965.sorted.filtered_peak_288
chr1	20478707	20479184	478	18.06	5.06666	2.81510	2.58016	C7Y8YACXX_8_7965.sorted.filtered_peak_289
chr1	20511873	20512130	258	19.79	4.04075	2.34166	1.67664	C7Y8YACXX_8_7965.sorted.filtered_peak_290
chr1	20834187	20834864	678	31.96	10.80961	3.55497	7.97890	C7Y8YACXX_8_7965.sorted.filtered_peak_291
chr1	20959817	20960092	276	21.12	5.63542	2.82443	3.09122	C7Y8YACXX_8_7965.sorted.filtered_peak_292
chr1	20960313	20960761	449	19.48	4.63951	2.57108	2.19137	C7Y8YACXX_8_7965.sorted.filtered_peak_293
chr1	20987582	20988295	714	43.40	15.35355	3.88787	12.28959	C7Y8YACXX_8_7965.sorted.filtered_peak_294
chr1	21020202	21020471	270	15.57	4.08346	2.58092	1.72027	C7Y8YACXX_8_7965.sorted.filtered_peak_295
chr1	21022949	21023452	504	18.10	5.16165	2.83647	2.67503	C7Y8YACXX_8_7965.sorted.filtered_peak_296
chr1	21059493	21059884	392	19.53	4.76885	2.61709	2.30081	C7Y8YACXX_8_7965.sorted.filtered_peak_297
chr1	21112606	21114175	1570	62.30	17.57440	3.42912	14.38382	C7Y8YACXX_8_7965.sorted.filtered_peak_298
chr1	21259256	21259555	300	13.32	3.35982	2.40906	1.12781	C7Y8YACXX_8_7965.sorted.filtered_peak_299
chr1	21348659	21349406	748	22.45	8.32853	3.63219	5.62232	C7Y8YACXX_8_7965.sorted.filtered_peak_300
chr1	21501884	21502154	271	25.59	4.35019	2.21753	1.93945	C7Y8YACXX_8_7965.sorted.filtered_peak_301
chr1	21503030	21503877	848	46.13	15.53927	3.75892	12.45802	C7Y8YACXX_8_7965.sorted.filtered_peak_302
chr1	21616180	21616677	498	27.20	4.39069	2.17298	1.98643	C7Y8YACXX_8_7965.sorted.filtered_peak_303
chr1	21619817	21620299	483	29.59	4.65720	2.17676	2.21494	C7Y8YACXX_8_7965.sorted.filtered_peak_304
chr1	21620844	21621246	403	32.08	5.99901	2.42892	3.42570	C7Y8YACXX_8_7965.sorted.filtered_peak_305
chr1	21660395	21661193	799	24.74	5.84374	2.68801	3.28406	C7Y8YACXX_8_7965.sorted.filtered_peak_306
chr1	21671505	21672413	909	29.12	6.78593	2.72893	4.16165	C7Y8YACXX_8_7965.sorted.filtered_peak_307
chr1	21766219	21766925	707	19.74	6.83027	3.34211	4.21504	C7Y8YACXX_8_7965.sorted.filtered_peak_308
chr1	22100190	22100485	296	15.29	3.63912	2.41705	1.33032	C7Y8YACXX_8_7965.sorted.filtered_peak_309
chr1	22108495	22110378	1884	48.77	13.13429	3.14441	10.16483	C7Y8YACXX_8_7965.sorted.filtered_peak_310
chr1	22345603	22346057	455	16.41	5.90934	3.30720	3.34540	C7Y8YACXX_8_7965.sorted.filtered_peak_311
chr1	22350897	22351146	250	23.83	4.30253	2.26618	1.89337	C7Y8YACXX_8_7965.sorted.filtered_peak_312
chr1	22351463	22352634	1172	37.81	11.11373	3.36699	8.23165	C7Y8YACXX_8_7965.sorted.filtered_peak_313
chr1	22366185	22366906	722	39.30	16.09539	4.48036	12.97662	C7Y8YACXX_8_7965.sorted.filtered_peak_314
chr1	22378945	22379736	792	40.98	11.81444	3.36610	8.88844	C7Y8YACXX_8_7965.sorted.filtered_peak_315
chr1	22379976	22380532	557	29.59	5.87189	2.48400	3.30947	C7Y8YACXX_8_7965.sorted.filtered_peak_316
chr1	22415614	22415869	256	17.54	5.13143	2.88636	2.63098	C7Y8YACXX_8_7965.sorted.filtered_peak_317
chr1	22416439	22416688	250	15.30	3.91333	2.53228	1.56403	C7Y8YACXX_8_7965.sorted.filtered_peak_318
chr1	22431419	22431708	290	18.29	5.52177	2.98431	2.98714	C7Y8YACXX_8_7965.sorted.filtered_peak_319
chr1	22778139	22779215	1077	37.01	10.97339	3.33042	8.11034	C7Y8YACXX_8_7965.sorted.filtered_peak_320
chr1	23345539	23346486	948	40.13	15.76146	4.25180	12.67646	C7Y8YACXX_8_7965.sorted.filtered_peak_321
chr1	23426825	23427311	487	27.17	7.93224	3.15395	5.24227	C7Y8YACXX_8_7965.sorted.filtered_peak_322
chr1	23445312	23445934	623	19.51	5.99281	3.04022	3.43895	C7Y8YACXX_8_7965.sorted.filtered_peak_323
chr1	23495182	23495621	440	22.20	6.44671	3.01809	3.85751	C7Y8YACXX_8_7965.sorted.filtered_peak_324
chr1	23625766	23626015	250	13.27	4.00809	2.71497	1.64019	C7Y8YACXX_8_7965.sorted.filtered_peak_325
chr1	23670282	23671368	1087	49.88	16.90435	3.62715	13.79511	C7Y8YACXX_8_7965.sorted.filtered_peak_326
chr1	23694527	23695785	1259	57.02	18.45752	3.78740	15.22869	C7Y8YACXX_8_7965.sorted.filtered_peak_327
chr1	23730459	23730793	335	18.92	5.63483	2.97338	3.09611	C7Y8YACXX_8_7965.sorted.filtered_peak_328
chr1	23810761	23811400	640	25.90	8.58572	3.48698	5.83096	C7Y8YACXX_8_7965.sorted.filtered_peak_329
chr1	23823643	23823892	250	14.01	4.41836	2.85460	1.98949	C7Y8YACXX_8_7965.sorted.filtered_peak_330
chr1	23854781	23855063	283	29.15	5.00219	2.28258	2.51135	C7Y8YACXX_8_7965.sorted.filtered_peak_331
chr1	23857460	23858146	687	26.58	4.53126	2.23349	2.10166	C7Y8YACXX_8_7965.sorted.filtered_peak_332
chr1	23866233	23866754	522	30.38	15.25170	5.16184	12.18985	C7Y8YACXX_8_7965.sorted.filtered_peak_333
chr1	23881063	23881876	814	33.67	5.50064	2.25784	2.97999	C7Y8YACXX_8_7965.sorted.filtered_peak_334
chr1	23885529	23886244	716	31.26	4.27078	2.04401	1.87074	C7Y8YACXX_8_7965.sorted.filtered_peak_335
chr1	23939806	23940105	300	17.14	4.24871	2.55574	1.85819	C7Y8YACXX_8_7965.sorted.filtered_peak_336
chr1	23946111	23946526	416	19.41	5.65626	2.94376	3.11437	C7Y8YACXX_8_7965.sorted.filtered_peak_337
chr1	23964043	23964292	250	17.44	4.59549	2.67931	2.14806	C7Y8YACXX_8_7965.sorted.filtered_peak_338
chr1	24018019	24018788	770	29.95	11.11399	3.86200	8.24356	C7Y8YACXX_8_7965.sorted.filtered_peak_339
chr1	24069409	24070646	1238	25.54	6.36371	2.78255	3.77449	C7Y8YACXX_8_7965.sorted.filtered_peak_340
chr1	24104504	24105270	767	28.30	7.88655	3.06453	5.19809	C7Y8YACXX_8_7965.sorted.filtered_peak_341
chr1	24117438	24117697	260	25.52	6.07920	2.72474	3.49515	C7Y8YACXX_8_7965.sorted.filtered_peak_342
chr1	24117968	24118290	323	21.34	3.98681	2.25931	1.62300	C7Y8YACXX_8_7965.sorted.filtered_peak_343
chr1	24126909	24127661	753	40.58	9.17662	2.79617	6.41261	C7Y8YACXX_8_7965.sorted.filtered_peak_344
chr1	24151769	24152061	293	26.85	9.66415	3.77963	6.84293	C7Y8YACXX_8_7965.sorted.filtered_peak_345
chr1	24152432	24152704	273	17.63	4.33480	2.55973	1.92633	C7Y8YACXX_8_7965.sorted.filtered_peak_346
chr1	24194422	24195176	755	27.84	9.67438	3.60960	6.88264	C7Y8YACXX_8_7965.sorted.filtered_peak_347
chr1	24285449	24286828	1380	42.81	13.06169	3.47377	10.10691	C7Y8YACXX_8_7965.sorted.filtered_peak_348
chr1	24306446	24307303	858	57.33	19.62218	3.92537	16.34690	C7Y8YACXX_8_7965.sorted.filtered_peak_349
chr1	24525911	24526255	345	16.84	4.71849	2.76867	2.26494	C7Y8YACXX_8_7965.sorted.filtered_peak_350
chr1	24648032	24649126	1095	28.34	6.71017	2.73961	4.10140	C7Y8YACXX_8_7965.sorted.filtered_peak_351
chr1	24677653	24677958	306	17.62	4.36344	2.57569	1.94563	C7Y8YACXX_8_7965.sorted.filtered_peak_352
chr1	24712102	24712396	295	17.04	3.75117	2.36267	1.44218	C7Y8YACXX_8_7965.sorted.filtered_peak_353
chr1	24718457	24719066	610	22.68	5.94419	2.80915	3.39897	C7Y8YACXX_8_7965.sorted.filtered_peak_354
chr1	24740111	24740489	379	30.96	6.52509	2.59481	3.91265	C7Y8YACXX_8_7965.sorted.filtered_peak_355
chr1	24741979	24742410	432	42.51	12.86061	3.49756	9.88527	C7Y8YACXX_8_7965.sorted.filtered_peak_356
chr1	24808067	24808393	327	20.39	6.27959	3.10180	3.69022	C7Y8YACXX_8_7965.sorted.filtered_peak_357
chr1	24827742	24828076	335	27.59	4.00386	2.06615	1.64133	C7Y8YACXX_8_7965.sorted.filtered_peak_358
chr1	24828396	24829738	1343	38.71	8.60895	2.75605	5.87062	C7Y8YACXX_8_7965.sorted.filtered_peak_359
chr1	24861558	24862056	499	27.19	7.42407	3.02175	4.74928	C7Y8YACXX_8_7965.sorted.filtered_peak_360
chr1	24862938	24863422	485	27.80	7.25458	2.90988	4.61080	C7Y8YACXX_8_7965.sorted.filtered_peak_361
chr1	24969064	24970249	1186	72.71	26.14321	4.10384	22.56783	C7Y8YACXX_8_7965.sorted.filtered_peak_362
chr1	25071315	25072453	1139	44.36	13.97045	3.39353	11.01070	C7Y8YACXX_8_7965.sorted.filtered_peak_363
chr1	25174343	25175477	1135	41.66	13.17289	3.46477	10.22130	C7Y8YACXX_8_7965.sorted.filtered_peak_364
chr1	25199278	25199554	277	14.60	3.60841	2.44202	1.31094	C7Y8YACXX_8_7965.sorted.filtered_peak_365
chr1	25237594	25238084	491	27.96	8.70205	3.30700	5.97301	C7Y8YACXX_8_7965.sorted.filtered_peak_366
chr1	25251449	25251873	425	30.97	4.66746	2.13895	2.22977	C7Y8YACXX_8_7965.sorted.filtered_peak_367
chr1	25256675	25257148	474	44.11	9.61368	2.76423	6.82060	C7Y8YACXX_8_7965.sorted.filtered_peak_368
chr1	25281599	25281965	367	28.19	7.12985	2.85752	4.49515	C7Y8YACXX_8_7965.sorted.filtered_peak_369
chr1	25291414	25292238	825	50.70	11.26422	2.80847	8.39418	C7Y8YACXX_8_7965.sorted.filtered_peak_370
chr1	25292993	25293353	361	33.64	3.63847	1.85454	1.33110	C7Y8YACXX_8_7965.sorted.filtered_peak_371
chr1	25311549	25311890	342	24.61	6.80593	2.98085	4.18123	C7Y8YACXX_8_7965.sorted.filtered_peak_372
chr1	25319242	25319550	309	21.69	5.40397	2.70907	2.88559	C7Y8YACXX_8_7965.sorted.filtered_peak_373
chr1	25348813	25349792	980	51.67	14.11985	3.32456	11.08409	C7Y8YACXX_8_7965.sorted.filtered_peak_374
chr1	25358679	25359123	445	37.61	8.16993	2.72419	5.44323	C7Y8YACXX_8_7965.sorted.filtered_peak_375
chr1	25390851	25391255	405	15.60	3.76822	2.45334	1.43556	C7Y8YACXX_8_7965.sorted.filtered_peak_376
chr1	25422106	25422396	291	26.11	5.58187	2.54647	3.04392	C7Y8YACXX_8_7965.sorted.filtered_peak_377
chr1	25425830	25426355	526	24.82	4.53219	2.29268	2.10389	C7Y8YACXX_8_7965.sorted.filtered_peak_378
chr1	25558744	25559939	1196	33.37	9.84683	3.20953	7.07141	C7Y8YACXX_8_7965.sorted.filtered_peak_379
chr1	25565973	25566994	1022	40.95	11.21672	3.15797	8.35998	C7Y8YACXX_8_7965.sorted.filtered_peak_380
chr1	25573061	25574472	1412	54.89	13.55394	3.04544	10.56745	C7Y8YACXX_8_7965.sorted.filtered_peak_381
chr1	25594389	25594686	298	19.81	8.27284	3.95867	5.54674	C7Y8YACXX_8_7965.sorted.filtered_peak_382
chr1	25664739	25666014	1276	32.78	14.05218	4.34825	11.07505	C7Y8YACXX_8_7965.sorted.filtered_peak_383
chr1	25756598	25757631	1034	40.64	10.31946	3.05960	7.46767	C7Y8YACXX_8_7965.sorted.filtered_peak_384
chr1	25821224	25821551	328	13.32	4.03229	2.72351	1.66129	C7Y8YACXX_8_7965.sorted.filtered_peak_385
chr1	25829637	25829976	340	14.21	4.10667	2.69089	1.72760	C7Y8YACXX_8_7965.sorted.filtered_peak_386
chr1	25869867	25870215	349	25.32	7.80005	3.25536	5.10457	C7Y8YACXX_8_7965.sorted.filtered_peak_387
chr1	25889023	25889348	326	25.33	7.54099	3.17435	4.86372	C7Y8YACXX_8_7965.sorted.filtered_peak_388
chr1	25942749	25943356	608	38.20	9.53905	2.98525	6.74027	C7Y8YACXX_8_7965.sorted.filtered_peak_389
chr1	25968999	25969607	609	22.90	6.46654	2.99305	3.85782	C7Y8YACXX_8_7965.sorted.filtered_peak_390
chr1	26002521	26003057	537	18.14	5.40779	2.95395	2.88002	C7Y8YACXX_8_7965.sorted.filtered_peak_391
chr1	26101280	26101922	643	25.77	8.76621	3.52662	6.02273	C7Y8YACXX_8_7965.sorted.filtered_peak_392
chr1	26146022	26147386	1365	29.19	6.07112	2.55454	3.48874	C7Y8YACXX_8_7965.sorted.filtered_peak_393
chr1	26185704	26186372	669	24.49	7.67332	3.21469	5.01601	C7Y8YACXX_8_7965.sorted.filtered_peak_394
chr1	26221876	26222163	288	25.91	8.25283	3.37796	5.51938	C7Y8YACXX_8_7965.sorted.filtered_peak_395
chr1	26231538	26232475	938	32.64	7.04206	2.66306	4.38534	C7Y8YACXX_8_7965.sorted.filtered_peak_396
chr1	26232769	26233273	505	34.33	8.21587	2.85382	5.49849	C7Y8YACXX_8_7965.sorted.filtered_peak_397
chr1	26317321	26317772	452	20.39	5.84201	2.94547	3.28212	C7Y8YACXX_8_7965.sorted.filtered_peak_398
chr1	26323798	26325210	1413	49.65	16.69188	3.62839	13.59050	C7Y8YACXX_8_7965.sorted.filtered_peak_399
chr1	26361832	26362680	849	21.32	5.02044	2.60222	2.53439	C7Y8YACXX_8_7965.sorted.filtered_peak_400
chr1	26437352	26438924	1573	46.14	12.93392	3.27029	9.98052	C7Y8YACXX_8_7965.sorted.filtered_peak_401
chr1	26452739	26453379	641	38.36	11.62125	3.41383	8.73393	C7Y8YACXX_8_7965.sorted.filtered_peak_402
chr1	26471422	26472058	637	16.69	4.70079	2.76544	2.25792	C7Y8YACXX_8_7965.sorted.filtered_peak_403
chr1	26496172	26496823	652	20.31	5.62662	2.87223	3.08442	C7Y8YACXX_8_7965.sorted.filtered_peak_404
chr1	26560264	26561422	1159	58.05	20.52065	4.08579	17.19382	C7Y8YACXX_8_7965.sorted.filtered_peak_405
chr1	26602228	26603119	892	27.23	4.52457	2.20697	2.10396	C7Y8YACXX_8_7965.sorted.filtered_peak_406
chr1	26606207	26606753	547	34.25	5.61675	2.27779	3.07159	C7Y8YACXX_8_7965.sorted.filtered_peak_407
chr1	26611221	26611785	565	35.58	5.31231	2.17849	2.79510	C7Y8YACXX_8_7965.sorted.filtered_peak_408
chr1	26613901	26614184	284	37.85	7.56712	2.58083	4.88808	C7Y8YACXX_8_7965.sorted.filtered_peak_409
chr1	26632766	26633803	1038	29.58	9.53305	3.40306	6.76152	C7Y8YACXX_8_7965.sorted.filtered_peak_410
chr1	26644145	26644603	459	28.47	5.72702	2.49146	3.17241	C7Y8YACXX_8_7965.sorted.filtered_peak_411
chr1	26662801	26663122	322	18.20	5.24830	2.88574	2.73155	C7Y8YACXX_8_7965.sorted.filtered_peak_412
chr1	26685336	26685784	449	17.63	4.26538	2.52743	1.87869	C7Y8YACXX_8_7965.sorted.filtered_peak_413
chr1	26690371	26690632	262	20.57	5.93856	2.98041	3.36175	C7Y8YACXX_8_7965.sorted.filtered_peak_414
chr1	26704620	26705337	718	49.53	18.63950	4.24861	15.40800	C7Y8YACXX_8_7965.sorted.filtered_peak_415
chr1	26710659	26711121	463	23.00	7.82123	3.41073	5.14459	C7Y8YACXX_8_7965.sorted.filtered_peak_416
chr1	26717798	26718171	374	14.75	4.06281	2.62017	1.71454	C7Y8YACXX_8_7965.sorted.filtered_peak_417
chr1	26758311	26759519	1209	46.25	20.29663	4.66388	17.00728	C7Y8YACXX_8_7965.sorted.filtered_peak_418
chr1	26798861	26800236	1376	45.58	10.35480	2.81361	7.53113	C7Y8YACXX_8_7965.sorted.filtered_peak_419
chr1	26826733	26828198	1466	42.00	13.14817	3.56089	10.18485	C7Y8YACXX_8_7965.sorted.filtered_peak_420
chr1	26855993	26856593	601	19.21	4.58959	2.56601	2.14933	C7Y8YACXX_8_7965.sorted.filtered_peak_421
chr1	26868185	26869071	887	42.60	9.93638	2.89117	7.11790	C7Y8YACXX_8_7965.sorted.filtered_peak_422
chr1	26872102	26872503	402	31.86	5.80613	2.39007	3.24791	C7Y8YACXX_8_7965.sorted.filtered_peak_423
chr1	26946610	26948182	1573	55.74	16.81065	3.52167	13.65331	C7Y8YACXX_8_7965.sorted.filtered_peak_424
chr1	27004024	27004549	526	16.01	5.20040	3.03535	2.69775	C7Y8YACXX_8_7965.sorted.filtered_peak_425
chr1	27018818	27019816	999	46.26	7.30281	2.27895	4.66539	C7Y8YACXX_8_7965.sorted.filtered_peak_426
chr1	27021825	27022505	681	57.83	10.32758	2.50871	7.49924	C7Y8YACXX_8_7965.sorted.filtered_peak_427
chr1	27060399	27060941	543	20.18	6.04268	3.03335	3.46840	C7Y8YACXX_8_7965.sorted.filtered_peak_428
chr1	27070382	27071030	649	41.86	14.14365	3.70612	11.15174	C7Y8YACXX_8_7965.sorted.filtered_peak_429
chr1	27113769	27114893	1125	64.20	17.01784	3.28733	13.85428	C7Y8YACXX_8_7965.sorted.filtered_peak_430
chr1	27115439	27115868	430	37.64	4.58246	1.98565	2.13918	C7Y8YACXX_8_7965.sorted.filtered_peak_431
chr1	27125782	27126613	832	14.93	3.93343	2.56436	1.58435	C7Y8YACXX_8_7965.sorted.filtered_peak_432
chr1	27152768	27153291	524	21.63	4.11327	2.28687	1.73821	C7Y8YACXX_8_7965.sorted.filtered_peak_433
chr1	27159913	27160583	671	44.99	14.13008	3.54920	11.12389	C7Y8YACXX_8_7965.sorted.filtered_peak_434
chr1	27165528	27166086	559	18.19	4.47039	2.58031	2.04620	C7Y8YACXX_8_7965.sorted.filtered_peak_435
chr1	27191179	27192184	1006	36.10	11.61776	3.47155	8.74696	C7Y8YACXX_8_7965.sorted.filtered_peak_436
chr1	27216419	27217182	764	28.84	9.12600	3.43508	6.33904	C7Y8YACXX_8_7965.sorted.filtered_peak_437
chr1	27226553	27227358	806	20.90	6.68802	3.16464	4.10056	C7Y8YACXX_8_7965.sorted.filtered_peak_438
chr1	27247671	27248891	1221	34.53	12.11993	3.64050	9.24395	C7Y8YACXX_8_7965.sorted.filtered_peak_439
chr1	27319846	27320448	603	19.13	4.77301	2.63650	2.31603	C7Y8YACXX_8_7965.sorted.filtered_peak_440
chr1	27371041	27371556	516	16.15	4.33021	2.64246	1.94449	C7Y8YACXX_8_7965.sorted.filtered_peak_441
chr1	27438490	27438807	318	18.33	4.89314	2.73582	2.41974	C7Y8YACXX_8_7965.sorted.filtered_peak_442
chr1	27463591	27464060	470	20.47	5.13969	2.68523	2.64741	C7Y8YACXX_8_7965.sorted.filtered_peak_443
chr1	27480986	27482114	1129	32.54	8.45834	2.98927	5.72266	C7Y8YACXX_8_7965.sorted.filtered_peak_444
chr1	27560003	27561388	1386	45.02	14.43827	3.41304	11.45936	C7Y8YACXX_8_7965.sorted.filtered_peak_445
chr1	27611113	27611468	356	12.96	3.83173	2.65454	1.49045	C7Y8YACXX_8_7965.sorted.filtered_peak_446
chr1	27617344	27617869	526	12.88	3.78199	2.63906	1.44439	C7Y8YACXX_8_7965.sorted.filtered_peak_447
chr1	27648261	27649076	816	52.35	18.37672	3.96821	15.16798	C7Y8YACXX_8_7965.sorted.filtered_peak_448
chr1	27668185	27668802	618	19.00	4.15617	2.41796	1.77774	C7Y8YACXX_8_7965.sorted.filtered_peak_449
chr1	27669979	27670387	409	19.75	4.27764	2.42586	1.87752	C7Y8YACXX_8_7965.sorted.filtered_peak_450
chr1	27675704	27675972	269	16.98	4.62781	2.71389	2.18916	C7Y8YACXX_8_7965.sorted.filtered_peak_451
chr1	27683980	27684317	338	22.02	4.92510	2.53488	2.45026	C7Y8YACXX_8_7965.sorted.filtered_peak_452
chr1	27718766	27719229	464	27.84	6.65646	2.76685	4.03301	C7Y8YACXX_8_7965.sorted.filtered_peak_453
chr1	27744971	27745392	422	17.03	4.49042	2.66109	2.05919	C7Y8YACXX_8_7965.sorted.filtered_peak_454
chr1	27771806	27772389	584	12.21	3.42429	2.51292	1.14900	C7Y8YACXX_8_7965.sorted.filtered_peak_455
chr1	27816153	27817268	1116	48.43	17.72598	4.00827	14.54647	C7Y8YACXX_8_7965.sorted.filtered_peak_456
chr1	27894917	27895326	410	28.68	8.07877	3.12006	5.36195	C7Y8YACXX_8_7965.sorted.filtered_peak_457
chr1	27930310	27931028	719	26.99	5.26515	2.42601	2.75040	C7Y8YACXX_8_7965.sorted.filtered_peak_458
chr1	27944618	27945390	773	22.76	7.02853	3.18231	4.38745	C7Y8YACXX_8_7965.sorted.filtered_peak_459
chr1	27959315	27959564	250	22.15	4.25534	2.31593	1.85182	C7Y8YACXX_8_7965.sorted.filtered_peak_460
chr1	27970250	27970723	474	18.94	5.99355	3.09776	3.43936	C7Y8YACXX_8_7965.sorted.filtered_peak_461
chr1	27986440	27987020	581	29.78	5.74089	2.42270	3.21069	C7Y8YACXX_8_7965.sorted.filtered_peak_462
chr1	27989258	27989931	674	34.45	7.37165	2.65847	4.70255	C7Y8YACXX_8_7965.sorted.filtered_peak_463
chr1	27998447	27999223	777	31.98	10.08770	3.42710	7.26928	C7Y8YACXX_8_7965.sorted.filtered_peak_464
chr1	28051822	28053077	1256	48.10	18.58312	4.01502	15.39653	C7Y8YACXX_8_7965.sorted.filtered_peak_465
chr1	28099159	28100386	1228	50.69	17.06534	3.77798	13.90889	C7Y8YACXX_8_7965.sorted.filtered_peak_466
chr1	28156972	28157671	700	31.02	10.42573	3.60079	7.58951	C7Y8YACXX_8_7965.sorted.filtered_peak_467
chr1	28184523	28184781	259	17.93	6.24916	3.31777	3.64827	C7Y8YACXX_8_7965.sorted.filtered_peak_468
chr1	28195423	28196160	738	19.84	4.72027	2.56713	2.27875	C7Y8YACXX_8_7965.sorted.filtered_peak_469
chr1	28199598	28199957	360	19.69	3.78566	2.25888	1.45127	C7Y8YACXX_8_7965.sorted.filtered_peak_470
chr1	28213767	28214168	402	24.70	6.45041	2.85886	3.86102	C7Y8YACXX_8_7965.sorted.filtered_peak_471
chr1	28240666	28241554	889	51.67	22.71272	4.76998	19.30044	C7Y8YACXX_8_7965.sorted.filtered_peak_472
chr1	28286249	28286631	383	25.75	7.73675	3.21143	5.03991	C7Y8YACXX_8_7965.sorted.filtered_peak_473
chr1	28354073	28354335	263	13.52	4.14730	2.76210	1.75946	C7Y8YACXX_8_7965.sorted.filtered_peak_474
chr1	28382748	28382997	250	16.37	4.25261	2.60998	1.84668	C7Y8YACXX_8_7965.sorted.filtered_peak_475
chr1	28414466	28415490	1025	40.23	13.18000	3.61764	10.21765	C7Y8YACXX_8_7965.sorted.filtered_peak_476
chr1	28495786	28496221	436	33.13	13.25613	4.25143	10.27189	C7Y8YACXX_8_7965.sorted.filtered_peak_477
chr1	28499127	28499426	300	20.96	4.71874	2.52406	2.25756	C7Y8YACXX_8_7965.sorted.filtered_peak_478
chr1	28525896	28527027	1132	21.27	6.29569	3.01066	3.72312	C7Y8YACXX_8_7965.sorted.filtered_peak_479
chr1	28535527	28535935	409	14.69	4.74039	2.92949	2.30150	C7Y8YACXX_8_7965.sorted.filtered_peak_480
chr1	28559199	28559703	505	28.88	6.33857	2.61558	3.75473	C7Y8YACXX_8_7965.sorted.filtered_peak_481
chr1	28562326	28563044	719	39.18	12.38337	3.48839	9.46124	C7Y8YACXX_8_7965.sorted.filtered_peak_482
chr1	28573023	28573337	315	29.55	4.10276	2.04204	1.72814	C7Y8YACXX_8_7965.sorted.filtered_peak_483
chr1	28573567	28574200	634	53.94	17.29453	3.73940	14.12973	C7Y8YACXX_8_7965.sorted.filtered_peak_484
chr1	28574686	28575310	625	28.86	4.11843	2.06354	1.73830	C7Y8YACXX_8_7965.sorted.filtered_peak_485
chr1	28582692	28583267	576	33.38	8.29883	2.93623	5.56398	C7Y8YACXX_8_7965.sorted.filtered_peak_486
chr1	28585485	28586308	824	44.08	15.71389	3.76105	12.67692	C7Y8YACXX_8_7965.sorted.filtered_peak_487
chr1	28655236	28655805	570	60.26	27.15519	5.26076	23.52097	C7Y8YACXX_8_7965.sorted.filtered_peak_488
chr1	28695825	28696756	932	25.36	8.42813	3.40221	5.72338	C7Y8YACXX_8_7965.sorted.filtered_peak_489
chr1	28776552	28776810	259	17.59	6.21471	3.33065	3.62057	C7Y8YACXX_8_7965.sorted.filtered_peak_490
chr1	28823000	28823580	581	15.82	4.50299	2.74794	2.07371	C7Y8YACXX_8_7965.sorted.filtered_peak_491
chr1	28832215	28833216	1002	47.74	12.90678	3.10843	9.98211	C7Y8YACXX_8_7965.sorted.filtered_peak_492
chr1	28844332	28845464	1133	28.66	7.66993	2.95222	5.01074	C7Y8YACXX_8_7965.sorted.filtered_peak_493
chr1	28879113	28880292	1180	42.72	15.53155	3.96983	12.45679	C7Y8YACXX_8_7965.sorted.filtered_peak_494
chr1	28907253	28908933	1681	45.41	11.53244	2.97586	8.68134	C7Y8YACXX_8_7965.sorted.filtered_peak_495
chr1	28968809	28970233	1425	46.15	13.17359	3.21990	10.24525	C7Y8YACXX_8_7965.sorted.filtered_peak_496
chr1	28974464	28975817	1354	52.89	17.11379	3.70245	13.95800	C7Y8YACXX_8_7965.sorted.filtered_peak_497
chr1	28994696	28996538	1843	36.10	8.73663	2.88224	5.98737	C7Y8YACXX_8_7965.sorted.filtered_peak_498
chr1	29062903	29064333	1431	45.31	13.54353	3.44562	10.54489	C7Y8YACXX_8_7965.sorted.filtered_peak_499
chr1	29101792	29102302	511	16.66	4.45195	2.66460	2.03336	C7Y8YACXX_8_7965.sorted.filtered_peak_500
chr1	29111486	29111924	439	13.92	4.30434	2.79935	1.91756	C7Y8YACXX_8_7965.sorted.filtered_peak_501
chr1	29203701	29204067	367	17.74	6.32965	3.36441	3.72872	C7Y8YACXX_8_7965.sorted.filtered_peak_502
chr1	29213239	29214228	990	28.26	6.60670	2.66292	4.04626	C7Y8YACXX_8_7965.sorted.filtered_peak_503
chr1	29240470	29242089	1620	31.99	8.73630	2.96102	6.04755	C7Y8YACXX_8_7965.sorted.filtered_peak_504
chr1	29253250	29253791	542	35.72	14.03881	4.18620	11.03252	C7Y8YACXX_8_7965.sorted.filtered_peak_505
chr1	29507608	29508936	1329	56.58	17.66868	3.64830	14.47896	C7Y8YACXX_8_7965.sorted.filtered_peak_506
chr1	29557238	29557696	459	34.18	11.70446	3.69616	8.81253	C7Y8YACXX_8_7965.sorted.filtered_peak_507
chr1	29562760	29563110	351	19.52	3.91808	2.30593	1.58305	C7Y8YACXX_8_7965.sorted.filtered_peak_508
chr1	30664021	30664580	560	20.90	5.30980	2.68480	2.83739	C7Y8YACXX_8_7965.sorted.filtered_peak_509
chr1	30755892	30756407	516	25.69	5.61875	2.57274	3.08099	C7Y8YACXX_8_7965.sorted.filtered_peak_510
chr1	31190850	31192325	1476	68.00	17.70801	3.18718	14.51172	C7Y8YACXX_8_7965.sorted.filtered_peak_511
chr1	31216476	31217116	641	35.42	6.84196	2.50691	4.21013	C7Y8YACXX_8_7965.sorted.filtered_peak_512
chr1	31229278	31230160	883	32.35	5.80322	2.33422	3.29172	C7Y8YACXX_8_7965.sorted.filtered_peak_513
chr1	31252465	31252791	327	18.66	5.13420	2.79641	2.64853	C7Y8YACXX_8_7965.sorted.filtered_peak_514
chr1	31274592	31274932	341	15.91	3.84831	2.46823	1.50205	C7Y8YACXX_8_7965.sorted.filtered_peak_515
chr1	31402182	31402580	399	15.95	4.48342	2.73205	2.05171	C7Y8YACXX_8_7965.sorted.filtered_peak_516
chr1	31482854	31483146	293	18.68	4.43982	2.54260	2.01668	C7Y8YACXX_8_7965.sorted.filtered_peak_517
chr1	31538061	31538972	912	40.22	12.73663	3.49755	9.80973	C7Y8YACXX_8_7965.sorted.filtered_peak_518
chr1	31627294	31628504	1211	24.34	7.39601	3.17847	4.73487	C7Y8YACXX_8_7965.sorted.filtered_peak_519
chr1	31643555	31644017	463	13.30	4.02478	2.72019	1.65517	C7Y8YACXX_8_7965.sorted.filtered_peak_520
chr1	31769290	31770423	1134	42.39	15.52802	3.84631	12.48480	C7Y8YACXX_8_7965.sorted.filtered_peak_521
chr1	31886309	31886730	422	14.29	3.47001	2.40086	1.19498	C7Y8YACXX_8_7965.sorted.filtered_peak_522
chr1	31971612	31971987	376	13.00	3.85011	2.66205	1.50345	C7Y8YACXX_8_7965.sorted.filtered_peak_523
chr1	32014575	32015074	500	19.71	5.20004	2.75815	2.69724	C7Y8YACXX_8_7965.sorted.filtered_peak_524
chr1	32109904	32110968	1065	51.89	16.28734	3.60154	13.18232	C7Y8YACXX_8_7965.sorted.filtered_peak_525
chr1	32253948	32255066	1119	24.80	4.63347	2.32667	2.18712	C7Y8YACXX_8_7965.sorted.filtered_peak_526
chr1	32292426	32293078	653	13.88	3.81835	2.58351	1.49261	C7Y8YACXX_8_7965.sorted.filtered_peak_527
chr1	32338489	32338787	299	15.46	4.93708	2.96468	2.45992	C7Y8YACXX_8_7965.sorted.filtered_peak_528
chr1	32354785	32355369	585	16.12	5.11679	2.98633	2.62096	C7Y8YACXX_8_7965.sorted.filtered_peak_529
chr1	32403346	32404422	1077	51.82	11.02724	2.75486	8.15646	C7Y8YACXX_8_7965.sorted.filtered_peak_530
chr1	32405518	32405914	397	48.52	6.99989	2.21696	4.35100	C7Y8YACXX_8_7965.sorted.filtered_peak_531
chr1	32409331	32410528	1198	32.79	6.33412	2.46677	3.75296	C7Y8YACXX_8_7965.sorted.filtered_peak_532
chr1	32421632	32422153	522	21.33	5.74982	2.85254	3.19484	C7Y8YACXX_8_7965.sorted.filtered_peak_533
chr1	32429781	32430132	352	19.84	7.74618	3.74796	5.04435	C7Y8YACXX_8_7965.sorted.filtered_peak_534
chr1	32447240	32447753	514	16.97	3.99085	2.46438	1.63004	C7Y8YACXX_8_7965.sorted.filtered_peak_535
chr1	32478869	32480388	1520	58.31	17.42415	3.26145	14.28825	C7Y8YACXX_8_7965.sorted.filtered_peak_536
chr1	32537852	32539249	1398	49.92	15.71431	3.45832	12.67087	C7Y8YACXX_8_7965.sorted.filtered_peak_537
chr1	32573424	32574461	1038	35.26	11.23646	3.54754	8.34203	C7Y8YACXX_8_7965.sorted.filtered_peak_538
chr1	32645010	32646235	1226	47.86	15.66258	3.64182	12.59126	C7Y8YACXX_8_7965.sorted.filtered_peak_539
chr1	32665968	32666514	547	31.78	6.90770	2.64131	4.28627	C7Y8YACXX_8_7965.sorted.filtered_peak_540
chr1	32666869	32667335	467	26.54	3.99818	2.09364	1.63152	C7Y8YACXX_8_7965.sorted.filtered_peak_541
chr1	32671043	32671397	355	30.67	7.56181	2.86908	4.88000	C7Y8YACXX_8_7965.sorted.filtered_peak_542
chr1	32687571	32688412	842	31.72	10.97535	3.60887	8.14322	C7Y8YACXX_8_7965.sorted.filtered_peak_543
chr1	32706346	32707142	797	13.49	3.70975	2.56081	1.38857	C7Y8YACXX_8_7965.sorted.filtered_peak_544
chr1	32715505	32716837	1333	37.26	7.64250	2.55729	5.00445	C7Y8YACXX_8_7965.sorted.filtered_peak_545
chr1	32757148	32758095	948	37.67	14.61157	4.20198	11.57112	C7Y8YACXX_8_7965.sorted.filtered_peak_546
chr1	32800790	32801065	276	25.91	4.06681	2.12926	1.69362	C7Y8YACXX_8_7965.sorted.filtered_peak_547
chr1	32801765	32802014	250	26.74	4.63777	2.26009	2.19165	C7Y8YACXX_8_7965.sorted.filtered_peak_548
chr1	32816438	32817621	1184	33.12	9.45011	3.16589	6.69372	C7Y8YACXX_8_7965.sorted.filtered_peak_549
chr1	32837771	32838166	396	26.11	10.14596	3.94023	7.32935	C7Y8YACXX_8_7965.sorted.filtered_peak_550
chr1	32859689	32860599	911	51.25	20.21813	4.48022	16.90255	C7Y8YACXX_8_7965.sorted.filtered_peak_551
chr1	32879585	32880036	452	12.99	3.84787	2.66096	1.50196	C7Y8YACXX_8_7965.sorted.filtered_peak_552
chr1	32966272	32966760	489	14.16	3.93297	2.61432	1.58217	C7Y8YACXX_8_7965.sorted.filtered_peak_553
chr1	32986012	32986268	257	17.04	6.13753	3.36170	3.54566	C7Y8YACXX_8_7965.sorted.filtered_peak_554
chr1	33093244	33093662	419	14.03	4.17289	2.74023	1.78051	C7Y8YACXX_8_7965.sorted.filtered_peak_555
chr1	33115802	33117369	1568	54.09	16.40709	3.50856	13.30160	C7Y8YACXX_8_7965.sorted.filtered_peak_556
chr1	33160515	33160902	388	14.04	4.45817	2.86155	2.03564	C7Y8YACXX_8_7965.sorted.filtered_peak_557
chr1	33177771	33178227	457	22.54	9.21198	3.95793	6.45290	C7Y8YACXX_8_7965.sorted.filtered_peak_558
chr1	33264423	33265072	650	35.34	13.75063	4.24075	10.73343	C7Y8YACXX_8_7965.sorted.filtered_peak_559
chr1	33266737	33267098	362	23.30	6.02589	2.81977	3.45318	C7Y8YACXX_8_7965.sorted.filtered_peak_560
chr1	33282631	33283988	1358	45.98	13.54088	3.24721	10.59055	C7Y8YACXX_8_7965.sorted.filtered_peak_561
chr1	33284437	33284732	296	33.59	6.03146	2.37767	3.47106	C7Y8YACXX_8_7965.sorted.filtered_peak_562
chr1	33429559	33430744	1186	33.55	8.51029	2.91004	5.80346	C7Y8YACXX_8_7965.sorted.filtered_peak_563
chr1	33446683	33447036	354	23.57	5.19250	2.54780	2.68669	C7Y8YACXX_8_7965.sorted.filtered_peak_564
chr1	33501843	33502202	360	22.44	4.34874	2.33056	1.93942	C7Y8YACXX_8_7965.sorted.filtered_peak_565
chr1	33502424	33502853	430	39.33	14.69236	4.10768	11.63868	C7Y8YACXX_8_7965.sorted.filtered_peak_566
chr1	33511272	33511858	587	19.52	5.34001	2.82215	2.82575	C7Y8YACXX_8_7965.sorted.filtered_peak_567
chr1	33546491	33546945	455	23.33	6.47144	2.95700	3.86823	C7Y8YACXX_8_7965.sorted.filtered_peak_568
chr1	33564820	33565533	714	37.62	12.00932	3.55092	9.09146	C7Y8YACXX_8_7965.sorted.filtered_peak_569
chr1	33592610	33593589	980	57.26	20.12235	3.87040	16.84949	C7Y8YACXX_8_7965.sorted.filtered_peak_570
chr1	33646456	33647275	820	20.55	4.13459	2.33864	1.75663	C7Y8YACXX_8_7965.sorted.filtered_peak_571
chr1	33722076	33722628	553	18.39	4.22827	2.48039	1.82855	C7Y8YACXX_8_7965.sorted.filtered_peak_572
chr1	33814759	33816101	1343	31.23	7.59374	2.79172	4.95097	C7Y8YACXX_8_7965.sorted.filtered_peak_573
chr1	33896622	33896965	344	18.78	5.10951	2.77654	2.62959	C7Y8YACXX_8_7965.sorted.filtered_peak_574
chr1	33937833	33938294	462	24.25	5.87851	2.71642	3.32231	C7Y8YACXX_8_7965.sorted.filtered_peak_575
chr1	35318409	35318823	415	19.70	4.60058	2.54340	2.16096	C7Y8YACXX_8_7965.sorted.filtered_peak_576
chr1	35325082	35325664	583	39.08	12.48207	3.55098	9.55074	C7Y8YACXX_8_7965.sorted.filtered_peak_577
chr1	35331768	35332266	499	25.93	5.81297	2.62323	3.25411	C7Y8YACXX_8_7965.sorted.filtered_peak_578
chr1	35450177	35451126	950	19.51	5.83643	2.98312	3.29430	C7Y8YACXX_8_7965.sorted.filtered_peak_579
chr1	35496792	35497752	961	39.83	14.98630	4.04096	11.93053	C7Y8YACXX_8_7965.sorted.filtered_peak_580
chr1	35544602	35545395	794	25.87	10.00024	3.86407	7.20701	C7Y8YACXX_8_7965.sorted.filtered_peak_581
chr1	35657431	35659256	1826	48.49	12.36736	2.99729	9.45544	C7Y8YACXX_8_7965.sorted.filtered_peak_582
chr1	35667694	35668044	351	16.27	5.27262	3.03724	2.76704	C7Y8YACXX_8_7965.sorted.filtered_peak_583
chr1	35734047	35734603	557	25.60	6.45934	2.80870	3.86905	C7Y8YACXX_8_7965.sorted.filtered_peak_584
chr1	35896850	35897304	455	22.94	6.57380	3.02386	3.95974	C7Y8YACXX_8_7965.sorted.filtered_peak_585
chr1	35964924	35965961	1038	25.96	7.03941	2.91378	4.43103	C7Y8YACXX_8_7965.sorted.filtered_peak_586
chr1	35971501	35972297	797	33.12	9.96859	3.35705	7.14823	C7Y8YACXX_8_7965.sorted.filtered_peak_587
chr1	36004953	36005548	596	18.11	4.20187	2.48137	1.81760	C7Y8YACXX_8_7965.sorted.filtered_peak_588
chr1	36022628	36023486	859	40.94	11.01795	3.06643	8.18557	C7Y8YACXX_8_7965.sorted.filtered_peak_589
chr1	36106825	36107536	712	31.98	10.34875	3.50806	7.52185	C7Y8YACXX_8_7965.sorted.filtered_peak_590
chr1	36184377	36184723	347	20.95	5.49170	2.78826	2.96024	C7Y8YACXX_8_7965.sorted.filtered_peak_591
chr1	36192516	36192843	328	16.60	4.98692	2.88787	2.51000	C7Y8YACXX_8_7965.sorted.filtered_peak_592
chr1	36234755	36235914	1160	36.23	12.09802	3.69212	9.16852	C7Y8YACXX_8_7965.sorted.filtered_peak_593
chr1	36348505	36349089	585	31.74	9.60653	3.33448	6.81306	C7Y8YACXX_8_7965.sorted.filtered_peak_594
chr1	36396035	36397236	1202	38.44	11.05761	3.26638	8.19756	C7Y8YACXX_8_7965.sorted.filtered_peak_595
chr1	36488680	36489478	799	16.83	5.25620	2.97794	2.75928	C7Y8YACXX_8_7965.sorted.filtered_peak_596
chr1	36553908	36555261	1354	38.57	8.41195	2.68139	5.71603	C7Y8YACXX_8_7965.sorted.filtered_peak_597
chr1	36614729	36615707	979	60.77	17.35502	3.38736	14.18593	C7Y8YACXX_8_7965.sorted.filtered_peak_598
chr1	36616317	36616759	443	33.80	3.66205	1.85619	1.36339	C7Y8YACXX_8_7965.sorted.filtered_peak_599
chr1	36621336	36621849	514	37.44	7.20334	2.52233	4.54634	C7Y8YACXX_8_7965.sorted.filtered_peak_600
chr1	36626624	36627200	577	24.85	3.92670	2.12197	1.57881	C7Y8YACXX_8_7965.sorted.filtered_peak_601
chr1	36653754	36654038	285	15.70	5.44562	3.17605	2.91285	C7Y8YACXX_8_7965.sorted.filtered_peak_602
chr1	36689027	36690606	1580	58.54	17.47898	3.55200	14.28291	C7Y8YACXX_8_7965.sorted.filtered_peak_603
chr1	36771844	36772848	1005	26.28	7.37368	3.04465	4.70731	C7Y8YACXX_8_7965.sorted.filtered_peak_604
chr1	36789086	36789502	417	20.61	3.49759	2.12532	1.23191	C7Y8YACXX_8_7965.sorted.filtered_peak_605
chr1	36808373	36808623	251	17.49	4.70974	2.71605	2.25683	C7Y8YACXX_8_7965.sorted.filtered_peak_606
chr1	36839428	36840409	982	25.08	5.78725	2.62908	3.25049	C7Y8YACXX_8_7965.sorted.filtered_peak_607
chr1	36850457	36852373	1917	53.38	14.19078	3.07963	11.20516	C7Y8YACXX_8_7965.sorted.filtered_peak_608
chr1	36862920	36863832	913	28.89	8.95321	3.30956	6.20637	C7Y8YACXX_8_7965.sorted.filtered_peak_609
chr1	36886333	36886759	427	17.65	5.68584	3.10177	3.13804	C7Y8YACXX_8_7965.sorted.filtered_peak_610
chr1	36915812	36916510	699	34.11	14.39458	4.36941	11.39813	C7Y8YACXX_8_7965.sorted.filtered_peak_611
chr1	36929795	36930596	802	26.55	6.97232	2.88342	4.35767	C7Y8YACXX_8_7965.sorted.filtered_peak_612
chr1	37939688	37940351	664	41.29	5.94637	2.16944	3.38600	C7Y8YACXX_8_7965.sorted.filtered_peak_613
chr1	37980059	37980935	877	32.24	11.59731	3.78844	8.71564	C7Y8YACXX_8_7965.sorted.filtered_peak_614
chr1	38019708	38020080	373	25.98	8.71014	3.49043	5.96466	C7Y8YACXX_8_7965.sorted.filtered_peak_615
chr1	38061144	38062005	862	34.29	12.87444	3.98351	9.93323	C7Y8YACXX_8_7965.sorted.filtered_peak_616
chr1	38156021	38156565	545	57.11	13.54755	2.99616	10.55177	C7Y8YACXX_8_7965.sorted.filtered_peak_617
chr1	38157245	38158364	1120	51.33	11.23557	2.72649	8.39382	C7Y8YACXX_8_7965.sorted.filtered_peak_618
chr1	38164709	38164967	259	17.55	3.91682	2.40000	1.58246	C7Y8YACXX_8_7965.sorted.filtered_peak_619
chr1	38273336	38274379	1044	29.03	6.13454	2.57279	3.55238	C7Y8YACXX_8_7965.sorted.filtered_peak_620
chr1	38324977	38326199	1223	33.57	10.84135	3.46425	8.00005	C7Y8YACXX_8_7965.sorted.filtered_peak_621
chr1	38396257	38396609	353	18.47	3.88960	2.34575	1.55852	C7Y8YACXX_8_7965.sorted.filtered_peak_622
chr1	38397228	38397719	492	26.94	8.82976	3.40172	6.10341	C7Y8YACXX_8_7965.sorted.filtered_peak_623
chr1	38412578	38412882	305	18.00	4.89163	2.75651	2.41639	C7Y8YACXX_8_7965.sorted.filtered_peak_624
chr1	38455059	38456101	1043	39.57	15.00270	4.03953	11.95142	C7Y8YACXX_8_7965.sorted.filtered_peak_625
chr1	38461570	38462112	543	20.63	4.15595	2.34288	1.77329	C7Y8YACXX_8_7965.sorted.filtered_peak_626
chr1	38478020	38478747	728	40.94	12.31788	3.41676	9.38811	C7Y8YACXX_8_7965.sorted.filtered_peak_627
chr1	38495729	38496049	321	25.10	6.50957	2.87342	3.89671	C7Y8YACXX_8_7965.sorted.filtered_peak_628
chr1	39024831	39025546	716	28.72	6.98762	2.77901	4.37205	C7Y8YACXX_8_7965.sorted.filtered_peak_629
chr1	39324677	39326097	1421	46.07	14.26813	3.49573	11.26852	C7Y8YACXX_8_7965.sorted.filtered_peak_630
chr1	39338327	39339626	1300	45.55	15.00535	3.55953	11.97499	C7Y8YACXX_8_7965.sorted.filtered_peak_631
chr1	39456359	39457262	904	39.27	13.38380	3.75547	10.41301	C7Y8YACXX_8_7965.sorted.filtered_peak_632
chr1	39491544	39492631	1088	24.49	9.27698	3.80219	6.49961	C7Y8YACXX_8_7965.sorted.filtered_peak_633
chr1	39570994	39571557	564	21.23	4.34613	2.38389	1.93345	C7Y8YACXX_8_7965.sorted.filtered_peak_634
chr1	39649346	39650102	757	22.22	5.79448	2.79534	3.25578	C7Y8YACXX_8_7965.sorted.filtered_peak_635
chr1	39657826	39658379	554	27.31	5.40430	2.45285	2.87454	C7Y8YACXX_8_7965.sorted.filtered_peak_636
chr1	39662055	39662773	719	24.89	4.59785	2.31034	2.16402	C7Y8YACXX_8_7965.sorted.filtered_peak_637
chr1	39670017	39670669	653	19.49	4.22008	2.41453	1.83678	C7Y8YACXX_8_7965.sorted.filtered_peak_638
chr1	39670927	39671761	835	22.69	6.24468	2.90728	3.67797	C7Y8YACXX_8_7965.sorted.filtered_peak_639
chr1	39680413	39681076	664	21.48	5.89864	2.89791	3.33155	C7Y8YACXX_8_7965.sorted.filtered_peak_640
chr1	39681347	39681604	258	18.78	4.78473	2.66878	2.31511	C7Y8YACXX_8_7965.sorted.filtered_peak_641
chr1	39696396	39696764	369	16.07	5.59548	3.20328	3.05596	C7Y8YACXX_8_7965.sorted.filtered_peak_642
chr1	39874111	39874802	692	31.56	9.20339	3.23067	6.43423	C7Y8YACXX_8_7965.sorted.filtered_peak_643
chr1	39956859	39957480	622	16.43	5.29738	3.00481	2.82464	C7Y8YACXX_8_7965.sorted.filtered_peak_644
chr1	40041291	40041562	272	25.57	4.53214	2.27439	2.09100	C7Y8YACXX_8_7965.sorted.filtered_peak_645
chr1	40041898	40042776	879	30.29	7.22616	2.77507	4.58714	C7Y8YACXX_8_7965.sorted.filtered_peak_646
chr1	40071785	40072074	290	12.90	3.75694	2.62357	1.44367	C7Y8YACXX_8_7965.sorted.filtered_peak_647
chr1	40075382	40075631	250	14.83	4.91710	3.01036	2.44108	C7Y8YACXX_8_7965.sorted.filtered_peak_648
chr1	40105166	40105528	363	19.28	6.48504	3.27962	3.87399	C7Y8YACXX_8_7965.sorted.filtered_peak_649
chr1	40156906	40157518	613	19.63	4.40672	2.47522	1.99416	C7Y8YACXX_8_7965.sorted.filtered_peak_650
chr1	40185810	40186059	250	15.90	5.17809	3.03809	2.67190	C7Y8YACXX_8_7965.sorted.filtered_peak_651
chr1	40204272	40204857	586	29.32	10.01788	3.62788	7.19944	C7Y8YACXX_8_7965.sorted.filtered_peak_652
chr1	40254694	40255161	468	13.35	4.06349	2.72970	1.69538	C7Y8YACXX_8_7965.sorted.filtered_peak_653
chr1	40264686	40265095	410	17.96	5.83324	3.12335	3.28427	C7Y8YACXX_8_7965.sorted.filtered_peak_654
chr1	40311221	40311517	297	20.91	5.47775	2.78978	2.94244	C7Y8YACXX_8_7965.sorted.filtered_peak_655
chr1	40348801	40349357	557	35.71	14.44289	4.29371	11.41118	C7Y8YACXX_8_7965.sorted.filtered_peak_656
chr1	40391774	40392071	298	13.46	3.52216	2.47626	1.24416	C7Y8YACXX_8_7965.sorted.filtered_peak_657
chr1	40420135	40420538	404	16.72	3.97329	2.47251	1.61568	C7Y8YACXX_8_7965.sorted.filtered_peak_658
chr1	40439105	40439480	376	15.37	4.68857	2.86127	2.23831	C7Y8YACXX_8_7965.sorted.filtered_peak_659
chr1	40461508	40461813	306	16.22	5.77460	3.27527	3.21478	C7Y8YACXX_8_7965.sorted.filtered_peak_660
chr1	40505120	40506837	1718	60.51	16.02930	3.17832	12.91889	C7Y8YACXX_8_7965.sorted.filtered_peak_661
chr1	40525016	40525788	773	22.18	5.84706	2.82479	3.29185	C7Y8YACXX_8_7965.sorted.filtered_peak_662
chr1	40562600	40563355	756	24.76	6.98157	3.02115	4.34651	C7Y8YACXX_8_7965.sorted.filtered_peak_663
chr1	40618750	40619063	314	17.54	5.47235	2.99628	2.96195	C7Y8YACXX_8_7965.sorted.filtered_peak_664
chr1	40626668	40627610	943	33.84	10.43391	3.38353	7.60246	C7Y8YACXX_8_7965.sorted.filtered_peak_665
chr1	40707309	40707685	377	19.75	5.91630	3.00415	3.36521	C7Y8YACXX_8_7965.sorted.filtered_peak_666
chr1	40723126	40724207	1082	46.41	14.43670	3.53421	11.41954	C7Y8YACXX_8_7965.sorted.filtered_peak_667
chr1	40741815	40742078	264	12.98	3.84782	2.65771	1.51024	C7Y8YACXX_8_7965.sorted.filtered_peak_668
chr1	40780954	40781261	308	26.85	7.26208	3.00232	4.59289	C7Y8YACXX_8_7965.sorted.filtered_peak_669
chr1	40804453	40804900	448	16.16	3.97598	2.50405	1.61567	C7Y8YACXX_8_7965.sorted.filtered_peak_670
chr1	40839045	40840599	1555	33.47	7.25627	2.63731	4.61577	C7Y8YACXX_8_7965.sorted.filtered_peak_671
chr1	40851142	40851931	790	44.47	10.30871	2.87019	7.48255	C7Y8YACXX_8_7965.sorted.filtered_peak_672
chr1	40870541	40870790	250	20.42	5.25267	2.73527	2.74445	C7Y8YACXX_8_7965.sorted.filtered_peak_673
chr1	40904142	40904391	250	12.12	3.37772	2.49641	1.11078	C7Y8YACXX_8_7965.sorted.filtered_peak_674
chr1	40915421	40916158	738	35.09	12.46972	3.81180	9.54206	C7Y8YACXX_8_7965.sorted.filtered_peak_675
chr1	40942877	40943935	1059	15.53	3.62451	2.39720	1.31602	C7Y8YACXX_8_7965.sorted.filtered_peak_676
chr1	40973950	40974545	596	19.24	6.27287	3.17178	3.69959	C7Y8YACXX_8_7965.sorted.filtered_peak_677
chr1	40974778	40975112	335	15.20	4.07436	2.60598	1.69917	C7Y8YACXX_8_7965.sorted.filtered_peak_678
chr1	40996882	40997904	1023	30.61	10.45722	3.51814	7.66429	C7Y8YACXX_8_7965.sorted.filtered_peak_679
chr1	41078056	41078305	250	15.91	5.07140	2.98325	2.58159	C7Y8YACXX_8_7965.sorted.filtered_peak_680
chr1	41131197	41131631	435	27.56	7.75128	3.09759	5.05444	C7Y8YACXX_8_7965.sorted.filtered_peak_681
chr1	41157079	41158139	1061	41.84	10.83079	3.07965	7.97254	C7Y8YACXX_8_7965.sorted.filtered_peak_682
chr1	41174307	41175354	1048	31.22	8.94745	3.21231	6.17874	C7Y8YACXX_8_7965.sorted.filtered_peak_683
chr1	41267995	41268705	711	22.61	5.51722	2.68002	3.00280	C7Y8YACXX_8_7965.sorted.filtered_peak_684
chr1	41315674	41315950	277	23.03	6.48486	3.00764	3.86162	C7Y8YACXX_8_7965.sorted.filtered_peak_685
chr1	41327857	41328569	713	39.76	15.11349	4.05827	12.07616	C7Y8YACXX_8_7965.sorted.filtered_peak_686
chr1	41417842	41418091	250	15.16	4.37102	2.74044	1.96310	C7Y8YACXX_8_7965.sorted.filtered_peak_687
chr1	41445104	41446229	1126	45.54	14.58377	3.55616	11.57754	C7Y8YACXX_8_7965.sorted.filtered_peak_688
chr1	41469308	41469633	326	22.95	6.87303	3.12815	4.23491	C7Y8YACXX_8_7965.sorted.filtered_peak_689
chr1	41733927	41734203	277	15.10	4.51552	2.80057	2.08985	C7Y8YACXX_8_7965.sorted.filtered_peak_690
chr1	41826637	41827392	756	29.21	6.48084	2.62192	3.90135	C7Y8YACXX_8_7965.sorted.filtered_peak_691
chr1	42039817	42040140	324	19.96	5.27641	2.77576	2.76194	C7Y8YACXX_8_7965.sorted.filtered_peak_692
chr1	42139024	42139441	418	26.95	6.50686	2.76300	3.90379	C7Y8YACXX_8_7965.sorted.filtered_peak_693
chr1	42149368	42150108	741	23.89	4.52694	2.32086	2.11088	C7Y8YACXX_8_7965.sorted.filtered_peak_694
chr1	42194300	42194763	464	19.63	3.44951	2.14373	1.19339	C7Y8YACXX_8_7965.sorted.filtered_peak_695
chr1	42217061	42217310	250	19.58	4.89544	2.65391	2.42710	C7Y8YACXX_8_7965.sorted.filtered_peak_696
chr1	42257418	42257841	424	17.44	4.18212	2.51426	1.78851	C7Y8YACXX_8_7965.sorted.filtered_peak_697
chr1	42268572	42269126	555	27.18	6.57510	2.75005	3.98366	C7Y8YACXX_8_7965.sorted.filtered_peak_698
chr1	42328479	42328755	277	18.04	4.68364	2.67759	2.22613	C7Y8YACXX_8_7965.sorted.filtered_peak_699
chr1	42357151	42357934	784	19.98	4.53273	2.50400	2.10212	C7Y8YACXX_8_7965.sorted.filtered_peak_700
chr1	42363844	42364217	374	23.36	6.55371	2.97376	3.94996	C7Y8YACXX_8_7965.sorted.filtered_peak_701
chr1	42381858	42382137	280	24.92	4.51812	2.28925	2.08510	C7Y8YACXX_8_7965.sorted.filtered_peak_702
chr1	42385671	42386075	405	24.40	5.08621	2.47424	2.59980	C7Y8YACXX_8_7965.sorted.filtered_peak_703
chr1	42500735	42502111	1377	37.98	10.65754	3.11865	7.85484	C7Y8YACXX_8_7965.sorted.filtered_peak_704
chr1	42783156	42783492	337	15.59	3.58808	2.37807	1.29656	C7Y8YACXX_8_7965.sorted.filtered_peak_705
chr1	42785739	42785988	250	19.22	5.46734	2.90220	2.92887	C7Y8YACXX_8_7965.sorted.filtered_peak_706
chr1	42800151	42801553	1403	38.28	10.55367	3.15917	7.71529	C7Y8YACXX_8_7965.sorted.filtered_peak_707
chr1	42921517	42922763	1247	38.74	11.27894	3.34419	8.39601	C7Y8YACXX_8_7965.sorted.filtered_peak_708
chr1	42928474	42929208	735	40.41	15.41958	4.11781	12.35489	C7Y8YACXX_8_7965.sorted.filtered_peak_709
chr1	42999191	42999508	318	13.21	3.97607	2.70354	1.61332	C7Y8YACXX_8_7965.sorted.filtered_peak_710
chr1	43123601	43124418	818	35.46	13.02426	3.95226	10.05727	C7Y8YACXX_8_7965.sorted.filtered_peak_711
chr1	43147490	43148181	692	45.44	14.83928	3.64094	11.81228	C7Y8YACXX_8_7965.sorted.filtered_peak_712
chr1	43232030	43233516	1487	51.14	16.50371	3.48365	13.40319	C7Y8YACXX_8_7965.sorted.filtered_peak_713
chr1	43282313	43283527	1215	51.16	19.27732	4.19641	16.01554	C7Y8YACXX_8_7965.sorted.filtered_peak_714
chr1	43311769	43312500	732	30.70	7.52308	2.82489	4.86469	C7Y8YACXX_8_7965.sorted.filtered_peak_715
chr1	43389681	43390491	811	43.16	12.95416	3.47363	9.98410	C7Y8YACXX_8_7965.sorted.filtered_peak_716
chr1	43396827	43397190	364	32.09	5.44759	2.29502	2.92603	C7Y8YACXX_8_7965.sorted.filtered_peak_717
chr1	43397466	43398053	588	38.95	8.62146	2.77235	5.86751	C7Y8YACXX_8_7965.sorted.filtered_peak_718
chr1	43423897	43425120	1224	38.06	9.71308	2.99510	6.92457	C7Y8YACXX_8_7965.sorted.filtered_peak_719
chr1	43637624	43638678	1055	34.17	11.61503	3.53837	8.75424	C7Y8YACXX_8_7965.sorted.filtered_peak_720
chr1	43814677	43815315	639	18.46	4.34435	2.51663	1.93881	C7Y8YACXX_8_7965.sorted.filtered_peak_721
chr1	43824180	43824787	608	42.43	14.80954	3.86123	11.76329	C7Y8YACXX_8_7965.sorted.filtered_peak_722
chr1	43832968	43834333	1366	32.05	6.63134	2.56684	4.02255	C7Y8YACXX_8_7965.sorted.filtered_peak_723
chr1	43855221	43855692	472	31.66	11.39131	3.77931	8.52824	C7Y8YACXX_8_7965.sorted.filtered_peak_724
chr1	43855896	43856167	272	19.54	4.44554	2.49555	2.02724	C7Y8YACXX_8_7965.sorted.filtered_peak_725
chr1	44115382	44116702	1321	59.52	21.29151	4.08496	17.94877	C7Y8YACXX_8_7965.sorted.filtered_peak_726
chr1	44172701	44173572	872	37.89	11.20891	3.35383	8.33142	C7Y8YACXX_8_7965.sorted.filtered_peak_727
chr1	44245488	44245744	257	13.59	4.15034	2.75288	1.77900	C7Y8YACXX_8_7965.sorted.filtered_peak_728
chr1	44313096	44313453	358	14.94	5.01303	3.03256	2.53397	C7Y8YACXX_8_7965.sorted.filtered_peak_729
chr1	44412069	44412832	764	46.74	16.58813	3.98512	13.45322	C7Y8YACXX_8_7965.sorted.filtered_peak_730
chr1	44435347	44435827	481	46.47	12.15551	3.11144	9.24160	C7Y8YACXX_8_7965.sorted.filtered_peak_731
chr1	44440095	44440934	840	46.62	9.79061	2.73649	6.97129	C7Y8YACXX_8_7965.sorted.filtered_peak_732
chr1	44457176	44457588	413	17.21	4.03651	2.46287	1.67515	C7Y8YACXX_8_7965.sorted.filtered_peak_733
chr1	44495536	44496059	524	38.59	11.38155	3.32994	8.50725	C7Y8YACXX_8_7965.sorted.filtered_peak_734
chr1	44678841	44679490	650	34.01	9.61449	3.24563	6.79680	C7Y8YACXX_8_7965.sorted.filtered_peak_735
chr1	44735755	44736016	262	13.18	3.47159	2.47064	1.18866	C7Y8YACXX_8_7965.sorted.filtered_peak_736
chr1	44820596	44821394	799	35.03	12.23420	3.65679	9.35279	C7Y8YACXX_8_7965.sorted.filtered_peak_737
chr1	44938367	44938837	471	13.38	3.93844	2.67732	1.58912	C7Y8YACXX_8_7965.sorted.filtered_peak_738
chr1	45060695	45061161	467	13.55	3.62957	2.51872	1.32423	C7Y8YACXX_8_7965.sorted.filtered_peak_739
chr1	45097443	45098117	675	40.47	12.93529	3.60986	9.97491	C7Y8YACXX_8_7965.sorted.filtered_peak_740
chr1	45139633	45140562	930	65.96	25.44254	4.45677	21.90171	C7Y8YACXX_8_7965.sorted.filtered_peak_741
chr1	45173771	45174062	292	14.45	4.50410	2.85055	2.08420	C7Y8YACXX_8_7965.sorted.filtered_peak_742
chr1	45180753	45181108	356	18.85	5.98927	3.10037	3.43367	C7Y8YACXX_8_7965.sorted.filtered_peak_743
chr1	45187148	45187934	787	33.71	9.36558	3.15174	6.58859	C7Y8YACXX_8_7965.sorted.filtered_peak_744
chr1	45196092	45197265	1174	40.20	11.89250	3.36432	8.97270	C7Y8YACXX_8_7965.sorted.filtered_peak_745
chr1	45204934	45205990	1057	44.03	16.04688	3.82156	12.96759	C7Y8YACXX_8_7965.sorted.filtered_peak_746
chr1	45240789	45241672	884	39.24	13.33061	3.78804	10.34152	C7Y8YACXX_8_7965.sorted.filtered_peak_747
chr1	45251896	45252320	425	22.61	5.28711	2.62433	2.77552	C7Y8YACXX_8_7965.sorted.filtered_peak_748
chr1	45259294	45259588	295	16.82	4.39999	2.63973	1.97765	C7Y8YACXX_8_7965.sorted.filtered_peak_749
chr1	45265359	45266729	1371	60.61	16.87563	3.26949	13.74629	C7Y8YACXX_8_7965.sorted.filtered_peak_750
chr1	45273042	45274028	987	41.50	5.22800	2.03336	2.73537	C7Y8YACXX_8_7965.sorted.filtered_peak_751
chr1	45275160	45275655	496	46.02	7.53395	2.34442	4.86240	C7Y8YACXX_8_7965.sorted.filtered_peak_752
chr1	45285437	45286235	799	39.61	13.44602	3.72380	10.47915	C7Y8YACXX_8_7965.sorted.filtered_peak_753
chr1	45301666	45301915	250	15.87	4.61367	2.79192	2.17279	C7Y8YACXX_8_7965.sorted.filtered_peak_754
chr1	45451933	45452602	670	31.51	12.28477	4.10848	9.35006	C7Y8YACXX_8_7965.sorted.filtered_peak_755
chr1	45476948	45478240	1293	34.03	6.30449	2.43193	3.71341	C7Y8YACXX_8_7965.sorted.filtered_peak_756
chr1	45671646	45672417	772	19.94	5.40487	2.80524	2.89462	C7Y8YACXX_8_7965.sorted.filtered_peak_757
chr1	45769131	45770154	1024	47.14	14.73498	3.56391	11.69473	C7Y8YACXX_8_7965.sorted.filtered_peak_758
chr1	45805285	45806483	1199	45.86	12.40351	3.22327	9.45702	C7Y8YACXX_8_7965.sorted.filtered_peak_759
chr1	45956425	45957519	1095	44.56	13.62863	3.36208	10.67403	C7Y8YACXX_8_7965.sorted.filtered_peak_760
chr1	45965470	45966188	719	58.76	22.60917	4.39175	19.18847	C7Y8YACXX_8_7965.sorted.filtered_peak_761
chr1	45986687	45987987	1301	41.43	12.29973	3.36937	9.38360	C7Y8YACXX_8_7965.sorted.filtered_peak_762
chr1	46009452	46010055	604	18.91	5.24829	2.81036	2.76148	C7Y8YACXX_8_7965.sorted.filtered_peak_763
chr1	46016225	46017047	823	34.47	14.03976	4.31298	11.04228	C7Y8YACXX_8_7965.sorted.filtered_peak_764
chr1	46048962	46050814	1853	46.85	11.33664	3.01163	8.43358	C7Y8YACXX_8_7965.sorted.filtered_peak_765
chr1	46151714	46153322	1609	62.94	15.80185	3.12660	12.70221	C7Y8YACXX_8_7965.sorted.filtered_peak_766
chr1	46153624	46153990	367	39.59	4.86506	2.00496	2.39438	C7Y8YACXX_8_7965.sorted.filtered_peak_767
chr1	46215856	46216882	1027	50.89	18.89151	4.16122	15.65377	C7Y8YACXX_8_7965.sorted.filtered_peak_768
chr1	46268840	46269421	582	35.35	12.93464	3.89840	9.99217	C7Y8YACXX_8_7965.sorted.filtered_peak_769
chr1	46309311	46309560	250	17.10	5.43801	3.04439	2.91437	C7Y8YACXX_8_7965.sorted.filtered_peak_770
chr1	46598204	46599297	1094	47.83	15.56519	3.72049	12.47015	C7Y8YACXX_8_7965.sorted.filtered_peak_771
chr1	46663766	46664529	764	22.47	6.01864	2.85697	3.45580	C7Y8YACXX_8_7965.sorted.filtered_peak_772
chr1	46712678	46713638	961	45.19	14.42979	3.56295	11.40112	C7Y8YACXX_8_7965.sorted.filtered_peak_773
chr1	46768021	46769655	1635	38.96	9.85549	2.85554	7.11667	C7Y8YACXX_8_7965.sorted.filtered_peak_774
chr1	46806097	46807121	1025	29.75	8.17302	3.06906	5.45965	C7Y8YACXX_8_7965.sorted.filtered_peak_775
chr1	46908377	46908636	260	15.41	4.01520	2.56646	1.65320	C7Y8YACXX_8_7965.sorted.filtered_peak_776
chr1	46998915	46999299	385	18.20	4.36562	2.53859	1.95855	C7Y8YACXX_8_7965.sorted.filtered_peak_777
chr1	47047323	47047880	558	25.88	7.94320	3.27008	5.23274	C7Y8YACXX_8_7965.sorted.filtered_peak_778
chr1	47069552	47070254	703	43.61	11.80170	3.21413	8.88460	C7Y8YACXX_8_7965.sorted.filtered_peak_779
chr1	47070869	47071195	327	31.01	5.14404	2.26076	2.64222	C7Y8YACXX_8_7965.sorted.filtered_peak_780
chr1	47081959	47082761	803	24.70	4.59254	2.31614	2.15402	C7Y8YACXX_8_7965.sorted.filtered_peak_781
chr1	47133440	47133832	393	19.33	4.22725	2.42930	1.83658	C7Y8YACXX_8_7965.sorted.filtered_peak_782
chr1	47184570	47185419	850	41.92	13.04061	3.49718	10.09112	C7Y8YACXX_8_7965.sorted.filtered_peak_783
chr1	47644888	47645163	276	20.33	4.84415	2.60167	2.36854	C7Y8YACXX_8_7965.sorted.filtered_peak_784
chr1	47658613	47658950	338	18.29	4.35903	2.53027	1.95551	C7Y8YACXX_8_7965.sorted.filtered_peak_785
chr1	47728720	47729006	287	12.02	3.32193	2.47633	1.06583	C7Y8YACXX_8_7965.sorted.filtered_peak_786
chr1	47779258	47780456	1199	47.18	17.06246	3.74428	13.97450	C7Y8YACXX_8_7965.sorted.filtered_peak_787
chr1	47799078	47800604	1527	38.50	10.53149	3.21491	7.66994	C7Y8YACXX_8_7965.sorted.filtered_peak_788
chr1	47890165	47890414	250	17.09	5.32142	3.00398	2.79769	C7Y8YACXX_8_7965.sorted.filtered_peak_789
chr1	47902134	47902640	507	35.58	6.48615	2.43300	3.86977	C7Y8YACXX_8_7965.sorted.filtered_peak_790
chr1	47902839	47903832	994	45.78	12.11478	3.15914	9.18924	C7Y8YACXX_8_7965.sorted.filtered_peak_791
chr1	48388538	48388812	275	14.85	3.72890	2.48138	1.40887	C7Y8YACXX_8_7965.sorted.filtered_peak_792
chr1	48559460	48559794	335	12.29	3.46358	2.52731	1.17997	C7Y8YACXX_8_7965.sorted.filtered_peak_793
chr1	48937569	48938085	517	26.53	9.57219	3.68256	6.79264	C7Y8YACXX_8_7965.sorted.filtered_peak_794
chr1	49143284	49143533	250	14.86	3.64296	2.44145	1.35322	C7Y8YACXX_8_7965.sorted.filtered_peak_795
chr1	51190416	51190989	574	14.66	4.75412	2.95162	2.30003	C7Y8YACXX_8_7965.sorted.filtered_peak_796
chr1	51339084	51339357	274	13.20	3.55544	2.50988	1.25959	C7Y8YACXX_8_7965.sorted.filtered_peak_797
chr1	51425137	51426393	1257	46.38	16.41373	3.85655	13.30517	C7Y8YACXX_8_7965.sorted.filtered_peak_798
chr1	51433781	51435123	1343	34.13	7.29894	2.64506	4.64266	C7Y8YACXX_8_7965.sorted.filtered_peak_799
chr1	51435350	51436039	690	28.34	4.67744	2.21838	2.23029	C7Y8YACXX_8_7965.sorted.filtered_peak_800
chr1	51552402	51552661	260	15.27	5.17118	3.09396	2.66243	C7Y8YACXX_8_7965.sorted.filtered_peak_801
chr1	51655134	51655422	289	15.05	5.02726	3.04183	2.54421	C7Y8YACXX_8_7965.sorted.filtered_peak_802
chr1	51680429	51680829	401	15.27	4.18446	2.65420	1.78699	C7Y8YACXX_8_7965.sorted.filtered_peak_803
chr1	51701596	51702512	917	33.35	10.42133	3.32396	7.63361	C7Y8YACXX_8_7965.sorted.filtered_peak_804
chr1	51750805	51751076	272	14.97	4.04336	2.61193	1.66954	C7Y8YACXX_8_7965.sorted.filtered_peak_805
chr1	51895642	51895923	282	26.54	6.67282	2.82486	4.05915	C7Y8YACXX_8_7965.sorted.filtered_peak_806
chr1	51898992	51899854	863	29.48	8.29884	3.05929	5.61376	C7Y8YACXX_8_7965.sorted.filtered_peak_807
chr1	51908045	51908557	513	24.29	6.44419	2.90422	3.83157	C7Y8YACXX_8_7965.sorted.filtered_peak_808
chr1	51983800	51984373	574	32.96	5.11355	2.18773	2.63917	C7Y8YACXX_8_7965.sorted.filtered_peak_809
chr1	51984794	51985295	502	30.99	4.34535	2.06355	1.94762	C7Y8YACXX_8_7965.sorted.filtered_peak_810
chr1	52000660	52001020	361	16.22	3.92135	2.48078	1.57000	C7Y8YACXX_8_7965.sorted.filtered_peak_811
chr1	52035133	52035654	522	18.08	5.35009	2.91512	2.84755	C7Y8YACXX_8_7965.sorted.filtered_peak_812
chr1	52043571	52043821	251	13.91	4.37356	2.83637	1.95557	C7Y8YACXX_8_7965.sorted.filtered_peak_813
chr1	52082517	52083168	652	29.90	11.03535	3.76571	8.20266	C7Y8YACXX_8_7965.sorted.filtered_peak_814
chr1	52194786	52195859	1074	37.45	10.67962	3.24879	7.82856	C7Y8YACXX_8_7965.sorted.filtered_peak_815
chr1	52343970	52345087	1118	62.81	22.43032	4.01558	19.02228	C7Y8YACXX_8_7965.sorted.filtered_peak_816
chr1	52362420	52362770	351	15.20	4.96310	2.99579	2.48957	C7Y8YACXX_8_7965.sorted.filtered_peak_817
chr1	52498694	52499772	1079	23.71	6.79107	2.99984	4.18710	C7Y8YACXX_8_7965.sorted.filtered_peak_818
chr1	52520809	52521434	626	32.49	5.53633	2.31099	2.99598	C7Y8YACXX_8_7965.sorted.filtered_peak_819
chr1	52521636	52522776	1141	38.41	8.47413	2.75569	5.73287	C7Y8YACXX_8_7965.sorted.filtered_peak_820
chr1	52605687	52606074	388	15.49	3.97643	2.54624	1.62234	C7Y8YACXX_8_7965.sorted.filtered_peak_821
chr1	52831267	52832565	1299	61.72	21.17124	3.69909	17.85083	C7Y8YACXX_8_7965.sorted.filtered_peak_822
chr1	52869744	52870812	1069	41.35	13.14391	3.59388	10.16340	C7Y8YACXX_8_7965.sorted.filtered_peak_823
chr1	52889598	52890182	585	22.16	6.79617	3.15743	4.16225	C7Y8YACXX_8_7965.sorted.filtered_peak_824
chr1	52989057	52989524	468	12.93	3.81792	2.64943	1.47936	C7Y8YACXX_8_7965.sorted.filtered_peak_825
chr1	53017916	53019411	1496	29.86	7.29495	2.82401	4.64055	C7Y8YACXX_8_7965.sorted.filtered_peak_826
chr1	53102727	53103395	669	27.35	7.76395	3.11818	5.06263	C7Y8YACXX_8_7965.sorted.filtered_peak_827
chr1	53151869	53152145	277	21.82	8.50477	3.83926	5.75765	C7Y8YACXX_8_7965.sorted.filtered_peak_828
chr1	53163850	53164366	517	23.50	5.12775	2.52657	2.63189	C7Y8YACXX_8_7965.sorted.filtered_peak_829
chr1	53168599	53169329	731	36.17	12.63792	3.82344	9.68980	C7Y8YACXX_8_7965.sorted.filtered_peak_830
chr1	53191789	53192635	847	37.74	12.14653	3.56866	9.22224	C7Y8YACXX_8_7965.sorted.filtered_peak_831
chr1	53308432	53308930	499	14.67	4.72326	2.92773	2.28558	C7Y8YACXX_8_7965.sorted.filtered_peak_832
chr1	53387299	53387638	340	23.15	8.68509	3.73751	5.94625	C7Y8YACXX_8_7965.sorted.filtered_peak_833
chr1	53392816	53393441	626	21.05	6.17530	3.00543	3.59823	C7Y8YACXX_8_7965.sorted.filtered_peak_834
chr1	53480393	53480812	420	23.17	9.41101	4.01301	6.61453	C7Y8YACXX_8_7965.sorted.filtered_peak_835
chr1	53662026	53662683	658	31.36	9.38930	3.21699	6.64609	C7Y8YACXX_8_7965.sorted.filtered_peak_836
chr1	53685775	53686629	855	49.75	16.15259	3.71694	13.04699	C7Y8YACXX_8_7965.sorted.filtered_peak_837
chr1	53703872	53704646	775	37.42	12.23486	3.64869	9.29389	C7Y8YACXX_8_7965.sorted.filtered_peak_838
chr1	53791602	53792386	785	44.88	9.18983	2.68608	6.40155	C7Y8YACXX_8_7965.sorted.filtered_peak_839
chr1	53792857	53793129	273	35.67	5.22426	2.15468	2.72198	C7Y8YACXX_8_7965.sorted.filtered_peak_840
chr1	53793324	53794068	745	36.84	5.88107	2.24721	3.34406	C7Y8YACXX_8_7965.sorted.filtered_peak_841
chr1	53878929	53879650	722	20.92	5.04323	2.62018	2.57009	C7Y8YACXX_8_7965.sorted.filtered_peak_842
chr1	54231464	54231857	394	17.61	3.99451	2.42830	1.64636	C7Y8YACXX_8_7965.sorted.filtered_peak_843
chr1	54248773	54249022	250	13.14	3.92739	2.69001	1.56528	C7Y8YACXX_8_7965.sorted.filtered_peak_844
chr1	54303507	54304524	1018	51.91	19.74969	4.30123	16.46778	C7Y8YACXX_8_7965.sorted.filtered_peak_845
chr1	54355099	54356131	1033	28.93	7.25637	2.85547	4.60625	C7Y8YACXX_8_7965.sorted.filtered_peak_846
chr1	54410860	54412233	1374	75.47	22.75594	3.64746	19.33929	C7Y8YACXX_8_7965.sorted.filtered_peak_847
chr1	54518349	54519658	1310	64.21	21.84672	3.83620	18.46217	C7Y8YACXX_8_7965.sorted.filtered_peak_848
chr1	54665437	54666200	764	32.13	12.00899	3.85318	9.12121	C7Y8YACXX_8_7965.sorted.filtered_peak_849
chr1	54695237	54695624	388	16.50	4.17262	2.56246	1.78716	C7Y8YACXX_8_7965.sorted.filtered_peak_850
chr1	54872575	54873458	884	41.50	8.77311	2.67243	6.02869	C7Y8YACXX_8_7965.sorted.filtered_peak_851
chr1	54953769	54955353	1585	30.86	7.17060	2.72683	4.53535	C7Y8YACXX_8_7965.sorted.filtered_peak_852
chr1	55007905	55008438	534	17.33	4.88998	2.80142	2.41725	C7Y8YACXX_8_7965.sorted.filtered_peak_853
chr1	55181121	55181844	724	28.96	9.24098	3.42153	6.46303	C7Y8YACXX_8_7965.sorted.filtered_peak_854
chr1	55229955	55230763	809	50.35	17.39805	3.84470	14.25746	C7Y8YACXX_8_7965.sorted.filtered_peak_855
chr1	55266740	55267350	611	24.65	6.45756	2.86899	3.85698	C7Y8YACXX_8_7965.sorted.filtered_peak_856
chr1	55352528	55353354	827	22.38	4.67226	2.43253	2.22960	C7Y8YACXX_8_7965.sorted.filtered_peak_857
chr1	55461909	55462279	371	22.15	6.18617	2.94360	3.60050	C7Y8YACXX_8_7965.sorted.filtered_peak_858
chr1	55593671	55594057	387	16.79	4.52991	2.68722	2.10157	C7Y8YACXX_8_7965.sorted.filtered_peak_859
chr1	55606183	55606592	410	22.72	6.76734	3.10840	4.13639	C7Y8YACXX_8_7965.sorted.filtered_peak_860
chr1	55616897	55617196	300	16.49	4.70683	2.77713	2.26245	C7Y8YACXX_8_7965.sorted.filtered_peak_861
chr1	55680900	55681384	485	35.58	10.09167	3.21900	7.27784	C7Y8YACXX_8_7965.sorted.filtered_peak_862
chr1	59011628	59012884	1257	41.42	12.22097	3.27921	9.33136	C7Y8YACXX_8_7965.sorted.filtered_peak_863
chr1	59165013	59165962	950	20.67	6.43042	3.11550	3.83931	C7Y8YACXX_8_7965.sorted.filtered_peak_864
chr1	59183721	59184415	695	25.34	8.13625	3.38087	5.40916	C7Y8YACXX_8_7965.sorted.filtered_peak_865
chr1	59220717	59221441	725	22.65	6.09590	2.89325	3.50848	C7Y8YACXX_8_7965.sorted.filtered_peak_866
chr1	59249272	59250838	1567	72.02	15.36101	2.78010	12.30056	C7Y8YACXX_8_7965.sorted.filtered_peak_867
chr1	59278755	59279049	295	28.70	4.81758	2.24500	2.35518	C7Y8YACXX_8_7965.sorted.filtered_peak_868
chr1	59280902	59281467	566	30.29	5.18174	2.28582	2.68254	C7Y8YACXX_8_7965.sorted.filtered_peak_869
chr1	59281702	59282397	696	29.98	5.23009	2.31035	2.72436	C7Y8YACXX_8_7965.sorted.filtered_peak_870
chr1	59323789	59324226	438	15.94	4.50541	2.74438	2.06944	C7Y8YACXX_8_7965.sorted.filtered_peak_871
chr1	59368978	59370013	1036	31.41	7.66850	2.84590	4.98977	C7Y8YACXX_8_7965.sorted.filtered_peak_872
chr1	59388065	59388314	250	19.58	5.92349	3.02344	3.36926	C7Y8YACXX_8_7965.sorted.filtered_peak_873
chr1	59398840	59399261	422	18.12	4.14665	2.46221	1.76516	C7Y8YACXX_8_7965.sorted.filtered_peak_874
chr1	59407338	59408047	710	29.96	8.49400	3.16025	5.74920	C7Y8YACXX_8_7965.sorted.filtered_peak_875
chr1	59434056	59434566	511	22.68	5.78675	2.77897	3.23034	C7Y8YACXX_8_7965.sorted.filtered_peak_876
chr1	59485808	59486195	388	26.86	8.66475	3.38572	5.93403	C7Y8YACXX_8_7965.sorted.filtered_peak_877
chr1	59510564	59510986	423	18.88	4.15183	2.42368	1.76960	C7Y8YACXX_8_7965.sorted.filtered_peak_878
chr1	59536925	59537206	282	15.94	4.22832	2.61791	1.85156	C7Y8YACXX_8_7965.sorted.filtered_peak_879
chr1	59762147	59763010	864	41.61	10.96531	3.10756	8.10820	C7Y8YACXX_8_7965.sorted.filtered_peak_880
chr1	60036165	60036530	366	22.60	7.16813	3.23360	4.52220	C7Y8YACXX_8_7965.sorted.filtered_peak_881
chr1	60162818	60163291	474	17.73	3.90419	2.39272	1.55070	C7Y8YACXX_8_7965.sorted.filtered_peak_882
chr1	60280352	60280820	469	15.05	4.43658	2.76911	2.02605	C7Y8YACXX_8_7965.sorted.filtered_peak_883
chr1	61508502	61509320	819	17.08	4.62620	2.70615	2.18754	C7Y8YACXX_8_7965.sorted.filtered_peak_884
chr1	61515574	61516181	608	27.10	6.86758	2.86339	4.23017	C7Y8YACXX_8_7965.sorted.filtered_peak_885
chr1	61522470	61522719	250	17.43	3.56204	2.27632	1.27049	C7Y8YACXX_8_7965.sorted.filtered_peak_886
chr1	61542316	61544057	1742	45.16	10.14239	2.77634	7.34410	C7Y8YACXX_8_7965.sorted.filtered_peak_887
chr1	61736568	61737024	457	20.95	5.06830	2.62846	2.58886	C7Y8YACXX_8_7965.sorted.filtered_peak_888
chr1	61742857	61743106	250	17.13	3.84098	2.39722	1.50621	C7Y8YACXX_8_7965.sorted.filtered_peak_889
chr1	61797872	61798185	314	17.61	5.87715	3.18099	3.31919	C7Y8YACXX_8_7965.sorted.filtered_peak_890
chr1	61918772	61919391	620	23.81	6.89869	3.08197	4.25384	C7Y8YACXX_8_7965.sorted.filtered_peak_891
chr1	62190363	62191259	897	33.85	12.95596	4.12975	9.98488	C7Y8YACXX_8_7965.sorted.filtered_peak_892
chr1	62207845	62208362	518	13.78	4.09353	2.72121	1.71492	C7Y8YACXX_8_7965.sorted.filtered_peak_893
chr1	62248533	62248789	257	14.77	4.36696	2.76804	1.94912	C7Y8YACXX_8_7965.sorted.filtered_peak_894
chr1	62664474	62664806	333	14.39	4.64712	2.92188	2.20484	C7Y8YACXX_8_7965.sorted.filtered_peak_895
chr1	62737630	62737905	276	18.87	6.07437	3.16430	3.48858	C7Y8YACXX_8_7965.sorted.filtered_peak_896
chr1	62901598	62902816	1219	70.32	21.17595	3.57090	17.83852	C7Y8YACXX_8_7965.sorted.filtered_peak_897
chr1	62916062	62916548	487	14.81	3.86515	2.54314	1.51769	C7Y8YACXX_8_7965.sorted.filtered_peak_898
chr1	63153973	63154236	264	20.23	5.54006	2.84485	3.00945	C7Y8YACXX_8_7965.sorted.filtered_peak_899
chr1	63249296	63250360	1065	41.93	15.40288	3.95131	12.36281	C7Y8YACXX_8_7965.sorted.filtered_peak_900
chr1	63577872	63578321	450	16.14	4.37323	2.66761	1.96893	C7Y8YACXX_8_7965.sorted.filtered_peak_901
chr1	63832785	63833727	943	38.25	12.45972	3.64624	9.51732	C7Y8YACXX_8_7965.sorted.filtered_peak_902
chr1	63988526	63989543	1018	39.33	12.78649	3.60012	9.83920	C7Y8YACXX_8_7965.sorted.filtered_peak_903
chr1	64058901	64060237	1337	28.94	8.97334	3.26313	6.25056	C7Y8YACXX_8_7965.sorted.filtered_peak_904
chr1	64116840	64117238	399	16.77	6.09295	3.35583	3.51148	C7Y8YACXX_8_7965.sorted.filtered_peak_905
chr1	65211109	65211358	250	18.77	5.57117	2.97162	3.02552	C7Y8YACXX_8_7965.sorted.filtered_peak_906
chr1	65329699	65330199	501	30.42	10.98300	3.84485	8.10754	C7Y8YACXX_8_7965.sorted.filtered_peak_907
chr1	65342885	65343151	267	17.79	4.83112	2.73673	2.37395	C7Y8YACXX_8_7965.sorted.filtered_peak_908
chr1	65431311	65432645	1335	45.71	10.74379	2.90000	7.89503	C7Y8YACXX_8_7965.sorted.filtered_peak_909
chr1	65532418	65533070	653	32.77	6.70877	2.57188	4.08128	C7Y8YACXX_8_7965.sorted.filtered_peak_910
chr1	65541215	65541464	250	16.88	5.06001	2.90313	2.56913	C7Y8YACXX_8_7965.sorted.filtered_peak_911
chr1	65614215	65614951	737	19.87	4.63047	2.53432	2.20093	C7Y8YACXX_8_7965.sorted.filtered_peak_912
chr1	65719717	65720790	1074	24.78	6.38601	2.83183	3.79907	C7Y8YACXX_8_7965.sorted.filtered_peak_913
chr1	65885571	65887079	1509	55.56	17.05729	3.59567	13.89914	C7Y8YACXX_8_7965.sorted.filtered_peak_914
chr1	66153436	66153730	295	16.13	5.31432	3.08320	2.79171	C7Y8YACXX_8_7965.sorted.filtered_peak_915
chr1	66277664	66278258	595	39.08	14.18836	3.96545	11.17313	C7Y8YACXX_8_7965.sorted.filtered_peak_916
chr1	66295928	66296527	600	33.29	11.06703	3.61484	8.19680	C7Y8YACXX_8_7965.sorted.filtered_peak_917
chr1	66556817	66557133	317	13.51	4.04136	2.71474	1.67464	C7Y8YACXX_8_7965.sorted.filtered_peak_918
chr1	66648245	66648579	335	20.21	6.97112	3.39218	4.32457	C7Y8YACXX_8_7965.sorted.filtered_peak_919
chr1	66740823	66741094	272	23.39	5.00460	2.50473	2.50815	C7Y8YACXX_8_7965.sorted.filtered_peak_920
chr1	66741900	66742304	405	23.85	5.38681	2.58907	2.86980	C7Y8YACXX_8_7965.sorted.filtered_peak_921
chr1	66766795	66767145	351	18.28	4.46778	2.57144	2.04431	C7Y8YACXX_8_7965.sorted.filtered_peak_922
chr1	66796192	66796806	615	35.78	7.20269	2.56826	4.54894	C7Y8YACXX_8_7965.sorted.filtered_peak_923
chr1	66801587	66802183	597	41.63	8.97103	2.74398	6.20111	C7Y8YACXX_8_7965.sorted.filtered_peak_924
chr1	66815635	66816159	525	24.80	4.26353	2.22050	1.86138	C7Y8YACXX_8_7965.sorted.filtered_peak_925
chr1	66840216	66840787	572	21.41	4.43980	2.40692	2.01408	C7Y8YACXX_8_7965.sorted.filtered_peak_926
chr1	66865632	66865927	296	17.42	4.07972	2.47240	1.70695	C7Y8YACXX_8_7965.sorted.filtered_peak_927
chr1	66902122	66902629	508	16.46	4.32538	2.63303	1.91289	C7Y8YACXX_8_7965.sorted.filtered_peak_928
chr1	66911846	66912345	500	17.28	4.10152	2.49393	1.71548	C7Y8YACXX_8_7965.sorted.filtered_peak_929
chr1	67235355	67235632	278	17.03	4.67688	2.73304	2.23189	C7Y8YACXX_8_7965.sorted.filtered_peak_930
chr1	67390259	67391330	1072	61.72	17.78928	3.41349	14.61689	C7Y8YACXX_8_7965.sorted.filtered_peak_931
chr1	67395596	67396621	1026	50.80	11.40964	2.84968	8.51928	C7Y8YACXX_8_7965.sorted.filtered_peak_932
chr1	67518840	67520274	1435	30.85	7.97091	2.93226	5.28479	C7Y8YACXX_8_7965.sorted.filtered_peak_933
chr1	67614869	67615304	436	12.21	3.42466	2.51330	1.14860	C7Y8YACXX_8_7965.sorted.filtered_peak_934
chr1	67636567	67637338	772	23.37	6.00494	2.80405	3.43650	C7Y8YACXX_8_7965.sorted.filtered_peak_935
chr1	67659936	67660531	596	28.01	8.43604	3.18587	5.73953	C7Y8YACXX_8_7965.sorted.filtered_peak_936
chr1	67760509	67761153	645	17.31	5.09274	2.89133	2.59184	C7Y8YACXX_8_7965.sorted.filtered_peak_937
chr1	67773001	67773660	660	20.71	3.65576	2.17489	1.34637	C7Y8YACXX_8_7965.sorted.filtered_peak_938
chr1	67773965	67774254	290	24.15	5.29770	2.54780	2.78808	C7Y8YACXX_8_7965.sorted.filtered_peak_939
chr1	67798797	67799143	347	35.81	10.81555	3.41246	7.95013	C7Y8YACXX_8_7965.sorted.filtered_peak_940
chr1	67895210	67895624	415	31.25	4.22836	2.03472	1.83209	C7Y8YACXX_8_7965.sorted.filtered_peak_941
chr1	67896021	67896882	862	51.10	13.92688	3.24637	10.92091	C7Y8YACXX_8_7965.sorted.filtered_peak_942
chr1	68140226	68140706	481	16.90	3.95675	2.45664	1.59543	C7Y8YACXX_8_7965.sorted.filtered_peak_943
chr1	68150541	68151589	1049	49.04	15.08275	3.41748	12.04458	C7Y8YACXX_8_7965.sorted.filtered_peak_944
chr1	68151774	68152329	556	32.19	5.32223	2.25505	2.82474	C7Y8YACXX_8_7965.sorted.filtered_peak_945
chr1	68962461	68962989	529	19.78	5.35912	2.80698	2.84790	C7Y8YACXX_8_7965.sorted.filtered_peak_946
chr1	70670921	70671941	1021	39.06	12.02064	3.33990	9.15952	C7Y8YACXX_8_7965.sorted.filtered_peak_947
chr1	70686771	70687882	1112	34.83	10.18846	3.26817	7.37504	C7Y8YACXX_8_7965.sorted.filtered_peak_948
chr1	70693242	70693555	314	15.42	3.98946	2.55570	1.63590	C7Y8YACXX_8_7965.sorted.filtered_peak_949
chr1	70819654	70820865	1212	30.58	10.07178	3.49902	7.26814	C7Y8YACXX_8_7965.sorted.filtered_peak_950
chr1	70876379	70877243	865	45.74	17.31637	4.19079	14.14129	C7Y8YACXX_8_7965.sorted.filtered_peak_951
chr1	71224238	71224487	250	15.22	4.41340	2.75968	1.98838	C7Y8YACXX_8_7965.sorted.filtered_peak_952
chr1	71546145	71547220	1076	30.03	9.04890	3.23465	6.32092	C7Y8YACXX_8_7965.sorted.filtered_peak_953
chr1	72747807	72748170	364	18.16	3.93689	2.38148	1.58161	C7Y8YACXX_8_7965.sorted.filtered_peak_954
chr1	74663410	74664301	892	43.48	15.67171	3.95168	12.57838	C7Y8YACXX_8_7965.sorted.filtered_peak_955
chr1	74969909	74970174	266	14.60	4.76795	2.96806	2.29858	C7Y8YACXX_8_7965.sorted.filtered_peak_956
chr1	75198419	75199577	1159	31.70	8.68846	3.09702	5.93775	C7Y8YACXX_8_7965.sorted.filtered_peak_957
chr1	76189942	76190728	787	39.72	12.99233	3.61353	10.03991	C7Y8YACXX_8_7965.sorted.filtered_peak_958
chr1	76251621	76252422	802	29.17	9.35030	3.41950	6.57364	C7Y8YACXX_8_7965.sorted.filtered_peak_959
chr1	76489364	76490027	664	22.62	6.74578	3.08639	4.13321	C7Y8YACXX_8_7965.sorted.filtered_peak_960
chr1	76530917	76531166	250	13.59	4.18731	2.77569	1.79294	C7Y8YACXX_8_7965.sorted.filtered_peak_961
chr1	76540023	76540510	488	18.56	5.19145	2.81965	2.70404	C7Y8YACXX_8_7965.sorted.filtered_peak_962
chr1	76619822	76620593	772	19.95	5.50116	2.83204	2.98460	C7Y8YACXX_8_7965.sorted.filtered_peak_963
chr1	76760249	76760543	295	18.25	5.76813	3.08389	3.21158	C7Y8YACXX_8_7965.sorted.filtered_peak_964
chr1	77684619	77685314	696	21.25	6.40904	3.07185	3.81199	C7Y8YACXX_8_7965.sorted.filtered_peak_965
chr1	78148005	78149586	1582	51.72	13.80364	3.25821	10.78120	C7Y8YACXX_8_7965.sorted.filtered_peak_966
chr1	78224818	78225872	1055	26.80	7.51494	3.05620	4.84273	C7Y8YACXX_8_7965.sorted.filtered_peak_967
chr1	78244980	78245626	647	22.53	7.19414	3.26240	4.53698	C7Y8YACXX_8_7965.sorted.filtered_peak_968
chr1	78443971	78445456	1486	45.07	12.02244	3.07308	9.13469	C7Y8YACXX_8_7965.sorted.filtered_peak_969
chr1	78470067	78470901	835	36.91	11.39776	3.35093	8.54790	C7Y8YACXX_8_7965.sorted.filtered_peak_970
chr1	78580054	78580356	303	16.45	5.74948	3.23652	3.19712	C7Y8YACXX_8_7965.sorted.filtered_peak_971
chr1	79085089	79085530	442	23.09	3.76193	2.12570	1.43671	C7Y8YACXX_8_7965.sorted.filtered_peak_972
chr1	83974157	83974746	590	19.05	5.28271	2.81993	2.78617	C7Y8YACXX_8_7965.sorted.filtered_peak_973
chr1	84326374	84326626	253	15.19	4.51497	2.80280	2.08044	C7Y8YACXX_8_7965.sorted.filtered_peak_974
chr1	84360335	84360699	365	12.53	3.59381	2.57420	1.28491	C7Y8YACXX_8_7965.sorted.filtered_peak_975
chr1	84464695	84465250	556	22.28	7.05755	3.21443	4.42899	C7Y8YACXX_8_7965.sorted.filtered_peak_976
chr1	84543503	84544385	883	20.58	5.59756	2.84002	3.06118	C7Y8YACXX_8_7965.sorted.filtered_peak_977
chr1	84609830	84610248	419	27.04	8.14806	3.24639	5.42922	C7Y8YACXX_8_7965.sorted.filtered_peak_978
chr1	84764025	84764439	415	19.37	4.77334	2.62081	2.32172	C7Y8YACXX_8_7965.sorted.filtered_peak_979
chr1	84907974	84908315	342	19.36	8.01223	3.87301	5.31073	C7Y8YACXX_8_7965.sorted.filtered_peak_980
chr1	84944747	84945576	830	28.56	9.68175	3.58100	6.88213	C7Y8YACXX_8_7965.sorted.filtered_peak_981
chr1	84971106	84972700	1595	47.16	12.47058	3.12599	9.55349	C7Y8YACXX_8_7965.sorted.filtered_peak_982
chr1	85039328	85040554	1227	32.44	9.10014	3.13178	6.34108	C7Y8YACXX_8_7965.sorted.filtered_peak_983
chr1	85086279	85086919	641	25.00	8.17602	3.39242	5.46084	C7Y8YACXX_8_7965.sorted.filtered_peak_984
chr1	85155703	85156800	1098	42.93	12.61045	3.34641	9.66657	C7Y8YACXX_8_7965.sorted.filtered_peak_985
chr1	85215135	85215384	250	13.44	4.00647	2.70099	1.65559	C7Y8YACXX_8_7965.sorted.filtered_peak_986
chr1	85410430	85411273	844	30.32	9.96132	3.55245	7.13297	C7Y8YACXX_8_7965.sorted.filtered_peak_987
chr1	85438357	85438618	262	17.09	4.18688	2.53801	1.79609	C7Y8YACXX_8_7965.sorted.filtered_peak_988
chr1	85454326	85454804	479	15.34	4.40696	2.74239	1.99124	C7Y8YACXX_8_7965.sorted.filtered_peak_989
chr1	85462441	85463216	776	21.16	4.15220	2.31758	1.77694	C7Y8YACXX_8_7965.sorted.filtered_peak_990
chr1	85527747	85528300	554	27.55	10.93321	3.98408	8.10268	C7Y8YACXX_8_7965.sorted.filtered_peak_991
chr1	85666391	85667650	1260	20.06	4.76088	2.57896	2.30401	C7Y8YACXX_8_7965.sorted.filtered_peak_992
chr1	85725016	85725621	606	32.94	10.84937	3.52931	8.01150	C7Y8YACXX_8_7965.sorted.filtered_peak_993
chr1	85741789	85742766	978	50.29	16.77537	3.77694	13.64086	C7Y8YACXX_8_7965.sorted.filtered_peak_994
chr1	85763822	85764160	339	20.20	5.74144	2.92841	3.18626	C7Y8YACXX_8_7965.sorted.filtered_peak_995
chr1	86173773	86174411	639	29.28	10.34461	3.76751	7.49146	C7Y8YACXX_8_7965.sorted.filtered_peak_996
chr1	86861172	86862424	1253	27.53	8.00389	3.10293	5.32519	C7Y8YACXX_8_7965.sorted.filtered_peak_997
chr1	86895677	86895926	250	15.28	4.42794	2.75783	2.01029	C7Y8YACXX_8_7965.sorted.filtered_peak_998
chr1	87169595	87170904	1310	37.90	10.59645	3.19826	7.75747	C7Y8YACXX_8_7965.sorted.filtered_peak_999
chr1	87379503	87381176	1674	51.80	15.58340	3.37004	12.52445	C7Y8YACXX_8_7965.sorted.filtered_peak_1000
chr1	87597411	87597764	354	15.99	4.40488	2.69710	1.98130	C7Y8YACXX_8_7965.sorted.filtered_peak_1001
chr1	87794034	87794795	762	39.72	5.62080	2.13574	3.09264	C7Y8YACXX_8_7965.sorted.filtered_peak_1002
chr1	87796890	87797473	584	37.51	3.81855	1.83081	1.48722	C7Y8YACXX_8_7965.sorted.filtered_peak_1003
chr1	87869755	87870434	680	30.22	8.88911	3.21304	6.14762	C7Y8YACXX_8_7965.sorted.filtered_peak_1004
chr1	87901132	87901524	393	14.52	4.20117	2.71176	1.80407	C7Y8YACXX_8_7965.sorted.filtered_peak_1005
chr1	87916268	87916913	646	16.29	4.15640	2.57053	1.77111	C7Y8YACXX_8_7965.sorted.filtered_peak_1006
chr1	89149267	89150805	1539	50.78	15.17288	3.36302	12.11907	C7Y8YACXX_8_7965.sorted.filtered_peak_1007
chr1	89219576	89219835	260	12.41	3.52928	2.55006	1.23538	C7Y8YACXX_8_7965.sorted.filtered_peak_1008
chr1	89265949	89266363	415	12.69	3.58921	2.55935	1.30758	C7Y8YACXX_8_7965.sorted.filtered_peak_1009
chr1	89356548	89357679	1132	37.00	9.88778	3.00556	7.12009	C7Y8YACXX_8_7965.sorted.filtered_peak_1010
chr1	89458041	89458999	959	42.12	11.44258	3.22648	8.53937	C7Y8YACXX_8_7965.sorted.filtered_peak_1011
chr1	89488205	89488677	473	16.92	4.62615	2.71896	2.18693	C7Y8YACXX_8_7965.sorted.filtered_peak_1012
chr1	89555785	89556034	250	16.51	5.75389	3.24249	3.19586	C7Y8YACXX_8_7965.sorted.filtered_peak_1013
chr1	89591365	89592083	719	27.23	7.52578	3.03130	4.85591	C7Y8YACXX_8_7965.sorted.filtered_peak_1014
chr1	89740079	89740624	546	25.82	4.40846	2.22131	2.00123	C7Y8YACXX_8_7965.sorted.filtered_peak_1015
chr1	89744708	89745017	310	23.67	4.30982	2.26743	1.92099	C7Y8YACXX_8_7965.sorted.filtered_peak_1016
chr1	89752431	89752970	540	30.83	9.93773	3.49672	7.12259	C7Y8YACXX_8_7965.sorted.filtered_peak_1017
chr1	89760921	89761187	267	19.75	4.62860	2.55288	2.18233	C7Y8YACXX_8_7965.sorted.filtered_peak_1018
chr1	89776248	89776694	447	19.65	5.92479	3.02983	3.36662	C7Y8YACXX_8_7965.sorted.filtered_peak_1019
chr1	89823817	89824070	254	15.72	4.93266	2.94908	2.44815	C7Y8YACXX_8_7965.sorted.filtered_peak_1020
chr1	89989838	89991127	1290	30.39	8.02869	2.95637	5.34284	C7Y8YACXX_8_7965.sorted.filtered_peak_1021
chr1	90064474	90065033	560	15.00	3.85899	2.52427	1.51923	C7Y8YACXX_8_7965.sorted.filtered_peak_1022
chr1	90076316	90076643	328	22.63	3.61361	2.09629	1.31077	C7Y8YACXX_8_7965.sorted.filtered_peak_1023
chr1	90077391	90077640	250	25.59	5.18769	2.45775	2.68107	C7Y8YACXX_8_7965.sorted.filtered_peak_1024
chr1	90098114	90099273	1160	36.92	7.84768	2.63335	5.17184	C7Y8YACXX_8_7965.sorted.filtered_peak_1025
chr1	90123496	90123798	303	22.52	5.85500	2.81729	3.29232	C7Y8YACXX_8_7965.sorted.filtered_peak_1026
chr1	90185074	90185333	260	23.19	5.31432	2.61011	2.79173	C7Y8YACXX_8_7965.sorted.filtered_peak_1027
chr1	90204761	90205780	1020	31.18	8.83312	3.17739	6.07219	C7Y8YACXX_8_7965.sorted.filtered_peak_1028
chr1	90228487	90229078	592	19.83	5.21034	2.75157	2.71001	C7Y8YACXX_8_7965.sorted.filtered_peak_1029
chr1	90234403	90234854	452	13.71	3.56325	2.47843	1.28432	C7Y8YACXX_8_7965.sorted.filtered_peak_1030
chr1	90286424	90287647	1224	22.22	4.99046	2.53737	2.51700	C7Y8YACXX_8_7965.sorted.filtered_peak_1031
chr1	90308731	90309368	638	28.21	7.31691	2.91276	4.66017	C7Y8YACXX_8_7965.sorted.filtered_peak_1032
chr1	90336547	90337059	513	16.52	5.28682	2.99507	2.80927	C7Y8YACXX_8_7965.sorted.filtered_peak_1033
chr1	90460326	90461229	904	34.38	10.22773	3.31847	7.39951	C7Y8YACXX_8_7965.sorted.filtered_peak_1034
chr1	91316919	91317356	438	17.77	4.80368	2.73220	2.34398	C7Y8YACXX_8_7965.sorted.filtered_peak_1035
chr1	91486571	91488193	1623	41.91	10.83373	3.05283	7.98428	C7Y8YACXX_8_7965.sorted.filtered_peak_1036
chr1	91590214	91590692	479	14.67	3.64632	2.45613	1.34448	C7Y8YACXX_8_7965.sorted.filtered_peak_1037
chr1	91852685	91853232	548	237.23	196.85390	13.74145	190.85265	C7Y8YACXX_8_7965.sorted.filtered_peak_1038
chr1	91922673	91923095	423	12.44	3.52394	2.54500	1.24336	C7Y8YACXX_8_7965.sorted.filtered_peak_1039
chr1	91966079	91967177	1099	53.02	17.01834	3.72805	13.86228	C7Y8YACXX_8_7965.sorted.filtered_peak_1040
chr1	92014274	92015190	917	26.42	6.13267	2.68215	3.55264	C7Y8YACXX_8_7965.sorted.filtered_peak_1041
chr1	92021413	92022251	839	31.56	8.20240	2.98007	5.48753	C7Y8YACXX_8_7965.sorted.filtered_peak_1042
chr1	92112844	92113187	344	16.08	4.24336	2.62153	1.85097	C7Y8YACXX_8_7965.sorted.filtered_peak_1043
chr1	92150053	92150762	710	19.69	5.43378	2.82863	2.92964	C7Y8YACXX_8_7965.sorted.filtered_peak_1044
chr1	92162987	92163404	418	21.23	6.61320	3.15722	4.00103	C7Y8YACXX_8_7965.sorted.filtered_peak_1045
chr1	92269420	92270643	1224	38.68	10.16419	3.06940	7.34220	C7Y8YACXX_8_7965.sorted.filtered_peak_1046
chr1	92350477	92351872	1396	22.27	5.23379	2.60528	2.74746	C7Y8YACXX_8_7965.sorted.filtered_peak_1047
chr1	92361340	92361589	250	14.01	3.87561	2.59965	1.52811	C7Y8YACXX_8_7965.sorted.filtered_peak_1048
chr1	92413966	92414939	974	22.04	7.09419	3.25585	4.45344	C7Y8YACXX_8_7965.sorted.filtered_peak_1049
chr1	92545703	92546274	572	23.38	7.69385	3.35600	5.01010	C7Y8YACXX_8_7965.sorted.filtered_peak_1050
chr1	92763970	92764943	974	28.01	9.12887	3.44275	6.36717	C7Y8YACXX_8_7965.sorted.filtered_peak_1051
chr1	92781253	92781957	705	31.95	8.60723	3.03589	5.87660	C7Y8YACXX_8_7965.sorted.filtered_peak_1052
chr1	92788988	92789638	651	17.12	5.52009	3.06676	2.99663	C7Y8YACXX_8_7965.sorted.filtered_peak_1053
chr1	92831334	92832076	743	23.45	6.59139	2.98836	3.97665	C7Y8YACXX_8_7965.sorted.filtered_peak_1054
chr1	92876171	92876656	486	15.63	5.05327	3.00488	2.56233	C7Y8YACXX_8_7965.sorted.filtered_peak_1055
chr1	92925420	92925681	262	18.92	5.28905	2.85122	2.76977	C7Y8YACXX_8_7965.sorted.filtered_peak_1056
chr1	92930326	92930793	468	19.99	4.39854	2.45766	1.98229	C7Y8YACXX_8_7965.sorted.filtered_peak_1057
chr1	92950551	92950903	353	41.87	5.75353	2.12735	3.20504	C7Y8YACXX_8_7965.sorted.filtered_peak_1058
chr1	92951162	92952017	856	38.14	4.59810	1.97754	2.15570	C7Y8YACXX_8_7965.sorted.filtered_peak_1059
chr1	93002550	93003318	769	25.28	6.43701	2.79256	3.87263	C7Y8YACXX_8_7965.sorted.filtered_peak_1060
chr1	93003564	93004078	515	21.74	4.06457	2.26837	1.69684	C7Y8YACXX_8_7965.sorted.filtered_peak_1061
chr1	93010312	93010561	250	15.93	4.49216	2.74018	2.05694	C7Y8YACXX_8_7965.sorted.filtered_peak_1062
chr1	93028971	93029433	463	24.53	8.21700	3.44743	5.49592	C7Y8YACXX_8_7965.sorted.filtered_peak_1063
chr1	93040600	93040943	344	22.58	3.84932	2.17040	1.51395	C7Y8YACXX_8_7965.sorted.filtered_peak_1064
chr1	93049341	93049763	423	29.89	6.99901	2.75143	4.35875	C7Y8YACXX_8_7965.sorted.filtered_peak_1065
chr1	93249810	93251118	1309	17.01	4.75541	2.76363	2.30657	C7Y8YACXX_8_7965.sorted.filtered_peak_1066
chr1	93297329	93298263	935	48.90	16.83628	3.81543	13.71065	C7Y8YACXX_8_7965.sorted.filtered_peak_1067
chr1	93324396	93325041	646	20.17	5.54242	2.84815	3.01198	C7Y8YACXX_8_7965.sorted.filtered_peak_1068
chr1	93336174	93336439	266	13.78	4.28547	2.81085	1.87303	C7Y8YACXX_8_7965.sorted.filtered_peak_1069
chr1	93342956	93343670	715	19.73	6.37210	3.18209	3.77903	C7Y8YACXX_8_7965.sorted.filtered_peak_1070
chr1	93348443	93348879	437	15.94	4.48471	2.73245	2.05877	C7Y8YACXX_8_7965.sorted.filtered_peak_1071
chr1	93426036	93427594	1559	34.46	5.57664	2.26043	3.03870	C7Y8YACXX_8_7965.sorted.filtered_peak_1072
chr1	93427844	93428176	333	35.53	6.67646	2.47601	4.04673	C7Y8YACXX_8_7965.sorted.filtered_peak_1073
chr1	93446739	93447121	383	34.47	12.57307	3.93929	9.62396	C7Y8YACXX_8_7965.sorted.filtered_peak_1074
chr1	93456317	93456769	453	26.25	8.28020	3.33998	5.55589	C7Y8YACXX_8_7965.sorted.filtered_peak_1075
chr1	93487212	93487461	250	15.03	4.10930	2.63599	1.72786	C7Y8YACXX_8_7965.sorted.filtered_peak_1076
chr1	93507787	93508317	531	18.80	5.42298	2.88842	2.91058	C7Y8YACXX_8_7965.sorted.filtered_peak_1077
chr1	93527827	93528117	291	15.37	5.03397	3.02344	2.54277	C7Y8YACXX_8_7965.sorted.filtered_peak_1078
chr1	93544103	93545066	964	32.04	8.24487	2.93493	5.54663	C7Y8YACXX_8_7965.sorted.filtered_peak_1079
chr1	93645167	93647025	1859	56.35	14.66711	3.13876	11.61774	C7Y8YACXX_8_7965.sorted.filtered_peak_1080
chr1	93685083	93685669	587	19.05	6.08153	3.12142	3.52243	C7Y8YACXX_8_7965.sorted.filtered_peak_1081
chr1	93810934	93812363	1430	38.29	9.38660	2.84595	6.64401	C7Y8YACXX_8_7965.sorted.filtered_peak_1082
chr1	94147084	94147536	453	16.57	3.66895	2.35969	1.35252	C7Y8YACXX_8_7965.sorted.filtered_peak_1083
chr1	94224428	94224878	451	27.83	8.36164	3.23983	5.64157	C7Y8YACXX_8_7965.sorted.filtered_peak_1084
chr1	94311625	94312435	811	31.73	5.44192	2.29795	2.92990	C7Y8YACXX_8_7965.sorted.filtered_peak_1085
chr1	94312652	94313629	978	39.32	9.38156	2.87640	6.60291	C7Y8YACXX_8_7965.sorted.filtered_peak_1086
chr1	94344010	94345075	1066	31.76	9.86433	3.36089	7.05777	C7Y8YACXX_8_7965.sorted.filtered_peak_1087
chr1	94374437	94375549	1113	31.62	9.56933	3.25313	6.81806	C7Y8YACXX_8_7965.sorted.filtered_peak_1088
chr1	94483019	94483386	368	20.00	4.90819	2.63234	2.43842	C7Y8YACXX_8_7965.sorted.filtered_peak_1089
chr1	94883456	94884362	907	50.51	16.41367	3.72714	13.28663	C7Y8YACXX_8_7965.sorted.filtered_peak_1090
chr1	95067858	95068278	421	19.45	5.36136	2.83514	2.84388	C7Y8YACXX_8_7965.sorted.filtered_peak_1091
chr1	95319954	95320493	540	16.52	4.87859	2.84990	2.41228	C7Y8YACXX_8_7965.sorted.filtered_peak_1092
chr1	95508970	95509308	339	17.64	6.07084	3.23469	3.50824	C7Y8YACXX_8_7965.sorted.filtered_peak_1093
chr1	95538095	95538910	816	43.83	16.74265	4.24883	13.59346	C7Y8YACXX_8_7965.sorted.filtered_peak_1094
chr1	95545816	95546145	330	15.30	4.30488	2.70119	1.90089	C7Y8YACXX_8_7965.sorted.filtered_peak_1095
chr1	95699356	95700101	746	35.71	13.04641	4.03516	10.05542	C7Y8YACXX_8_7965.sorted.filtered_peak_1096
chr1	97187162	97188285	1124	35.33	12.13492	3.68082	9.23012	C7Y8YACXX_8_7965.sorted.filtered_peak_1097
chr1	97310839	97311121	283	14.67	4.32595	2.75467	1.91885	C7Y8YACXX_8_7965.sorted.filtered_peak_1098
chr1	98386299	98387141	843	33.87	9.00492	3.07353	6.23572	C7Y8YACXX_8_7965.sorted.filtered_peak_1099
chr1	98407793	98408420	628	19.76	6.02155	3.03367	3.46497	C7Y8YACXX_8_7965.sorted.filtered_peak_1100
chr1	98511385	98511768	384	17.50	4.52074	2.64084	2.09695	C7Y8YACXX_8_7965.sorted.filtered_peak_1101
chr1	98789377	98789811	435	17.64	5.39179	2.98326	2.86547	C7Y8YACXX_8_7965.sorted.filtered_peak_1102
chr1	98854055	98854434	380	20.07	5.36415	2.78801	2.85849	C7Y8YACXX_8_7965.sorted.filtered_peak_1103
chr1	98871140	98871657	518	21.18	5.43436	2.73634	2.92564	C7Y8YACXX_8_7965.sorted.filtered_peak_1104
chr1	99259838	99260164	327	18.39	5.71259	3.04145	3.17082	C7Y8YACXX_8_7965.sorted.filtered_peak_1105
chr1	99336896	99337744	849	26.56	9.39800	3.61990	6.62794	C7Y8YACXX_8_7965.sorted.filtered_peak_1106
chr1	99970036	99970285	250	12.26	3.45154	2.52298	1.17026	C7Y8YACXX_8_7965.sorted.filtered_peak_1107
chr1	100232029	100232339	311	13.90	4.23708	2.77243	1.85285	C7Y8YACXX_8_7965.sorted.filtered_peak_1108
chr1	100250041	100250615	575	16.11	3.90601	2.47857	1.55605	C7Y8YACXX_8_7965.sorted.filtered_peak_1109
chr1	100315337	100316146	810	21.49	6.90137	3.23201	4.27693	C7Y8YACXX_8_7965.sorted.filtered_peak_1110
chr1	100435074	100436345	1272	22.38	6.70974	3.05681	4.11518	C7Y8YACXX_8_7965.sorted.filtered_peak_1111
chr1	100494269	100494633	365	23.59	9.26434	3.90070	6.49132	C7Y8YACXX_8_7965.sorted.filtered_peak_1112
chr1	100503391	100504589	1199	32.14	7.17588	2.71199	4.51198	C7Y8YACXX_8_7965.sorted.filtered_peak_1113
chr1	100598010	100599089	1080	47.88	14.53627	3.43226	11.51685	C7Y8YACXX_8_7965.sorted.filtered_peak_1114
chr1	100715004	100715777	774	28.18	9.00962	3.37568	6.26550	C7Y8YACXX_8_7965.sorted.filtered_peak_1115
chr1	100731146	100732313	1168	37.42	11.94713	3.49337	9.04336	C7Y8YACXX_8_7965.sorted.filtered_peak_1116
chr1	100816787	100818335	1549	39.32	8.70383	2.71941	5.97639	C7Y8YACXX_8_7965.sorted.filtered_peak_1117
chr1	100865883	100866211	329	26.97	8.60887	3.38051	5.87055	C7Y8YACXX_8_7965.sorted.filtered_peak_1118
chr1	100880227	100880586	360	18.18	4.85754	2.72305	2.40220	C7Y8YACXX_8_7965.sorted.filtered_peak_1119
chr1	100905512	100906107	596	34.50	9.11915	3.07635	6.33930	C7Y8YACXX_8_7965.sorted.filtered_peak_1120
chr1	100996469	100997023	555	21.71	5.85942	2.83934	3.32085	C7Y8YACXX_8_7965.sorted.filtered_peak_1121
chr1	101360757	101361126	370	27.14	5.33620	2.42969	2.83046	C7Y8YACXX_8_7965.sorted.filtered_peak_1122
chr1	101361325	101362598	1274	30.83	7.18050	2.70566	4.56326	C7Y8YACXX_8_7965.sorted.filtered_peak_1123
chr1	101392816	101393341	526	21.65	6.41623	3.03879	3.83088	C7Y8YACXX_8_7965.sorted.filtered_peak_1124
chr1	101415106	101415408	303	17.70	6.77462	3.55679	4.14233	C7Y8YACXX_8_7965.sorted.filtered_peak_1125
chr1	101490823	101491653	831	24.08	6.25936	2.83871	3.67900	C7Y8YACXX_8_7965.sorted.filtered_peak_1126
chr1	101547127	101547912	786	18.14	4.90685	2.73863	2.45412	C7Y8YACXX_8_7965.sorted.filtered_peak_1127
chr1	101555290	101555631	342	13.15	3.77687	2.61812	1.45189	C7Y8YACXX_8_7965.sorted.filtered_peak_1128
chr1	101577423	101578167	745	21.73	6.79759	3.15025	4.19584	C7Y8YACXX_8_7965.sorted.filtered_peak_1129
chr1	101588104	101588388	285	18.27	5.26280	2.88900	2.74395	C7Y8YACXX_8_7965.sorted.filtered_peak_1130
chr1	101593906	101594210	305	16.86	4.53682	2.69239	2.09930	C7Y8YACXX_8_7965.sorted.filtered_peak_1131
chr1	101644627	101645052	426	17.85	5.27653	2.90548	2.77682	C7Y8YACXX_8_7965.sorted.filtered_peak_1132
chr1	101664653	101665194	542	14.51	4.13763	2.67850	1.76116	C7Y8YACXX_8_7965.sorted.filtered_peak_1133
chr1	101701673	101702579	907	31.78	4.82345	2.14813	2.37704	C7Y8YACXX_8_7965.sorted.filtered_peak_1134
chr1	101723324	101723938	615	21.07	6.39314	3.10729	3.78354	C7Y8YACXX_8_7965.sorted.filtered_peak_1135
chr1	101774830	101775625	796	27.25	6.03662	2.62685	3.45923	C7Y8YACXX_8_7965.sorted.filtered_peak_1136
chr1	101836818	101837127	310	15.46	4.38675	2.72003	1.98178	C7Y8YACXX_8_7965.sorted.filtered_peak_1137
chr1	102033280	102033682	403	12.37	3.44341	2.50991	1.19646	C7Y8YACXX_8_7965.sorted.filtered_peak_1138
chr1	104067872	104068942	1071	44.96	13.01450	3.33139	10.05062	C7Y8YACXX_8_7965.sorted.filtered_peak_1139
chr1	107599156	107600153	998	20.79	5.84959	2.90209	3.30597	C7Y8YACXX_8_7965.sorted.filtered_peak_1140
chr1	108506346	108506595	250	18.43	4.39686	2.54210	1.97790	C7Y8YACXX_8_7965.sorted.filtered_peak_1141
chr1	108507177	108507460	284	19.19	4.91610	2.68290	2.44711	C7Y8YACXX_8_7965.sorted.filtered_peak_1142
chr1	108668165	108668467	303	15.14	4.39757	2.75407	1.98566	C7Y8YACXX_8_7965.sorted.filtered_peak_1143
chr1	108742153	108743294	1142	27.48	7.31286	2.93254	4.67019	C7Y8YACXX_8_7965.sorted.filtered_peak_1144
chr1	109102316	109103354	1039	37.44	9.20251	2.88776	6.45378	C7Y8YACXX_8_7965.sorted.filtered_peak_1145
chr1	109133550	109133977	428	25.93	8.91841	3.54645	6.17124	C7Y8YACXX_8_7965.sorted.filtered_peak_1146
chr1	109188951	109189915	965	40.79	12.93773	3.49235	10.01785	C7Y8YACXX_8_7965.sorted.filtered_peak_1147
chr1	109203563	109204175	613	36.65	12.53326	3.81731	9.57200	C7Y8YACXX_8_7965.sorted.filtered_peak_1148
chr1	109234547	109235971	1425	45.03	11.83081	3.10206	8.94222	C7Y8YACXX_8_7965.sorted.filtered_peak_1149
chr1	109246197	109246918	722	20.57	4.88775	2.59697	2.41810	C7Y8YACXX_8_7965.sorted.filtered_peak_1150
chr1	109288975	109289980	1006	45.37	14.61414	3.54284	11.59863	C7Y8YACXX_8_7965.sorted.filtered_peak_1151
chr1	109419319	109420294	976	29.57	9.16141	3.33323	6.40340	C7Y8YACXX_8_7965.sorted.filtered_peak_1152
chr1	109440750	109440999	250	14.77	4.37054	2.76955	1.95205	C7Y8YACXX_8_7965.sorted.filtered_peak_1153
chr1	109499305	109499976	672	28.94	11.14617	3.94977	8.28746	C7Y8YACXX_8_7965.sorted.filtered_peak_1154
chr1	109505585	109506297	713	41.74	16.25911	4.27881	13.13544	C7Y8YACXX_8_7965.sorted.filtered_peak_1155
chr1	109583966	109585350	1385	39.30	13.05108	3.53587	10.12296	C7Y8YACXX_8_7965.sorted.filtered_peak_1156
chr1	109610426	109610727	302	12.62	3.64450	2.59101	1.32965	C7Y8YACXX_8_7965.sorted.filtered_peak_1157
chr1	109618379	109618948	570	30.46	13.74041	4.69610	10.73686	C7Y8YACXX_8_7965.sorted.filtered_peak_1158
chr1	109633098	109634119	1022	34.23	11.65988	3.67204	8.75871	C7Y8YACXX_8_7965.sorted.filtered_peak_1159
chr1	109642432	109643371	940	43.11	15.39575	4.03272	12.29957	C7Y8YACXX_8_7965.sorted.filtered_peak_1160
chr1	109655310	109655680	371	23.83	5.81030	2.72095	3.25576	C7Y8YACXX_8_7965.sorted.filtered_peak_1161
chr1	109656356	109656804	449	24.53	6.53425	2.89794	3.93676	C7Y8YACXX_8_7965.sorted.filtered_peak_1162
chr1	109704837	109705343	507	24.80	8.14692	3.39964	5.43609	C7Y8YACXX_8_7965.sorted.filtered_peak_1163
chr1	109756157	109757567	1411	40.98	10.20417	2.96678	7.39005	C7Y8YACXX_8_7965.sorted.filtered_peak_1164
chr1	109792054	109792455	402	15.82	4.01264	2.54287	1.64601	C7Y8YACXX_8_7965.sorted.filtered_peak_1165
chr1	109825453	109826333	881	36.38	13.47382	3.98490	10.49707	C7Y8YACXX_8_7965.sorted.filtered_peak_1166
chr1	109940518	109940898	381	16.21	3.92283	2.48006	1.57066	C7Y8YACXX_8_7965.sorted.filtered_peak_1167
chr1	109967803	109969518	1716	35.36	9.94613	3.11377	7.16875	C7Y8YACXX_8_7965.sorted.filtered_peak_1168
chr1	110026096	110026972	877	57.45	15.38334	3.28355	12.29685	C7Y8YACXX_8_7965.sorted.filtered_peak_1169
chr1	110036215	110037099	885	36.94	9.33923	2.94990	6.57646	C7Y8YACXX_8_7965.sorted.filtered_peak_1170
chr1	110044717	110045428	712	23.03	5.62940	2.70514	3.09597	C7Y8YACXX_8_7965.sorted.filtered_peak_1171
chr1	110052216	110052545	330	17.97	4.66653	2.66881	2.22246	C7Y8YACXX_8_7965.sorted.filtered_peak_1172
chr1	110074961	110075800	840	18.22	4.50360	2.58390	2.08244	C7Y8YACXX_8_7965.sorted.filtered_peak_1173
chr1	110090698	110091771	1074	35.66	9.23738	2.93438	6.50375	C7Y8YACXX_8_7965.sorted.filtered_peak_1174
chr1	110163435	110163861	427	34.65	8.10252	2.80657	5.39094	C7Y8YACXX_8_7965.sorted.filtered_peak_1175
chr1	110186091	110186470	380	14.15	3.62872	2.48093	1.32433	C7Y8YACXX_8_7965.sorted.filtered_peak_1176
chr1	110198371	110199043	673	16.07	4.86201	2.87928	2.40107	C7Y8YACXX_8_7965.sorted.filtered_peak_1177
chr1	110210397	110210646	250	16.17	5.73209	3.26475	3.16979	C7Y8YACXX_8_7965.sorted.filtered_peak_1178
chr1	110282678	110283093	416	16.18	5.33658	3.07428	2.82253	C7Y8YACXX_8_7965.sorted.filtered_peak_1179
chr1	110333323	110333734	412	20.41	5.40946	2.77570	2.90202	C7Y8YACXX_8_7965.sorted.filtered_peak_1180
chr1	110526671	110527741	1071	34.55	9.25959	3.01613	6.51352	C7Y8YACXX_8_7965.sorted.filtered_peak_1181
chr1	110553949	110554499	551	13.88	3.66459	2.50671	1.38134	C7Y8YACXX_8_7965.sorted.filtered_peak_1182
chr1	110576862	110577835	974	39.56	11.33770	3.25146	8.46284	C7Y8YACXX_8_7965.sorted.filtered_peak_1183
chr1	110752428	110753584	1157	35.99	6.71075	2.44647	4.09838	C7Y8YACXX_8_7965.sorted.filtered_peak_1184
chr1	110880853	110882523	1671	83.06	21.34544	3.24622	17.98411	C7Y8YACXX_8_7965.sorted.filtered_peak_1185
chr1	110949942	110950561	620	31.66	11.98055	3.98163	9.06197	C7Y8YACXX_8_7965.sorted.filtered_peak_1186
chr1	111162040	111162700	661	29.51	7.98837	3.04151	5.28508	C7Y8YACXX_8_7965.sorted.filtered_peak_1187
chr1	111173453	111174353	901	32.04	6.80118	2.61892	4.16927	C7Y8YACXX_8_7965.sorted.filtered_peak_1188
chr1	111189820	111190622	803	36.86	10.50226	3.21688	7.68018	C7Y8YACXX_8_7965.sorted.filtered_peak_1189
chr1	111329768	111330573	806	21.17	5.36166	2.71493	2.85478	C7Y8YACXX_8_7965.sorted.filtered_peak_1190
chr1	111417770	111418181	412	35.13	6.63360	2.47316	4.01259	C7Y8YACXX_8_7965.sorted.filtered_peak_1191
chr1	111422413	111423020	608	32.63	6.54804	2.53465	3.93689	C7Y8YACXX_8_7965.sorted.filtered_peak_1192
chr1	111423373	111423883	511	21.87	3.50594	2.08551	1.23712	C7Y8YACXX_8_7965.sorted.filtered_peak_1193
chr1	111459354	111459844	491	16.17	5.38303	3.10380	2.86014	C7Y8YACXX_8_7965.sorted.filtered_peak_1194
chr1	111505779	111507348	1570	46.90	15.29670	3.68016	12.22237	C7Y8YACXX_8_7965.sorted.filtered_peak_1195
chr1	111682089	111683151	1063	30.39	9.34925	3.33695	6.57305	C7Y8YACXX_8_7965.sorted.filtered_peak_1196
chr1	111746436	111746781	346	42.66	6.78380	2.30114	4.15218	C7Y8YACXX_8_7965.sorted.filtered_peak_1197
chr1	111747136	111747503	368	34.61	4.13171	1.94521	1.74744	C7Y8YACXX_8_7965.sorted.filtered_peak_1198
chr1	111758359	111759065	707	54.19	15.46301	3.42448	12.36977	C7Y8YACXX_8_7965.sorted.filtered_peak_1199
chr1	111764160	111764692	533	27.72	4.64570	2.22498	2.20952	C7Y8YACXX_8_7965.sorted.filtered_peak_1200
chr1	111888740	111889253	514	16.02	4.17419	2.59180	1.79651	C7Y8YACXX_8_7965.sorted.filtered_peak_1201
chr1	111948984	111949303	320	16.70	6.09511	3.36599	3.51235	C7Y8YACXX_8_7965.sorted.filtered_peak_1202
chr1	111991528	111992329	802	48.40	14.15540	3.37196	11.15758	C7Y8YACXX_8_7965.sorted.filtered_peak_1203
chr1	112013440	112013847	408	19.52	4.16778	2.39884	1.78244	C7Y8YACXX_8_7965.sorted.filtered_peak_1204
chr1	112019288	112020002	715	25.43	5.70610	2.61113	3.16312	C7Y8YACXX_8_7965.sorted.filtered_peak_1205
chr1	112050129	112051183	1055	31.89	7.10283	2.67394	4.46514	C7Y8YACXX_8_7965.sorted.filtered_peak_1206
chr1	112135298	112135997	700	36.23	10.54272	3.33445	7.68378	C7Y8YACXX_8_7965.sorted.filtered_peak_1207
chr1	112141210	112141515	306	26.11	4.73710	2.31104	2.27678	C7Y8YACXX_8_7965.sorted.filtered_peak_1208
chr1	112146501	112147107	607	40.20	12.58971	3.50920	9.65230	C7Y8YACXX_8_7965.sorted.filtered_peak_1209
chr1	112161927	112163062	1136	32.86	4.59150	2.07500	2.16615	C7Y8YACXX_8_7965.sorted.filtered_peak_1210
chr1	112202759	112203269	511	24.34	6.24000	2.80683	3.67240	C7Y8YACXX_8_7965.sorted.filtered_peak_1211
chr1	112281295	112282938	1644	27.50	5.27185	2.38431	2.78430	C7Y8YACXX_8_7965.sorted.filtered_peak_1212
chr1	112297692	112298744	1053	47.57	16.78498	3.94248	13.64150	C7Y8YACXX_8_7965.sorted.filtered_peak_1213
chr1	112519057	112519306	250	12.39	3.48863	2.53243	1.21648	C7Y8YACXX_8_7965.sorted.filtered_peak_1214
chr1	112933537	112934136	600	22.63	5.47923	2.68181	2.95727	C7Y8YACXX_8_7965.sorted.filtered_peak_1215
chr1	112938402	112939333	932	27.90	7.95083	3.09973	5.26800	C7Y8YACXX_8_7965.sorted.filtered_peak_1216
chr1	113008707	113009090	384	20.26	6.15022	3.05045	3.58477	C7Y8YACXX_8_7965.sorted.filtered_peak_1217
chr1	113160733	113162811	2079	36.25	6.80426	2.43723	4.20365	C7Y8YACXX_8_7965.sorted.filtered_peak_1218
chr1	113217120	113217659	540	18.71	4.60486	2.59486	2.17488	C7Y8YACXX_8_7965.sorted.filtered_peak_1219
chr1	113247743	113248334	592	30.16	4.58388	2.14504	2.14432	C7Y8YACXX_8_7965.sorted.filtered_peak_1220
chr1	113249627	113250141	515	33.74	6.44140	2.46019	3.85485	C7Y8YACXX_8_7965.sorted.filtered_peak_1221
chr1	113257801	113258442	642	42.23	11.06637	3.09326	8.20342	C7Y8YACXX_8_7965.sorted.filtered_peak_1222
chr1	113423504	113423760	257	14.31	4.46089	2.84094	2.05064	C7Y8YACXX_8_7965.sorted.filtered_peak_1223
chr1	113497802	113499250	1449	41.78	10.63699	3.00913	7.79666	C7Y8YACXX_8_7965.sorted.filtered_peak_1224
chr1	113599512	113599961	450	13.63	3.77442	2.58162	1.44096	C7Y8YACXX_8_7965.sorted.filtered_peak_1225
chr1	113615212	113616415	1204	40.94	16.67428	4.34329	13.54851	C7Y8YACXX_8_7965.sorted.filtered_peak_1226
chr1	113689340	113690074	735	20.65	6.17006	3.02862	3.59914	C7Y8YACXX_8_7965.sorted.filtered_peak_1227
chr1	113932558	113933442	885	26.28	6.10939	2.64824	3.56430	C7Y8YACXX_8_7965.sorted.filtered_peak_1228
chr1	114277088	114277531	444	14.09	3.98850	2.63851	1.63319	C7Y8YACXX_8_7965.sorted.filtered_peak_1229
chr1	114301637	114302108	472	22.74	6.52684	3.00376	3.92921	C7Y8YACXX_8_7965.sorted.filtered_peak_1230
chr1	114302383	114302686	304	18.11	4.05844	2.43054	1.68389	C7Y8YACXX_8_7965.sorted.filtered_peak_1231
chr1	114323279	114323528	250	20.62	3.65346	2.17794	1.33946	C7Y8YACXX_8_7965.sorted.filtered_peak_1232
chr1	114325994	114327091	1098	26.24	6.00155	2.65135	3.43589	C7Y8YACXX_8_7965.sorted.filtered_peak_1233
chr1	114354202	114355391	1190	66.99	22.11946	3.79017	18.72461	C7Y8YACXX_8_7965.sorted.filtered_peak_1234
chr1	114414141	114415177	1037	34.06	8.03336	2.74303	5.37958	C7Y8YACXX_8_7965.sorted.filtered_peak_1235
chr1	114446881	114448299	1419	65.90	20.05325	3.47058	16.78306	C7Y8YACXX_8_7965.sorted.filtered_peak_1236
chr1	114471795	114473097	1303	37.79	7.44794	2.54631	4.78691	C7Y8YACXX_8_7965.sorted.filtered_peak_1237
chr1	114473330	114473684	355	31.72	4.79250	2.15737	2.32674	C7Y8YACXX_8_7965.sorted.filtered_peak_1238
chr1	114489868	114490153	286	16.39	3.96879	2.48845	1.61317	C7Y8YACXX_8_7965.sorted.filtered_peak_1239
chr1	114883934	114884272	339	20.35	5.31234	2.75322	2.80438	C7Y8YACXX_8_7965.sorted.filtered_peak_1240
chr1	114884756	114885140	385	20.20	3.81790	2.24684	1.48636	C7Y8YACXX_8_7965.sorted.filtered_peak_1241
chr1	114888953	114889540	588	32.27	10.97467	3.61646	8.13005	C7Y8YACXX_8_7965.sorted.filtered_peak_1242
chr1	115010358	115010685	328	18.88	5.41161	2.89732	2.88427	C7Y8YACXX_8_7965.sorted.filtered_peak_1243
chr1	115053074	115054542	1469	48.22	14.32998	3.30030	11.34756	C7Y8YACXX_8_7965.sorted.filtered_peak_1244
chr1	115123883	115124676	794	44.52	17.37062	4.20814	14.21597	C7Y8YACXX_8_7965.sorted.filtered_peak_1245
chr1	115212374	115213302	929	23.54	6.49171	2.96190	3.88002	C7Y8YACXX_8_7965.sorted.filtered_peak_1246
chr1	115259079	115259809	731	31.50	9.24905	3.23290	6.47975	C7Y8YACXX_8_7965.sorted.filtered_peak_1247
chr1	115299702	115301125	1424	47.46	12.30782	3.08460	9.39433	C7Y8YACXX_8_7965.sorted.filtered_peak_1248
chr1	115322790	115323575	786	32.66	12.71754	4.11744	9.76870	C7Y8YACXX_8_7965.sorted.filtered_peak_1249
chr1	115605240	115605823	584	32.57	11.17750	3.66604	8.31426	C7Y8YACXX_8_7965.sorted.filtered_peak_1250
chr1	115641620	115642339	720	19.62	6.16758	3.13013	3.57903	C7Y8YACXX_8_7965.sorted.filtered_peak_1251
chr1	116185054	116185840	787	21.95	6.35068	3.01964	3.75345	C7Y8YACXX_8_7965.sorted.filtered_peak_1252
chr1	116549092	116549379	288	17.61	4.46954	2.61255	2.05172	C7Y8YACXX_8_7965.sorted.filtered_peak_1253
chr1	116681605	116682149	545	18.69	7.61355	3.74514	4.95719	C7Y8YACXX_8_7965.sorted.filtered_peak_1254
chr1	116694486	116694783	298	20.01	5.96598	3.02454	3.39265	C7Y8YACXX_8_7965.sorted.filtered_peak_1255
chr1	116868506	116868928	423	19.06	6.01914	3.09003	3.46932	C7Y8YACXX_8_7965.sorted.filtered_peak_1256
chr1	116915411	116916056	646	36.44	7.60682	2.63055	4.92825	C7Y8YACXX_8_7965.sorted.filtered_peak_1257
chr1	116916534	116916785	252	29.67	4.30990	2.08887	1.90831	C7Y8YACXX_8_7965.sorted.filtered_peak_1258
chr1	116920361	116920752	392	29.95	5.15355	2.29177	2.65563	C7Y8YACXX_8_7965.sorted.filtered_peak_1259
chr1	116960989	116961572	584	28.54	10.92659	3.93074	8.07425	C7Y8YACXX_8_7965.sorted.filtered_peak_1260
chr1	117046674	117047479	806	39.54	13.09256	3.61004	10.15294	C7Y8YACXX_8_7965.sorted.filtered_peak_1261
chr1	117057539	117058610	1072	33.95	8.52492	2.94752	5.78177	C7Y8YACXX_8_7965.sorted.filtered_peak_1262
chr1	117099106	117099751	646	25.47	6.11655	2.73275	3.53292	C7Y8YACXX_8_7965.sorted.filtered_peak_1263
chr1	117112497	117114032	1536	33.52	5.89232	2.34888	3.33645	C7Y8YACXX_8_7965.sorted.filtered_peak_1264
chr1	117210184	117210638	455	15.20	3.68767	2.44309	1.37529	C7Y8YACXX_8_7965.sorted.filtered_peak_1265
chr1	117279909	117281892	1984	29.43	5.49296	2.38518	2.97331	C7Y8YACXX_8_7965.sorted.filtered_peak_1266
chr1	117296723	117297173	451	24.99	5.50947	2.57147	2.98283	C7Y8YACXX_8_7965.sorted.filtered_peak_1267
chr1	117306065	117306415	351	26.86	3.50755	1.95272	1.23233	C7Y8YACXX_8_7965.sorted.filtered_peak_1268
chr1	117312055	117312690	636	44.80	9.62047	2.74451	6.82414	C7Y8YACXX_8_7965.sorted.filtered_peak_1269
chr1	117313301	117313552	252	31.11	4.27624	2.05181	1.86433	C7Y8YACXX_8_7965.sorted.filtered_peak_1270
chr1	117320464	117321113	650	15.83	4.52765	2.76314	2.08765	C7Y8YACXX_8_7965.sorted.filtered_peak_1271
chr1	117350749	117351128	380	27.73	3.84594	2.02048	1.51454	C7Y8YACXX_8_7965.sorted.filtered_peak_1272
chr1	117359080	117359344	265	23.38	5.44354	2.64219	2.90790	C7Y8YACXX_8_7965.sorted.filtered_peak_1273
chr1	117369716	117370227	512	19.43	4.53861	2.52675	2.11649	C7Y8YACXX_8_7965.sorted.filtered_peak_1274
chr1	117420498	117421158	661	23.33	5.94031	2.77386	3.38770	C7Y8YACXX_8_7965.sorted.filtered_peak_1275
chr1	117477568	117477922	355	16.27	4.13264	2.56201	1.74962	C7Y8YACXX_8_7965.sorted.filtered_peak_1276
chr1	117529861	117530137	277	15.07	3.79482	2.49486	1.47218	C7Y8YACXX_8_7965.sorted.filtered_peak_1277
chr1	117601976	117603201	1226	45.49	14.68236	3.58688	11.65880	C7Y8YACXX_8_7965.sorted.filtered_peak_1278
chr1	117664314	117664964	651	28.11	9.13697	3.46769	6.36196	C7Y8YACXX_8_7965.sorted.filtered_peak_1279
chr1	117909084	117910071	988	35.62	6.94594	2.52397	4.30139	C7Y8YACXX_8_7965.sorted.filtered_peak_1280
chr1	118077630	118078021	392	20.33	5.94900	2.98624	3.39029	C7Y8YACXX_8_7965.sorted.filtered_peak_1281
chr1	118147989	118149216	1228	59.71	16.22128	3.31120	13.10024	C7Y8YACXX_8_7965.sorted.filtered_peak_1282
chr1	118198753	118199250	498	45.42	7.95132	2.42303	5.26078	C7Y8YACXX_8_7965.sorted.filtered_peak_1283
chr1	118201274	118201679	406	42.98	6.09481	2.16276	3.52351	C7Y8YACXX_8_7965.sorted.filtered_peak_1284
chr1	118206931	118207385	455	46.89	13.37485	3.34984	10.39286	C7Y8YACXX_8_7965.sorted.filtered_peak_1285
chr1	118301280	118301828	549	16.60	4.32535	2.62316	1.91102	C7Y8YACXX_8_7965.sorted.filtered_peak_1286
chr1	118471704	118473007	1304	37.72	12.97988	3.58071	10.07740	C7Y8YACXX_8_7965.sorted.filtered_peak_1287
chr1	118623941	118624280	340	14.62	3.98850	2.61009	1.62899	C7Y8YACXX_8_7965.sorted.filtered_peak_1288
chr1	119682434	119683555	1122	55.05	20.78646	4.03441	17.50152	C7Y8YACXX_8_7965.sorted.filtered_peak_1289
chr1	119856737	119856986	250	16.06	4.42329	2.69654	2.00281	C7Y8YACXX_8_7965.sorted.filtered_peak_1290
chr1	120530602	120530959	358	14.20	4.51531	2.86636	2.10680	C7Y8YACXX_8_7965.sorted.filtered_peak_1291
chr1	121258262	121258521	260	22.47	6.28065	2.96542	3.68139	C7Y8YACXX_8_7965.sorted.filtered_peak_1292
chr1	121260604	121261576	973	25.45	7.97388	3.31103	5.26258	C7Y8YACXX_8_7965.sorted.filtered_peak_1293
chr1	121484320	121485512	1193	98.86	58.65343	7.36888	54.15034	C7Y8YACXX_8_7965.sorted.filtered_peak_1294
chr1	142535517	142536462	946	41.93	6.72360	2.30388	4.09788	C7Y8YACXX_8_7965.sorted.filtered_peak_1295
chr1	142537432	142539330	1899	49.02	9.68225	2.61945	6.89059	C7Y8YACXX_8_7965.sorted.filtered_peak_1296
chr1	144015769	144016053	285	24.74	4.90380	2.40928	2.42793	C7Y8YACXX_8_7965.sorted.filtered_peak_1297
chr1	144018734	144019447	714	17.25	4.87873	2.80071	2.40861	C7Y8YACXX_8_7965.sorted.filtered_peak_1298
chr1	144533555	144534304	750	48.27	13.99436	3.40705	10.96759	C7Y8YACXX_8_7965.sorted.filtered_peak_1299
chr1	144931707	144932713	1007	73.93	16.29358	2.90597	13.16913	C7Y8YACXX_8_7965.sorted.filtered_peak_1300
chr1	145003991	145004488	498	30.08	3.91829	1.98580	1.56848	C7Y8YACXX_8_7965.sorted.filtered_peak_1301
chr1	145039533	145040300	768	33.95	4.88369	2.11693	2.42092	C7Y8YACXX_8_7965.sorted.filtered_peak_1302
chr1	145046829	145047078	250	20.43	3.65270	2.18513	1.33804	C7Y8YACXX_8_7965.sorted.filtered_peak_1303
chr1	145058663	145059646	984	32.92	4.96258	2.16468	2.48059	C7Y8YACXX_8_7965.sorted.filtered_peak_1304
chr1	145096197	145096588	392	37.67	8.53554	2.79297	5.79199	C7Y8YACXX_8_7965.sorted.filtered_peak_1305
chr1	145116061	145116337	277	25.11	3.95240	2.12199	1.59400	C7Y8YACXX_8_7965.sorted.filtered_peak_1306
chr1	145117634	145118254	621	23.53	4.91590	2.46286	2.43712	C7Y8YACXX_8_7965.sorted.filtered_peak_1307
chr1	145139194	145139471	278	18.61	7.40091	3.73016	4.72437	C7Y8YACXX_8_7965.sorted.filtered_peak_1308
chr1	145290677	145291210	534	18.17	6.64352	3.42308	4.03525	C7Y8YACXX_8_7965.sorted.filtered_peak_1309
chr1	145291456	145291909	454	15.50	4.92876	2.94869	2.45963	C7Y8YACXX_8_7965.sorted.filtered_peak_1310
chr1	145292315	145292713	399	21.29	8.82075	3.96297	6.07487	C7Y8YACXX_8_7965.sorted.filtered_peak_1311
chr1	145382070	145383224	1155	19.56	6.83937	3.40928	4.19572	C7Y8YACXX_8_7965.sorted.filtered_peak_1312
chr1	145396678	145398034	1357	29.52	5.74708	2.44816	3.20350	C7Y8YACXX_8_7965.sorted.filtered_peak_1313
chr1	145421739	145422151	413	14.81	4.32812	2.74331	1.92121	C7Y8YACXX_8_7965.sorted.filtered_peak_1314
chr1	145427295	145427920	626	34.74	14.20339	4.35640	11.18198	C7Y8YACXX_8_7965.sorted.filtered_peak_1315
chr1	145437397	145438608	1212	47.34	10.51203	2.81387	7.65944	C7Y8YACXX_8_7965.sorted.filtered_peak_1316
chr1	145444199	145444537	339	21.97	4.19898	2.30161	1.81008	C7Y8YACXX_8_7965.sorted.filtered_peak_1317
chr1	145454714	145455854	1141	36.64	6.45311	2.37282	3.85968	C7Y8YACXX_8_7965.sorted.filtered_peak_1318
chr1	145457226	145457535	310	29.32	3.95398	2.01198	1.59598	C7Y8YACXX_8_7965.sorted.filtered_peak_1319
chr1	145470173	145470805	633	34.49	9.30598	3.04442	6.56125	C7Y8YACXX_8_7965.sorted.filtered_peak_1320
chr1	145476696	145477695	1000	40.07	10.77290	3.09893	7.92421	C7Y8YACXX_8_7965.sorted.filtered_peak_1321
chr1	145507169	145508159	991	35.88	13.03106	3.88658	10.06836	C7Y8YACXX_8_7965.sorted.filtered_peak_1322
chr1	145515514	145516601	1088	38.12	12.11410	3.54461	9.18946	C7Y8YACXX_8_7965.sorted.filtered_peak_1323
chr1	145548788	145549332	545	27.34	10.52177	3.98154	7.67157	C7Y8YACXX_8_7965.sorted.filtered_peak_1324
chr1	145575123	145576528	1406	38.47	10.00643	3.03561	7.19040	C7Y8YACXX_8_7965.sorted.filtered_peak_1325
chr1	145589138	145589582	445	21.48	5.20692	2.66150	2.69691	C7Y8YACXX_8_7965.sorted.filtered_peak_1326
chr1	145610289	145611355	1067	27.96	12.61996	4.39681	9.71808	C7Y8YACXX_8_7965.sorted.filtered_peak_1327
chr1	145743806	145744531	726	17.80	6.11897	3.26024	3.54424	C7Y8YACXX_8_7965.sorted.filtered_peak_1328
chr1	146556132	146556645	514	25.94	8.48559	3.44305	5.74156	C7Y8YACXX_8_7965.sorted.filtered_peak_1329
chr1	146643674	146644496	823	47.22	16.43576	3.89630	13.32308	C7Y8YACXX_8_7965.sorted.filtered_peak_1330
chr1	146696709	146697332	624	16.28	5.81590	3.28105	3.25809	C7Y8YACXX_8_7965.sorted.filtered_peak_1331
chr1	146714024	146714913	890	42.38	13.44758	3.67506	10.43565	C7Y8YACXX_8_7965.sorted.filtered_peak_1332
chr1	147071308	147072305	998	49.75	16.56724	3.79778	13.43519	C7Y8YACXX_8_7965.sorted.filtered_peak_1333
chr1	147089771	147090287	517	26.99	8.81851	3.47101	6.05289	C7Y8YACXX_8_7965.sorted.filtered_peak_1334
chr1	147120032	147120512	481	27.84	8.92379	3.41753	6.16331	C7Y8YACXX_8_7965.sorted.filtered_peak_1335
chr1	147141657	147143084	1428	27.03	7.63830	3.04746	4.98564	C7Y8YACXX_8_7965.sorted.filtered_peak_1336
chr1	147172072	147172406	335	17.17	5.64949	3.11624	3.11720	C7Y8YACXX_8_7965.sorted.filtered_peak_1337
chr1	147735443	147736186	744	16.75	5.94748	3.30879	3.36614	C7Y8YACXX_8_7965.sorted.filtered_peak_1338
chr1	147790528	147791170	643	18.99	6.90905	3.43345	4.29231	C7Y8YACXX_8_7965.sorted.filtered_peak_1339
chr1	147806440	147807358	919	19.80	7.50201	3.61280	4.83408	C7Y8YACXX_8_7965.sorted.filtered_peak_1340
chr1	148241378	148241730	353	30.82	17.63071	6.05253	14.43945	C7Y8YACXX_8_7965.sorted.filtered_peak_1341
chr1	148550219	148550480	262	14.30	4.60084	2.91092	2.15624	C7Y8YACXX_8_7965.sorted.filtered_peak_1342
chr1	148551510	148552830	1321	17.52	5.79917	3.13536	3.26143	C7Y8YACXX_8_7965.sorted.filtered_peak_1343
chr1	149204425	149204674	250	14.87	4.82684	2.96467	2.37096	C7Y8YACXX_8_7965.sorted.filtered_peak_1344
chr1	149223200	149224130	931	53.90	21.19405	4.46929	17.84149	C7Y8YACXX_8_7965.sorted.filtered_peak_1345
chr1	149224471	149224970	500	41.96	12.98341	3.44893	10.04615	C7Y8YACXX_8_7965.sorted.filtered_peak_1346
chr1	149815034	149815652	619	23.22	6.67625	3.02095	4.07107	C7Y8YACXX_8_7965.sorted.filtered_peak_1347
chr1	149816842	149817113	272	22.57	3.62105	2.10117	1.31694	C7Y8YACXX_8_7965.sorted.filtered_peak_1348
chr1	149820795	149821045	251	23.14	5.17205	2.56644	2.66181	C7Y8YACXX_8_7965.sorted.filtered_peak_1349
chr1	149821322	149821867	546	23.96	6.63383	2.95519	4.03387	C7Y8YACXX_8_7965.sorted.filtered_peak_1350
chr1	149857022	149857458	437	38.65	4.11097	1.87001	1.74466	C7Y8YACXX_8_7965.sorted.filtered_peak_1351
chr1	149858134	149858541	408	60.10	13.10479	2.84454	10.13603	C7Y8YACXX_8_7965.sorted.filtered_peak_1352
chr1	149858984	149860223	1240	50.34	9.00391	2.44547	6.26996	C7Y8YACXX_8_7965.sorted.filtered_peak_1353
chr1	149870743	149871641	899	23.78	6.76320	3.00628	4.15773	C7Y8YACXX_8_7965.sorted.filtered_peak_1354
chr1	149899339	149900279	941	37.31	12.05063	3.50545	9.15121	C7Y8YACXX_8_7965.sorted.filtered_peak_1355
chr1	149982238	149982936	699	22.35	6.00411	2.87091	3.43406	C7Y8YACXX_8_7965.sorted.filtered_peak_1356
chr1	150039225	150040082	858	21.74	6.01853	2.90555	3.45303	C7Y8YACXX_8_7965.sorted.filtered_peak_1357
chr1	150121952	150122310	359	32.98	8.23292	2.92868	5.50904	C7Y8YACXX_8_7965.sorted.filtered_peak_1358
chr1	150123469	150124072	604	31.02	6.77820	2.65481	4.14761	C7Y8YACXX_8_7965.sorted.filtered_peak_1359
chr1	150159171	150159813	643	15.69	4.67267	2.82542	2.23438	C7Y8YACXX_8_7965.sorted.filtered_peak_1360
chr1	150185755	150186393	639	36.76	14.33596	4.15947	11.31590	C7Y8YACXX_8_7965.sorted.filtered_peak_1361
chr1	150206468	150207437	970	42.72	8.51209	2.61150	5.77565	C7Y8YACXX_8_7965.sorted.filtered_peak_1362
chr1	150208107	150208915	809	46.52	10.45566	2.78495	7.63793	C7Y8YACXX_8_7965.sorted.filtered_peak_1363
chr1	150240623	150241851	1229	32.92	8.83790	3.00631	6.11964	C7Y8YACXX_8_7965.sorted.filtered_peak_1364
chr1	150253863	150254218	356	19.09	4.92116	2.69440	2.44649	C7Y8YACXX_8_7965.sorted.filtered_peak_1365
chr1	150254543	150254898	356	21.58	6.13587	2.96566	3.55906	C7Y8YACXX_8_7965.sorted.filtered_peak_1366
chr1	150266106	150266687	582	26.34	9.78263	3.84731	6.96160	C7Y8YACXX_8_7965.sorted.filtered_peak_1367
chr1	150293689	150294297	609	35.37	14.19169	4.22445	11.18874	C7Y8YACXX_8_7965.sorted.filtered_peak_1368
chr1	150335652	150337352	1701	56.96	16.10986	3.21252	13.03860	C7Y8YACXX_8_7965.sorted.filtered_peak_1369
chr1	150459560	150460474	915	27.18	10.08636	3.68510	7.31432	C7Y8YACXX_8_7965.sorted.filtered_peak_1370
chr1	150487953	150488432	480	39.94	16.10270	4.41809	12.98543	C7Y8YACXX_8_7965.sorted.filtered_peak_1371
chr1	150533562	150534947	1386	45.27	6.14616	2.13220	3.56198	C7Y8YACXX_8_7965.sorted.filtered_peak_1372
chr1	150539801	150540776	976	41.70	7.65556	2.41613	5.01137	C7Y8YACXX_8_7965.sorted.filtered_peak_1373
chr1	150551015	150552597	1583	43.55	10.96472	2.89232	8.15800	C7Y8YACXX_8_7965.sorted.filtered_peak_1374
chr1	150583883	150584633	751	28.56	8.86838	3.32266	6.12617	C7Y8YACXX_8_7965.sorted.filtered_peak_1375
chr1	150585978	150586252	275	20.99	4.60426	2.46674	2.18251	C7Y8YACXX_8_7965.sorted.filtered_peak_1376
chr1	150594142	150594470	329	17.97	5.35582	2.93661	2.84646	C7Y8YACXX_8_7965.sorted.filtered_peak_1377
chr1	150594763	150595212	450	15.02	3.68297	2.45070	1.37770	C7Y8YACXX_8_7965.sorted.filtered_peak_1378
chr1	150601470	150602475	1006	50.98	18.48674	4.10767	15.25362	C7Y8YACXX_8_7965.sorted.filtered_peak_1379
chr1	150669499	150670351	853	35.33	12.96958	3.82462	10.05236	C7Y8YACXX_8_7965.sorted.filtered_peak_1380
chr1	150737995	150738397	403	19.69	5.99461	3.05927	3.41858	C7Y8YACXX_8_7965.sorted.filtered_peak_1381
chr1	150743217	150743676	460	20.44	6.56317	3.21822	3.94579	C7Y8YACXX_8_7965.sorted.filtered_peak_1382
chr1	150759728	150760257	530	13.68	4.22921	2.79263	1.82347	C7Y8YACXX_8_7965.sorted.filtered_peak_1383
chr1	150848704	150849506	803	53.24	20.59891	4.35577	17.27581	C7Y8YACXX_8_7965.sorted.filtered_peak_1384
chr1	150862526	150862921	396	18.25	6.58569	3.43860	3.95455	C7Y8YACXX_8_7965.sorted.filtered_peak_1385
chr1	150898359	150899054	696	30.22	8.68071	3.17814	5.93648	C7Y8YACXX_8_7965.sorted.filtered_peak_1386
chr1	150946739	150947284	546	24.92	5.23111	2.48312	2.74377	C7Y8YACXX_8_7965.sorted.filtered_peak_1387
chr1	150951835	150952199	365	19.65	3.95337	2.31995	1.59359	C7Y8YACXX_8_7965.sorted.filtered_peak_1388
chr1	150960887	150961163	277	15.88	5.11707	3.00208	2.62565	C7Y8YACXX_8_7965.sorted.filtered_peak_1389
chr1	150980540	150981430	891	34.19	10.62497	3.32589	7.81948	C7Y8YACXX_8_7965.sorted.filtered_peak_1390
chr1	150997087	150997364	278	14.39	4.65527	2.92760	2.20493	C7Y8YACXX_8_7965.sorted.filtered_peak_1391
chr1	151020207	151021316	1110	20.94	4.43273	2.41457	2.02478	C7Y8YACXX_8_7965.sorted.filtered_peak_1392
chr1	151030186	151030519	334	36.89	7.14509	2.50762	4.50595	C7Y8YACXX_8_7965.sorted.filtered_peak_1393
chr1	151031709	151032292	584	33.91	5.97062	2.35441	3.41589	C7Y8YACXX_8_7965.sorted.filtered_peak_1394
chr1	151042710	151043880	1171	29.32	8.08361	3.08373	5.36741	C7Y8YACXX_8_7965.sorted.filtered_peak_1395
chr1	151118874	151119719	846	23.16	5.29532	2.58697	2.79488	C7Y8YACXX_8_7965.sorted.filtered_peak_1396
chr1	151128736	151129206	471	28.55	6.97056	2.81456	4.32743	C7Y8YACXX_8_7965.sorted.filtered_peak_1397
chr1	151129530	151129780	251	25.23	4.84342	2.37524	2.36925	C7Y8YACXX_8_7965.sorted.filtered_peak_1398
chr1	151138058	151138892	835	52.12	18.53485	3.89121	15.32441	C7Y8YACXX_8_7965.sorted.filtered_peak_1399
chr1	151162105	151162850	746	28.80	11.50820	3.97877	8.66056	C7Y8YACXX_8_7965.sorted.filtered_peak_1400
chr1	151170543	151171707	1165	46.32	18.53680	4.14522	15.36666	C7Y8YACXX_8_7965.sorted.filtered_peak_1401
chr1	151226919	151227398	480	35.56	15.94069	4.80910	12.82960	C7Y8YACXX_8_7965.sorted.filtered_peak_1402
chr1	151253655	151255248	1594	62.76	15.88535	3.14905	12.77543	C7Y8YACXX_8_7965.sorted.filtered_peak_1403
chr1	151284032	151284543	512	22.83	6.27704	2.93665	3.68106	C7Y8YACXX_8_7965.sorted.filtered_peak_1404
chr1	151299431	151300474	1044	27.06	7.49792	3.02503	4.83634	C7Y8YACXX_8_7965.sorted.filtered_peak_1405
chr1	151313422	151313743	322	19.21	4.32633	2.47211	1.91695	C7Y8YACXX_8_7965.sorted.filtered_peak_1406
chr1	151319193	151320240	1048	55.28	20.77451	4.14454	17.46981	C7Y8YACXX_8_7965.sorted.filtered_peak_1407
chr1	151371789	151372317	529	37.91	14.35818	4.10035	11.33853	C7Y8YACXX_8_7965.sorted.filtered_peak_1408
chr1	151430478	151430971	494	24.28	4.91333	2.42790	2.43818	C7Y8YACXX_8_7965.sorted.filtered_peak_1409
chr1	151431181	151431430	250	25.98	5.64399	2.57913	3.08946	C7Y8YACXX_8_7965.sorted.filtered_peak_1410
chr1	151431605	151432207	603	24.91	5.26947	2.51206	2.75456	C7Y8YACXX_8_7965.sorted.filtered_peak_1411
chr1	151483262	151484109	848	23.75	6.07714	2.82212	3.48940	C7Y8YACXX_8_7965.sorted.filtered_peak_1412
chr1	151512489	151513134	646	27.92	8.14773	3.14706	5.44418	C7Y8YACXX_8_7965.sorted.filtered_peak_1413
chr1	151584188	151585043	856	29.81	9.68347	3.49702	6.87744	C7Y8YACXX_8_7965.sorted.filtered_peak_1414
chr1	151735592	151736198	607	24.91	8.53739	3.54722	5.78785	C7Y8YACXX_8_7965.sorted.filtered_peak_1415
chr1	151762577	151763568	992	50.73	21.86112	4.52903	18.51545	C7Y8YACXX_8_7965.sorted.filtered_peak_1416
chr1	151811227	151811476	250	25.25	4.28057	2.20978	1.87693	C7Y8YACXX_8_7965.sorted.filtered_peak_1417
chr1	151811956	151812577	622	26.06	4.89135	2.35286	2.42413	C7Y8YACXX_8_7965.sorted.filtered_peak_1418
chr1	151881594	151882628	1035	30.91	8.55080	3.11407	5.80934	C7Y8YACXX_8_7965.sorted.filtered_peak_1419
chr1	151918139	151918567	429	24.85	7.57967	3.21697	4.89836	C7Y8YACXX_8_7965.sorted.filtered_peak_1420
chr1	151956653	151957305	653	17.00	3.86441	2.41249	1.51990	C7Y8YACXX_8_7965.sorted.filtered_peak_1421
chr1	151965197	151966020	824	23.72	4.16517	2.22726	1.77610	C7Y8YACXX_8_7965.sorted.filtered_peak_1422
chr1	151966211	151966924	714	23.72	4.35291	2.27846	1.95625	C7Y8YACXX_8_7965.sorted.filtered_peak_1423
chr1	151974066	151974345	280	19.05	5.45855	2.90980	2.92248	C7Y8YACXX_8_7965.sorted.filtered_peak_1424
chr1	152006915	152008143	1229	27.88	6.33196	2.63549	3.76954	C7Y8YACXX_8_7965.sorted.filtered_peak_1425
chr1	152020078	152021229	1152	41.48	12.67543	3.42552	9.74848	C7Y8YACXX_8_7965.sorted.filtered_peak_1426
chr1	152083991	152084349	359	14.32	3.67052	2.48989	1.35483	C7Y8YACXX_8_7965.sorted.filtered_peak_1427
chr1	152413275	152413938	664	15.56	3.86923	2.49883	1.52530	C7Y8YACXX_8_7965.sorted.filtered_peak_1428
chr1	152432846	152433116	271	15.88	4.66794	2.81897	2.21622	C7Y8YACXX_8_7965.sorted.filtered_peak_1429
chr1	153462892	153463141	250	13.49	3.48204	2.45411	1.22583	C7Y8YACXX_8_7965.sorted.filtered_peak_1430
chr1	153483408	153483662	255	16.65	5.47723	3.10614	2.93895	C7Y8YACXX_8_7965.sorted.filtered_peak_1431
chr1	153508130	153508892	763	27.07	4.79891	2.28940	2.34285	C7Y8YACXX_8_7965.sorted.filtered_peak_1432
chr1	153517483	153517976	494	28.70	7.27357	2.86857	4.62963	C7Y8YACXX_8_7965.sorted.filtered_peak_1433
chr1	153571090	153571492	403	12.29	3.37021	2.48055	1.13596	C7Y8YACXX_8_7965.sorted.filtered_peak_1434
chr1	153606169	153607101	933	51.94	16.16221	3.67738	13.03280	C7Y8YACXX_8_7965.sorted.filtered_peak_1435
chr1	153630970	153631697	728	33.37	12.72485	4.02275	9.78655	C7Y8YACXX_8_7965.sorted.filtered_peak_1436
chr1	153643267	153644079	813	60.54	26.19003	4.93769	22.59473	C7Y8YACXX_8_7965.sorted.filtered_peak_1437
chr1	153700036	153701171	1136	53.10	20.93718	4.20432	17.62646	C7Y8YACXX_8_7965.sorted.filtered_peak_1438
chr1	153747853	153748427	575	28.90	6.46351	2.67091	3.84926	C7Y8YACXX_8_7965.sorted.filtered_peak_1439
chr1	153755801	153756519	719	43.47	17.66694	4.43270	14.48892	C7Y8YACXX_8_7965.sorted.filtered_peak_1440
chr1	153777779	153778243	465	28.97	10.15685	3.65771	7.34987	C7Y8YACXX_8_7965.sorted.filtered_peak_1441
chr1	153895088	153896153	1066	56.28	15.16938	3.24796	12.09234	C7Y8YACXX_8_7965.sorted.filtered_peak_1442
chr1	153917718	153919281	1564	31.65	5.45434	2.29549	2.95305	C7Y8YACXX_8_7965.sorted.filtered_peak_1443
chr1	153930230	153930626	397	34.78	4.22044	1.96110	1.82360	C7Y8YACXX_8_7965.sorted.filtered_peak_1444
chr1	153930877	153931381	505	50.38	9.57122	2.56602	6.78459	C7Y8YACXX_8_7965.sorted.filtered_peak_1445
chr1	153935864	153936474	611	45.33	6.33020	2.15144	3.75225	C7Y8YACXX_8_7965.sorted.filtered_peak_1446
chr1	153939640	153940344	705	38.34	6.44494	2.34492	3.83237	C7Y8YACXX_8_7965.sorted.filtered_peak_1447
chr1	153949532	153950965	1434	23.74	5.90547	2.72235	3.37227	C7Y8YACXX_8_7965.sorted.filtered_peak_1448
chr1	153962959	153963587	629	36.15	13.08641	3.95657	10.11223	C7Y8YACXX_8_7965.sorted.filtered_peak_1449
chr1	154087531	154087927	397	14.88	4.95270	3.02122	2.47183	C7Y8YACXX_8_7965.sorted.filtered_peak_1450
chr1	154130155	154131027	873	28.23	9.20713	3.39420	6.45683	C7Y8YACXX_8_7965.sorted.filtered_peak_1451
chr1	154154477	154155397	921	32.29	5.91537	2.38383	3.36762	C7Y8YACXX_8_7965.sorted.filtered_peak_1452
chr1	154155622	154156024	403	40.77	10.48199	3.05545	7.63986	C7Y8YACXX_8_7965.sorted.filtered_peak_1453
chr1	154192859	154194391	1533	58.25	16.11087	3.05601	13.05950	C7Y8YACXX_8_7965.sorted.filtered_peak_1454
chr1	154244658	154245283	626	53.72	21.70661	4.58103	18.33580	C7Y8YACXX_8_7965.sorted.filtered_peak_1455
chr1	154280615	154281087	473	14.56	4.43439	2.81124	2.01706	C7Y8YACXX_8_7965.sorted.filtered_peak_1456
chr1	154297135	154297618	484	28.91	5.48305	2.41304	2.94796	C7Y8YACXX_8_7965.sorted.filtered_peak_1457
chr1	154301076	154301487	412	28.64	4.48443	2.16562	2.04914	C7Y8YACXX_8_7965.sorted.filtered_peak_1458
chr1	154307488	154307748	261	23.30	5.42984	2.63760	2.89968	C7Y8YACXX_8_7965.sorted.filtered_peak_1459
chr1	154309809	154310339	531	25.04	6.44385	2.84007	3.85006	C7Y8YACXX_8_7965.sorted.filtered_peak_1460
chr1	154315394	154315747	354	19.48	3.93350	2.31765	1.58340	C7Y8YACXX_8_7965.sorted.filtered_peak_1461
chr1	154377597	154377921	325	22.82	4.97242	2.50585	2.50257	C7Y8YACXX_8_7965.sorted.filtered_peak_1462
chr1	154435924	154436581	658	24.52	6.55819	2.90484	3.95185	C7Y8YACXX_8_7965.sorted.filtered_peak_1463
chr1	154452289	154452659	371	21.92	7.47691	3.41717	4.79953	C7Y8YACXX_8_7965.sorted.filtered_peak_1464
chr1	154530742	154532245	1504	55.60	14.83061	3.03779	11.82923	C7Y8YACXX_8_7965.sorted.filtered_peak_1465
chr1	154580231	154580846	616	39.83	10.52969	3.07101	7.71048	C7Y8YACXX_8_7965.sorted.filtered_peak_1466
chr1	154581030	154581548	519	27.25	4.44109	2.19057	2.02001	C7Y8YACXX_8_7965.sorted.filtered_peak_1467
chr1	154599411	154599730	320	20.51	3.56895	2.15316	1.27497	C7Y8YACXX_8_7965.sorted.filtered_peak_1468
chr1	154600037	154600655	619	30.15	8.93658	3.26704	6.16764	C7Y8YACXX_8_7965.sorted.filtered_peak_1469
chr1	154642100	154642682	583	12.49	3.57157	2.56526	1.26953	C7Y8YACXX_8_7965.sorted.filtered_peak_1470
chr1	154720573	154721025	453	17.90	4.26523	2.51612	1.86980	C7Y8YACXX_8_7965.sorted.filtered_peak_1471
chr1	154763824	154764089	266	18.19	5.00065	2.79164	2.50907	C7Y8YACXX_8_7965.sorted.filtered_peak_1472
chr1	154851043	154851320	278	13.57	3.50752	2.46147	1.23775	C7Y8YACXX_8_7965.sorted.filtered_peak_1473
chr1	154908918	154910353	1436	56.06	15.23650	3.20230	12.19366	C7Y8YACXX_8_7965.sorted.filtered_peak_1474
chr1	154927608	154928829	1222	41.35	7.33976	2.42904	4.67187	C7Y8YACXX_8_7965.sorted.filtered_peak_1475
chr1	154933803	154934835	1033	38.75	6.99357	2.39962	4.38057	C7Y8YACXX_8_7965.sorted.filtered_peak_1476
chr1	154946177	154947804	1628	64.58	14.60430	2.89089	11.56432	C7Y8YACXX_8_7965.sorted.filtered_peak_1477
chr1	154955274	154956017	744	48.62	18.56762	4.26862	15.33139	C7Y8YACXX_8_7965.sorted.filtered_peak_1478
chr1	154973466	154974939	1474	48.79	7.83965	2.33411	5.14512	C7Y8YACXX_8_7965.sorted.filtered_peak_1479
chr1	154989965	154990324	360	28.40	8.58649	3.27933	5.84312	C7Y8YACXX_8_7965.sorted.filtered_peak_1480
chr1	155022955	155023777	823	27.03	5.89324	2.57997	3.34249	C7Y8YACXX_8_7965.sorted.filtered_peak_1481
chr1	155034004	155034377	374	23.67	4.38312	2.29267	1.97369	C7Y8YACXX_8_7965.sorted.filtered_peak_1482
chr1	155036069	155036342	274	28.39	6.92926	2.82469	4.28130	C7Y8YACXX_8_7965.sorted.filtered_peak_1483
chr1	155057152	155058052	901	47.82	13.36428	3.34883	10.36753	C7Y8YACXX_8_7965.sorted.filtered_peak_1484
chr1	155107893	155108771	879	38.45	8.81512	2.78948	6.07603	C7Y8YACXX_8_7965.sorted.filtered_peak_1485
chr1	155140224	155140532	309	21.26	4.11411	2.30254	1.74059	C7Y8YACXX_8_7965.sorted.filtered_peak_1486
chr1	155145327	155146461	1135	49.80	11.49972	2.87327	8.61749	C7Y8YACXX_8_7965.sorted.filtered_peak_1487
chr1	155163147	155163496	350	26.41	4.14198	2.13047	1.76965	C7Y8YACXX_8_7965.sorted.filtered_peak_1488
chr1	155164191	155164875	685	39.48	11.20374	3.32946	8.30232	C7Y8YACXX_8_7965.sorted.filtered_peak_1489
chr1	155178172	155179111	940	23.27	5.87370	2.76505	3.31822	C7Y8YACXX_8_7965.sorted.filtered_peak_1490
chr1	155196414	155197906	1493	43.80	13.60922	3.39787	10.64180	C7Y8YACXX_8_7965.sorted.filtered_peak_1491
chr1	155214202	155214959	758	51.78	17.00004	3.74699	13.85142	C7Y8YACXX_8_7965.sorted.filtered_peak_1492
chr1	155220311	155220850	540	28.46	4.98823	2.29178	2.51313	C7Y8YACXX_8_7965.sorted.filtered_peak_1493
chr1	155231401	155232568	1168	38.06	10.28401	2.99399	7.51418	C7Y8YACXX_8_7965.sorted.filtered_peak_1494
chr1	155242854	155243700	847	36.60	7.95151	2.69890	5.24674	C7Y8YACXX_8_7965.sorted.filtered_peak_1495
chr1	155246856	155247474	619	34.00	6.73746	2.53567	4.10617	C7Y8YACXX_8_7965.sorted.filtered_peak_1496
chr1	155278127	155279120	994	46.69	16.18009	3.81489	13.07685	C7Y8YACXX_8_7965.sorted.filtered_peak_1497
chr1	155293042	155294571	1530	34.90	5.25871	2.17910	2.75145	C7Y8YACXX_8_7965.sorted.filtered_peak_1498
chr1	155469642	155469952	311	13.36	4.06035	2.73138	1.68722	C7Y8YACXX_8_7965.sorted.filtered_peak_1499
chr1	155484442	155484791	350	12.68	3.67412	2.60144	1.35397	C7Y8YACXX_8_7965.sorted.filtered_peak_1500
chr1	155505996	155506482	487	16.76	4.16903	2.54533	1.78818	C7Y8YACXX_8_7965.sorted.filtered_peak_1501
chr1	155532153	155533155	1003	49.30	18.34190	4.11890	15.14989	C7Y8YACXX_8_7965.sorted.filtered_peak_1502
chr1	155579379	155580039	661	22.78	10.49059	4.52227	7.62899	C7Y8YACXX_8_7965.sorted.filtered_peak_1503
chr1	155607116	155607415	300	14.67	4.81302	2.97984	2.34228	C7Y8YACXX_8_7965.sorted.filtered_peak_1504
chr1	155658021	155659011	991	49.14	19.82826	4.61102	16.52924	C7Y8YACXX_8_7965.sorted.filtered_peak_1505
chr1	155714714	155715602	889	22.49	9.50225	4.09963	6.71482	C7Y8YACXX_8_7965.sorted.filtered_peak_1506
chr1	155826698	155827261	564	44.25	8.74229	2.58873	6.01213	C7Y8YACXX_8_7965.sorted.filtered_peak_1507
chr1	155828979	155829550	572	57.27	15.32538	3.22616	12.25932	C7Y8YACXX_8_7965.sorted.filtered_peak_1508
chr1	155829889	155830326	438	36.98	5.20487	2.12476	2.69701	C7Y8YACXX_8_7965.sorted.filtered_peak_1509
chr1	155863271	155863597	327	13.95	4.38271	2.84296	1.95865	C7Y8YACXX_8_7965.sorted.filtered_peak_1510
chr1	155880719	155881496	778	22.37	6.13502	2.90268	3.56215	C7Y8YACXX_8_7965.sorted.filtered_peak_1511
chr1	155881701	155881950	250	17.97	3.83257	2.35275	1.48929	C7Y8YACXX_8_7965.sorted.filtered_peak_1512
chr1	155903521	155904617	1097	35.87	11.73109	3.53152	8.85302	C7Y8YACXX_8_7965.sorted.filtered_peak_1513
chr1	155915845	155916373	529	18.04	4.06877	2.43670	1.69677	C7Y8YACXX_8_7965.sorted.filtered_peak_1514
chr1	155948769	155949076	308	27.90	3.85693	2.01899	1.52313	C7Y8YACXX_8_7965.sorted.filtered_peak_1515
chr1	155959439	155959688	250	13.91	4.01811	2.67653	1.64617	C7Y8YACXX_8_7965.sorted.filtered_peak_1516
chr1	155974610	155975218	609	22.07	7.23150	3.31129	4.57674	C7Y8YACXX_8_7965.sorted.filtered_peak_1517
chr1	155990431	155991157	727	26.94	10.05051	3.80759	7.23854	C7Y8YACXX_8_7965.sorted.filtered_peak_1518
chr1	156014941	156015345	405	21.08	4.85015	2.55910	2.38020	C7Y8YACXX_8_7965.sorted.filtered_peak_1519
chr1	156022986	156023267	282	31.02	3.96968	1.97816	1.61064	C7Y8YACXX_8_7965.sorted.filtered_peak_1520
chr1	156023630	156024990	1361	43.33	9.67774	2.75013	6.90548	C7Y8YACXX_8_7965.sorted.filtered_peak_1521
chr1	156060481	156060966	486	16.94	5.54345	3.09513	3.01465	C7Y8YACXX_8_7965.sorted.filtered_peak_1522
chr1	156066483	156067104	622	20.79	4.56988	2.46657	2.14953	C7Y8YACXX_8_7965.sorted.filtered_peak_1523
chr1	156076024	156076479	456	27.78	9.49822	3.59316	6.70964	C7Y8YACXX_8_7965.sorted.filtered_peak_1524
chr1	156084077	156084809	733	21.04	6.56252	3.13415	3.97022	C7Y8YACXX_8_7965.sorted.filtered_peak_1525
chr1	156096980	156097278	299	20.12	4.72419	2.55436	2.28813	C7Y8YACXX_8_7965.sorted.filtered_peak_1526
chr1	156115879	156116167	289	19.09	5.08652	2.75765	2.59196	C7Y8YACXX_8_7965.sorted.filtered_peak_1527
chr1	156163356	156164504	1149	46.36	15.73285	3.56726	12.70393	C7Y8YACXX_8_7965.sorted.filtered_peak_1528
chr1	156182683	156183113	431	54.17	6.61578	2.06729	3.99290	C7Y8YACXX_8_7965.sorted.filtered_peak_1529
chr1	156186160	156186705	546	270.26	190.64265	10.29798	184.73026	C7Y8YACXX_8_7965.sorted.filtered_peak_1530
chr1	156195283	156195551	269	23.04	6.51499	3.01023	3.89462	C7Y8YACXX_8_7965.sorted.filtered_peak_1531
chr1	156252373	156253093	721	49.62	16.48495	3.72400	13.37524	C7Y8YACXX_8_7965.sorted.filtered_peak_1532
chr1	156264995	156265689	695	18.45	5.12593	2.79482	2.65027	C7Y8YACXX_8_7965.sorted.filtered_peak_1533
chr1	156307665	156308722	1058	69.84	27.21405	4.47863	23.57575	C7Y8YACXX_8_7965.sorted.filtered_peak_1534
chr1	156355421	156355777	357	17.74	5.09452	2.84319	2.61150	C7Y8YACXX_8_7965.sorted.filtered_peak_1535
chr1	156390193	156390442	250	20.42	4.32240	2.41090	1.91735	C7Y8YACXX_8_7965.sorted.filtered_peak_1536
chr1	156391377	156391730	354	22.00	5.16300	2.61907	2.65681	C7Y8YACXX_8_7965.sorted.filtered_peak_1537
chr1	156426237	156427436	1200	44.84	12.19583	3.26506	9.25117	C7Y8YACXX_8_7965.sorted.filtered_peak_1538
chr1	156470497	156471376	880	57.90	10.35797	2.54106	7.50404	C7Y8YACXX_8_7965.sorted.filtered_peak_1539
chr1	156474687	156475347	661	61.36	12.39884	2.68784	9.46856	C7Y8YACXX_8_7965.sorted.filtered_peak_1540
chr1	156494244	156494535	292	16.74	4.14125	2.53747	1.76170	C7Y8YACXX_8_7965.sorted.filtered_peak_1541
chr1	156542366	156542638	273	16.88	6.00325	3.31637	3.42396	C7Y8YACXX_8_7965.sorted.filtered_peak_1542
chr1	156561356	156561859	504	23.00	6.35046	2.95896	3.74241	C7Y8YACXX_8_7965.sorted.filtered_peak_1543
chr1	156571191	156571667	477	17.91	5.05830	2.83307	2.55981	C7Y8YACXX_8_7965.sorted.filtered_peak_1544
chr1	156611581	156611923	343	14.94	3.58688	2.41617	1.29219	C7Y8YACXX_8_7965.sorted.filtered_peak_1545
chr1	156629913	156630454	542	29.87	5.68808	2.41750	3.15455	C7Y8YACXX_8_7965.sorted.filtered_peak_1546
chr1	156675868	156676274	407	16.24	3.75759	2.41294	1.43479	C7Y8YACXX_8_7965.sorted.filtered_peak_1547
chr1	156698084	156699002	919	57.18	14.33487	3.06455	11.31461	C7Y8YACXX_8_7965.sorted.filtered_peak_1548
chr1	156710611	156711692	1082	67.48	18.49948	3.20174	15.30668	C7Y8YACXX_8_7965.sorted.filtered_peak_1549
chr1	156721138	156722261	1124	39.21	7.07124	2.42254	4.44270	C7Y8YACXX_8_7965.sorted.filtered_peak_1550
chr1	156736483	156737828	1346	56.02	16.95757	3.46500	13.81274	C7Y8YACXX_8_7965.sorted.filtered_peak_1551
chr1	156775592	156775915	324	18.01	3.21665	2.12186	1.01976	C7Y8YACXX_8_7965.sorted.filtered_peak_1552
chr1	156785796	156786867	1072	41.14	12.59847	3.34315	9.71523	C7Y8YACXX_8_7965.sorted.filtered_peak_1553
chr1	156818522	156818868	347	19.08	4.31128	2.46746	1.91328	C7Y8YACXX_8_7965.sorted.filtered_peak_1554
chr1	156829982	156830234	253	20.32	4.62211	2.52340	2.16978	C7Y8YACXX_8_7965.sorted.filtered_peak_1555
chr1	156862066	156862335	270	17.85	4.85921	2.75482	2.38781	C7Y8YACXX_8_7965.sorted.filtered_peak_1556
chr1	157108092	157108802	711	34.19	7.45792	2.67939	4.78330	C7Y8YACXX_8_7965.sorted.filtered_peak_1557
chr1	157575974	157576223	250	12.84	3.75958	2.63197	1.42331	C7Y8YACXX_8_7965.sorted.filtered_peak_1558
chr1	158119350	158119714	365	21.22	6.28545	3.05648	3.68454	C7Y8YACXX_8_7965.sorted.filtered_peak_1559
chr1	158789254	158789616	363	23.92	9.01587	3.81084	6.23734	C7Y8YACXX_8_7965.sorted.filtered_peak_1560
chr1	158900279	158900714	436	23.97	6.35022	2.87733	3.75905	C7Y8YACXX_8_7965.sorted.filtered_peak_1561
chr1	158901218	158901591	374	20.76	4.88221	2.58338	2.41326	C7Y8YACXX_8_7965.sorted.filtered_peak_1562
chr1	158968230	158968738	509	19.81	5.34434	2.81151	2.82015	C7Y8YACXX_8_7965.sorted.filtered_peak_1563
chr1	158978578	158979262	685	30.11	5.94639	2.45968	3.40456	C7Y8YACXX_8_7965.sorted.filtered_peak_1564
chr1	158979583	158979993	411	28.99	5.06373	2.29397	2.58219	C7Y8YACXX_8_7965.sorted.filtered_peak_1565
chr1	158985314	158985743	430	26.37	6.28065	2.72892	3.69438	C7Y8YACXX_8_7965.sorted.filtered_peak_1566
chr1	159037809	159038313	505	17.81	4.22722	2.50165	1.84201	C7Y8YACXX_8_7965.sorted.filtered_peak_1567
chr1	159046420	159047447	1028	40.97	13.01849	3.64337	10.03741	C7Y8YACXX_8_7965.sorted.filtered_peak_1568
chr1	159750317	159751141	825	43.39	14.87660	3.86602	11.81265	C7Y8YACXX_8_7965.sorted.filtered_peak_1569
chr1	159769981	159770419	439	26.07	7.16504	3.00575	4.51229	C7Y8YACXX_8_7965.sorted.filtered_peak_1570
chr1	159795921	159796796	876	24.39	6.02628	2.73780	3.47314	C7Y8YACXX_8_7965.sorted.filtered_peak_1571
chr1	159797187	159797607	421	21.30	4.46660	2.41516	2.04618	C7Y8YACXX_8_7965.sorted.filtered_peak_1572
chr1	159824466	159824884	419	18.49	4.25051	2.48266	1.84847	C7Y8YACXX_8_7965.sorted.filtered_peak_1573
chr1	159880199	159880623	425	35.10	11.72784	3.66571	8.81643	C7Y8YACXX_8_7965.sorted.filtered_peak_1574
chr1	159893132	159893801	670	33.05	4.88641	2.14423	2.41229	C7Y8YACXX_8_7965.sorted.filtered_peak_1575
chr1	159894968	159895588	621	34.83	5.59581	2.25747	3.05331	C7Y8YACXX_8_7965.sorted.filtered_peak_1576
chr1	160000981	160002079	1099	24.72	7.30402	3.07613	4.67788	C7Y8YACXX_8_7965.sorted.filtered_peak_1577
chr1	160068055	160069157	1103	45.27	9.85636	2.76116	7.04883	C7Y8YACXX_8_7965.sorted.filtered_peak_1578
chr1	160108911	160109160	250	15.21	4.01635	2.57255	1.66127	C7Y8YACXX_8_7965.sorted.filtered_peak_1579
chr1	160174845	160175338	494	25.41	6.61029	2.87848	3.99510	C7Y8YACXX_8_7965.sorted.filtered_peak_1580
chr1	160231379	160233006	1628	45.03	12.62508	3.21058	9.69377	C7Y8YACXX_8_7965.sorted.filtered_peak_1581
chr1	160254212	160255016	805	25.21	7.29728	3.07228	4.65699	C7Y8YACXX_8_7965.sorted.filtered_peak_1582
chr1	160261183	160261437	255	21.82	6.41627	3.06059	3.80316	C7Y8YACXX_8_7965.sorted.filtered_peak_1583
chr1	160312729	160313550	822	31.39	9.35113	3.23694	6.58680	C7Y8YACXX_8_7965.sorted.filtered_peak_1584
chr1	160398493	160398863	371	24.65	4.67022	2.34179	2.22528	C7Y8YACXX_8_7965.sorted.filtered_peak_1585
chr1	160441057	160441403	347	14.93	5.00282	3.03063	2.52610	C7Y8YACXX_8_7965.sorted.filtered_peak_1586
chr1	160489506	160489949	444	18.55	3.94316	2.36261	1.60125	C7Y8YACXX_8_7965.sorted.filtered_peak_1587
chr1	160490595	160490922	328	17.74	3.80360	2.35347	1.46458	C7Y8YACXX_8_7965.sorted.filtered_peak_1588
chr1	160492629	160493186	558	21.71	6.05666	2.93230	3.48382	C7Y8YACXX_8_7965.sorted.filtered_peak_1589
chr1	160509825	160510718	894	33.24	10.57555	3.47356	7.73461	C7Y8YACXX_8_7965.sorted.filtered_peak_1590
chr1	160528183	160528711	529	17.49	4.23958	2.53565	1.83791	C7Y8YACXX_8_7965.sorted.filtered_peak_1591
chr1	160537792	160538330	539	25.47	6.01644	2.71201	3.43302	C7Y8YACXX_8_7965.sorted.filtered_peak_1592
chr1	160548791	160549361	571	23.17	4.96014	2.49110	2.48041	C7Y8YACXX_8_7965.sorted.filtered_peak_1593
chr1	160576888	160577198	311	21.91	6.08194	2.93211	3.49914	C7Y8YACXX_8_7965.sorted.filtered_peak_1594
chr1	160593000	160593249	250	27.08	5.23585	2.40637	2.73477	C7Y8YACXX_8_7965.sorted.filtered_peak_1595
chr1	160593645	160593923	279	26.02	4.50745	2.24637	2.07978	C7Y8YACXX_8_7965.sorted.filtered_peak_1596
chr1	160607771	160608533	763	33.35	6.57737	2.51483	3.96744	C7Y8YACXX_8_7965.sorted.filtered_peak_1597
chr1	160634743	160635627	885	20.02	4.35030	2.43815	1.93969	C7Y8YACXX_8_7965.sorted.filtered_peak_1598
chr1	160645398	160645712	315	28.43	7.01437	2.83204	4.36964	C7Y8YACXX_8_7965.sorted.filtered_peak_1599
chr1	160652688	160653533	846	32.38	7.97359	2.89258	5.26415	C7Y8YACXX_8_7965.sorted.filtered_peak_1600
chr1	160677028	160677310	283	27.08	3.88216	2.04738	1.53593	C7Y8YACXX_8_7965.sorted.filtered_peak_1601
chr1	160681183	160681870	688	32.29	5.94395	2.39367	3.39356	C7Y8YACXX_8_7965.sorted.filtered_peak_1602
chr1	160725953	160726487	535	20.15	5.57319	2.87129	3.03032	C7Y8YACXX_8_7965.sorted.filtered_peak_1603
chr1	160737301	160737563	263	18.46	3.53704	2.22100	1.24648	C7Y8YACXX_8_7965.sorted.filtered_peak_1604
chr1	160737872	160738409	538	27.25	8.55212	3.35085	5.80718	C7Y8YACXX_8_7965.sorted.filtered_peak_1605
chr1	160752013	160752320	308	14.34	4.13853	2.69770	1.75098	C7Y8YACXX_8_7965.sorted.filtered_peak_1606
chr1	160765621	160766133	513	40.28	13.40636	3.76231	10.40725	C7Y8YACXX_8_7965.sorted.filtered_peak_1607
chr1	160807210	160808103	894	33.08	9.71575	3.23191	6.93079	C7Y8YACXX_8_7965.sorted.filtered_peak_1608
chr1	160832564	160832863	300	17.63	4.80946	2.75060	2.33992	C7Y8YACXX_8_7965.sorted.filtered_peak_1609
chr1	160924059	160924308	250	13.56	3.56871	2.49129	1.28233	C7Y8YACXX_8_7965.sorted.filtered_peak_1610
chr1	160983284	160984042	759	24.48	9.63978	3.90343	6.86432	C7Y8YACXX_8_7965.sorted.filtered_peak_1611
chr1	160990675	160991318	644	24.07	8.22654	3.45610	5.52411	C7Y8YACXX_8_7965.sorted.filtered_peak_1612
chr1	161008403	161008952	550	25.54	6.19605	2.74693	3.60980	C7Y8YACXX_8_7965.sorted.filtered_peak_1613
chr1	161014721	161016149	1429	40.13	8.13096	2.54838	5.46127	C7Y8YACXX_8_7965.sorted.filtered_peak_1614
chr1	161037820	161038536	717	32.16	5.71889	2.34074	3.19123	C7Y8YACXX_8_7965.sorted.filtered_peak_1615
chr1	161039055	161040095	1041	41.74	10.31859	2.90421	7.53303	C7Y8YACXX_8_7965.sorted.filtered_peak_1616
chr1	161067609	161068304	696	30.12	5.47495	2.37051	2.93814	C7Y8YACXX_8_7965.sorted.filtered_peak_1617
chr1	161082026	161082335	310	16.35	3.63622	2.35801	1.32736	C7Y8YACXX_8_7965.sorted.filtered_peak_1618
chr1	161087376	161088327	952	30.13	6.11840	2.53339	3.52845	C7Y8YACXX_8_7965.sorted.filtered_peak_1619
chr1	161102072	161103080	1009	42.98	13.15680	3.40956	10.20848	C7Y8YACXX_8_7965.sorted.filtered_peak_1620
chr1	161123567	161124068	502	24.42	6.02691	2.76361	3.45322	C7Y8YACXX_8_7965.sorted.filtered_peak_1621
chr1	161128740	161129777	1038	38.94	9.19138	2.81015	6.45323	C7Y8YACXX_8_7965.sorted.filtered_peak_1622
chr1	161135690	161136391	702	52.99	17.54262	3.82812	14.36170	C7Y8YACXX_8_7965.sorted.filtered_peak_1623
chr1	161146970	161147603	634	27.49	6.32311	2.68804	3.72896	C7Y8YACXX_8_7965.sorted.filtered_peak_1624
chr1	161155054	161155800	747	44.81	14.59320	3.70808	11.54982	C7Y8YACXX_8_7965.sorted.filtered_peak_1625
chr1	161171813	161172322	510	46.42	14.23632	3.56395	11.19909	C7Y8YACXX_8_7965.sorted.filtered_peak_1626
chr1	161187169	161187418	250	17.66	3.77945	2.34837	1.44494	C7Y8YACXX_8_7965.sorted.filtered_peak_1627
chr1	161195342	161196017	676	57.30	18.32647	3.81648	15.09344	C7Y8YACXX_8_7965.sorted.filtered_peak_1628
chr1	161205883	161206163	281	12.65	3.65491	2.59404	1.34086	C7Y8YACXX_8_7965.sorted.filtered_peak_1629
chr1	161212232	161212692	461	12.50	3.57802	2.56828	1.27282	C7Y8YACXX_8_7965.sorted.filtered_peak_1630
chr1	161254670	161255012	343	14.05	4.45563	2.86180	2.03104	C7Y8YACXX_8_7965.sorted.filtered_peak_1631
chr1	161275888	161276223	336	23.88	6.97455	3.06679	4.35026	C7Y8YACXX_8_7965.sorted.filtered_peak_1632
chr1	161283980	161284530	551	27.70	9.48949	3.62192	6.68694	C7Y8YACXX_8_7965.sorted.filtered_peak_1633
chr1	161321336	161321875	540	13.29	3.81144	2.62393	1.48068	C7Y8YACXX_8_7965.sorted.filtered_peak_1634
chr1	161359512	161360552	1041	45.41	13.89204	3.47188	10.90071	C7Y8YACXX_8_7965.sorted.filtered_peak_1635
chr1	161368833	161370363	1531	38.09	10.96218	3.18343	8.13556	C7Y8YACXX_8_7965.sorted.filtered_peak_1636
chr1	161409442	161409892	451	14.21	4.55221	2.89255	2.11615	C7Y8YACXX_8_7965.sorted.filtered_peak_1637
chr1	161410179	161410492	314	16.21	5.81027	3.27281	3.26098	C7Y8YACXX_8_7965.sorted.filtered_peak_1638
chr1	161493453	161494374	922	24.77	12.31950	4.86840	9.38948	C7Y8YACXX_8_7965.sorted.filtered_peak_1639
chr1	161500587	161501170	584	34.41	16.14231	4.92906	13.02608	C7Y8YACXX_8_7965.sorted.filtered_peak_1640
chr1	161509690	161510350	661	35.20	18.39441	5.53461	15.17802	C7Y8YACXX_8_7965.sorted.filtered_peak_1641
chr1	161582214	161582717	504	21.98	9.89197	4.37164	7.06291	C7Y8YACXX_8_7965.sorted.filtered_peak_1642
chr1	161591304	161591627	324	17.14	6.40029	3.45065	3.79573	C7Y8YACXX_8_7965.sorted.filtered_peak_1643
chr1	161593407	161593656	250	14.21	4.54852	2.89300	2.11248	C7Y8YACXX_8_7965.sorted.filtered_peak_1644
chr1	161695670	161696725	1056	27.73	5.40398	2.42938	2.88421	C7Y8YACXX_8_7965.sorted.filtered_peak_1645
chr1	161697029	161697673	645	26.78	5.04015	2.36940	2.54951	C7Y8YACXX_8_7965.sorted.filtered_peak_1646
chr1	161708755	161709113	359	22.61	5.39780	2.66084	2.87565	C7Y8YACXX_8_7965.sorted.filtered_peak_1647
chr1	161719308	161720338	1031	35.17	12.24420	3.77486	9.30929	C7Y8YACXX_8_7965.sorted.filtered_peak_1648
chr1	161735867	161736489	623	26.46	6.70437	2.83239	4.09242	C7Y8YACXX_8_7965.sorted.filtered_peak_1649
chr1	161903948	161904197	250	18.39	5.70473	3.04756	3.15576	C7Y8YACXX_8_7965.sorted.filtered_peak_1650
chr1	162039250	162039726	477	18.30	4.74604	2.67518	2.29529	C7Y8YACXX_8_7965.sorted.filtered_peak_1651
chr1	162121832	162122592	761	33.26	11.84888	3.74438	8.96292	C7Y8YACXX_8_7965.sorted.filtered_peak_1652
chr1	162467342	162468364	1023	25.68	9.13171	3.55054	6.39851	C7Y8YACXX_8_7965.sorted.filtered_peak_1653
chr1	162530836	162531882	1047	40.28	12.82817	3.50102	9.89175	C7Y8YACXX_8_7965.sorted.filtered_peak_1654
chr1	162792862	162793553	692	17.60	5.45872	3.00860	2.93239	C7Y8YACXX_8_7965.sorted.filtered_peak_1655
chr1	162804984	162805409	426	24.33	8.28023	3.45982	5.57015	C7Y8YACXX_8_7965.sorted.filtered_peak_1656
chr1	163291276	163292268	993	50.44	14.72699	3.42192	11.68616	C7Y8YACXX_8_7965.sorted.filtered_peak_1657
chr1	164629662	164630092	431	20.79	8.60038	3.95754	5.85544	C7Y8YACXX_8_7965.sorted.filtered_peak_1658
chr1	165362155	165362781	627	29.54	9.10593	3.30639	6.35330	C7Y8YACXX_8_7965.sorted.filtered_peak_1659
chr1	165567204	165567976	773	35.52	12.76653	3.90588	9.81008	C7Y8YACXX_8_7965.sorted.filtered_peak_1660
chr1	165599909	165600789	881	49.08	16.96156	3.88525	13.81559	C7Y8YACXX_8_7965.sorted.filtered_peak_1661
chr1	165667291	165668174	884	47.32	19.39196	4.52565	16.13135	C7Y8YACXX_8_7965.sorted.filtered_peak_1662
chr1	165737846	165738819	974	35.77	10.96266	3.40782	8.09557	C7Y8YACXX_8_7965.sorted.filtered_peak_1663
chr1	165796703	165797741	1039	24.96	6.24708	2.78278	3.66549	C7Y8YACXX_8_7965.sorted.filtered_peak_1664
chr1	165883431	165883724	294	20.30	5.93802	2.99008	3.37112	C7Y8YACXX_8_7965.sorted.filtered_peak_1665
chr1	166136024	166136569	546	20.91	4.56849	2.46458	2.14384	C7Y8YACXX_8_7965.sorted.filtered_peak_1666
chr1	166459108	166459544	437	17.05	4.81950	2.78305	2.36735	C7Y8YACXX_8_7965.sorted.filtered_peak_1667
chr1	166808327	166809405	1079	25.16	5.03101	2.41513	2.56178	C7Y8YACXX_8_7965.sorted.filtered_peak_1668
chr1	166844954	166846019	1066	57.17	21.20201	4.11371	17.85163	C7Y8YACXX_8_7965.sorted.filtered_peak_1669
chr1	167013259	167013597	339	16.59	4.93948	2.87894	2.45750	C7Y8YACXX_8_7965.sorted.filtered_peak_1670
chr1	167189237	167190451	1215	71.67	21.79994	3.59397	18.41603	C7Y8YACXX_8_7965.sorted.filtered_peak_1671
chr1	167191335	167191754	420	47.05	7.79519	2.35968	5.11255	C7Y8YACXX_8_7965.sorted.filtered_peak_1672
chr1	167417171	167417462	292	22.21	4.67003	2.44381	2.22058	C7Y8YACXX_8_7965.sorted.filtered_peak_1673
chr1	167424740	167425339	600	29.45	6.55696	2.66925	3.93700	C7Y8YACXX_8_7965.sorted.filtered_peak_1674
chr1	167486750	167488040	1291	23.80	4.05004	2.18724	1.68923	C7Y8YACXX_8_7965.sorted.filtered_peak_1675
chr1	167513705	167514003	299	20.48	4.01475	2.29973	1.65365	C7Y8YACXX_8_7965.sorted.filtered_peak_1676
chr1	167522750	167523455	706	27.18	8.37769	3.22557	5.68437	C7Y8YACXX_8_7965.sorted.filtered_peak_1677
chr1	167569230	167569754	525	21.75	6.92493	3.21075	4.30291	C7Y8YACXX_8_7965.sorted.filtered_peak_1678
chr1	167586599	167587585	987	18.41	4.49161	2.57514	2.06475	C7Y8YACXX_8_7965.sorted.filtered_peak_1679
chr1	167597054	167597886	833	44.16	11.09679	3.00514	8.24062	C7Y8YACXX_8_7965.sorted.filtered_peak_1680
chr1	167611377	167611934	558	28.44	9.05275	3.38456	6.29936	C7Y8YACXX_8_7965.sorted.filtered_peak_1681
chr1	167656802	167657149	348	20.20	6.30180	3.11032	3.71588	C7Y8YACXX_8_7965.sorted.filtered_peak_1682
chr1	167683707	167684570	864	32.10	6.07321	2.44129	3.49777	C7Y8YACXX_8_7965.sorted.filtered_peak_1683
chr1	167684769	167685050	282	28.55	4.59546	2.18762	2.17279	C7Y8YACXX_8_7965.sorted.filtered_peak_1684
chr1	167690621	167691750	1130	27.07	7.11219	2.85069	4.51222	C7Y8YACXX_8_7965.sorted.filtered_peak_1685
chr1	167772569	167773096	528	18.33	3.76740	2.31194	1.44217	C7Y8YACXX_8_7965.sorted.filtered_peak_1686
chr1	167774418	167774873	456	29.75	9.91549	3.56942	7.09884	C7Y8YACXX_8_7965.sorted.filtered_peak_1687
chr1	167904528	167906616	2089	53.34	14.02364	3.08664	11.03303	C7Y8YACXX_8_7965.sorted.filtered_peak_1688
chr1	168147834	168149306	1473	41.56	13.96210	3.60387	10.98648	C7Y8YACXX_8_7965.sorted.filtered_peak_1689
chr1	168194877	168195607	731	29.70	9.84702	3.46429	7.07531	C7Y8YACXX_8_7965.sorted.filtered_peak_1690
chr1	168204443	168204881	439	18.17	3.87570	2.35938	1.53099	C7Y8YACXX_8_7965.sorted.filtered_peak_1691
chr1	168206450	168206921	472	19.32	4.34958	2.47114	1.94884	C7Y8YACXX_8_7965.sorted.filtered_peak_1692
chr1	168256363	168256622	260	15.22	5.16957	3.08592	2.66908	C7Y8YACXX_8_7965.sorted.filtered_peak_1693
chr1	168311931	168312631	701	22.43	5.67694	2.73777	3.15179	C7Y8YACXX_8_7965.sorted.filtered_peak_1694
chr1	168329372	168329729	358	20.33	4.28777	2.40016	1.89330	C7Y8YACXX_8_7965.sorted.filtered_peak_1695
chr1	168332026	168332722	697	27.71	7.36760	2.94841	4.71374	C7Y8YACXX_8_7965.sorted.filtered_peak_1696
chr1	168368191	168368530	340	15.39	3.54476	2.37137	1.25088	C7Y8YACXX_8_7965.sorted.filtered_peak_1697
chr1	168390524	168391140	617	28.03	9.60011	3.54486	6.83170	C7Y8YACXX_8_7965.sorted.filtered_peak_1698
chr1	168408961	168409379	419	25.38	7.43700	3.11219	4.78071	C7Y8YACXX_8_7965.sorted.filtered_peak_1699
chr1	168435487	168435825	339	20.83	3.70777	2.18804	1.38941	C7Y8YACXX_8_7965.sorted.filtered_peak_1700
chr1	168489500	168489819	320	21.63	5.96767	2.89794	3.40478	C7Y8YACXX_8_7965.sorted.filtered_peak_1701
chr1	168490747	168491141	395	20.87	5.52762	2.80342	2.99358	C7Y8YACXX_8_7965.sorted.filtered_peak_1702
chr1	168504628	168505287	660	19.69	6.72679	3.29963	4.12238	C7Y8YACXX_8_7965.sorted.filtered_peak_1703
chr1	169013602	169013943	342	24.06	7.05357	3.10055	4.40620	C7Y8YACXX_8_7965.sorted.filtered_peak_1704
chr1	169075460	169075879	420	20.01	4.12582	2.36105	1.74728	C7Y8YACXX_8_7965.sorted.filtered_peak_1705
chr1	169281480	169281735	256	16.54	4.99414	2.90917	2.50405	C7Y8YACXX_8_7965.sorted.filtered_peak_1706
chr1	169336606	169337623	1018	48.85	15.51936	3.58927	12.44033	C7Y8YACXX_8_7965.sorted.filtered_peak_1707
chr1	169454893	169455672	780	35.20	11.99041	3.66738	9.09526	C7Y8YACXX_8_7965.sorted.filtered_peak_1708
chr1	169661870	169662387	518	21.48	5.10350	2.62113	2.60921	C7Y8YACXX_8_7965.sorted.filtered_peak_1709
chr1	169681156	169681453	298	13.87	4.23669	2.77549	1.85259	C7Y8YACXX_8_7965.sorted.filtered_peak_1710
chr1	169763517	169764691	1175	38.59	12.57202	3.51198	9.66604	C7Y8YACXX_8_7965.sorted.filtered_peak_1711
chr1	169862309	169863617	1309	57.54	15.06866	3.18319	12.02011	C7Y8YACXX_8_7965.sorted.filtered_peak_1712
chr1	170043205	170044283	1079	55.81	20.91745	4.02730	17.59490	C7Y8YACXX_8_7965.sorted.filtered_peak_1713
chr1	170095631	170095908	278	12.06	3.34144	2.48335	1.08155	C7Y8YACXX_8_7965.sorted.filtered_peak_1714
chr1	170500858	170501725	868	27.19	7.81020	3.10475	5.13028	C7Y8YACXX_8_7965.sorted.filtered_peak_1715
chr1	171282882	171283691	810	18.97	6.25138	3.17129	3.68767	C7Y8YACXX_8_7965.sorted.filtered_peak_1716
chr1	171390220	171390474	255	14.78	4.82369	2.96474	2.36957	C7Y8YACXX_8_7965.sorted.filtered_peak_1717
chr1	171435435	171435684	250	12.73	3.70051	2.61148	1.37395	C7Y8YACXX_8_7965.sorted.filtered_peak_1718
chr1	171454150	171455547	1398	46.15	14.37028	3.50429	11.34395	C7Y8YACXX_8_7965.sorted.filtered_peak_1719
chr1	171550895	171551180	286	15.37	4.33891	2.71286	1.92635	C7Y8YACXX_8_7965.sorted.filtered_peak_1720
chr1	171710793	171711658	866	37.45	9.86283	3.11570	7.03291	C7Y8YACXX_8_7965.sorted.filtered_peak_1721
chr1	171750143	171750971	829	66.98	24.29940	4.17407	20.79606	C7Y8YACXX_8_7965.sorted.filtered_peak_1722
chr1	171810408	171811031	624	26.22	7.67485	3.14586	4.98984	C7Y8YACXX_8_7965.sorted.filtered_peak_1723
chr1	172150101	172151089	989	23.00	5.96297	2.76858	3.43104	C7Y8YACXX_8_7965.sorted.filtered_peak_1724
chr1	172172372	172172706	335	12.54	3.60370	2.57544	1.29892	C7Y8YACXX_8_7965.sorted.filtered_peak_1725
chr1	172243254	172243520	267	18.80	4.65569	2.62001	2.20306	C7Y8YACXX_8_7965.sorted.filtered_peak_1726
chr1	172327651	172328332	682	20.91	4.63172	2.47836	2.21092	C7Y8YACXX_8_7965.sorted.filtered_peak_1727
chr1	172349928	172350347	420	19.63	6.09013	3.09426	3.51233	C7Y8YACXX_8_7965.sorted.filtered_peak_1728
chr1	172363371	172363724	354	20.29	4.95421	2.64114	2.46965	C7Y8YACXX_8_7965.sorted.filtered_peak_1729
chr1	172413085	172413444	360	23.00	6.02022	2.83828	3.44599	C7Y8YACXX_8_7965.sorted.filtered_peak_1730
chr1	172501257	172502909	1653	63.91	18.55038	3.47135	15.32944	C7Y8YACXX_8_7965.sorted.filtered_peak_1731
chr1	172607957	172608782	826	32.88	10.21286	3.39899	7.39471	C7Y8YACXX_8_7965.sorted.filtered_peak_1732
chr1	172631853	172632369	517	31.18	7.96234	2.92191	5.27014	C7Y8YACXX_8_7965.sorted.filtered_peak_1733
chr1	172643957	172644565	609	18.33	4.62530	2.62685	2.18687	C7Y8YACXX_8_7965.sorted.filtered_peak_1734
chr1	172668208	172668742	535	24.75	5.24761	2.50205	2.74563	C7Y8YACXX_8_7965.sorted.filtered_peak_1735
chr1	172677580	172677939	360	24.23	7.25555	3.16178	4.59265	C7Y8YACXX_8_7965.sorted.filtered_peak_1736
chr1	172714175	172714582	408	19.85	4.26041	2.41296	1.86546	C7Y8YACXX_8_7965.sorted.filtered_peak_1737
chr1	172715383	172715819	437	26.20	7.16949	2.99819	4.51756	C7Y8YACXX_8_7965.sorted.filtered_peak_1738
chr1	172863977	172864691	715	20.41	6.69226	3.22239	4.08867	C7Y8YACXX_8_7965.sorted.filtered_peak_1739
chr1	173445740	173446859	1120	47.20	15.31544	3.69755	12.25330	C7Y8YACXX_8_7965.sorted.filtered_peak_1740
chr1	173683685	173684846	1162	26.59	7.42407	3.01472	4.76996	C7Y8YACXX_8_7965.sorted.filtered_peak_1741
chr1	173793144	173794441	1298	48.69	15.81723	3.63909	12.73686	C7Y8YACXX_8_7965.sorted.filtered_peak_1742
chr1	173836648	173838116	1469	68.03	15.90306	2.98448	12.79569	C7Y8YACXX_8_7965.sorted.filtered_peak_1743
chr1	173990860	173991963	1104	32.87	11.18273	3.59643	8.34157	C7Y8YACXX_8_7965.sorted.filtered_peak_1744
chr1	174122452	174122981	530	20.72	4.28412	2.37938	1.88849	C7Y8YACXX_8_7965.sorted.filtered_peak_1745
chr1	174127998	174129709	1712	46.00	10.28575	2.78599	7.46924	C7Y8YACXX_8_7965.sorted.filtered_peak_1746
chr1	174160405	174160701	297	12.71	3.69970	2.60799	1.38144	C7Y8YACXX_8_7965.sorted.filtered_peak_1747
chr1	174174010	174174284	275	14.11	4.00853	2.65134	1.64383	C7Y8YACXX_8_7965.sorted.filtered_peak_1748
chr1	174768592	174769618	1027	24.87	7.17000	3.07478	4.52415	C7Y8YACXX_8_7965.sorted.filtered_peak_1749
chr1	174808714	174809153	440	12.67	3.66885	2.59943	1.35021	C7Y8YACXX_8_7965.sorted.filtered_peak_1750
chr1	174933573	174934040	468	46.36	8.84734	2.55211	6.09983	C7Y8YACXX_8_7965.sorted.filtered_peak_1751
chr1	174934311	174934592	282	42.43	6.31960	2.22723	3.71324	C7Y8YACXX_8_7965.sorted.filtered_peak_1752
chr1	174937870	174938261	392	44.91	7.23715	2.32053	4.58537	C7Y8YACXX_8_7965.sorted.filtered_peak_1753
chr1	174968142	174969698	1557	72.18	19.81300	3.27721	16.53347	C7Y8YACXX_8_7965.sorted.filtered_peak_1754
chr1	174992014	174993027	1014	35.91	12.70244	3.81879	9.75906	C7Y8YACXX_8_7965.sorted.filtered_peak_1755
chr1	174998916	174999165	250	15.32	3.50453	2.35843	1.21902	C7Y8YACXX_8_7965.sorted.filtered_peak_1756
chr1	175144098	175144347	250	18.08	5.48227	2.98552	2.95294	C7Y8YACXX_8_7965.sorted.filtered_peak_1757
chr1	175161658	175162407	750	31.15	5.29974	2.28954	2.78791	C7Y8YACXX_8_7965.sorted.filtered_peak_1758
chr1	175178086	175179102	1017	29.86	8.46407	3.10898	5.75003	C7Y8YACXX_8_7965.sorted.filtered_peak_1759
chr1	175483840	175484235	396	17.05	4.05154	2.48390	1.67966	C7Y8YACXX_8_7965.sorted.filtered_peak_1760
chr1	175569892	175570488	597	19.58	4.66069	2.57696	2.20525	C7Y8YACXX_8_7965.sorted.filtered_peak_1761
chr1	176175687	176177017	1331	55.58	17.36041	3.55912	14.20394	C7Y8YACXX_8_7965.sorted.filtered_peak_1762
chr1	177352913	177353394	482	23.96	8.14808	3.46789	5.43607	C7Y8YACXX_8_7965.sorted.filtered_peak_1763
chr1	177353611	177353869	259	19.22	5.35570	2.84691	2.84359	C7Y8YACXX_8_7965.sorted.filtered_peak_1764
chr1	178511306	178511974	669	23.50	6.16856	2.81222	3.62125	C7Y8YACXX_8_7965.sorted.filtered_peak_1765
chr1	178927967	178928295	329	12.83	3.66067	2.58134	1.36363	C7Y8YACXX_8_7965.sorted.filtered_peak_1766
chr1	178994592	178995503	912	29.32	6.97334	2.78935	4.32205	C7Y8YACXX_8_7965.sorted.filtered_peak_1767
chr1	179006127	179006483	357	15.69	4.37726	2.70166	1.96473	C7Y8YACXX_8_7965.sorted.filtered_peak_1768
chr1	179008087	179008385	299	15.76	4.41921	2.72160	1.99057	C7Y8YACXX_8_7965.sorted.filtered_peak_1769
chr1	179050567	179051483	917	25.90	6.15235	2.69674	3.58778	C7Y8YACXX_8_7965.sorted.filtered_peak_1770
chr1	179090270	179090840	571	13.11	3.61856	2.54487	1.31920	C7Y8YACXX_8_7965.sorted.filtered_peak_1771
chr1	179197653	179198068	416	16.00	3.69241	2.39740	1.39074	C7Y8YACXX_8_7965.sorted.filtered_peak_1772
chr1	179198455	179198929	475	16.65	3.95311	2.46888	1.59845	C7Y8YACXX_8_7965.sorted.filtered_peak_1773
chr1	179262364	179263495	1132	30.55	8.22835	3.04800	5.50694	C7Y8YACXX_8_7965.sorted.filtered_peak_1774
chr1	179268178	179268427	250	19.79	4.96820	2.67542	2.48078	C7Y8YACXX_8_7965.sorted.filtered_peak_1775
chr1	179334681	179335433	753	36.91	14.46712	4.23546	11.43395	C7Y8YACXX_8_7965.sorted.filtered_peak_1776
chr1	179783808	179784438	631	21.65	5.63227	2.78110	3.09893	C7Y8YACXX_8_7965.sorted.filtered_peak_1777
chr1	179846831	179847117	287	29.27	4.65939	2.18529	2.21824	C7Y8YACXX_8_7965.sorted.filtered_peak_1778
chr1	179851213	179852629	1417	54.84	16.01749	3.37162	12.91443	C7Y8YACXX_8_7965.sorted.filtered_peak_1779
chr1	179923019	179924526	1508	50.65	17.96526	3.70265	14.80443	C7Y8YACXX_8_7965.sorted.filtered_peak_1780
chr1	180123477	180124571	1095	36.38	8.58395	2.84999	5.83984	C7Y8YACXX_8_7965.sorted.filtered_peak_1781
chr1	180182701	180183005	305	15.33	4.65607	2.85304	2.20527	C7Y8YACXX_8_7965.sorted.filtered_peak_1782
chr1	180471345	180472456	1112	34.28	11.42905	3.67656	8.53040	C7Y8YACXX_8_7965.sorted.filtered_peak_1783
chr1	180484997	180485284	288	16.69	5.55425	3.12057	3.02235	C7Y8YACXX_8_7965.sorted.filtered_peak_1784
chr1	180600847	180601965	1119	42.64	14.52794	3.75236	11.49717	C7Y8YACXX_8_7965.sorted.filtered_peak_1785
chr1	180923307	180923605	299	20.68	5.40318	2.77438	2.87752	C7Y8YACXX_8_7965.sorted.filtered_peak_1786
chr1	180991207	180992446	1240	40.17	10.07595	2.94421	7.28073	C7Y8YACXX_8_7965.sorted.filtered_peak_1787
chr1	181002397	181003431	1035	25.63	6.69961	2.83343	4.12186	C7Y8YACXX_8_7965.sorted.filtered_peak_1788
chr1	181013525	181014021	497	20.13	7.32461	3.52624	4.66247	C7Y8YACXX_8_7965.sorted.filtered_peak_1789
chr1	181032033	181032394	362	19.23	5.81512	3.01993	3.26037	C7Y8YACXX_8_7965.sorted.filtered_peak_1790
chr1	181057430	181058418	989	46.89	9.72490	2.69986	6.91719	C7Y8YACXX_8_7965.sorted.filtered_peak_1791
chr1	181058827	181059740	914	36.34	5.33224	2.16257	2.81664	C7Y8YACXX_8_7965.sorted.filtered_peak_1792
chr1	181068645	181068961	317	29.97	5.23924	2.31319	2.73602	C7Y8YACXX_8_7965.sorted.filtered_peak_1793
chr1	181074005	181075022	1018	41.36	8.85779	2.71280	6.10789	C7Y8YACXX_8_7965.sorted.filtered_peak_1794
chr1	181110480	181110807	328	20.97	3.84781	2.22892	1.50260	C7Y8YACXX_8_7965.sorted.filtered_peak_1795
chr1	181111669	181111972	304	24.07	5.51247	2.61827	2.98446	C7Y8YACXX_8_7965.sorted.filtered_peak_1796
chr1	181118830	181119270	441	23.66	6.98740	3.10918	4.34790	C7Y8YACXX_8_7965.sorted.filtered_peak_1797
chr1	181128880	181129362	483	14.23	3.94250	2.61451	1.59133	C7Y8YACXX_8_7965.sorted.filtered_peak_1798
chr1	181135565	181135975	411	16.30	4.65099	2.78150	2.19419	C7Y8YACXX_8_7965.sorted.filtered_peak_1799
chr1	181365325	181365574	250	16.67	4.14178	2.54625	1.75519	C7Y8YACXX_8_7965.sorted.filtered_peak_1800
chr1	181394102	181394416	315	16.98	4.22917	2.55467	1.84681	C7Y8YACXX_8_7965.sorted.filtered_peak_1801
chr1	181998475	181999439	965	48.34	17.41658	3.94640	14.26394	C7Y8YACXX_8_7965.sorted.filtered_peak_1802
chr1	182112163	182112412	250	14.98	3.78960	2.49722	1.46123	C7Y8YACXX_8_7965.sorted.filtered_peak_1803
chr1	182228533	182229004	472	24.54	8.63981	3.57062	5.90830	C7Y8YACXX_8_7965.sorted.filtered_peak_1804
chr1	182359821	182360070	250	23.79	4.88145	2.44256	2.40786	C7Y8YACXX_8_7965.sorted.filtered_peak_1805
chr1	182360476	182361093	618	24.19	5.11641	2.49084	2.62797	C7Y8YACXX_8_7965.sorted.filtered_peak_1806
chr1	182399808	182400108	301	20.27	6.29752	3.13214	3.69586	C7Y8YACXX_8_7965.sorted.filtered_peak_1807
chr1	182557702	182558672	971	17.04	4.12888	2.51243	1.75576	C7Y8YACXX_8_7965.sorted.filtered_peak_1808
chr1	182573195	182573785	591	35.55	7.77271	2.69636	5.08898	C7Y8YACXX_8_7965.sorted.filtered_peak_1809
chr1	182584972	182585606	635	39.55	11.65913	3.37262	8.75572	C7Y8YACXX_8_7965.sorted.filtered_peak_1810
chr1	182758475	182759037	563	23.72	5.58070	2.65272	3.04801	C7Y8YACXX_8_7965.sorted.filtered_peak_1811
chr1	182808103	182809277	1175	60.39	21.05706	3.98981	17.71942	C7Y8YACXX_8_7965.sorted.filtered_peak_1812
chr1	182859000	182859407	408	15.07	3.72815	2.46586	1.41503	C7Y8YACXX_8_7965.sorted.filtered_peak_1813
chr1	182931803	182932103	301	19.77	6.26886	3.15474	3.67466	C7Y8YACXX_8_7965.sorted.filtered_peak_1814
chr1	183150158	183150478	321	13.63	3.85660	2.61962	1.51371	C7Y8YACXX_8_7965.sorted.filtered_peak_1815
chr1	183163992	183164706	715	18.86	5.49990	2.92704	2.96867	C7Y8YACXX_8_7965.sorted.filtered_peak_1816
chr1	183440256	183442347	2092	49.77	10.47964	2.68148	7.67298	C7Y8YACXX_8_7965.sorted.filtered_peak_1817
chr1	183467597	183467861	265	16.87	5.15451	2.95482	2.64364	C7Y8YACXX_8_7965.sorted.filtered_peak_1818
chr1	183592097	183592649	553	13.72	4.26371	2.79981	1.86188	C7Y8YACXX_8_7965.sorted.filtered_peak_1819
chr1	183602915	183603186	272	33.15	3.90677	1.92169	1.55963	C7Y8YACXX_8_7965.sorted.filtered_peak_1820
chr1	183604394	183605540	1147	59.30	17.39552	3.40524	14.23025	C7Y8YACXX_8_7965.sorted.filtered_peak_1821
chr1	183624689	183624965	277	14.57	4.22091	2.71761	1.82084	C7Y8YACXX_8_7965.sorted.filtered_peak_1822
chr1	183774293	183774642	350	15.71	4.43119	2.71239	2.02418	C7Y8YACXX_8_7965.sorted.filtered_peak_1823
chr1	183811611	183811939	329	14.88	4.12133	2.64915	1.74743	C7Y8YACXX_8_7965.sorted.filtered_peak_1824
chr1	183884970	183885629	660	35.11	12.29459	3.76822	9.37879	C7Y8YACXX_8_7965.sorted.filtered_peak_1825
chr1	183925622	183926372	751	35.94	12.16261	3.57006	9.29190	C7Y8YACXX_8_7965.sorted.filtered_peak_1826
chr1	183937171	183937566	396	18.71	5.01470	2.75150	2.53473	C7Y8YACXX_8_7965.sorted.filtered_peak_1827
chr1	184020431	184021692	1262	19.51	5.58434	2.88481	3.07260	C7Y8YACXX_8_7965.sorted.filtered_peak_1828
chr1	184129429	184130382	954	25.92	5.63342	2.55291	3.10712	C7Y8YACXX_8_7965.sorted.filtered_peak_1829
chr1	184356223	184356480	258	21.02	4.46894	2.43417	2.04032	C7Y8YACXX_8_7965.sorted.filtered_peak_1830
chr1	184460738	184461331	594	19.58	5.29414	2.77891	2.80145	C7Y8YACXX_8_7965.sorted.filtered_peak_1831
chr1	184712172	184712598	427	21.43	4.90166	2.55850	2.42494	C7Y8YACXX_8_7965.sorted.filtered_peak_1832
chr1	184714957	184715212	256	22.51	5.63995	2.73975	3.09907	C7Y8YACXX_8_7965.sorted.filtered_peak_1833
chr1	184723174	184724763	1590	56.42	18.45334	3.72568	15.25837	C7Y8YACXX_8_7965.sorted.filtered_peak_1834
chr1	184745514	184745763	250	13.95	4.39036	2.84315	1.96993	C7Y8YACXX_8_7965.sorted.filtered_peak_1835
chr1	184774738	184775316	579	17.71	5.27801	2.91378	2.78575	C7Y8YACXX_8_7965.sorted.filtered_peak_1836
chr1	184809646	184810180	535	32.59	10.15423	3.43811	7.32263	C7Y8YACXX_8_7965.sorted.filtered_peak_1837
chr1	184812788	184813469	682	19.90	4.91003	2.63484	2.45273	C7Y8YACXX_8_7965.sorted.filtered_peak_1838
chr1	184836041	184837010	970	31.15	8.24264	3.01078	5.52296	C7Y8YACXX_8_7965.sorted.filtered_peak_1839
chr1	184859536	184859984	449	16.91	3.99944	2.47358	1.63119	C7Y8YACXX_8_7965.sorted.filtered_peak_1840
chr1	184942786	184943817	1032	27.43	5.91563	2.58908	3.34181	C7Y8YACXX_8_7965.sorted.filtered_peak_1841
chr1	184990743	184991105	363	12.53	3.59389	2.57374	1.28629	C7Y8YACXX_8_7965.sorted.filtered_peak_1842
chr1	185014467	185015293	827	24.68	6.22496	2.75955	3.67021	C7Y8YACXX_8_7965.sorted.filtered_peak_1843
chr1	185125330	185126957	1628	61.20	17.08918	3.26098	13.94670	C7Y8YACXX_8_7965.sorted.filtered_peak_1844
chr1	185250442	185250859	418	15.31	4.60233	2.83026	2.15889	C7Y8YACXX_8_7965.sorted.filtered_peak_1845
chr1	185285061	185285468	408	35.95	6.26491	2.37194	3.66911	C7Y8YACXX_8_7965.sorted.filtered_peak_1846
chr1	185285756	185287239	1484	41.23	9.43540	2.76046	6.67884	C7Y8YACXX_8_7965.sorted.filtered_peak_1847
chr1	185307930	185308678	749	22.69	6.72768	3.08923	4.10763	C7Y8YACXX_8_7965.sorted.filtered_peak_1848
chr1	185390171	185390520	350	16.86	4.31886	2.59678	1.91579	C7Y8YACXX_8_7965.sorted.filtered_peak_1849
chr1	185409001	185409556	556	17.47	5.07578	2.84799	2.60547	C7Y8YACXX_8_7965.sorted.filtered_peak_1850
chr1	185528898	185529616	719	26.47	7.06034	2.96047	4.40416	C7Y8YACXX_8_7965.sorted.filtered_peak_1851
chr1	185535943	185536755	813	26.49	7.60179	3.06879	4.94529	C7Y8YACXX_8_7965.sorted.filtered_peak_1852
chr1	185704065	185704396	332	13.54	3.56734	2.49201	1.27898	C7Y8YACXX_8_7965.sorted.filtered_peak_1853
chr1	186181639	186181941	303	12.53	3.59515	2.57382	1.28833	C7Y8YACXX_8_7965.sorted.filtered_peak_1854
chr1	186343776	186345300	1525	60.70	17.06892	3.26585	13.93612	C7Y8YACXX_8_7965.sorted.filtered_peak_1855
chr1	186373673	186373956	284	19.40	6.37463	3.21985	3.77649	C7Y8YACXX_8_7965.sorted.filtered_peak_1856
chr1	186587638	186587952	315	18.15	5.62750	3.03139	3.08983	C7Y8YACXX_8_7965.sorted.filtered_peak_1857
chr1	189675169	189675545	377	12.79	3.71267	2.61144	1.39740	C7Y8YACXX_8_7965.sorted.filtered_peak_1858
chr1	192485729	192486477	749	45.55	16.37764	4.04386	13.25759	C7Y8YACXX_8_7965.sorted.filtered_peak_1859
chr1	192499340	192499745	406	19.25	4.61412	2.57647	2.16479	C7Y8YACXX_8_7965.sorted.filtered_peak_1860
chr1	192508054	192508709	656	26.56	7.51715	3.03033	4.87020	C7Y8YACXX_8_7965.sorted.filtered_peak_1861
chr1	192520152	192520624	473	23.52	3.94564	2.16862	1.59088	C7Y8YACXX_8_7965.sorted.filtered_peak_1862
chr1	192544529	192545248	720	37.26	7.45929	2.55939	4.80147	C7Y8YACXX_8_7965.sorted.filtered_peak_1863
chr1	192578279	192578768	490	20.74	6.35002	3.10787	3.75170	C7Y8YACXX_8_7965.sorted.filtered_peak_1864
chr1	192671328	192671727	400	15.48	4.09779	2.60090	1.71660	C7Y8YACXX_8_7965.sorted.filtered_peak_1865
chr1	192774987	192775293	307	41.06	7.45108	2.44237	4.79225	C7Y8YACXX_8_7965.sorted.filtered_peak_1866
chr1	192777403	192778422	1020	48.95	11.47242	2.91329	8.58708	C7Y8YACXX_8_7965.sorted.filtered_peak_1867
chr1	193027719	193029124	1406	48.09	13.70884	3.25625	10.73490	C7Y8YACXX_8_7965.sorted.filtered_peak_1868
chr1	193073725	193074588	864	18.88	4.65437	2.60493	2.21439	C7Y8YACXX_8_7965.sorted.filtered_peak_1869
chr1	193090628	193091656	1029	51.93	16.50006	3.63812	13.37397	C7Y8YACXX_8_7965.sorted.filtered_peak_1870
chr1	193210127	193210631	505	25.33	7.06542	3.02350	4.41676	C7Y8YACXX_8_7965.sorted.filtered_peak_1871
chr1	193280381	193280794	414	24.60	7.31828	3.15050	4.65374	C7Y8YACXX_8_7965.sorted.filtered_peak_1872
chr1	193337491	193337796	306	13.66	3.55761	2.47698	1.28614	C7Y8YACXX_8_7965.sorted.filtered_peak_1873
chr1	193338364	193338613	250	16.03	5.01698	2.94867	2.53354	C7Y8YACXX_8_7965.sorted.filtered_peak_1874
chr1	193380881	193381232	352	14.52	3.93480	2.59460	1.57703	C7Y8YACXX_8_7965.sorted.filtered_peak_1875
chr1	193387749	193388118	370	17.37	5.80034	3.16499	3.24961	C7Y8YACXX_8_7965.sorted.filtered_peak_1876
chr1	193418025	193418548	524	14.03	4.44225	2.85834	2.02029	C7Y8YACXX_8_7965.sorted.filtered_peak_1877
chr1	193448168	193449029	862	39.11	12.33637	3.51418	9.42106	C7Y8YACXX_8_7965.sorted.filtered_peak_1878
chr1	193509491	193509907	417	19.64	3.97008	2.32393	1.61809	C7Y8YACXX_8_7965.sorted.filtered_peak_1879
chr1	193561362	193561818	457	26.65	8.60198	3.39715	5.86395	C7Y8YACXX_8_7965.sorted.filtered_peak_1880
chr1	194025542	194025791	250	16.91	4.83435	2.80095	2.37965	C7Y8YACXX_8_7965.sorted.filtered_peak_1881
chr1	194195028	194195377	350	15.43	4.16765	2.63077	1.77800	C7Y8YACXX_8_7965.sorted.filtered_peak_1882
chr1	195164467	195164999	533	22.70	8.77039	3.85343	6.00270	C7Y8YACXX_8_7965.sorted.filtered_peak_1883
chr1	195206510	195206950	441	13.46	3.95464	2.67877	1.60347	C7Y8YACXX_8_7965.sorted.filtered_peak_1884
chr1	196620810	196621120	311	18.25	5.00270	2.77536	2.52412	C7Y8YACXX_8_7965.sorted.filtered_peak_1885
chr1	197115634	197116176	543	39.60	12.41969	3.50981	9.49305	C7Y8YACXX_8_7965.sorted.filtered_peak_1886
chr1	197169568	197171240	1673	43.66	13.39568	3.33370	10.46315	C7Y8YACXX_8_7965.sorted.filtered_peak_1887
chr1	197179405	197179670	266	13.92	3.95725	2.64666	1.59409	C7Y8YACXX_8_7965.sorted.filtered_peak_1888
chr1	197360666	197360915	250	15.31	4.39503	2.74513	1.97282	C7Y8YACXX_8_7965.sorted.filtered_peak_1889
chr1	197701239	197701623	385	12.63	3.65309	2.59268	1.34006	C7Y8YACXX_8_7965.sorted.filtered_peak_1890
chr1	197744119	197745065	947	34.23	6.98387	2.57703	4.34470	C7Y8YACXX_8_7965.sorted.filtered_peak_1891
chr1	197745487	197745975	489	29.20	4.71890	2.20445	2.26632	C7Y8YACXX_8_7965.sorted.filtered_peak_1892
chr1	197758384	197758744	361	14.14	3.77727	2.54663	1.45860	C7Y8YACXX_8_7965.sorted.filtered_peak_1893
chr1	197776593	197776842	250	13.85	4.33412	2.82391	1.92243	C7Y8YACXX_8_7965.sorted.filtered_peak_1894
chr1	197778027	197778276	250	14.52	4.00910	2.62033	1.65954	C7Y8YACXX_8_7965.sorted.filtered_peak_1895
chr1	197838150	197838612	463	12.59	3.55467	2.54915	1.28005	C7Y8YACXX_8_7965.sorted.filtered_peak_1896
chr1	197871537	197872268	732	33.60	11.54270	3.68729	8.66257	C7Y8YACXX_8_7965.sorted.filtered_peak_1897
chr1	197918358	197918822	465	14.43	4.25881	2.74472	1.85822	C7Y8YACXX_8_7965.sorted.filtered_peak_1898
chr1	198057436	198058003	568	13.71	4.26271	2.79770	1.86296	C7Y8YACXX_8_7965.sorted.filtered_peak_1899
chr1	198125796	198127146	1351	35.57	6.26762	2.35383	3.70028	C7Y8YACXX_8_7965.sorted.filtered_peak_1900
chr1	198128008	198128502	495	34.52	6.08121	2.37306	3.49906	C7Y8YACXX_8_7965.sorted.filtered_peak_1901
chr1	198136531	198137150	620	23.09	5.83756	2.75687	3.28897	C7Y8YACXX_8_7965.sorted.filtered_peak_1902
chr1	198156578	198157564	987	19.60	5.03895	2.69489	2.57277	C7Y8YACXX_8_7965.sorted.filtered_peak_1903
chr1	198526004	198526391	388	21.94	6.00640	2.89441	3.44085	C7Y8YACXX_8_7965.sorted.filtered_peak_1904
chr1	198580469	198580789	321	19.45	3.73190	2.25076	1.40617	C7Y8YACXX_8_7965.sorted.filtered_peak_1905
chr1	198589818	198590928	1111	42.68	9.15433	2.74440	6.37339	C7Y8YACXX_8_7965.sorted.filtered_peak_1906
chr1	198605624	198605973	350	21.39	3.93377	2.24150	1.58091	C7Y8YACXX_8_7965.sorted.filtered_peak_1907
chr1	198607568	198608349	782	25.41	4.59711	2.28203	2.18114	C7Y8YACXX_8_7965.sorted.filtered_peak_1908
chr1	198625567	198626011	445	30.02	5.90003	2.46136	3.35278	C7Y8YACXX_8_7965.sorted.filtered_peak_1909
chr1	198626707	198626969	263	25.44	4.16519	2.16711	1.79224	C7Y8YACXX_8_7965.sorted.filtered_peak_1910
chr1	198637879	198638464	586	26.74	5.78634	2.55704	3.25551	C7Y8YACXX_8_7965.sorted.filtered_peak_1911
chr1	198650855	198651554	700	50.14	12.70167	3.06716	9.76410	C7Y8YACXX_8_7965.sorted.filtered_peak_1912
chr1	198899105	198899439	335	22.75	4.53222	2.37480	2.10560	C7Y8YACXX_8_7965.sorted.filtered_peak_1913
chr1	198903996	198904442	447	29.30	4.70595	2.19768	2.25834	C7Y8YACXX_8_7965.sorted.filtered_peak_1914
chr1	198906201	198906785	585	30.18	5.97474	2.48287	3.40925	C7Y8YACXX_8_7965.sorted.filtered_peak_1915
chr1	199010624	199011106	483	31.84	11.40398	3.82409	8.51339	C7Y8YACXX_8_7965.sorted.filtered_peak_1916
chr1	199058877	199059298	422	16.04	5.67326	3.24110	3.12441	C7Y8YACXX_8_7965.sorted.filtered_peak_1917
chr1	199142561	199143002	442	19.47	5.14853	2.75496	2.65037	C7Y8YACXX_8_7965.sorted.filtered_peak_1918
chr1	200017411	200017781	371	12.00	3.27444	2.45392	1.04110	C7Y8YACXX_8_7965.sorted.filtered_peak_1919
chr1	200098832	200099081	250	17.91	4.53206	2.62306	2.09415	C7Y8YACXX_8_7965.sorted.filtered_peak_1920
chr1	200123202	200123708	507	28.55	7.65510	2.99910	4.97197	C7Y8YACXX_8_7965.sorted.filtered_peak_1921
chr1	200131046	200131355	310	14.06	4.46356	2.86173	2.04643	C7Y8YACXX_8_7965.sorted.filtered_peak_1922
chr1	200195308	200195714	407	16.23	4.75483	2.81646	2.30439	C7Y8YACXX_8_7965.sorted.filtered_peak_1923
chr1	200378832	200379462	631	43.80	14.31467	3.68726	11.28733	C7Y8YACXX_8_7965.sorted.filtered_peak_1924
chr1	200442871	200443285	415	19.65	6.06679	3.07641	3.49672	C7Y8YACXX_8_7965.sorted.filtered_peak_1925
chr1	200452657	200453035	379	15.51	4.94217	2.97335	2.45465	C7Y8YACXX_8_7965.sorted.filtered_peak_1926
chr1	200589581	200590339	759	28.72	7.38996	2.92040	4.72198	C7Y8YACXX_8_7965.sorted.filtered_peak_1927
chr1	200597369	200597702	334	19.91	4.39765	2.46354	1.97601	C7Y8YACXX_8_7965.sorted.filtered_peak_1928
chr1	200638466	200639551	1086	42.70	13.92213	3.65236	10.92995	C7Y8YACXX_8_7965.sorted.filtered_peak_1929
chr1	200707861	200708539	679	24.68	6.87901	2.98888	4.25577	C7Y8YACXX_8_7965.sorted.filtered_peak_1930
chr1	200835833	200836082	250	21.28	4.68346	2.49255	2.23020	C7Y8YACXX_8_7965.sorted.filtered_peak_1931
chr1	200857323	200857771	449	24.57	5.80625	2.67933	3.25665	C7Y8YACXX_8_7965.sorted.filtered_peak_1932
chr1	200874928	200875196	269	19.01	5.04222	2.75247	2.54487	C7Y8YACXX_8_7965.sorted.filtered_peak_1933
chr1	200988552	200988856	305	34.07	4.46650	2.02419	2.04719	C7Y8YACXX_8_7965.sorted.filtered_peak_1934
chr1	200992741	200993097	357	36.85	5.54627	2.19819	3.00613	C7Y8YACXX_8_7965.sorted.filtered_peak_1935
chr1	201083216	201083788	573	17.99	4.39684	2.56208	1.98258	C7Y8YACXX_8_7965.sorted.filtered_peak_1936
chr1	201123314	201123843	530	25.70	7.13260	3.00613	4.48892	C7Y8YACXX_8_7965.sorted.filtered_peak_1937
chr1	201140368	201140643	276	19.46	4.78324	2.62766	2.31478	C7Y8YACXX_8_7965.sorted.filtered_peak_1938
chr1	201228458	201228776	319	13.61	3.95661	2.66605	1.60622	C7Y8YACXX_8_7965.sorted.filtered_peak_1939
chr1	201438313	201438632	320	18.84	4.83230	2.67493	2.36690	C7Y8YACXX_8_7965.sorted.filtered_peak_1940
chr1	201449541	201450002	462	24.06	4.73672	2.38375	2.28481	C7Y8YACXX_8_7965.sorted.filtered_peak_1941
chr1	201451261	201451587	327	23.99	4.68121	2.37160	2.23125	C7Y8YACXX_8_7965.sorted.filtered_peak_1942
chr1	201475805	201476757	953	23.70	5.96742	2.76744	3.40740	C7Y8YACXX_8_7965.sorted.filtered_peak_1943
chr1	201797878	201798691	814	42.80	14.40439	3.80726	11.36978	C7Y8YACXX_8_7965.sorted.filtered_peak_1944
chr1	201924311	201925118	808	38.27	14.34496	4.03224	11.31621	C7Y8YACXX_8_7965.sorted.filtered_peak_1945
chr1	201951504	201952525	1022	20.77	6.22213	3.06136	3.63069	C7Y8YACXX_8_7965.sorted.filtered_peak_1946
chr1	202104204	202104800	597	18.66	5.47985	2.93006	2.95425	C7Y8YACXX_8_7965.sorted.filtered_peak_1947
chr1	202113515	202114221	707	21.48	4.21112	2.32347	1.82751	C7Y8YACXX_8_7965.sorted.filtered_peak_1948
chr1	202133836	202134101	266	33.28	5.49341	2.27433	2.96364	C7Y8YACXX_8_7965.sorted.filtered_peak_1949
chr1	202264658	202265063	406	22.61	7.42208	3.33050	4.76052	C7Y8YACXX_8_7965.sorted.filtered_peak_1950
chr1	202310781	202311622	842	36.12	13.14897	3.76020	10.21242	C7Y8YACXX_8_7965.sorted.filtered_peak_1951
chr1	202317428	202318572	1145	41.26	13.54924	3.43559	10.61425	C7Y8YACXX_8_7965.sorted.filtered_peak_1952
chr1	202598381	202598648	268	18.63	6.99914	3.57073	4.34056	C7Y8YACXX_8_7965.sorted.filtered_peak_1953
chr1	202616232	202616567	336	16.91	5.91123	3.27604	3.33431	C7Y8YACXX_8_7965.sorted.filtered_peak_1954
chr1	202688809	202689088	280	16.44	5.31072	3.03037	2.80996	C7Y8YACXX_8_7965.sorted.filtered_peak_1955
chr1	202779682	202780398	717	36.66	7.92038	2.67583	5.23101	C7Y8YACXX_8_7965.sorted.filtered_peak_1956
chr1	202804452	202804950	499	20.83	4.07532	2.30736	1.70669	C7Y8YACXX_8_7965.sorted.filtered_peak_1957
chr1	202806061	202806531	471	25.10	6.46789	2.85440	3.86217	C7Y8YACXX_8_7965.sorted.filtered_peak_1958
chr1	202857694	202858541	848	66.12	26.01628	4.59226	22.42911	C7Y8YACXX_8_7965.sorted.filtered_peak_1959
chr1	202895870	202896624	755	38.39	13.92398	4.05029	10.89018	C7Y8YACXX_8_7965.sorted.filtered_peak_1960
chr1	202927259	202927696	438	30.20	8.81603	3.21951	6.06289	C7Y8YACXX_8_7965.sorted.filtered_peak_1961
chr1	202936116	202936877	762	30.84	7.06463	2.71318	4.43253	C7Y8YACXX_8_7965.sorted.filtered_peak_1962
chr1	202976079	202977144	1066	30.83	9.50233	3.28891	6.73901	C7Y8YACXX_8_7965.sorted.filtered_peak_1963
chr1	202995283	202995706	424	24.44	6.85609	3.01175	4.22596	C7Y8YACXX_8_7965.sorted.filtered_peak_1964
chr1	203236424	203236881	458	25.68	7.39653	3.09968	4.72954	C7Y8YACXX_8_7965.sorted.filtered_peak_1965
chr1	203242246	203242540	295	24.07	4.62835	2.35319	2.18303	C7Y8YACXX_8_7965.sorted.filtered_peak_1966
chr1	203256307	203256951	645	42.19	6.71998	2.28512	4.10560	C7Y8YACXX_8_7965.sorted.filtered_peak_1967
chr1	203258633	203259185	553	43.65	7.62752	2.39615	4.97233	C7Y8YACXX_8_7965.sorted.filtered_peak_1968
chr1	203259528	203259960	433	47.33	9.29479	2.60192	6.52217	C7Y8YACXX_8_7965.sorted.filtered_peak_1969
chr1	203274144	203275063	920	45.81	11.00087	2.94299	8.14266	C7Y8YACXX_8_7965.sorted.filtered_peak_1970
chr1	203289849	203290493	645	30.05	6.68492	2.67102	4.06251	C7Y8YACXX_8_7965.sorted.filtered_peak_1971
chr1	203296262	203297379	1118	48.09	11.94243	3.06985	9.01687	C7Y8YACXX_8_7965.sorted.filtered_peak_1972
chr1	203456575	203457041	467	21.13	5.83975	2.89132	3.28613	C7Y8YACXX_8_7965.sorted.filtered_peak_1973
chr1	203473823	203474120	298	14.69	4.06640	2.64178	1.69414	C7Y8YACXX_8_7965.sorted.filtered_peak_1974
chr1	203562631	203562914	284	15.69	4.70453	2.85184	2.24639	C7Y8YACXX_8_7965.sorted.filtered_peak_1975
chr1	203576385	203576724	340	18.56	5.69571	3.01055	3.16288	C7Y8YACXX_8_7965.sorted.filtered_peak_1976
chr1	203594784	203595107	324	35.99	6.62913	2.45100	4.00304	C7Y8YACXX_8_7965.sorted.filtered_peak_1977
chr1	203595559	203596256	698	36.68	6.75256	2.45234	4.11798	C7Y8YACXX_8_7965.sorted.filtered_peak_1978
chr1	203619342	203619841	500	27.17	6.03822	2.61593	3.47495	C7Y8YACXX_8_7965.sorted.filtered_peak_1979
chr1	203622180	203622660	481	26.89	5.57768	2.50297	3.05153	C7Y8YACXX_8_7965.sorted.filtered_peak_1980
chr1	203643064	203643644	581	43.19	12.78312	3.40341	9.83827	C7Y8YACXX_8_7965.sorted.filtered_peak_1981
chr1	203651673	203652126	454	16.80	4.17719	2.54708	1.79269	C7Y8YACXX_8_7965.sorted.filtered_peak_1982
chr1	203713202	203713483	282	19.05	6.74413	3.42163	4.10781	C7Y8YACXX_8_7965.sorted.filtered_peak_1983
chr1	203733695	203734827	1133	27.74	8.96818	3.38014	6.22785	C7Y8YACXX_8_7965.sorted.filtered_peak_1984
chr1	203743538	203743787	250	16.82	5.20828	2.97053	2.70257	C7Y8YACXX_8_7965.sorted.filtered_peak_1985
chr1	203764468	203765405	938	25.96	6.77522	2.87197	4.16423	C7Y8YACXX_8_7965.sorted.filtered_peak_1986
chr1	203830477	203831118	642	41.91	14.58443	3.82007	11.55646	C7Y8YACXX_8_7965.sorted.filtered_peak_1987
chr1	203889544	203889937	394	23.19	11.00168	4.60155	8.13073	C7Y8YACXX_8_7965.sorted.filtered_peak_1988
chr1	204131648	204131960	313	16.96	5.24050	2.96816	2.73601	C7Y8YACXX_8_7965.sorted.filtered_peak_1989
chr1	204256047	204256362	316	15.66	4.16973	2.61944	1.78259	C7Y8YACXX_8_7965.sorted.filtered_peak_1990
chr1	204332614	204333065	452	19.15	4.76968	2.63611	2.31045	C7Y8YACXX_8_7965.sorted.filtered_peak_1991
chr1	204380333	204381408	1076	56.91	15.78661	3.37309	12.67545	C7Y8YACXX_8_7965.sorted.filtered_peak_1992
chr1	204415504	204415772	269	16.78	3.66848	2.34714	1.36087	C7Y8YACXX_8_7965.sorted.filtered_peak_1993
chr1	204430686	204430936	251	17.68	4.21357	2.51233	1.81668	C7Y8YACXX_8_7965.sorted.filtered_peak_1994
chr1	204463308	204464379	1072	36.45	8.54766	2.85837	5.79197	C7Y8YACXX_8_7965.sorted.filtered_peak_1995
chr1	204475614	204476669	1056	38.39	10.09138	3.10768	7.25378	C7Y8YACXX_8_7965.sorted.filtered_peak_1996
chr1	204485225	204486031	807	54.00	16.31371	3.56987	13.18371	C7Y8YACXX_8_7965.sorted.filtered_peak_1997
chr1	204490307	204490655	349	31.75	7.43875	2.77559	4.77507	C7Y8YACXX_8_7965.sorted.filtered_peak_1998
chr1	204513508	204513848	341	18.87	4.55443	2.56800	2.13058	C7Y8YACXX_8_7965.sorted.filtered_peak_1999
chr1	204760937	204761246	310	15.83	5.55708	3.20031	3.02710	C7Y8YACXX_8_7965.sorted.filtered_peak_2000
chr1	204776065	204776661	597	22.45	6.84553	3.16388	4.20409	C7Y8YACXX_8_7965.sorted.filtered_peak_2001
chr1	204919246	204919629	384	13.10	3.68916	2.58094	1.37419	C7Y8YACXX_8_7965.sorted.filtered_peak_2002
chr1	205090815	205091760	946	45.66	18.33868	4.44997	15.12553	C7Y8YACXX_8_7965.sorted.filtered_peak_2003
chr1	205110818	205111416	599	13.69	3.73371	2.55875	1.40678	C7Y8YACXX_8_7965.sorted.filtered_peak_2004
chr1	205140552	205140844	293	21.22	7.59643	3.53332	4.91340	C7Y8YACXX_8_7965.sorted.filtered_peak_2005
chr1	205168619	205168889	271	15.97	4.86546	2.89942	2.38971	C7Y8YACXX_8_7965.sorted.filtered_peak_2006
chr1	205180160	205181242	1083	36.68	12.11916	3.65578	9.19393	C7Y8YACXX_8_7965.sorted.filtered_peak_2007
chr1	205196900	205197245	346	24.41	3.61113	2.04416	1.30496	C7Y8YACXX_8_7965.sorted.filtered_peak_2008
chr1	205197902	205198151	250	26.51	4.32003	2.18411	1.90465	C7Y8YACXX_8_7965.sorted.filtered_peak_2009
chr1	205198723	205199159	437	31.86	6.81589	2.63353	4.18114	C7Y8YACXX_8_7965.sorted.filtered_peak_2010
chr1	205225294	205225570	277	19.55	5.62015	2.93311	3.07410	C7Y8YACXX_8_7965.sorted.filtered_peak_2011
chr1	205242808	205243319	512	17.06	3.72173	2.35545	1.40849	C7Y8YACXX_8_7965.sorted.filtered_peak_2012
chr1	205253911	205254231	321	40.07	4.95007	2.00633	2.48343	C7Y8YACXX_8_7965.sorted.filtered_peak_2013
chr1	205254979	205255411	433	54.43	11.22736	2.72066	8.35498	C7Y8YACXX_8_7965.sorted.filtered_peak_2014
chr1	205255703	205256222	520	45.02	6.72924	2.22876	4.11271	C7Y8YACXX_8_7965.sorted.filtered_peak_2015
chr1	205257027	205257730	704	52.30	9.73597	2.48584	6.98833	C7Y8YACXX_8_7965.sorted.filtered_peak_2016
chr1	205290776	205291146	371	25.32	7.36659	3.11163	4.70290	C7Y8YACXX_8_7965.sorted.filtered_peak_2017
chr1	205561052	205561372	321	22.20	6.45111	3.03231	3.84801	C7Y8YACXX_8_7965.sorted.filtered_peak_2018
chr1	205600200	205601619	1420	50.65	13.30196	3.21301	10.30090	C7Y8YACXX_8_7965.sorted.filtered_peak_2019
chr1	205680245	205680587	343	16.13	4.23621	2.61541	1.84110	C7Y8YACXX_8_7965.sorted.filtered_peak_2020
chr1	205718030	205719799	1770	47.93	11.79843	3.05666	8.87432	C7Y8YACXX_8_7965.sorted.filtered_peak_2021
chr1	205744041	205744761	721	32.59	10.19076	3.46558	7.34974	C7Y8YACXX_8_7965.sorted.filtered_peak_2022
chr1	205781958	205782582	625	32.16	9.76834	3.29444	6.99209	C7Y8YACXX_8_7965.sorted.filtered_peak_2023
chr1	206290007	206290369	363	15.93	4.44273	2.71143	2.02348	C7Y8YACXX_8_7965.sorted.filtered_peak_2024
chr1	206643351	206643893	543	25.23	4.25422	2.19835	1.86433	C7Y8YACXX_8_7965.sorted.filtered_peak_2025
chr1	206644089	206644543	455	24.70	4.04341	2.16005	1.67222	C7Y8YACXX_8_7965.sorted.filtered_peak_2026
chr1	206680273	206680966	694	18.54	3.45241	2.18645	1.19814	C7Y8YACXX_8_7965.sorted.filtered_peak_2027
chr1	206718008	206718304	297	15.95	4.72355	2.83608	2.26785	C7Y8YACXX_8_7965.sorted.filtered_peak_2028
chr1	206725273	206725548	276	27.24	6.24873	2.69141	3.65016	C7Y8YACXX_8_7965.sorted.filtered_peak_2029
chr1	206730111	206730846	736	39.92	7.88140	2.55406	5.20307	C7Y8YACXX_8_7965.sorted.filtered_peak_2030
chr1	206736361	206736895	535	34.58	7.53976	2.64970	4.89416	C7Y8YACXX_8_7965.sorted.filtered_peak_2031
chr1	206748549	206749070	522	40.37	10.54129	3.05756	7.71663	C7Y8YACXX_8_7965.sorted.filtered_peak_2032
chr1	206753337	206753853	517	31.62	5.23871	2.25000	2.74762	C7Y8YACXX_8_7965.sorted.filtered_peak_2033
chr1	206763276	206763771	496	26.82	5.99179	2.62759	3.42376	C7Y8YACXX_8_7965.sorted.filtered_peak_2034
chr1	206785435	206786141	707	41.24	13.76100	3.71438	10.76804	C7Y8YACXX_8_7965.sorted.filtered_peak_2035
chr1	206808205	206809332	1128	31.59	8.03722	2.88290	5.35985	C7Y8YACXX_8_7965.sorted.filtered_peak_2036
chr1	206858007	206858316	310	31.38	6.92630	2.66106	4.30159	C7Y8YACXX_8_7965.sorted.filtered_peak_2037
chr1	206876904	206877340	437	24.64	5.14055	2.48548	2.63830	C7Y8YACXX_8_7965.sorted.filtered_peak_2038
chr1	206889177	206890052	876	26.78	5.50587	2.49472	2.97590	C7Y8YACXX_8_7965.sorted.filtered_peak_2039
chr1	206931133	206931548	416	17.91	5.42372	2.95764	2.91633	C7Y8YACXX_8_7965.sorted.filtered_peak_2040
chr1	206939631	206940140	510	28.13	7.15175	2.89464	4.49417	C7Y8YACXX_8_7965.sorted.filtered_peak_2041
chr1	206942623	206943088	466	28.83	6.69234	2.71514	4.08112	C7Y8YACXX_8_7965.sorted.filtered_peak_2042
chr1	206957688	206958277	590	23.73	4.41011	2.29924	1.99383	C7Y8YACXX_8_7965.sorted.filtered_peak_2043
chr1	206976342	206977098	757	41.24	13.23400	3.60856	10.26281	C7Y8YACXX_8_7965.sorted.filtered_peak_2044
chr1	206990305	206990748	444	18.39	4.99195	2.76966	2.50958	C7Y8YACXX_8_7965.sorted.filtered_peak_2045
chr1	207095091	207095594	504	29.56	7.95708	3.05161	5.23698	C7Y8YACXX_8_7965.sorted.filtered_peak_2046
chr1	207096255	207096632	378	25.97	5.82467	2.61079	3.27573	C7Y8YACXX_8_7965.sorted.filtered_peak_2047
chr1	207223657	207224528	872	25.21	5.27289	2.48168	2.77861	C7Y8YACXX_8_7965.sorted.filtered_peak_2048
chr1	207226379	207226628	250	27.54	6.50229	2.74620	3.88575	C7Y8YACXX_8_7965.sorted.filtered_peak_2049
chr1	207494392	207495610	1219	56.74	17.61274	3.57271	14.43489	C7Y8YACXX_8_7965.sorted.filtered_peak_2050
chr1	207509281	207510186	906	23.65	7.21006	3.19864	4.54451	C7Y8YACXX_8_7965.sorted.filtered_peak_2051
chr1	207578158	207578491	334	12.50	3.57586	2.56773	1.27044	C7Y8YACXX_8_7965.sorted.filtered_peak_2052
chr1	207832078	207832332	255	13.10	3.91004	2.68251	1.55434	C7Y8YACXX_8_7965.sorted.filtered_peak_2053
chr1	207925195	207925913	719	30.34	10.43529	3.58779	7.62730	C7Y8YACXX_8_7965.sorted.filtered_peak_2054
chr1	207972415	207972668	254	22.06	5.94694	2.87419	3.37572	C7Y8YACXX_8_7965.sorted.filtered_peak_2055
chr1	207997189	207997592	404	33.96	6.85217	2.55937	4.21503	C7Y8YACXX_8_7965.sorted.filtered_peak_2056
chr1	207999091	207999587	497	36.16	8.15763	2.76287	5.44642	C7Y8YACXX_8_7965.sorted.filtered_peak_2057
chr1	208035294	208035543	250	19.78	4.09843	2.36386	1.72047	C7Y8YACXX_8_7965.sorted.filtered_peak_2058
chr1	208042362	208042666	305	28.60	4.14845	2.07855	1.76062	C7Y8YACXX_8_7965.sorted.filtered_peak_2059
chr1	208046465	208047103	639	32.99	8.53417	2.97672	5.80513	C7Y8YACXX_8_7965.sorted.filtered_peak_2060
chr1	208056349	208056950	602	21.70	5.10400	2.60172	2.61771	C7Y8YACXX_8_7965.sorted.filtered_peak_2061
chr1	208136700	208137205	506	28.99	8.37652	3.13787	5.67125	C7Y8YACXX_8_7965.sorted.filtered_peak_2062
chr1	208362845	208363255	411	12.58	3.61995	2.58316	1.30719	C7Y8YACXX_8_7965.sorted.filtered_peak_2063
chr1	208417812	208418114	303	18.69	3.92661	2.35116	1.57855	C7Y8YACXX_8_7965.sorted.filtered_peak_2064
chr1	208418467	208418777	311	21.16	5.11884	2.64225	2.62733	C7Y8YACXX_8_7965.sorted.filtered_peak_2065
chr1	209162074	209162675	602	15.50	5.31893	3.13666	2.80033	C7Y8YACXX_8_7965.sorted.filtered_peak_2066
chr1	209363830	209364086	257	13.31	4.02133	2.71143	1.67067	C7Y8YACXX_8_7965.sorted.filtered_peak_2067
chr1	209846654	209846906	253	19.47	5.52779	2.90911	2.98350	C7Y8YACXX_8_7965.sorted.filtered_peak_2068
chr1	209859032	209859450	419	15.45	3.89029	2.51451	1.54611	C7Y8YACXX_8_7965.sorted.filtered_peak_2069
chr1	209921046	209921509	464	40.81	12.68118	3.48796	9.75136	C7Y8YACXX_8_7965.sorted.filtered_peak_2070
chr1	209929151	209930185	1035	32.03	5.71084	2.35622	3.16771	C7Y8YACXX_8_7965.sorted.filtered_peak_2071
chr1	209941425	209942234	810	33.68	7.14683	2.61230	4.51349	C7Y8YACXX_8_7965.sorted.filtered_peak_2072
chr1	209942521	209943237	717	33.01	6.61907	2.51049	4.02607	C7Y8YACXX_8_7965.sorted.filtered_peak_2073
chr1	209957593	209958424	832	53.23	16.31379	3.53131	13.19429	C7Y8YACXX_8_7965.sorted.filtered_peak_2074
chr1	209979409	209979908	500	18.17	3.55776	2.24204	1.26185	C7Y8YACXX_8_7965.sorted.filtered_peak_2075
chr1	210000922	210001707	786	35.20	11.86967	3.65821	8.96924	C7Y8YACXX_8_7965.sorted.filtered_peak_2076
chr1	210502124	210502843	720	16.67	5.39550	3.04488	2.88794	C7Y8YACXX_8_7965.sorted.filtered_peak_2077
chr1	210580646	210580964	319	12.58	3.61597	2.58217	1.30276	C7Y8YACXX_8_7965.sorted.filtered_peak_2078
chr1	210619920	210620371	452	12.56	3.60967	2.57936	1.29917	C7Y8YACXX_8_7965.sorted.filtered_peak_2079
chr1	211432085	211433063	979	47.30	12.99292	3.29246	10.01296	C7Y8YACXX_8_7965.sorted.filtered_peak_2080
chr1	211433426	211434455	1030	32.06	5.19331	2.23994	2.68976	C7Y8YACXX_8_7965.sorted.filtered_peak_2081
chr1	211500044	211500293	250	23.08	4.86879	2.46699	2.39873	C7Y8YACXX_8_7965.sorted.filtered_peak_2082
chr1	211555888	211556643	756	39.83	13.30507	3.72817	10.32675	C7Y8YACXX_8_7965.sorted.filtered_peak_2083
chr1	211687336	211687736	401	18.66	4.55644	2.58324	2.12839	C7Y8YACXX_8_7965.sorted.filtered_peak_2084
chr1	211752118	211753197	1080	49.42	12.48485	3.04802	9.54949	C7Y8YACXX_8_7965.sorted.filtered_peak_2085
chr1	211828643	211829011	369	15.52	3.55426	2.36717	1.26423	C7Y8YACXX_8_7965.sorted.filtered_peak_2086
chr1	211848860	211849384	525	29.27	10.17956	3.65699	7.36434	C7Y8YACXX_8_7965.sorted.filtered_peak_2087
chr1	211853964	211854533	570	25.84	7.17791	3.03617	4.52138	C7Y8YACXX_8_7965.sorted.filtered_peak_2088
chr1	211870602	211870851	250	14.84	3.73777	2.48404	1.41724	C7Y8YACXX_8_7965.sorted.filtered_peak_2089
chr1	211871816	211872465	650	16.44	4.06974	2.52628	1.69525	C7Y8YACXX_8_7965.sorted.filtered_peak_2090
chr1	212003700	212004396	697	27.51	7.23582	2.96732	4.56041	C7Y8YACXX_8_7965.sorted.filtered_peak_2091
chr1	212108635	212109062	428	14.56	4.10733	2.66176	1.73793	C7Y8YACXX_8_7965.sorted.filtered_peak_2092
chr1	212208237	212209588	1352	65.04	18.72948	3.39295	15.49998	C7Y8YACXX_8_7965.sorted.filtered_peak_2093
chr1	212295183	212295474	292	15.82	4.23639	2.62895	1.85491	C7Y8YACXX_8_7965.sorted.filtered_peak_2094
chr1	212392363	212392612	250	14.87	4.32812	2.74307	1.91786	C7Y8YACXX_8_7965.sorted.filtered_peak_2095
chr1	212398471	212399485	1015	21.38	5.65405	2.78539	3.13463	C7Y8YACXX_8_7965.sorted.filtered_peak_2096
chr1	212429286	212430059	774	20.65	5.45003	2.79067	2.92416	C7Y8YACXX_8_7965.sorted.filtered_peak_2097
chr1	212458081	212459828	1748	56.20	15.44357	3.13344	12.39603	C7Y8YACXX_8_7965.sorted.filtered_peak_2098
chr1	212587518	212588605	1088	31.86	8.60477	3.02689	5.89251	C7Y8YACXX_8_7965.sorted.filtered_peak_2099
chr1	212605957	212606590	634	19.21	5.24965	2.80140	2.74974	C7Y8YACXX_8_7965.sorted.filtered_peak_2100
chr1	212650513	212650781	269	16.82	4.63513	2.73425	2.19156	C7Y8YACXX_8_7965.sorted.filtered_peak_2101
chr1	212731990	212732686	697	34.35	11.42156	3.65574	8.52048	C7Y8YACXX_8_7965.sorted.filtered_peak_2102
chr1	212739804	212740707	904	19.27	5.12409	2.74571	2.64036	C7Y8YACXX_8_7965.sorted.filtered_peak_2103
chr1	212769373	212770410	1038	20.63	4.47499	2.44588	2.06118	C7Y8YACXX_8_7965.sorted.filtered_peak_2104
chr1	212781547	212782657	1111	43.42	8.26206	2.53430	5.54390	C7Y8YACXX_8_7965.sorted.filtered_peak_2105
chr1	212810090	212810339	250	19.88	4.59305	2.52995	2.16122	C7Y8YACXX_8_7965.sorted.filtered_peak_2106
chr1	212838436	212839004	569	17.58	5.91104	3.18820	3.35386	C7Y8YACXX_8_7965.sorted.filtered_peak_2107
chr1	212885936	212886362	427	14.74	3.61179	2.43636	1.32408	C7Y8YACXX_8_7965.sorted.filtered_peak_2108
chr1	212895037	212895546	510	13.73	4.03118	2.69386	1.66542	C7Y8YACXX_8_7965.sorted.filtered_peak_2109
chr1	212964773	212965704	932	33.90	9.97958	3.22664	7.19861	C7Y8YACXX_8_7965.sorted.filtered_peak_2110
chr1	213031108	213032289	1182	35.12	10.20702	3.22286	7.40085	C7Y8YACXX_8_7965.sorted.filtered_peak_2111
chr1	213065722	213065999	278	12.52	3.58962	2.57208	1.28317	C7Y8YACXX_8_7965.sorted.filtered_peak_2112
chr1	213123654	213124439	786	15.29	3.48771	2.35239	1.20484	C7Y8YACXX_8_7965.sorted.filtered_peak_2113
chr1	213188230	213189343	1114	46.15	16.71829	3.91589	13.61545	C7Y8YACXX_8_7965.sorted.filtered_peak_2114
chr1	213224239	213225077	839	24.64	8.41574	3.52278	5.67884	C7Y8YACXX_8_7965.sorted.filtered_peak_2115
chr1	214453902	214454951	1050	29.68	7.94152	3.00419	5.24888	C7Y8YACXX_8_7965.sorted.filtered_peak_2116
chr1	214600996	214601676	681	33.59	12.46386	3.93039	9.53743	C7Y8YACXX_8_7965.sorted.filtered_peak_2117
chr1	214612758	214613173	416	21.10	5.74427	2.86887	3.18719	C7Y8YACXX_8_7965.sorted.filtered_peak_2118
chr1	214776123	214776847	725	39.18	15.01968	4.03030	11.98686	C7Y8YACXX_8_7965.sorted.filtered_peak_2119
chr1	215716353	215716730	378	14.82	4.32006	2.73844	1.92059	C7Y8YACXX_8_7965.sorted.filtered_peak_2120
chr1	215740320	215740646	327	17.81	4.00715	2.42444	1.64867	C7Y8YACXX_8_7965.sorted.filtered_peak_2121
chr1	217327017	217327439	423	13.02	3.85978	2.66573	1.51035	C7Y8YACXX_8_7965.sorted.filtered_peak_2122
chr1	217804048	217804810	763	28.51	11.18571	4.03779	8.30903	C7Y8YACXX_8_7965.sorted.filtered_peak_2123
chr1	218458251	218458888	638	30.03	10.31758	3.68077	7.47214	C7Y8YACXX_8_7965.sorted.filtered_peak_2124
chr1	219346820	219347803	984	32.18	9.66941	3.28903	6.88664	C7Y8YACXX_8_7965.sorted.filtered_peak_2125
chr1	220218934	220220231	1298	41.70	12.93071	3.47023	9.96751	C7Y8YACXX_8_7965.sorted.filtered_peak_2126
chr1	220262947	220263571	625	43.83	14.50269	3.75103	11.46625	C7Y8YACXX_8_7965.sorted.filtered_peak_2127
chr1	220267047	220267773	727	33.45	7.58987	2.74219	4.91236	C7Y8YACXX_8_7965.sorted.filtered_peak_2128
chr1	220445018	220446329	1312	32.76	8.95826	2.94867	6.26593	C7Y8YACXX_8_7965.sorted.filtered_peak_2129
chr1	221881353	221881872	520	37.21	7.11029	2.50595	4.46011	C7Y8YACXX_8_7965.sorted.filtered_peak_2130
chr1	221886359	221886820	462	33.54	5.48148	2.26171	2.95719	C7Y8YACXX_8_7965.sorted.filtered_peak_2131
chr1	221915056	221916776	1721	55.45	13.55139	2.95801	10.57452	C7Y8YACXX_8_7965.sorted.filtered_peak_2132
chr1	221951156	221951588	433	24.85	6.18527	2.77963	3.60519	C7Y8YACXX_8_7965.sorted.filtered_peak_2133
chr1	222013299	222013558	260	18.81	5.55305	2.95689	3.01260	C7Y8YACXX_8_7965.sorted.filtered_peak_2134
chr1	222638166	222639076	911	17.59	4.97746	2.81873	2.49209	C7Y8YACXX_8_7965.sorted.filtered_peak_2135
chr1	222762789	222763613	825	23.68	8.33845	3.51968	5.63812	C7Y8YACXX_8_7965.sorted.filtered_peak_2136
chr1	222790824	222791575	752	32.32	8.81599	3.04538	6.09385	C7Y8YACXX_8_7965.sorted.filtered_peak_2137
chr1	222816938	222818141	1204	39.70	13.80105	3.67758	10.83207	C7Y8YACXX_8_7965.sorted.filtered_peak_2138
chr1	222826720	222827056	337	20.44	3.76259	2.22206	1.43226	C7Y8YACXX_8_7965.sorted.filtered_peak_2139
chr1	222828215	222828763	549	24.79	5.87314	2.68261	3.32047	C7Y8YACXX_8_7965.sorted.filtered_peak_2140
chr1	222885160	222885526	367	33.41	4.85121	2.12450	2.38853	C7Y8YACXX_8_7965.sorted.filtered_peak_2141
chr1	222885787	222887048	1262	51.23	13.62403	3.19174	10.62319	C7Y8YACXX_8_7965.sorted.filtered_peak_2142
chr1	222988056	222988773	718	20.54	5.77695	2.91729	3.21815	C7Y8YACXX_8_7965.sorted.filtered_peak_2143
chr1	223297063	223297423	361	17.09	5.48736	3.06181	2.96657	C7Y8YACXX_8_7965.sorted.filtered_peak_2144
chr1	223316416	223316833	418	20.72	6.22985	3.07403	3.63101	C7Y8YACXX_8_7965.sorted.filtered_peak_2145
chr1	223363640	223363932	293	14.11	3.89324	2.60178	1.54532	C7Y8YACXX_8_7965.sorted.filtered_peak_2146
chr1	223688546	223689297	752	20.85	6.44017	3.12054	3.84429	C7Y8YACXX_8_7965.sorted.filtered_peak_2147
chr1	223886042	223886291	250	16.50	4.79258	2.82681	2.32174	C7Y8YACXX_8_7965.sorted.filtered_peak_2148
chr1	223904226	223904658	433	29.60	5.10307	2.28934	2.61404	C7Y8YACXX_8_7965.sorted.filtered_peak_2149
chr1	223914253	223914888	636	20.10	4.60944	2.52059	2.17419	C7Y8YACXX_8_7965.sorted.filtered_peak_2150
chr1	224032750	224034237	1488	36.24	7.92047	2.65775	5.25700	C7Y8YACXX_8_7965.sorted.filtered_peak_2151
chr1	224180146	224180536	391	37.33	24.14103	7.28996	20.63766	C7Y8YACXX_8_7965.sorted.filtered_peak_2152
chr1	224201733	224202111	379	14.95	5.00289	3.03320	2.51966	C7Y8YACXX_8_7965.sorted.filtered_peak_2153
chr1	224229090	224229483	394	12.37	3.50812	2.54248	1.21822	C7Y8YACXX_8_7965.sorted.filtered_peak_2154
chr1	224301488	224302613	1126	25.03	6.40615	2.83129	3.80805	C7Y8YACXX_8_7965.sorted.filtered_peak_2155
chr1	224370107	224371578	1472	30.77	7.61082	2.84733	4.94360	C7Y8YACXX_8_7965.sorted.filtered_peak_2156
chr1	224392448	224392738	291	13.30	4.00769	2.71938	1.62878	C7Y8YACXX_8_7965.sorted.filtered_peak_2157
chr1	224393195	224393638	444	14.30	4.60587	2.91096	2.16305	C7Y8YACXX_8_7965.sorted.filtered_peak_2158
chr1	224432968	224433291	324	17.85	6.36212	3.37102	3.75519	C7Y8YACXX_8_7965.sorted.filtered_peak_2159
chr1	224517506	224518360	855	33.28	10.95130	3.60200	8.07689	C7Y8YACXX_8_7965.sorted.filtered_peak_2160
chr1	224528779	224529065	287	13.20	3.97477	2.70108	1.61702	C7Y8YACXX_8_7965.sorted.filtered_peak_2161
chr1	224544277	224545084	808	30.92	10.22936	3.53297	7.40547	C7Y8YACXX_8_7965.sorted.filtered_peak_2162
chr1	224567696	224568240	545	29.78	9.97303	3.58452	7.15142	C7Y8YACXX_8_7965.sorted.filtered_peak_2163
chr1	224622409	224623177	769	26.76	5.18638	2.40183	2.69565	C7Y8YACXX_8_7965.sorted.filtered_peak_2164
chr1	224685251	224686370	1120	20.83	5.44945	2.75118	2.94625	C7Y8YACXX_8_7965.sorted.filtered_peak_2165
chr1	224722826	224723110	285	15.38	5.05207	3.02863	2.56216	C7Y8YACXX_8_7965.sorted.filtered_peak_2166
chr1	224810996	224812182	1187	46.48	13.69205	3.37836	10.70517	C7Y8YACXX_8_7965.sorted.filtered_peak_2167
chr1	225615376	225616659	1284	45.45	11.08208	2.99266	8.20242	C7Y8YACXX_8_7965.sorted.filtered_peak_2168
chr1	225632499	225633009	511	49.75	16.46803	3.84798	13.32258	C7Y8YACXX_8_7965.sorted.filtered_peak_2169
chr1	225642279	225642931	653	17.60	5.00040	2.82085	2.52051	C7Y8YACXX_8_7965.sorted.filtered_peak_2170
chr1	225654888	225656041	1154	26.69	6.86910	2.83547	4.26499	C7Y8YACXX_8_7965.sorted.filtered_peak_2171
chr1	225662679	225663109	431	21.68	6.77845	3.18837	4.14820	C7Y8YACXX_8_7965.sorted.filtered_peak_2172
chr1	225965105	225966122	1018	38.20	12.02177	3.44772	9.11874	C7Y8YACXX_8_7965.sorted.filtered_peak_2173
chr1	225997648	225998121	474	16.37	4.16451	2.57059	1.77386	C7Y8YACXX_8_7965.sorted.filtered_peak_2174
chr1	226069342	226070581	1240	22.64	4.84854	2.47821	2.38483	C7Y8YACXX_8_7965.sorted.filtered_peak_2175
chr1	226084354	226085261	908	28.66	10.65527	3.76848	7.84609	C7Y8YACXX_8_7965.sorted.filtered_peak_2176
chr1	226111564	226112485	922	41.03	14.85631	3.96579	11.80962	C7Y8YACXX_8_7965.sorted.filtered_peak_2177
chr1	226186835	226187878	1044	64.77	20.60221	3.67570	17.27780	C7Y8YACXX_8_7965.sorted.filtered_peak_2178
chr1	226249761	226251477	1717	45.45	10.36356	2.84398	7.52853	C7Y8YACXX_8_7965.sorted.filtered_peak_2179
chr1	226270900	226271744	845	23.65	8.78470	3.71519	6.03765	C7Y8YACXX_8_7965.sorted.filtered_peak_2180
chr1	226288292	226288542	251	16.01	4.05973	2.55221	1.68138	C7Y8YACXX_8_7965.sorted.filtered_peak_2181
chr1	226297274	226298738	1465	28.47	7.59567	2.99206	4.91240	C7Y8YACXX_8_7965.sorted.filtered_peak_2182
chr1	226309130	226309927	798	36.68	8.64531	2.86076	5.89601	C7Y8YACXX_8_7965.sorted.filtered_peak_2183
chr1	226374038	226374745	708	24.85	8.01692	3.36169	5.30478	C7Y8YACXX_8_7965.sorted.filtered_peak_2184
chr1	226411603	226411852	250	14.47	4.01648	2.62944	1.66530	C7Y8YACXX_8_7965.sorted.filtered_peak_2185
chr1	226496436	226497573	1138	27.40	8.10602	3.14407	5.42503	C7Y8YACXX_8_7965.sorted.filtered_peak_2186
chr1	226521156	226521449	294	18.36	6.59032	3.39286	3.98029	C7Y8YACXX_8_7965.sorted.filtered_peak_2187
chr1	226595002	226596247	1246	42.44	10.21264	2.85233	7.43163	C7Y8YACXX_8_7965.sorted.filtered_peak_2188
chr1	226632478	226633090	613	20.59	7.16358	3.41433	4.51219	C7Y8YACXX_8_7965.sorted.filtered_peak_2189
chr1	226814267	226814570	304	21.18	7.38531	3.45992	4.71589	C7Y8YACXX_8_7965.sorted.filtered_peak_2190
chr1	226821900	226822174	275	18.76	3.67520	2.25937	1.36287	C7Y8YACXX_8_7965.sorted.filtered_peak_2191
chr1	226841121	226841397	277	22.00	5.11098	2.59780	2.61610	C7Y8YACXX_8_7965.sorted.filtered_peak_2192
chr1	226850371	226851022	652	38.68	11.09063	3.34504	8.19584	C7Y8YACXX_8_7965.sorted.filtered_peak_2193
chr1	226862635	226863162	528	38.04	8.05809	2.66004	5.35757	C7Y8YACXX_8_7965.sorted.filtered_peak_2194
chr1	226890839	226891528	690	24.14	7.02642	3.08033	4.38895	C7Y8YACXX_8_7965.sorted.filtered_peak_2195
chr1	226911553	226911943	391	22.31	4.46746	2.37494	2.04081	C7Y8YACXX_8_7965.sorted.filtered_peak_2196
chr1	226925325	226926212	888	33.55	4.28565	1.99484	1.89434	C7Y8YACXX_8_7965.sorted.filtered_peak_2197
chr1	226926672	226927444	773	40.90	7.99737	2.53017	5.31765	C7Y8YACXX_8_7965.sorted.filtered_peak_2198
chr1	226986136	226986906	771	18.56	5.40883	2.89987	2.89682	C7Y8YACXX_8_7965.sorted.filtered_peak_2199
chr1	227015660	227016066	407	21.63	7.67434	3.50600	4.99158	C7Y8YACXX_8_7965.sorted.filtered_peak_2200
chr1	227058050	227058408	359	19.56	5.29178	2.79308	2.78714	C7Y8YACXX_8_7965.sorted.filtered_peak_2201
chr1	227070506	227070755	250	17.59	3.79401	2.35637	1.46001	C7Y8YACXX_8_7965.sorted.filtered_peak_2202
chr1	227126926	227128328	1403	53.08	16.67919	3.48613	13.55692	C7Y8YACXX_8_7965.sorted.filtered_peak_2203
chr1	227697123	227697372	250	13.28	4.01029	2.71562	1.64230	C7Y8YACXX_8_7965.sorted.filtered_peak_2204
chr1	227730322	227730588	267	24.12	7.29679	3.20177	4.61816	C7Y8YACXX_8_7965.sorted.filtered_peak_2205
chr1	227750986	227751989	1004	19.65	6.06164	3.07640	3.48770	C7Y8YACXX_8_7965.sorted.filtered_peak_2206
chr1	227922571	227923437	867	55.88	13.87041	2.97375	10.90799	C7Y8YACXX_8_7965.sorted.filtered_peak_2207
chr1	227936231	227936665	435	27.46	5.34989	2.42645	2.83373	C7Y8YACXX_8_7965.sorted.filtered_peak_2208
chr1	227950129	227950707	579	60.98	13.98768	2.93802	10.97942	C7Y8YACXX_8_7965.sorted.filtered_peak_2209
chr1	227953849	227954465	617	53.60	11.45642	2.78984	8.55867	C7Y8YACXX_8_7965.sorted.filtered_peak_2210
chr1	227975227	227976385	1159	39.73	10.26768	3.03854	7.44373	C7Y8YACXX_8_7965.sorted.filtered_peak_2211
chr1	228135289	228135841	553	21.71	3.54096	2.10238	1.26354	C7Y8YACXX_8_7965.sorted.filtered_peak_2212
chr1	228269510	228270868	1359	50.13	11.52046	2.84066	8.65064	C7Y8YACXX_8_7965.sorted.filtered_peak_2213
chr1	228290761	228291246	486	51.83	12.72488	3.01657	9.78587	C7Y8YACXX_8_7965.sorted.filtered_peak_2214
chr1	228296713	228297389	677	45.14	12.26153	3.22524	9.32848	C7Y8YACXX_8_7965.sorted.filtered_peak_2215
chr1	228327427	228328669	1243	62.91	18.85104	3.39179	15.63464	C7Y8YACXX_8_7965.sorted.filtered_peak_2216
chr1	228353047	228354517	1471	78.23	23.98077	3.51283	20.52483	C7Y8YACXX_8_7965.sorted.filtered_peak_2217
chr1	228373339	228373720	382	17.16	5.04864	2.87582	2.56158	C7Y8YACXX_8_7965.sorted.filtered_peak_2218
chr1	228401139	228401462	324	22.10	5.29580	2.65436	2.78308	C7Y8YACXX_8_7965.sorted.filtered_peak_2219
chr1	228463339	228463939	601	24.82	5.60343	2.61697	3.05802	C7Y8YACXX_8_7965.sorted.filtered_peak_2220
chr1	228594101	228595006	906	46.74	10.47860	2.81870	7.64474	C7Y8YACXX_8_7965.sorted.filtered_peak_2221
chr1	228644745	228645906	1162	50.70	13.52438	3.15435	10.55475	C7Y8YACXX_8_7965.sorted.filtered_peak_2222
chr1	228651279	228651819	541	33.85	5.49209	2.25652	2.96176	C7Y8YACXX_8_7965.sorted.filtered_peak_2223
chr1	228652231	228652709	479	43.02	10.47379	2.94466	7.64916	C7Y8YACXX_8_7965.sorted.filtered_peak_2224
chr1	228653429	228653858	430	30.79	4.56527	2.12575	2.12644	C7Y8YACXX_8_7965.sorted.filtered_peak_2225
chr1	228666691	228667344	654	30.04	8.68049	3.18470	5.94439	C7Y8YACXX_8_7965.sorted.filtered_peak_2226
chr1	228674251	228675532	1282	47.49	12.81697	3.22264	9.86114	C7Y8YACXX_8_7965.sorted.filtered_peak_2227
chr1	228688635	228689152	518	23.15	7.02439	3.14693	4.38652	C7Y8YACXX_8_7965.sorted.filtered_peak_2228
chr1	228782503	228784115	1613	19.71	6.39122	3.18413	3.80320	C7Y8YACXX_8_7965.sorted.filtered_peak_2229
chr1	228870661	228871330	670	20.85	4.66086	2.50166	2.21857	C7Y8YACXX_8_7965.sorted.filtered_peak_2230
chr1	228929900	228930446	547	21.01	5.35071	2.72362	2.84256	C7Y8YACXX_8_7965.sorted.filtered_peak_2231
chr1	229322441	229322690	250	17.13	5.04489	2.88765	2.54666	C7Y8YACXX_8_7965.sorted.filtered_peak_2232
chr1	229335558	229336180	623	23.55	6.26079	2.87640	3.67248	C7Y8YACXX_8_7965.sorted.filtered_peak_2233
chr1	229389113	229389677	565	21.48	5.88815	2.85266	3.35561	C7Y8YACXX_8_7965.sorted.filtered_peak_2234
chr1	229393808	229394265	458	17.76	4.26731	2.52728	1.86685	C7Y8YACXX_8_7965.sorted.filtered_peak_2235
chr1	229406603	229407422	820	30.89	7.60320	2.80776	4.95756	C7Y8YACXX_8_7965.sorted.filtered_peak_2236
chr1	229422003	229422329	327	13.58	4.06500	2.71710	1.70710	C7Y8YACXX_8_7965.sorted.filtered_peak_2237
chr1	229464560	229465044	485	13.02	3.68611	2.58415	1.37831	C7Y8YACXX_8_7965.sorted.filtered_peak_2238
chr1	229477986	229478992	1007	38.28	10.69873	3.25364	7.82912	C7Y8YACXX_8_7965.sorted.filtered_peak_2239
chr1	229576590	229577093	504	15.95	5.55272	3.16656	3.04823	C7Y8YACXX_8_7965.sorted.filtered_peak_2240
chr1	229617827	229618076	250	16.58	4.87137	2.85497	2.39097	C7Y8YACXX_8_7965.sorted.filtered_peak_2241
chr1	229643619	229644726	1108	41.76	13.03618	3.47344	10.08143	C7Y8YACXX_8_7965.sorted.filtered_peak_2242
chr1	229693402	229694032	631	29.44	5.64505	2.42256	3.11364	C7Y8YACXX_8_7965.sorted.filtered_peak_2243
chr1	229694296	229695068	773	46.94	15.51999	3.65438	12.45842	C7Y8YACXX_8_7965.sorted.filtered_peak_2244
chr1	229761159	229762427	1269	30.91	7.99052	2.91407	5.31894	C7Y8YACXX_8_7965.sorted.filtered_peak_2245
chr1	229799855	229800140	286	17.83	5.47024	2.99996	2.94214	C7Y8YACXX_8_7965.sorted.filtered_peak_2246
chr1	230202322	230203376	1055	40.94	10.95031	3.09473	8.10343	C7Y8YACXX_8_7965.sorted.filtered_peak_2247
chr1	230322524	230322861	338	15.88	3.91697	2.49791	1.56275	C7Y8YACXX_8_7965.sorted.filtered_peak_2248
chr1	230379101	230379462	362	13.59	3.82427	2.60870	1.48337	C7Y8YACXX_8_7965.sorted.filtered_peak_2249
chr1	230453596	230453845	250	15.63	5.17456	3.06260	2.67035	C7Y8YACXX_8_7965.sorted.filtered_peak_2250
chr1	230777908	230778709	802	43.41	12.64131	3.38921	9.68819	C7Y8YACXX_8_7965.sorted.filtered_peak_2251
chr1	230830091	230830377	287	14.27	3.33334	2.34119	1.10644	C7Y8YACXX_8_7965.sorted.filtered_peak_2252
chr1	231003588	231004382	795	21.62	4.75908	2.49624	2.30506	C7Y8YACXX_8_7965.sorted.filtered_peak_2253
chr1	231052993	231053252	260	14.84	3.65894	2.45065	1.35803	C7Y8YACXX_8_7965.sorted.filtered_peak_2254
chr1	231108656	231108980	325	29.08	5.68814	2.45248	3.14359	C7Y8YACXX_8_7965.sorted.filtered_peak_2255
chr1	231113041	231113759	719	39.56	5.95493	2.20817	3.39520	C7Y8YACXX_8_7965.sorted.filtered_peak_2256
chr1	231114307	231115280	974	49.58	11.75928	2.93980	8.85998	C7Y8YACXX_8_7965.sorted.filtered_peak_2257
chr1	231175646	231176247	602	21.08	4.72709	2.50663	2.28771	C7Y8YACXX_8_7965.sorted.filtered_peak_2258
chr1	231347095	231347413	319	16.70	4.26369	2.58737	1.86389	C7Y8YACXX_8_7965.sorted.filtered_peak_2259
chr1	231376427	231377689	1263	28.16	6.77283	2.76802	4.15438	C7Y8YACXX_8_7965.sorted.filtered_peak_2260
chr1	231473108	231474276	1169	67.18	20.35090	3.55782	17.05430	C7Y8YACXX_8_7965.sorted.filtered_peak_2261
chr1	231512597	231513052	456	15.13	4.35588	2.73101	1.95799	C7Y8YACXX_8_7965.sorted.filtered_peak_2262
chr1	231557060	231558524	1465	33.64	6.62951	2.49561	4.03349	C7Y8YACXX_8_7965.sorted.filtered_peak_2263
chr1	231596305	231596792	488	28.78	10.59872	3.80823	7.76616	C7Y8YACXX_8_7965.sorted.filtered_peak_2264
chr1	231663940	231664810	871	44.81	14.72886	3.71437	11.67819	C7Y8YACXX_8_7965.sorted.filtered_peak_2265
chr1	231726352	231726712	361	12.48	3.56988	2.56405	1.26979	C7Y8YACXX_8_7965.sorted.filtered_peak_2266
chr1	231739473	231740029	557	21.30	7.40106	3.44535	4.73237	C7Y8YACXX_8_7965.sorted.filtered_peak_2267
chr1	231748235	231749201	967	23.21	6.95986	3.11652	4.33114	C7Y8YACXX_8_7965.sorted.filtered_peak_2268
chr1	231762150	231762831	682	26.02	6.16825	2.70871	3.58973	C7Y8YACXX_8_7965.sorted.filtered_peak_2269
chr1	231763104	231763387	284	21.21	3.89431	2.23358	1.54847	C7Y8YACXX_8_7965.sorted.filtered_peak_2270
chr1	232054289	232054839	551	22.46	7.92548	3.52799	5.22463	C7Y8YACXX_8_7965.sorted.filtered_peak_2271
chr1	232664303	232664829	527	16.32	5.07064	2.91919	2.61463	C7Y8YACXX_8_7965.sorted.filtered_peak_2272
chr1	232714370	232715190	821	29.85	8.89845	3.22002	6.15595	C7Y8YACXX_8_7965.sorted.filtered_peak_2273
chr1	232765491	232766555	1065	20.17	4.25023	2.39436	1.86030	C7Y8YACXX_8_7965.sorted.filtered_peak_2274
chr1	232940986	232941478	493	15.82	5.15435	3.03686	2.64997	C7Y8YACXX_8_7965.sorted.filtered_peak_2275
chr1	233085926	233087185	1260	29.76	8.14726	2.99324	5.46968	C7Y8YACXX_8_7965.sorted.filtered_peak_2276
chr1	233248699	233249108	410	23.48	7.85478	3.42446	5.14952	C7Y8YACXX_8_7965.sorted.filtered_peak_2277
chr1	233417528	233418228	701	28.62	10.19786	3.69011	7.38882	C7Y8YACXX_8_7965.sorted.filtered_peak_2278
chr1	233430615	233431552	938	23.67	6.51183	2.95202	3.90717	C7Y8YACXX_8_7965.sorted.filtered_peak_2279
chr1	233462996	233463301	306	19.62	4.66680	2.56138	2.23249	C7Y8YACXX_8_7965.sorted.filtered_peak_2280
chr1	233542173	233542656	484	13.27	3.56178	2.50732	1.26368	C7Y8YACXX_8_7965.sorted.filtered_peak_2281
chr1	233734681	233735233	553	18.85	5.17640	2.79689	2.68993	C7Y8YACXX_8_7965.sorted.filtered_peak_2282
chr1	233749611	233750187	577	18.87	4.09532	2.40265	1.72618	C7Y8YACXX_8_7965.sorted.filtered_peak_2283
chr1	234366134	234366666	533	22.53	5.89699	2.83470	3.32827	C7Y8YACXX_8_7965.sorted.filtered_peak_2284
chr1	234382282	234382584	303	17.28	4.94260	2.82449	2.46821	C7Y8YACXX_8_7965.sorted.filtered_peak_2285
chr1	234508954	234509751	798	47.59	13.41325	3.33046	10.42913	C7Y8YACXX_8_7965.sorted.filtered_peak_2286
chr1	234613848	234615094	1247	34.70	9.38553	3.06938	6.62880	C7Y8YACXX_8_7965.sorted.filtered_peak_2287
chr1	234623289	234624092	804	16.87	4.67069	2.74162	2.22408	C7Y8YACXX_8_7965.sorted.filtered_peak_2288
chr1	234631072	234631488	417	18.34	4.22417	2.48029	1.82759	C7Y8YACXX_8_7965.sorted.filtered_peak_2289
chr1	234634828	234635167	340	17.31	3.66506	2.32219	1.35039	C7Y8YACXX_8_7965.sorted.filtered_peak_2290
chr1	234735441	234736609	1169	37.70	6.30285	2.31510	3.72491	C7Y8YACXX_8_7965.sorted.filtered_peak_2291
chr1	234743860	234744148	289	53.95	6.27872	2.01131	3.70238	C7Y8YACXX_8_7965.sorted.filtered_peak_2292
chr1	234745844	234747229	1386	53.74	7.05461	2.13667	4.39915	C7Y8YACXX_8_7965.sorted.filtered_peak_2293
chr1	234859316	234860503	1188	35.21	7.81625	2.72617	5.11674	C7Y8YACXX_8_7965.sorted.filtered_peak_2294
chr1	234894698	234895045	348	21.79	5.53695	2.75746	2.99596	C7Y8YACXX_8_7965.sorted.filtered_peak_2295
chr1	234908061	234908671	611	30.04	7.12495	2.77880	4.48053	C7Y8YACXX_8_7965.sorted.filtered_peak_2296
chr1	234914071	234914351	281	28.43	3.84397	2.00467	1.50199	C7Y8YACXX_8_7965.sorted.filtered_peak_2297
chr1	234917116	234917417	302	26.84	4.48815	2.21318	2.06833	C7Y8YACXX_8_7965.sorted.filtered_peak_2298
chr1	234981037	234981346	310	28.99	7.32249	2.90056	4.65234	C7Y8YACXX_8_7965.sorted.filtered_peak_2299
chr1	235061738	235062052	315	27.97	7.03563	2.83900	4.40546	C7Y8YACXX_8_7965.sorted.filtered_peak_2300
chr1	235062454	235062710	257	25.20	5.59618	2.60032	3.04550	C7Y8YACXX_8_7965.sorted.filtered_peak_2301
chr1	235098526	235099569	1044	48.76	14.05858	3.28472	11.08200	C7Y8YACXX_8_7965.sorted.filtered_peak_2302
chr1	235114533	235114801	269	28.73	4.64983	2.19905	2.21211	C7Y8YACXX_8_7965.sorted.filtered_peak_2303
chr1	235147142	235148298	1157	59.93	17.20749	3.41206	14.05265	C7Y8YACXX_8_7965.sorted.filtered_peak_2304
chr1	235176785	235177120	336	16.30	4.66151	2.77592	2.21737	C7Y8YACXX_8_7965.sorted.filtered_peak_2305
chr1	235242800	235243141	342	14.49	4.73178	2.94614	2.28156	C7Y8YACXX_8_7965.sorted.filtered_peak_2306
chr1	235246845	235247351	507	16.15	4.51714	2.73114	2.08336	C7Y8YACXX_8_7965.sorted.filtered_peak_2307
chr1	235267567	235267986	420	25.56	6.46502	2.81576	3.87543	C7Y8YACXX_8_7965.sorted.filtered_peak_2308
chr1	235268256	235268803	548	24.36	5.86676	2.71063	3.30606	C7Y8YACXX_8_7965.sorted.filtered_peak_2309
chr1	235291573	235292543	971	42.98	12.51587	3.36215	9.57139	C7Y8YACXX_8_7965.sorted.filtered_peak_2310
chr1	235324095	235325026	932	34.11	11.22596	3.64710	8.33089	C7Y8YACXX_8_7965.sorted.filtered_peak_2311
chr1	235370351	235370851	501	15.85	4.34263	2.67320	1.93622	C7Y8YACXX_8_7965.sorted.filtered_peak_2312
chr1	235408125	235408532	408	16.28	4.06471	2.53700	1.68711	C7Y8YACXX_8_7965.sorted.filtered_peak_2313
chr1	235460767	235461459	693	25.47	8.54557	3.42103	5.84316	C7Y8YACXX_8_7965.sorted.filtered_peak_2314
chr1	235468090	235468406	317	15.51	4.61758	2.82281	2.17587	C7Y8YACXX_8_7965.sorted.filtered_peak_2315
chr1	235491239	235492728	1490	82.05	23.62804	3.33977	20.20825	C7Y8YACXX_8_7965.sorted.filtered_peak_2316
chr1	235530407	235531156	750	25.46	9.53711	3.77250	6.75765	C7Y8YACXX_8_7965.sorted.filtered_peak_2317
chr1	235666796	235668688	1893	54.67	16.08666	3.42715	13.00140	C7Y8YACXX_8_7965.sorted.filtered_peak_2318
chr1	235730962	235731644	683	14.07	4.49287	2.86547	2.07659	C7Y8YACXX_8_7965.sorted.filtered_peak_2319
chr1	235805241	235806164	924	31.88	8.42017	2.99283	5.70509	C7Y8YACXX_8_7965.sorted.filtered_peak_2320
chr1	236029223	236030949	1727	45.86	9.18321	2.59266	6.43564	C7Y8YACXX_8_7965.sorted.filtered_peak_2321
chr1	236036384	236036772	389	26.80	5.94288	2.61695	3.37499	C7Y8YACXX_8_7965.sorted.filtered_peak_2322
chr1	236051501	236051891	391	21.28	5.03291	2.60955	2.54448	C7Y8YACXX_8_7965.sorted.filtered_peak_2323
chr1	236101939	236102240	302	16.52	4.27830	2.60932	1.87066	C7Y8YACXX_8_7965.sorted.filtered_peak_2324
chr1	236134863	236135409	547	21.25	8.29657	3.76767	5.58375	C7Y8YACXX_8_7965.sorted.filtered_peak_2325
chr1	236162108	236163188	1081	30.53	8.53840	3.14523	5.79117	C7Y8YACXX_8_7965.sorted.filtered_peak_2326
chr1	236301110	236301447	338	15.07	3.30335	2.28608	1.06703	C7Y8YACXX_8_7965.sorted.filtered_peak_2327
chr1	236319927	236320176	250	21.85	5.98276	2.90684	3.40394	C7Y8YACXX_8_7965.sorted.filtered_peak_2328
chr1	236444250	236444532	283	28.00	4.44237	2.16483	2.02705	C7Y8YACXX_8_7965.sorted.filtered_peak_2329
chr1	236444808	236445928	1121	43.84	12.41391	3.28730	9.47948	C7Y8YACXX_8_7965.sorted.filtered_peak_2330
chr1	236558384	236558820	437	23.88	5.63732	2.66434	3.10121	C7Y8YACXX_8_7965.sorted.filtered_peak_2331
chr1	236579446	236580070	625	16.81	4.98369	2.87674	2.50107	C7Y8YACXX_8_7965.sorted.filtered_peak_2332
chr1	236629437	236629725	289	14.02	3.83817	2.58398	1.49872	C7Y8YACXX_8_7965.sorted.filtered_peak_2333
chr1	236680103	236680601	499	22.79	7.15124	3.26079	4.47785	C7Y8YACXX_8_7965.sorted.filtered_peak_2334
chr1	236686778	236688095	1318	22.50	5.26363	2.60528	2.76747	C7Y8YACXX_8_7965.sorted.filtered_peak_2335
chr1	236697191	236697922	732	21.63	6.63465	3.12953	4.01917	C7Y8YACXX_8_7965.sorted.filtered_peak_2336
chr1	236767618	236768211	594	34.25	12.93253	4.10120	9.95334	C7Y8YACXX_8_7965.sorted.filtered_peak_2337
chr1	236958200	236959539	1340	38.70	11.74338	3.40619	8.84673	C7Y8YACXX_8_7965.sorted.filtered_peak_2338
chr1	237433294	237433755	462	15.15	4.73410	2.90423	2.27411	C7Y8YACXX_8_7965.sorted.filtered_peak_2339
chr1	237574897	237575317	421	19.19	6.66985	3.35553	4.04526	C7Y8YACXX_8_7965.sorted.filtered_peak_2340
chr1	239750377	239750801	425	15.06	3.80020	2.49705	1.47605	C7Y8YACXX_8_7965.sorted.filtered_peak_2341
chr1	239882923	239883234	312	27.48	6.61814	2.76257	4.00727	C7Y8YACXX_8_7965.sorted.filtered_peak_2342
chr1	240061406	240061753	348	14.42	3.59201	2.44539	1.29114	C7Y8YACXX_8_7965.sorted.filtered_peak_2343
chr1	241587308	241587893	586	12.21	3.42322	2.51279	1.14744	C7Y8YACXX_8_7965.sorted.filtered_peak_2344
chr1	241682420	241683328	909	29.53	8.32416	3.12568	5.59689	C7Y8YACXX_8_7965.sorted.filtered_peak_2345
chr1	241694737	241695136	400	21.67	5.55936	2.75962	3.03074	C7Y8YACXX_8_7965.sorted.filtered_peak_2346
chr1	241803189	241804056	868	35.48	9.56424	3.07151	6.78867	C7Y8YACXX_8_7965.sorted.filtered_peak_2347
chr1	242010937	242011850	914	45.96	16.77922	4.09487	13.63468	C7Y8YACXX_8_7965.sorted.filtered_peak_2348
chr1	242161672	242161968	297	15.89	5.58932	3.21025	3.05642	C7Y8YACXX_8_7965.sorted.filtered_peak_2349
chr1	242302834	242303244	411	12.62	3.61411	2.57579	1.31773	C7Y8YACXX_8_7965.sorted.filtered_peak_2350
chr1	243264885	243265407	523	20.04	8.61334	4.00130	5.89198	C7Y8YACXX_8_7965.sorted.filtered_peak_2351
chr1	243417776	243419614	1839	51.47	12.27140	2.97905	9.33983	C7Y8YACXX_8_7965.sorted.filtered_peak_2352
chr1	243585117	243585389	273	16.76	5.03851	2.90938	2.54505	C7Y8YACXX_8_7965.sorted.filtered_peak_2353
chr1	243759065	243759369	305	17.30	3.34713	2.19934	1.11438	C7Y8YACXX_8_7965.sorted.filtered_peak_2354
chr1	243759661	243760037	377	23.76	6.77953	3.02290	4.15890	C7Y8YACXX_8_7965.sorted.filtered_peak_2355
chr1	244001611	244002096	486	14.83	4.21127	2.68665	1.83914	C7Y8YACXX_8_7965.sorted.filtered_peak_2356
chr1	244012441	244012966	526	28.12	5.13709	2.35150	2.63210	C7Y8YACXX_8_7965.sorted.filtered_peak_2357
chr1	244013279	244014436	1158	30.26	6.25114	2.53743	3.67257	C7Y8YACXX_8_7965.sorted.filtered_peak_2358
chr1	244081090	244081392	303	15.40	4.18543	2.64509	1.78729	C7Y8YACXX_8_7965.sorted.filtered_peak_2359
chr1	244210987	244211967	981	60.18	19.95356	3.92960	16.64665	C7Y8YACXX_8_7965.sorted.filtered_peak_2360
chr1	244238215	244238556	342	16.39	5.80583	3.27278	3.24663	C7Y8YACXX_8_7965.sorted.filtered_peak_2361
chr1	244462785	244463129	345	32.45	13.52317	4.42207	10.52260	C7Y8YACXX_8_7965.sorted.filtered_peak_2362
chr1	244482982	244483373	392	24.14	5.21506	2.52929	2.70654	C7Y8YACXX_8_7965.sorted.filtered_peak_2363
chr1	244486072	244486860	789	25.32	4.82547	2.35670	2.36683	C7Y8YACXX_8_7965.sorted.filtered_peak_2364
chr1	244614498	244615788	1291	63.77	22.75092	3.95077	19.37160	C7Y8YACXX_8_7965.sorted.filtered_peak_2365
chr1	244624334	244624901	568	20.88	7.80150	3.61056	5.11689	C7Y8YACXX_8_7965.sorted.filtered_peak_2366
chr1	244815652	244817157	1506	57.69	18.22250	3.45507	15.06307	C7Y8YACXX_8_7965.sorted.filtered_peak_2367
chr1	244997664	244999142	1479	64.91	18.61177	3.42383	15.39840	C7Y8YACXX_8_7965.sorted.filtered_peak_2368
chr1	245025882	245026977	1096	49.70	9.70285	2.60412	6.90790	C7Y8YACXX_8_7965.sorted.filtered_peak_2369
chr1	245027355	245028407	1053	47.03	8.76815	2.48711	6.04949	C7Y8YACXX_8_7965.sorted.filtered_peak_2370
chr1	245081870	245082349	480	14.80	3.83500	2.53096	1.49015	C7Y8YACXX_8_7965.sorted.filtered_peak_2371
chr1	245132921	245134789	1869	45.12	11.94112	3.05977	9.06355	C7Y8YACXX_8_7965.sorted.filtered_peak_2372
chr1	245205762	245206206	445	13.98	3.64286	2.49828	1.34302	C7Y8YACXX_8_7965.sorted.filtered_peak_2373
chr1	245319593	245319969	377	18.10	3.85566	2.35110	1.51820	C7Y8YACXX_8_7965.sorted.filtered_peak_2374
chr1	246119643	246119915	273	18.40	4.82892	2.70350	2.36492	C7Y8YACXX_8_7965.sorted.filtered_peak_2375
chr1	246493283	246493532	250	12.53	3.49981	2.52584	1.24031	C7Y8YACXX_8_7965.sorted.filtered_peak_2376
chr1	246660616	246661078	463	16.11	4.39423	2.67414	1.98816	C7Y8YACXX_8_7965.sorted.filtered_peak_2377
chr1	246669882	246670951	1070	30.45	7.71256	2.89069	5.04590	C7Y8YACXX_8_7965.sorted.filtered_peak_2378
chr1	246729373	246730291	919	59.69	20.52204	3.94122	17.19812	C7Y8YACXX_8_7965.sorted.filtered_peak_2379
chr1	246765494	246765881	388	15.65	4.96899	2.96881	2.48180	C7Y8YACXX_8_7965.sorted.filtered_peak_2380
chr1	246862453	246862774	322	19.66	8.18942	3.92869	5.47001	C7Y8YACXX_8_7965.sorted.filtered_peak_2381
chr1	246887433	246887921	489	18.00	6.46944	3.40020	3.85476	C7Y8YACXX_8_7965.sorted.filtered_peak_2382
chr1	247094853	247095746	894	49.58	17.96468	4.07683	14.76934	C7Y8YACXX_8_7965.sorted.filtered_peak_2383
chr1	247241371	247241929	559	15.19	4.23060	2.67601	1.83575	C7Y8YACXX_8_7965.sorted.filtered_peak_2384
chr1	247267204	247267972	769	25.25	10.38725	4.07664	7.56134	C7Y8YACXX_8_7965.sorted.filtered_peak_2385
chr1	247373557	247374356	800	26.58	8.15193	3.28105	5.43468	C7Y8YACXX_8_7965.sorted.filtered_peak_2386
chr1	247494478	247495271	794	19.24	3.81780	2.28756	1.48697	C7Y8YACXX_8_7965.sorted.filtered_peak_2387
chr1	247553256	247553986	731	23.91	6.85072	3.03786	4.22550	C7Y8YACXX_8_7965.sorted.filtered_peak_2388
chr1	247570633	247571033	401	18.15	4.96037	2.76637	2.48533	C7Y8YACXX_8_7965.sorted.filtered_peak_2389
chr1	247579373	247579622	250	14.26	3.91731	2.60002	1.57909	C7Y8YACXX_8_7965.sorted.filtered_peak_2390
chr1	248100134	248100538	405	15.10	5.00907	3.01753	2.54665	C7Y8YACXX_8_7965.sorted.filtered_peak_2391
chr1	249119969	249121073	1105	53.40	15.61514	3.47829	12.51185	C7Y8YACXX_8_7965.sorted.filtered_peak_2392
chr1	249131941	249133427	1487	41.27	11.20941	3.18410	8.32215	C7Y8YACXX_8_7965.sorted.filtered_peak_2393
chr1	249152517	249153812	1296	46.75	10.85966	2.76289	8.06808	C7Y8YACXX_8_7965.sorted.filtered_peak_2394
chr1	249167317	249168736	1420	33.53	8.91380	3.06498	6.14638	C7Y8YACXX_8_7965.sorted.filtered_peak_2395
chr1	249200173	249201115	943	47.10	16.10901	3.88071	12.98756	C7Y8YACXX_8_7965.sorted.filtered_peak_2396
chr1	249218961	249219287	327	14.46	4.69672	2.94029	2.24346	C7Y8YACXX_8_7965.sorted.filtered_peak_2397
chr10	181632	182436	805	27.43	6.42101	2.72127	3.81562	C7Y8YACXX_8_7965.sorted.filtered_peak_2398
chr10	370087	370350	264	12.40	3.52333	2.54853	1.22892	C7Y8YACXX_8_7965.sorted.filtered_peak_2399
chr10	379297	379929	633	20.04	6.77012	3.24565	4.19046	C7Y8YACXX_8_7965.sorted.filtered_peak_2400
chr10	496501	497187	687	15.57	4.88250	2.92964	2.41144	C7Y8YACXX_8_7965.sorted.filtered_peak_2401
chr10	977505	978170	666	49.39	17.59997	4.02287	14.41663	C7Y8YACXX_8_7965.sorted.filtered_peak_2402
chr10	1033885	1034875	991	27.05	8.21395	3.18389	5.52914	C7Y8YACXX_8_7965.sorted.filtered_peak_2403
chr10	1082376	1082625	250	14.54	4.52688	2.85731	2.09762	C7Y8YACXX_8_7965.sorted.filtered_peak_2404
chr10	1089571	1089832	262	27.42	6.24977	2.68973	3.64493	C7Y8YACXX_8_7965.sorted.filtered_peak_2405
chr10	1094308	1095675	1368	59.33	16.50184	3.31783	13.37774	C7Y8YACXX_8_7965.sorted.filtered_peak_2406
chr10	1102142	1103147	1006	36.98	10.25972	3.17283	7.43112	C7Y8YACXX_8_7965.sorted.filtered_peak_2407
chr10	1156070	1156761	692	21.51	6.28222	3.00349	3.70925	C7Y8YACXX_8_7965.sorted.filtered_peak_2408
chr10	2951105	2951395	291	17.43	5.20133	2.92455	2.69242	C7Y8YACXX_8_7965.sorted.filtered_peak_2409
chr10	3110299	3110926	628	19.77	3.71704	2.22983	1.39868	C7Y8YACXX_8_7965.sorted.filtered_peak_2410
chr10	3137555	3138181	627	19.34	5.50763	2.87204	3.00351	C7Y8YACXX_8_7965.sorted.filtered_peak_2411
chr10	3214584	3215627	1044	57.23	18.81225	3.73543	15.58558	C7Y8YACXX_8_7965.sorted.filtered_peak_2412
chr10	3239808	3240194	387	23.96	6.24573	2.86188	3.64758	C7Y8YACXX_8_7965.sorted.filtered_peak_2413
chr10	3269974	3270355	382	27.87	11.64250	4.27471	8.73654	C7Y8YACXX_8_7965.sorted.filtered_peak_2414
chr10	3509711	3509964	254	17.30	4.15188	2.51332	1.75769	C7Y8YACXX_8_7965.sorted.filtered_peak_2415
chr10	3710655	3711086	432	17.90	4.45376	2.59172	2.02757	C7Y8YACXX_8_7965.sorted.filtered_peak_2416
chr10	3782337	3782985	649	20.91	5.89395	2.92081	3.33890	C7Y8YACXX_8_7965.sorted.filtered_peak_2417
chr10	3799571	3800711	1141	23.14	5.02847	2.49969	2.55775	C7Y8YACXX_8_7965.sorted.filtered_peak_2418
chr10	3827275	3827872	598	61.11	13.01147	2.80255	10.03890	C7Y8YACXX_8_7965.sorted.filtered_peak_2419
chr10	3846580	3846978	399	27.10	3.78177	2.02085	1.44967	C7Y8YACXX_8_7965.sorted.filtered_peak_2420
chr10	3847468	3848121	654	32.26	4.96279	2.18203	2.48302	C7Y8YACXX_8_7965.sorted.filtered_peak_2421
chr10	3852336	3852897	562	31.41	5.56881	2.34917	3.02864	C7Y8YACXX_8_7965.sorted.filtered_peak_2422
chr10	3853461	3853861	401	25.93	4.73299	2.30725	2.28744	C7Y8YACXX_8_7965.sorted.filtered_peak_2423
chr10	3894607	3894878	272	19.11	4.27397	2.45980	1.86847	C7Y8YACXX_8_7965.sorted.filtered_peak_2424
chr10	3930089	3930580	492	18.12	4.02773	2.41407	1.66935	C7Y8YACXX_8_7965.sorted.filtered_peak_2425
chr10	3934814	3935234	421	19.49	4.08812	2.37308	1.70956	C7Y8YACXX_8_7965.sorted.filtered_peak_2426
chr10	3936183	3936592	410	19.26	4.52567	2.53198	2.10345	C7Y8YACXX_8_7965.sorted.filtered_peak_2427
chr10	3944438	3944950	513	22.30	7.42035	3.37429	4.74285	C7Y8YACXX_8_7965.sorted.filtered_peak_2428
chr10	3977310	3977606	297	19.73	5.91176	3.02654	3.34254	C7Y8YACXX_8_7965.sorted.filtered_peak_2429
chr10	3988052	3988440	389	19.58	5.54693	2.89802	3.01290	C7Y8YACXX_8_7965.sorted.filtered_peak_2430
chr10	3990963	3991456	494	16.44	4.60058	2.73737	2.16945	C7Y8YACXX_8_7965.sorted.filtered_peak_2431
chr10	4003336	4003585	250	16.06	5.06661	2.97651	2.57069	C7Y8YACXX_8_7965.sorted.filtered_peak_2432
chr10	4014945	4015599	655	17.57	3.91125	2.40012	1.57059	C7Y8YACXX_8_7965.sorted.filtered_peak_2433
chr10	4022408	4023123	716	21.49	6.08254	2.93682	3.52648	C7Y8YACXX_8_7965.sorted.filtered_peak_2434
chr10	4101902	4102276	375	20.91	6.51819	3.15789	3.90280	C7Y8YACXX_8_7965.sorted.filtered_peak_2435
chr10	4173331	4174395	1065	25.98	5.86936	2.62059	3.32378	C7Y8YACXX_8_7965.sorted.filtered_peak_2436
chr10	4891997	4892329	333	17.29	4.24882	2.55147	1.84571	C7Y8YACXX_8_7965.sorted.filtered_peak_2437
chr10	5136485	5137147	663	16.53	3.99155	2.48673	1.64182	C7Y8YACXX_8_7965.sorted.filtered_peak_2438
chr10	5333564	5334581	1018	27.34	6.63327	2.79611	4.00426	C7Y8YACXX_8_7965.sorted.filtered_peak_2439
chr10	5335951	5336562	612	22.70	3.60024	2.08922	1.30844	C7Y8YACXX_8_7965.sorted.filtered_peak_2440
chr10	5339485	5339815	331	20.15	4.63446	2.52539	2.20304	C7Y8YACXX_8_7965.sorted.filtered_peak_2441
chr10	5454343	5454669	327	17.22	5.28815	2.97355	2.77046	C7Y8YACXX_8_7965.sorted.filtered_peak_2442
chr10	5476056	5476569	514	17.09	4.82545	2.78141	2.37830	C7Y8YACXX_8_7965.sorted.filtered_peak_2443
chr10	5489550	5489930	381	25.12	7.01149	3.02018	4.36519	C7Y8YACXX_8_7965.sorted.filtered_peak_2444
chr10	5665140	5665419	280	18.96	4.91498	2.69961	2.44068	C7Y8YACXX_8_7965.sorted.filtered_peak_2445
chr10	5708736	5709092	357	14.62	3.92265	2.58230	1.56879	C7Y8YACXX_8_7965.sorted.filtered_peak_2446
chr10	5726189	5727729	1541	50.31	14.26986	3.24634	11.26394	C7Y8YACXX_8_7965.sorted.filtered_peak_2447
chr10	5734462	5734778	317	16.77	4.23669	2.57411	1.84002	C7Y8YACXX_8_7965.sorted.filtered_peak_2448
chr10	5854575	5856026	1452	49.57	13.17756	3.07525	10.23882	C7Y8YACXX_8_7965.sorted.filtered_peak_2449
chr10	5931092	5932322	1231	52.02	17.47289	3.65272	14.33615	C7Y8YACXX_8_7965.sorted.filtered_peak_2450
chr10	6018903	6019960	1058	26.59	7.15591	2.92486	4.54464	C7Y8YACXX_8_7965.sorted.filtered_peak_2451
chr10	6056226	6056571	346	18.41	6.18254	3.23622	3.59960	C7Y8YACXX_8_7965.sorted.filtered_peak_2452
chr10	6079966	6080623	658	21.13	5.42483	2.73754	2.91334	C7Y8YACXX_8_7965.sorted.filtered_peak_2453
chr10	6092670	6093438	769	59.04	14.86422	3.12324	11.81042	C7Y8YACXX_8_7965.sorted.filtered_peak_2454
chr10	6094592	6094844	253	39.15	5.20481	2.06786	2.72193	C7Y8YACXX_8_7965.sorted.filtered_peak_2455
chr10	6104198	6104706	509	31.56	6.15680	2.47461	3.58248	C7Y8YACXX_8_7965.sorted.filtered_peak_2456
chr10	6125724	6126220	497	26.06	4.14717	2.15004	1.76062	C7Y8YACXX_8_7965.sorted.filtered_peak_2457
chr10	6130630	6131284	655	56.08	16.48590	3.50798	13.34513	C7Y8YACXX_8_7965.sorted.filtered_peak_2458
chr10	6131465	6131997	533	33.56	5.48180	2.24661	2.98036	C7Y8YACXX_8_7965.sorted.filtered_peak_2459
chr10	6186630	6187165	536	35.95	8.22452	2.78472	5.50883	C7Y8YACXX_8_7965.sorted.filtered_peak_2460
chr10	6193060	6193309	250	18.98	4.07079	2.38939	1.70245	C7Y8YACXX_8_7965.sorted.filtered_peak_2461
chr10	6205320	6206390	1071	38.43	12.65902	3.61326	9.72746	C7Y8YACXX_8_7965.sorted.filtered_peak_2462
chr10	6214933	6215304	372	16.26	3.55742	2.33124	1.26018	C7Y8YACXX_8_7965.sorted.filtered_peak_2463
chr10	6243563	6243852	290	36.21	5.85846	2.27823	3.29378	C7Y8YACXX_8_7965.sorted.filtered_peak_2464
chr10	6244478	6245372	895	40.43	7.90833	2.55118	5.21796	C7Y8YACXX_8_7965.sorted.filtered_peak_2465
chr10	6281206	6281570	365	15.20	4.11631	2.62833	1.72930	C7Y8YACXX_8_7965.sorted.filtered_peak_2466
chr10	6312228	6312792	565	39.19	12.05246	3.46630	9.13680	C7Y8YACXX_8_7965.sorted.filtered_peak_2467
chr10	6317255	6317590	336	28.81	8.38215	3.18756	5.65563	C7Y8YACXX_8_7965.sorted.filtered_peak_2468
chr10	6342096	6342490	395	13.83	3.93543	2.64233	1.57815	C7Y8YACXX_8_7965.sorted.filtered_peak_2469
chr10	6389846	6390492	647	28.08	9.32540	3.49815	6.55512	C7Y8YACXX_8_7965.sorted.filtered_peak_2470
chr10	6452194	6452608	415	19.05	6.26191	3.21375	3.66630	C7Y8YACXX_8_7965.sorted.filtered_peak_2471
chr10	6515379	6516346	968	26.16	7.99066	3.18685	5.30976	C7Y8YACXX_8_7965.sorted.filtered_peak_2472
chr10	6535473	6535750	278	22.36	4.74410	2.46264	2.28552	C7Y8YACXX_8_7965.sorted.filtered_peak_2473
chr10	6540681	6540979	299	26.32	6.70014	2.86006	4.07427	C7Y8YACXX_8_7965.sorted.filtered_peak_2474
chr10	6572104	6572601	498	22.38	6.11803	2.90663	3.53638	C7Y8YACXX_8_7965.sorted.filtered_peak_2475
chr10	6584981	6586041	1061	36.15	10.46642	3.32280	7.60790	C7Y8YACXX_8_7965.sorted.filtered_peak_2476
chr10	6600185	6600715	531	31.90	10.54822	3.51802	7.72954	C7Y8YACXX_8_7965.sorted.filtered_peak_2477
chr10	6620117	6620453	337	23.29	3.46882	2.03279	1.19358	C7Y8YACXX_8_7965.sorted.filtered_peak_2478
chr10	6621878	6622794	917	27.70	4.78216	2.26956	2.31885	C7Y8YACXX_8_7965.sorted.filtered_peak_2479
chr10	6634173	6634641	469	16.76	3.73459	2.37595	1.40596	C7Y8YACXX_8_7965.sorted.filtered_peak_2480
chr10	6961934	6962255	322	19.73	5.94185	3.02010	3.38260	C7Y8YACXX_8_7965.sorted.filtered_peak_2481
chr10	6969362	6970468	1107	26.96	7.21170	2.91196	4.58889	C7Y8YACXX_8_7965.sorted.filtered_peak_2482
chr10	7015963	7016343	381	19.68	5.56986	2.89485	3.03815	C7Y8YACXX_8_7965.sorted.filtered_peak_2483
chr10	7088066	7088619	554	22.73	6.98341	3.15216	4.35882	C7Y8YACXX_8_7965.sorted.filtered_peak_2484
chr10	7253718	7254154	437	15.20	5.14665	3.08079	2.64862	C7Y8YACXX_8_7965.sorted.filtered_peak_2485
chr10	7301003	7301377	375	17.22	3.99415	2.45313	1.62861	C7Y8YACXX_8_7965.sorted.filtered_peak_2486
chr10	7311313	7311655	343	20.90	6.65590	3.20987	4.03355	C7Y8YACXX_8_7965.sorted.filtered_peak_2487
chr10	7311865	7312387	523	15.63	3.67675	2.41389	1.35629	C7Y8YACXX_8_7965.sorted.filtered_peak_2488
chr10	7452857	7453293	437	29.05	5.70245	2.46119	3.15306	C7Y8YACXX_8_7965.sorted.filtered_peak_2489
chr10	7526369	7527136	768	30.18	8.55763	3.12681	5.82821	C7Y8YACXX_8_7965.sorted.filtered_peak_2490
chr10	7729285	7729611	327	17.34	6.46400	3.44880	3.86389	C7Y8YACXX_8_7965.sorted.filtered_peak_2491
chr10	7829677	7830673	997	44.32	13.77676	3.48212	10.79245	C7Y8YACXX_8_7965.sorted.filtered_peak_2492
chr10	7860187	7860827	641	34.21	11.34989	3.57516	8.47947	C7Y8YACXX_8_7965.sorted.filtered_peak_2493
chr10	8095317	8096058	742	39.93	4.89261	1.99871	2.43046	C7Y8YACXX_8_7965.sorted.filtered_peak_2494
chr10	8096344	8096618	275	41.22	5.14970	2.03496	2.64174	C7Y8YACXX_8_7965.sorted.filtered_peak_2495
chr10	8103364	8103719	356	30.04	4.17888	2.05099	1.78918	C7Y8YACXX_8_7965.sorted.filtered_peak_2496
chr10	8130577	8130853	277	16.91	5.64577	3.15238	3.09810	C7Y8YACXX_8_7965.sorted.filtered_peak_2497
chr10	8179433	8179775	343	21.42	4.89676	2.54206	2.44659	C7Y8YACXX_8_7965.sorted.filtered_peak_2498
chr10	8225170	8225676	507	21.02	7.41373	3.47739	4.74142	C7Y8YACXX_8_7965.sorted.filtered_peak_2499
chr10	8280821	8281444	624	24.19	6.79713	3.01401	4.16670	C7Y8YACXX_8_7965.sorted.filtered_peak_2500
chr10	8287371	8287771	401	16.48	3.56228	2.32164	1.26815	C7Y8YACXX_8_7965.sorted.filtered_peak_2501
chr10	8374029	8374784	756	56.82	19.81294	4.02059	16.52424	C7Y8YACXX_8_7965.sorted.filtered_peak_2502
chr10	8402401	8402712	312	24.02	6.32398	2.85421	3.74335	C7Y8YACXX_8_7965.sorted.filtered_peak_2503
chr10	8446662	8447132	471	28.54	6.57954	2.71313	3.96640	C7Y8YACXX_8_7965.sorted.filtered_peak_2504
chr10	8458082	8458794	713	27.99	9.00390	3.42660	6.23994	C7Y8YACXX_8_7965.sorted.filtered_peak_2505
chr10	8480522	8481019	498	15.92	4.79519	2.84997	2.35649	C7Y8YACXX_8_7965.sorted.filtered_peak_2506
chr10	10638212	10638672	461	15.50	4.87750	2.93504	2.40666	C7Y8YACXX_8_7965.sorted.filtered_peak_2507
chr10	11187259	11187739	481	26.44	5.04297	2.37607	2.56340	C7Y8YACXX_8_7965.sorted.filtered_peak_2508
chr10	11205061	11205522	462	55.52	14.19592	3.17354	11.15727	C7Y8YACXX_8_7965.sorted.filtered_peak_2509
chr10	11220442	11221129	688	49.33	9.85754	2.64384	7.05131	C7Y8YACXX_8_7965.sorted.filtered_peak_2510
chr10	11222287	11222679	393	34.44	4.10441	1.93932	1.73061	C7Y8YACXX_8_7965.sorted.filtered_peak_2511
chr10	11260448	11260828	381	16.24	3.68168	2.38294	1.36631	C7Y8YACXX_8_7965.sorted.filtered_peak_2512
chr10	11267945	11268302	358	19.59	4.26608	2.43001	1.86549	C7Y8YACXX_8_7965.sorted.filtered_peak_2513
chr10	11278063	11278471	409	18.53	3.55661	2.22513	1.27089	C7Y8YACXX_8_7965.sorted.filtered_peak_2514
chr10	11279560	11279937	378	18.18	3.47859	2.21170	1.19783	C7Y8YACXX_8_7965.sorted.filtered_peak_2515
chr10	11905686	11906029	344	22.53	7.88318	3.50592	5.18665	C7Y8YACXX_8_7965.sorted.filtered_peak_2516
chr10	11963552	11963840	289	12.37	3.50857	2.54308	1.21740	C7Y8YACXX_8_7965.sorted.filtered_peak_2517
chr10	12084638	12085730	1093	56.85	18.53005	3.74886	15.32012	C7Y8YACXX_8_7965.sorted.filtered_peak_2518
chr10	12110538	12111475	938	39.47	14.49043	3.90764	11.47483	C7Y8YACXX_8_7965.sorted.filtered_peak_2519
chr10	12164701	12165030	330	16.38	4.24494	2.60433	1.84358	C7Y8YACXX_8_7965.sorted.filtered_peak_2520
chr10	12171211	12172310	1100	41.15	13.93851	3.73353	10.93496	C7Y8YACXX_8_7965.sorted.filtered_peak_2521
chr10	12223331	12223750	420	29.46	9.73273	3.54641	6.92306	C7Y8YACXX_8_7965.sorted.filtered_peak_2522
chr10	12237415	12238535	1121	37.40	10.43101	3.13889	7.63319	C7Y8YACXX_8_7965.sorted.filtered_peak_2523
chr10	12304839	12305088	250	14.89	4.04604	2.61881	1.67271	C7Y8YACXX_8_7965.sorted.filtered_peak_2524
chr10	12306252	12306706	455	19.46	6.19631	3.16084	3.60204	C7Y8YACXX_8_7965.sorted.filtered_peak_2525
chr10	12390751	12392574	1824	39.71	7.75280	2.52369	5.08971	C7Y8YACXX_8_7965.sorted.filtered_peak_2526
chr10	12408008	12408404	397	21.76	8.29156	3.75516	5.55587	C7Y8YACXX_8_7965.sorted.filtered_peak_2527
chr10	12490642	12491498	857	41.49	13.38006	3.61138	10.40596	C7Y8YACXX_8_7965.sorted.filtered_peak_2528
chr10	12556340	12556589	250	14.62	4.48083	2.83111	2.05330	C7Y8YACXX_8_7965.sorted.filtered_peak_2529
chr10	12630137	12630698	562	19.43	4.32501	2.46049	1.91879	C7Y8YACXX_8_7965.sorted.filtered_peak_2530
chr10	12636582	12636983	402	23.86	6.38854	2.91391	3.77810	C7Y8YACXX_8_7965.sorted.filtered_peak_2531
chr10	13141515	13142785	1271	32.48	7.45408	2.72574	4.79509	C7Y8YACXX_8_7965.sorted.filtered_peak_2532
chr10	13158447	13158777	331	16.96	5.25808	2.98110	2.74776	C7Y8YACXX_8_7965.sorted.filtered_peak_2533
chr10	13203068	13203979	912	32.19	10.71706	3.56078	7.87586	C7Y8YACXX_8_7965.sorted.filtered_peak_2534
chr10	13330163	13330465	303	12.36	3.40093	2.49003	1.16080	C7Y8YACXX_8_7965.sorted.filtered_peak_2535
chr10	13341646	13342227	582	32.06	7.48071	2.79362	4.79479	C7Y8YACXX_8_7965.sorted.filtered_peak_2536
chr10	13343862	13344605	744	44.01	14.40236	3.72673	11.37133	C7Y8YACXX_8_7965.sorted.filtered_peak_2537
chr10	13363606	13363855	250	13.42	4.08096	2.74201	1.69687	C7Y8YACXX_8_7965.sorted.filtered_peak_2538
chr10	13389385	13391034	1650	33.85	6.56296	2.46368	3.98105	C7Y8YACXX_8_7965.sorted.filtered_peak_2539
chr10	13413737	13414208	472	12.83	3.75775	2.63054	1.42428	C7Y8YACXX_8_7965.sorted.filtered_peak_2540
chr10	13482272	13482757	486	18.94	5.88983	3.07065	3.33303	C7Y8YACXX_8_7965.sorted.filtered_peak_2541
chr10	13628675	13629129	455	27.24	11.23092	4.22042	8.34027	C7Y8YACXX_8_7965.sorted.filtered_peak_2542
chr10	13702055	13702457	403	13.37	3.70808	2.57057	1.38604	C7Y8YACXX_8_7965.sorted.filtered_peak_2543
chr10	13818998	13819289	292	13.69	4.24562	2.79407	1.84638	C7Y8YACXX_8_7965.sorted.filtered_peak_2544
chr10	13828919	13829403	485	36.86	14.25327	4.18708	11.22684	C7Y8YACXX_8_7965.sorted.filtered_peak_2545
chr10	13837603	13837979	377	14.37	3.46467	2.39258	1.20484	C7Y8YACXX_8_7965.sorted.filtered_peak_2546
chr10	14029658	14030006	349	16.41	3.98877	2.49386	1.63438	C7Y8YACXX_8_7965.sorted.filtered_peak_2547
chr10	14051366	14052023	658	24.86	8.19993	3.41719	5.48002	C7Y8YACXX_8_7965.sorted.filtered_peak_2548
chr10	14058448	14058736	289	14.29	4.50919	2.86540	2.09071	C7Y8YACXX_8_7965.sorted.filtered_peak_2549
chr10	14226938	14227954	1017	26.23	7.29017	3.02188	4.63710	C7Y8YACXX_8_7965.sorted.filtered_peak_2550
chr10	14543799	14544048	250	13.26	3.52998	2.49282	1.23712	C7Y8YACXX_8_7965.sorted.filtered_peak_2551
chr10	14549182	14549509	328	16.12	4.67119	2.78163	2.23990	C7Y8YACXX_8_7965.sorted.filtered_peak_2552
chr10	14585105	14585545	441	18.79	4.27002	2.47214	1.86897	C7Y8YACXX_8_7965.sorted.filtered_peak_2553
chr10	14598462	14598869	408	22.57	4.04300	2.22940	1.67803	C7Y8YACXX_8_7965.sorted.filtered_peak_2554
chr10	14613967	14614567	601	28.28	8.43120	3.25366	5.69442	C7Y8YACXX_8_7965.sorted.filtered_peak_2555
chr10	14630123	14630449	327	21.85	3.99469	2.24281	1.63203	C7Y8YACXX_8_7965.sorted.filtered_peak_2556
chr10	14644097	14644454	358	25.94	3.76852	2.04659	1.44019	C7Y8YACXX_8_7965.sorted.filtered_peak_2557
chr10	14646194	14646675	482	32.72	6.28061	2.47280	3.68561	C7Y8YACXX_8_7965.sorted.filtered_peak_2558
chr10	14690094	14690643	550	30.94	11.08799	3.85150	8.19830	C7Y8YACXX_8_7965.sorted.filtered_peak_2559
chr10	14701548	14702175	628	26.16	7.09361	2.98465	4.44260	C7Y8YACXX_8_7965.sorted.filtered_peak_2560
chr10	14879588	14880533	946	58.05	20.68866	4.03663	17.36666	C7Y8YACXX_8_7965.sorted.filtered_peak_2561
chr10	14920050	14921348	1299	40.46	9.98096	2.94798	7.17574	C7Y8YACXX_8_7965.sorted.filtered_peak_2562
chr10	14995236	14995582	347	25.45	3.90791	2.09781	1.55803	C7Y8YACXX_8_7965.sorted.filtered_peak_2563
chr10	14995807	14996576	770	44.05	13.17670	3.42884	10.20826	C7Y8YACXX_8_7965.sorted.filtered_peak_2564
chr10	15001161	15002298	1138	45.31	16.00710	4.00901	12.89059	C7Y8YACXX_8_7965.sorted.filtered_peak_2565
chr10	15130409	15131054	646	23.54	6.24284	2.89174	3.63934	C7Y8YACXX_8_7965.sorted.filtered_peak_2566
chr10	15138660	15139803	1144	57.80	18.71605	3.79668	15.47002	C7Y8YACXX_8_7965.sorted.filtered_peak_2567
chr10	15165732	15166389	658	15.38	4.45803	2.75885	2.03760	C7Y8YACXX_8_7965.sorted.filtered_peak_2568
chr10	15210235	15212104	1870	43.92	9.93609	2.79332	7.13890	C7Y8YACXX_8_7965.sorted.filtered_peak_2569
chr10	15250862	15251205	344	19.13	4.32176	2.46792	1.92192	C7Y8YACXX_8_7965.sorted.filtered_peak_2570
chr10	15627275	15627725	451	16.76	5.60862	3.15402	3.05891	C7Y8YACXX_8_7965.sorted.filtered_peak_2571
chr10	15901839	15902739	901	28.22	7.62740	3.01302	4.94273	C7Y8YACXX_8_7965.sorted.filtered_peak_2572
chr10	16478578	16479505	928	37.25	11.35677	3.43771	8.47135	C7Y8YACXX_8_7965.sorted.filtered_peak_2573
chr10	16829367	16829616	250	14.86	3.65953	2.44861	1.36619	C7Y8YACXX_8_7965.sorted.filtered_peak_2574
chr10	16859085	16860011	927	70.43	26.47542	4.28824	22.87348	C7Y8YACXX_8_7965.sorted.filtered_peak_2575
chr10	16869918	16870470	553	16.10	4.73371	2.83194	2.27153	C7Y8YACXX_8_7965.sorted.filtered_peak_2576
chr10	16933393	16933642	250	15.66	5.09386	3.02322	2.59564	C7Y8YACXX_8_7965.sorted.filtered_peak_2577
chr10	17045094	17045499	406	27.91	9.89486	3.70614	7.07933	C7Y8YACXX_8_7965.sorted.filtered_peak_2578
chr10	17065428	17065803	376	26.98	6.38865	2.72903	3.78797	C7Y8YACXX_8_7965.sorted.filtered_peak_2579
chr10	17068748	17069240	493	25.14	4.63863	2.31252	2.19744	C7Y8YACXX_8_7965.sorted.filtered_peak_2580
chr10	17071509	17071863	355	23.47	5.44391	2.61390	2.93355	C7Y8YACXX_8_7965.sorted.filtered_peak_2581
chr10	17243099	17243854	756	36.18	11.84591	3.65208	8.92112	C7Y8YACXX_8_7965.sorted.filtered_peak_2582
chr10	17258183	17258849	667	21.12	5.97686	2.90645	3.44222	C7Y8YACXX_8_7965.sorted.filtered_peak_2583
chr10	17269915	17270959	1045	49.95	7.38332	2.24033	4.72318	C7Y8YACXX_8_7965.sorted.filtered_peak_2584
chr10	17271300	17272837	1538	54.83	9.40309	2.42069	6.64486	C7Y8YACXX_8_7965.sorted.filtered_peak_2585
chr10	17470449	17471212	764	26.58	6.98128	2.88903	4.36191	C7Y8YACXX_8_7965.sorted.filtered_peak_2586
chr10	17495953	17496827	875	18.77	3.57174	2.21871	1.29122	C7Y8YACXX_8_7965.sorted.filtered_peak_2587
chr10	17553167	17553644	478	19.97	3.81766	2.25839	1.47944	C7Y8YACXX_8_7965.sorted.filtered_peak_2588
chr10	17649561	17650059	499	13.38	4.07370	2.73604	1.69872	C7Y8YACXX_8_7965.sorted.filtered_peak_2589
chr10	17659170	17659756	587	15.50	4.81209	2.90154	2.35073	C7Y8YACXX_8_7965.sorted.filtered_peak_2590
chr10	17685674	17686605	932	46.18	15.46577	3.73569	12.41365	C7Y8YACXX_8_7965.sorted.filtered_peak_2591
chr10	18483276	18483548	273	13.23	3.97896	2.70629	1.61221	C7Y8YACXX_8_7965.sorted.filtered_peak_2592
chr10	18939953	18940990	1038	38.02	9.84136	2.97971	7.06641	C7Y8YACXX_8_7965.sorted.filtered_peak_2593
chr10	18947390	18948925	1536	42.75	11.24643	3.03882	8.39940	C7Y8YACXX_8_7965.sorted.filtered_peak_2594
chr10	21390176	21390561	386	14.31	4.03630	2.65402	1.66313	C7Y8YACXX_8_7965.sorted.filtered_peak_2595
chr10	21784634	21784967	334	20.28	5.00241	2.65799	2.51281	C7Y8YACXX_8_7965.sorted.filtered_peak_2596
chr10	21785444	21785821	378	19.64	4.73277	2.59055	2.28180	C7Y8YACXX_8_7965.sorted.filtered_peak_2597
chr10	21814494	21815009	516	27.44	6.04632	2.61444	3.47364	C7Y8YACXX_8_7965.sorted.filtered_peak_2598
chr10	21815209	21815709	501	23.41	4.20156	2.24747	1.81757	C7Y8YACXX_8_7965.sorted.filtered_peak_2599
chr10	21815978	21816300	323	22.20	3.72767	2.14366	1.42145	C7Y8YACXX_8_7965.sorted.filtered_peak_2600
chr10	21822515	21823785	1271	43.42	12.50596	3.26531	9.59275	C7Y8YACXX_8_7965.sorted.filtered_peak_2601
chr10	21991515	21992195	681	17.06	5.82756	3.21162	3.26684	C7Y8YACXX_8_7965.sorted.filtered_peak_2602
chr10	22013579	22014045	467	21.47	7.43840	3.44623	4.76010	C7Y8YACXX_8_7965.sorted.filtered_peak_2603
chr10	22029842	22030252	411	18.70	5.17498	2.79914	2.69353	C7Y8YACXX_8_7965.sorted.filtered_peak_2604
chr10	22053824	22054073	250	14.94	4.97526	3.03237	2.48585	C7Y8YACXX_8_7965.sorted.filtered_peak_2605
chr10	22291439	22291878	440	23.50	4.13547	2.22315	1.75916	C7Y8YACXX_8_7965.sorted.filtered_peak_2606
chr10	22292065	22292925	861	34.27	9.41950	3.12445	6.63337	C7Y8YACXX_8_7965.sorted.filtered_peak_2607
chr10	22311718	22311979	262	13.85	3.92947	2.63701	1.57442	C7Y8YACXX_8_7965.sorted.filtered_peak_2608
chr10	22517880	22518684	805	25.65	5.61275	2.56827	3.08063	C7Y8YACXX_8_7965.sorted.filtered_peak_2609
chr10	22519327	22519628	302	23.45	4.60622	2.37289	2.16099	C7Y8YACXX_8_7965.sorted.filtered_peak_2610
chr10	22540612	22541876	1265	23.43	5.77234	2.73304	3.21953	C7Y8YACXX_8_7965.sorted.filtered_peak_2611
chr10	22604943	22606014	1072	40.54	9.32911	2.84400	6.54626	C7Y8YACXX_8_7965.sorted.filtered_peak_2612
chr10	22614278	22615065	788	33.46	5.97841	2.38657	3.39759	C7Y8YACXX_8_7965.sorted.filtered_peak_2613
chr10	22622216	22622544	329	28.19	5.38484	2.40723	2.86509	C7Y8YACXX_8_7965.sorted.filtered_peak_2614
chr10	22629091	22630227	1137	39.51	7.80342	2.53721	5.13036	C7Y8YACXX_8_7965.sorted.filtered_peak_2615
chr10	22725624	22726725	1102	28.44	7.89023	3.05427	5.20465	C7Y8YACXX_8_7965.sorted.filtered_peak_2616
chr10	22780993	22781414	422	14.52	3.52660	2.41242	1.25172	C7Y8YACXX_8_7965.sorted.filtered_peak_2617
chr10	22794813	22795484	672	15.47	5.31500	3.13093	2.80249	C7Y8YACXX_8_7965.sorted.filtered_peak_2618
chr10	22859752	22860001	250	16.54	4.16211	2.55952	1.77246	C7Y8YACXX_8_7965.sorted.filtered_peak_2619
chr10	22895234	22895556	323	22.50	5.99030	2.84794	3.43053	C7Y8YACXX_8_7965.sorted.filtered_peak_2620
chr10	22919400	22919986	587	38.37	11.06977	3.31303	8.19540	C7Y8YACXX_8_7965.sorted.filtered_peak_2621
chr10	22935068	22935692	625	26.85	5.54154	2.48423	3.02878	C7Y8YACXX_8_7965.sorted.filtered_peak_2622
chr10	22955379	22955790	412	24.98	7.76186	3.26297	5.07031	C7Y8YACXX_8_7965.sorted.filtered_peak_2623
chr10	22971183	22971871	689	22.78	5.41532	2.65090	2.89635	C7Y8YACXX_8_7965.sorted.filtered_peak_2624
chr10	23003289	23003953	665	32.58	8.79160	3.04562	6.05723	C7Y8YACXX_8_7965.sorted.filtered_peak_2625
chr10	23202498	23202853	356	12.45	3.55318	2.55902	1.25366	C7Y8YACXX_8_7965.sorted.filtered_peak_2626
chr10	23657476	23658075	600	17.94	4.71723	2.68913	2.26907	C7Y8YACXX_8_7965.sorted.filtered_peak_2627
chr10	23727554	23728600	1047	51.22	13.67258	3.21212	10.67218	C7Y8YACXX_8_7965.sorted.filtered_peak_2628
chr10	23729047	23729306	260	36.00	5.88505	2.29899	3.30459	C7Y8YACXX_8_7965.sorted.filtered_peak_2629
chr10	23737649	23738054	406	16.14	4.56771	2.75256	2.12832	C7Y8YACXX_8_7965.sorted.filtered_peak_2630
chr10	24911651	24912175	525	14.65	3.58434	2.42876	1.30192	C7Y8YACXX_8_7965.sorted.filtered_peak_2631
chr10	24931918	24932167	250	16.69	4.73149	2.78416	2.27731	C7Y8YACXX_8_7965.sorted.filtered_peak_2632
chr10	25011823	25012282	460	29.90	4.77715	2.19728	2.32516	C7Y8YACXX_8_7965.sorted.filtered_peak_2633
chr10	25013192	25014062	871	40.05	9.71107	2.89738	6.93635	C7Y8YACXX_8_7965.sorted.filtered_peak_2634
chr10	25171262	25171560	299	14.00	4.30188	2.78753	1.91690	C7Y8YACXX_8_7965.sorted.filtered_peak_2635
chr10	25176571	25177163	593	18.06	4.56122	2.62246	2.12245	C7Y8YACXX_8_7965.sorted.filtered_peak_2636
chr10	25210075	25210568	494	14.20	4.53465	2.89192	2.09320	C7Y8YACXX_8_7965.sorted.filtered_peak_2637
chr10	25255030	25255491	462	13.23	3.88109	2.65775	1.54750	C7Y8YACXX_8_7965.sorted.filtered_peak_2638
chr10	25304793	25306344	1552	44.63	14.55852	3.64862	11.53341	C7Y8YACXX_8_7965.sorted.filtered_peak_2639
chr10	26610567	26610894	328	13.73	4.27036	2.80088	1.86842	C7Y8YACXX_8_7965.sorted.filtered_peak_2640
chr10	26624220	26624568	349	15.49	4.88502	2.93370	2.41700	C7Y8YACXX_8_7965.sorted.filtered_peak_2641
chr10	26719653	26720043	391	17.77	4.58886	2.64423	2.16000	C7Y8YACXX_8_7965.sorted.filtered_peak_2642
chr10	26727193	26728047	855	29.52	6.69024	2.65461	4.10663	C7Y8YACXX_8_7965.sorted.filtered_peak_2643
chr10	26737393	26738327	935	24.37	6.04558	2.74825	3.48702	C7Y8YACXX_8_7965.sorted.filtered_peak_2644
chr10	26763756	26764007	252	24.59	6.39843	2.87467	3.78612	C7Y8YACXX_8_7965.sorted.filtered_peak_2645
chr10	26764323	26764606	284	23.47	5.36087	2.58171	2.86987	C7Y8YACXX_8_7965.sorted.filtered_peak_2646
chr10	26768717	26769190	474	20.59	3.69614	2.19056	1.38848	C7Y8YACXX_8_7965.sorted.filtered_peak_2647
chr10	26771107	26771431	325	28.13	7.02737	2.83115	4.39699	C7Y8YACXX_8_7965.sorted.filtered_peak_2648
chr10	26775966	26776760	795	25.95	6.73287	2.89003	4.10377	C7Y8YACXX_8_7965.sorted.filtered_peak_2649
chr10	26985933	26987112	1180	25.89	8.54233	3.42834	5.81110	C7Y8YACXX_8_7965.sorted.filtered_peak_2650
chr10	27010484	27010937	454	24.56	8.17239	3.44472	5.45037	C7Y8YACXX_8_7965.sorted.filtered_peak_2651
chr10	27028160	27028495	336	22.68	3.71077	2.12523	1.38837	C7Y8YACXX_8_7965.sorted.filtered_peak_2652
chr10	27035093	27035377	285	22.26	6.95833	3.19249	4.32470	C7Y8YACXX_8_7965.sorted.filtered_peak_2653
chr10	27044373	27044701	329	16.81	4.65857	2.73858	2.22384	C7Y8YACXX_8_7965.sorted.filtered_peak_2654
chr10	27149131	27150363	1233	66.67	20.94753	3.63871	17.60286	C7Y8YACXX_8_7965.sorted.filtered_peak_2655
chr10	27312384	27312633	250	14.32	4.00520	2.63660	1.64323	C7Y8YACXX_8_7965.sorted.filtered_peak_2656
chr10	27388693	27390017	1325	46.88	15.62583	3.68462	12.54399	C7Y8YACXX_8_7965.sorted.filtered_peak_2657
chr10	27442804	27443492	689	36.39	6.62203	2.43241	3.99966	C7Y8YACXX_8_7965.sorted.filtered_peak_2658
chr10	27443692	27444943	1252	43.02	10.07125	2.85418	7.25693	C7Y8YACXX_8_7965.sorted.filtered_peak_2659
chr10	27514775	27515024	250	15.22	4.30107	2.70512	1.89655	C7Y8YACXX_8_7965.sorted.filtered_peak_2660
chr10	27529284	27530243	960	39.34	6.62999	2.35203	4.00771	C7Y8YACXX_8_7965.sorted.filtered_peak_2661
chr10	27530697	27531409	713	52.57	12.62611	3.02250	9.66290	C7Y8YACXX_8_7965.sorted.filtered_peak_2662
chr10	27531794	27532043	250	33.68	4.23508	1.98626	1.83485	C7Y8YACXX_8_7965.sorted.filtered_peak_2663
chr10	27541157	27541778	622	19.84	6.63957	3.29009	4.01893	C7Y8YACXX_8_7965.sorted.filtered_peak_2664
chr10	27546418	27546961	544	16.16	4.79003	2.83536	2.33622	C7Y8YACXX_8_7965.sorted.filtered_peak_2665
chr10	27753860	27754187	328	13.27	4.00710	2.71483	1.63885	C7Y8YACXX_8_7965.sorted.filtered_peak_2666
chr10	27792847	27793517	671	50.61	20.91921	4.54626	17.59483	C7Y8YACXX_8_7965.sorted.filtered_peak_2667
chr10	27857292	27857848	557	21.46	7.31543	3.39941	4.65019	C7Y8YACXX_8_7965.sorted.filtered_peak_2668
chr10	28030968	28031434	467	19.62	5.64693	2.92663	3.11098	C7Y8YACXX_8_7965.sorted.filtered_peak_2669
chr10	28591571	28592454	884	39.16	13.70410	3.79263	10.71721	C7Y8YACXX_8_7965.sorted.filtered_peak_2670
chr10	28622431	28622722	292	22.86	5.58019	2.70711	3.03953	C7Y8YACXX_8_7965.sorted.filtered_peak_2671
chr10	28623188	28623642	455	34.76	12.64512	3.94502	9.68825	C7Y8YACXX_8_7965.sorted.filtered_peak_2672
chr10	28623830	28624265	436	23.55	5.67691	2.68752	3.14040	C7Y8YACXX_8_7965.sorted.filtered_peak_2673
chr10	28657026	28657475	450	17.99	6.20711	3.29431	3.61050	C7Y8YACXX_8_7965.sorted.filtered_peak_2674
chr10	28670830	28671079	250	18.51	5.52030	2.96003	2.99052	C7Y8YACXX_8_7965.sorted.filtered_peak_2675
chr10	28721152	28721419	268	14.54	4.70899	2.93186	2.27224	C7Y8YACXX_8_7965.sorted.filtered_peak_2676
chr10	28821007	28823036	2030	54.65	13.83622	2.92376	10.90263	C7Y8YACXX_8_7965.sorted.filtered_peak_2677
chr10	28965723	28967100	1378	24.99	6.53593	2.87467	3.93028	C7Y8YACXX_8_7965.sorted.filtered_peak_2678
chr10	29698141	29698622	482	17.56	5.77949	3.13677	3.23761	C7Y8YACXX_8_7965.sorted.filtered_peak_2679
chr10	29879684	29880100	417	13.74	4.27211	2.80362	1.86871	C7Y8YACXX_8_7965.sorted.filtered_peak_2680
chr10	29947830	29948576	747	25.33	6.97977	2.98740	4.34756	C7Y8YACXX_8_7965.sorted.filtered_peak_2681
chr10	29970605	29971083	479	23.35	8.01475	3.48259	5.30918	C7Y8YACXX_8_7965.sorted.filtered_peak_2682
chr10	30024387	30024913	527	18.77	4.65530	2.61237	2.21642	C7Y8YACXX_8_7965.sorted.filtered_peak_2683
chr10	30025209	30025517	309	17.95	4.15984	2.47364	1.78618	C7Y8YACXX_8_7965.sorted.filtered_peak_2684
chr10	30100933	30101439	507	16.71	5.08879	2.92935	2.59512	C7Y8YACXX_8_7965.sorted.filtered_peak_2685
chr10	30315902	30317128	1227	40.78	11.02207	3.15345	8.16068	C7Y8YACXX_8_7965.sorted.filtered_peak_2686
chr10	30520152	30520686	535	15.01	4.37756	2.74277	1.97811	C7Y8YACXX_8_7965.sorted.filtered_peak_2687
chr10	30637477	30638556	1080	28.95	7.12658	2.82343	4.48960	C7Y8YACXX_8_7965.sorted.filtered_peak_2688
chr10	30648598	30648852	255	14.72	4.44277	2.81244	2.00862	C7Y8YACXX_8_7965.sorted.filtered_peak_2689
chr10	30662519	30662936	418	13.69	4.24267	2.79241	1.84671	C7Y8YACXX_8_7965.sorted.filtered_peak_2690
chr10	30681528	30681902	375	13.78	4.03277	2.69222	1.66330	C7Y8YACXX_8_7965.sorted.filtered_peak_2691
chr10	30722452	30723565	1114	38.28	6.98476	2.45072	4.34232	C7Y8YACXX_8_7965.sorted.filtered_peak_2692
chr10	30725931	30726282	352	38.06	7.11160	2.48557	4.45778	C7Y8YACXX_8_7965.sorted.filtered_peak_2693
chr10	30744831	30745359	529	15.88	4.28859	2.65298	1.88590	C7Y8YACXX_8_7965.sorted.filtered_peak_2694
chr10	30791171	30791764	594	28.70	8.95851	3.33094	6.21987	C7Y8YACXX_8_7965.sorted.filtered_peak_2695
chr10	30818256	30818853	598	25.37	8.54091	3.51041	5.79266	C7Y8YACXX_8_7965.sorted.filtered_peak_2696
chr10	30829449	30829726	278	14.73	3.69193	2.47138	1.37724	C7Y8YACXX_8_7965.sorted.filtered_peak_2697
chr10	30960024	30960321	298	13.31	3.98506	2.70627	1.61959	C7Y8YACXX_8_7965.sorted.filtered_peak_2698
chr10	30970850	30971545	696	16.32	3.99013	2.49992	1.63697	C7Y8YACXX_8_7965.sorted.filtered_peak_2699
chr10	30976461	30976748	288	15.14	3.35254	2.30337	1.10855	C7Y8YACXX_8_7965.sorted.filtered_peak_2700
chr10	30990424	30990735	312	28.53	8.85641	3.36965	6.09046	C7Y8YACXX_8_7965.sorted.filtered_peak_2701
chr10	31039859	31040176	318	24.38	4.57596	2.32199	2.14158	C7Y8YACXX_8_7965.sorted.filtered_peak_2702
chr10	31040651	31041154	504	24.32	4.71228	2.36609	2.26234	C7Y8YACXX_8_7965.sorted.filtered_peak_2703
chr10	31051473	31051722	250	15.40	4.34537	2.71383	1.93188	C7Y8YACXX_8_7965.sorted.filtered_peak_2704
chr10	31072690	31073354	665	28.65	6.92365	2.77343	4.30566	C7Y8YACXX_8_7965.sorted.filtered_peak_2705
chr10	31274952	31275207	256	16.62	4.44006	2.66737	2.01723	C7Y8YACXX_8_7965.sorted.filtered_peak_2706
chr10	31320263	31321541	1279	64.07	20.26925	3.74916	16.97235	C7Y8YACXX_8_7965.sorted.filtered_peak_2707
chr10	31423719	31423979	261	21.83	4.01567	2.24703	1.66415	C7Y8YACXX_8_7965.sorted.filtered_peak_2708
chr10	31590832	31591274	443	13.20	3.77040	2.61090	1.44657	C7Y8YACXX_8_7965.sorted.filtered_peak_2709
chr10	31607209	31608611	1403	43.73	8.35394	2.55855	5.61609	C7Y8YACXX_8_7965.sorted.filtered_peak_2710
chr10	31609042	31609359	318	35.50	5.14225	2.13880	2.65464	C7Y8YACXX_8_7965.sorted.filtered_peak_2711
chr10	31892343	31892717	375	25.51	8.08411	3.31972	5.38357	C7Y8YACXX_8_7965.sorted.filtered_peak_2712
chr10	32048752	32049541	790	46.72	15.30287	3.75829	12.22174	C7Y8YACXX_8_7965.sorted.filtered_peak_2713
chr10	32097519	32097878	360	18.89	6.10073	3.16573	3.51870	C7Y8YACXX_8_7965.sorted.filtered_peak_2714
chr10	32217336	32217970	635	25.14	4.96397	2.39828	2.50081	C7Y8YACXX_8_7965.sorted.filtered_peak_2715
chr10	32218691	32219490	800	23.94	4.81585	2.41515	2.34906	C7Y8YACXX_8_7965.sorted.filtered_peak_2716
chr10	32344545	32345587	1043	39.35	10.94336	3.23586	8.07263	C7Y8YACXX_8_7965.sorted.filtered_peak_2717
chr10	32428268	32428566	299	13.04	3.85475	2.66046	1.51879	C7Y8YACXX_8_7965.sorted.filtered_peak_2718
chr10	32439465	32440065	601	30.10	9.32854	3.38971	6.53898	C7Y8YACXX_8_7965.sorted.filtered_peak_2719
chr10	32479895	32480161	267	14.61	4.79495	2.96980	2.33414	C7Y8YACXX_8_7965.sorted.filtered_peak_2720
chr10	32545682	32545932	251	13.61	3.94964	2.66693	1.59114	C7Y8YACXX_8_7965.sorted.filtered_peak_2721
chr10	32621091	32621616	526	18.09	4.38753	2.55388	1.97467	C7Y8YACXX_8_7965.sorted.filtered_peak_2722
chr10	32634884	32636515	1632	55.69	13.83542	3.08459	10.83417	C7Y8YACXX_8_7965.sorted.filtered_peak_2723
chr10	32646015	32646620	606	20.73	5.18345	2.68941	2.68273	C7Y8YACXX_8_7965.sorted.filtered_peak_2724
chr10	32666606	32666855	250	23.12	4.44323	2.33400	2.01945	C7Y8YACXX_8_7965.sorted.filtered_peak_2725
chr10	32667522	32668187	666	33.23	9.93111	3.30562	7.13089	C7Y8YACXX_8_7965.sorted.filtered_peak_2726
chr10	32734662	32735633	972	34.43	11.61310	3.65797	8.71624	C7Y8YACXX_8_7965.sorted.filtered_peak_2727
chr10	32998750	32999131	382	12.70	3.69178	2.60614	1.37263	C7Y8YACXX_8_7965.sorted.filtered_peak_2728
chr10	33247004	33247725	722	29.52	6.00096	2.52924	3.41734	C7Y8YACXX_8_7965.sorted.filtered_peak_2729
chr10	33269405	33269953	549	19.26	5.93705	3.05219	3.38290	C7Y8YACXX_8_7965.sorted.filtered_peak_2730
chr10	33398703	33399093	391	26.40	6.33190	2.72329	3.75556	C7Y8YACXX_8_7965.sorted.filtered_peak_2731
chr10	33403433	33403728	296	22.07	3.54787	2.09331	1.26620	C7Y8YACXX_8_7965.sorted.filtered_peak_2732
chr10	33415250	33415567	318	15.69	4.09187	2.58368	1.71666	C7Y8YACXX_8_7965.sorted.filtered_peak_2733
chr10	33423031	33423387	357	17.29	4.57136	2.66627	2.14961	C7Y8YACXX_8_7965.sorted.filtered_peak_2734
chr10	33537614	33537918	305	22.04	6.92558	3.21210	4.28351	C7Y8YACXX_8_7965.sorted.filtered_peak_2735
chr10	34106782	34107118	337	12.21	3.42348	2.51274	1.14804	C7Y8YACXX_8_7965.sorted.filtered_peak_2736
chr10	35283575	35283871	297	19.18	6.61700	3.34908	3.99435	C7Y8YACXX_8_7965.sorted.filtered_peak_2737
chr10	35310495	35310775	281	24.93	10.35250	4.18520	7.50773	C7Y8YACXX_8_7965.sorted.filtered_peak_2738
chr10	35378770	35379722	953	36.49	13.31157	3.76757	10.39340	C7Y8YACXX_8_7965.sorted.filtered_peak_2739
chr10	35415309	35416694	1386	63.23	17.52962	3.26476	14.37318	C7Y8YACXX_8_7965.sorted.filtered_peak_2740
chr10	35438340	35438733	394	22.97	6.76382	3.08930	4.13369	C7Y8YACXX_8_7965.sorted.filtered_peak_2741
chr10	35484396	35485475	1080	36.18	9.96204	3.12005	7.16767	C7Y8YACXX_8_7965.sorted.filtered_peak_2742
chr10	35497553	35498190	638	17.75	3.97392	2.41582	1.61818	C7Y8YACXX_8_7965.sorted.filtered_peak_2743
chr10	35625133	35625628	496	36.79	10.89077	3.36595	8.02111	C7Y8YACXX_8_7965.sorted.filtered_peak_2744
chr10	38146026	38147134	1109	41.72	13.82986	3.62693	10.84709	C7Y8YACXX_8_7965.sorted.filtered_peak_2745
chr10	38265071	38266092	1022	56.79	23.13014	4.56916	19.68269	C7Y8YACXX_8_7965.sorted.filtered_peak_2746
chr10	38299242	38300224	983	58.76	23.96874	4.74350	20.48888	C7Y8YACXX_8_7965.sorted.filtered_peak_2747
chr10	38382834	38383656	823	28.72	10.09799	3.64343	7.29600	C7Y8YACXX_8_7965.sorted.filtered_peak_2748
chr10	38691369	38691973	605	23.80	11.96971	4.71675	9.08700	C7Y8YACXX_8_7965.sorted.filtered_peak_2749
chr10	38816111	38816853	743	26.13	5.99191	2.66041	3.42351	C7Y8YACXX_8_7965.sorted.filtered_peak_2750
chr10	38817033	38818785	1753	27.96	7.53490	2.96486	4.86896	C7Y8YACXX_8_7965.sorted.filtered_peak_2751
chr10	42355214	42355487	274	16.41	5.47056	3.11300	2.94577	C7Y8YACXX_8_7965.sorted.filtered_peak_2752
chr10	42355902	42356271	370	17.59	6.14303	3.26783	3.57014	C7Y8YACXX_8_7965.sorted.filtered_peak_2753
chr10	42358101	42358427	327	21.68	7.04936	3.29986	4.39182	C7Y8YACXX_8_7965.sorted.filtered_peak_2754
chr10	42384965	42385290	326	45.63	22.63978	5.59058	19.22858	C7Y8YACXX_8_7965.sorted.filtered_peak_2755
chr10	42390854	42391140	287	27.56	12.12965	4.54186	9.18888	C7Y8YACXX_8_7965.sorted.filtered_peak_2756
chr10	42396754	42397015	262	36.11	14.76675	4.54330	11.68229	C7Y8YACXX_8_7965.sorted.filtered_peak_2757
chr10	42398571	42398843	273	32.87	12.37967	4.07557	9.43317	C7Y8YACXX_8_7965.sorted.filtered_peak_2758
chr10	42529294	42529747	454	33.23	15.56758	4.99949	12.45783	C7Y8YACXX_8_7965.sorted.filtered_peak_2759
chr10	42530531	42530791	261	21.69	7.05700	3.29101	4.40959	C7Y8YACXX_8_7965.sorted.filtered_peak_2760
chr10	42531804	42532086	283	24.49	9.39417	3.87798	6.60687	C7Y8YACXX_8_7965.sorted.filtered_peak_2761
chr10	43047451	43048900	1450	38.93	12.80116	3.43046	9.91175	C7Y8YACXX_8_7965.sorted.filtered_peak_2762
chr10	43133312	43134480	1169	49.89	18.78043	4.29497	15.53350	C7Y8YACXX_8_7965.sorted.filtered_peak_2763
chr10	43277852	43278520	669	30.02	10.25701	3.61104	7.43766	C7Y8YACXX_8_7965.sorted.filtered_peak_2764
chr10	43600714	43601164	451	19.92	5.24763	2.74989	2.75055	C7Y8YACXX_8_7965.sorted.filtered_peak_2765
chr10	43616394	43616734	341	27.01	7.19354	2.95227	4.54139	C7Y8YACXX_8_7965.sorted.filtered_peak_2766
chr10	43633447	43634547	1101	40.72	10.70219	3.09849	7.84323	C7Y8YACXX_8_7965.sorted.filtered_peak_2767
chr10	43635924	43636173	250	28.85	5.12696	2.31479	2.63900	C7Y8YACXX_8_7965.sorted.filtered_peak_2768
chr10	43782670	43783145	476	33.74	11.61100	3.76086	8.69902	C7Y8YACXX_8_7965.sorted.filtered_peak_2769
chr10	43788670	43789180	511	17.71	3.53126	2.25187	1.25415	C7Y8YACXX_8_7965.sorted.filtered_peak_2770
chr10	43818297	43818675	379	18.17	4.99260	2.77744	2.51482	C7Y8YACXX_8_7965.sorted.filtered_peak_2771
chr10	43827613	43827953	341	24.47	9.02763	3.74319	6.25821	C7Y8YACXX_8_7965.sorted.filtered_peak_2772
chr10	43857466	43858267	802	42.67	15.14155	3.93951	12.06964	C7Y8YACXX_8_7965.sorted.filtered_peak_2773
chr10	43891142	43892950	1809	31.51	5.22942	2.24960	2.74283	C7Y8YACXX_8_7965.sorted.filtered_peak_2774
chr10	43902377	43903143	767	42.23	4.99253	1.98182	2.51479	C7Y8YACXX_8_7965.sorted.filtered_peak_2775
chr10	43904176	43905084	909	58.20	13.48456	2.87298	10.52468	C7Y8YACXX_8_7965.sorted.filtered_peak_2776
chr10	43915678	43916685	1008	25.83	7.06340	2.97537	4.43115	C7Y8YACXX_8_7965.sorted.filtered_peak_2777
chr10	43931814	43933072	1259	39.00	15.93337	4.26132	12.85847	C7Y8YACXX_8_7965.sorted.filtered_peak_2778
chr10	43950729	43951857	1129	53.57	16.75995	3.49472	13.64102	C7Y8YACXX_8_7965.sorted.filtered_peak_2779
chr10	43957338	43957588	251	18.61	6.09085	3.18602	3.50513	C7Y8YACXX_8_7965.sorted.filtered_peak_2780
chr10	44069609	44070138	530	16.68	4.42564	2.65316	2.00998	C7Y8YACXX_8_7965.sorted.filtered_peak_2781
chr10	44144031	44144576	546	21.83	6.24849	2.97434	3.67524	C7Y8YACXX_8_7965.sorted.filtered_peak_2782
chr10	44185279	44185649	371	17.94	3.95230	2.39833	1.59426	C7Y8YACXX_8_7965.sorted.filtered_peak_2783
chr10	44311788	44312196	409	19.61	5.71435	2.94877	3.16921	C7Y8YACXX_8_7965.sorted.filtered_peak_2784
chr10	45374199	45374477	279	19.21	5.20129	2.79429	2.69589	C7Y8YACXX_8_7965.sorted.filtered_peak_2785
chr10	45454658	45455366	709	31.01	9.91848	3.47572	7.10589	C7Y8YACXX_8_7965.sorted.filtered_peak_2786
chr10	45496033	45497119	1087	22.87	5.43662	2.65068	2.91779	C7Y8YACXX_8_7965.sorted.filtered_peak_2787
chr10	45503995	45504284	290	14.00	4.43640	2.85370	2.01820	C7Y8YACXX_8_7965.sorted.filtered_peak_2788
chr10	45914813	45915062	250	19.21	3.40489	2.14463	1.14544	C7Y8YACXX_8_7965.sorted.filtered_peak_2789
chr10	45916744	45916993	250	21.25	3.73422	2.17972	1.42253	C7Y8YACXX_8_7965.sorted.filtered_peak_2790
chr10	46076232	46076791	560	15.86	4.36444	2.67826	1.96453	C7Y8YACXX_8_7965.sorted.filtered_peak_2791
chr10	46089695	46090613	919	28.37	8.46686	3.17790	5.76576	C7Y8YACXX_8_7965.sorted.filtered_peak_2792
chr10	46167546	46168573	1028	35.71	15.00541	4.39414	11.95629	C7Y8YACXX_8_7965.sorted.filtered_peak_2793
chr10	47655365	47656327	963	26.59	8.72700	3.38459	6.00607	C7Y8YACXX_8_7965.sorted.filtered_peak_2794
chr10	48354776	48355166	391	21.89	7.08257	3.24806	4.45949	C7Y8YACXX_8_7965.sorted.filtered_peak_2795
chr10	48398702	48399012	311	14.93	4.34044	2.73656	1.94125	C7Y8YACXX_8_7965.sorted.filtered_peak_2796
chr10	48481255	48481541	287	18.51	5.19091	2.84014	2.68305	C7Y8YACXX_8_7965.sorted.filtered_peak_2797
chr10	48531804	48532267	464	14.41	3.88551	2.57992	1.54089	C7Y8YACXX_8_7965.sorted.filtered_peak_2798
chr10	49514329	49515331	1003	40.01	10.93856	3.11162	8.11145	C7Y8YACXX_8_7965.sorted.filtered_peak_2799
chr10	49864108	49864647	540	19.47	4.26967	2.43986	1.86518	C7Y8YACXX_8_7965.sorted.filtered_peak_2800
chr10	50285003	50285377	375	20.62	3.78883	2.22325	1.45558	C7Y8YACXX_8_7965.sorted.filtered_peak_2801
chr10	50517724	50518140	417	17.25	3.95244	2.43240	1.59909	C7Y8YACXX_8_7965.sorted.filtered_peak_2802
chr10	50716379	50716673	295	18.79	5.76328	3.03982	3.20875	C7Y8YACXX_8_7965.sorted.filtered_peak_2803
chr10	50746652	50747773	1122	44.83	13.72093	3.49270	10.72196	C7Y8YACXX_8_7965.sorted.filtered_peak_2804
chr10	51488248	51489379	1132	16.67	6.19961	3.36064	3.63564	C7Y8YACXX_8_7965.sorted.filtered_peak_2805
chr10	51564932	51566120	1189	25.64	6.89901	2.87251	4.31976	C7Y8YACXX_8_7965.sorted.filtered_peak_2806
chr10	51572115	51572470	356	19.97	4.93619	2.64800	2.45765	C7Y8YACXX_8_7965.sorted.filtered_peak_2807
chr10	52383699	52385106	1408	44.78	10.17159	2.82454	7.34937	C7Y8YACXX_8_7965.sorted.filtered_peak_2808
chr10	52396337	52396946	610	21.85	6.51296	3.05626	3.92097	C7Y8YACXX_8_7965.sorted.filtered_peak_2809
chr10	53458754	53459882	1129	45.29	14.42583	3.59536	11.41276	C7Y8YACXX_8_7965.sorted.filtered_peak_2810
chr10	58120772	58121616	845	41.57	12.61012	3.42272	9.66688	C7Y8YACXX_8_7965.sorted.filtered_peak_2811
chr10	60026932	60027290	359	36.83	4.65361	2.01261	2.20753	C7Y8YACXX_8_7965.sorted.filtered_peak_2812
chr10	60027562	60028292	731	50.62	10.75032	2.73933	7.90736	C7Y8YACXX_8_7965.sorted.filtered_peak_2813
chr10	60028491	60029292	802	57.75	14.90222	3.12878	11.85271	C7Y8YACXX_8_7965.sorted.filtered_peak_2814
chr10	60042376	60042757	382	23.06	8.43408	3.66490	5.69829	C7Y8YACXX_8_7965.sorted.filtered_peak_2815
chr10	60094538	60095318	781	21.61	5.86897	2.86685	3.31152	C7Y8YACXX_8_7965.sorted.filtered_peak_2816
chr10	60144672	60145536	865	46.02	13.52476	3.41034	10.53405	C7Y8YACXX_8_7965.sorted.filtered_peak_2817
chr10	61385912	61386165	254	16.86	4.64164	2.73973	2.18764	C7Y8YACXX_8_7965.sorted.filtered_peak_2818
chr10	61640878	61641316	439	20.99	4.10982	2.31567	1.72767	C7Y8YACXX_8_7965.sorted.filtered_peak_2819
chr10	61666068	61666963	896	44.52	12.19803	3.25673	9.26249	C7Y8YACXX_8_7965.sorted.filtered_peak_2820
chr10	61996699	61997218	520	15.43	3.94663	2.53997	1.58943	C7Y8YACXX_8_7965.sorted.filtered_peak_2821
chr10	62468486	62468794	309	18.69	6.20179	3.21821	3.61435	C7Y8YACXX_8_7965.sorted.filtered_peak_2822
chr10	62487762	62488086	325	23.75	4.64079	2.37031	2.19296	C7Y8YACXX_8_7965.sorted.filtered_peak_2823
chr10	62537875	62538727	853	32.56	9.19824	3.15505	6.43378	C7Y8YACXX_8_7965.sorted.filtered_peak_2824
chr10	62670358	62670607	250	15.09	4.03377	2.60037	1.65692	C7Y8YACXX_8_7965.sorted.filtered_peak_2825
chr10	63046513	63046839	327	19.96	5.63385	2.89866	3.09080	C7Y8YACXX_8_7965.sorted.filtered_peak_2826
chr10	63510770	63511211	442	18.45	4.44215	2.54899	2.03774	C7Y8YACXX_8_7965.sorted.filtered_peak_2827
chr10	63525407	63525908	502	25.22	8.50192	3.51812	5.75105	C7Y8YACXX_8_7965.sorted.filtered_peak_2828
chr10	63660175	63660496	322	29.49	3.39192	1.86855	1.14824	C7Y8YACXX_8_7965.sorted.filtered_peak_2829
chr10	63663016	63663280	265	30.86	4.32089	2.06769	1.90752	C7Y8YACXX_8_7965.sorted.filtered_peak_2830
chr10	63697550	63697915	366	20.29	3.76240	2.22515	1.44064	C7Y8YACXX_8_7965.sorted.filtered_peak_2831
chr10	63702773	63703598	826	25.07	6.02722	2.71858	3.45887	C7Y8YACXX_8_7965.sorted.filtered_peak_2832
chr10	63747883	63748151	269	25.33	5.99970	2.71476	3.41735	C7Y8YACXX_8_7965.sorted.filtered_peak_2833
chr10	63752281	63752957	677	27.14	6.23812	2.66100	3.66710	C7Y8YACXX_8_7965.sorted.filtered_peak_2834
chr10	63810807	63811116	310	37.61	7.84888	2.65882	5.14402	C7Y8YACXX_8_7965.sorted.filtered_peak_2835
chr10	63842352	63842860	509	23.70	6.10132	2.82304	3.52301	C7Y8YACXX_8_7965.sorted.filtered_peak_2836
chr10	63943121	63943859	739	33.61	11.54802	3.69294	8.66640	C7Y8YACXX_8_7965.sorted.filtered_peak_2837
chr10	64003204	64003652	449	17.07	4.32983	2.59161	1.92153	C7Y8YACXX_8_7965.sorted.filtered_peak_2838
chr10	64028141	64028581	441	16.00	3.98880	2.52126	1.62327	C7Y8YACXX_8_7965.sorted.filtered_peak_2839
chr10	64133883	64134154	272	15.43	4.31901	2.70194	1.90548	C7Y8YACXX_8_7965.sorted.filtered_peak_2840
chr10	64143650	64144228	579	27.13	8.33601	3.23296	5.63952	C7Y8YACXX_8_7965.sorted.filtered_peak_2841
chr10	64288266	64288695	430	14.77	4.87178	3.00003	2.39339	C7Y8YACXX_8_7965.sorted.filtered_peak_2842
chr10	64391852	64392228	377	25.44	7.36341	3.11085	4.69536	C7Y8YACXX_8_7965.sorted.filtered_peak_2843
chr10	64396958	64397728	771	31.74	7.82412	2.88338	5.13153	C7Y8YACXX_8_7965.sorted.filtered_peak_2844
chr10	64440921	64441598	678	19.85	6.14741	3.10581	3.55949	C7Y8YACXX_8_7965.sorted.filtered_peak_2845
chr10	64492697	64493289	593	30.14	9.04376	3.29837	6.27130	C7Y8YACXX_8_7965.sorted.filtered_peak_2846
chr10	64564113	64564638	526	35.00	12.28021	3.86244	9.33098	C7Y8YACXX_8_7965.sorted.filtered_peak_2847
chr10	64564819	64565396	578	20.00	3.65436	2.19937	1.35464	C7Y8YACXX_8_7965.sorted.filtered_peak_2848
chr10	64576003	64576982	980	66.19	20.77449	3.76936	17.44305	C7Y8YACXX_8_7965.sorted.filtered_peak_2849
chr10	64843761	64844180	420	12.07	3.34613	2.48504	1.08533	C7Y8YACXX_8_7965.sorted.filtered_peak_2850
chr10	64892728	64893463	736	40.76	14.72288	3.96304	11.67838	C7Y8YACXX_8_7965.sorted.filtered_peak_2851
chr10	64917722	64918067	346	15.65	3.81803	2.47185	1.47759	C7Y8YACXX_8_7965.sorted.filtered_peak_2852
chr10	64967022	64967304	283	19.58	4.65536	2.57412	2.20221	C7Y8YACXX_8_7965.sorted.filtered_peak_2853
chr10	64985500	64986033	534	16.49	4.79954	2.82565	2.33293	C7Y8YACXX_8_7965.sorted.filtered_peak_2854
chr10	65001506	65002047	542	15.80	4.18769	2.61329	1.80686	C7Y8YACXX_8_7965.sorted.filtered_peak_2855
chr10	65028401	65029207	807	32.50	7.82916	2.84342	5.13136	C7Y8YACXX_8_7965.sorted.filtered_peak_2856
chr10	65148217	65148665	449	17.59	5.15191	2.88339	2.66123	C7Y8YACXX_8_7965.sorted.filtered_peak_2857
chr10	65224951	65226027	1077	20.97	5.72611	2.83908	3.20166	C7Y8YACXX_8_7965.sorted.filtered_peak_2858
chr10	65280635	65281980	1346	28.95	5.87724	2.48448	3.34131	C7Y8YACXX_8_7965.sorted.filtered_peak_2859
chr10	65314021	65314792	772	14.65	4.15505	2.67428	1.78512	C7Y8YACXX_8_7965.sorted.filtered_peak_2860
chr10	65323385	65323778	394	20.85	7.37318	3.46127	4.71236	C7Y8YACXX_8_7965.sorted.filtered_peak_2861
chr10	65389153	65390772	1620	32.08	6.75302	2.60027	4.12701	C7Y8YACXX_8_7965.sorted.filtered_peak_2862
chr10	65480430	65480720	291	23.87	6.68979	3.01088	4.06070	C7Y8YACXX_8_7965.sorted.filtered_peak_2863
chr10	65626368	65626667	300	16.90	4.90823	2.83782	2.43346	C7Y8YACXX_8_7965.sorted.filtered_peak_2864
chr10	65800864	65801228	365	14.81	3.73544	2.48508	1.41570	C7Y8YACXX_8_7965.sorted.filtered_peak_2865
chr10	69372478	69373292	815	38.73	14.92301	4.28604	11.84359	C7Y8YACXX_8_7965.sorted.filtered_peak_2866
chr10	69523199	69524799	1601	44.39	11.65544	3.10921	8.75575	C7Y8YACXX_8_7965.sorted.filtered_peak_2867
chr10	69539690	69539951	262	19.74	5.47801	2.86545	2.94279	C7Y8YACXX_8_7965.sorted.filtered_peak_2868
chr10	69609094	69609962	869	19.25	6.17510	3.15479	3.58991	C7Y8YACXX_8_7965.sorted.filtered_peak_2869
chr10	69643881	69645457	1577	42.06	11.12535	3.12968	8.25427	C7Y8YACXX_8_7965.sorted.filtered_peak_2870
chr10	69834209	69835510	1302	47.22	14.02194	3.46865	10.99960	C7Y8YACXX_8_7965.sorted.filtered_peak_2871
chr10	70091105	70092494	1390	52.44	13.76218	3.08606	10.78162	C7Y8YACXX_8_7965.sorted.filtered_peak_2872
chr10	70166219	70167447	1229	21.99	7.08768	3.26707	4.43948	C7Y8YACXX_8_7965.sorted.filtered_peak_2873
chr10	70231164	70231997	834	30.00	11.04052	3.78403	8.19406	C7Y8YACXX_8_7965.sorted.filtered_peak_2874
chr10	70286875	70287526	652	40.78	18.02704	4.93994	14.80656	C7Y8YACXX_8_7965.sorted.filtered_peak_2875
chr10	70360107	70360395	289	15.65	4.42015	2.72261	2.00331	C7Y8YACXX_8_7965.sorted.filtered_peak_2876
chr10	70480621	70481449	829	48.91	22.23478	4.98772	18.83357	C7Y8YACXX_8_7965.sorted.filtered_peak_2877
chr10	70524101	70524505	405	13.18	3.83122	2.64158	1.49980	C7Y8YACXX_8_7965.sorted.filtered_peak_2878
chr10	70586997	70587352	356	15.58	5.16783	3.05984	2.66800	C7Y8YACXX_8_7965.sorted.filtered_peak_2879
chr10	70660347	70661546	1200	41.83	15.19499	3.91595	12.13702	C7Y8YACXX_8_7965.sorted.filtered_peak_2880
chr10	70715352	70716387	1036	31.06	8.88929	3.15099	6.14804	C7Y8YACXX_8_7965.sorted.filtered_peak_2881
chr10	70729691	70730071	381	13.66	3.71364	2.54927	1.39156	C7Y8YACXX_8_7965.sorted.filtered_peak_2882
chr10	70748081	70749029	949	33.36	9.33136	3.18147	6.53931	C7Y8YACXX_8_7965.sorted.filtered_peak_2883
chr10	70787418	70787693	276	14.83	4.90949	3.01016	2.42979	C7Y8YACXX_8_7965.sorted.filtered_peak_2884
chr10	70803766	70804133	368	25.58	5.82518	2.63347	3.27485	C7Y8YACXX_8_7965.sorted.filtered_peak_2885
chr10	70805228	70805792	565	35.94	11.72832	3.62479	8.81556	C7Y8YACXX_8_7965.sorted.filtered_peak_2886
chr10	70821525	70821913	389	18.82	4.13049	2.41635	1.75834	C7Y8YACXX_8_7965.sorted.filtered_peak_2887
chr10	70847517	70848134	618	39.55	8.53630	2.71868	5.79847	C7Y8YACXX_8_7965.sorted.filtered_peak_2888
chr10	70848527	70849048	522	30.32	4.23574	2.05609	1.84258	C7Y8YACXX_8_7965.sorted.filtered_peak_2889
chr10	70849766	70850107	342	34.91	6.23891	2.38996	3.65500	C7Y8YACXX_8_7965.sorted.filtered_peak_2890
chr10	70883198	70884863	1666	51.88	16.96019	3.67284	13.82833	C7Y8YACXX_8_7965.sorted.filtered_peak_2891
chr10	70939287	70940483	1197	42.68	14.91369	3.78977	11.87792	C7Y8YACXX_8_7965.sorted.filtered_peak_2892
chr10	70963924	70964270	347	20.49	7.39702	3.50656	4.73435	C7Y8YACXX_8_7965.sorted.filtered_peak_2893
chr10	70982052	70982803	752	23.35	6.53330	2.97997	3.92531	C7Y8YACXX_8_7965.sorted.filtered_peak_2894
chr10	70989079	70989583	505	20.36	3.97356	2.29650	1.61055	C7Y8YACXX_8_7965.sorted.filtered_peak_2895
chr10	70997500	70997782	283	16.03	4.39531	2.68583	1.98293	C7Y8YACXX_8_7965.sorted.filtered_peak_2896
chr10	71077930	71079390	1461	36.23	8.17813	2.71280	5.49299	C7Y8YACXX_8_7965.sorted.filtered_peak_2897
chr10	71105162	71105499	338	16.11	3.39485	2.27241	1.13801	C7Y8YACXX_8_7965.sorted.filtered_peak_2898
chr10	71152268	71152517	250	15.04	3.38534	2.32289	1.11821	C7Y8YACXX_8_7965.sorted.filtered_peak_2899
chr10	71168319	71169031	713	30.71	7.23024	2.77986	4.57070	C7Y8YACXX_8_7965.sorted.filtered_peak_2900
chr10	71210915	71211312	398	18.53	4.19510	2.45931	1.79966	C7Y8YACXX_8_7965.sorted.filtered_peak_2901
chr10	71853155	71853520	366	15.70	4.75727	2.85822	2.30868	C7Y8YACXX_8_7965.sorted.filtered_peak_2902
chr10	71892094	71892536	443	15.94	3.73185	2.41931	1.41204	C7Y8YACXX_8_7965.sorted.filtered_peak_2903
chr10	71905612	71906956	1345	37.12	9.35664	2.92746	6.59436	C7Y8YACXX_8_7965.sorted.filtered_peak_2904
chr10	71929861	71930651	791	51.08	17.34511	3.87579	14.17613	C7Y8YACXX_8_7965.sorted.filtered_peak_2905
chr10	71981261	71981515	255	14.73	4.12923	2.66665	1.74868	C7Y8YACXX_8_7965.sorted.filtered_peak_2906
chr10	71991892	71992316	425	29.27	4.07866	2.04436	1.70325	C7Y8YACXX_8_7965.sorted.filtered_peak_2907
chr10	71992576	71993766	1191	46.10	13.15445	3.29059	10.19626	C7Y8YACXX_8_7965.sorted.filtered_peak_2908
chr10	72091247	72091718	472	14.19	3.44113	2.39444	1.17616	C7Y8YACXX_8_7965.sorted.filtered_peak_2909
chr10	72123860	72124578	719	17.08	4.66136	2.72644	2.21185	C7Y8YACXX_8_7965.sorted.filtered_peak_2910
chr10	72141744	72142772	1029	25.60	6.59690	2.87463	3.97457	C7Y8YACXX_8_7965.sorted.filtered_peak_2911
chr10	72163596	72165091	1496	31.56	9.02017	3.10465	6.29404	C7Y8YACXX_8_7965.sorted.filtered_peak_2912
chr10	72165290	72165581	292	23.38	4.36940	2.30051	1.95767	C7Y8YACXX_8_7965.sorted.filtered_peak_2913
chr10	72177963	72178212	250	13.47	4.03321	2.71594	1.66861	C7Y8YACXX_8_7965.sorted.filtered_peak_2914
chr10	72237507	72237786	280	18.36	4.46862	2.57077	2.04405	C7Y8YACXX_8_7965.sorted.filtered_peak_2915
chr10	72318937	72319287	351	23.41	6.79682	3.06099	4.17098	C7Y8YACXX_8_7965.sorted.filtered_peak_2916
chr10	72335841	72336124	284	25.85	4.68175	2.30327	2.22975	C7Y8YACXX_8_7965.sorted.filtered_peak_2917
chr10	72337894	72338778	885	31.56	8.55898	3.03749	5.84357	C7Y8YACXX_8_7965.sorted.filtered_peak_2918
chr10	72362384	72363312	929	19.40	4.18304	2.41182	1.78999	C7Y8YACXX_8_7965.sorted.filtered_peak_2919
chr10	72575422	72575762	341	21.42	5.56502	2.78058	3.02862	C7Y8YACXX_8_7965.sorted.filtered_peak_2920
chr10	72647585	72648421	837	19.17	4.31797	2.46186	1.92627	C7Y8YACXX_8_7965.sorted.filtered_peak_2921
chr10	73078577	73079251	675	30.18	8.21798	3.05348	5.50830	C7Y8YACXX_8_7965.sorted.filtered_peak_2922
chr10	73136917	73137441	525	22.40	6.61891	3.04354	4.03018	C7Y8YACXX_8_7965.sorted.filtered_peak_2923
chr10	73487454	73487769	316	27.59	7.04565	2.89541	4.39520	C7Y8YACXX_8_7965.sorted.filtered_peak_2924
chr10	73495967	73496216	250	21.10	4.99096	2.60045	2.51365	C7Y8YACXX_8_7965.sorted.filtered_peak_2925
chr10	73508241	73508989	749	37.30	10.03409	3.10249	7.23121	C7Y8YACXX_8_7965.sorted.filtered_peak_2926
chr10	73516587	73516973	387	22.58	5.58990	2.72541	3.04880	C7Y8YACXX_8_7965.sorted.filtered_peak_2927
chr10	73528625	73529162	538	30.10	4.92201	2.22822	2.44920	C7Y8YACXX_8_7965.sorted.filtered_peak_2928
chr10	73533306	73533560	255	29.97	5.61417	2.41857	3.05619	C7Y8YACXX_8_7965.sorted.filtered_peak_2929
chr10	73571722	73571971	250	17.19	4.36431	2.60244	1.94868	C7Y8YACXX_8_7965.sorted.filtered_peak_2930
chr10	73610480	73611318	839	42.40	14.05639	3.58934	11.06654	C7Y8YACXX_8_7965.sorted.filtered_peak_2931
chr10	73648611	73648930	320	15.31	4.73662	2.88850	2.27925	C7Y8YACXX_8_7965.sorted.filtered_peak_2932
chr10	73808311	73808645	335	18.55	5.64016	3.00031	3.10762	C7Y8YACXX_8_7965.sorted.filtered_peak_2933
chr10	73846547	73847116	570	23.73	3.47640	2.02189	1.21239	C7Y8YACXX_8_7965.sorted.filtered_peak_2934
chr10	73848190	73848719	530	25.75	4.22110	2.17586	1.82994	C7Y8YACXX_8_7965.sorted.filtered_peak_2935
chr10	73867180	73867665	486	17.62	4.31069	2.55386	1.89990	C7Y8YACXX_8_7965.sorted.filtered_peak_2936
chr10	73975241	73976274	1034	52.02	17.34092	3.80017	14.17430	C7Y8YACXX_8_7965.sorted.filtered_peak_2937
chr10	74007779	74009131	1353	50.19	14.08222	3.29907	11.07376	C7Y8YACXX_8_7965.sorted.filtered_peak_2938
chr10	74019970	74021552	1583	47.74	13.79758	3.29076	10.81872	C7Y8YACXX_8_7965.sorted.filtered_peak_2939
chr10	74033352	74034185	834	52.18	12.35435	2.99138	9.40958	C7Y8YACXX_8_7965.sorted.filtered_peak_2940
chr10	74056912	74058317	1406	46.74	11.63971	3.02746	8.74476	C7Y8YACXX_8_7965.sorted.filtered_peak_2941
chr10	74065154	74065492	339	18.73	4.63841	2.60507	2.20351	C7Y8YACXX_8_7965.sorted.filtered_peak_2942
chr10	74079161	74080066	906	32.44	7.08922	2.63429	4.46635	C7Y8YACXX_8_7965.sorted.filtered_peak_2943
chr10	74080352	74080673	322	26.97	4.18668	2.13269	1.79478	C7Y8YACXX_8_7965.sorted.filtered_peak_2944
chr10	74094454	74095507	1054	46.00	8.75173	2.56036	5.99916	C7Y8YACXX_8_7965.sorted.filtered_peak_2945
chr10	74113896	74114960	1065	53.23	15.86275	3.39415	12.79879	C7Y8YACXX_8_7965.sorted.filtered_peak_2946
chr10	74129908	74130505	598	37.10	13.79174	4.09739	10.77007	C7Y8YACXX_8_7965.sorted.filtered_peak_2947
chr10	74385570	74386403	834	30.17	10.53440	3.62366	7.71719	C7Y8YACXX_8_7965.sorted.filtered_peak_2948
chr10	74451622	74452432	811	35.69	12.22565	3.66015	9.30721	C7Y8YACXX_8_7965.sorted.filtered_peak_2949
chr10	74480665	74480919	255	14.09	3.81951	2.56919	1.49026	C7Y8YACXX_8_7965.sorted.filtered_peak_2950
chr10	74836704	74837043	340	15.32	3.93169	2.53474	1.59051	C7Y8YACXX_8_7965.sorted.filtered_peak_2951
chr10	74855316	74857120	1805	52.36	13.85311	3.07393	10.87378	C7Y8YACXX_8_7965.sorted.filtered_peak_2952
chr10	74870057	74870496	440	17.30	4.58481	2.68048	2.14222	C7Y8YACXX_8_7965.sorted.filtered_peak_2953
chr10	74927450	74928383	934	34.06	11.89321	3.74272	8.99072	C7Y8YACXX_8_7965.sorted.filtered_peak_2954
chr10	75006571	75007290	720	41.68	12.16428	3.31705	9.24407	C7Y8YACXX_8_7965.sorted.filtered_peak_2955
chr10	75012067	75012808	742	46.30	15.20070	3.71508	12.14308	C7Y8YACXX_8_7965.sorted.filtered_peak_2956
chr10	75118236	75118942	707	29.23	10.25747	3.65804	7.44463	C7Y8YACXX_8_7965.sorted.filtered_peak_2957
chr10	75173008	75174534	1527	25.66	7.14280	2.98724	4.51414	C7Y8YACXX_8_7965.sorted.filtered_peak_2958
chr10	75254944	75256037	1094	53.59	16.81061	3.70293	13.65599	C7Y8YACXX_8_7965.sorted.filtered_peak_2959
chr10	75289176	75289425	250	14.00	4.34656	2.81667	1.94698	C7Y8YACXX_8_7965.sorted.filtered_peak_2960
chr10	75385142	75386043	902	27.22	8.64659	3.28501	5.94222	C7Y8YACXX_8_7965.sorted.filtered_peak_2961
chr10	75404032	75404283	252	16.06	4.67386	2.80124	2.22625	C7Y8YACXX_8_7965.sorted.filtered_peak_2962
chr10	75490027	75490610	584	32.09	12.98083	4.14579	10.04988	C7Y8YACXX_8_7965.sorted.filtered_peak_2963
chr10	75503534	75504595	1062	46.46	16.21698	3.94898	13.09663	C7Y8YACXX_8_7965.sorted.filtered_peak_2964
chr10	75531822	75532869	1048	46.65	9.75485	2.74707	6.92656	C7Y8YACXX_8_7965.sorted.filtered_peak_2965
chr10	75541630	75542146	517	37.41	7.01550	2.46880	4.38174	C7Y8YACXX_8_7965.sorted.filtered_peak_2966
chr10	75544903	75545961	1059	41.57	8.98661	2.68809	6.25074	C7Y8YACXX_8_7965.sorted.filtered_peak_2967
chr10	75571019	75571869	851	48.96	14.61186	3.51571	11.54993	C7Y8YACXX_8_7965.sorted.filtered_peak_2968
chr10	75608799	75609433	635	23.91	5.79382	2.71037	3.24206	C7Y8YACXX_8_7965.sorted.filtered_peak_2969
chr10	75619223	75619626	404	23.60	5.17008	2.53629	2.67000	C7Y8YACXX_8_7965.sorted.filtered_peak_2970
chr10	75625168	75625882	715	22.04	4.30575	2.33217	1.90384	C7Y8YACXX_8_7965.sorted.filtered_peak_2971
chr10	75634148	75635189	1042	31.61	5.76701	2.39245	3.20803	C7Y8YACXX_8_7965.sorted.filtered_peak_2972
chr10	75639222	75639801	580	25.65	5.16197	2.43634	2.67841	C7Y8YACXX_8_7965.sorted.filtered_peak_2973
chr10	75700486	75700746	261	16.05	5.17001	3.02676	2.65914	C7Y8YACXX_8_7965.sorted.filtered_peak_2974
chr10	75716322	75716679	358	22.06	7.54465	3.42184	4.87028	C7Y8YACXX_8_7965.sorted.filtered_peak_2975
chr10	75734085	75734499	415	16.01	5.55419	3.19308	3.02016	C7Y8YACXX_8_7965.sorted.filtered_peak_2976
chr10	75751302	75752059	758	25.06	8.04051	3.25102	5.38407	C7Y8YACXX_8_7965.sorted.filtered_peak_2977
chr10	75757167	75758104	938	46.55	17.19192	4.12694	14.02976	C7Y8YACXX_8_7965.sorted.filtered_peak_2978
chr10	75815432	75815951	520	15.83	4.08446	2.56785	1.71755	C7Y8YACXX_8_7965.sorted.filtered_peak_2979
chr10	75910379	75911306	928	47.97	18.57184	4.39153	15.33495	C7Y8YACXX_8_7965.sorted.filtered_peak_2980
chr10	75936037	75936843	807	42.31	17.20201	4.49016	14.03792	C7Y8YACXX_8_7965.sorted.filtered_peak_2981
chr10	75987866	75988142	277	19.78	6.93938	3.41280	4.29628	C7Y8YACXX_8_7965.sorted.filtered_peak_2982
chr10	76025785	76026042	258	14.91	4.31667	2.72997	1.91710	C7Y8YACXX_8_7965.sorted.filtered_peak_2983
chr10	76345143	76346178	1036	25.44	6.37566	2.81544	3.76768	C7Y8YACXX_8_7965.sorted.filtered_peak_2984
chr10	76498659	76499081	423	26.57	11.26241	4.24942	8.40200	C7Y8YACXX_8_7965.sorted.filtered_peak_2985
chr10	76584962	76586991	2030	64.79	16.12766	2.90211	13.06954	C7Y8YACXX_8_7965.sorted.filtered_peak_2986
chr10	76660074	76660438	365	20.49	6.10748	3.02194	3.54725	C7Y8YACXX_8_7965.sorted.filtered_peak_2987
chr10	76870952	76871723	772	49.28	17.00266	3.98761	13.83603	C7Y8YACXX_8_7965.sorted.filtered_peak_2988
chr10	76885476	76885884	409	13.67	3.49499	2.45016	1.22589	C7Y8YACXX_8_7965.sorted.filtered_peak_2989
chr10	76926103	76926510	408	20.47	8.40732	3.92488	5.67511	C7Y8YACXX_8_7965.sorted.filtered_peak_2990
chr10	76947734	76948018	285	16.83	6.21666	3.39045	3.63466	C7Y8YACXX_8_7965.sorted.filtered_peak_2991
chr10	76969784	76970709	926	43.40	16.31152	4.27146	13.16529	C7Y8YACXX_8_7965.sorted.filtered_peak_2992
chr10	76993695	76994628	934	43.65	10.51255	2.90591	7.69283	C7Y8YACXX_8_7965.sorted.filtered_peak_2993
chr10	76995645	76996018	374	35.27	6.14221	2.36965	3.54800	C7Y8YACXX_8_7965.sorted.filtered_peak_2994
chr10	78933516	78933909	394	13.28	3.70762	2.57631	1.38754	C7Y8YACXX_8_7965.sorted.filtered_peak_2995
chr10	79561286	79561769	484	17.33	4.46122	2.62859	2.04036	C7Y8YACXX_8_7965.sorted.filtered_peak_2996
chr10	79596007	79596461	455	22.39	4.78613	2.47035	2.33198	C7Y8YACXX_8_7965.sorted.filtered_peak_2997
chr10	79597914	79598195	282	18.78	3.53891	2.20700	1.26773	C7Y8YACXX_8_7965.sorted.filtered_peak_2998
chr10	79606628	79606885	258	14.58	3.92111	2.58524	1.56636	C7Y8YACXX_8_7965.sorted.filtered_peak_2999
chr10	79637332	79637712	381	15.91	4.19763	2.61173	1.81651	C7Y8YACXX_8_7965.sorted.filtered_peak_3000
chr10	79788713	79789745	1033	38.67	8.14899	2.68011	5.42170	C7Y8YACXX_8_7965.sorted.filtered_peak_3001
chr10	79793337	79793836	500	45.77	12.90095	3.31974	9.93406	C7Y8YACXX_8_7965.sorted.filtered_peak_3002
chr10	80062764	80063686	923	43.57	13.81886	3.54473	10.82776	C7Y8YACXX_8_7965.sorted.filtered_peak_3003
chr10	80733263	80733846	584	23.62	4.44616	2.31491	2.02475	C7Y8YACXX_8_7965.sorted.filtered_peak_3004
chr10	80808105	80808592	488	17.67	3.95470	2.41385	1.60123	C7Y8YACXX_8_7965.sorted.filtered_peak_3005
chr10	80826977	80827397	421	30.02	4.70879	2.17748	2.26314	C7Y8YACXX_8_7965.sorted.filtered_peak_3006
chr10	80828357	80829319	963	28.89	4.21020	2.08359	1.82580	C7Y8YACXX_8_7965.sorted.filtered_peak_3007
chr10	80909604	80910239	636	16.90	3.81450	2.40004	1.47388	C7Y8YACXX_8_7965.sorted.filtered_peak_3008
chr10	80955283	80955543	261	17.07	4.47921	2.65807	2.04124	C7Y8YACXX_8_7965.sorted.filtered_peak_3009
chr10	81045835	81046864	1030	31.73	7.49453	2.78315	4.83110	C7Y8YACXX_8_7965.sorted.filtered_peak_3010
chr10	81077264	81077902	639	32.40	5.14982	2.22514	2.64312	C7Y8YACXX_8_7965.sorted.filtered_peak_3011
chr10	81082831	81083428	598	38.58	9.48025	2.92820	6.70282	C7Y8YACXX_8_7965.sorted.filtered_peak_3012
chr10	81091453	81092067	615	19.61	4.90487	2.65091	2.43976	C7Y8YACXX_8_7965.sorted.filtered_peak_3013
chr10	81107026	81108080	1055	29.97	6.01039	2.50316	3.43932	C7Y8YACXX_8_7965.sorted.filtered_peak_3014
chr10	81134191	81134652	462	15.02	3.64943	2.43636	1.34927	C7Y8YACXX_8_7965.sorted.filtered_peak_3015
chr10	81204651	81206002	1352	41.45	10.64484	2.95544	7.85048	C7Y8YACXX_8_7965.sorted.filtered_peak_3016
chr10	81838320	81839323	1004	27.66	9.19646	3.52457	6.41626	C7Y8YACXX_8_7965.sorted.filtered_peak_3017
chr10	81947362	81948075	714	29.56	8.14484	3.02069	5.45885	C7Y8YACXX_8_7965.sorted.filtered_peak_3018
chr10	81963158	81963587	430	26.46	4.84497	2.32455	2.37753	C7Y8YACXX_8_7965.sorted.filtered_peak_3019
chr10	81963847	81964438	592	23.79	3.84332	2.12913	1.50553	C7Y8YACXX_8_7965.sorted.filtered_peak_3020
chr10	81964847	81965572	726	28.24	5.86456	2.53351	3.30304	C7Y8YACXX_8_7965.sorted.filtered_peak_3021
chr10	82138131	82138403	273	13.08	3.82555	2.64423	1.50207	C7Y8YACXX_8_7965.sorted.filtered_peak_3022
chr10	82213616	82214539	924	32.84	4.56150	2.07430	2.13412	C7Y8YACXX_8_7965.sorted.filtered_peak_3023
chr10	82218767	82219201	435	35.89	5.96110	2.29563	3.40738	C7Y8YACXX_8_7965.sorted.filtered_peak_3024
chr10	82247575	82247978	404	23.55	4.25763	2.26072	1.85972	C7Y8YACXX_8_7965.sorted.filtered_peak_3025
chr10	82258502	82258759	258	20.53	4.48031	2.46060	2.05337	C7Y8YACXX_8_7965.sorted.filtered_peak_3026
chr10	82289282	82289590	309	19.28	5.75209	2.99687	3.19610	C7Y8YACXX_8_7965.sorted.filtered_peak_3027
chr10	82295434	82295934	501	20.83	6.20795	3.05327	3.61293	C7Y8YACXX_8_7965.sorted.filtered_peak_3028
chr10	82615255	82615644	390	13.95	4.19509	2.75609	1.80190	C7Y8YACXX_8_7965.sorted.filtered_peak_3029
chr10	85440316	85440654	339	21.91	5.23432	2.65182	2.71642	C7Y8YACXX_8_7965.sorted.filtered_peak_3030
chr10	85631334	85631583	250	16.35	4.14461	2.56293	1.75854	C7Y8YACXX_8_7965.sorted.filtered_peak_3031
chr10	85898704	85899671	968	54.61	19.02158	3.87745	15.76151	C7Y8YACXX_8_7965.sorted.filtered_peak_3032
chr10	86087919	86089218	1300	46.65	10.25336	2.73906	7.45063	C7Y8YACXX_8_7965.sorted.filtered_peak_3033
chr10	86089912	86090321	410	43.96	7.12352	2.32419	4.47702	C7Y8YACXX_8_7965.sorted.filtered_peak_3034
chr10	86093696	86094206	511	39.05	9.52269	2.95977	6.71872	C7Y8YACXX_8_7965.sorted.filtered_peak_3035
chr10	86134760	86135080	321	15.55	4.46393	2.74862	2.04400	C7Y8YACXX_8_7965.sorted.filtered_peak_3036
chr10	87372099	87372592	494	26.88	7.46764	3.03839	4.80024	C7Y8YACXX_8_7965.sorted.filtered_peak_3037
chr10	88136879	88137230	352	17.86	4.34665	2.55387	1.93135	C7Y8YACXX_8_7965.sorted.filtered_peak_3038
chr10	88159484	88160787	1304	32.10	8.09178	2.91390	5.39387	C7Y8YACXX_8_7965.sorted.filtered_peak_3039
chr10	88171122	88171600	479	23.32	6.00731	2.80130	3.44563	C7Y8YACXX_8_7965.sorted.filtered_peak_3040
chr10	88172852	88173289	438	21.11	4.83218	2.54470	2.37423	C7Y8YACXX_8_7965.sorted.filtered_peak_3041
chr10	88281099	88282237	1139	38.23	11.22452	3.28023	8.36287	C7Y8YACXX_8_7965.sorted.filtered_peak_3042
chr10	88470832	88471766	935	22.93	5.61716	2.69786	3.09241	C7Y8YACXX_8_7965.sorted.filtered_peak_3043
chr10	88515663	88516447	785	31.28	8.99504	3.14757	6.25729	C7Y8YACXX_8_7965.sorted.filtered_peak_3044
chr10	88699185	88699522	338	28.88	11.12997	4.00171	8.25495	C7Y8YACXX_8_7965.sorted.filtered_peak_3045
chr10	88731018	88731417	400	20.36	4.83958	2.59701	2.36567	C7Y8YACXX_8_7965.sorted.filtered_peak_3046
chr10	88853696	88854011	316	32.65	4.04457	1.96179	1.67719	C7Y8YACXX_8_7965.sorted.filtered_peak_3047
chr10	88854333	88855622	1290	53.30	14.01898	3.20741	10.99333	C7Y8YACXX_8_7965.sorted.filtered_peak_3048
chr10	89264207	89265525	1319	23.31	6.15984	2.86252	3.57807	C7Y8YACXX_8_7965.sorted.filtered_peak_3049
chr10	89577439	89578664	1226	46.25	14.02729	3.50530	11.00370	C7Y8YACXX_8_7965.sorted.filtered_peak_3050
chr10	89610622	89611074	453	13.38	3.49454	2.46806	1.21850	C7Y8YACXX_8_7965.sorted.filtered_peak_3051
chr10	89621448	89623520	2073	43.35	7.18199	2.34132	4.53422	C7Y8YACXX_8_7965.sorted.filtered_peak_3052
chr10	89678154	89678476	323	14.08	4.39192	2.82380	1.99364	C7Y8YACXX_8_7965.sorted.filtered_peak_3053
chr10	89824721	89825174	454	19.69	4.59942	2.54315	2.15928	C7Y8YACXX_8_7965.sorted.filtered_peak_3054
chr10	89851242	89851871	630	24.91	6.99028	2.98983	4.37041	C7Y8YACXX_8_7965.sorted.filtered_peak_3055
chr10	89953912	89954301	390	14.66	3.65317	2.45633	1.34607	C7Y8YACXX_8_7965.sorted.filtered_peak_3056
chr10	90030764	90032022	1259	32.53	8.34490	2.93026	5.64125	C7Y8YACXX_8_7965.sorted.filtered_peak_3057
chr10	90145358	90146152	795	27.54	7.83361	3.06674	5.16510	C7Y8YACXX_8_7965.sorted.filtered_peak_3058
chr10	90312866	90313115	250	16.73	4.84534	2.82979	2.37048	C7Y8YACXX_8_7965.sorted.filtered_peak_3059
chr10	90342588	90343212	625	17.57	4.58999	2.65964	2.15656	C7Y8YACXX_8_7965.sorted.filtered_peak_3060
chr10	90639557	90640959	1403	43.51	9.97262	2.86943	7.14768	C7Y8YACXX_8_7965.sorted.filtered_peak_3061
chr10	90734593	90734981	389	14.03	3.96440	2.64113	1.59966	C7Y8YACXX_8_7965.sorted.filtered_peak_3062
chr10	90749865	90750643	779	30.98	5.86871	2.42515	3.31560	C7Y8YACXX_8_7965.sorted.filtered_peak_3063
chr10	90923301	90923954	654	22.20	6.68686	3.08665	4.08247	C7Y8YACXX_8_7965.sorted.filtered_peak_3064
chr10	91011117	91012084	968	34.01	12.34462	3.75466	9.44650	C7Y8YACXX_8_7965.sorted.filtered_peak_3065
chr10	91061637	91062181	545	19.72	4.82744	2.62483	2.35896	C7Y8YACXX_8_7965.sorted.filtered_peak_3066
chr10	91087678	91087943	266	20.36	4.81385	2.58631	2.34488	C7Y8YACXX_8_7965.sorted.filtered_peak_3067
chr10	91093485	91094169	685	30.47	7.47137	2.85789	4.79517	C7Y8YACXX_8_7965.sorted.filtered_peak_3068
chr10	91151758	91152765	1008	22.39	6.05204	2.87327	3.48529	C7Y8YACXX_8_7965.sorted.filtered_peak_3069
chr10	91174211	91175386	1176	21.85	5.39626	2.70050	2.87477	C7Y8YACXX_8_7965.sorted.filtered_peak_3070
chr10	91403579	91405183	1605	30.25	6.46821	2.58907	3.87540	C7Y8YACXX_8_7965.sorted.filtered_peak_3071
chr10	91460930	91461729	800	51.08	18.51081	4.09713	15.28239	C7Y8YACXX_8_7965.sorted.filtered_peak_3072
chr10	91498574	91498983	410	15.18	4.14407	2.64110	1.75566	C7Y8YACXX_8_7965.sorted.filtered_peak_3073
chr10	91596955	91597304	350	12.53	3.59781	2.57424	1.29195	C7Y8YACXX_8_7965.sorted.filtered_peak_3074
chr10	91620219	91620641	423	17.39	5.06301	2.85608	2.58321	C7Y8YACXX_8_7965.sorted.filtered_peak_3075
chr10	92631491	92631938	448	26.69	8.43519	3.35832	5.70125	C7Y8YACXX_8_7965.sorted.filtered_peak_3076
chr10	92922624	92923838	1215	30.51	8.46166	3.03169	5.76479	C7Y8YACXX_8_7965.sorted.filtered_peak_3077
chr10	92979959	92980929	971	35.56	11.67488	3.56042	8.79241	C7Y8YACXX_8_7965.sorted.filtered_peak_3078
chr10	93057990	93058240	251	16.66	5.04939	2.92745	2.54832	C7Y8YACXX_8_7965.sorted.filtered_peak_3079
chr10	93169346	93170262	917	28.10	8.05147	3.14829	5.33607	C7Y8YACXX_8_7965.sorted.filtered_peak_3080
chr10	93180790	93181098	309	12.56	3.48863	2.52064	1.22443	C7Y8YACXX_8_7965.sorted.filtered_peak_3081
chr10	93557659	93558963	1305	34.44	7.85153	2.70940	5.19519	C7Y8YACXX_8_7965.sorted.filtered_peak_3082
chr10	93661687	93661936	250	16.08	4.66247	2.79870	2.21119	C7Y8YACXX_8_7965.sorted.filtered_peak_3083
chr10	93667895	93669047	1153	25.05	6.95184	3.00939	4.31332	C7Y8YACXX_8_7965.sorted.filtered_peak_3084
chr10	93683159	93684099	941	29.08	9.60329	3.47640	6.82280	C7Y8YACXX_8_7965.sorted.filtered_peak_3085
chr10	93704550	93704799	250	14.14	4.26610	2.76763	1.87167	C7Y8YACXX_8_7965.sorted.filtered_peak_3086
chr10	93860898	93861336	439	17.24	4.71870	2.73531	2.26668	C7Y8YACXX_8_7965.sorted.filtered_peak_3087
chr10	93970871	93971120	250	12.45	3.54874	2.55792	1.24871	C7Y8YACXX_8_7965.sorted.filtered_peak_3088
chr10	94000175	94000733	559	19.15	4.40246	2.50248	1.98244	C7Y8YACXX_8_7965.sorted.filtered_peak_3089
chr10	94050491	94051318	828	43.79	14.91083	3.81494	11.85643	C7Y8YACXX_8_7965.sorted.filtered_peak_3090
chr10	94304214	94304464	251	16.50	5.50365	3.13991	2.95704	C7Y8YACXX_8_7965.sorted.filtered_peak_3091
chr10	94333306	94334755	1450	34.20	8.88775	3.02118	6.12662	C7Y8YACXX_8_7965.sorted.filtered_peak_3092
chr10	94351241	94352022	782	35.87	8.15825	2.75628	5.45464	C7Y8YACXX_8_7965.sorted.filtered_peak_3093
chr10	94352641	94353188	548	38.16	8.80459	2.84204	6.03786	C7Y8YACXX_8_7965.sorted.filtered_peak_3094
chr10	94362077	94362345	269	17.85	4.23413	2.50956	1.83892	C7Y8YACXX_8_7965.sorted.filtered_peak_3095
chr10	94449924	94450670	747	19.26	4.30039	2.45624	1.90538	C7Y8YACXX_8_7965.sorted.filtered_peak_3096
chr10	94547924	94548274	351	12.30	3.43270	2.51055	1.18304	C7Y8YACXX_8_7965.sorted.filtered_peak_3097
chr10	94608022	94609070	1049	41.27	13.53548	3.62789	10.55958	C7Y8YACXX_8_7965.sorted.filtered_peak_3098
chr10	95146409	95146896	488	15.56	4.04409	2.56980	1.68367	C7Y8YACXX_8_7965.sorted.filtered_peak_3099
chr10	95172895	95173433	539	19.14	5.77165	3.02764	3.20435	C7Y8YACXX_8_7965.sorted.filtered_peak_3100
chr10	95222705	95223001	297	19.44	6.59459	3.29754	3.98144	C7Y8YACXX_8_7965.sorted.filtered_peak_3101
chr10	95255907	95256890	984	39.75	10.81528	3.15895	7.96351	C7Y8YACXX_8_7965.sorted.filtered_peak_3102
chr10	95461812	95463154	1343	35.25	9.63872	3.07563	6.86997	C7Y8YACXX_8_7965.sorted.filtered_peak_3103
chr10	95653521	95654110	590	27.83	8.37562	3.27736	5.63580	C7Y8YACXX_8_7965.sorted.filtered_peak_3104
chr10	96039812	96040061	250	16.63	4.15958	2.55341	1.76881	C7Y8YACXX_8_7965.sorted.filtered_peak_3105
chr10	96059082	96059716	635	18.17	5.26867	2.89187	2.75614	C7Y8YACXX_8_7965.sorted.filtered_peak_3106
chr10	96122308	96123128	821	31.48	10.73051	3.64753	7.87569	C7Y8YACXX_8_7965.sorted.filtered_peak_3107
chr10	96162296	96162617	322	15.17	4.69297	2.87629	2.24608	C7Y8YACXX_8_7965.sorted.filtered_peak_3108
chr10	96304938	96305717	780	25.59	6.33270	2.79452	3.73084	C7Y8YACXX_8_7965.sorted.filtered_peak_3109
chr10	96306424	96306756	333	20.65	4.03163	2.30033	1.66849	C7Y8YACXX_8_7965.sorted.filtered_peak_3110
chr10	96943354	96943610	257	16.84	4.66237	2.74760	2.20888	C7Y8YACXX_8_7965.sorted.filtered_peak_3111
chr10	97055021	97055407	387	17.97	4.21800	2.49703	1.82582	C7Y8YACXX_8_7965.sorted.filtered_peak_3112
chr10	97122904	97123294	391	12.47	3.55604	2.55984	1.25823	C7Y8YACXX_8_7965.sorted.filtered_peak_3113
chr10	97320943	97321446	504	32.29	10.50987	3.53007	7.66927	C7Y8YACXX_8_7965.sorted.filtered_peak_3114
chr10	97415955	97416744	790	32.71	9.97049	3.28520	7.18989	C7Y8YACXX_8_7965.sorted.filtered_peak_3115
chr10	97453187	97454140	954	55.38	21.24884	4.24021	17.88413	C7Y8YACXX_8_7965.sorted.filtered_peak_3116
chr10	97501903	97502173	271	15.45	4.61247	2.82656	2.16903	C7Y8YACXX_8_7965.sorted.filtered_peak_3117
chr10	97515360	97515904	545	23.30	4.05441	2.20874	1.68225	C7Y8YACXX_8_7965.sorted.filtered_peak_3118
chr10	97518393	97518686	294	29.41	5.51576	2.38800	2.99956	C7Y8YACXX_8_7965.sorted.filtered_peak_3119
chr10	97591997	97592642	646	33.44	9.53806	3.23044	6.73927	C7Y8YACXX_8_7965.sorted.filtered_peak_3120
chr10	97667015	97668008	994	20.32	6.44481	3.13171	3.86479	C7Y8YACXX_8_7965.sorted.filtered_peak_3121
chr10	97723076	97723595	520	13.50	3.46461	2.44627	1.20854	C7Y8YACXX_8_7965.sorted.filtered_peak_3122
chr10	97803056	97804052	997	21.93	5.71738	2.79365	3.17959	C7Y8YACXX_8_7965.sorted.filtered_peak_3123
chr10	97849495	97850234	740	28.73	8.85166	3.32908	6.09703	C7Y8YACXX_8_7965.sorted.filtered_peak_3124
chr10	97889489	97890524	1036	38.76	12.28698	3.54032	9.36113	C7Y8YACXX_8_7965.sorted.filtered_peak_3125
chr10	98135212	98135481	270	17.67	4.45130	2.60786	2.02166	C7Y8YACXX_8_7965.sorted.filtered_peak_3126
chr10	98273437	98273942	506	20.93	5.19928	2.68667	2.69400	C7Y8YACXX_8_7965.sorted.filtered_peak_3127
chr10	98345699	98346369	671	24.95	4.55587	2.29593	2.12249	C7Y8YACXX_8_7965.sorted.filtered_peak_3128
chr10	98346627	98347261	635	33.28	8.89783	3.08125	6.12814	C7Y8YACXX_8_7965.sorted.filtered_peak_3129
chr10	98480417	98481086	670	20.46	5.81439	2.91904	3.26500	C7Y8YACXX_8_7965.sorted.filtered_peak_3130
chr10	98561209	98561641	433	64.78	48.38167	9.94686	44.01097	C7Y8YACXX_8_7965.sorted.filtered_peak_3131
chr10	98591551	98592995	1445	52.19	12.97977	3.09753	10.00198	C7Y8YACXX_8_7965.sorted.filtered_peak_3132
chr10	98738519	98738885	367	15.43	4.06837	2.59137	1.68972	C7Y8YACXX_8_7965.sorted.filtered_peak_3133
chr10	98841578	98841887	310	14.91	4.79308	2.94475	2.33794	C7Y8YACXX_8_7965.sorted.filtered_peak_3134
chr10	98956053	98956451	399	17.26	5.53201	3.07133	2.99692	C7Y8YACXX_8_7965.sorted.filtered_peak_3135
chr10	99051664	99052746	1083	35.38	14.55017	4.28803	11.53295	C7Y8YACXX_8_7965.sorted.filtered_peak_3136
chr10	99078507	99079242	736	33.07	11.12441	3.64054	8.25429	C7Y8YACXX_8_7965.sorted.filtered_peak_3137
chr10	99079580	99080071	492	27.38	7.44537	3.02100	4.76529	C7Y8YACXX_8_7965.sorted.filtered_peak_3138
chr10	99094319	99094969	651	43.39	14.57423	3.84538	11.51780	C7Y8YACXX_8_7965.sorted.filtered_peak_3139
chr10	99160767	99161306	540	34.48	16.80536	5.10200	13.67017	C7Y8YACXX_8_7965.sorted.filtered_peak_3140
chr10	99167009	99167351	343	22.76	7.80345	3.46386	5.10656	C7Y8YACXX_8_7965.sorted.filtered_peak_3141
chr10	99173721	99173970	250	17.43	4.72145	2.73121	2.25738	C7Y8YACXX_8_7965.sorted.filtered_peak_3142
chr10	99185300	99186516	1217	45.68	11.49345	2.89187	8.64739	C7Y8YACXX_8_7965.sorted.filtered_peak_3143
chr10	99187021	99187480	460	31.04	4.10479	2.00918	1.72654	C7Y8YACXX_8_7965.sorted.filtered_peak_3144
chr10	99205486	99206463	978	42.38	15.56786	3.95934	12.49153	C7Y8YACXX_8_7965.sorted.filtered_peak_3145
chr10	99257595	99258830	1236	55.12	16.86267	3.37058	13.77077	C7Y8YACXX_8_7965.sorted.filtered_peak_3146
chr10	99313411	99313818	408	14.61	4.79556	2.96975	2.33575	C7Y8YACXX_8_7965.sorted.filtered_peak_3147
chr10	99350596	99350979	384	12.76	3.52012	2.52289	1.23558	C7Y8YACXX_8_7965.sorted.filtered_peak_3148
chr10	99392934	99393542	609	23.79	7.86745	3.38472	5.17325	C7Y8YACXX_8_7965.sorted.filtered_peak_3149
chr10	99399963	99400949	987	47.47	16.85309	3.92817	13.71283	C7Y8YACXX_8_7965.sorted.filtered_peak_3150
chr10	99408551	99409171	621	23.69	7.08016	3.13583	4.43146	C7Y8YACXX_8_7965.sorted.filtered_peak_3151
chr10	99446802	99447448	647	36.62	12.13175	3.66356	9.20382	C7Y8YACXX_8_7965.sorted.filtered_peak_3152
chr10	99496490	99497482	993	37.62	11.55278	3.35769	8.68512	C7Y8YACXX_8_7965.sorted.filtered_peak_3153
chr10	99609396	99609680	285	24.80	7.55106	3.22561	4.86402	C7Y8YACXX_8_7965.sorted.filtered_peak_3154
chr10	99629130	99629740	611	27.02	8.19881	3.19826	5.51224	C7Y8YACXX_8_7965.sorted.filtered_peak_3155
chr10	99894205	99894941	737	32.05	11.07335	3.71069	8.20367	C7Y8YACXX_8_7965.sorted.filtered_peak_3156
chr10	100205998	100206890	893	22.40	5.91619	2.81483	3.37501	C7Y8YACXX_8_7965.sorted.filtered_peak_3157
chr10	101190176	101191044	869	43.88	14.86876	3.72328	11.84251	C7Y8YACXX_8_7965.sorted.filtered_peak_3158
chr10	101380092	101381187	1096	53.07	15.68581	3.39029	12.61315	C7Y8YACXX_8_7965.sorted.filtered_peak_3159
chr10	101418674	101419401	728	33.99	12.07569	3.70776	9.19842	C7Y8YACXX_8_7965.sorted.filtered_peak_3160
chr10	101491699	101492569	871	41.94	16.16239	4.28516	13.04567	C7Y8YACXX_8_7965.sorted.filtered_peak_3161
chr10	101605694	101606052	359	17.66	4.65408	2.68003	2.21165	C7Y8YACXX_8_7965.sorted.filtered_peak_3162
chr10	101629924	101630405	482	15.12	5.04671	3.03933	2.56697	C7Y8YACXX_8_7965.sorted.filtered_peak_3163
chr10	101769345	101770450	1106	20.41	5.47328	2.77646	2.98071	C7Y8YACXX_8_7965.sorted.filtered_peak_3164
chr10	101902778	101903027	250	13.99	4.40583	2.85128	1.97713	C7Y8YACXX_8_7965.sorted.filtered_peak_3165
chr10	101927020	101927686	667	16.38	4.54848	2.72773	2.11573	C7Y8YACXX_8_7965.sorted.filtered_peak_3166
chr10	101945260	101946318	1059	34.11	9.59504	3.19998	6.79987	C7Y8YACXX_8_7965.sorted.filtered_peak_3167
chr10	101989005	101989550	546	22.21	6.64772	3.09127	4.03504	C7Y8YACXX_8_7965.sorted.filtered_peak_3168
chr10	102016093	102016530	438	12.54	3.57080	2.56160	1.28132	C7Y8YACXX_8_7965.sorted.filtered_peak_3169
chr10	102027062	102027633	572	21.96	7.86428	3.50861	5.19262	C7Y8YACXX_8_7965.sorted.filtered_peak_3170
chr10	102045716	102046850	1135	33.66	8.96424	3.04725	6.20778	C7Y8YACXX_8_7965.sorted.filtered_peak_3171
chr10	102106413	102107102	690	29.36	6.74214	2.70747	4.12383	C7Y8YACXX_8_7965.sorted.filtered_peak_3172
chr10	102130762	102131219	458	24.57	5.22864	2.50962	2.72389	C7Y8YACXX_8_7965.sorted.filtered_peak_3173
chr10	102133086	102134091	1006	25.08	5.59416	2.56814	3.08250	C7Y8YACXX_8_7965.sorted.filtered_peak_3174
chr10	102193417	102193897	481	15.59	5.26617	3.08500	2.77838	C7Y8YACXX_8_7965.sorted.filtered_peak_3175
chr10	102241547	102241830	284	18.03	3.70967	2.30324	1.39761	C7Y8YACXX_8_7965.sorted.filtered_peak_3176
chr10	102242190	102242443	254	19.77	4.37374	2.45920	1.95981	C7Y8YACXX_8_7965.sorted.filtered_peak_3177
chr10	102270536	102271154	619	22.10	4.86047	2.51483	2.38425	C7Y8YACXX_8_7965.sorted.filtered_peak_3178
chr10	102289300	102289810	511	28.80	7.29509	2.90161	4.62305	C7Y8YACXX_8_7965.sorted.filtered_peak_3179
chr10	102295176	102296022	847	47.79	14.59240	3.47565	11.56211	C7Y8YACXX_8_7965.sorted.filtered_peak_3180
chr10	102321866	102322317	452	16.13	4.24430	2.61715	1.85222	C7Y8YACXX_8_7965.sorted.filtered_peak_3181
chr10	102672232	102673477	1246	40.15	11.57793	3.33208	8.67377	C7Y8YACXX_8_7965.sorted.filtered_peak_3182
chr10	102746953	102747489	537	28.28	9.17829	3.48674	6.38966	C7Y8YACXX_8_7965.sorted.filtered_peak_3183
chr10	102757178	102757994	817	30.96	6.27114	2.52169	3.68737	C7Y8YACXX_8_7965.sorted.filtered_peak_3184
chr10	102758802	102759100	299	27.14	4.64211	2.24951	2.19476	C7Y8YACXX_8_7965.sorted.filtered_peak_3185
chr10	102772670	102772949	280	20.67	6.10297	3.03269	3.51429	C7Y8YACXX_8_7965.sorted.filtered_peak_3186
chr10	102790658	102791317	660	30.21	7.38656	2.82459	4.73201	C7Y8YACXX_8_7965.sorted.filtered_peak_3187
chr10	102791620	102792476	857	27.24	5.67461	2.52321	3.13021	C7Y8YACXX_8_7965.sorted.filtered_peak_3188
chr10	102802349	102802998	650	26.86	7.28133	2.95826	4.64356	C7Y8YACXX_8_7965.sorted.filtered_peak_3189
chr10	102809932	102810181	250	16.28	4.09755	2.55014	1.71293	C7Y8YACXX_8_7965.sorted.filtered_peak_3190
chr10	102820190	102821197	1008	42.39	10.93573	3.02430	8.10662	C7Y8YACXX_8_7965.sorted.filtered_peak_3191
chr10	102902057	102902390	334	14.68	4.03201	2.62249	1.67320	C7Y8YACXX_8_7965.sorted.filtered_peak_3192
chr10	102921512	102921786	275	16.57	5.09008	2.94943	2.59054	C7Y8YACXX_8_7965.sorted.filtered_peak_3193
chr10	103113344	103114466	1123	62.13	22.43554	4.01549	19.03553	C7Y8YACXX_8_7965.sorted.filtered_peak_3194
chr10	103124523	103124772	250	17.93	6.10757	3.26132	3.51883	C7Y8YACXX_8_7965.sorted.filtered_peak_3195
chr10	103140689	103140938	250	12.57	3.61087	2.58034	1.29865	C7Y8YACXX_8_7965.sorted.filtered_peak_3196
chr10	103213466	103213950	485	17.79	5.05778	2.83361	2.56878	C7Y8YACXX_8_7965.sorted.filtered_peak_3197
chr10	103329995	103330244	250	19.76	4.92819	2.66575	2.44021	C7Y8YACXX_8_7965.sorted.filtered_peak_3198
chr10	103347722	103348221	500	25.88	9.66016	3.78006	6.87553	C7Y8YACXX_8_7965.sorted.filtered_peak_3199
chr10	103362529	103362820	292	15.32	3.73434	2.45582	1.41191	C7Y8YACXX_8_7965.sorted.filtered_peak_3200
chr10	103453621	103454460	840	19.84	4.66840	2.56420	2.21484	C7Y8YACXX_8_7965.sorted.filtered_peak_3201
chr10	103454681	103455246	566	21.92	5.74781	2.79812	3.21306	C7Y8YACXX_8_7965.sorted.filtered_peak_3202
chr10	103543034	103543283	250	23.49	5.12550	2.53460	2.62124	C7Y8YACXX_8_7965.sorted.filtered_peak_3203
chr10	103577798	103579043	1246	62.39	18.24122	3.41331	15.03433	C7Y8YACXX_8_7965.sorted.filtered_peak_3204
chr10	103590203	103590962	760	54.88	14.79423	3.25261	11.75274	C7Y8YACXX_8_7965.sorted.filtered_peak_3205
chr10	103618786	103619289	504	15.36	4.78592	2.90967	2.31961	C7Y8YACXX_8_7965.sorted.filtered_peak_3206
chr10	103733211	103733460	250	15.03	4.66889	2.88557	2.21462	C7Y8YACXX_8_7965.sorted.filtered_peak_3207
chr10	103769538	103769813	276	17.86	4.95490	2.79336	2.46860	C7Y8YACXX_8_7965.sorted.filtered_peak_3208
chr10	103815269	103816312	1044	36.86	14.52766	4.21877	11.49684	C7Y8YACXX_8_7965.sorted.filtered_peak_3209
chr10	103824778	103825397	620	35.50	10.28009	3.29569	7.43659	C7Y8YACXX_8_7965.sorted.filtered_peak_3210
chr10	103880041	103880726	686	34.31	6.88917	2.56804	4.24074	C7Y8YACXX_8_7965.sorted.filtered_peak_3211
chr10	103892183	103893547	1365	47.89	15.74757	3.65911	12.66806	C7Y8YACXX_8_7965.sorted.filtered_peak_3212
chr10	103911551	103912658	1108	60.42	18.86455	3.57054	15.62423	C7Y8YACXX_8_7965.sorted.filtered_peak_3213
chr10	103929056	103929475	420	21.76	7.46806	3.40898	4.80252	C7Y8YACXX_8_7965.sorted.filtered_peak_3214
chr10	103948402	103948681	280	13.00	3.40785	2.45321	1.13804	C7Y8YACXX_8_7965.sorted.filtered_peak_3215
chr10	103949132	103949416	285	17.61	5.96677	3.21165	3.40296	C7Y8YACXX_8_7965.sorted.filtered_peak_3216
chr10	103985800	103986142	343	21.03	4.79277	2.53076	2.34457	C7Y8YACXX_8_7965.sorted.filtered_peak_3217
chr10	104001338	104001621	284	34.68	5.05297	2.14050	2.56542	C7Y8YACXX_8_7965.sorted.filtered_peak_3218
chr10	104004658	104005598	941	50.56	13.59172	3.14764	10.62676	C7Y8YACXX_8_7965.sorted.filtered_peak_3219
chr10	104028131	104028698	568	13.37	4.06709	2.73403	1.69227	C7Y8YACXX_8_7965.sorted.filtered_peak_3220
chr10	104082676	104083218	543	23.33	10.31995	4.23382	7.51417	C7Y8YACXX_8_7965.sorted.filtered_peak_3221
chr10	104153693	104154590	898	68.73	19.82020	3.49699	16.53230	C7Y8YACXX_8_7965.sorted.filtered_peak_3222
chr10	104155050	104155581	532	44.70	6.17085	2.12320	3.61954	C7Y8YACXX_8_7965.sorted.filtered_peak_3223
chr10	104180321	104181465	1145	59.09	12.88296	2.80910	9.92335	C7Y8YACXX_8_7965.sorted.filtered_peak_3224
chr10	104191897	104192658	762	30.18	7.97469	2.95289	5.30169	C7Y8YACXX_8_7965.sorted.filtered_peak_3225
chr10	104195375	104195875	501	23.71	4.84287	2.42105	2.39608	C7Y8YACXX_8_7965.sorted.filtered_peak_3226
chr10	104209227	104211240	2014	33.40	7.93212	2.80907	5.24701	C7Y8YACXX_8_7965.sorted.filtered_peak_3227
chr10	104220694	104221463	770	33.10	11.90113	3.80939	9.00516	C7Y8YACXX_8_7965.sorted.filtered_peak_3228
chr10	104238717	104239080	364	23.11	7.08521	3.16758	4.44233	C7Y8YACXX_8_7965.sorted.filtered_peak_3229
chr10	104261560	104262839	1280	70.05	16.26048	3.00359	13.13516	C7Y8YACXX_8_7965.sorted.filtered_peak_3230
chr10	104263399	104263928	530	53.09	8.14666	2.28787	5.44541	C7Y8YACXX_8_7965.sorted.filtered_peak_3231
chr10	104401783	104402390	608	54.69	9.68766	2.49356	6.88516	C7Y8YACXX_8_7965.sorted.filtered_peak_3232
chr10	104403729	104404327	599	42.87	4.25992	1.84371	1.85802	C7Y8YACXX_8_7965.sorted.filtered_peak_3233
chr10	104420572	104421538	967	23.71	6.36475	2.89534	3.77590	C7Y8YACXX_8_7965.sorted.filtered_peak_3234
chr10	104433831	104434364	534	22.08	5.18508	2.61180	2.68941	C7Y8YACXX_8_7965.sorted.filtered_peak_3235
chr10	104473383	104474871	1489	46.59	11.64070	2.99234	8.74642	C7Y8YACXX_8_7965.sorted.filtered_peak_3236
chr10	104489408	104489680	273	18.25	4.17318	2.45833	1.80064	C7Y8YACXX_8_7965.sorted.filtered_peak_3237
chr10	104503101	104504189	1089	39.67	12.73404	3.43441	9.82685	C7Y8YACXX_8_7965.sorted.filtered_peak_3238
chr10	104555889	104556504	616	17.59	5.33455	2.95102	2.82724	C7Y8YACXX_8_7965.sorted.filtered_peak_3239
chr10	104613749	104614439	691	36.33	13.81010	4.15541	10.79110	C7Y8YACXX_8_7965.sorted.filtered_peak_3240
chr10	104677229	104678501	1273	59.59	20.04415	3.74566	16.77919	C7Y8YACXX_8_7965.sorted.filtered_peak_3241
chr10	104813801	104814294	494	22.18	7.39661	3.38854	4.71238	C7Y8YACXX_8_7965.sorted.filtered_peak_3242
chr10	104951987	104953507	1521	25.29	6.61254	2.86082	4.01380	C7Y8YACXX_8_7965.sorted.filtered_peak_3243
chr10	105110637	105111286	650	24.75	9.82701	3.95898	7.03470	C7Y8YACXX_8_7965.sorted.filtered_peak_3244
chr10	105127475	105128656	1182	31.89	10.71369	3.66577	7.84652	C7Y8YACXX_8_7965.sorted.filtered_peak_3245
chr10	105156046	105156930	885	34.95	10.82485	3.35892	8.00028	C7Y8YACXX_8_7965.sorted.filtered_peak_3246
chr10	105230543	105231393	851	36.30	10.55422	3.29284	7.71696	C7Y8YACXX_8_7965.sorted.filtered_peak_3247
chr10	105264028	105264409	382	21.44	6.91737	3.25001	4.27985	C7Y8YACXX_8_7965.sorted.filtered_peak_3248
chr10	105343992	105344660	669	20.58	4.93299	2.60744	2.46543	C7Y8YACXX_8_7965.sorted.filtered_peak_3249
chr10	105437941	105438282	342	18.38	5.61577	3.01672	3.07285	C7Y8YACXX_8_7965.sorted.filtered_peak_3250
chr10	105456188	105456575	388	18.75	4.20071	2.44617	1.81349	C7Y8YACXX_8_7965.sorted.filtered_peak_3251
chr10	105472495	105472973	479	18.00	4.79269	2.71265	2.33613	C7Y8YACXX_8_7965.sorted.filtered_peak_3252
chr10	105517476	105517871	396	20.29	4.43637	2.45048	2.02376	C7Y8YACXX_8_7965.sorted.filtered_peak_3253
chr10	105532060	105532670	611	23.13	8.05132	3.50310	5.34693	C7Y8YACXX_8_7965.sorted.filtered_peak_3254
chr10	105560368	105560959	592	27.04	8.47334	3.32022	5.74782	C7Y8YACXX_8_7965.sorted.filtered_peak_3255
chr10	105667968	105668579	612	29.70	6.09560	2.53768	3.51523	C7Y8YACXX_8_7965.sorted.filtered_peak_3256
chr10	105670625	105671095	471	28.32	4.78740	2.24574	2.33379	C7Y8YACXX_8_7965.sorted.filtered_peak_3257
chr10	105677259	105678613	1355	40.79	9.04881	2.72129	6.31666	C7Y8YACXX_8_7965.sorted.filtered_peak_3258
chr10	105707467	105707771	305	16.41	5.44471	3.10282	2.92067	C7Y8YACXX_8_7965.sorted.filtered_peak_3259
chr10	105726314	105727836	1523	30.08	7.61485	2.84864	4.96947	C7Y8YACXX_8_7965.sorted.filtered_peak_3260
chr10	105743098	105743615	518	18.46	5.73224	3.05478	3.17966	C7Y8YACXX_8_7965.sorted.filtered_peak_3261
chr10	105880757	105882422	1666	51.84	14.41161	3.18918	11.39529	C7Y8YACXX_8_7965.sorted.filtered_peak_3262
chr10	105991567	105992508	942	22.38	7.53872	3.30576	4.90992	C7Y8YACXX_8_7965.sorted.filtered_peak_3263
chr10	106016086	106016415	330	17.74	3.55223	2.25564	1.28216	C7Y8YACXX_8_7965.sorted.filtered_peak_3264
chr10	106028368	106029144	777	54.65	22.52576	4.68330	19.11044	C7Y8YACXX_8_7965.sorted.filtered_peak_3265
chr10	106051190	106051584	395	23.28	9.00691	3.84350	6.24157	C7Y8YACXX_8_7965.sorted.filtered_peak_3266
chr10	106089001	106089351	351	26.53	6.09264	2.65854	3.52201	C7Y8YACXX_8_7965.sorted.filtered_peak_3267
chr10	106097657	106098641	985	34.14	8.18239	2.86516	5.45755	C7Y8YACXX_8_7965.sorted.filtered_peak_3268
chr10	106112967	106113664	698	35.14	9.42679	3.07221	6.65079	C7Y8YACXX_8_7965.sorted.filtered_peak_3269
chr10	111674833	111675082	250	17.64	4.40032	2.59098	1.97522	C7Y8YACXX_8_7965.sorted.filtered_peak_3270
chr10	111682995	111683458	464	27.29	7.08993	2.90706	4.44719	C7Y8YACXX_8_7965.sorted.filtered_peak_3271
chr10	111693668	111694468	801	15.77	5.07160	2.99244	2.58662	C7Y8YACXX_8_7965.sorted.filtered_peak_3272
chr10	111767321	111768524	1204	41.91	9.48252	2.81421	6.69760	C7Y8YACXX_8_7965.sorted.filtered_peak_3273
chr10	111769853	111770229	377	28.98	3.58632	1.92679	1.29998	C7Y8YACXX_8_7965.sorted.filtered_peak_3274
chr10	111818121	111818386	266	16.12	3.61410	2.36203	1.31015	C7Y8YACXX_8_7965.sorted.filtered_peak_3275
chr10	111827718	111828226	509	24.16	4.98158	2.45200	2.50396	C7Y8YACXX_8_7965.sorted.filtered_peak_3276
chr10	111829428	111829729	302	22.89	3.86271	2.16337	1.51945	C7Y8YACXX_8_7965.sorted.filtered_peak_3277
chr10	111836398	111836892	495	27.60	4.97902	2.32279	2.49644	C7Y8YACXX_8_7965.sorted.filtered_peak_3278
chr10	111846258	111846747	490	21.25	5.51488	2.78769	2.97048	C7Y8YACXX_8_7965.sorted.filtered_peak_3279
chr10	111896882	111897192	311	20.81	6.31573	3.09531	3.71547	C7Y8YACXX_8_7965.sorted.filtered_peak_3280
chr10	111916382	111917132	751	26.92	9.52230	3.61823	6.75836	C7Y8YACXX_8_7965.sorted.filtered_peak_3281
chr10	111968006	111968255	250	35.85	4.12124	1.91938	1.74900	C7Y8YACXX_8_7965.sorted.filtered_peak_3282
chr10	111970769	111971216	448	40.93	5.60893	2.11113	3.08140	C7Y8YACXX_8_7965.sorted.filtered_peak_3283
chr10	111985505	111986606	1102	48.29	11.61103	2.97677	8.70453	C7Y8YACXX_8_7965.sorted.filtered_peak_3284
chr10	112011861	112012110	250	12.00	3.31167	2.47263	1.05756	C7Y8YACXX_8_7965.sorted.filtered_peak_3285
chr10	112064205	112065142	938	37.66	12.34881	3.59132	9.42836	C7Y8YACXX_8_7965.sorted.filtered_peak_3286
chr10	112095396	112095683	288	15.89	5.57009	3.21297	3.02763	C7Y8YACXX_8_7965.sorted.filtered_peak_3287
chr10	112116332	112116647	316	28.93	5.32180	2.37086	2.80324	C7Y8YACXX_8_7965.sorted.filtered_peak_3288
chr10	112155439	112155688	250	16.53	3.53888	2.30923	1.25887	C7Y8YACXX_8_7965.sorted.filtered_peak_3289
chr10	112174113	112174904	792	37.72	11.78936	3.47144	8.90274	C7Y8YACXX_8_7965.sorted.filtered_peak_3290
chr10	112257176	112258105	930	56.12	12.67766	2.77352	9.78020	C7Y8YACXX_8_7965.sorted.filtered_peak_3291
chr10	112263715	112264025	311	33.91	5.59301	2.28470	3.04825	C7Y8YACXX_8_7965.sorted.filtered_peak_3292
chr10	112281926	112282458	533	16.82	4.23146	2.57075	1.83493	C7Y8YACXX_8_7965.sorted.filtered_peak_3293
chr10	112295882	112296353	472	17.09	4.54075	2.66088	2.12548	C7Y8YACXX_8_7965.sorted.filtered_peak_3294
chr10	112326883	112328133	1251	43.49	13.36532	3.43020	10.40831	C7Y8YACXX_8_7965.sorted.filtered_peak_3295
chr10	112411353	112411706	354	13.60	3.71853	2.55640	1.39535	C7Y8YACXX_8_7965.sorted.filtered_peak_3296
chr10	112431709	112432305	597	20.36	5.80234	2.93045	3.25072	C7Y8YACXX_8_7965.sorted.filtered_peak_3297
chr10	112533643	112534551	909	21.73	5.15452	2.61542	2.66742	C7Y8YACXX_8_7965.sorted.filtered_peak_3298
chr10	112562204	112562815	612	18.69	4.11487	2.42136	1.73514	C7Y8YACXX_8_7965.sorted.filtered_peak_3299
chr10	112602863	112603266	404	16.39	4.05364	2.52525	1.67770	C7Y8YACXX_8_7965.sorted.filtered_peak_3300
chr10	112620440	112620927	488	34.13	7.30819	2.63023	4.67186	C7Y8YACXX_8_7965.sorted.filtered_peak_3301
chr10	112624309	112624796	488	38.51	8.01935	2.65754	5.30410	C7Y8YACXX_8_7965.sorted.filtered_peak_3302
chr10	112631024	112631997	974	42.87	8.99508	2.65246	6.24781	C7Y8YACXX_8_7965.sorted.filtered_peak_3303
chr10	112632226	112632722	497	33.46	4.75881	2.09877	2.31152	C7Y8YACXX_8_7965.sorted.filtered_peak_3304
chr10	112678203	112679651	1449	60.82	17.06726	3.34104	13.91513	C7Y8YACXX_8_7965.sorted.filtered_peak_3305
chr10	113943030	113943958	929	32.23	10.44590	3.45112	7.63219	C7Y8YACXX_8_7965.sorted.filtered_peak_3306
chr10	114074726	114075161	436	16.67	4.99808	2.88981	2.51530	C7Y8YACXX_8_7965.sorted.filtered_peak_3307
chr10	114129202	114129778	577	17.71	4.79715	2.72726	2.34272	C7Y8YACXX_8_7965.sorted.filtered_peak_3308
chr10	114135105	114136120	1016	22.28	5.82844	2.78205	3.30166	C7Y8YACXX_8_7965.sorted.filtered_peak_3309
chr10	114149066	114149562	497	19.86	5.08619	2.71334	2.58880	C7Y8YACXX_8_7965.sorted.filtered_peak_3310
chr10	114206415	114207313	899	34.50	11.93229	3.76057	9.02084	C7Y8YACXX_8_7965.sorted.filtered_peak_3311
chr10	115021414	115021793	380	12.81	3.74962	2.62628	1.42089	C7Y8YACXX_8_7965.sorted.filtered_peak_3312
chr10	115141773	115142132	360	16.57	4.29049	2.61051	1.88207	C7Y8YACXX_8_7965.sorted.filtered_peak_3313
chr10	115438991	115440169	1179	28.27	7.44001	2.93027	4.78676	C7Y8YACXX_8_7965.sorted.filtered_peak_3314
chr10	115440515	115440847	333	23.00	4.31077	2.29857	1.90077	C7Y8YACXX_8_7965.sorted.filtered_peak_3315
chr10	115613917	115614765	849	24.02	5.45153	2.58661	2.94368	C7Y8YACXX_8_7965.sorted.filtered_peak_3316
chr10	115720324	115721989	1666	36.01	9.91592	3.06562	7.13885	C7Y8YACXX_8_7965.sorted.filtered_peak_3317
chr10	115855841	115856090	250	18.29	4.52386	2.59548	2.09148	C7Y8YACXX_8_7965.sorted.filtered_peak_3318
chr10	115933463	115934589	1127	35.43	10.84677	3.38242	7.99033	C7Y8YACXX_8_7965.sorted.filtered_peak_3319
chr10	116063701	116064234	534	24.43	6.91634	3.02722	4.28207	C7Y8YACXX_8_7965.sorted.filtered_peak_3320
chr10	116285998	116287072	1075	32.45	10.75809	3.57260	7.91202	C7Y8YACXX_8_7965.sorted.filtered_peak_3321
chr10	116300839	116301530	692	38.62	10.36398	3.14078	7.52949	C7Y8YACXX_8_7965.sorted.filtered_peak_3322
chr10	116303874	116304404	531	32.03	6.81454	2.59671	4.20367	C7Y8YACXX_8_7965.sorted.filtered_peak_3323
chr10	116560923	116561646	724	20.35	5.96565	2.99107	3.39816	C7Y8YACXX_8_7965.sorted.filtered_peak_3324
chr10	116570692	116571179	488	14.41	3.48011	2.39752	1.21243	C7Y8YACXX_8_7965.sorted.filtered_peak_3325
chr10	116581160	116581850	691	33.62	9.30794	3.13509	6.52990	C7Y8YACXX_8_7965.sorted.filtered_peak_3326
chr10	116582492	116582741	250	23.61	4.24072	2.25115	1.85385	C7Y8YACXX_8_7965.sorted.filtered_peak_3327
chr10	116616567	116616948	382	15.46	4.16526	2.62991	1.77387	C7Y8YACXX_8_7965.sorted.filtered_peak_3328
chr10	116697727	116698299	573	26.54	8.19558	3.26050	5.49170	C7Y8YACXX_8_7965.sorted.filtered_peak_3329
chr10	116922461	116922784	324	13.38	4.05764	2.73478	1.67524	C7Y8YACXX_8_7965.sorted.filtered_peak_3330
chr10	118200525	118200815	291	13.28	4.00605	2.71656	1.63289	C7Y8YACXX_8_7965.sorted.filtered_peak_3331
chr10	118547491	118547809	319	16.39	5.20131	3.00136	2.70288	C7Y8YACXX_8_7965.sorted.filtered_peak_3332
chr10	118556513	118556893	381	13.17	3.95031	2.69558	1.58993	C7Y8YACXX_8_7965.sorted.filtered_peak_3333
chr10	118934477	118935575	1099	18.39	5.20732	2.83575	2.71345	C7Y8YACXX_8_7965.sorted.filtered_peak_3334
chr10	118976425	118976712	288	17.04	4.87557	2.81688	2.40669	C7Y8YACXX_8_7965.sorted.filtered_peak_3335
chr10	119133352	119133678	327	26.61	5.43796	2.48859	2.90684	C7Y8YACXX_8_7965.sorted.filtered_peak_3336
chr10	119134644	119135476	833	31.99	8.35192	2.96757	5.64529	C7Y8YACXX_8_7965.sorted.filtered_peak_3337
chr10	119805651	119806663	1013	29.98	8.07227	2.99807	5.37799	C7Y8YACXX_8_7965.sorted.filtered_peak_3338
chr10	120088506	120088904	399	14.51	3.57131	2.43289	1.27625	C7Y8YACXX_8_7965.sorted.filtered_peak_3339
chr10	120101303	120102252	950	27.22	9.19724	3.51010	6.43537	C7Y8YACXX_8_7965.sorted.filtered_peak_3340
chr10	120489298	120489554	257	18.44	4.54744	2.59905	2.10703	C7Y8YACXX_8_7965.sorted.filtered_peak_3341
chr10	120514087	120515000	914	62.05	24.14650	4.45065	20.65695	C7Y8YACXX_8_7965.sorted.filtered_peak_3342
chr10	120523268	120523571	304	14.47	3.46010	2.38527	1.20748	C7Y8YACXX_8_7965.sorted.filtered_peak_3343
chr10	120788714	120789092	379	25.28	5.93476	2.68841	3.36616	C7Y8YACXX_8_7965.sorted.filtered_peak_3344
chr10	120789938	120790361	424	21.98	4.60763	2.43331	2.16622	C7Y8YACXX_8_7965.sorted.filtered_peak_3345
chr10	120839524	120840864	1341	45.10	14.30577	3.67891	11.25711	C7Y8YACXX_8_7965.sorted.filtered_peak_3346
chr10	120850121	120850936	816	22.01	6.92453	3.14896	4.32240	C7Y8YACXX_8_7965.sorted.filtered_peak_3347
chr10	120863039	120863920	882	22.09	6.24008	2.96410	3.65252	C7Y8YACXX_8_7965.sorted.filtered_peak_3348
chr10	120891284	120891719	436	22.36	6.16326	2.92970	3.57451	C7Y8YACXX_8_7965.sorted.filtered_peak_3349
chr10	120924835	120925491	657	34.78	9.52847	3.15475	6.73004	C7Y8YACXX_8_7965.sorted.filtered_peak_3350
chr10	120937804	120938581	778	41.16	15.77534	4.12425	12.69650	C7Y8YACXX_8_7965.sorted.filtered_peak_3351
chr10	120965980	120967785	1806	43.41	7.46437	2.33055	4.83837	C7Y8YACXX_8_7965.sorted.filtered_peak_3352
chr10	121028147	121028895	749	29.62	6.75368	2.70315	4.12864	C7Y8YACXX_8_7965.sorted.filtered_peak_3353
chr10	121030615	121031180	566	26.57	5.72790	2.55414	3.19469	C7Y8YACXX_8_7965.sorted.filtered_peak_3354
chr10	121060846	121061261	416	27.27	4.77118	2.27974	2.30958	C7Y8YACXX_8_7965.sorted.filtered_peak_3355
chr10	121065538	121066355	818	37.79	9.80046	2.99938	7.02088	C7Y8YACXX_8_7965.sorted.filtered_peak_3356
chr10	121073222	121073603	382	21.16	5.31629	2.69540	2.82021	C7Y8YACXX_8_7965.sorted.filtered_peak_3357
chr10	121238225	121238556	332	21.96	5.77613	2.81125	3.22923	C7Y8YACXX_8_7965.sorted.filtered_peak_3358
chr10	121249375	121249843	469	17.67	3.75207	2.33757	1.41919	C7Y8YACXX_8_7965.sorted.filtered_peak_3359
chr10	121261662	121262158	497	23.59	7.47665	3.23476	4.83164	C7Y8YACXX_8_7965.sorted.filtered_peak_3360
chr10	121275891	121276685	795	24.03	6.89014	3.06237	4.24821	C7Y8YACXX_8_7965.sorted.filtered_peak_3361
chr10	121276869	121277637	769	18.56	4.17280	2.44940	1.78212	C7Y8YACXX_8_7965.sorted.filtered_peak_3362
chr10	121301247	121303227	1981	25.72	4.88390	2.35710	2.42257	C7Y8YACXX_8_7965.sorted.filtered_peak_3363
chr10	121355586	121356947	1362	50.22	14.76220	3.30219	11.74244	C7Y8YACXX_8_7965.sorted.filtered_peak_3364
chr10	121402038	121402409	372	19.72	6.29520	3.15986	3.70668	C7Y8YACXX_8_7965.sorted.filtered_peak_3365
chr10	121410464	121411059	596	33.69	8.35310	2.91502	5.62462	C7Y8YACXX_8_7965.sorted.filtered_peak_3366
chr10	121423262	121423765	504	20.60	6.31270	3.09821	3.72052	C7Y8YACXX_8_7965.sorted.filtered_peak_3367
chr10	121446103	121446360	258	18.96	6.20069	3.21155	3.60010	C7Y8YACXX_8_7965.sorted.filtered_peak_3368
chr10	121484829	121486139	1311	40.86	11.68432	3.24579	8.80451	C7Y8YACXX_8_7965.sorted.filtered_peak_3369
chr10	121544232	121544495	264	15.09	4.50813	2.80402	2.07578	C7Y8YACXX_8_7965.sorted.filtered_peak_3370
chr10	121631319	121633117	1799	33.27	7.34831	2.68259	4.68683	C7Y8YACXX_8_7965.sorted.filtered_peak_3371
chr10	121651909	121652725	817	34.84	12.17871	3.64414	9.29606	C7Y8YACXX_8_7965.sorted.filtered_peak_3372
chr10	122610257	122611399	1143	18.21	6.21666	3.21985	3.65731	C7Y8YACXX_8_7965.sorted.filtered_peak_3373
chr10	122708610	122708900	291	15.17	4.73329	2.90247	2.27247	C7Y8YACXX_8_7965.sorted.filtered_peak_3374
chr10	123686942	123688383	1442	28.26	7.80858	3.00094	5.15406	C7Y8YACXX_8_7965.sorted.filtered_peak_3375
chr10	123734008	123735175	1168	24.86	7.93425	3.34033	5.22649	C7Y8YACXX_8_7965.sorted.filtered_peak_3376
chr10	124133800	124135057	1258	27.15	6.65501	2.74525	4.08082	C7Y8YACXX_8_7965.sorted.filtered_peak_3377
chr10	124250878	124251322	445	15.67	3.64857	2.39880	1.34024	C7Y8YACXX_8_7965.sorted.filtered_peak_3378
chr10	124638436	124639765	1330	37.56	10.98084	3.25652	8.13124	C7Y8YACXX_8_7965.sorted.filtered_peak_3379
chr10	124713330	124714380	1051	48.15	16.21343	3.67168	13.12501	C7Y8YACXX_8_7965.sorted.filtered_peak_3380
chr10	124739661	124740432	772	50.34	19.32685	4.35108	16.05964	C7Y8YACXX_8_7965.sorted.filtered_peak_3381
chr10	124767454	124768884	1431	38.05	10.24829	3.09476	7.42174	C7Y8YACXX_8_7965.sorted.filtered_peak_3382
chr10	124892521	124892844	324	18.86	4.89970	2.70384	2.42459	C7Y8YACXX_8_7965.sorted.filtered_peak_3383
chr10	124913464	124914766	1303	62.39	19.16297	3.52236	15.91118	C7Y8YACXX_8_7965.sorted.filtered_peak_3384
chr10	124920087	124920440	354	24.60	6.04464	2.74659	3.47807	C7Y8YACXX_8_7965.sorted.filtered_peak_3385
chr10	125000902	125001399	498	18.27	5.27367	2.87896	2.76778	C7Y8YACXX_8_7965.sorted.filtered_peak_3386
chr10	125920228	125920477	250	12.88	3.69883	2.59810	1.39056	C7Y8YACXX_8_7965.sorted.filtered_peak_3387
chr10	126077548	126078118	571	34.03	10.47127	3.41526	7.62703	C7Y8YACXX_8_7965.sorted.filtered_peak_3388
chr10	126091726	126092076	351	16.08	5.57176	3.17379	3.05409	C7Y8YACXX_8_7965.sorted.filtered_peak_3389
chr10	126106707	126107931	1225	35.94	10.83157	3.22772	8.02318	C7Y8YACXX_8_7965.sorted.filtered_peak_3390
chr10	126150131	126150871	741	38.75	15.50979	4.33984	12.42298	C7Y8YACXX_8_7965.sorted.filtered_peak_3391
chr10	126336332	126336653	322	27.53	5.32755	2.41586	2.81560	C7Y8YACXX_8_7965.sorted.filtered_peak_3392
chr10	126337364	126337621	258	26.63	4.63915	2.26269	2.19914	C7Y8YACXX_8_7965.sorted.filtered_peak_3393
chr10	126377244	126377945	702	36.61	12.36981	3.67996	9.44608	C7Y8YACXX_8_7965.sorted.filtered_peak_3394
chr10	126406858	126407114	257	27.58	5.41932	2.44877	2.88603	C7Y8YACXX_8_7965.sorted.filtered_peak_3395
chr10	126407833	126408343	511	30.24	5.90499	2.47100	3.34080	C7Y8YACXX_8_7965.sorted.filtered_peak_3396
chr10	126411830	126412209	380	22.77	3.84649	2.16102	1.51331	C7Y8YACXX_8_7965.sorted.filtered_peak_3397
chr10	126432484	126433377	894	35.32	7.61168	2.66247	4.94470	C7Y8YACXX_8_7965.sorted.filtered_peak_3398
chr10	126480083	126481014	932	29.69	10.75834	3.76227	7.91563	C7Y8YACXX_8_7965.sorted.filtered_peak_3399
chr10	126490165	126490734	570	19.99	6.91283	3.38605	4.26857	C7Y8YACXX_8_7965.sorted.filtered_peak_3400
chr10	126583348	126583597	250	13.24	3.98322	2.70903	1.61255	C7Y8YACXX_8_7965.sorted.filtered_peak_3401
chr10	126604813	126606322	1510	34.87	9.09188	2.98341	6.35001	C7Y8YACXX_8_7965.sorted.filtered_peak_3402
chr10	127407381	127408715	1335	49.74	19.40357	4.28936	16.14488	C7Y8YACXX_8_7965.sorted.filtered_peak_3403
chr10	127511381	127512317	937	43.40	12.30293	3.28081	9.37872	C7Y8YACXX_8_7965.sorted.filtered_peak_3404
chr10	127574508	127575310	803	34.39	5.13587	2.16949	2.63201	C7Y8YACXX_8_7965.sorted.filtered_peak_3405
chr10	127584525	127585440	916	43.99	4.92910	1.94351	2.45490	C7Y8YACXX_8_7965.sorted.filtered_peak_3406
chr10	127593797	127594477	681	17.58	6.35973	3.38311	3.75814	C7Y8YACXX_8_7965.sorted.filtered_peak_3407
chr10	129809519	129809911	393	18.07	4.63642	2.65130	2.19102	C7Y8YACXX_8_7965.sorted.filtered_peak_3408
chr10	129845589	129847009	1421	27.01	6.52680	2.75540	3.92905	C7Y8YACXX_8_7965.sorted.filtered_peak_3409
chr10	129861342	129861684	343	19.72	4.04256	2.34553	1.67612	C7Y8YACXX_8_7965.sorted.filtered_peak_3410
chr10	129862901	129863392	492	21.63	4.41901	2.38467	2.00664	C7Y8YACXX_8_7965.sorted.filtered_peak_3411
chr10	129924301	129925245	945	32.19	9.40940	3.21130	6.64828	C7Y8YACXX_8_7965.sorted.filtered_peak_3412
chr10	129948360	129948678	319	16.98	4.50348	2.67376	2.06403	C7Y8YACXX_8_7965.sorted.filtered_peak_3413
chr10	129979129	129979381	253	19.85	7.19222	3.54048	4.51330	C7Y8YACXX_8_7965.sorted.filtered_peak_3414
chr10	130010148	130010731	584	25.19	6.05354	2.70581	3.49975	C7Y8YACXX_8_7965.sorted.filtered_peak_3415
chr10	130833876	130834215	340	12.59	3.60725	2.57563	1.31003	C7Y8YACXX_8_7965.sorted.filtered_peak_3416
chr10	131265096	131265692	597	20.33	6.68545	3.25105	4.06709	C7Y8YACXX_8_7965.sorted.filtered_peak_3417
chr10	131907984	131909886	1903	59.86	18.04195	3.45069	14.88297	C7Y8YACXX_8_7965.sorted.filtered_peak_3418
chr10	131925896	131926325	430	16.20	4.02775	2.52560	1.65347	C7Y8YACXX_8_7965.sorted.filtered_peak_3419
chr10	131934253	131935308	1056	25.01	7.56284	3.13752	4.93070	C7Y8YACXX_8_7965.sorted.filtered_peak_3420
chr10	131969445	131969734	290	17.63	6.18445	3.32093	3.58910	C7Y8YACXX_8_7965.sorted.filtered_peak_3421
chr10	131988463	131989061	599	18.63	4.91989	2.72444	2.44689	C7Y8YACXX_8_7965.sorted.filtered_peak_3422
chr10	133786111	133786615	505	18.90	4.84392	2.67868	2.37620	C7Y8YACXX_8_7965.sorted.filtered_peak_3423
chr10	133795417	133796253	837	24.71	5.57503	2.57323	3.07045	C7Y8YACXX_8_7965.sorted.filtered_peak_3424
chr10	134121165	134121991	827	39.05	10.82003	3.22886	7.95640	C7Y8YACXX_8_7965.sorted.filtered_peak_3425
chr10	134144858	134146072	1215	55.32	15.40990	3.18369	12.36042	C7Y8YACXX_8_7965.sorted.filtered_peak_3426
chr10	134260937	134261469	533	21.69	5.02562	2.58365	2.54178	C7Y8YACXX_8_7965.sorted.filtered_peak_3427
chr10	134266582	134267159	578	21.42	4.50137	2.42560	2.06920	C7Y8YACXX_8_7965.sorted.filtered_peak_3428
chr10	134350644	134351418	775	66.53	24.92262	4.33869	21.40099	C7Y8YACXX_8_7965.sorted.filtered_peak_3429
chr10	135072497	135073001	505	26.75	4.24177	2.15338	1.84433	C7Y8YACXX_8_7965.sorted.filtered_peak_3430
chr10	135075025	135075406	382	26.63	3.96961	2.08216	1.61017	C7Y8YACXX_8_7965.sorted.filtered_peak_3431
chr10	135088533	135088839	307	29.64	4.58350	2.16029	2.14343	C7Y8YACXX_8_7965.sorted.filtered_peak_3432
chr10	135091981	135092561	581	29.80	5.15102	2.29331	2.65830	C7Y8YACXX_8_7965.sorted.filtered_peak_3433
chr10	135121282	135121939	658	32.35	5.69633	2.35504	3.13872	C7Y8YACXX_8_7965.sorted.filtered_peak_3434
chr10	135122176	135122881	706	46.43	13.08642	3.36975	10.09711	C7Y8YACXX_8_7965.sorted.filtered_peak_3435
chr10	135132143	135132517	375	12.88	3.78622	2.64021	1.44854	C7Y8YACXX_8_7965.sorted.filtered_peak_3436
chr10	135143337	135143589	253	18.49	4.98992	2.76846	2.49686	C7Y8YACXX_8_7965.sorted.filtered_peak_3437
chr10	135148905	135149401	497	17.24	4.59608	2.68202	2.16153	C7Y8YACXX_8_7965.sorted.filtered_peak_3438
chr10	135186683	135187169	487	31.39	8.24958	3.00457	5.52743	C7Y8YACXX_8_7965.sorted.filtered_peak_3439
chr10	135191851	135192555	705	32.98	7.38324	2.69160	4.73771	C7Y8YACXX_8_7965.sorted.filtered_peak_3440
chr10	135192761	135193331	571	28.92	5.43243	2.37810	2.93317	C7Y8YACXX_8_7965.sorted.filtered_peak_3441
chr10	135202733	135203012	280	26.91	4.22097	2.14315	1.82502	C7Y8YACXX_8_7965.sorted.filtered_peak_3442
chr10	135207397	135208100	704	44.32	11.03713	2.98854	8.17932	C7Y8YACXX_8_7965.sorted.filtered_peak_3443
chr10	135333659	135334321	663	15.96	5.59486	3.21426	3.05615	C7Y8YACXX_8_7965.sorted.filtered_peak_3444
chr10	135500611	135500860	250	18.38	7.24460	3.68612	4.57935	C7Y8YACXX_8_7965.sorted.filtered_peak_3445
chr11	189553	190396	844	30.37	7.02928	2.74105	4.38473	C7Y8YACXX_8_7965.sorted.filtered_peak_3446
chr11	191563	192363	801	30.88	5.89115	2.43873	3.33095	C7Y8YACXX_8_7965.sorted.filtered_peak_3447
chr11	207192	207986	795	75.49	21.43303	3.45582	18.07718	C7Y8YACXX_8_7965.sorted.filtered_peak_3448
chr11	208565	208836	272	40.02	4.06299	1.84471	1.69226	C7Y8YACXX_8_7965.sorted.filtered_peak_3449
chr11	235891	237245	1355	44.14	12.74567	3.39265	9.78038	C7Y8YACXX_8_7965.sorted.filtered_peak_3450
chr11	269200	269793	594	43.00	12.86672	3.44856	9.90715	C7Y8YACXX_8_7965.sorted.filtered_peak_3451
chr11	279943	280327	385	19.13	3.70473	2.25284	1.39621	C7Y8YACXX_8_7965.sorted.filtered_peak_3452
chr11	288845	289139	295	29.08	6.32022	2.62248	3.72227	C7Y8YACXX_8_7965.sorted.filtered_peak_3453
chr11	313754	314296	543	34.21	9.30155	3.16873	6.49360	C7Y8YACXX_8_7965.sorted.filtered_peak_3454
chr11	316003	316278	276	22.42	4.03709	2.23615	1.66196	C7Y8YACXX_8_7965.sorted.filtered_peak_3455
chr11	355262	356459	1198	29.53	7.64154	2.94827	4.95457	C7Y8YACXX_8_7965.sorted.filtered_peak_3456
chr11	406798	407574	777	42.33	10.00014	2.87896	7.18618	C7Y8YACXX_8_7965.sorted.filtered_peak_3457
chr11	414664	415304	641	33.23	7.51547	2.74344	4.83559	C7Y8YACXX_8_7965.sorted.filtered_peak_3458
chr11	448054	448547	494	43.40	10.21695	2.92628	7.37469	C7Y8YACXX_8_7965.sorted.filtered_peak_3459
chr11	449909	450612	704	42.76	9.51012	2.81032	6.70761	C7Y8YACXX_8_7965.sorted.filtered_peak_3460
chr11	456656	456915	260	21.13	5.03389	2.61775	2.54444	C7Y8YACXX_8_7965.sorted.filtered_peak_3461
chr11	506276	507644	1369	65.94	21.02161	3.78372	17.67308	C7Y8YACXX_8_7965.sorted.filtered_peak_3462
chr11	518505	519170	666	32.52	13.73402	4.48251	10.72622	C7Y8YACXX_8_7965.sorted.filtered_peak_3463
chr11	535585	535971	387	44.67	10.25669	2.87006	7.42331	C7Y8YACXX_8_7965.sorted.filtered_peak_3464
chr11	537103	537729	627	37.91	7.39264	2.54366	4.71992	C7Y8YACXX_8_7965.sorted.filtered_peak_3465
chr11	560349	561168	820	43.36	10.33006	2.87703	7.52626	C7Y8YACXX_8_7965.sorted.filtered_peak_3466
chr11	568366	568772	407	40.17	11.75245	3.37964	8.83901	C7Y8YACXX_8_7965.sorted.filtered_peak_3467
chr11	575640	576692	1053	52.20	15.16838	3.27320	12.14597	C7Y8YACXX_8_7965.sorted.filtered_peak_3468
chr11	587957	588310	354	18.69	4.74986	2.65406	2.29325	C7Y8YACXX_8_7965.sorted.filtered_peak_3469
chr11	615581	616201	621	52.19	15.30010	3.50017	12.21718	C7Y8YACXX_8_7965.sorted.filtered_peak_3470
chr11	679743	680029	287	15.04	3.89848	2.54138	1.54750	C7Y8YACXX_8_7965.sorted.filtered_peak_3471
chr11	694920	696187	1268	86.46	26.93167	3.79209	23.30472	C7Y8YACXX_8_7965.sorted.filtered_peak_3472
chr11	737671	738100	430	13.01	3.85600	2.66397	1.50817	C7Y8YACXX_8_7965.sorted.filtered_peak_3473
chr11	747148	748312	1165	24.71	6.84088	2.95329	4.23247	C7Y8YACXX_8_7965.sorted.filtered_peak_3474
chr11	776941	777994	1054	33.93	7.95035	2.76210	5.27534	C7Y8YACXX_8_7965.sorted.filtered_peak_3475
chr11	797518	798604	1087	42.63	7.41292	2.42117	4.73252	C7Y8YACXX_8_7965.sorted.filtered_peak_3476
chr11	805205	805573	369	43.05	5.20491	2.00536	2.70997	C7Y8YACXX_8_7965.sorted.filtered_peak_3477
chr11	809176	810139	964	74.90	21.09241	3.39032	17.75908	C7Y8YACXX_8_7965.sorted.filtered_peak_3478
chr11	819248	820510	1263	43.41	10.38669	2.93878	7.54623	C7Y8YACXX_8_7965.sorted.filtered_peak_3479
chr11	842359	843007	649	40.25	10.29730	3.08415	7.44788	C7Y8YACXX_8_7965.sorted.filtered_peak_3480
chr11	910494	911329	836	34.21	10.39302	3.31592	7.57686	C7Y8YACXX_8_7965.sorted.filtered_peak_3481
chr11	925619	926034	416	32.97	8.28071	2.94038	5.55211	C7Y8YACXX_8_7965.sorted.filtered_peak_3482
chr11	1212943	1213629	687	16.17	5.80196	3.26507	3.25704	C7Y8YACXX_8_7965.sorted.filtered_peak_3483
chr11	1283895	1284370	476	20.76	5.78161	2.89048	3.23447	C7Y8YACXX_8_7965.sorted.filtered_peak_3484
chr11	1330575	1331391	817	67.01	22.39576	3.84148	18.99700	C7Y8YACXX_8_7965.sorted.filtered_peak_3485
chr11	1403852	1404851	1000	18.60	4.36729	2.51425	1.96487	C7Y8YACXX_8_7965.sorted.filtered_peak_3486
chr11	1410577	1411250	674	24.71	7.43681	3.17240	4.76779	C7Y8YACXX_8_7965.sorted.filtered_peak_3487
chr11	1593426	1593837	412	24.09	4.44871	2.29504	2.03366	C7Y8YACXX_8_7965.sorted.filtered_peak_3488
chr11	1595400	1595983	584	21.07	4.18354	2.33369	1.79841	C7Y8YACXX_8_7965.sorted.filtered_peak_3489
chr11	1610419	1610755	337	18.36	7.22744	3.68214	4.56177	C7Y8YACXX_8_7965.sorted.filtered_peak_3490
chr11	1715157	1715766	610	17.92	4.51811	2.61547	2.08463	C7Y8YACXX_8_7965.sorted.filtered_peak_3491
chr11	1784999	1785538	540	32.81	7.42945	2.73963	4.75581	C7Y8YACXX_8_7965.sorted.filtered_peak_3492
chr11	1793233	1793990	758	18.80	4.70691	2.62806	2.25892	C7Y8YACXX_8_7965.sorted.filtered_peak_3493
chr11	1873785	1874452	668	36.49	8.81626	2.84184	6.09619	C7Y8YACXX_8_7965.sorted.filtered_peak_3494
chr11	2253615	2253864	250	12.91	3.80412	2.64665	1.46314	C7Y8YACXX_8_7965.sorted.filtered_peak_3495
chr11	2290258	2290753	496	21.38	4.05413	2.27957	1.68077	C7Y8YACXX_8_7965.sorted.filtered_peak_3496
chr11	2398452	2398713	262	23.91	4.03220	2.18150	1.66806	C7Y8YACXX_8_7965.sorted.filtered_peak_3497
chr11	2421205	2422186	982	82.63	22.95018	3.37027	19.52326	C7Y8YACXX_8_7965.sorted.filtered_peak_3498
chr11	2488581	2488837	257	21.13	5.98634	2.95354	3.40972	C7Y8YACXX_8_7965.sorted.filtered_peak_3499
chr11	2721057	2721647	591	29.96	8.34976	3.11215	5.62292	C7Y8YACXX_8_7965.sorted.filtered_peak_3500
chr11	2906740	2907371	632	33.37	7.64227	2.74241	4.97102	C7Y8YACXX_8_7965.sorted.filtered_peak_3501
chr11	2923244	2923891	648	28.06	7.87654	3.04155	5.20614	C7Y8YACXX_8_7965.sorted.filtered_peak_3502
chr11	3013212	3013891	680	56.65	15.88730	3.35473	12.78019	C7Y8YACXX_8_7965.sorted.filtered_peak_3503
chr11	3035302	3036277	976	24.66	6.47066	2.84226	3.89446	C7Y8YACXX_8_7965.sorted.filtered_peak_3504
chr11	3071173	3071428	256	21.27	4.72829	2.50009	2.28440	C7Y8YACXX_8_7965.sorted.filtered_peak_3505
chr11	3078373	3078963	591	38.55	14.52141	4.05074	11.50585	C7Y8YACXX_8_7965.sorted.filtered_peak_3506
chr11	3400007	3400656	650	29.05	11.53065	3.97031	8.68327	C7Y8YACXX_8_7965.sorted.filtered_peak_3507
chr11	3443620	3444291	672	26.76	13.85691	5.27953	10.83374	C7Y8YACXX_8_7965.sorted.filtered_peak_3508
chr11	3806428	3806969	542	28.09	8.17149	3.14526	5.47630	C7Y8YACXX_8_7965.sorted.filtered_peak_3509
chr11	3818355	3819472	1118	57.48	23.17379	4.33468	19.75289	C7Y8YACXX_8_7965.sorted.filtered_peak_3510
chr11	3829558	3829842	285	20.13	5.23074	2.74908	2.72187	C7Y8YACXX_8_7965.sorted.filtered_peak_3511
chr11	3860481	3860768	288	37.75	5.22048	2.10407	2.72484	C7Y8YACXX_8_7965.sorted.filtered_peak_3512
chr11	3861462	3863105	1644	39.64	6.41916	2.26579	3.84638	C7Y8YACXX_8_7965.sorted.filtered_peak_3513
chr11	3875619	3876877	1259	51.45	11.50469	2.81809	8.62791	C7Y8YACXX_8_7965.sorted.filtered_peak_3514
chr11	3900771	3901112	342	18.90	5.38045	2.87140	2.86771	C7Y8YACXX_8_7965.sorted.filtered_peak_3515
chr11	3941331	3941854	524	15.14	4.79949	2.92411	2.34297	C7Y8YACXX_8_7965.sorted.filtered_peak_3516
chr11	3963515	3964079	565	22.06	4.26486	2.31737	1.87474	C7Y8YACXX_8_7965.sorted.filtered_peak_3517
chr11	3968259	3968855	597	31.20	8.70855	3.12448	5.96063	C7Y8YACXX_8_7965.sorted.filtered_peak_3518
chr11	3990810	3991059	250	14.47	4.49175	2.84543	2.06777	C7Y8YACXX_8_7965.sorted.filtered_peak_3519
chr11	4111597	4111854	258	28.54	4.68265	2.21974	2.22425	C7Y8YACXX_8_7965.sorted.filtered_peak_3520
chr11	4115677	4116266	590	41.92	10.20538	2.95208	7.38443	C7Y8YACXX_8_7965.sorted.filtered_peak_3521
chr11	4208686	4208935	250	17.75	3.94587	2.40921	1.58341	C7Y8YACXX_8_7965.sorted.filtered_peak_3522
chr11	4414446	4415280	835	28.66	11.85593	4.27137	8.93824	C7Y8YACXX_8_7965.sorted.filtered_peak_3523
chr11	4629121	4629711	591	35.17	11.99899	3.73403	9.07717	C7Y8YACXX_8_7965.sorted.filtered_peak_3524
chr11	4658239	4658496	258	15.23	4.74386	2.89611	2.28960	C7Y8YACXX_8_7965.sorted.filtered_peak_3525
chr11	5645810	5646510	701	28.14	10.14264	3.75632	7.31899	C7Y8YACXX_8_7965.sorted.filtered_peak_3526
chr11	5705462	5706492	1031	29.35	9.50883	3.39327	6.75184	C7Y8YACXX_8_7965.sorted.filtered_peak_3527
chr11	5710859	5711191	333	30.48	8.29819	3.07838	5.56904	C7Y8YACXX_8_7965.sorted.filtered_peak_3528
chr11	5829746	5830057	312	13.76	3.89224	2.62923	1.53739	C7Y8YACXX_8_7965.sorted.filtered_peak_3529
chr11	6044354	6044626	273	13.50	3.70950	2.56201	1.38408	C7Y8YACXX_8_7965.sorted.filtered_peak_3530
chr11	6255717	6256757	1041	63.89	24.35751	4.21112	20.88090	C7Y8YACXX_8_7965.sorted.filtered_peak_3531
chr11	6341882	6342346	465	17.22	4.02731	2.46169	1.66325	C7Y8YACXX_8_7965.sorted.filtered_peak_3532
chr11	6411015	6412063	1049	47.08	13.88577	3.40037	10.88881	C7Y8YACXX_8_7965.sorted.filtered_peak_3533
chr11	6423486	6424701	1216	32.14	7.75857	2.77010	5.11566	C7Y8YACXX_8_7965.sorted.filtered_peak_3534
chr11	6439938	6440942	1005	19.25	4.84667	2.64021	2.40436	C7Y8YACXX_8_7965.sorted.filtered_peak_3535
chr11	6494898	6495686	789	25.25	4.69521	2.32825	2.24281	C7Y8YACXX_8_7965.sorted.filtered_peak_3536
chr11	6502246	6502924	679	38.02	9.36814	2.92229	6.59774	C7Y8YACXX_8_7965.sorted.filtered_peak_3537
chr11	6624510	6625595	1086	36.02	7.04031	2.51180	4.40752	C7Y8YACXX_8_7965.sorted.filtered_peak_3538
chr11	6633169	6634128	960	43.97	9.83087	2.80286	7.02552	C7Y8YACXX_8_7965.sorted.filtered_peak_3539
chr11	6640479	6640900	422	37.02	9.42841	2.99476	6.64995	C7Y8YACXX_8_7965.sorted.filtered_peak_3540
chr11	6689075	6689329	255	18.71	5.30325	2.86494	2.78820	C7Y8YACXX_8_7965.sorted.filtered_peak_3541
chr11	6704035	6705011	977	59.81	20.23480	3.81647	16.94147	C7Y8YACXX_8_7965.sorted.filtered_peak_3542
chr11	6766814	6768018	1205	27.66	7.03010	2.82034	4.41826	C7Y8YACXX_8_7965.sorted.filtered_peak_3543
chr11	6778670	6778989	320	18.66	5.88891	3.08131	3.33906	C7Y8YACXX_8_7965.sorted.filtered_peak_3544
chr11	6833677	6833963	287	14.27	4.28572	2.77155	1.88137	C7Y8YACXX_8_7965.sorted.filtered_peak_3545
chr11	7463707	7464090	384	16.81	4.24091	2.57637	1.84262	C7Y8YACXX_8_7965.sorted.filtered_peak_3546
chr11	7533997	7534415	419	18.23	3.46012	2.20309	1.18284	C7Y8YACXX_8_7965.sorted.filtered_peak_3547
chr11	7534726	7535460	735	23.66	6.22913	2.83941	3.65944	C7Y8YACXX_8_7965.sorted.filtered_peak_3548
chr11	7687062	7687387	326	12.61	3.63271	2.58820	1.31625	C7Y8YACXX_8_7965.sorted.filtered_peak_3549
chr11	8008424	8009010	587	49.90	20.38753	4.61668	17.07128	C7Y8YACXX_8_7965.sorted.filtered_peak_3550
chr11	8703803	8704702	900	45.73	13.83430	3.51526	10.81722	C7Y8YACXX_8_7965.sorted.filtered_peak_3551
chr11	8709593	8710958	1366	42.88	10.97506	2.99610	8.14341	C7Y8YACXX_8_7965.sorted.filtered_peak_3552
chr11	8822028	8822280	253	12.07	3.35081	2.48672	1.08910	C7Y8YACXX_8_7965.sorted.filtered_peak_3553
chr11	8932428	8932887	460	25.51	5.51144	2.54995	2.98178	C7Y8YACXX_8_7965.sorted.filtered_peak_3554
chr11	8985406	8986655	1250	31.24	8.71702	3.07381	5.99464	C7Y8YACXX_8_7965.sorted.filtered_peak_3555
chr11	9025454	9025917	464	21.20	4.94297	2.58328	2.46429	C7Y8YACXX_8_7965.sorted.filtered_peak_3556
chr11	9230511	9230960	450	15.41	3.72438	2.44720	1.39983	C7Y8YACXX_8_7965.sorted.filtered_peak_3557
chr11	9271536	9272143	608	26.72	9.15372	3.53452	6.39752	C7Y8YACXX_8_7965.sorted.filtered_peak_3558
chr11	9285535	9286195	661	21.21	5.01450	2.59843	2.53643	C7Y8YACXX_8_7965.sorted.filtered_peak_3559
chr11	9286837	9287176	340	20.59	4.57264	2.48843	2.13490	C7Y8YACXX_8_7965.sorted.filtered_peak_3560
chr11	9302240	9302627	388	16.66	6.08215	3.35943	3.49953	C7Y8YACXX_8_7965.sorted.filtered_peak_3561
chr11	9335775	9336821	1047	48.98	16.97483	3.83690	13.83334	C7Y8YACXX_8_7965.sorted.filtered_peak_3562
chr11	9385601	9386302	702	26.55	9.66189	3.78638	6.84732	C7Y8YACXX_8_7965.sorted.filtered_peak_3563
chr11	9405908	9406675	768	23.01	7.07066	3.16888	4.42640	C7Y8YACXX_8_7965.sorted.filtered_peak_3564
chr11	9414570	9414819	250	14.95	4.33033	2.72786	1.94207	C7Y8YACXX_8_7965.sorted.filtered_peak_3565
chr11	9481658	9483636	1979	57.29	17.11064	3.38445	13.97401	C7Y8YACXX_8_7965.sorted.filtered_peak_3566
chr11	9528330	9528828	499	17.48	5.09021	2.87989	2.58815	C7Y8YACXX_8_7965.sorted.filtered_peak_3567
chr11	9587466	9587974	509	25.73	7.85890	3.26021	5.15215	C7Y8YACXX_8_7965.sorted.filtered_peak_3568
chr11	9594496	9595733	1238	50.62	12.23642	2.91702	9.34517	C7Y8YACXX_8_7965.sorted.filtered_peak_3569
chr11	9622837	9623505	669	30.63	11.28028	3.86565	8.40956	C7Y8YACXX_8_7965.sorted.filtered_peak_3570
chr11	9634959	9636095	1137	28.69	8.59365	3.15135	5.89803	C7Y8YACXX_8_7965.sorted.filtered_peak_3571
chr11	9685086	9685946	861	19.88	6.37852	3.14915	3.79718	C7Y8YACXX_8_7965.sorted.filtered_peak_3572
chr11	9770033	9770553	521	15.89	3.76420	2.43251	1.44724	C7Y8YACXX_8_7965.sorted.filtered_peak_3573
chr11	9779632	9780507	876	29.62	6.72766	2.67677	4.12495	C7Y8YACXX_8_7965.sorted.filtered_peak_3574
chr11	9883689	9884061	373	13.40	3.72929	2.57710	1.40548	C7Y8YACXX_8_7965.sorted.filtered_peak_3575
chr11	10098150	10098592	443	12.17	3.40115	2.50484	1.12967	C7Y8YACXX_8_7965.sorted.filtered_peak_3576
chr11	10329396	10329749	354	21.19	3.82495	2.21138	1.49823	C7Y8YACXX_8_7965.sorted.filtered_peak_3577
chr11	10457721	10458034	314	16.99	4.43236	2.64120	2.00608	C7Y8YACXX_8_7965.sorted.filtered_peak_3578
chr11	10477456	10478014	559	29.30	5.87137	2.48950	3.31677	C7Y8YACXX_8_7965.sorted.filtered_peak_3579
chr11	10480591	10480981	391	28.57	6.58920	2.71948	3.96999	C7Y8YACXX_8_7965.sorted.filtered_peak_3580
chr11	10562239	10563268	1030	29.91	8.89834	3.22329	6.15411	C7Y8YACXX_8_7965.sorted.filtered_peak_3581
chr11	10756984	10757885	902	24.53	8.01772	3.38361	5.31261	C7Y8YACXX_8_7965.sorted.filtered_peak_3582
chr11	10765149	10765555	407	19.24	3.86091	2.30274	1.52717	C7Y8YACXX_8_7965.sorted.filtered_peak_3583
chr11	10772352	10773245	894	40.09	13.57687	3.74286	10.59796	C7Y8YACXX_8_7965.sorted.filtered_peak_3584
chr11	10829829	10831178	1350	53.01	15.73672	3.44465	12.64179	C7Y8YACXX_8_7965.sorted.filtered_peak_3585
chr11	10878852	10880641	1790	43.78	11.40445	2.99361	8.55358	C7Y8YACXX_8_7965.sorted.filtered_peak_3586
chr11	10900239	10900502	264	14.90	4.42211	2.78364	1.99618	C7Y8YACXX_8_7965.sorted.filtered_peak_3587
chr11	11171668	11172078	411	17.08	4.75087	2.76221	2.29298	C7Y8YACXX_8_7965.sorted.filtered_peak_3588
chr11	11193375	11193702	328	16.56	4.98822	2.89977	2.50381	C7Y8YACXX_8_7965.sorted.filtered_peak_3589
chr11	11809346	11809826	481	13.84	4.18124	2.75512	1.79724	C7Y8YACXX_8_7965.sorted.filtered_peak_3590
chr11	11820406	11820843	438	12.47	3.56042	2.56145	1.25998	C7Y8YACXX_8_7965.sorted.filtered_peak_3591
chr11	11863145	11864285	1141	36.14	9.34991	3.03960	6.55779	C7Y8YACXX_8_7965.sorted.filtered_peak_3592
chr11	12108950	12109237	288	20.09	5.38254	2.79627	2.86699	C7Y8YACXX_8_7965.sorted.filtered_peak_3593
chr11	12131516	12132553	1038	25.73	6.59884	2.81143	4.02498	C7Y8YACXX_8_7965.sorted.filtered_peak_3594
chr11	12172303	12172600	298	19.86	5.32993	2.79205	2.82004	C7Y8YACXX_8_7965.sorted.filtered_peak_3595
chr11	12195977	12196440	464	20.35	4.75014	2.56143	2.29197	C7Y8YACXX_8_7965.sorted.filtered_peak_3596
chr11	12245609	12246586	978	27.06	8.02577	3.14744	5.35507	C7Y8YACXX_8_7965.sorted.filtered_peak_3597
chr11	12257854	12258292	439	21.84	5.53108	2.74187	3.00660	C7Y8YACXX_8_7965.sorted.filtered_peak_3598
chr11	12352584	12352919	336	13.51	3.57980	2.49867	1.28842	C7Y8YACXX_8_7965.sorted.filtered_peak_3599
chr11	12695370	12696078	709	25.70	7.80098	3.20629	5.11202	C7Y8YACXX_8_7965.sorted.filtered_peak_3600
chr11	13229681	13230079	399	21.42	5.80158	2.86829	3.24083	C7Y8YACXX_8_7965.sorted.filtered_peak_3601
chr11	13298403	13299692	1290	49.48	14.18801	3.25282	11.20249	C7Y8YACXX_8_7965.sorted.filtered_peak_3602
chr11	13484294	13485348	1055	40.24	14.17524	3.90258	11.14778	C7Y8YACXX_8_7965.sorted.filtered_peak_3603
chr11	13689494	13690811	1318	47.71	15.20922	3.47506	12.18633	C7Y8YACXX_8_7965.sorted.filtered_peak_3604
chr11	13890732	13891117	386	16.05	5.68859	3.24231	3.14086	C7Y8YACXX_8_7965.sorted.filtered_peak_3605
chr11	13945198	13945576	379	17.72	4.57478	2.63352	2.16431	C7Y8YACXX_8_7965.sorted.filtered_peak_3606
chr11	13962084	13962538	455	14.19	4.53082	2.88939	2.09155	C7Y8YACXX_8_7965.sorted.filtered_peak_3607
chr11	14292662	14293142	481	15.54	4.47385	2.75822	2.04717	C7Y8YACXX_8_7965.sorted.filtered_peak_3608
chr11	14341493	14342094	602	26.20	8.22596	3.31887	5.50335	C7Y8YACXX_8_7965.sorted.filtered_peak_3609
chr11	14379924	14380974	1051	19.22	4.81043	2.64550	2.34876	C7Y8YACXX_8_7965.sorted.filtered_peak_3610
chr11	14476668	14476934	267	17.24	6.42306	3.46995	3.80510	C7Y8YACXX_8_7965.sorted.filtered_peak_3611
chr11	14521042	14522188	1147	29.71	8.21652	3.03105	5.52501	C7Y8YACXX_8_7965.sorted.filtered_peak_3612
chr11	14541174	14542427	1254	37.20	12.54593	3.60775	9.62827	C7Y8YACXX_8_7965.sorted.filtered_peak_3613
chr11	14558795	14559044	250	14.03	3.96708	2.64273	1.60196	C7Y8YACXX_8_7965.sorted.filtered_peak_3614
chr11	14576326	14576920	595	29.63	10.55048	3.74894	7.70742	C7Y8YACXX_8_7965.sorted.filtered_peak_3615
chr11	14599822	14600712	891	31.34	12.18843	3.95771	9.29662	C7Y8YACXX_8_7965.sorted.filtered_peak_3616
chr11	14665179	14666712	1534	25.52	4.50486	2.26186	2.07651	C7Y8YACXX_8_7965.sorted.filtered_peak_3617
chr11	14786515	14787174	660	41.27	12.31341	3.39700	9.38729	C7Y8YACXX_8_7965.sorted.filtered_peak_3618
chr11	14912782	14914085	1304	41.82	11.37699	3.19508	8.48323	C7Y8YACXX_8_7965.sorted.filtered_peak_3619
chr11	14926362	14927617	1256	26.21	5.64155	2.55480	3.10350	C7Y8YACXX_8_7965.sorted.filtered_peak_3620
chr11	14929150	14929481	332	22.60	4.10546	2.24941	1.72446	C7Y8YACXX_8_7965.sorted.filtered_peak_3621
chr11	15096109	15096696	588	17.20	3.82578	2.38660	1.50145	C7Y8YACXX_8_7965.sorted.filtered_peak_3622
chr11	15230194	15230689	496	15.77	4.61758	2.79955	2.17792	C7Y8YACXX_8_7965.sorted.filtered_peak_3623
chr11	16759604	16760592	989	41.71	16.14276	4.06407	13.08270	C7Y8YACXX_8_7965.sorted.filtered_peak_3624
chr11	17008034	17008300	267	16.10	4.29798	2.64291	1.89899	C7Y8YACXX_8_7965.sorted.filtered_peak_3625
chr11	17099041	17099891	851	39.59	13.40447	3.65643	10.44446	C7Y8YACXX_8_7965.sorted.filtered_peak_3626
chr11	17229215	17230004	790	28.55	10.08811	3.64792	7.29185	C7Y8YACXX_8_7965.sorted.filtered_peak_3627
chr11	17251714	17252124	411	15.64	5.40733	3.16579	2.87788	C7Y8YACXX_8_7965.sorted.filtered_peak_3628
chr11	17297844	17298924	1081	31.25	9.93715	3.43259	7.12945	C7Y8YACXX_8_7965.sorted.filtered_peak_3629
chr11	17307395	17307798	404	14.57	3.97733	2.60895	1.62069	C7Y8YACXX_8_7965.sorted.filtered_peak_3630
chr11	17374516	17374975	460	19.08	4.62642	2.59014	2.17765	C7Y8YACXX_8_7965.sorted.filtered_peak_3631
chr11	18001396	18001671	276	13.88	3.75029	2.55268	1.43224	C7Y8YACXX_8_7965.sorted.filtered_peak_3632
chr11	18034324	18035333	1010	46.48	14.22077	3.43795	11.23081	C7Y8YACXX_8_7965.sorted.filtered_peak_3633
chr11	18127289	18127794	506	22.54	7.50480	3.40988	4.80849	C7Y8YACXX_8_7965.sorted.filtered_peak_3634
chr11	18343277	18344282	1006	63.91	21.79816	3.90953	18.43633	C7Y8YACXX_8_7965.sorted.filtered_peak_3635
chr11	18404863	18405374	512	21.85	5.78076	2.82778	3.22777	C7Y8YACXX_8_7965.sorted.filtered_peak_3636
chr11	18415798	18416917	1120	52.04	10.46138	2.66245	7.62608	C7Y8YACXX_8_7965.sorted.filtered_peak_3637
chr11	18417277	18418162	886	64.32	17.16445	3.23850	14.00183	C7Y8YACXX_8_7965.sorted.filtered_peak_3638
chr11	18432274	18432546	273	17.07	5.47545	3.07174	2.94035	C7Y8YACXX_8_7965.sorted.filtered_peak_3639
chr11	18434025	18434274	250	15.90	4.82378	2.87555	2.37025	C7Y8YACXX_8_7965.sorted.filtered_peak_3640
chr11	18547980	18549047	1068	47.82	17.79198	4.06133	14.62021	C7Y8YACXX_8_7965.sorted.filtered_peak_3641
chr11	18609356	18609853	498	27.71	6.77518	2.78538	4.16214	C7Y8YACXX_8_7965.sorted.filtered_peak_3642
chr11	18610136	18610577	442	26.85	6.03503	2.65026	3.44900	C7Y8YACXX_8_7965.sorted.filtered_peak_3643
chr11	18639514	18639910	397	19.44	6.21058	3.16121	3.62017	C7Y8YACXX_8_7965.sorted.filtered_peak_3644
chr11	18655118	18656727	1610	43.24	13.75553	3.50903	10.78215	C7Y8YACXX_8_7965.sorted.filtered_peak_3645
chr11	18672677	18673041	365	12.89	3.78974	2.64156	1.45142	C7Y8YACXX_8_7965.sorted.filtered_peak_3646
chr11	18719933	18720426	494	25.40	6.91955	2.99663	4.26685	C7Y8YACXX_8_7965.sorted.filtered_peak_3647
chr11	18742665	18743147	483	17.17	3.95587	2.43856	1.59712	C7Y8YACXX_8_7965.sorted.filtered_peak_3648
chr11	19082239	19082516	278	12.48	3.56626	2.56345	1.26497	C7Y8YACXX_8_7965.sorted.filtered_peak_3649
chr11	19138369	19139103	735	28.05	9.53127	3.51482	6.75763	C7Y8YACXX_8_7965.sorted.filtered_peak_3650
chr11	19262324	19262954	631	33.49	9.15411	3.07375	6.40828	C7Y8YACXX_8_7965.sorted.filtered_peak_3651
chr11	19296803	19297084	282	12.20	3.41584	2.51001	1.14183	C7Y8YACXX_8_7965.sorted.filtered_peak_3652
chr11	19733917	19734858	942	25.57	7.34868	3.05235	4.71004	C7Y8YACXX_8_7965.sorted.filtered_peak_3653
chr11	19745187	19745819	633	18.05	4.05099	2.42987	1.68129	C7Y8YACXX_8_7965.sorted.filtered_peak_3654
chr11	20408582	20409863	1282	62.79	21.32524	3.93934	17.97269	C7Y8YACXX_8_7965.sorted.filtered_peak_3655
chr11	22646457	22647633	1177	36.16	12.01393	3.57439	9.11600	C7Y8YACXX_8_7965.sorted.filtered_peak_3656
chr11	22850859	22851700	842	36.75	12.80131	3.83586	9.83255	C7Y8YACXX_8_7965.sorted.filtered_peak_3657
chr11	27384377	27385020	644	32.87	11.71214	3.84787	8.79607	C7Y8YACXX_8_7965.sorted.filtered_peak_3658
chr11	27527758	27528725	968	30.77	9.80281	3.42886	7.00902	C7Y8YACXX_8_7965.sorted.filtered_peak_3659
chr11	28128991	28130064	1074	46.39	12.85799	3.18198	9.93432	C7Y8YACXX_8_7965.sorted.filtered_peak_3660
chr11	30344343	30345038	696	37.13	12.22771	3.64316	9.29568	C7Y8YACXX_8_7965.sorted.filtered_peak_3661
chr11	31390901	31391718	818	31.05	11.21258	3.79387	8.33902	C7Y8YACXX_8_7965.sorted.filtered_peak_3662
chr11	31530824	31531673	850	36.16	12.46383	3.77236	9.52054	C7Y8YACXX_8_7965.sorted.filtered_peak_3663
chr11	32197790	32198039	250	18.07	5.42183	2.94665	2.91422	C7Y8YACXX_8_7965.sorted.filtered_peak_3664
chr11	32442362	32442852	491	20.86	6.49016	3.13400	3.90026	C7Y8YACXX_8_7965.sorted.filtered_peak_3665
chr11	32604970	32605825	856	32.37	10.35517	3.37725	7.55898	C7Y8YACXX_8_7965.sorted.filtered_peak_3666
chr11	32851028	32851573	546	21.28	7.01205	3.27874	4.38380	C7Y8YACXX_8_7965.sorted.filtered_peak_3667
chr11	32913774	32914706	933	27.21	6.49885	2.74477	3.89435	C7Y8YACXX_8_7965.sorted.filtered_peak_3668
chr11	32915429	32915703	275	21.49	3.59675	2.12754	1.29745	C7Y8YACXX_8_7965.sorted.filtered_peak_3669
chr11	33033230	33033514	285	15.82	4.24541	2.64305	1.84265	C7Y8YACXX_8_7965.sorted.filtered_peak_3670
chr11	33060678	33061638	961	27.71	8.24903	3.21691	5.53135	C7Y8YACXX_8_7965.sorted.filtered_peak_3671
chr11	33182750	33183470	721	33.68	10.45641	3.41842	7.62650	C7Y8YACXX_8_7965.sorted.filtered_peak_3672
chr11	33278479	33279446	968	36.00	8.70060	2.91022	5.94030	C7Y8YACXX_8_7965.sorted.filtered_peak_3673
chr11	33279691	33280472	782	33.10	7.24425	2.67605	4.58306	C7Y8YACXX_8_7965.sorted.filtered_peak_3674
chr11	33722007	33722856	850	41.41	14.46757	3.88014	11.43479	C7Y8YACXX_8_7965.sorted.filtered_peak_3675
chr11	33743645	33744741	1097	16.80	4.75219	2.78125	2.29938	C7Y8YACXX_8_7965.sorted.filtered_peak_3676
chr11	33756896	33757145	250	23.66	5.52284	2.64196	2.99164	C7Y8YACXX_8_7965.sorted.filtered_peak_3677
chr11	33757434	33758424	991	25.35	6.37747	2.80874	3.78214	C7Y8YACXX_8_7965.sorted.filtered_peak_3678
chr11	33795334	33796512	1179	25.55	6.20499	2.73975	3.63018	C7Y8YACXX_8_7965.sorted.filtered_peak_3679
chr11	33915245	33915824	580	19.67	6.86311	3.38419	4.23393	C7Y8YACXX_8_7965.sorted.filtered_peak_3680
chr11	34018680	34018932	253	16.75	6.09636	3.37553	3.50207	C7Y8YACXX_8_7965.sorted.filtered_peak_3681
chr11	34072922	34074563	1642	46.51	11.07405	2.96577	8.18988	C7Y8YACXX_8_7965.sorted.filtered_peak_3682
chr11	34074740	34075137	398	31.73	4.28203	2.03259	1.88618	C7Y8YACXX_8_7965.sorted.filtered_peak_3683
chr11	34126670	34127632	963	50.85	14.01784	3.22441	11.01508	C7Y8YACXX_8_7965.sorted.filtered_peak_3684
chr11	34183399	34183668	270	18.55	4.07014	2.41187	1.69438	C7Y8YACXX_8_7965.sorted.filtered_peak_3685
chr11	34220026	34220432	407	21.48	5.69283	2.82402	3.14341	C7Y8YACXX_8_7965.sorted.filtered_peak_3686
chr11	34255643	34256241	599	22.10	4.59980	2.42787	2.15684	C7Y8YACXX_8_7965.sorted.filtered_peak_3687
chr11	34270033	34270351	319	28.46	5.75680	2.48914	3.21120	C7Y8YACXX_8_7965.sorted.filtered_peak_3688
chr11	34272558	34272986	429	20.43	3.60738	2.16939	1.30416	C7Y8YACXX_8_7965.sorted.filtered_peak_3689
chr11	34360790	34361054	265	18.46	4.47961	2.56572	2.05914	C7Y8YACXX_8_7965.sorted.filtered_peak_3690
chr11	34379282	34380210	929	43.05	9.38180	2.72297	6.61185	C7Y8YACXX_8_7965.sorted.filtered_peak_3691
chr11	34460066	34461086	1021	38.20	13.66833	3.85301	10.68865	C7Y8YACXX_8_7965.sorted.filtered_peak_3692
chr11	34672093	34672395	303	21.12	6.23987	3.04644	3.64239	C7Y8YACXX_8_7965.sorted.filtered_peak_3693
chr11	34937490	34938671	1182	35.11	10.40766	3.26003	7.59667	C7Y8YACXX_8_7965.sorted.filtered_peak_3694
chr11	35010207	35010649	443	16.06	4.66289	2.80228	2.20954	C7Y8YACXX_8_7965.sorted.filtered_peak_3695
chr11	35061720	35062145	426	32.66	8.94668	3.11421	6.18861	C7Y8YACXX_8_7965.sorted.filtered_peak_3696
chr11	35066773	35067247	475	32.16	8.26804	2.96642	5.54986	C7Y8YACXX_8_7965.sorted.filtered_peak_3697
chr11	35068852	35069345	494	22.71	4.60132	2.38944	2.17499	C7Y8YACXX_8_7965.sorted.filtered_peak_3698
chr11	35088601	35089048	448	16.57	4.48944	2.68830	2.06636	C7Y8YACXX_8_7965.sorted.filtered_peak_3699
chr11	35099189	35099918	730	32.32	7.63830	2.81048	4.95307	C7Y8YACXX_8_7965.sorted.filtered_peak_3700
chr11	35104066	35105356	1291	30.24	5.94858	2.43200	3.41927	C7Y8YACXX_8_7965.sorted.filtered_peak_3701
chr11	35143832	35144176	345	28.30	9.51224	3.56311	6.71710	C7Y8YACXX_8_7965.sorted.filtered_peak_3702
chr11	35147601	35147977	377	19.96	5.44288	2.83829	2.90858	C7Y8YACXX_8_7965.sorted.filtered_peak_3703
chr11	35160579	35161194	616	25.28	4.43989	2.25565	2.01532	C7Y8YACXX_8_7965.sorted.filtered_peak_3704
chr11	35165710	35166138	429	26.34	3.94032	2.08296	1.58708	C7Y8YACXX_8_7965.sorted.filtered_peak_3705
chr11	35187050	35188262	1213	45.26	9.68527	2.69643	6.90341	C7Y8YACXX_8_7965.sorted.filtered_peak_3706
chr11	35198890	35199441	552	24.96	5.34603	2.52788	2.83494	C7Y8YACXX_8_7965.sorted.filtered_peak_3707
chr11	35257133	35257794	662	19.14	4.27221	2.44410	1.89560	C7Y8YACXX_8_7965.sorted.filtered_peak_3708
chr11	35268917	35269421	505	16.36	4.53456	2.72070	2.11016	C7Y8YACXX_8_7965.sorted.filtered_peak_3709
chr11	35293811	35294418	608	19.91	6.19756	3.08277	3.62792	C7Y8YACXX_8_7965.sorted.filtered_peak_3710
chr11	35352585	35352902	318	18.20	5.67156	3.05011	3.12386	C7Y8YACXX_8_7965.sorted.filtered_peak_3711
chr11	35684143	35684822	680	20.66	5.93857	2.97100	3.36426	C7Y8YACXX_8_7965.sorted.filtered_peak_3712
chr11	36310621	36311441	821	28.31	8.75909	3.23975	6.05628	C7Y8YACXX_8_7965.sorted.filtered_peak_3713
chr11	36374533	36375092	560	24.54	8.49999	3.53611	5.76639	C7Y8YACXX_8_7965.sorted.filtered_peak_3714
chr11	36375513	36375764	252	16.19	3.79816	2.43185	1.47217	C7Y8YACXX_8_7965.sorted.filtered_peak_3715
chr11	36396947	36397200	254	22.99	4.18733	2.25698	1.80425	C7Y8YACXX_8_7965.sorted.filtered_peak_3716
chr11	36398601	36398850	250	22.25	3.39602	2.04021	1.13434	C7Y8YACXX_8_7965.sorted.filtered_peak_3717
chr11	36399075	36399881	807	24.68	4.38286	2.25672	1.97060	C7Y8YACXX_8_7965.sorted.filtered_peak_3718
chr11	36406700	36407170	471	27.56	7.24527	2.94679	4.58232	C7Y8YACXX_8_7965.sorted.filtered_peak_3719
chr11	36432761	36433062	302	20.40	4.53854	2.48274	2.10901	C7Y8YACXX_8_7965.sorted.filtered_peak_3720
chr11	36442554	36443099	546	33.77	10.06595	3.31609	7.25370	C7Y8YACXX_8_7965.sorted.filtered_peak_3721
chr11	36530613	36530965	353	19.10	3.32356	2.11988	1.08671	C7Y8YACXX_8_7965.sorted.filtered_peak_3722
chr11	36531283	36532131	849	30.80	9.01313	3.24137	6.24928	C7Y8YACXX_8_7965.sorted.filtered_peak_3723
chr11	36580382	36580632	251	13.87	4.33351	2.82895	1.91124	C7Y8YACXX_8_7965.sorted.filtered_peak_3724
chr11	36706575	36706918	344	13.65	4.11837	2.73698	1.75137	C7Y8YACXX_8_7965.sorted.filtered_peak_3725
chr11	43333302	43333996	695	33.65	11.41382	3.67910	8.51983	C7Y8YACXX_8_7965.sorted.filtered_peak_3726
chr11	43380112	43381426	1315	35.27	9.03550	2.93684	6.30190	C7Y8YACXX_8_7965.sorted.filtered_peak_3727
chr11	43665399	43666252	854	24.56	9.09435	3.70802	6.33883	C7Y8YACXX_8_7965.sorted.filtered_peak_3728
chr11	43701875	43702733	859	45.28	19.43071	4.74722	16.15979	C7Y8YACXX_8_7965.sorted.filtered_peak_3729
chr11	43890416	43891157	742	20.73	6.51874	3.17085	3.90759	C7Y8YACXX_8_7965.sorted.filtered_peak_3730
chr11	43901996	43902733	738	23.53	7.11485	3.17938	4.45146	C7Y8YACXX_8_7965.sorted.filtered_peak_3731
chr11	43911303	43911886	584	12.50	3.57673	2.56503	1.28028	C7Y8YACXX_8_7965.sorted.filtered_peak_3732
chr11	44087550	44088366	817	22.26	6.22848	2.93979	3.65086	C7Y8YACXX_8_7965.sorted.filtered_peak_3733
chr11	44116961	44117494	534	25.21	7.57991	3.17475	4.91026	C7Y8YACXX_8_7965.sorted.filtered_peak_3734
chr11	44586529	44587365	837	50.37	10.86331	2.75608	8.02225	C7Y8YACXX_8_7965.sorted.filtered_peak_3735
chr11	44596072	44596387	316	22.56	4.70607	2.43852	2.25324	C7Y8YACXX_8_7965.sorted.filtered_peak_3736
chr11	44618161	44618914	754	28.77	6.24495	2.60589	3.66140	C7Y8YACXX_8_7965.sorted.filtered_peak_3737
chr11	44702663	44703315	653	19.92	6.28188	3.13403	3.69784	C7Y8YACXX_8_7965.sorted.filtered_peak_3738
chr11	44883724	44884192	469	30.08	9.40017	3.35754	6.63275	C7Y8YACXX_8_7965.sorted.filtered_peak_3739
chr11	45101635	45102100	466	16.24	3.79898	2.42892	1.47345	C7Y8YACXX_8_7965.sorted.filtered_peak_3740
chr11	45124382	45124786	405	20.52	5.64527	2.86328	3.10749	C7Y8YACXX_8_7965.sorted.filtered_peak_3741
chr11	45168295	45169139	845	32.05	8.32730	2.94304	5.63216	C7Y8YACXX_8_7965.sorted.filtered_peak_3742
chr11	45361722	45361997	276	18.66	5.64137	3.00722	3.09145	C7Y8YACXX_8_7965.sorted.filtered_peak_3743
chr11	45376847	45377343	497	17.46	5.26575	2.93570	2.76320	C7Y8YACXX_8_7965.sorted.filtered_peak_3744
chr11	45792867	45793819	953	22.54	6.24505	2.93337	3.65918	C7Y8YACXX_8_7965.sorted.filtered_peak_3745
chr11	45825950	45827171	1222	29.82	6.96935	2.68851	4.37256	C7Y8YACXX_8_7965.sorted.filtered_peak_3746
chr11	45855905	45856396	492	17.48	6.63255	3.51535	4.01055	C7Y8YACXX_8_7965.sorted.filtered_peak_3747
chr11	45864748	45865041	294	25.11	4.06950	2.15491	1.69523	C7Y8YACXX_8_7965.sorted.filtered_peak_3748
chr11	45868577	45869572	996	40.17	11.09480	3.16409	8.23735	C7Y8YACXX_8_7965.sorted.filtered_peak_3749
chr11	45906946	45907399	454	19.93	4.70450	2.55854	2.26437	C7Y8YACXX_8_7965.sorted.filtered_peak_3750
chr11	45921275	45921577	303	17.45	3.97346	2.43165	1.61722	C7Y8YACXX_8_7965.sorted.filtered_peak_3751
chr11	45939301	45940500	1200	50.68	13.39081	3.05484	10.45026	C7Y8YACXX_8_7965.sorted.filtered_peak_3752
chr11	46141251	46141697	447	35.32	4.53434	2.01878	2.09802	C7Y8YACXX_8_7965.sorted.filtered_peak_3753
chr11	46142448	46143854	1407	44.22	8.39414	2.53371	5.67361	C7Y8YACXX_8_7965.sorted.filtered_peak_3754
chr11	46148747	46149181	435	26.14	6.92057	2.93827	4.27804	C7Y8YACXX_8_7965.sorted.filtered_peak_3755
chr11	46231785	46232094	310	15.73	5.17140	3.04131	2.67734	C7Y8YACXX_8_7965.sorted.filtered_peak_3756
chr11	46260515	46260987	473	24.87	4.72266	2.35315	2.26274	C7Y8YACXX_8_7965.sorted.filtered_peak_3757
chr11	46264698	46265230	533	28.86	7.70070	2.98542	5.02235	C7Y8YACXX_8_7965.sorted.filtered_peak_3758
chr11	46368557	46369121	565	40.01	8.98770	2.75914	6.24970	C7Y8YACXX_8_7965.sorted.filtered_peak_3759
chr11	46383004	46383511	508	20.62	3.97129	2.28245	1.61685	C7Y8YACXX_8_7965.sorted.filtered_peak_3760
chr11	46569809	46570058	250	14.00	4.33412	2.81765	1.92376	C7Y8YACXX_8_7965.sorted.filtered_peak_3761
chr11	46581923	46582527	605	18.67	4.83784	2.69419	2.36424	C7Y8YACXX_8_7965.sorted.filtered_peak_3762
chr11	46592447	46592871	425	12.22	3.42801	2.51451	1.15131	C7Y8YACXX_8_7965.sorted.filtered_peak_3763
chr11	46615253	46615775	523	25.29	8.84910	3.63906	6.07287	C7Y8YACXX_8_7965.sorted.filtered_peak_3764
chr11	46638418	46639602	1185	39.90	12.32461	3.47433	9.39762	C7Y8YACXX_8_7965.sorted.filtered_peak_3765
chr11	46653799	46654153	355	13.57	4.17307	2.77093	1.78048	C7Y8YACXX_8_7965.sorted.filtered_peak_3766
chr11	46692589	46692910	322	26.20	7.36859	3.06661	4.69586	C7Y8YACXX_8_7965.sorted.filtered_peak_3767
chr11	46721739	46723066	1328	50.30	12.35628	2.96646	9.44427	C7Y8YACXX_8_7965.sorted.filtered_peak_3768
chr11	46847879	46848678	800	16.22	4.60331	2.75466	2.16779	C7Y8YACXX_8_7965.sorted.filtered_peak_3769
chr11	46867314	46868328	1015	33.05	11.25971	3.54642	8.43006	C7Y8YACXX_8_7965.sorted.filtered_peak_3770
chr11	46958032	46958427	396	26.01	11.08053	4.28162	8.20959	C7Y8YACXX_8_7965.sorted.filtered_peak_3771
chr11	47198115	47199216	1102	48.14	13.23141	3.27929	10.24779	C7Y8YACXX_8_7965.sorted.filtered_peak_3772
chr11	47235809	47236975	1167	38.60	12.74594	3.63540	9.80554	C7Y8YACXX_8_7965.sorted.filtered_peak_3773
chr11	47269995	47270806	812	23.82	7.32603	3.16863	4.68351	C7Y8YACXX_8_7965.sorted.filtered_peak_3774
chr11	47290466	47291880	1415	46.06	10.10540	2.82760	7.25808	C7Y8YACXX_8_7965.sorted.filtered_peak_3775
chr11	47421840	47422089	250	17.64	3.51340	2.24696	1.24764	C7Y8YACXX_8_7965.sorted.filtered_peak_3776
chr11	47429467	47430355	889	46.95	11.64366	3.04937	8.74011	C7Y8YACXX_8_7965.sorted.filtered_peak_3777
chr11	47447636	47448513	878	46.33	15.60956	3.87095	12.50717	C7Y8YACXX_8_7965.sorted.filtered_peak_3778
chr11	47545590	47545948	359	19.81	5.22165	2.75567	2.72010	C7Y8YACXX_8_7965.sorted.filtered_peak_3779
chr11	47573967	47575155	1189	41.19	12.00934	3.33729	9.09091	C7Y8YACXX_8_7965.sorted.filtered_peak_3780
chr11	47586700	47587453	754	16.14	4.15221	2.57981	1.76654	C7Y8YACXX_8_7965.sorted.filtered_peak_3781
chr11	47600131	47600995	865	31.99	9.28942	3.23131	6.51833	C7Y8YACXX_8_7965.sorted.filtered_peak_3782
chr11	47663513	47664554	1042	55.64	19.51547	3.96424	16.25311	C7Y8YACXX_8_7965.sorted.filtered_peak_3783
chr11	47736570	47737223	654	20.65	7.06273	3.33106	4.44541	C7Y8YACXX_8_7965.sorted.filtered_peak_3784
chr11	47787956	47789383	1428	53.21	17.67843	3.67380	14.49414	C7Y8YACXX_8_7965.sorted.filtered_peak_3785
chr11	47869350	47870335	986	30.96	8.89393	3.21829	6.12356	C7Y8YACXX_8_7965.sorted.filtered_peak_3786
chr11	47884744	47885676	933	19.08	6.06930	3.08753	3.52789	C7Y8YACXX_8_7965.sorted.filtered_peak_3787
chr11	47945939	47946222	284	13.45	4.09631	2.74372	1.72082	C7Y8YACXX_8_7965.sorted.filtered_peak_3788
chr11	47956092	47956367	276	19.10	7.72674	3.82266	5.02540	C7Y8YACXX_8_7965.sorted.filtered_peak_3789
chr11	48002236	48002931	696	22.71	4.45360	2.35093	2.03626	C7Y8YACXX_8_7965.sorted.filtered_peak_3790
chr11	48023079	48023642	564	46.71	13.77351	3.46254	10.76392	C7Y8YACXX_8_7965.sorted.filtered_peak_3791
chr11	48033350	48033964	615	25.98	5.37071	2.48579	2.85684	C7Y8YACXX_8_7965.sorted.filtered_peak_3792
chr11	48041436	48041963	528	22.11	4.15845	2.28472	1.77402	C7Y8YACXX_8_7965.sorted.filtered_peak_3793
chr11	48076781	48078033	1253	28.00	6.99540	2.82957	4.36947	C7Y8YACXX_8_7965.sorted.filtered_peak_3794
chr11	48131373	48131761	389	18.39	5.19271	2.83988	2.69679	C7Y8YACXX_8_7965.sorted.filtered_peak_3795
chr11	48346817	48347351	535	16.61	3.56898	2.31703	1.27847	C7Y8YACXX_8_7965.sorted.filtered_peak_3796
chr11	57092154	57092930	777	40.06	11.24872	3.24955	8.37094	C7Y8YACXX_8_7965.sorted.filtered_peak_3797
chr11	57102822	57103562	741	24.28	5.66815	2.63477	3.14652	C7Y8YACXX_8_7965.sorted.filtered_peak_3798
chr11	57192253	57192886	634	23.51	4.66631	2.38463	2.22478	C7Y8YACXX_8_7965.sorted.filtered_peak_3799
chr11	57282077	57282694	618	16.31	4.14660	2.56546	1.76062	C7Y8YACXX_8_7965.sorted.filtered_peak_3800
chr11	57297917	57298871	955	47.35	15.51087	3.57800	12.46252	C7Y8YACXX_8_7965.sorted.filtered_peak_3801
chr11	57333567	57334249	683	24.12	5.17872	2.52179	2.67007	C7Y8YACXX_8_7965.sorted.filtered_peak_3802
chr11	57335100	57336017	918	25.38	6.16964	2.75120	3.58089	C7Y8YACXX_8_7965.sorted.filtered_peak_3803
chr11	57417253	57417677	425	24.21	6.45455	2.90015	3.85522	C7Y8YACXX_8_7965.sorted.filtered_peak_3804
chr11	57424677	57425715	1039	46.93	16.26995	3.73977	13.17227	C7Y8YACXX_8_7965.sorted.filtered_peak_3805
chr11	57434263	57436294	2032	65.58	16.60281	3.08782	13.47633	C7Y8YACXX_8_7965.sorted.filtered_peak_3806
chr11	57479191	57480644	1454	48.19	15.28468	3.51666	12.24016	C7Y8YACXX_8_7965.sorted.filtered_peak_3807
chr11	57508641	57509608	968	37.88	10.19900	3.15035	7.35998	C7Y8YACXX_8_7965.sorted.filtered_peak_3808
chr11	57559481	57560077	597	33.33	11.27412	3.62277	8.41259	C7Y8YACXX_8_7965.sorted.filtered_peak_3809
chr11	57568004	57568744	741	16.57	4.68696	2.76467	2.24617	C7Y8YACXX_8_7965.sorted.filtered_peak_3810
chr11	58292144	58293087	944	20.32	5.54017	2.83899	3.00976	C7Y8YACXX_8_7965.sorted.filtered_peak_3811
chr11	58335508	58335757	250	17.00	5.10257	2.91053	2.60678	C7Y8YACXX_8_7965.sorted.filtered_peak_3812
chr11	58345122	58346886	1765	84.89	18.87039	2.90295	15.64163	C7Y8YACXX_8_7965.sorted.filtered_peak_3813
chr11	58443071	58443320	250	14.65	4.80986	2.97728	2.34381	C7Y8YACXX_8_7965.sorted.filtered_peak_3814
chr11	58869797	58870074	278	16.84	6.17144	3.39354	3.57546	C7Y8YACXX_8_7965.sorted.filtered_peak_3815
chr11	58874163	58874412	250	14.53	3.44954	2.37776	1.19336	C7Y8YACXX_8_7965.sorted.filtered_peak_3816
chr11	58903352	58903719	368	16.26	4.78717	2.84342	2.31649	C7Y8YACXX_8_7965.sorted.filtered_peak_3817
chr11	58909700	58910802	1103	43.66	12.34986	3.29916	9.42575	C7Y8YACXX_8_7965.sorted.filtered_peak_3818
chr11	58911990	58912403	414	30.51	5.50985	2.35341	2.98815	C7Y8YACXX_8_7965.sorted.filtered_peak_3819
chr11	58919911	58920292	382	15.55	3.95841	2.53191	1.61470	C7Y8YACXX_8_7965.sorted.filtered_peak_3820
chr11	58938984	58939748	765	21.65	5.32306	2.68517	2.81121	C7Y8YACXX_8_7965.sorted.filtered_peak_3821
chr11	59015087	59015466	380	14.23	3.74613	2.52956	1.42207	C7Y8YACXX_8_7965.sorted.filtered_peak_3822
chr11	59052053	59052454	402	13.88	3.67596	2.51962	1.37275	C7Y8YACXX_8_7965.sorted.filtered_peak_3823
chr11	59278409	59278842	434	15.89	5.59443	3.20507	3.06811	C7Y8YACXX_8_7965.sorted.filtered_peak_3824
chr11	59317828	59319012	1185	22.93	5.11763	2.55041	2.62799	C7Y8YACXX_8_7965.sorted.filtered_peak_3825
chr11	59327848	59328676	829	27.66	6.41883	2.70920	3.81464	C7Y8YACXX_8_7965.sorted.filtered_peak_3826
chr11	59333456	59333927	472	21.36	6.52588	3.11126	3.92477	C7Y8YACXX_8_7965.sorted.filtered_peak_3827
chr11	59383008	59384069	1062	83.12	31.74376	4.60362	27.88791	C7Y8YACXX_8_7965.sorted.filtered_peak_3828
chr11	59435981	59437375	1395	49.10	14.53858	3.40801	11.50182	C7Y8YACXX_8_7965.sorted.filtered_peak_3829
chr11	59521536	59522185	650	19.57	3.93783	2.31457	1.59349	C7Y8YACXX_8_7965.sorted.filtered_peak_3830
chr11	59522614	59522899	286	19.33	3.60573	2.21122	1.29928	C7Y8YACXX_8_7965.sorted.filtered_peak_3831
chr11	59534106	59534826	721	17.86	4.73359	2.70081	2.27761	C7Y8YACXX_8_7965.sorted.filtered_peak_3832
chr11	59577773	59578465	693	26.02	8.46373	3.45489	5.70707	C7Y8YACXX_8_7965.sorted.filtered_peak_3833
chr11	60253481	60253730	250	14.26	4.56538	2.90173	2.12107	C7Y8YACXX_8_7965.sorted.filtered_peak_3834
chr11	60609135	60610008	874	47.25	13.37856	3.28137	10.40853	C7Y8YACXX_8_7965.sorted.filtered_peak_3835
chr11	60655030	60655396	367	12.48	3.56715	2.56460	1.26342	C7Y8YACXX_8_7965.sorted.filtered_peak_3836
chr11	60673727	60674522	796	50.91	14.69502	3.35499	11.67383	C7Y8YACXX_8_7965.sorted.filtered_peak_3837
chr11	60681165	60682160	996	44.66	10.74705	2.93386	7.90879	C7Y8YACXX_8_7965.sorted.filtered_peak_3838
chr11	60738941	60739267	327	24.20	6.04953	2.78663	3.46694	C7Y8YACXX_8_7965.sorted.filtered_peak_3839
chr11	60746203	60746812	610	23.05	5.92628	2.78890	3.37458	C7Y8YACXX_8_7965.sorted.filtered_peak_3840
chr11	60753495	60754165	671	28.89	8.21177	3.13546	5.49875	C7Y8YACXX_8_7965.sorted.filtered_peak_3841
chr11	60762050	60762529	480	19.37	5.70803	2.96588	3.16329	C7Y8YACXX_8_7965.sorted.filtered_peak_3842
chr11	60772046	60772554	509	16.54	4.18277	2.56618	1.79115	C7Y8YACXX_8_7965.sorted.filtered_peak_3843
chr11	60809397	60810891	1495	21.11	5.18100	2.66239	2.68684	C7Y8YACXX_8_7965.sorted.filtered_peak_3844
chr11	60828650	60829196	547	21.02	5.41599	2.75372	2.89475	C7Y8YACXX_8_7965.sorted.filtered_peak_3845
chr11	60838657	60839272	616	15.15	3.82385	2.50068	1.50098	C7Y8YACXX_8_7965.sorted.filtered_peak_3846
chr11	60851006	60851555	550	19.35	5.61762	2.94807	3.06790	C7Y8YACXX_8_7965.sorted.filtered_peak_3847
chr11	60859719	60860005	287	16.69	4.66312	2.75217	2.22100	C7Y8YACXX_8_7965.sorted.filtered_peak_3848
chr11	60869844	60870105	262	20.88	7.18161	3.43351	4.50681	C7Y8YACXX_8_7965.sorted.filtered_peak_3849
chr11	60870586	60870912	327	17.13	4.61256	2.70668	2.16242	C7Y8YACXX_8_7965.sorted.filtered_peak_3850
chr11	60879329	60879604	276	20.48	5.67009	2.89123	3.11303	C7Y8YACXX_8_7965.sorted.filtered_peak_3851
chr11	60897086	60897599	514	21.49	4.69259	2.48344	2.24147	C7Y8YACXX_8_7965.sorted.filtered_peak_3852
chr11	60928363	60929474	1112	60.24	20.58178	3.90960	17.25630	C7Y8YACXX_8_7965.sorted.filtered_peak_3853
chr11	61100442	61101037	596	37.48	9.29758	2.92817	6.53788	C7Y8YACXX_8_7965.sorted.filtered_peak_3854
chr11	61128984	61130341	1358	40.38	11.59407	3.24022	8.72167	C7Y8YACXX_8_7965.sorted.filtered_peak_3855
chr11	61159687	61160548	862	17.85	4.43489	2.58735	2.01422	C7Y8YACXX_8_7965.sorted.filtered_peak_3856
chr11	61196843	61198000	1158	45.24	12.39927	3.21851	9.46394	C7Y8YACXX_8_7965.sorted.filtered_peak_3857
chr11	61203018	61203281	264	19.76	5.12438	2.72807	2.63061	C7Y8YACXX_8_7965.sorted.filtered_peak_3858
chr11	61213673	61213966	294	19.60	5.47574	2.85328	2.95925	C7Y8YACXX_8_7965.sorted.filtered_peak_3859
chr11	61348523	61349198	676	32.54	9.50751	3.24742	6.72219	C7Y8YACXX_8_7965.sorted.filtered_peak_3860
chr11	61463411	61463764	354	23.45	5.23730	2.56519	2.73133	C7Y8YACXX_8_7965.sorted.filtered_peak_3861
chr11	61559737	61560577	841	41.72	15.42763	4.05206	12.36100	C7Y8YACXX_8_7965.sorted.filtered_peak_3862
chr11	61582465	61583078	614	22.97	4.50699	2.35199	2.09308	C7Y8YACXX_8_7965.sorted.filtered_peak_3863
chr11	61595222	61595897	676	23.51	4.89475	2.44566	2.43646	C7Y8YACXX_8_7965.sorted.filtered_peak_3864
chr11	61596139	61596494	356	21.28	3.73987	2.17839	1.42670	C7Y8YACXX_8_7965.sorted.filtered_peak_3865
chr11	61638724	61639015	292	19.31	5.15674	2.77107	2.65333	C7Y8YACXX_8_7965.sorted.filtered_peak_3866
chr11	61658905	61659812	908	19.43	4.63331	2.56742	2.19343	C7Y8YACXX_8_7965.sorted.filtered_peak_3867
chr11	61734363	61734718	356	28.83	3.84204	1.99285	1.51445	C7Y8YACXX_8_7965.sorted.filtered_peak_3868
chr11	61735024	61735799	776	41.38	9.36948	2.78043	6.60020	C7Y8YACXX_8_7965.sorted.filtered_peak_3869
chr11	61782600	61782849	250	14.49	4.17966	2.70749	1.78144	C7Y8YACXX_8_7965.sorted.filtered_peak_3870
chr11	61792662	61793572	911	39.53	16.23742	4.40168	13.13557	C7Y8YACXX_8_7965.sorted.filtered_peak_3871
chr11	61849624	61849873	250	12.73	3.70469	2.61197	1.38009	C7Y8YACXX_8_7965.sorted.filtered_peak_3872
chr11	61879899	61880261	363	24.61	7.67687	3.28690	4.97647	C7Y8YACXX_8_7965.sorted.filtered_peak_3873
chr11	61891074	61891786	713	50.10	20.68043	4.52434	17.36502	C7Y8YACXX_8_7965.sorted.filtered_peak_3874
chr11	62078414	62078890	477	15.63	5.10087	3.01304	2.62008	C7Y8YACXX_8_7965.sorted.filtered_peak_3875
chr11	62153971	62154240	270	12.75	3.71608	2.61549	1.39086	C7Y8YACXX_8_7965.sorted.filtered_peak_3876
chr11	62162527	62162776	250	14.40	3.45151	2.38614	1.19936	C7Y8YACXX_8_7965.sorted.filtered_peak_3877
chr11	62194224	62194594	371	16.58	4.18673	2.56632	1.79549	C7Y8YACXX_8_7965.sorted.filtered_peak_3878
chr11	62259752	62260095	344	12.00	3.31167	2.47263	1.05756	C7Y8YACXX_8_7965.sorted.filtered_peak_3879
chr11	62314000	62314595	596	29.95	3.89058	1.98083	1.55111	C7Y8YACXX_8_7965.sorted.filtered_peak_3880
chr11	62319273	62319638	366	46.23	7.11278	2.27918	4.45784	C7Y8YACXX_8_7965.sorted.filtered_peak_3881
chr11	62323092	62324714	1623	46.62	6.38011	2.13476	3.80321	C7Y8YACXX_8_7965.sorted.filtered_peak_3882
chr11	62340875	62342166	1292	60.26	16.28105	3.15194	13.19816	C7Y8YACXX_8_7965.sorted.filtered_peak_3883
chr11	62358688	62359674	987	59.14	14.58970	2.97552	11.58844	C7Y8YACXX_8_7965.sorted.filtered_peak_3884
chr11	62366548	62367023	476	65.49	12.45136	2.62205	9.51232	C7Y8YACXX_8_7965.sorted.filtered_peak_3885
chr11	62368835	62369791	957	62.37	12.48269	2.63595	9.57671	C7Y8YACXX_8_7965.sorted.filtered_peak_3886
chr11	62379928	62380863	936	47.31	10.30597	2.77182	7.48591	C7Y8YACXX_8_7965.sorted.filtered_peak_3887
chr11	62389108	62390200	1093	44.74	13.82336	3.36400	10.87430	C7Y8YACXX_8_7965.sorted.filtered_peak_3888
chr11	62413642	62415183	1542	36.22	7.94872	2.60966	5.31238	C7Y8YACXX_8_7965.sorted.filtered_peak_3889
chr11	62420097	62421060	964	36.38	9.30365	2.99416	6.53383	C7Y8YACXX_8_7965.sorted.filtered_peak_3890
chr11	62432164	62433406	1243	43.60	11.41831	3.03240	8.55264	C7Y8YACXX_8_7965.sorted.filtered_peak_3891
chr11	62438906	62439915	1010	31.97	6.89978	2.63571	4.26868	C7Y8YACXX_8_7965.sorted.filtered_peak_3892
chr11	62446408	62446804	397	29.97	10.01097	3.57513	7.19021	C7Y8YACXX_8_7965.sorted.filtered_peak_3893
chr11	62462039	62462489	451	14.19	3.94887	2.62101	1.60067	C7Y8YACXX_8_7965.sorted.filtered_peak_3894
chr11	62473547	62474083	537	39.39	6.90550	2.40527	4.26490	C7Y8YACXX_8_7965.sorted.filtered_peak_3895
chr11	62476660	62477338	679	47.11	9.51882	2.62100	6.74892	C7Y8YACXX_8_7965.sorted.filtered_peak_3896
chr11	62494440	62496393	1954	75.45	19.43660	3.16966	16.17465	C7Y8YACXX_8_7965.sorted.filtered_peak_3897
chr11	62521033	62522009	977	58.12	22.76169	4.45025	19.34630	C7Y8YACXX_8_7965.sorted.filtered_peak_3898
chr11	62528812	62529386	575	39.93	14.41325	3.89186	11.40439	C7Y8YACXX_8_7965.sorted.filtered_peak_3899
chr11	62538524	62539539	1016	40.55	12.70191	3.52631	9.75548	C7Y8YACXX_8_7965.sorted.filtered_peak_3900
chr11	62553770	62555054	1285	40.70	8.17691	2.59868	5.45594	C7Y8YACXX_8_7965.sorted.filtered_peak_3901
chr11	62559133	62559784	652	33.30	5.40694	2.24829	2.89632	C7Y8YACXX_8_7965.sorted.filtered_peak_3902
chr11	62572351	62573425	1075	50.84	14.62771	3.37328	11.58775	C7Y8YACXX_8_7965.sorted.filtered_peak_3903
chr11	62598987	62599985	999	55.61	16.65143	3.46399	13.53231	C7Y8YACXX_8_7965.sorted.filtered_peak_3904
chr11	62606727	62607384	658	45.68	6.54758	2.19633	3.93244	C7Y8YACXX_8_7965.sorted.filtered_peak_3905
chr11	62608794	62609925	1132	53.08	11.60601	2.81635	8.71679	C7Y8YACXX_8_7965.sorted.filtered_peak_3906
chr11	62622631	62623944	1314	67.80	21.62377	3.60735	18.28124	C7Y8YACXX_8_7965.sorted.filtered_peak_3907
chr11	62631128	62631419	292	18.75	4.85705	2.69399	2.38302	C7Y8YACXX_8_7965.sorted.filtered_peak_3908
chr11	62647972	62649382	1411	38.56	8.98784	2.86148	6.21323	C7Y8YACXX_8_7965.sorted.filtered_peak_3909
chr11	63184799	63185076	278	13.87	4.34025	2.82737	1.92458	C7Y8YACXX_8_7965.sorted.filtered_peak_3910
chr11	63246198	63246640	443	12.92	3.80844	2.64832	1.46605	C7Y8YACXX_8_7965.sorted.filtered_peak_3911
chr11	63286024	63286417	394	26.43	10.70261	4.12632	7.83990	C7Y8YACXX_8_7965.sorted.filtered_peak_3912
chr11	63298946	63299327	382	33.17	10.36117	3.43604	7.53163	C7Y8YACXX_8_7965.sorted.filtered_peak_3913
chr11	63303260	63303576	317	27.62	4.87751	2.29438	2.40765	C7Y8YACXX_8_7965.sorted.filtered_peak_3914
chr11	63304203	63304470	268	25.26	4.73725	2.34359	2.27436	C7Y8YACXX_8_7965.sorted.filtered_peak_3915
chr11	63321273	63321522	250	17.20	4.14017	2.50613	1.76628	C7Y8YACXX_8_7965.sorted.filtered_peak_3916
chr11	63334461	63335199	739	22.51	6.13970	2.87045	3.58509	C7Y8YACXX_8_7965.sorted.filtered_peak_3917
chr11	63381227	63382070	844	18.00	4.53855	2.61384	2.11165	C7Y8YACXX_8_7965.sorted.filtered_peak_3918
chr11	63438437	63439574	1138	42.17	14.03211	3.64916	11.04341	C7Y8YACXX_8_7965.sorted.filtered_peak_3919
chr11	63448432	63449580	1149	43.19	13.38569	3.38422	10.43191	C7Y8YACXX_8_7965.sorted.filtered_peak_3920
chr11	63535096	63535611	516	19.51	3.89469	2.30053	1.56204	C7Y8YACXX_8_7965.sorted.filtered_peak_3921
chr11	63580472	63581239	768	23.06	6.04821	2.82817	3.48464	C7Y8YACXX_8_7965.sorted.filtered_peak_3922
chr11	63605907	63607050	1144	87.39	28.08300	3.78797	24.42099	C7Y8YACXX_8_7965.sorted.filtered_peak_3923
chr11	63639480	63639905	426	23.70	6.38181	2.90775	3.78297	C7Y8YACXX_8_7965.sorted.filtered_peak_3924
chr11	63655615	63656535	921	26.97	6.32857	2.72057	3.72782	C7Y8YACXX_8_7965.sorted.filtered_peak_3925
chr11	63705839	63707149	1311	40.10	10.76260	3.02324	7.95791	C7Y8YACXX_8_7965.sorted.filtered_peak_3926
chr11	63719425	63720025	601	20.07	5.45740	2.80898	2.95343	C7Y8YACXX_8_7965.sorted.filtered_peak_3927
chr11	63741715	63742510	796	43.80	16.68085	4.18694	13.54414	C7Y8YACXX_8_7965.sorted.filtered_peak_3928
chr11	63753061	63754602	1542	25.01	6.83299	2.93787	4.22760	C7Y8YACXX_8_7965.sorted.filtered_peak_3929
chr11	63767746	63768005	260	18.60	3.48802	2.19704	1.22614	C7Y8YACXX_8_7965.sorted.filtered_peak_3930
chr11	63933326	63934152	827	20.90	6.52370	3.15592	3.91407	C7Y8YACXX_8_7965.sorted.filtered_peak_3931
chr11	63952671	63954158	1488	68.20	21.75927	3.54845	18.40441	C7Y8YACXX_8_7965.sorted.filtered_peak_3932
chr11	63974982	63975434	453	26.73	4.43885	2.20398	2.02084	C7Y8YACXX_8_7965.sorted.filtered_peak_3933
chr11	63993483	63993971	489	43.07	8.93659	2.64883	6.19650	C7Y8YACXX_8_7965.sorted.filtered_peak_3934
chr11	63997778	63998179	402	42.48	6.95941	2.33563	4.31707	C7Y8YACXX_8_7965.sorted.filtered_peak_3935
chr11	64008192	64009323	1132	78.79	20.83085	3.33453	17.50187	C7Y8YACXX_8_7965.sorted.filtered_peak_3936
[truncated: 2,035,463 more chars]
