# Supplementary material for: Potential impact of celiac disease genetic risk factors on T cell receptor signaling in gluten-specific CD4+ T cells
Source: Sci Rep. 2021 Apr 29;11:9252. doi: 10.1038/s41598-021-86612-5 (PMC8085175; doi:10.1038/s41598-021-86612-5)
Supplement: Supplementary file 1 — Supplementary Information. [file 41598_2021_86612_MOESM1_ESM.zip › data_supplements_manuscript/dhs_and_peakcalling/macs_peaks/C7Y9LACXX_5_7966.sorted.filtered_peaks.gappedPeak]

chr1	713849	714379	C7Y9LACXX_5_7966.sorted.filtered_peak_1	324	.	713849	714379	0	1	530	0	9.61416	35.94118	32.48590
chr1	840010	840316	C7Y9LACXX_5_7966.sorted.filtered_peak_2	63	.	840010	840316	0	2	304,1	0,305	3.68481	9.01553	6.35350
chr1	894316	895164	C7Y9LACXX_5_7966.sorted.filtered_peak_3	66	.	894316	895164	0	3	1,573,1	0,34,847	3.11983	9.23064	6.61838
chr1	901673	902689	C7Y9LACXX_5_7966.sorted.filtered_peak_4	22	.	901673	902689	0	3	1,990,1	0,19,1015	2.50162	4.64228	2.25867
chr1	948553	949203	C7Y9LACXX_5_7966.sorted.filtered_peak_5	133	.	948553	949203	0	3	1,641,1	0,4,649	4.68390	16.23320	13.33994
chr1	954525	955382	C7Y9LACXX_5_7966.sorted.filtered_peak_6	146	.	954525	955382	0	3	1,809,1	0,1,856	4.15426	17.66644	14.69839
chr1	968390	968823	C7Y9LACXX_5_7966.sorted.filtered_peak_7	27	.	968390	968823	0	3	1,417,1	0,9,432	2.83106	5.15935	2.72844
chr1	976054	976411	C7Y9LACXX_5_7966.sorted.filtered_peak_8	31	.	976054	976411	0	3	1,286,1	0,5,356	2.60254	5.57144	3.11153
chr1	994682	995180	C7Y9LACXX_5_7966.sorted.filtered_peak_9	73	.	994682	995180	0	1	498	0	3.38664	10.03588	7.34410
chr1	999310	999703	C7Y9LACXX_5_7966.sorted.filtered_peak_10	18	.	999310	999703	0	2	1,1	0,392	2.30371	4.22508	1.88849
chr1	1004451	1005102	C7Y9LACXX_5_7966.sorted.filtered_peak_11	91	.	1004451	1005102	0	3	1,636,1	0,3,650	3.63683	11.82452	9.10419
chr1	1051303	1051989	C7Y9LACXX_5_7966.sorted.filtered_peak_12	350	.	1051303	1051989	0	3	1,673,1	0,1,685	6.22108	38.56411	35.04898
chr1	1057336	1057928	C7Y9LACXX_5_7966.sorted.filtered_peak_13	29	.	1057336	1057928	0	3	1,409,1	0,139,591	2.66081	5.37319	2.93589
chr1	1092875	1093364	C7Y9LACXX_5_7966.sorted.filtered_peak_14	24	.	1092875	1093364	0	2	476,1	0,488	2.68806	4.83084	2.42531
chr1	1109127	1109403	C7Y9LACXX_5_7966.sorted.filtered_peak_15	29	.	1109127	1109403	0	2	1,1	0,275	2.97168	5.34545	2.91241
chr1	1136560	1137072	C7Y9LACXX_5_7966.sorted.filtered_peak_16	62	.	1136560	1137072	0	3	1,487,1	0,22,511	3.13696	8.87259	6.23780
chr1	1143531	1143887	C7Y9LACXX_5_7966.sorted.filtered_peak_17	21	.	1143531	1143887	0	2	1,1	0,355	2.25737	4.54305	2.16814
chr1	1152161	1152651	C7Y9LACXX_5_7966.sorted.filtered_peak_18	32	.	1152161	1152651	0	3	1,370,1	0,112,489	2.36593	5.74140	3.27199
chr1	1167036	1167856	C7Y9LACXX_5_7966.sorted.filtered_peak_19	241	.	1167036	1167856	0	3	1,664,1	0,146,819	4.33537	27.27256	24.11020
chr1	1186133	1186596	C7Y9LACXX_5_7966.sorted.filtered_peak_20	25	.	1186133	1186596	0	2	461,1	0,462	2.99990	4.98817	2.57292
chr1	1208931	1209710	C7Y9LACXX_5_7966.sorted.filtered_peak_21	138	.	1208931	1209710	0	3	1,706,1	0,53,778	4.13055	16.76409	13.87830
chr1	1243214	1244147	C7Y9LACXX_5_7966.sorted.filtered_peak_22	173	.	1243214	1244147	0	3	1,926,1	0,2,932	3.56031	20.40032	17.37121
chr1	1259720	1260659	C7Y9LACXX_5_7966.sorted.filtered_peak_23	147	.	1259720	1260659	0	3	1,908,1	0,5,938	3.87581	17.63302	14.72394
chr1	1284535	1285285	C7Y9LACXX_5_7966.sorted.filtered_peak_24	81	.	1284535	1285285	0	3	1,745,1	0,3,749	3.41887	10.94322	8.19692
chr1	1306752	1307215	C7Y9LACXX_5_7966.sorted.filtered_peak_25	34	.	1306752	1307215	0	3	1,434,1	0,16,462	2.30789	5.93694	3.44356
chr1	1310270	1311073	C7Y9LACXX_5_7966.sorted.filtered_peak_26	183	.	1310270	1311073	0	3	1,620,1	0,180,802	3.84465	21.36956	18.35131
chr1	1334420	1335315	C7Y9LACXX_5_7966.sorted.filtered_peak_27	184	.	1334420	1335315	0	3	1,883,1	0,6,894	4.47409	21.49544	18.49682
chr1	1342394	1343176	C7Y9LACXX_5_7966.sorted.filtered_peak_28	159	.	1342394	1343176	0	3	1,774,1	0,1,781	4.77997	18.88131	15.93770
chr1	1406602	1407285	C7Y9LACXX_5_7966.sorted.filtered_peak_29	146	.	1406602	1407285	0	3	1,663,1	0,19,682	5.94512	17.58624	14.66374
chr1	1446930	1447646	C7Y9LACXX_5_7966.sorted.filtered_peak_30	273	.	1446930	1447646	0	1	716	0	7.07856	30.68478	27.37833
chr1	1509715	1510848	C7Y9LACXX_5_7966.sorted.filtered_peak_31	113	.	1509715	1510848	0	3	1,1122,1	0,7,1132	3.64600	14.12224	11.31934
chr1	1550496	1551483	C7Y9LACXX_5_7966.sorted.filtered_peak_32	256	.	1550496	1551483	0	3	1,925,1	0,9,986	4.78439	28.86363	25.60855
chr1	1565220	1566144	C7Y9LACXX_5_7966.sorted.filtered_peak_33	113	.	1565220	1566144	0	3	1,913,1	0,9,923	3.73591	14.14071	11.32805
chr1	1590294	1590803	C7Y9LACXX_5_7966.sorted.filtered_peak_34	392	.	1590294	1590803	0	2	1,508	0,1	10.18784	42.88999	39.22571
chr1	1609535	1609915	C7Y9LACXX_5_7966.sorted.filtered_peak_35	35	.	1609535	1609915	0	1	380	0	3.43065	6.05947	3.55876
chr1	1655586	1656083	C7Y9LACXX_5_7966.sorted.filtered_peak_36	375	.	1655586	1656083	0	2	1,496	0,1	9.41048	41.15481	37.54055
chr1	1677742	1678016	C7Y9LACXX_5_7966.sorted.filtered_peak_37	81	.	1677742	1678016	0	1	274	0	4.76173	10.86825	8.11272
chr1	1709735	1710669	C7Y9LACXX_5_7966.sorted.filtered_peak_38	53	.	1709735	1710669	0	3	1,929,1	0,3,933	2.65308	7.97467	5.39409
chr1	1711647	1712204	C7Y9LACXX_5_7966.sorted.filtered_peak_39	75	.	1711647	1712204	0	3	1,553,1	0,1,556	2.94795	10.22125	7.53501
chr1	1821678	1823275	C7Y9LACXX_5_7966.sorted.filtered_peak_40	103	.	1821678	1823275	0	4	1,252,660,1	0,104,632,1596	3.10229	13.07096	10.38355
chr1	1840200	1840886	C7Y9LACXX_5_7966.sorted.filtered_peak_41	233	.	1840200	1840886	0	3	1,684,1	0,1,685	5.43475	26.50879	23.32603
chr1	1850456	1851294	C7Y9LACXX_5_7966.sorted.filtered_peak_42	282	.	1850456	1851294	0	3	1,822,1	0,15,837	4.89556	31.61279	28.29508
chr1	1875138	1875533	C7Y9LACXX_5_7966.sorted.filtered_peak_43	17	.	1875138	1875533	0	2	386,1	0,394	2.63533	4.04102	1.71867
chr1	1981403	1981991	C7Y9LACXX_5_7966.sorted.filtered_peak_44	43	.	1981403	1981991	0	3	1,416,1	0,166,587	3.16026	6.88980	4.33725
chr1	2064514	2065235	C7Y9LACXX_5_7966.sorted.filtered_peak_45	280	.	2064514	2065235	0	2	1,718	0,3	5.45768	31.34224	28.00468
chr1	2080050	2080710	C7Y9LACXX_5_7966.sorted.filtered_peak_46	28	.	2080050	2080710	0	3	1,529,1	0,120,659	2.88313	5.30971	2.87832
chr1	2120788	2121496	C7Y9LACXX_5_7966.sorted.filtered_peak_47	65	.	2120788	2121496	0	3	1,659,1	0,38,707	3.21264	9.14909	6.53954
chr1	2126078	2126954	C7Y9LACXX_5_7966.sorted.filtered_peak_48	163	.	2126078	2126954	0	3	1,832,1	0,41,875	3.83878	19.37795	16.37812
chr1	2130615	2131056	C7Y9LACXX_5_7966.sorted.filtered_peak_49	57	.	2130615	2131056	0	3	1,432,1	0,3,440	2.64783	8.40344	5.76316
chr1	2136114	2137081	C7Y9LACXX_5_7966.sorted.filtered_peak_50	122	.	2136114	2137081	0	3	1,943,1	0,15,966	3.59675	15.12753	12.28544
chr1	2158881	2159578	C7Y9LACXX_5_7966.sorted.filtered_peak_51	280	.	2158881	2159578	0	3	1,683,1	0,11,696	4.42982	31.37869	28.07799
chr1	2165864	2166207	C7Y9LACXX_5_7966.sorted.filtered_peak_52	45	.	2165864	2166207	0	3	1,327,1	0,12,342	2.58025	7.08359	4.52696
chr1	2186863	2187783	C7Y9LACXX_5_7966.sorted.filtered_peak_53	68	.	2186863	2187783	0	3	1,914,1	0,3,919	3.47598	9.54924	6.88550
chr1	2221684	2222768	C7Y9LACXX_5_7966.sorted.filtered_peak_54	46	.	2221684	2222768	0	3	1,950,1	0,125,1083	3.01940	7.26084	4.69676
chr1	2231849	2233047	C7Y9LACXX_5_7966.sorted.filtered_peak_55	92	.	2231849	2233047	0	3	1,1159,1	0,35,1197	3.27821	11.94270	9.20925
chr1	2246390	2246851	C7Y9LACXX_5_7966.sorted.filtered_peak_56	18	.	2246390	2246851	0	3	1,297,1	0,159,460	2.32196	4.14561	1.82198
chr1	2322628	2323580	C7Y9LACXX_5_7966.sorted.filtered_peak_57	225	.	2322628	2323580	0	2	1,931	0,21	4.64751	25.63197	22.52143
chr1	2343839	2344602	C7Y9LACXX_5_7966.sorted.filtered_peak_58	182	.	2343839	2344602	0	3	1,755,1	0,3,762	3.96735	21.32207	18.28338
chr1	2457521	2458437	C7Y9LACXX_5_7966.sorted.filtered_peak_59	160	.	2457521	2458437	0	3	1,776,1	0,3,915	3.96669	19.08393	16.09468
chr1	2477473	2478744	C7Y9LACXX_5_7966.sorted.filtered_peak_60	65	.	2477473	2478744	0	3	1,1262,1	0,6,1270	2.54580	9.20371	6.52701
chr1	2479294	2479911	C7Y9LACXX_5_7966.sorted.filtered_peak_61	18	.	2479294	2479911	0	3	1,284,1	0,192,616	1.94166	4.17585	1.84451
chr1	2480168	2480473	C7Y9LACXX_5_7966.sorted.filtered_peak_62	102	.	2480168	2480473	0	3	1,300,1	0,2,304	3.05956	13.07044	10.25539
chr1	2486790	2488541	C7Y9LACXX_5_7966.sorted.filtered_peak_63	33	.	2486790	2488541	0	5	1,767,316,266,1	0,233,1082,1479,1750	2.57345	5.74751	3.30164
chr1	2509768	2510076	C7Y9LACXX_5_7966.sorted.filtered_peak_64	57	.	2509768	2510076	0	1	308	0	3.67524	8.36012	5.71985
chr1	2517660	2518400	C7Y9LACXX_5_7966.sorted.filtered_peak_65	325	.	2517660	2518400	0	3	1,727,1	0,3,739	5.01526	36.02964	32.57695
chr1	2573917	2574901	C7Y9LACXX_5_7966.sorted.filtered_peak_66	71	.	2573917	2574901	0	3	1,956,1	0,26,983	3.29453	9.84368	7.19320
chr1	3407792	3408215	C7Y9LACXX_5_7966.sorted.filtered_peak_67	73	.	3407792	3408215	0	2	421,1	0,422	3.96329	10.07571	7.38679
chr1	3418479	3418736	C7Y9LACXX_5_7966.sorted.filtered_peak_68	62	.	3418479	3418736	0	2	1,254	0,3	3.74821	8.91445	6.23414
chr1	3535612	3535940	C7Y9LACXX_5_7966.sorted.filtered_peak_69	38	.	3535612	3535940	0	3	1,300,1	0,2,327	3.06020	6.40410	3.88053
chr1	3540898	3541864	C7Y9LACXX_5_7966.sorted.filtered_peak_70	247	.	3540898	3541864	0	3	1,858,1	0,107,965	4.96378	27.98518	24.79787
chr1	3566360	3566940	C7Y9LACXX_5_7966.sorted.filtered_peak_71	85	.	3566360	3566940	0	3	1,437,1	0,140,579	3.90224	11.27157	8.53713
chr1	3663802	3664138	C7Y9LACXX_5_7966.sorted.filtered_peak_72	50	.	3663802	3664138	0	3	1,333,1	0,2,335	3.47510	7.58852	5.00274
chr1	3688825	3689364	C7Y9LACXX_5_7966.sorted.filtered_peak_73	47	.	3688825	3689364	0	3	1,535,1	0,2,538	2.87325	7.34993	4.77597
chr1	3712714	3713574	C7Y9LACXX_5_7966.sorted.filtered_peak_74	149	.	3712714	3713574	0	3	1,725,1	0,27,859	4.99249	17.88131	14.98494
chr1	3773519	3774359	C7Y9LACXX_5_7966.sorted.filtered_peak_75	228	.	3773519	3774359	0	3	1,798,1	0,40,839	5.01864	26.04743	22.88916
chr1	3816612	3818092	C7Y9LACXX_5_7966.sorted.filtered_peak_76	222	.	3816612	3818092	0	3	1,1470,1	0,6,1479	3.96396	25.46096	22.27895
chr1	4712744	4712994	C7Y9LACXX_5_7966.sorted.filtered_peak_77	23	.	4712744	4712994	0	2	1,1	0,249	2.96410	4.69189	2.30666
chr1	5732458	5732787	C7Y9LACXX_5_7966.sorted.filtered_peak_78	22	.	5732458	5732787	0	3	1,320,1	0,7,328	2.52181	4.66155	2.27935
chr1	6052035	6052946	C7Y9LACXX_5_7966.sorted.filtered_peak_79	190	.	6052035	6052946	0	2	1,891	0,20	4.10895	22.11878	19.04238
chr1	6086091	6086631	C7Y9LACXX_5_7966.sorted.filtered_peak_80	98	.	6086091	6086631	0	3	1,510,1	0,2,539	3.49041	12.59889	9.80612
chr1	6087989	6088646	C7Y9LACXX_5_7966.sorted.filtered_peak_81	21	.	6087989	6088646	0	2	1,598	0,59	2.24405	4.55459	2.17876
chr1	6097483	6097766	C7Y9LACXX_5_7966.sorted.filtered_peak_82	30	.	6097483	6097766	0	3	1,257,1	0,2,282	2.99044	5.47618	3.01343
chr1	6120318	6120614	C7Y9LACXX_5_7966.sorted.filtered_peak_83	14	.	6120318	6120614	0	2	1,1	0,295	2.60169	3.68798	1.42031
chr1	6208727	6209046	C7Y9LACXX_5_7966.sorted.filtered_peak_84	19	.	6208727	6209046	0	3	1,295,1	0,13,318	2.60208	4.32214	1.97008
chr1	6259325	6260334	C7Y9LACXX_5_7966.sorted.filtered_peak_85	258	.	6259325	6260334	0	3	1,623,1	0,83,1008	5.33467	29.09089	25.89554
chr1	6266109	6266395	C7Y9LACXX_5_7966.sorted.filtered_peak_86	21	.	6266109	6266395	0	3	1,263,1	0,2,285	2.47081	4.47282	2.11299
chr1	6295630	6296400	C7Y9LACXX_5_7966.sorted.filtered_peak_87	151	.	6295630	6296400	0	3	1,762,1	0,2,769	4.26255	18.14495	15.19206
chr1	6305219	6305641	C7Y9LACXX_5_7966.sorted.filtered_peak_88	17	.	6305219	6305641	0	3	1,407,1	0,3,421	2.34337	4.12920	1.79678
chr1	6320010	6320376	C7Y9LACXX_5_7966.sorted.filtered_peak_89	64	.	6320010	6320376	0	3	1,354,1	0,4,365	3.48738	9.07843	6.41932
chr1	6408022	6409193	C7Y9LACXX_5_7966.sorted.filtered_peak_90	31	.	6408022	6409193	0	3	1,573,1	0,461,1170	2.83822	5.57479	3.12333
chr1	6419024	6419288	C7Y9LACXX_5_7966.sorted.filtered_peak_91	32	.	6419024	6419288	0	2	1,1	0,263	3.06384	5.72487	3.23658
chr1	6419651	6420047	C7Y9LACXX_5_7966.sorted.filtered_peak_92	26	.	6419651	6420047	0	2	1,337	0,59	2.91163	5.05377	2.63127
chr1	6453106	6454200	C7Y9LACXX_5_7966.sorted.filtered_peak_93	161	.	6453106	6454200	0	3	1,1085,1	0,5,1093	4.53794	19.13713	16.16564
chr1	6519734	6521024	C7Y9LACXX_5_7966.sorted.filtered_peak_94	47	.	6519734	6521024	0	3	1,961,1	0,184,1289	3.03093	7.30542	4.77907
chr1	6525853	6526542	C7Y9LACXX_5_7966.sorted.filtered_peak_95	15	.	6525853	6526542	0	3	1,315,1	0,304,688	2.27207	3.79809	1.52047
chr1	6535368	6535903	C7Y9LACXX_5_7966.sorted.filtered_peak_96	20	.	6535368	6535903	0	3	1,302,1	0,232,534	2.68145	4.43080	2.07688
chr1	6550050	6550652	C7Y9LACXX_5_7966.sorted.filtered_peak_97	19	.	6550050	6550652	0	3	1,250,1	0,347,601	2.43536	4.26001	1.93096
chr1	6605314	6606060	C7Y9LACXX_5_7966.sorted.filtered_peak_98	19	.	6605314	6606060	0	2	1,1	0,745	2.85724	4.27886	1.93659
chr1	6614219	6614846	C7Y9LACXX_5_7966.sorted.filtered_peak_99	119	.	6614219	6614846	0	1	627	0	4.88431	14.81204	11.95745
chr1	6639724	6640314	C7Y9LACXX_5_7966.sorted.filtered_peak_100	235	.	6639724	6640314	0	3	1,526,1	0,14,589	5.79211	26.71707	23.51369
chr1	6661073	6661666	C7Y9LACXX_5_7966.sorted.filtered_peak_101	27	.	6661073	6661666	0	3	1,587,1	0,1,592	2.17114	5.20085	2.76069
chr1	6662587	6663636	C7Y9LACXX_5_7966.sorted.filtered_peak_102	92	.	6662587	6663636	0	3	1,1035,1	0,5,1048	3.00647	11.99417	9.26286
chr1	6673067	6674193	C7Y9LACXX_5_7966.sorted.filtered_peak_103	179	.	6673067	6674193	0	3	1,1069,1	0,17,1125	4.13340	20.89401	17.94331
chr1	6685033	6685522	C7Y9LACXX_5_7966.sorted.filtered_peak_104	62	.	6685033	6685522	0	3	1,466,1	0,5,488	3.44506	8.85895	6.22416
chr1	6761536	6762235	C7Y9LACXX_5_7966.sorted.filtered_peak_105	187	.	6761536	6762235	0	3	1,686,1	0,6,698	5.74565	21.85037	18.79359
chr1	6844436	6845652	C7Y9LACXX_5_7966.sorted.filtered_peak_106	394	.	6844436	6845652	0	3	1,1198,1	0,14,1215	4.85459	43.14364	39.46114
chr1	6950009	6950259	C7Y9LACXX_5_7966.sorted.filtered_peak_107	24	.	6950009	6950259	0	2	1,1	0,249	2.93154	4.81796	2.41892
chr1	7482023	7482313	C7Y9LACXX_5_7966.sorted.filtered_peak_108	18	.	7482023	7482313	0	2	271,1	0,289	2.82348	4.19910	1.86594
chr1	7707336	7707651	C7Y9LACXX_5_7966.sorted.filtered_peak_109	36	.	7707336	7707651	0	3	1,309,1	0,1,314	3.15293	6.11147	3.60061
chr1	7764539	7764916	C7Y9LACXX_5_7966.sorted.filtered_peak_110	52	.	7764539	7764916	0	3	1,300,1	0,69,376	3.37697	7.84426	5.24200
chr1	7830828	7831662	C7Y9LACXX_5_7966.sorted.filtered_peak_111	108	.	7830828	7831662	0	3	1,567,1	0,249,833	4.14491	13.62243	10.83785
chr1	7843798	7844462	C7Y9LACXX_5_7966.sorted.filtered_peak_112	221	.	7843798	7844462	0	3	1,660,1	0,3,663	5.54459	25.35658	22.19557
chr1	7990796	7991328	C7Y9LACXX_5_7966.sorted.filtered_peak_113	61	.	7990796	7991328	0	3	1,470,1	0,28,531	3.72810	8.74528	6.13089
chr1	8000658	8000995	C7Y9LACXX_5_7966.sorted.filtered_peak_114	24	.	8000658	8000995	0	3	1,268,1	0,35,336	2.71359	4.89678	2.49069
chr1	8009121	8009594	C7Y9LACXX_5_7966.sorted.filtered_peak_115	44	.	8009121	8009594	0	2	458,1	0,472	3.13952	7.04662	4.49260
chr1	8013806	8014690	C7Y9LACXX_5_7966.sorted.filtered_peak_116	128	.	8013806	8014690	0	3	1,874,1	0,9,883	4.43696	15.73382	12.85824
chr1	8021245	8022224	C7Y9LACXX_5_7966.sorted.filtered_peak_117	237	.	8021245	8022224	0	3	1,961,1	0,2,978	4.90261	26.95797	23.76444
chr1	8085890	8086661	C7Y9LACXX_5_7966.sorted.filtered_peak_118	75	.	8085890	8086661	0	3	1,611,1	0,126,770	3.60030	10.26727	7.58713
chr1	8156802	8157052	C7Y9LACXX_5_7966.sorted.filtered_peak_119	25	.	8156802	8157052	0	2	1,1	0,249	2.92613	4.96729	2.55553
chr1	8157305	8157821	C7Y9LACXX_5_7966.sorted.filtered_peak_120	42	.	8157305	8157821	0	3	1,385,1	0,15,515	3.43252	6.78653	4.23795
chr1	8173404	8173654	C7Y9LACXX_5_7966.sorted.filtered_peak_121	17	.	8173404	8173654	0	2	1,1	0,249	2.78219	4.07285	1.75369
chr1	8212696	8213467	C7Y9LACXX_5_7966.sorted.filtered_peak_122	62	.	8212696	8213467	0	3	1,745,1	0,22,770	3.55666	8.90349	6.29268
chr1	8229598	8230518	C7Y9LACXX_5_7966.sorted.filtered_peak_123	48	.	8229598	8230518	0	3	1,873,1	0,45,919	3.27138	7.43787	4.89252
chr1	8242239	8243006	C7Y9LACXX_5_7966.sorted.filtered_peak_124	154	.	8242239	8243006	0	3	1,703,1	0,46,766	5.38752	18.42623	15.47413
chr1	8343147	8343494	C7Y9LACXX_5_7966.sorted.filtered_peak_125	13	.	8343147	8343494	0	2	1,1	0,346	2.64448	3.64955	1.37614
chr1	8487671	8487998	C7Y9LACXX_5_7966.sorted.filtered_peak_126	52	.	8487671	8487998	0	3	1,310,1	0,4,326	2.99231	7.79929	5.20131
chr1	8570311	8570617	C7Y9LACXX_5_7966.sorted.filtered_peak_127	22	.	8570311	8570617	0	3	1,250,1	0,46,305	2.87197	4.65504	2.26690
chr1	8585613	8586334	C7Y9LACXX_5_7966.sorted.filtered_peak_128	91	.	8585613	8586334	0	3	1,697,1	0,19,720	3.81899	11.85600	9.12697
chr1	8621085	8621475	C7Y9LACXX_5_7966.sorted.filtered_peak_129	56	.	8621085	8621475	0	1	390	0	3.72872	8.28029	5.65764
chr1	8662627	8662877	C7Y9LACXX_5_7966.sorted.filtered_peak_130	46	.	8662627	8662877	0	2	1,1	0,249	3.45686	7.18731	4.61497
chr1	8664194	8664499	C7Y9LACXX_5_7966.sorted.filtered_peak_131	18	.	8664194	8664499	0	2	1,1	0,304	2.71041	4.15758	1.83442
chr1	8689549	8690006	C7Y9LACXX_5_7966.sorted.filtered_peak_132	21	.	8689549	8690006	0	3	1,299,1	0,157,456	2.81474	4.50949	2.14109
chr1	8725979	8726232	C7Y9LACXX_5_7966.sorted.filtered_peak_133	20	.	8725979	8726232	0	2	1,1	0,252	2.62457	4.36711	2.00865
chr1	8761201	8761915	C7Y9LACXX_5_7966.sorted.filtered_peak_134	141	.	8761201	8761915	0	3	1,697,1	0,12,713	4.33833	17.02319	14.11366
chr1	8772501	8773245	C7Y9LACXX_5_7966.sorted.filtered_peak_135	31	.	8772501	8773245	0	1	744	0	3.15884	5.60796	3.15034
chr1	8877335	8878430	C7Y9LACXX_5_7966.sorted.filtered_peak_136	101	.	8877335	8878430	0	3	1,1071,1	0,17,1094	3.60269	12.88416	10.10754
chr1	8908990	8909240	C7Y9LACXX_5_7966.sorted.filtered_peak_137	24	.	8908990	8909240	0	1	250	0	3.06311	4.87834	2.46756
chr1	8918143	8918559	C7Y9LACXX_5_7966.sorted.filtered_peak_138	36	.	8918143	8918559	0	2	414,1	0,415	3.14384	6.21396	3.69632
chr1	8938055	8939689	C7Y9LACXX_5_7966.sorted.filtered_peak_139	149	.	8938055	8939689	0	3	1,1272,1	0,355,1633	3.63381	17.82620	14.91585
chr1	8960044	8960322	C7Y9LACXX_5_7966.sorted.filtered_peak_140	50	.	8960044	8960322	0	1	278	0	3.90803	7.67545	5.07018
chr1	8978277	8978536	C7Y9LACXX_5_7966.sorted.filtered_peak_141	35	.	8978277	8978536	0	2	1,1	0,258	3.34892	6.01850	3.51536
chr1	9006470	9006847	C7Y9LACXX_5_7966.sorted.filtered_peak_142	17	.	9006470	9006847	0	2	1,1	0,376	2.60282	4.03189	1.72651
chr1	9030922	9031338	C7Y9LACXX_5_7966.sorted.filtered_peak_143	46	.	9030922	9031338	0	2	1,395	0,21	3.51918	7.21114	4.63970
chr1	9065184	9065437	C7Y9LACXX_5_7966.sorted.filtered_peak_144	27	.	9065184	9065437	0	2	1,1	0,252	2.98417	5.18658	2.74244
chr1	9118047	9118495	C7Y9LACXX_5_7966.sorted.filtered_peak_145	17	.	9118047	9118495	0	2	366,1	0,447	2.79546	4.10425	1.78149
chr1	9138243	9138651	C7Y9LACXX_5_7966.sorted.filtered_peak_146	12	.	9138243	9138651	0	2	1,1	0,407	2.51816	3.46877	1.23980
chr1	9170800	9171129	C7Y9LACXX_5_7966.sorted.filtered_peak_147	22	.	9170800	9171129	0	1	329	0	2.97820	4.62076	2.23596
chr1	9188761	9189935	C7Y9LACXX_5_7966.sorted.filtered_peak_148	59	.	9188761	9189935	0	3	1,1106,1	0,49,1173	3.26633	8.53246	5.90135
chr1	9224035	9224329	C7Y9LACXX_5_7966.sorted.filtered_peak_149	28	.	9224035	9224329	0	2	266,1	0,293	3.00048	5.29904	2.85716
chr1	9241344	9241639	C7Y9LACXX_5_7966.sorted.filtered_peak_150	31	.	9241344	9241639	0	1	295	0	2.89744	5.61910	3.14553
chr1	9294227	9295314	C7Y9LACXX_5_7966.sorted.filtered_peak_151	104	.	9294227	9295314	0	3	1,1059,1	0,25,1086	3.70556	13.29629	10.47857
chr1	9335644	9335985	C7Y9LACXX_5_7966.sorted.filtered_peak_152	21	.	9335644	9335985	0	2	1,270	0,71	2.76225	4.47207	2.11639
chr1	9352754	9353517	C7Y9LACXX_5_7966.sorted.filtered_peak_153	43	.	9352754	9353517	0	3	1,527,1	0,4,762	2.93464	6.83298	4.32710
chr1	9472740	9473821	C7Y9LACXX_5_7966.sorted.filtered_peak_154	21	.	9472740	9473821	0	3	1,257,1	0,494,1080	2.61888	4.49862	2.13594
chr1	9486434	9486838	C7Y9LACXX_5_7966.sorted.filtered_peak_155	40	.	9486434	9486838	0	3	1,390,1	0,3,403	2.55173	6.60823	4.08701
chr1	9488676	9489411	C7Y9LACXX_5_7966.sorted.filtered_peak_156	234	.	9488676	9489411	0	3	1,727,1	0,3,734	4.77441	26.58695	23.43908
chr1	9551155	9551432	C7Y9LACXX_5_7966.sorted.filtered_peak_157	25	.	9551155	9551432	0	2	1,1	0,276	3.06314	4.97999	2.57168
chr1	9555334	9555592	C7Y9LACXX_5_7966.sorted.filtered_peak_158	25	.	9555334	9555592	0	1	258	0	3.09496	4.94923	2.52076
chr1	9599196	9600070	C7Y9LACXX_5_7966.sorted.filtered_peak_159	146	.	9599196	9600070	0	2	453,322	0,552	4.82064	17.51443	14.62869
chr1	9648385	9649063	C7Y9LACXX_5_7966.sorted.filtered_peak_160	177	.	9648385	9649063	0	3	1,637,1	0,11,677	4.54473	20.68455	17.70477
chr1	9687017	9687605	C7Y9LACXX_5_7966.sorted.filtered_peak_161	117	.	9687017	9687605	0	3	1,559,1	0,1,587	3.64480	14.63471	11.79008
chr1	9689267	9690217	C7Y9LACXX_5_7966.sorted.filtered_peak_162	45	.	9689267	9690217	0	3	1,588,1	0,340,949	2.63149	7.13560	4.59050
chr1	9711595	9712874	C7Y9LACXX_5_7966.sorted.filtered_peak_163	56	.	9711595	9712874	0	5	1,393,257,456,1	0,2,438,821,1278	2.72974	8.25635	5.65857
chr1	9738636	9738987	C7Y9LACXX_5_7966.sorted.filtered_peak_164	24	.	9738636	9738987	0	2	1,250	0,101	3.05677	4.87037	2.46665
chr1	9749265	9749798	C7Y9LACXX_5_7966.sorted.filtered_peak_165	68	.	9749265	9749798	0	3	1,479,1	0,45,532	3.57585	9.51436	6.83626
chr1	9777401	9778174	C7Y9LACXX_5_7966.sorted.filtered_peak_166	146	.	9777401	9778174	0	3	1,765,1	0,3,772	4.15870	17.59056	14.66816
chr1	9788647	9789189	C7Y9LACXX_5_7966.sorted.filtered_peak_167	19	.	9788647	9789189	0	2	1,1	0,541	2.52789	4.24916	1.90855
chr1	9844604	9844854	C7Y9LACXX_5_7966.sorted.filtered_peak_168	12	.	9844604	9844854	0	2	1,1	0,249	2.44965	3.42204	1.20359
chr1	9847898	9848202	C7Y9LACXX_5_7966.sorted.filtered_peak_169	19	.	9847898	9848202	0	3	1,266,1	0,5,303	2.71549	4.25410	1.91336
chr1	9859999	9860539	C7Y9LACXX_5_7966.sorted.filtered_peak_170	28	.	9859999	9860539	0	2	1,533	0,7	3.07591	5.24770	2.81232
chr1	9883694	9884533	C7Y9LACXX_5_7966.sorted.filtered_peak_171	75	.	9883694	9884533	0	3	1,834,1	0,2,838	3.32264	10.23915	7.54567
chr1	9927511	9927908	C7Y9LACXX_5_7966.sorted.filtered_peak_172	31	.	9927511	9927908	0	3	1,379,1	0,6,396	3.13645	5.64633	3.17480
chr1	9970073	9971302	C7Y9LACXX_5_7966.sorted.filtered_peak_173	340	.	9970073	9971302	0	3	1,1168,1	0,30,1228	5.16411	37.60294	34.09783
chr1	10003002	10003827	C7Y9LACXX_5_7966.sorted.filtered_peak_174	77	.	10003002	10003827	0	3	1,706,1	0,103,824	3.77380	10.38662	7.72720
chr1	10010434	10010775	C7Y9LACXX_5_7966.sorted.filtered_peak_175	33	.	10010434	10010775	0	1	341	0	3.35459	5.79367	3.30553
chr1	10092509	10093688	C7Y9LACXX_5_7966.sorted.filtered_peak_176	252	.	10092509	10093688	0	3	1,1176,1	0,2,1178	5.16913	28.43404	25.22650
chr1	10134416	10134929	C7Y9LACXX_5_7966.sorted.filtered_peak_177	25	.	10134416	10134929	0	1	513	0	3.11194	5.01901	2.59341
chr1	10270038	10270802	C7Y9LACXX_5_7966.sorted.filtered_peak_178	170	.	10270038	10270802	0	3	1,758,1	0,5,763	4.70346	20.02765	17.02091
chr1	10368010	10368489	C7Y9LACXX_5_7966.sorted.filtered_peak_179	34	.	10368010	10368489	0	3	1,448,1	0,18,478	3.20526	5.92575	3.43640
chr1	10458537	10459417	C7Y9LACXX_5_7966.sorted.filtered_peak_180	180	.	10458537	10459417	0	2	872,1	0,879	4.80306	21.10837	18.09752
chr1	10490118	10491208	C7Y9LACXX_5_7966.sorted.filtered_peak_181	148	.	10490118	10491208	0	3	1,1084,1	0,2,1089	4.18313	17.79037	14.87937
chr1	10532243	10532894	C7Y9LACXX_5_7966.sorted.filtered_peak_182	152	.	10532243	10532894	0	3	1,633,1	0,14,650	4.42271	18.25173	15.28429
chr1	10534798	10535486	C7Y9LACXX_5_7966.sorted.filtered_peak_183	78	.	10534798	10535486	0	3	1,621,1	0,2,687	3.35554	10.57358	7.85973
chr1	10554888	10555643	C7Y9LACXX_5_7966.sorted.filtered_peak_184	56	.	10554888	10555643	0	3	1,693,1	0,11,754	3.50487	8.32116	5.69515
chr1	10570751	10571546	C7Y9LACXX_5_7966.sorted.filtered_peak_185	62	.	10570751	10571546	0	3	1,654,1	0,138,794	3.25797	8.91411	6.27227
chr1	10585050	10585563	C7Y9LACXX_5_7966.sorted.filtered_peak_186	54	.	10585050	10585563	0	2	503,1	0,512	3.68299	8.09714	5.48583
chr1	10754213	10755195	C7Y9LACXX_5_7966.sorted.filtered_peak_187	62	.	10754213	10755195	0	3	1,877,1	0,65,981	3.06821	8.85755	6.23287
chr1	10927078	10927488	C7Y9LACXX_5_7966.sorted.filtered_peak_188	39	.	10927078	10927488	0	3	1,403,1	0,2,409	3.25704	6.45554	3.94515
chr1	10977925	10978387	C7Y9LACXX_5_7966.sorted.filtered_peak_189	23	.	10977925	10978387	0	2	454,1	0,461	2.93254	4.73999	2.33968
chr1	11021075	11021359	C7Y9LACXX_5_7966.sorted.filtered_peak_190	22	.	11021075	11021359	0	2	1,1	0,283	2.81905	4.58459	2.20567
chr1	11072016	11073288	C7Y9LACXX_5_7966.sorted.filtered_peak_191	173	.	11072016	11073288	0	3	1,1265,1	0,1,1271	4.44225	20.41601	17.39891
chr1	11097790	11098046	C7Y9LACXX_5_7966.sorted.filtered_peak_192	17	.	11097790	11098046	0	2	1,1	0,255	2.80134	4.08665	1.75086
chr1	11119616	11120511	C7Y9LACXX_5_7966.sorted.filtered_peak_193	99	.	11119616	11120511	0	3	1,739,1	0,111,894	3.57659	12.70838	9.95251
chr1	11159379	11160124	C7Y9LACXX_5_7966.sorted.filtered_peak_194	132	.	11159379	11160124	0	2	1,722	0,23	4.69594	16.13726	13.28076
chr1	11301858	11302110	C7Y9LACXX_5_7966.sorted.filtered_peak_195	40	.	11301858	11302110	0	2	1,1	0,251	3.47947	6.57406	4.03723
chr1	11322413	11323067	C7Y9LACXX_5_7966.sorted.filtered_peak_196	319	.	11322413	11323067	0	3	1,650,1	0,3,653	6.86412	35.33790	31.90625
chr1	11332700	11333878	C7Y9LACXX_5_7966.sorted.filtered_peak_197	127	.	11332700	11333878	0	3	1,860,1	0,313,1177	4.12253	15.59769	12.77268
chr1	11341008	11341409	C7Y9LACXX_5_7966.sorted.filtered_peak_198	17	.	11341008	11341409	0	2	1,1	0,400	2.70304	4.08986	1.77189
chr1	11380238	11380621	C7Y9LACXX_5_7966.sorted.filtered_peak_199	27	.	11380238	11380621	0	2	317,1	0,382	3.16616	5.18016	2.73633
chr1	11538731	11539318	C7Y9LACXX_5_7966.sorted.filtered_peak_200	27	.	11538731	11539318	0	3	1,498,1	0,10,586	2.89522	5.13486	2.70681
chr1	11594759	11595017	C7Y9LACXX_5_7966.sorted.filtered_peak_201	27	.	11594759	11595017	0	2	1,1	0,257	3.09562	5.14043	2.70559
chr1	11714703	11714953	C7Y9LACXX_5_7966.sorted.filtered_peak_202	16	.	11714703	11714953	0	2	1,1	0,249	2.49088	3.98362	1.66925
chr1	11724133	11725020	C7Y9LACXX_5_7966.sorted.filtered_peak_203	45	.	11724133	11725020	0	2	791,1	0,886	3.30597	7.07498	4.52077
chr1	11740852	11741707	C7Y9LACXX_5_7966.sorted.filtered_peak_204	99	.	11740852	11741707	0	3	1,778,1	0,76,854	3.88124	12.76257	9.99574
chr1	11753031	11753514	C7Y9LACXX_5_7966.sorted.filtered_peak_205	26	.	11753031	11753514	0	3	1,297,1	0,144,482	2.98894	5.10715	2.69568
chr1	11779317	11780241	C7Y9LACXX_5_7966.sorted.filtered_peak_206	50	.	11779317	11780241	0	3	1,918,1	0,1,923	3.56031	7.67795	5.08461
chr1	11795944	11796245	C7Y9LACXX_5_7966.sorted.filtered_peak_207	33	.	11795944	11796245	0	1	301	0	2.75687	5.84937	3.37061
chr1	11796510	11796903	C7Y9LACXX_5_7966.sorted.filtered_peak_208	27	.	11796510	11796903	0	3	1,355,1	0,4,392	2.60609	5.21002	2.78220
chr1	11865632	11866632	C7Y9LACXX_5_7966.sorted.filtered_peak_209	248	.	11865632	11866632	0	3	1,993,1	0,4,999	4.61377	28.07715	24.84173
chr1	11967759	11969266	C7Y9LACXX_5_7966.sorted.filtered_peak_210	100	.	11967759	11969266	0	3	1,1474,1	0,32,1506	3.17804	12.89182	10.06867
chr1	11969579	11969950	C7Y9LACXX_5_7966.sorted.filtered_peak_211	41	.	11969579	11969950	0	3	1,360,1	0,8,370	2.38305	6.66687	4.12131
chr1	11986300	11986800	C7Y9LACXX_5_7966.sorted.filtered_peak_212	197	.	11986300	11986800	0	3	1,483,1	0,6,499	6.17633	22.81777	19.72271
chr1	11994316	11995103	C7Y9LACXX_5_7966.sorted.filtered_peak_213	63	.	11994316	11995103	0	3	1,679,1	0,103,786	3.64605	8.97604	6.35502
chr1	12039896	12040824	C7Y9LACXX_5_7966.sorted.filtered_peak_214	213	.	12039896	12040824	0	3	1,914,1	0,8,927	4.85705	24.46270	21.37235
chr1	12079173	12079915	C7Y9LACXX_5_7966.sorted.filtered_peak_215	226	.	12079173	12079915	0	3	1,578,1	0,5,741	5.22122	25.74848	22.62933
chr1	12107355	12108008	C7Y9LACXX_5_7966.sorted.filtered_peak_216	74	.	12107355	12108008	0	2	1,636	0,17	3.69275	10.13052	7.43074
chr1	12125973	12126264	C7Y9LACXX_5_7966.sorted.filtered_peak_217	32	.	12125973	12126264	0	3	1,282,1	0,7,290	2.71219	5.75360	3.28399
chr1	12128519	12128826	C7Y9LACXX_5_7966.sorted.filtered_peak_218	24	.	12128519	12128826	0	3	1,292,1	0,12,306	2.54629	4.87275	2.46372
chr1	12147710	12148349	C7Y9LACXX_5_7966.sorted.filtered_peak_219	64	.	12147710	12148349	0	3	1,571,1	0,1,638	3.64476	9.11938	6.44765
chr1	12148576	12148890	C7Y9LACXX_5_7966.sorted.filtered_peak_220	18	.	12148576	12148890	0	2	1,1	0,313	2.47495	4.13334	1.80691
chr1	12178678	12178934	C7Y9LACXX_5_7966.sorted.filtered_peak_221	27	.	12178678	12178934	0	2	1,1	0,255	3.10143	5.22768	2.79042
chr1	12184989	12185352	C7Y9LACXX_5_7966.sorted.filtered_peak_222	14	.	12184989	12185352	0	2	1,1	0,362	2.52297	3.71173	1.44242
chr1	12193043	12193414	C7Y9LACXX_5_7966.sorted.filtered_peak_223	28	.	12193043	12193414	0	3	1,350,1	0,20,370	3.06039	5.27294	2.82515
chr1	12210465	12211182	C7Y9LACXX_5_7966.sorted.filtered_peak_224	48	.	12210465	12211182	0	2	711,1	0,716	2.91373	7.43983	4.86114
chr1	12221868	12222216	C7Y9LACXX_5_7966.sorted.filtered_peak_225	69	.	12221868	12222216	0	3	1,327,1	0,4,347	3.24494	9.62138	6.94873
chr1	12226862	12227112	C7Y9LACXX_5_7966.sorted.filtered_peak_226	27	.	12226862	12227112	0	2	1,1	0,249	2.43185	5.21166	2.76416
chr1	12233541	12234192	C7Y9LACXX_5_7966.sorted.filtered_peak_227	129	.	12233541	12234192	0	3	1,635,1	0,12,650	3.68407	15.80834	12.96527
chr1	12237990	12238392	C7Y9LACXX_5_7966.sorted.filtered_peak_228	21	.	12237990	12238392	0	3	1,397,1	0,4,401	2.26609	4.53658	2.15393
chr1	12239151	12239420	C7Y9LACXX_5_7966.sorted.filtered_peak_229	15	.	12239151	12239420	0	2	1,1	0,268	2.31354	3.83577	1.55204
chr1	12268924	12269193	C7Y9LACXX_5_7966.sorted.filtered_peak_230	30	.	12268924	12269193	0	3	1,258,1	0,3,268	2.89579	5.49118	3.02426
chr1	12289862	12290289	C7Y9LACXX_5_7966.sorted.filtered_peak_231	58	.	12289862	12290289	0	3	1,373,1	0,53,426	3.71661	8.46167	5.83872
chr1	12326204	12326569	C7Y9LACXX_5_7966.sorted.filtered_peak_232	21	.	12326204	12326569	0	2	1,1	0,364	2.88569	4.47862	2.13324
chr1	12405451	12406004	C7Y9LACXX_5_7966.sorted.filtered_peak_233	21	.	12405451	12406004	0	3	1,465,1	0,28,552	2.73182	4.55444	2.17886
chr1	12445149	12445519	C7Y9LACXX_5_7966.sorted.filtered_peak_234	23	.	12445149	12445519	0	3	1,275,1	0,31,369	2.94676	4.79215	2.39846
chr1	12467504	12467861	C7Y9LACXX_5_7966.sorted.filtered_peak_235	20	.	12467504	12467861	0	2	1,1	0,356	2.80987	4.36146	2.00423
chr1	12494304	12494628	C7Y9LACXX_5_7966.sorted.filtered_peak_236	38	.	12494304	12494628	0	3	1,298,1	0,3,323	2.84895	6.34510	3.83380
chr1	12495841	12496118	C7Y9LACXX_5_7966.sorted.filtered_peak_237	30	.	12495841	12496118	0	2	1,262	0,15	2.66439	5.53282	3.06763
chr1	12498524	12498833	C7Y9LACXX_5_7966.sorted.filtered_peak_238	13	.	12498524	12498833	0	2	1,1	0,308	2.24708	3.64805	1.38952
chr1	12509376	12509937	C7Y9LACXX_5_7966.sorted.filtered_peak_239	52	.	12509376	12509937	0	1	561	0	3.27043	7.78068	5.20325
chr1	12532882	12533525	C7Y9LACXX_5_7966.sorted.filtered_peak_240	20	.	12532882	12533525	0	3	1,298,1	0,323,642	2.48211	4.40163	2.05806
chr1	12570718	12571208	C7Y9LACXX_5_7966.sorted.filtered_peak_241	59	.	12570718	12571208	0	2	1,477	0,13	3.66862	8.63312	5.98195
chr1	12656040	12656307	C7Y9LACXX_5_7966.sorted.filtered_peak_242	19	.	12656040	12656307	0	1	267	0	2.69041	4.28282	1.93782
chr1	12664263	12664729	C7Y9LACXX_5_7966.sorted.filtered_peak_243	88	.	12664263	12664729	0	3	1,452,1	0,13,465	4.11611	11.55140	8.80517
chr1	12677928	12678685	C7Y9LACXX_5_7966.sorted.filtered_peak_244	45	.	12677928	12678685	0	3	1,654,1	0,8,756	2.60705	7.07441	4.51671
chr1	12678999	12679365	C7Y9LACXX_5_7966.sorted.filtered_peak_245	18	.	12678999	12679365	0	3	1,261,1	0,103,365	2.13281	4.22597	1.88388
chr1	12680348	12680636	C7Y9LACXX_5_7966.sorted.filtered_peak_246	19	.	12680348	12680636	0	2	1,1	0,287	2.15646	4.29150	1.93694
chr1	13992184	13992680	C7Y9LACXX_5_7966.sorted.filtered_peak_247	12	.	13992184	13992680	0	2	1,1	0,495	2.57285	3.53297	1.29745
chr1	14026538	14026926	C7Y9LACXX_5_7966.sorted.filtered_peak_248	30	.	14026538	14026926	0	3	1,356,1	0,1,387	2.65188	5.49077	3.02759
chr1	14029291	14029567	C7Y9LACXX_5_7966.sorted.filtered_peak_249	18	.	14029291	14029567	0	3	1,250,1	0,7,275	2.35970	4.19702	1.85738
chr1	14057093	14057871	C7Y9LACXX_5_7966.sorted.filtered_peak_250	86	.	14057093	14057871	0	3	1,717,1	0,20,777	3.63383	11.35337	8.60933
chr1	14075391	14076269	C7Y9LACXX_5_7966.sorted.filtered_peak_251	136	.	14075391	14076269	0	3	1,834,1	0,29,877	4.10137	16.55832	13.69100
chr1	15455044	15455339	C7Y9LACXX_5_7966.sorted.filtered_peak_252	29	.	15455044	15455339	0	1	295	0	3.12166	5.37824	2.91974
chr1	15575521	15576040	C7Y9LACXX_5_7966.sorted.filtered_peak_253	22	.	15575521	15576040	0	3	1,475,1	0,12,518	2.55430	4.63002	2.25025
chr1	15650038	15650363	C7Y9LACXX_5_7966.sorted.filtered_peak_254	29	.	15650038	15650363	0	3	1,306,1	0,7,324	3.05679	5.43584	2.98533
chr1	15672390	15672756	C7Y9LACXX_5_7966.sorted.filtered_peak_255	44	.	15672390	15672756	0	3	1,356,1	0,6,365	3.22283	7.01156	4.46514
chr1	15735760	15736556	C7Y9LACXX_5_7966.sorted.filtered_peak_256	89	.	15735760	15736556	0	3	1,789,1	0,1,795	3.27306	11.70672	8.95162
chr1	15738484	15738930	C7Y9LACXX_5_7966.sorted.filtered_peak_257	25	.	15738484	15738930	0	3	1,349,1	0,30,445	2.21509	4.92429	2.51377
chr1	15743725	15744398	C7Y9LACXX_5_7966.sorted.filtered_peak_258	25	.	15743725	15744398	0	3	1,550,1	0,120,672	2.58211	4.95672	2.54537
chr1	15850669	15851823	C7Y9LACXX_5_7966.sorted.filtered_peak_259	325	.	15850669	15851823	0	3	1,1139,1	0,11,1153	4.06741	36.02843	32.56524
chr1	15852957	15853482	C7Y9LACXX_5_7966.sorted.filtered_peak_260	212	.	15852957	15853482	0	3	1,518,1	0,4,524	3.32224	24.41427	21.28488
chr1	15905594	15906291	C7Y9LACXX_5_7966.sorted.filtered_peak_261	26	.	15905594	15906291	0	1	697	0	3.11477	5.03470	2.60885
chr1	15929810	15930533	C7Y9LACXX_5_7966.sorted.filtered_peak_262	116	.	15929810	15930533	0	2	1,721	0,2	4.93686	14.43711	11.60875
chr1	15943339	15944449	C7Y9LACXX_5_7966.sorted.filtered_peak_263	161	.	15943339	15944449	0	3	1,952,1	0,147,1109	4.24421	19.08299	16.15425
chr1	16010628	16011288	C7Y9LACXX_5_7966.sorted.filtered_peak_264	15	.	16010628	16011288	0	3	1,250,1	0,2,659	2.59337	3.89564	1.59843
chr1	16023640	16024065	C7Y9LACXX_5_7966.sorted.filtered_peak_265	16	.	16023640	16024065	0	2	361,1	0,424	2.75086	3.94450	1.62738
chr1	16142017	16142398	C7Y9LACXX_5_7966.sorted.filtered_peak_266	38	.	16142017	16142398	0	1	381	0	3.52362	6.34076	3.81456
chr1	16160753	16162918	C7Y9LACXX_5_7966.sorted.filtered_peak_267	138	.	16160753	16162918	0	3	1,2154,1	0,2,2164	3.05813	16.74997	13.81655
chr1	16173671	16175215	C7Y9LACXX_5_7966.sorted.filtered_peak_268	147	.	16173671	16175215	0	3	1,1328,1	0,6,1543	3.47547	17.62026	14.77388
chr1	16275956	16276518	C7Y9LACXX_5_7966.sorted.filtered_peak_269	32	.	16275956	16276518	0	2	551,1	0,561	2.66205	5.75130	3.26965
chr1	16285354	16285613	C7Y9LACXX_5_7966.sorted.filtered_peak_270	21	.	16285354	16285613	0	3	1,250,1	0,7,258	2.81427	4.48343	2.11168
chr1	16292309	16293243	C7Y9LACXX_5_7966.sorted.filtered_peak_271	26	.	16292309	16293243	0	3	1,340,1	0,514,933	2.76796	5.05244	2.64745
chr1	16301819	16303063	C7Y9LACXX_5_7966.sorted.filtered_peak_272	139	.	16301819	16303063	0	3	1,875,1	0,133,1243	4.62318	16.85975	13.99186
chr1	16405594	16405844	C7Y9LACXX_5_7966.sorted.filtered_peak_273	14	.	16405594	16405844	0	2	1,1	0,249	2.45840	3.69275	1.42466
chr1	16532888	16533759	C7Y9LACXX_5_7966.sorted.filtered_peak_274	176	.	16532888	16533759	0	3	1,858,1	0,9,870	4.31535	20.68673	17.63849
chr1	16543566	16544383	C7Y9LACXX_5_7966.sorted.filtered_peak_275	139	.	16543566	16544383	0	3	1,808,1	0,8,816	4.17829	16.84145	13.96536
chr1	16562868	16563984	C7Y9LACXX_5_7966.sorted.filtered_peak_276	88	.	16562868	16563984	0	4	1,462,564,1	0,29,539,1115	3.59078	11.46955	8.81828
chr1	16678478	16679563	C7Y9LACXX_5_7966.sorted.filtered_peak_277	136	.	16678478	16679563	0	3	1,842,1	0,82,1084	4.31413	16.55264	13.64604
chr1	16693355	16694662	C7Y9LACXX_5_7966.sorted.filtered_peak_278	289	.	16693355	16694662	0	3	1,1230,1	0,1,1306	4.78012	32.33731	28.97071
chr1	16713416	16713907	C7Y9LACXX_5_7966.sorted.filtered_peak_279	18	.	16713416	16713907	0	3	1,370,1	0,84,490	2.56615	4.22822	1.88847
chr1	16747101	16747540	C7Y9LACXX_5_7966.sorted.filtered_peak_280	66	.	16747101	16747540	0	2	1,379	0,60	4.16619	9.35354	6.67852
chr1	16766907	16767992	C7Y9LACXX_5_7966.sorted.filtered_peak_281	89	.	16766907	16767992	0	3	1,1075,1	0,7,1084	3.84426	11.68343	8.92095
chr1	16825398	16826302	C7Y9LACXX_5_7966.sorted.filtered_peak_282	77	.	16825398	16826302	0	3	1,894,1	0,9,903	4.49450	10.49300	7.77906
chr1	16840033	16841084	C7Y9LACXX_5_7966.sorted.filtered_peak_283	112	.	16840033	16841084	0	4	1,595,279,1	0,107,771,1050	4.89983	14.11006	11.29772
chr1	16939716	16940543	C7Y9LACXX_5_7966.sorted.filtered_peak_284	125	.	16939716	16940543	0	3	1,814,1	0,3,826	3.63040	15.47856	12.59085
chr1	16963335	16963590	C7Y9LACXX_5_7966.sorted.filtered_peak_285	35	.	16963335	16963590	0	2	1,1	0,254	3.10998	6.03559	3.53706
chr1	16970713	16971428	C7Y9LACXX_5_7966.sorted.filtered_peak_286	170	.	16970713	16971428	0	3	1,512,1	0,89,714	5.55021	20.00205	17.03491
chr1	17033243	17033508	C7Y9LACXX_5_7966.sorted.filtered_peak_287	19	.	17033243	17033508	0	2	1,1	0,264	2.41280	4.28595	1.94504
chr1	17036278	17036667	C7Y9LACXX_5_7966.sorted.filtered_peak_288	66	.	17036278	17036667	0	2	1,388	0,1	3.50228	9.33864	6.65425
chr1	17053869	17054360	C7Y9LACXX_5_7966.sorted.filtered_peak_289	38	.	17053869	17054360	0	2	411,1	0,490	3.19364	6.36353	3.84401
chr1	17222587	17223445	C7Y9LACXX_5_7966.sorted.filtered_peak_290	60	.	17222587	17223445	0	4	1,276,473,1	0,2,365,857	3.66596	8.69462	6.07692
chr1	17230824	17231953	C7Y9LACXX_5_7966.sorted.filtered_peak_291	203	.	17230824	17231953	0	3	1,1000,1	0,13,1128	4.15396	23.38498	20.31128
chr1	17240073	17240960	C7Y9LACXX_5_7966.sorted.filtered_peak_292	177	.	17240073	17240960	0	3	1,876,1	0,10,886	5.19330	20.74895	17.76113
chr1	17278133	17278459	C7Y9LACXX_5_7966.sorted.filtered_peak_293	64	.	17278133	17278459	0	1	326	0	4.30270	9.15893	6.48541
chr1	17337966	17338654	C7Y9LACXX_5_7966.sorted.filtered_peak_294	62	.	17337966	17338654	0	2	1,584	0,104	3.56934	8.84564	6.22642
chr1	17380205	17380933	C7Y9LACXX_5_7966.sorted.filtered_peak_295	322	.	17380205	17380933	0	3	1,726,1	0,1,727	5.84892	35.70903	32.26419
chr1	17452286	17452536	C7Y9LACXX_5_7966.sorted.filtered_peak_296	18	.	17452286	17452536	0	1	250	0	2.82143	4.18377	1.85196
chr1	17563587	17563856	C7Y9LACXX_5_7966.sorted.filtered_peak_297	16	.	17563587	17563856	0	2	1,1	0,268	2.55886	3.91530	1.62118
chr1	17746390	17746640	C7Y9LACXX_5_7966.sorted.filtered_peak_298	33	.	17746390	17746640	0	1	250	0	3.25588	5.86502	3.37043
chr1	17763877	17764866	C7Y9LACXX_5_7966.sorted.filtered_peak_299	56	.	17763877	17764866	0	3	1,769,1	0,114,988	2.64025	8.20298	5.62448
chr1	17766073	17766466	C7Y9LACXX_5_7966.sorted.filtered_peak_300	75	.	17766073	17766466	0	3	1,388,1	0,3,392	2.98728	10.26979	7.56100
chr1	17820839	17821262	C7Y9LACXX_5_7966.sorted.filtered_peak_301	28	.	17820839	17821262	0	1	423	0	3.19173	5.25596	2.80439
chr1	19228811	19229636	C7Y9LACXX_5_7966.sorted.filtered_peak_302	145	.	19228811	19229636	0	3	1,815,1	0,6,824	4.36957	17.52106	14.57004
chr1	19253075	19254484	C7Y9LACXX_5_7966.sorted.filtered_peak_303	40	.	19253075	19254484	0	4	1,744,512,1	0,3,895,1408	2.80407	6.59086	4.09242
chr1	19278392	19278823	C7Y9LACXX_5_7966.sorted.filtered_peak_304	37	.	19278392	19278823	0	3	1,373,1	0,54,430	2.36108	6.22948	3.71573
chr1	19282792	19283591	C7Y9LACXX_5_7966.sorted.filtered_peak_305	155	.	19282792	19283591	0	3	1,597,1	0,193,798	3.69775	18.47889	15.56911
chr1	19337287	19338096	C7Y9LACXX_5_7966.sorted.filtered_peak_306	39	.	19337287	19338096	0	2	1,535	0,274	3.14039	6.48395	3.98095
chr1	19400744	19401330	C7Y9LACXX_5_7966.sorted.filtered_peak_307	41	.	19400744	19401330	0	2	583,1	0,585	3.12323	6.70164	4.17800
chr1	19536285	19537223	C7Y9LACXX_5_7966.sorted.filtered_peak_308	192	.	19536285	19537223	0	3	1,922,1	0,10,937	4.57023	22.29177	19.22408
chr1	19577842	19578451	C7Y9LACXX_5_7966.sorted.filtered_peak_309	160	.	19577842	19578451	0	3	1,602,1	0,5,608	5.02281	19.10186	16.09385
chr1	19638267	19639014	C7Y9LACXX_5_7966.sorted.filtered_peak_310	158	.	19638267	19639014	0	3	1,689,1	0,1,746	4.58551	18.82903	15.85775
chr1	19668075	19668518	C7Y9LACXX_5_7966.sorted.filtered_peak_311	17	.	19668075	19668518	0	2	1,1	0,442	2.52499	4.01057	1.70224
chr1	19717274	19718347	C7Y9LACXX_5_7966.sorted.filtered_peak_312	91	.	19717274	19718347	0	3	1,958,1	0,107,1072	3.61588	11.88995	9.15098
chr1	19789665	19790125	C7Y9LACXX_5_7966.sorted.filtered_peak_313	106	.	19789665	19790125	0	3	1,457,1	0,1,459	4.06368	13.51807	10.68968
chr1	19794947	19795201	C7Y9LACXX_5_7966.sorted.filtered_peak_314	26	.	19794947	19795201	0	2	251,1	0,253	2.66035	5.08739	2.65821
chr1	19803275	19804158	C7Y9LACXX_5_7966.sorted.filtered_peak_315	23	.	19803275	19804158	0	3	1,365,1	0,124,882	2.56291	4.74785	2.36628
chr1	19804537	19804850	C7Y9LACXX_5_7966.sorted.filtered_peak_316	23	.	19804537	19804850	0	2	1,1	0,312	2.53229	4.73612	2.33536
chr1	19811714	19812654	C7Y9LACXX_5_7966.sorted.filtered_peak_317	171	.	19811714	19812654	0	2	1,873	0,67	4.13095	20.11036	17.11920
chr1	19822164	19822643	C7Y9LACXX_5_7966.sorted.filtered_peak_318	16	.	19822164	19822643	0	2	1,1	0,478	2.61652	3.94572	1.64779
chr1	19908717	19909230	C7Y9LACXX_5_7966.sorted.filtered_peak_319	20	.	19908717	19909230	0	2	1,1	0,512	2.91654	4.43065	2.06047
chr1	19923017	19924401	C7Y9LACXX_5_7966.sorted.filtered_peak_320	96	.	19923017	19924401	0	3	1,1360,1	0,18,1383	3.56136	12.46163	9.69691
chr1	19933290	19933741	C7Y9LACXX_5_7966.sorted.filtered_peak_321	36	.	19933290	19933741	0	3	1,423,1	0,24,450	3.25797	6.13718	3.64065
chr1	19970598	19970910	C7Y9LACXX_5_7966.sorted.filtered_peak_322	30	.	19970598	19970910	0	2	1,308	0,4	2.86430	5.49107	3.02377
chr1	19977676	19977926	C7Y9LACXX_5_7966.sorted.filtered_peak_323	26	.	19977676	19977926	0	2	1,1	0,249	2.72933	5.08351	2.66785
chr1	19986266	19986527	C7Y9LACXX_5_7966.sorted.filtered_peak_324	22	.	19986266	19986527	0	2	250,1	0,260	2.71759	4.64662	2.26230
chr1	20014662	20015352	C7Y9LACXX_5_7966.sorted.filtered_peak_325	19	.	20014662	20015352	0	3	1,336,1	0,23,689	2.73295	4.26920	1.92579
chr1	20042061	20042412	C7Y9LACXX_5_7966.sorted.filtered_peak_326	28	.	20042061	20042412	0	1	351	0	3.20266	5.30422	2.85319
chr1	20078711	20078961	C7Y9LACXX_5_7966.sorted.filtered_peak_327	17	.	20078711	20078961	0	2	1,1	0,249	2.72024	4.11838	1.79514
chr1	20126089	20126949	C7Y9LACXX_5_7966.sorted.filtered_peak_328	35	.	20126089	20126949	0	2	1,536	0,324	3.05805	5.99759	3.52651
chr1	20208589	20209401	C7Y9LACXX_5_7966.sorted.filtered_peak_329	131	.	20208589	20209401	0	3	1,804,1	0,1,811	4.36311	16.04321	13.17617
chr1	20244489	20244767	C7Y9LACXX_5_7966.sorted.filtered_peak_330	29	.	20244489	20244767	0	3	1,263,1	0,11,277	3.06439	5.45127	2.98963
chr1	20478681	20479224	C7Y9LACXX_5_7966.sorted.filtered_peak_331	24	.	20478681	20479224	0	1	543	0	2.95098	4.87127	2.46547
chr1	20511807	20512232	C7Y9LACXX_5_7966.sorted.filtered_peak_332	29	.	20511807	20512232	0	3	1,408,1	0,11,424	2.73886	5.36473	2.90808
chr1	20512537	20513096	C7Y9LACXX_5_7966.sorted.filtered_peak_333	18	.	20512537	20513096	0	3	1,331,1	0,187,558	2.45737	4.17922	1.85675
chr1	20539269	20539633	C7Y9LACXX_5_7966.sorted.filtered_peak_334	31	.	20539269	20539633	0	1	364	0	3.06411	5.60113	3.14222
chr1	20575658	20575977	C7Y9LACXX_5_7966.sorted.filtered_peak_335	19	.	20575658	20575977	0	3	1,291,1	0,10,318	2.72385	4.26472	1.92384
chr1	20820265	20820649	C7Y9LACXX_5_7966.sorted.filtered_peak_336	44	.	20820265	20820649	0	3	1,369,1	0,5,383	3.26774	6.97651	4.41810
chr1	20834154	20835036	C7Y9LACXX_5_7966.sorted.filtered_peak_337	107	.	20834154	20835036	0	3	1,766,1	0,6,881	4.21450	13.55102	10.75969
chr1	20959609	20960737	C7Y9LACXX_5_7966.sorted.filtered_peak_338	54	.	20959609	20960737	0	3	1,1108,1	0,11,1127	3.44258	8.02343	5.43233
chr1	20966613	20966933	C7Y9LACXX_5_7966.sorted.filtered_peak_339	18	.	20966613	20966933	0	2	1,1	0,319	2.76028	4.16537	1.82673
chr1	20987488	20988466	C7Y9LACXX_5_7966.sorted.filtered_peak_340	146	.	20987488	20988466	0	3	1,857,1	0,110,977	4.41403	17.53674	14.64826
chr1	21022954	21023573	C7Y9LACXX_5_7966.sorted.filtered_peak_341	34	.	21022954	21023573	0	3	1,557,1	0,57,618	3.12705	5.93809	3.43255
chr1	21059441	21060009	C7Y9LACXX_5_7966.sorted.filtered_peak_342	32	.	21059441	21060009	0	3	1,480,1	0,63,567	2.90765	5.75526	3.28110
chr1	21112646	21114250	C7Y9LACXX_5_7966.sorted.filtered_peak_343	215	.	21112646	21114250	0	3	1,1411,1	0,174,1603	3.98703	24.65314	21.54942
chr1	21318881	21319274	C7Y9LACXX_5_7966.sorted.filtered_peak_344	14	.	21318881	21319274	0	2	1,1	0,392	2.45764	3.69937	1.43279
chr1	21348758	21349478	C7Y9LACXX_5_7966.sorted.filtered_peak_345	72	.	21348758	21349478	0	3	1,692,1	0,21,719	4.16688	9.97550	7.27294
chr1	21503014	21503886	C7Y9LACXX_5_7966.sorted.filtered_peak_346	169	.	21503014	21503886	0	3	1,865,1	0,1,871	4.45433	19.97955	16.97924
chr1	21620486	21621479	C7Y9LACXX_5_7966.sorted.filtered_peak_347	44	.	21620486	21621479	0	4	1,250,506,1	0,60,377,992	2.66617	6.94412	4.42724
chr1	21650953	21651446	C7Y9LACXX_5_7966.sorted.filtered_peak_348	22	.	21650953	21651446	0	3	1,383,1	0,33,492	2.59465	4.60138	2.23014
chr1	21660467	21661366	C7Y9LACXX_5_7966.sorted.filtered_peak_349	59	.	21660467	21661366	0	3	1,758,1	0,121,898	3.33201	8.59350	5.97504
chr1	21671666	21672301	C7Y9LACXX_5_7966.sorted.filtered_peak_350	81	.	21671666	21672301	0	3	1,590,1	0,43,634	3.60098	10.82694	8.11027
chr1	21766256	21766948	C7Y9LACXX_5_7966.sorted.filtered_peak_351	98	.	21766256	21766948	0	3	1,679,1	0,7,691	4.74072	12.63488	9.86140
chr1	22100040	22100408	C7Y9LACXX_5_7966.sorted.filtered_peak_352	24	.	22100040	22100408	0	3	1,339,1	0,13,367	2.82061	4.83980	2.44816
chr1	22108658	22110319	C7Y9LACXX_5_7966.sorted.filtered_peak_353	189	.	22108658	22110319	0	3	1,298,1007	0,207,654	4.06806	21.96338	18.92748
chr1	22145064	22145370	C7Y9LACXX_5_7966.sorted.filtered_peak_354	17	.	22145064	22145370	0	2	1,1	0,305	2.63456	4.04418	1.72916
chr1	22263810	22264242	C7Y9LACXX_5_7966.sorted.filtered_peak_355	29	.	22263810	22264242	0	2	357,1	0,431	2.85062	5.36929	2.93400
chr1	22283565	22284123	C7Y9LACXX_5_7966.sorted.filtered_peak_356	20	.	22283565	22284123	0	2	481,1	0,557	2.82681	4.43457	2.06850
chr1	22345624	22345962	C7Y9LACXX_5_7966.sorted.filtered_peak_357	20	.	22345624	22345962	0	1	338	0	2.92919	4.46578	2.09172
chr1	22351488	22352798	C7Y9LACXX_5_7966.sorted.filtered_peak_358	101	.	22351488	22352798	0	3	1,1299,1	0,4,1309	3.67709	12.99057	10.18208
chr1	22366145	22366888	C7Y9LACXX_5_7966.sorted.filtered_peak_359	194	.	22366145	22366888	0	3	1,716,1	0,20,742	5.69436	22.49684	19.43047
chr1	22378932	22380135	C7Y9LACXX_5_7966.sorted.filtered_peak_360	96	.	22378932	22380135	0	3	1,1199,1	0,3,1202	3.62567	12.43950	9.66660
chr1	22416109	22416608	C7Y9LACXX_5_7966.sorted.filtered_peak_361	24	.	22416109	22416608	0	3	1,280,1	0,159,498	2.86358	4.88879	2.49318
chr1	22778108	22779171	C7Y9LACXX_5_7966.sorted.filtered_peak_362	120	.	22778108	22779171	0	2	907,1	0,1062	4.04571	14.88992	12.05857
chr1	23345550	23346337	C7Y9LACXX_5_7966.sorted.filtered_peak_363	155	.	23345550	23346337	0	3	1,776,1	0,5,786	4.87300	18.53177	15.57879
chr1	23426841	23427203	C7Y9LACXX_5_7966.sorted.filtered_peak_364	48	.	23426841	23427203	0	3	1,351,1	0,10,361	3.21846	7.47347	4.88849
chr1	23445139	23445665	C7Y9LACXX_5_7966.sorted.filtered_peak_365	18	.	23445139	23445665	0	2	1,1	0,525	2.61009	4.12574	1.80358
chr1	23494905	23495622	C7Y9LACXX_5_7966.sorted.filtered_peak_366	92	.	23494905	23495622	0	3	1,641,1	0,70,716	4.09758	12.04377	9.27952
chr1	23504194	23504513	C7Y9LACXX_5_7966.sorted.filtered_peak_367	22	.	23504194	23504513	0	3	1,296,1	0,11,318	2.90891	4.62261	2.23946
chr1	23510588	23510957	C7Y9LACXX_5_7966.sorted.filtered_peak_368	13	.	23510588	23510957	0	2	1,1	0,368	2.58502	3.59594	1.34863
chr1	23670493	23671459	C7Y9LACXX_5_7966.sorted.filtered_peak_369	176	.	23670493	23671459	0	3	1,911,1	0,54,965	4.08607	20.67465	17.65286
chr1	23694487	23695654	C7Y9LACXX_5_7966.sorted.filtered_peak_370	250	.	23694487	23695654	0	3	1,1162,1	0,1,1166	4.79571	28.32487	25.08175
chr1	23730381	23730842	C7Y9LACXX_5_7966.sorted.filtered_peak_371	38	.	23730381	23730842	0	3	1,381,1	0,18,460	3.31886	6.32727	3.81273
chr1	23749696	23749975	C7Y9LACXX_5_7966.sorted.filtered_peak_372	20	.	23749696	23749975	0	2	1,1	0,278	2.67290	4.39128	2.04246
chr1	23810558	23811305	C7Y9LACXX_5_7966.sorted.filtered_peak_373	87	.	23810558	23811305	0	3	1,675,1	0,66,746	3.94990	11.52019	8.79604
chr1	23823573	23823843	C7Y9LACXX_5_7966.sorted.filtered_peak_374	24	.	23823573	23823843	0	1	270	0	3.07124	4.88033	2.46030
chr1	23854654	23855172	C7Y9LACXX_5_7966.sorted.filtered_peak_375	34	.	23854654	23855172	0	3	1,335,1	0,16,517	2.55220	5.92143	3.45117
chr1	23857459	23858081	C7Y9LACXX_5_7966.sorted.filtered_peak_376	46	.	23857459	23858081	0	3	1,613,1	0,2,621	2.82057	7.21931	4.67248
chr1	23866162	23866754	C7Y9LACXX_5_7966.sorted.filtered_peak_377	109	.	23866162	23866754	0	2	591,1	0,591	4.81981	13.77593	10.95084
chr1	23880985	23881817	C7Y9LACXX_5_7966.sorted.filtered_peak_378	74	.	23880985	23881817	0	3	1,713,1	0,52,831	3.14051	10.15115	7.48972
chr1	23885678	23886240	C7Y9LACXX_5_7966.sorted.filtered_peak_379	37	.	23885678	23886240	0	3	1,330,1	0,225,561	2.51199	6.20077	3.72503
chr1	23934678	23934936	C7Y9LACXX_5_7966.sorted.filtered_peak_380	19	.	23934678	23934936	0	2	1,250	0,8	2.79587	4.31377	1.96429
chr1	23939867	23940250	C7Y9LACXX_5_7966.sorted.filtered_peak_381	15	.	23939867	23940250	0	2	1,1	0,382	2.54091	3.87862	1.58625
chr1	23946047	23946549	C7Y9LACXX_5_7966.sorted.filtered_peak_382	38	.	23946047	23946549	0	3	1,450,1	0,50,501	3.13636	6.40452	3.88828
chr1	23961464	23961958	C7Y9LACXX_5_7966.sorted.filtered_peak_383	19	.	23961464	23961958	0	2	486,1	0,493	2.69777	4.30151	1.95391
chr1	23963994	23964262	C7Y9LACXX_5_7966.sorted.filtered_peak_384	28	.	23963994	23964262	0	2	1,1	0,267	2.93559	5.23991	2.80575
chr1	24018003	24018801	C7Y9LACXX_5_7966.sorted.filtered_peak_385	90	.	24018003	24018801	0	3	1,677,1	0,5,797	4.12723	11.80763	9.06389
chr1	24046970	24047220	C7Y9LACXX_5_7966.sorted.filtered_peak_386	23	.	24046970	24047220	0	2	1,1	0,249	3.00206	4.74860	2.34986
chr1	24069204	24070532	C7Y9LACXX_5_7966.sorted.filtered_peak_387	47	.	24069204	24070532	0	3	1,457,1	0,478,1327	3.10635	7.28285	4.78220
chr1	24098661	24098954	C7Y9LACXX_5_7966.sorted.filtered_peak_388	50	.	24098661	24098954	0	2	289,1	0,292	3.87893	7.62587	5.01966
chr1	24104579	24105360	C7Y9LACXX_5_7966.sorted.filtered_peak_389	77	.	24104579	24105360	0	3	1,764,1	0,9,780	3.85819	10.49127	7.78019
chr1	24117295	24117750	C7Y9LACXX_5_7966.sorted.filtered_peak_390	50	.	24117295	24117750	0	3	1,385,1	0,69,454	3.30657	7.61787	5.03388
chr1	24127003	24127611	C7Y9LACXX_5_7966.sorted.filtered_peak_391	190	.	24127003	24127611	0	3	1,598,1	0,6,607	4.63502	22.12598	19.06813
chr1	24151736	24152177	C7Y9LACXX_5_7966.sorted.filtered_peak_392	115	.	24151736	24152177	0	1	441	0	5.01362	14.44479	11.58818
chr1	24164964	24165219	C7Y9LACXX_5_7966.sorted.filtered_peak_393	34	.	24164964	24165219	0	1	255	0	3.40995	5.93804	3.42951
chr1	24194458	24195072	C7Y9LACXX_5_7966.sorted.filtered_peak_394	141	.	24194458	24195072	0	3	1,604,1	0,7,613	5.12884	17.07391	14.16232
chr1	24285399	24287060	C7Y9LACXX_5_7966.sorted.filtered_peak_395	134	.	24285399	24287060	0	3	1,1276,1	0,1,1660	3.83293	16.36492	13.49570
chr1	24306436	24307486	C7Y9LACXX_5_7966.sorted.filtered_peak_396	195	.	24306436	24307486	0	3	1,980,1	0,9,1049	4.19685	22.54129	19.50690
chr1	24397356	24397606	C7Y9LACXX_5_7966.sorted.filtered_peak_397	31	.	24397356	24397606	0	1	250	0	3.31745	5.65535	3.17066
chr1	24477044	24477304	C7Y9LACXX_5_7966.sorted.filtered_peak_398	35	.	24477044	24477304	0	2	250,1	0,259	3.19599	6.00743	3.50785
chr1	24513697	24514258	C7Y9LACXX_5_7966.sorted.filtered_peak_399	14	.	24513697	24514258	0	2	1,1	0,560	2.39309	3.69197	1.42592
chr1	24525970	24526224	C7Y9LACXX_5_7966.sorted.filtered_peak_400	27	.	24525970	24526224	0	2	1,1	0,253	3.01795	5.17165	2.72850
chr1	24603931	24604440	C7Y9LACXX_5_7966.sorted.filtered_peak_401	22	.	24603931	24604440	0	2	1,381	0,128	2.99091	4.65389	2.26233
chr1	24648201	24649265	C7Y9LACXX_5_7966.sorted.filtered_peak_402	25	.	24648201	24649265	0	3	1,1056,1	0,7,1063	2.48837	4.96690	2.54991
chr1	24718489	24719084	C7Y9LACXX_5_7966.sorted.filtered_peak_403	42	.	24718489	24719084	0	3	1,456,1	0,58,594	3.06394	6.72130	4.21608
chr1	24740058	24740457	C7Y9LACXX_5_7966.sorted.filtered_peak_404	47	.	24740058	24740457	0	3	1,388,1	0,5,398	2.73605	7.30100	4.73535
chr1	24741916	24742525	C7Y9LACXX_5_7966.sorted.filtered_peak_405	163	.	24741916	24742525	0	3	1,604,1	0,4,608	4.18551	19.35079	16.38347
chr1	24743042	24743556	C7Y9LACXX_5_7966.sorted.filtered_peak_406	24	.	24743042	24743556	0	3	1,511,1	0,1,513	2.30077	4.84759	2.44576
chr1	24808501	24808751	C7Y9LACXX_5_7966.sorted.filtered_peak_407	23	.	24808501	24808751	0	2	1,1	0,249	2.85490	4.76451	2.37100
chr1	24827836	24828166	C7Y9LACXX_5_7966.sorted.filtered_peak_408	18	.	24827836	24828166	0	2	1,1	0,329	2.15420	4.17672	1.84427
chr1	24828562	24829885	C7Y9LACXX_5_7966.sorted.filtered_peak_409	68	.	24828562	24829885	0	3	1,1101,1	0,9,1322	2.98512	9.51252	6.83059
chr1	24861453	24861966	C7Y9LACXX_5_7966.sorted.filtered_peak_410	52	.	24861453	24861966	0	2	500,1	0,512	3.11675	7.82675	5.22993
chr1	24862949	24863425	C7Y9LACXX_5_7966.sorted.filtered_peak_411	122	.	24862949	24863425	0	2	474,1	0,475	4.17368	15.15329	12.29040
chr1	24969104	24970131	C7Y9LACXX_5_7966.sorted.filtered_peak_412	352	.	24969104	24970131	0	3	1,1018,1	0,1,1026	5.11412	38.76086	35.25538
chr1	25054090	25054340	C7Y9LACXX_5_7966.sorted.filtered_peak_413	16	.	25054090	25054340	0	2	1,1	0,249	2.73536	4.00057	1.69578
chr1	25071323	25072277	C7Y9LACXX_5_7966.sorted.filtered_peak_414	274	.	25071323	25072277	0	3	1,905,1	0,5,953	5.07331	30.69567	27.40558
chr1	25174367	25175378	C7Y9LACXX_5_7966.sorted.filtered_peak_415	155	.	25174367	25175378	0	3	1,885,1	0,5,1010	4.57277	18.46889	15.51239
chr1	25237550	25238183	C7Y9LACXX_5_7966.sorted.filtered_peak_416	35	.	25237550	25238183	0	3	1,623,1	0,2,632	2.80431	6.07782	3.58501
chr1	25251594	25251993	C7Y9LACXX_5_7966.sorted.filtered_peak_417	46	.	25251594	25251993	0	3	1,388,1	0,9,398	2.61929	7.19707	4.63430
chr1	25256670	25257214	C7Y9LACXX_5_7966.sorted.filtered_peak_418	107	.	25256670	25257214	0	3	1,476,1	0,4,543	3.37100	13.59979	10.76901
chr1	25281520	25281960	C7Y9LACXX_5_7966.sorted.filtered_peak_419	31	.	25281520	25281960	0	2	402,1	0,439	2.68863	5.62314	3.15483
chr1	25291372	25292043	C7Y9LACXX_5_7966.sorted.filtered_peak_420	147	.	25291372	25292043	0	2	665,1	0,670	3.76157	17.67842	14.72837
chr1	25311595	25312031	C7Y9LACXX_5_7966.sorted.filtered_peak_421	56	.	25311595	25312031	0	3	1,397,1	0,3,435	3.46876	8.31455	5.69560
chr1	25319141	25319697	C7Y9LACXX_5_7966.sorted.filtered_peak_422	42	.	25319141	25319697	0	3	1,500,1	0,19,555	3.12302	6.79117	4.24543
chr1	25348695	25349720	C7Y9LACXX_5_7966.sorted.filtered_peak_423	163	.	25348695	25349720	0	3	1,1020,1	0,3,1024	4.16558	19.35966	16.34695
chr1	25358447	25359132	C7Y9LACXX_5_7966.sorted.filtered_peak_424	80	.	25358447	25359132	0	3	1,492,1	0,191,684	3.16418	10.70422	8.03017
chr1	25363673	25364202	C7Y9LACXX_5_7966.sorted.filtered_peak_425	24	.	25363673	25364202	0	3	1,524,1	0,2,528	2.52589	4.87138	2.46441
chr1	25392162	25392694	C7Y9LACXX_5_7966.sorted.filtered_peak_426	14	.	25392162	25392694	0	3	1,265,1	0,235,531	2.42051	3.75732	1.48230
chr1	25422128	25422541	C7Y9LACXX_5_7966.sorted.filtered_peak_427	35	.	25422128	25422541	0	2	384,1	0,412	2.82102	6.03979	3.54966
chr1	25466704	25467060	C7Y9LACXX_5_7966.sorted.filtered_peak_428	41	.	25466704	25467060	0	2	310,1	0,355	3.48647	6.64151	4.11206
chr1	25558690	25559384	C7Y9LACXX_5_7966.sorted.filtered_peak_429	112	.	25558690	25559384	0	3	1,688,1	0,3,693	4.11279	14.05043	11.25054
chr1	25559655	25559997	C7Y9LACXX_5_7966.sorted.filtered_peak_430	40	.	25559655	25559997	0	3	1,324,1	0,15,341	2.89391	6.55061	4.01473
chr1	25565997	25566897	C7Y9LACXX_5_7966.sorted.filtered_peak_431	155	.	25565997	25566897	0	2	1,869	0,31	4.30756	18.52110	15.56099
chr1	25573186	25574440	C7Y9LACXX_5_7966.sorted.filtered_peak_432	197	.	25573186	25574440	0	3	1,1197,1	0,55,1253	4.04133	22.77891	19.73196
chr1	25594367	25594667	C7Y9LACXX_5_7966.sorted.filtered_peak_433	103	.	25594367	25594667	0	1	300	0	5.30909	13.20257	10.37211
chr1	25664705	25665903	C7Y9LACXX_5_7966.sorted.filtered_peak_434	133	.	25664705	25665903	0	3	1,1139,1	0,1,1197	4.74957	16.22215	13.32933
chr1	25756537	25757664	C7Y9LACXX_5_7966.sorted.filtered_peak_435	183	.	25756537	25757664	0	3	1,1114,1	0,9,1126	4.30428	21.44658	18.38262
chr1	25869944	25870304	C7Y9LACXX_5_7966.sorted.filtered_peak_436	51	.	25869944	25870304	0	2	1,343	0,17	3.47397	7.69549	5.10515
chr1	25876173	25876887	C7Y9LACXX_5_7966.sorted.filtered_peak_437	22	.	25876173	25876887	0	3	1,658,1	0,8,713	2.74312	4.66439	2.28069
chr1	25888966	25889481	C7Y9LACXX_5_7966.sorted.filtered_peak_438	63	.	25888966	25889481	0	3	1,475,1	0,4,514	3.37359	8.99721	6.34642
chr1	25942859	25943373	C7Y9LACXX_5_7966.sorted.filtered_peak_439	81	.	25942859	25943373	0	2	1,507	0,7	3.32725	10.87938	8.15727
chr1	25968847	25969554	C7Y9LACXX_5_7966.sorted.filtered_peak_440	33	.	25968847	25969554	0	2	1,575	0,132	2.95131	5.86692	3.39329
chr1	26002303	26003146	C7Y9LACXX_5_7966.sorted.filtered_peak_441	37	.	26002303	26003146	0	3	1,619,1	0,2,842	2.98965	6.21138	3.71279
chr1	26101348	26102007	C7Y9LACXX_5_7966.sorted.filtered_peak_442	57	.	26101348	26102007	0	3	1,639,1	0,6,658	3.63772	8.39431	5.78762
chr1	26146046	26147352	C7Y9LACXX_5_7966.sorted.filtered_peak_443	66	.	26146046	26147352	0	4	1,799,257,1	0,198,1047,1305	3.15595	9.22433	6.60239
chr1	26185632	26186431	C7Y9LACXX_5_7966.sorted.filtered_peak_444	83	.	26185632	26186431	0	3	1,713,1	0,77,798	4.03221	11.09700	8.36163
chr1	26201889	26202371	C7Y9LACXX_5_7966.sorted.filtered_peak_445	23	.	26201889	26202371	0	3	1,321,1	0,10,481	2.78466	4.73096	2.34223
chr1	26221915	26222332	C7Y9LACXX_5_7966.sorted.filtered_peak_446	57	.	26221915	26222332	0	3	1,374,1	0,18,416	3.65886	8.32545	5.71422
chr1	26231556	26232499	C7Y9LACXX_5_7966.sorted.filtered_peak_447	40	.	26231556	26232499	0	3	1,764,1	0,6,942	2.64676	6.53266	4.02500
chr1	26232724	26233283	C7Y9LACXX_5_7966.sorted.filtered_peak_448	59	.	26232724	26233283	0	3	1,524,1	0,25,558	3.02065	8.57740	5.94488
chr1	26297936	26298189	C7Y9LACXX_5_7966.sorted.filtered_peak_449	32	.	26297936	26298189	0	2	250,1	0,252	3.29262	5.68943	3.20288
chr1	26317142	26317538	C7Y9LACXX_5_7966.sorted.filtered_peak_450	44	.	26317142	26317538	0	2	383,1	0,395	3.32395	6.94808	4.40140
chr1	26324391	26325140	C7Y9LACXX_5_7966.sorted.filtered_peak_451	317	.	26324391	26325140	0	3	1,693,1	0,4,748	5.81497	35.10732	31.70120
chr1	26361750	26362709	C7Y9LACXX_5_7966.sorted.filtered_peak_452	52	.	26361750	26362709	0	3	1,950,1	0,6,958	3.05275	7.81502	5.22841
chr1	26431301	26431736	C7Y9LACXX_5_7966.sorted.filtered_peak_453	22	.	26431301	26431736	0	2	427,1	0,434	2.95920	4.67192	2.28745
chr1	26437485	26439049	C7Y9LACXX_5_7966.sorted.filtered_peak_454	114	.	26437485	26439049	0	2	1,1559	0,5	3.63078	14.25228	11.42023
chr1	26452768	26453379	C7Y9LACXX_5_7966.sorted.filtered_peak_455	102	.	26452768	26453379	0	3	1,601,1	0,2,610	3.90430	13.05025	10.25279
chr1	26471522	26472154	C7Y9LACXX_5_7966.sorted.filtered_peak_456	30	.	26471522	26472154	0	3	1,575,1	0,6,631	3.10998	5.45651	3.01491
chr1	26490675	26491052	C7Y9LACXX_5_7966.sorted.filtered_peak_457	27	.	26490675	26491052	0	2	1,283	0,94	2.96849	5.22544	2.79151
chr1	26496171	26496731	C7Y9LACXX_5_7966.sorted.filtered_peak_458	29	.	26496171	26496731	0	2	559,1	0,559	2.92233	5.39585	2.94745
chr1	26551719	26552117	C7Y9LACXX_5_7966.sorted.filtered_peak_459	31	.	26551719	26552117	0	2	308,1	0,397	3.18700	5.58237	3.11430
chr1	26560266	26561536	C7Y9LACXX_5_7966.sorted.filtered_peak_460	346	.	26560266	26561536	0	3	1,891,1	0,5,1269	5.71713	38.13822	34.63617
chr1	26602512	26603093	C7Y9LACXX_5_7966.sorted.filtered_peak_461	29	.	26602512	26603093	0	3	1,569,1	0,10,580	2.43105	5.36072	2.90977
chr1	26606118	26606841	C7Y9LACXX_5_7966.sorted.filtered_peak_462	43	.	26606118	26606841	0	3	1,487,1	0,100,722	2.50015	6.92267	4.39194
chr1	26611238	26611861	C7Y9LACXX_5_7966.sorted.filtered_peak_463	48	.	26611238	26611861	0	3	1,606,1	0,4,622	2.56657	7.44907	4.86902
chr1	26613902	26614208	C7Y9LACXX_5_7966.sorted.filtered_peak_464	58	.	26613902	26614208	0	3	1,294,1	0,5,305	2.88616	8.44124	5.80016
chr1	26632576	26633649	C7Y9LACXX_5_7966.sorted.filtered_peak_465	113	.	26632576	26633649	0	3	1,1055,1	0,5,1072	4.19134	14.17115	11.36355
chr1	26644182	26644578	C7Y9LACXX_5_7966.sorted.filtered_peak_466	30	.	26644182	26644578	0	3	1,387,1	0,1,395	2.51856	5.49889	3.04447
chr1	26647973	26648410	C7Y9LACXX_5_7966.sorted.filtered_peak_467	78	.	26647973	26648410	0	3	1,423,1	0,6,436	3.54161	10.60743	7.88120
chr1	26662478	26663615	C7Y9LACXX_5_7966.sorted.filtered_peak_468	32	.	26662478	26663615	0	2	944,1	0,1136	3.09729	5.65837	3.20130
chr1	26690347	26690788	C7Y9LACXX_5_7966.sorted.filtered_peak_469	56	.	26690347	26690788	0	2	426,1	0,440	3.51423	8.27565	5.66783
chr1	26704594	26705380	C7Y9LACXX_5_7966.sorted.filtered_peak_470	208	.	26704594	26705380	0	3	1,760,1	0,16,785	5.22883	23.98834	20.86472
chr1	26758410	26759343	C7Y9LACXX_5_7966.sorted.filtered_peak_471	248	.	26758410	26759343	0	3	1,926,1	0,3,932	5.79207	28.04159	24.83476
chr1	26798751	26799888	C7Y9LACXX_5_7966.sorted.filtered_peak_472	157	.	26798751	26799888	0	3	1,1088,1	0,29,1136	3.87076	18.69640	15.71269
chr1	26826651	26828057	C7Y9LACXX_5_7966.sorted.filtered_peak_473	126	.	26826651	26828057	0	2	1,1394	0,12	3.94668	15.55875	12.66897
chr1	26856018	26856429	C7Y9LACXX_5_7966.sorted.filtered_peak_474	35	.	26856018	26856429	0	1	411	0	3.10056	6.07726	3.57686
chr1	26868204	26869123	C7Y9LACXX_5_7966.sorted.filtered_peak_475	47	.	26868204	26869123	0	3	1,847,1	0,6,918	2.73654	7.28193	4.72051
chr1	26872036	26872482	C7Y9LACXX_5_7966.sorted.filtered_peak_476	67	.	26872036	26872482	0	3	1,439,1	0,6,445	3.18904	9.41297	6.73982
chr1	26946593	26948066	C7Y9LACXX_5_7966.sorted.filtered_peak_477	194	.	26946593	26948066	0	2	1,1472	0,1	4.18952	22.48900	19.40215
chr1	27003736	27004390	C7Y9LACXX_5_7966.sorted.filtered_peak_478	27	.	27003736	27004390	0	1	654	0	3.15878	5.20579	2.77596
chr1	27018960	27019830	C7Y9LACXX_5_7966.sorted.filtered_peak_479	52	.	27018960	27019830	0	3	1,856,1	0,3,869	2.41903	7.89851	5.28157
chr1	27021925	27022584	C7Y9LACXX_5_7966.sorted.filtered_peak_480	80	.	27021925	27022584	0	3	1,607,1	0,14,658	2.59703	10.75251	8.03911
chr1	27070373	27071166	C7Y9LACXX_5_7966.sorted.filtered_peak_481	115	.	27070373	27071166	0	3	1,729,1	0,20,792	4.03966	14.35145	11.53875
chr1	27113687	27114988	C7Y9LACXX_5_7966.sorted.filtered_peak_482	140	.	27113687	27114988	0	3	1,1296,1	0,3,1300	3.39313	16.97840	14.04893
chr1	27126616	27127036	C7Y9LACXX_5_7966.sorted.filtered_peak_483	48	.	27126616	27127036	0	3	1,397,1	0,2,419	3.76157	7.47186	4.89410
chr1	27147258	27147657	C7Y9LACXX_5_7966.sorted.filtered_peak_484	17	.	27147258	27147657	0	2	1,251	0,148	2.81594	4.13119	1.79201
chr1	27152995	27153718	C7Y9LACXX_5_7966.sorted.filtered_peak_485	54	.	27152995	27153718	0	2	720,1	0,722	3.20080	8.06901	5.46262
chr1	27159935	27160589	C7Y9LACXX_5_7966.sorted.filtered_peak_486	96	.	27159935	27160589	0	3	1,632,1	0,16,653	3.82734	12.41277	9.64926
chr1	27165284	27165764	C7Y9LACXX_5_7966.sorted.filtered_peak_487	22	.	27165284	27165764	0	3	1,328,1	0,151,479	2.79773	4.68095	2.29219
chr1	27190918	27192159	C7Y9LACXX_5_7966.sorted.filtered_peak_488	105	.	27190918	27192159	0	3	1,1206,1	0,17,1240	3.83402	13.38134	10.59130
chr1	27204496	27204771	C7Y9LACXX_5_7966.sorted.filtered_peak_489	38	.	27204496	27204771	0	2	1,1	0,274	3.40556	6.30751	3.80515
chr1	27216517	27217167	C7Y9LACXX_5_7966.sorted.filtered_peak_490	72	.	27216517	27217167	0	3	1,505,1	0,1,649	3.88333	9.97663	7.28975
chr1	27226450	27227304	C7Y9LACXX_5_7966.sorted.filtered_peak_491	53	.	27226450	27227304	0	3	1,663,1	0,58,853	3.57276	7.92194	5.34778
chr1	27247768	27248586	C7Y9LACXX_5_7966.sorted.filtered_peak_492	212	.	27247768	27248586	0	3	1,795,1	0,20,817	5.14400	24.34639	21.26415
chr1	27320116	27320642	C7Y9LACXX_5_7966.sorted.filtered_peak_493	19	.	27320116	27320642	0	3	1,439,1	0,77,525	2.59638	4.31261	1.96349
chr1	27339423	27339673	C7Y9LACXX_5_7966.sorted.filtered_peak_494	11	.	27339423	27339673	0	2	1,1	0,249	2.48920	3.37567	1.16338
chr1	27371114	27371577	C7Y9LACXX_5_7966.sorted.filtered_peak_495	20	.	27371114	27371577	0	2	407,1	0,462	2.73935	4.42465	2.06909
chr1	27438430	27438910	C7Y9LACXX_5_7966.sorted.filtered_peak_496	26	.	27438430	27438910	0	3	1,322,1	0,142,479	2.83977	5.06639	2.65142
chr1	27463523	27464045	C7Y9LACXX_5_7966.sorted.filtered_peak_497	49	.	27463523	27464045	0	3	1,432,1	0,88,521	3.31990	7.51251	4.93795
chr1	27481264	27482138	C7Y9LACXX_5_7966.sorted.filtered_peak_498	114	.	27481264	27482138	0	3	1,829,1	0,22,873	3.73507	14.22452	11.40051
chr1	27560359	27561553	C7Y9LACXX_5_7966.sorted.filtered_peak_499	265	.	27560359	27561553	0	3	1,994,1	0,191,1193	4.92810	29.74954	26.53590
chr1	27611243	27611493	C7Y9LACXX_5_7966.sorted.filtered_peak_500	37	.	27611243	27611493	0	1	250	0	3.52049	6.32435	3.79626
chr1	27627313	27627654	C7Y9LACXX_5_7966.sorted.filtered_peak_501	13	.	27627313	27627654	0	2	1,1	0,340	2.39613	3.63004	1.37159
chr1	27648382	27649274	C7Y9LACXX_5_7966.sorted.filtered_peak_502	136	.	27648382	27649274	0	3	1,886,1	0,4,891	4.19226	16.51840	13.62531
chr1	27668205	27668859	C7Y9LACXX_5_7966.sorted.filtered_peak_503	43	.	27668205	27668859	0	3	1,607,1	0,7,653	2.95189	6.91082	4.37843
chr1	27669134	27670338	C7Y9LACXX_5_7966.sorted.filtered_peak_504	30	.	27669134	27670338	0	4	1,258,444,1	0,294,640,1203	2.64790	5.51226	3.08363
chr1	27683960	27684313	C7Y9LACXX_5_7966.sorted.filtered_peak_505	39	.	27683960	27684313	0	3	1,317,1	0,8,352	3.09146	6.48804	3.97253
chr1	27692035	27693186	C7Y9LACXX_5_7966.sorted.filtered_peak_506	37	.	27692035	27693186	0	4	1,293,638,1	0,1,509,1150	2.76029	6.29845	3.79100
chr1	27718802	27719206	C7Y9LACXX_5_7966.sorted.filtered_peak_507	79	.	27718802	27719206	0	3	1,391,1	0,10,403	3.75701	10.69250	7.98664
chr1	27721880	27722197	C7Y9LACXX_5_7966.sorted.filtered_peak_508	14	.	27721880	27722197	0	2	1,1	0,316	2.29957	3.69704	1.42793
chr1	27729797	27730054	C7Y9LACXX_5_7966.sorted.filtered_peak_509	23	.	27729797	27730054	0	2	1,1	0,256	2.92745	4.75519	2.35993
chr1	27757534	27757823	C7Y9LACXX_5_7966.sorted.filtered_peak_510	30	.	27757534	27757823	0	3	1,266,1	0,20,288	3.02731	5.52825	3.06416
chr1	27771902	27772248	C7Y9LACXX_5_7966.sorted.filtered_peak_511	22	.	27771902	27772248	0	1	346	0	2.97996	4.61327	2.22298
chr1	27781841	27782287	C7Y9LACXX_5_7966.sorted.filtered_peak_512	22	.	27781841	27782287	0	1	446	0	2.99870	4.67830	2.28539
chr1	27816504	27817216	C7Y9LACXX_5_7966.sorted.filtered_peak_513	272	.	27816504	27817216	0	3	1,695,1	0,15,711	5.87538	30.58285	27.26613
chr1	27894851	27895487	C7Y9LACXX_5_7966.sorted.filtered_peak_514	102	.	27894851	27895487	0	3	1,551,1	0,1,635	3.81300	12.99310	10.21519
chr1	27930363	27930827	C7Y9LACXX_5_7966.sorted.filtered_peak_515	54	.	27930363	27930827	0	3	1,450,1	0,6,463	2.88138	8.04429	5.45439
chr1	27959365	27959833	C7Y9LACXX_5_7966.sorted.filtered_peak_516	14	.	27959365	27959833	0	2	1,1	0,467	2.18665	3.71298	1.44080
chr1	27985875	27987016	C7Y9LACXX_5_7966.sorted.filtered_peak_517	51	.	27985875	27987016	0	3	1,717,1	0,362,1140	2.75058	7.72775	5.18532
chr1	27989238	27990001	C7Y9LACXX_5_7966.sorted.filtered_peak_518	55	.	27989238	27990001	0	3	1,748,1	0,6,762	2.82807	8.14127	5.54007
chr1	27998447	27999233	C7Y9LACXX_5_7966.sorted.filtered_peak_519	120	.	27998447	27999233	0	3	1,676,1	0,53,785	4.15203	14.93296	12.09030
chr1	28051875	28052870	C7Y9LACXX_5_7966.sorted.filtered_peak_520	359	.	28051875	28052870	0	3	1,773,1	0,3,994	6.02281	39.43641	35.90928
chr1	28082360	28082617	C7Y9LACXX_5_7966.sorted.filtered_peak_521	26	.	28082360	28082617	0	1	257	0	3.14344	5.10485	2.66518
chr1	28099235	28100474	C7Y9LACXX_5_7966.sorted.filtered_peak_522	237	.	28099235	28100474	0	3	1,1230,1	0,8,1238	4.59169	26.87249	23.70638
chr1	28156981	28157871	C7Y9LACXX_5_7966.sorted.filtered_peak_523	138	.	28156981	28157871	0	3	1,538,1	0,2,889	4.49214	16.72289	13.86186
chr1	28184600	28184968	C7Y9LACXX_5_7966.sorted.filtered_peak_524	62	.	28184600	28184968	0	2	367,1	0,367	4.15422	8.94434	6.29656
chr1	28195544	28196196	C7Y9LACXX_5_7966.sorted.filtered_peak_525	35	.	28195544	28196196	0	2	1,633	0,19	2.86872	6.09677	3.59490
chr1	28198777	28199348	C7Y9LACXX_5_7966.sorted.filtered_peak_526	46	.	28198777	28199348	0	3	1,555,1	0,12,570	3.01786	7.20912	4.63794
chr1	28213662	28214194	C7Y9LACXX_5_7966.sorted.filtered_peak_527	19	.	28213662	28214194	0	2	1,1	0,531	2.39964	4.33444	1.99009
chr1	28218143	28218500	C7Y9LACXX_5_7966.sorted.filtered_peak_528	22	.	28218143	28218500	0	2	279,1	0,356	2.65178	4.61391	2.23682
chr1	28240757	28241675	C7Y9LACXX_5_7966.sorted.filtered_peak_529	274	.	28240757	28241675	0	3	1,871,1	0,19,917	5.73346	30.76966	27.47032
chr1	28286156	28286686	C7Y9LACXX_5_7966.sorted.filtered_peak_530	81	.	28286156	28286686	0	3	1,526,1	0,1,529	3.89371	10.87915	8.16714
chr1	28318858	28319147	C7Y9LACXX_5_7966.sorted.filtered_peak_531	16	.	28318858	28319147	0	2	1,1	0,288	2.63169	3.92152	1.62340
chr1	28382793	28383233	C7Y9LACXX_5_7966.sorted.filtered_peak_532	30	.	28382793	28383233	0	2	1,429	0,11	2.97975	5.55004	3.08197
chr1	28414721	28415490	C7Y9LACXX_5_7966.sorted.filtered_peak_533	288	.	28414721	28415490	0	2	765,1	0,768	5.84360	32.16666	28.81649
chr1	28441626	28441980	C7Y9LACXX_5_7966.sorted.filtered_peak_534	23	.	28441626	28441980	0	3	1,295,1	0,12,353	2.90500	4.74100	2.34278
chr1	28495785	28496257	C7Y9LACXX_5_7966.sorted.filtered_peak_535	115	.	28495785	28496257	0	2	471,1	0,471	4.80604	14.36452	11.50680
chr1	28498949	28499428	C7Y9LACXX_5_7966.sorted.filtered_peak_536	30	.	28498949	28499428	0	3	1,402,1	0,72,478	2.77893	5.52847	3.07662
chr1	28525871	28526724	C7Y9LACXX_5_7966.sorted.filtered_peak_537	66	.	28525871	28526724	0	3	1,827,1	0,4,852	3.70048	9.28035	6.60679
chr1	28535476	28535777	C7Y9LACXX_5_7966.sorted.filtered_peak_538	19	.	28535476	28535777	0	1	301	0	2.88366	4.32548	1.96290
chr1	28559333	28559728	C7Y9LACXX_5_7966.sorted.filtered_peak_539	116	.	28559333	28559728	0	3	1,376,1	0,12,394	4.01122	14.53900	11.68873
chr1	28562229	28562988	C7Y9LACXX_5_7966.sorted.filtered_peak_540	105	.	28562229	28562988	0	3	1,654,1	0,104,758	3.78945	13.37103	10.58366
chr1	28572941	28573319	C7Y9LACXX_5_7966.sorted.filtered_peak_541	37	.	28572941	28573319	0	3	1,329,1	0,1,377	2.42544	6.25085	3.74304
chr1	28573593	28574337	C7Y9LACXX_5_7966.sorted.filtered_peak_542	208	.	28573593	28574337	0	3	1,738,1	0,4,743	4.31991	23.95238	20.88030
chr1	28574999	28575265	C7Y9LACXX_5_7966.sorted.filtered_peak_543	32	.	28574999	28575265	0	3	1,258,1	0,4,265	2.38576	5.75876	3.27496
chr1	28582694	28583143	C7Y9LACXX_5_7966.sorted.filtered_peak_544	69	.	28582694	28583143	0	3	1,428,1	0,12,448	3.30193	9.60410	6.92902
chr1	28585605	28586368	C7Y9LACXX_5_7966.sorted.filtered_peak_545	168	.	28585605	28586368	0	3	1,745,1	0,17,762	4.61046	19.89410	16.88066
chr1	28655239	28655770	C7Y9LACXX_5_7966.sorted.filtered_peak_546	283	.	28655239	28655770	0	3	1,508,1	0,2,530	6.11038	31.66777	28.32803
chr1	28695917	28696764	C7Y9LACXX_5_7966.sorted.filtered_peak_547	75	.	28695917	28696764	0	2	1,844	0,3	3.91223	10.30450	7.58874
chr1	28776410	28776799	C7Y9LACXX_5_7966.sorted.filtered_peak_548	29	.	28776410	28776799	0	3	1,357,1	0,21,388	3.19425	5.43642	2.98124
chr1	28832073	28833067	C7Y9LACXX_5_7966.sorted.filtered_peak_549	201	.	28832073	28833067	0	3	1,985,1	0,6,993	4.15882	23.22412	20.14842
chr1	28844323	28845364	C7Y9LACXX_5_7966.sorted.filtered_peak_550	71	.	28844323	28845364	0	2	908,1	0,1040	3.53519	9.82470	7.15376
chr1	28879144	28880204	C7Y9LACXX_5_7966.sorted.filtered_peak_551	208	.	28879144	28880204	0	2	930,1	0,1059	4.98598	23.92202	20.84605
chr1	28907790	28908933	C7Y9LACXX_5_7966.sorted.filtered_peak_552	186	.	28907790	28908933	0	3	1,1083,1	0,22,1142	4.19949	21.69233	18.68106
chr1	28969183	28970084	C7Y9LACXX_5_7966.sorted.filtered_peak_553	152	.	28969183	28970084	0	3	1,886,1	0,12,900	4.04561	18.24597	15.28714
chr1	28974533	28975817	C7Y9LACXX_5_7966.sorted.filtered_peak_554	195	.	28974533	28975817	0	3	1,1271,1	0,5,1283	4.29136	22.65134	19.56815
chr1	28994863	28996583	C7Y9LACXX_5_7966.sorted.filtered_peak_555	88	.	28994863	28996583	0	4	1,1253,395,1	0,2,1319,1719	3.44276	11.57603	8.83882
chr1	29062943	29064446	C7Y9LACXX_5_7966.sorted.filtered_peak_556	150	.	29062943	29064446	0	3	1,1206,1	0,26,1502	3.91770	17.86569	15.02323
chr1	29101713	29102342	C7Y9LACXX_5_7966.sorted.filtered_peak_557	25	.	29101713	29102342	0	3	1,604,1	0,8,628	2.80782	4.90419	2.50281
chr1	29111445	29111864	C7Y9LACXX_5_7966.sorted.filtered_peak_558	22	.	29111445	29111864	0	1	419	0	2.96633	4.61319	2.23249
chr1	29203733	29204106	C7Y9LACXX_5_7966.sorted.filtered_peak_559	21	.	29203733	29204106	0	3	1,330,1	0,32,372	2.82998	4.49260	2.12772
chr1	29211487	29211971	C7Y9LACXX_5_7966.sorted.filtered_peak_560	60	.	29211487	29211971	0	3	1,369,1	0,111,483	3.13817	8.64750	6.01578
chr1	29213388	29213907	C7Y9LACXX_5_7966.sorted.filtered_peak_561	73	.	29213388	29213907	0	3	1,458,1	0,1,518	3.33156	9.97894	7.30896
chr1	29240539	29242095	C7Y9LACXX_5_7966.sorted.filtered_peak_562	78	.	29240539	29242095	0	4	1,1041,373,1	0,16,1170,1555	3.38557	10.50848	7.84168
chr1	29253266	29253951	C7Y9LACXX_5_7966.sorted.filtered_peak_563	74	.	29253266	29253951	0	3	1,539,1	0,34,684	3.61453	10.09421	7.42625
chr1	29254608	29255273	C7Y9LACXX_5_7966.sorted.filtered_peak_564	23	.	29254608	29255273	0	3	1,272,1	0,308,664	2.53598	4.68726	2.30069
chr1	29507488	29508986	C7Y9LACXX_5_7966.sorted.filtered_peak_565	216	.	29507488	29508986	0	3	1,1217,1	0,137,1497	4.28957	24.74214	21.64742
chr1	29524041	29524294	C7Y9LACXX_5_7966.sorted.filtered_peak_566	23	.	29524041	29524294	0	2	1,1	0,252	2.88215	4.77056	2.36258
chr1	29557110	29557934	C7Y9LACXX_5_7966.sorted.filtered_peak_567	91	.	29557110	29557934	0	3	1,571,1	0,4,823	3.89989	11.88762	9.15899
chr1	29562695	29563289	C7Y9LACXX_5_7966.sorted.filtered_peak_568	37	.	29562695	29563289	0	3	1,426,1	0,4,593	2.92787	6.22113	3.72044
chr1	29572458	29572809	C7Y9LACXX_5_7966.sorted.filtered_peak_569	13	.	29572458	29572809	0	2	1,1	0,350	2.43863	3.58124	1.33204
chr1	30161399	30161837	C7Y9LACXX_5_7966.sorted.filtered_peak_570	32	.	30161399	30161837	0	3	1,410,1	0,14,437	3.02739	5.76359	3.29071
chr1	30663994	30664533	C7Y9LACXX_5_7966.sorted.filtered_peak_571	94	.	30663994	30664533	0	1	539	0	4.14706	12.19340	9.41342
chr1	30755942	30756362	C7Y9LACXX_5_7966.sorted.filtered_peak_572	70	.	30755942	30756362	0	3	1,400,1	0,13,419	3.71177	9.76406	7.07698
chr1	30853053	30853408	C7Y9LACXX_5_7966.sorted.filtered_peak_573	14	.	30853053	30853408	0	3	1,303,1	0,1,354	2.53272	3.69486	1.42371
chr1	31190856	31192329	C7Y9LACXX_5_7966.sorted.filtered_peak_574	271	.	31190856	31192329	0	3	1,1461,1	0,7,1472	4.07766	30.47468	27.17545
chr1	31216434	31217147	C7Y9LACXX_5_7966.sorted.filtered_peak_575	91	.	31216434	31217147	0	3	1,653,1	0,8,712	3.35067	11.93227	9.18464
chr1	31222578	31222880	C7Y9LACXX_5_7966.sorted.filtered_peak_576	22	.	31222578	31222880	0	3	1,286,1	0,6,301	2.30994	4.67784	2.28883
chr1	31229185	31230165	C7Y9LACXX_5_7966.sorted.filtered_peak_577	44	.	31229185	31230165	0	3	1,818,1	0,1,979	2.61930	6.96328	4.41580
chr1	31252446	31252801	C7Y9LACXX_5_7966.sorted.filtered_peak_578	64	.	31252446	31252801	0	2	352,1	0,354	3.68169	9.13117	6.46417
chr1	31296802	31297535	C7Y9LACXX_5_7966.sorted.filtered_peak_579	31	.	31296802	31297535	0	2	1,282	0,451	3.03491	5.59195	3.13994
chr1	31401930	31402839	C7Y9LACXX_5_7966.sorted.filtered_peak_580	17	.	31401930	31402839	0	2	1,1	0,908	2.66702	4.05961	1.75285
chr1	31482905	31483594	C7Y9LACXX_5_7966.sorted.filtered_peak_581	39	.	31482905	31483594	0	3	1,373,1	0,15,688	3.16656	6.48836	3.97594
chr1	31538056	31538905	C7Y9LACXX_5_7966.sorted.filtered_peak_582	149	.	31538056	31538905	0	3	1,824,1	0,7,848	4.25127	17.86790	14.93354
chr1	31627521	31628466	C7Y9LACXX_5_7966.sorted.filtered_peak_583	48	.	31627521	31628466	0	3	1,835,1	0,97,944	3.27351	7.44196	4.86159
chr1	31769247	31770552	C7Y9LACXX_5_7966.sorted.filtered_peak_584	156	.	31769247	31770552	0	3	1,963,1	0,7,1304	3.97977	18.56911	15.68150
chr1	31867466	31867920	C7Y9LACXX_5_7966.sorted.filtered_peak_585	24	.	31867466	31867920	0	2	377,1	0,453	2.95791	4.88246	2.48564
chr1	32014361	32015041	C7Y9LACXX_5_7966.sorted.filtered_peak_586	44	.	32014361	32015041	0	2	1,567	0,113	3.33263	7.02950	4.47885
chr1	32029700	32030181	C7Y9LACXX_5_7966.sorted.filtered_peak_587	15	.	32029700	32030181	0	2	1,1	0,480	2.72360	3.86745	1.56024
chr1	32109925	32111018	C7Y9LACXX_5_7966.sorted.filtered_peak_588	226	.	32109925	32111018	0	3	1,1073,1	0,14,1092	4.69146	25.83318	22.66791
chr1	32170864	32171236	C7Y9LACXX_5_7966.sorted.filtered_peak_589	38	.	32170864	32171236	0	3	1,350,1	0,17,371	3.14451	6.41097	3.88766
chr1	32253924	32255018	C7Y9LACXX_5_7966.sorted.filtered_peak_590	55	.	32253924	32255018	0	3	1,966,1	0,1,1093	2.88714	8.07131	5.51087
chr1	32292628	32293082	C7Y9LACXX_5_7966.sorted.filtered_peak_591	25	.	32292628	32293082	0	3	1,438,1	0,4,453	2.96369	4.99514	2.56785
chr1	32314221	32314580	C7Y9LACXX_5_7966.sorted.filtered_peak_592	19	.	32314221	32314580	0	1	359	0	2.84764	4.26094	1.92049
chr1	32354857	32355349	C7Y9LACXX_5_7966.sorted.filtered_peak_593	58	.	32354857	32355349	0	3	1,462,1	0,11,491	3.98288	8.50738	5.89911
chr1	32403257	32404415	C7Y9LACXX_5_7966.sorted.filtered_peak_594	116	.	32403257	32404415	0	3	1,1112,1	0,40,1157	3.17333	14.45853	11.60480
chr1	32405591	32405846	C7Y9LACXX_5_7966.sorted.filtered_peak_595	33	.	32405591	32405846	0	3	1,250,1	0,3,254	2.11061	5.80917	3.31595
chr1	32409425	32410519	C7Y9LACXX_5_7966.sorted.filtered_peak_596	85	.	32409425	32410519	0	3	1,1020,1	0,9,1093	3.29075	11.28695	8.57834
chr1	32421644	32422140	C7Y9LACXX_5_7966.sorted.filtered_peak_597	37	.	32421644	32422140	0	3	1,434,1	0,45,495	3.00074	6.29778	3.78480
chr1	32423437	32423779	C7Y9LACXX_5_7966.sorted.filtered_peak_598	20	.	32423437	32423779	0	2	1,1	0,341	2.55193	4.38811	2.04276
chr1	32429791	32430209	C7Y9LACXX_5_7966.sorted.filtered_peak_599	33	.	32429791	32430209	0	3	1,384,1	0,12,417	3.27121	5.83224	3.35309
chr1	32447273	32447785	C7Y9LACXX_5_7966.sorted.filtered_peak_600	21	.	32447273	32447785	0	3	1,359,1	0,151,511	2.73823	4.57282	2.19681
chr1	32450990	32451357	C7Y9LACXX_5_7966.sorted.filtered_peak_601	11	.	32450990	32451357	0	2	1,1	0,366	2.35251	3.38436	1.17413
chr1	32469186	32469436	C7Y9LACXX_5_7966.sorted.filtered_peak_602	25	.	32469186	32469436	0	1	250	0	2.91290	5.02147	2.59663
chr1	32478944	32479925	C7Y9LACXX_5_7966.sorted.filtered_peak_603	326	.	32478944	32479925	0	3	1,967,1	0,10,980	4.97420	36.12643	32.68272
chr1	32538156	32539139	C7Y9LACXX_5_7966.sorted.filtered_peak_604	285	.	32538156	32539139	0	3	1,959,1	0,8,982	5.25674	31.84513	28.51323
chr1	32573412	32574373	C7Y9LACXX_5_7966.sorted.filtered_peak_605	81	.	32573412	32574373	0	3	1,951,1	0,4,960	3.70705	10.90734	8.17733
chr1	32645052	32646139	C7Y9LACXX_5_7966.sorted.filtered_peak_606	176	.	32645052	32646139	0	3	1,739,1	0,4,1086	4.43700	20.63049	17.64189
chr1	32666004	32666508	C7Y9LACXX_5_7966.sorted.filtered_peak_607	18	.	32666004	32666508	0	2	263,1	0,503	2.27806	4.22439	1.88467
chr1	32670990	32671420	C7Y9LACXX_5_7966.sorted.filtered_peak_608	89	.	32670990	32671420	0	3	1,416,1	0,12,429	3.67282	11.71188	8.94173
chr1	32687467	32688306	C7Y9LACXX_5_7966.sorted.filtered_peak_609	75	.	32687467	32688306	0	3	1,834,1	0,3,838	3.72429	10.25325	7.58444
chr1	32706269	32707078	C7Y9LACXX_5_7966.sorted.filtered_peak_610	19	.	32706269	32707078	0	2	1,469	0,340	2.83716	4.29013	1.94835
chr1	32715380	32716099	C7Y9LACXX_5_7966.sorted.filtered_peak_611	69	.	32715380	32716099	0	3	1,708,1	0,9,718	3.02440	9.62710	6.95352
chr1	32721016	32721289	C7Y9LACXX_5_7966.sorted.filtered_peak_612	27	.	32721016	32721289	0	3	1,271,1	0,1,272	2.48724	5.21318	2.77234
chr1	32757086	32758496	C7Y9LACXX_5_7966.sorted.filtered_peak_613	128	.	32757086	32758496	0	2	1409,1	0,1409	3.95287	15.62261	12.80688
chr1	32785754	32786036	C7Y9LACXX_5_7966.sorted.filtered_peak_614	24	.	32785754	32786036	0	3	1,264,1	0,6,281	2.89710	4.83521	2.42727
chr1	32787242	32787868	C7Y9LACXX_5_7966.sorted.filtered_peak_615	41	.	32787242	32787868	0	3	1,454,1	0,161,625	3.37093	6.68603	4.15517
chr1	32801633	32801905	C7Y9LACXX_5_7966.sorted.filtered_peak_616	35	.	32801633	32801905	0	3	1,267,1	0,2,271	2.62050	6.02548	3.51991
chr1	32816670	32817473	C7Y9LACXX_5_7966.sorted.filtered_peak_617	210	.	32816670	32817473	0	3	1,764,1	0,1,802	5.17819	24.15705	21.03162
chr1	32837810	32838175	C7Y9LACXX_5_7966.sorted.filtered_peak_618	68	.	32837810	32838175	0	1	365	0	4.04912	9.57558	6.88948
chr1	32859600	32860565	C7Y9LACXX_5_7966.sorted.filtered_peak_619	225	.	32859600	32860565	0	3	1,820,1	0,133,964	5.41069	25.69378	22.56043
chr1	32985900	32986354	C7Y9LACXX_5_7966.sorted.filtered_peak_620	40	.	32985900	32986354	0	3	1,433,1	0,15,453	3.53870	6.58196	4.05237
chr1	33088892	33089142	C7Y9LACXX_5_7966.sorted.filtered_peak_621	22	.	33088892	33089142	0	1	250	0	2.88342	4.58800	2.20052
chr1	33093103	33093517	C7Y9LACXX_5_7966.sorted.filtered_peak_622	24	.	33093103	33093517	0	3	1,388,1	0,21,413	2.92160	4.83536	2.43050
chr1	33115851	33117268	C7Y9LACXX_5_7966.sorted.filtered_peak_623	226	.	33115851	33117268	0	3	1,1386,1	0,5,1416	4.28786	25.82480	22.66289
chr1	33177773	33178246	C7Y9LACXX_5_7966.sorted.filtered_peak_624	61	.	33177773	33178246	0	2	1,470	0,3	4.05732	8.80211	6.14302
chr1	33219312	33219617	C7Y9LACXX_5_7966.sorted.filtered_peak_625	25	.	33219312	33219617	0	2	1,303	0,2	2.78925	4.90023	2.50682
chr1	33238497	33238933	C7Y9LACXX_5_7966.sorted.filtered_peak_626	41	.	33238497	33238933	0	2	1,327	0,109	3.25949	6.65358	4.12340
chr1	33264467	33265217	C7Y9LACXX_5_7966.sorted.filtered_peak_627	81	.	33264467	33265217	0	2	733,1	0,749	3.99801	10.82854	8.10645
chr1	33266857	33267125	C7Y9LACXX_5_7966.sorted.filtered_peak_628	25	.	33266857	33267125	0	2	1,1	0,267	2.71461	4.93850	2.52426
chr1	33282686	33283472	C7Y9LACXX_5_7966.sorted.filtered_peak_629	249	.	33282686	33283472	0	3	1,730,1	0,54,785	5.12435	28.20050	24.97482
chr1	33283648	33283980	C7Y9LACXX_5_7966.sorted.filtered_peak_630	26	.	33283648	33283980	0	3	1,321,1	0,3,331	2.33255	5.08269	2.66233
chr1	33405300	33405804	C7Y9LACXX_5_7966.sorted.filtered_peak_631	22	.	33405300	33405804	0	1	504	0	2.89449	4.66248	2.28169
chr1	33429515	33429811	C7Y9LACXX_5_7966.sorted.filtered_peak_632	30	.	33429515	33429811	0	3	1,291,1	0,4,295	2.45343	5.56689	3.09557
chr1	33430238	33430751	C7Y9LACXX_5_7966.sorted.filtered_peak_633	165	.	33430238	33430751	0	3	1,508,1	0,3,512	4.33936	19.57642	16.58621
chr1	33446754	33447049	C7Y9LACXX_5_7966.sorted.filtered_peak_634	32	.	33446754	33447049	0	3	1,280,1	0,1,294	2.82229	5.68409	3.20365
chr1	33450086	33450434	C7Y9LACXX_5_7966.sorted.filtered_peak_635	37	.	33450086	33450434	0	2	346,1	0,347	2.88775	6.29109	3.78057
chr1	33457978	33458397	C7Y9LACXX_5_7966.sorted.filtered_peak_636	43	.	33457978	33458397	0	2	1,402	0,17	3.20622	6.87672	4.33018
chr1	33502262	33502865	C7Y9LACXX_5_7966.sorted.filtered_peak_637	194	.	33502262	33502865	0	3	1,529,1	0,63,602	5.51165	22.50367	19.45523
chr1	33511341	33511849	C7Y9LACXX_5_7966.sorted.filtered_peak_638	51	.	33511341	33511849	0	3	1,475,1	0,13,507	3.52115	7.73931	5.14923
chr1	33546406	33546975	C7Y9LACXX_5_7966.sorted.filtered_peak_639	86	.	33546406	33546975	0	3	1,550,1	0,15,568	3.88173	11.39915	8.69310
chr1	33554162	33554419	C7Y9LACXX_5_7966.sorted.filtered_peak_640	42	.	33554162	33554419	0	1	257	0	3.29561	6.82309	4.26054
chr1	33564747	33565515	C7Y9LACXX_5_7966.sorted.filtered_peak_641	113	.	33564747	33565515	0	3	1,719,1	0,46,767	4.24901	14.16381	11.32332
chr1	33592619	33593432	C7Y9LACXX_5_7966.sorted.filtered_peak_642	345	.	33592619	33593432	0	3	1,803,1	0,5,812	5.61793	38.01814	34.50576
chr1	33646428	33647895	C7Y9LACXX_5_7966.sorted.filtered_peak_643	49	.	33646428	33647895	0	4	1,549,428,1	0,1,1036,1466	3.03991	7.54593	4.97777
chr1	33761043	33761448	C7Y9LACXX_5_7966.sorted.filtered_peak_644	32	.	33761043	33761448	0	2	1,389	0,16	3.11444	5.68175	3.20556
chr1	33767886	33768140	C7Y9LACXX_5_7966.sorted.filtered_peak_645	33	.	33767886	33768140	0	2	250,1	0,253	3.15680	5.83914	3.34372
chr1	33815073	33816144	C7Y9LACXX_5_7966.sorted.filtered_peak_646	91	.	33815073	33816144	0	3	1,1064,1	0,1,1070	3.49780	11.88174	9.13921
chr1	33833373	33833731	C7Y9LACXX_5_7966.sorted.filtered_peak_647	40	.	33833373	33833731	0	3	1,301,1	0,3,357	3.21227	6.59905	4.06253
chr1	33896426	33897006	C7Y9LACXX_5_7966.sorted.filtered_peak_648	33	.	33896426	33897006	0	3	1,428,1	0,123,579	3.02539	5.81245	3.35805
chr1	33937835	33938300	C7Y9LACXX_5_7966.sorted.filtered_peak_649	96	.	33937835	33938300	0	3	1,458,1	0,3,464	4.10860	12.40862	9.61729
chr1	35208454	35208709	C7Y9LACXX_5_7966.sorted.filtered_peak_650	27	.	35208454	35208709	0	2	1,1	0,254	2.84687	5.20565	2.75892
chr1	35252016	35252316	C7Y9LACXX_5_7966.sorted.filtered_peak_651	21	.	35252016	35252316	0	1	300	0	2.77194	4.55611	2.18178
chr1	35318217	35318843	C7Y9LACXX_5_7966.sorted.filtered_peak_652	61	.	35318217	35318843	0	3	1,616,1	0,6,625	3.53551	8.82730	6.19603
chr1	35325098	35325686	C7Y9LACXX_5_7966.sorted.filtered_peak_653	118	.	35325098	35325686	0	3	1,559,1	0,12,587	4.14348	14.69461	11.85887
chr1	35331750	35332462	C7Y9LACXX_5_7966.sorted.filtered_peak_654	49	.	35331750	35332462	0	3	1,483,1	0,4,711	3.13972	7.51050	4.95491
chr1	35450569	35451189	C7Y9LACXX_5_7966.sorted.filtered_peak_655	35	.	35450569	35451189	0	3	1,581,1	0,2,619	3.12168	6.06821	3.56950
chr1	35496857	35497753	C7Y9LACXX_5_7966.sorted.filtered_peak_656	147	.	35496857	35497753	0	3	1,886,1	0,9,895	4.65787	17.69917	14.75747
chr1	35544562	35545426	C7Y9LACXX_5_7966.sorted.filtered_peak_657	78	.	35544562	35545426	0	2	845,1	0,863	4.08411	10.55018	7.89354
chr1	35657477	35659154	C7Y9LACXX_5_7966.sorted.filtered_peak_658	151	.	35657477	35659154	0	3	1,669,653	0,5,1024	3.71994	18.08236	15.17333
chr1	35667714	35668013	C7Y9LACXX_5_7966.sorted.filtered_peak_659	43	.	35667714	35668013	0	1	299	0	3.52651	6.86848	4.31556
chr1	35734063	35734808	C7Y9LACXX_5_7966.sorted.filtered_peak_660	90	.	35734063	35734808	0	3	1,732,1	0,12,744	3.89700	11.80733	9.04410
chr1	35896820	35897184	C7Y9LACXX_5_7966.sorted.filtered_peak_661	54	.	35896820	35897184	0	3	1,351,1	0,9,363	3.50554	8.01191	5.40296
chr1	35908324	35908727	C7Y9LACXX_5_7966.sorted.filtered_peak_662	12	.	35908324	35908727	0	2	1,1	0,402	2.34518	3.50670	1.27011
chr1	35965137	35965907	C7Y9LACXX_5_7966.sorted.filtered_peak_663	96	.	35965137	35965907	0	3	1,749,1	0,20,769	4.20098	12.47759	9.67525
chr1	35971390	35972159	C7Y9LACXX_5_7966.sorted.filtered_peak_664	49	.	35971390	35972159	0	2	679,1	0,768	3.05729	7.47746	4.92203
chr1	35972615	35972922	C7Y9LACXX_5_7966.sorted.filtered_peak_665	14	.	35972615	35972922	0	2	1,1	0,306	2.26475	3.69650	1.42893
chr1	36004574	36004882	C7Y9LACXX_5_7966.sorted.filtered_peak_666	27	.	36004574	36004882	0	2	1,250	0,58	2.77124	5.16541	2.73416
chr1	36022708	36023541	C7Y9LACXX_5_7966.sorted.filtered_peak_667	127	.	36022708	36023541	0	3	1,803,1	0,21,832	3.85987	15.58178	12.72424
chr1	36043069	36043637	C7Y9LACXX_5_7966.sorted.filtered_peak_668	22	.	36043069	36043637	0	2	1,340	0,228	2.76984	4.58282	2.20515
chr1	36106820	36107520	C7Y9LACXX_5_7966.sorted.filtered_peak_669	123	.	36106820	36107520	0	3	1,643,1	0,56,699	4.27720	15.18195	12.34763
chr1	36173030	36173948	C7Y9LACXX_5_7966.sorted.filtered_peak_670	28	.	36173030	36173948	0	3	1,517,1	0,26,917	3.05960	5.25998	2.82822
chr1	36184316	36184849	C7Y9LACXX_5_7966.sorted.filtered_peak_671	38	.	36184316	36184849	0	3	1,485,1	0,10,532	3.09670	6.33810	3.82807
chr1	36192482	36192792	C7Y9LACXX_5_7966.sorted.filtered_peak_672	21	.	36192482	36192792	0	3	1,275,1	0,1,309	2.88057	4.57359	2.18908
chr1	36228663	36229042	C7Y9LACXX_5_7966.sorted.filtered_peak_673	12	.	36228663	36229042	0	2	1,1	0,378	2.53420	3.47063	1.24323
chr1	36234848	36235920	C7Y9LACXX_5_7966.sorted.filtered_peak_674	116	.	36234848	36235920	0	3	1,1067,1	0,1,1071	4.16628	14.53450	11.66106
chr1	36348499	36349280	C7Y9LACXX_5_7966.sorted.filtered_peak_675	122	.	36348499	36349280	0	2	711,1	0,780	4.05047	15.08155	12.25420
chr1	36395988	36397204	C7Y9LACXX_5_7966.sorted.filtered_peak_676	113	.	36395988	36397204	0	3	1,1167,1	0,33,1215	3.83517	14.17187	11.34202
chr1	36488808	36489401	C7Y9LACXX_5_7966.sorted.filtered_peak_677	35	.	36488808	36489401	0	2	1,574	0,19	3.40200	6.02557	3.53267
chr1	36553959	36554879	C7Y9LACXX_5_7966.sorted.filtered_peak_678	96	.	36553959	36554879	0	3	1,790,1	0,129,919	3.54049	12.42713	9.65656
chr1	36614742	36615806	C7Y9LACXX_5_7966.sorted.filtered_peak_679	240	.	36614742	36615806	0	3	1,824,1	0,12,1063	4.65254	27.23224	24.04924
chr1	36621320	36621858	C7Y9LACXX_5_7966.sorted.filtered_peak_680	71	.	36621320	36621858	0	3	1,522,1	0,15,537	3.11806	9.88461	7.18196
chr1	36653722	36654306	C7Y9LACXX_5_7966.sorted.filtered_peak_681	30	.	36653722	36654306	0	1	584	0	3.26509	5.51733	3.05366
chr1	36689009	36690622	C7Y9LACXX_5_7966.sorted.filtered_peak_682	234	.	36689009	36690622	0	3	1,1551,1	0,8,1612	4.12727	26.65670	23.49152
chr1	36750920	36751344	C7Y9LACXX_5_7966.sorted.filtered_peak_683	38	.	36750920	36751344	0	1	424	0	3.33855	6.39637	3.88573
chr1	36771837	36772962	C7Y9LACXX_5_7966.sorted.filtered_peak_684	57	.	36771837	36772962	0	3	1,1068,1	0,48,1124	3.19122	8.32509	5.72580
chr1	36788723	36789646	C7Y9LACXX_5_7966.sorted.filtered_peak_685	30	.	36788723	36789646	0	3	1,495,1	0,423,922	2.59745	5.53920	3.09349
chr1	36834655	36835134	C7Y9LACXX_5_7966.sorted.filtered_peak_686	13	.	36834655	36835134	0	2	1,1	0,478	2.30179	3.65118	1.39708
chr1	36839262	36839913	C7Y9LACXX_5_7966.sorted.filtered_peak_687	40	.	36839262	36839913	0	3	1,589,1	0,4,650	2.91620	6.56908	4.04343
chr1	36840152	36840538	C7Y9LACXX_5_7966.sorted.filtered_peak_688	17	.	36840152	36840538	0	3	1,250,1	0,1,385	2.41592	4.12072	1.79961
chr1	36851004	36852379	C7Y9LACXX_5_7966.sorted.filtered_peak_689	173	.	36851004	36852379	0	3	1,1341,1	0,31,1374	3.87427	20.37802	17.36764
chr1	36862982	36863738	C7Y9LACXX_5_7966.sorted.filtered_peak_690	70	.	36862982	36863738	0	2	754,1	0,755	3.58499	9.78940	7.08519
chr1	36866433	36866764	C7Y9LACXX_5_7966.sorted.filtered_peak_691	23	.	36866433	36866764	0	1	331	0	2.61317	4.77211	2.38002
chr1	36877613	36878086	C7Y9LACXX_5_7966.sorted.filtered_peak_692	18	.	36877613	36878086	0	2	1,1	0,472	2.73989	4.18622	1.85805
chr1	36886370	36886777	C7Y9LACXX_5_7966.sorted.filtered_peak_693	57	.	36886370	36886777	0	2	1,346	0,61	3.90759	8.32028	5.70851
chr1	36915579	36916461	C7Y9LACXX_5_7966.sorted.filtered_peak_694	54	.	36915579	36916461	0	3	1,502,1	0,344,881	3.41170	8.04281	5.48574
chr1	36929650	36930523	C7Y9LACXX_5_7966.sorted.filtered_peak_695	90	.	36929650	36930523	0	3	1,625,1	0,141,872	3.84747	11.77168	9.04752
chr1	37920452	37921009	C7Y9LACXX_5_7966.sorted.filtered_peak_696	44	.	37920452	37921009	0	3	1,380,1	0,10,556	3.47355	7.00100	4.47658
chr1	37939899	37940388	C7Y9LACXX_5_7966.sorted.filtered_peak_697	66	.	37939899	37940388	0	3	1,473,1	0,8,488	2.71834	9.26038	6.60992
chr1	37945210	37945510	C7Y9LACXX_5_7966.sorted.filtered_peak_698	28	.	37945210	37945510	0	3	1,294,1	0,4,299	2.19132	5.32142	2.87546
chr1	37952966	37953328	C7Y9LACXX_5_7966.sorted.filtered_peak_699	32	.	37952966	37953328	0	2	357,1	0,361	2.91959	5.68019	3.21512
chr1	37979563	37980885	C7Y9LACXX_5_7966.sorted.filtered_peak_700	97	.	37979563	37980885	0	3	1,1303,1	0,3,1321	3.83792	12.51590	9.78848
chr1	38019671	38020108	C7Y9LACXX_5_7966.sorted.filtered_peak_701	126	.	38019671	38020108	0	3	1,421,1	0,12,436	4.92847	15.55030	12.68060
chr1	38061171	38061871	C7Y9LACXX_5_7966.sorted.filtered_peak_702	145	.	38061171	38061871	0	3	1,678,1	0,19,699	4.89638	17.52374	14.57241
chr1	38139600	38139912	C7Y9LACXX_5_7966.sorted.filtered_peak_703	38	.	38139600	38139912	0	3	1,294,1	0,5,311	3.23874	6.38631	3.86015
chr1	38148054	38148304	C7Y9LACXX_5_7966.sorted.filtered_peak_704	33	.	38148054	38148304	0	2	1,1	0,249	3.10475	5.83509	3.34408
chr1	38155980	38156520	C7Y9LACXX_5_7966.sorted.filtered_peak_705	243	.	38155980	38156520	0	3	1,533,1	0,3,539	4.39889	27.55673	24.33952
chr1	38157582	38158435	C7Y9LACXX_5_7966.sorted.filtered_peak_706	158	.	38157582	38158435	0	3	1,776,1	0,8,852	3.56636	18.75909	15.83009
chr1	38259582	38259889	C7Y9LACXX_5_7966.sorted.filtered_peak_707	19	.	38259582	38259889	0	2	1,1	0,306	2.71508	4.34414	1.99014
chr1	38273365	38274660	C7Y9LACXX_5_7966.sorted.filtered_peak_708	46	.	38273365	38274660	0	3	1,950,1	0,10,1294	2.78117	7.17217	4.64927
chr1	38317483	38317900	C7Y9LACXX_5_7966.sorted.filtered_peak_709	18	.	38317483	38317900	0	3	1,250,1	0,2,416	2.73847	4.20763	1.87248
chr1	38325090	38326131	C7Y9LACXX_5_7966.sorted.filtered_peak_710	110	.	38325090	38326131	0	2	1,1032	0,9	4.05744	13.87876	11.06441
chr1	38388591	38388863	C7Y9LACXX_5_7966.sorted.filtered_peak_711	22	.	38388591	38388863	0	1	272	0	2.97046	4.59370	2.20965
chr1	38396222	38396640	C7Y9LACXX_5_7966.sorted.filtered_peak_712	18	.	38396222	38396640	0	3	1,330,1	0,11,417	2.37573	4.14189	1.81569
chr1	38396855	38397904	C7Y9LACXX_5_7966.sorted.filtered_peak_713	108	.	38396855	38397904	0	2	1033,1	0,1048	4.04231	13.57931	10.83873
chr1	38455119	38456013	C7Y9LACXX_5_7966.sorted.filtered_peak_714	114	.	38455119	38456013	0	3	1,879,1	0,8,893	4.40241	14.28272	11.44147
chr1	38477981	38478787	C7Y9LACXX_5_7966.sorted.filtered_peak_715	196	.	38477981	38478787	0	3	1,797,1	0,8,805	4.73409	22.68480	19.61459
chr1	38493857	38494190	C7Y9LACXX_5_7966.sorted.filtered_peak_716	20	.	38493857	38494190	0	2	1,1	0,332	2.48118	4.35745	2.00073
chr1	38495693	38496039	C7Y9LACXX_5_7966.sorted.filtered_peak_717	20	.	38495693	38496039	0	2	1,1	0,345	2.48500	4.38159	2.02432
chr1	38512350	38512803	C7Y9LACXX_5_7966.sorted.filtered_peak_718	27	.	38512350	38512803	0	2	1,271	0,182	2.74585	5.22067	2.78846
chr1	39025049	39025746	C7Y9LACXX_5_7966.sorted.filtered_peak_719	81	.	39025049	39025746	0	3	1,664,1	0,5,696	3.66894	10.88949	8.19681
chr1	39324674	39325910	C7Y9LACXX_5_7966.sorted.filtered_peak_720	170	.	39324674	39325910	0	3	1,1208,1	0,4,1235	4.11449	20.02547	17.08617
chr1	39338322	39339570	C7Y9LACXX_5_7966.sorted.filtered_peak_721	210	.	39338322	39339570	0	2	1,1105	0,143	4.63378	24.18915	21.09865
chr1	39456375	39457244	C7Y9LACXX_5_7966.sorted.filtered_peak_722	164	.	39456375	39457244	0	3	1,831,1	0,5,868	4.73692	19.41431	16.42553
chr1	39491619	39492567	C7Y9LACXX_5_7966.sorted.filtered_peak_723	89	.	39491619	39492567	0	2	1,944	0,4	4.48410	11.63781	8.90246
chr1	39558147	39558399	C7Y9LACXX_5_7966.sorted.filtered_peak_724	28	.	39558147	39558399	0	1	252	0	3.19369	5.26086	2.80748
chr1	39564262	39564670	C7Y9LACXX_5_7966.sorted.filtered_peak_725	60	.	39564262	39564670	0	2	1,402	0,6	3.86575	8.71811	6.07040
chr1	39570993	39571243	C7Y9LACXX_5_7966.sorted.filtered_peak_726	19	.	39570993	39571243	0	2	1,1	0,249	2.61718	4.28594	1.94022
chr1	39571670	39572031	C7Y9LACXX_5_7966.sorted.filtered_peak_727	19	.	39571670	39572031	0	2	1,1	0,360	2.57943	4.27166	1.92533
chr1	39620510	39620850	C7Y9LACXX_5_7966.sorted.filtered_peak_728	13	.	39620510	39620850	0	2	1,1	0,339	2.52261	3.58500	1.34109
chr1	39649250	39650025	C7Y9LACXX_5_7966.sorted.filtered_peak_729	52	.	39649250	39650025	0	2	1,673	0,102	3.34739	7.91069	5.29662
chr1	39657808	39658087	C7Y9LACXX_5_7966.sorted.filtered_peak_730	69	.	39657808	39658087	0	2	1,278	0,1	3.28857	9.62429	6.93098
chr1	39662412	39662900	C7Y9LACXX_5_7966.sorted.filtered_peak_731	84	.	39662412	39662900	0	2	485,1	0,487	3.57686	11.17760	8.47079
chr1	39670179	39671438	C7Y9LACXX_5_7966.sorted.filtered_peak_732	42	.	39670179	39671438	0	3	1,807,1	0,426,1258	3.10010	6.78146	4.24994
chr1	39680755	39681534	C7Y9LACXX_5_7966.sorted.filtered_peak_733	23	.	39680755	39681534	0	2	418,1	0,778	2.66659	4.67948	2.30139
chr1	39696583	39696833	C7Y9LACXX_5_7966.sorted.filtered_peak_734	18	.	39696583	39696833	0	1	250	0	2.82862	4.19768	1.85889
chr1	39873905	39874788	C7Y9LACXX_5_7966.sorted.filtered_peak_735	94	.	39873905	39874788	0	3	1,623,1	0,249,882	3.92815	12.16587	9.41583
chr1	39956941	39957413	C7Y9LACXX_5_7966.sorted.filtered_peak_736	43	.	39956941	39957413	0	2	1,353	0,119	3.60960	6.87100	4.34570
chr1	39991544	39991966	C7Y9LACXX_5_7966.sorted.filtered_peak_737	23	.	39991544	39991966	0	1	422	0	3.03143	4.77315	2.36863
chr1	40024988	40025442	C7Y9LACXX_5_7966.sorted.filtered_peak_738	23	.	40024988	40025442	0	2	1,1	0,453	2.82288	4.67058	2.30640
chr1	40042125	40042734	C7Y9LACXX_5_7966.sorted.filtered_peak_739	83	.	40042125	40042734	0	3	1,579,1	0,7,608	3.68332	11.08148	8.34115
chr1	40071726	40072147	C7Y9LACXX_5_7966.sorted.filtered_peak_740	49	.	40071726	40072147	0	3	1,409,1	0,6,420	3.71937	7.56607	4.97947
chr1	40105217	40105467	C7Y9LACXX_5_7966.sorted.filtered_peak_741	31	.	40105217	40105467	0	1	250	0	3.08601	5.64464	3.16246
chr1	40119297	40119612	C7Y9LACXX_5_7966.sorted.filtered_peak_742	13	.	40119297	40119612	0	2	1,1	0,314	2.38449	3.62491	1.36520
chr1	40156925	40157553	C7Y9LACXX_5_7966.sorted.filtered_peak_743	34	.	40156925	40157553	0	3	1,577,1	0,8,627	2.90346	5.96514	3.47147
chr1	40204299	40204887	C7Y9LACXX_5_7966.sorted.filtered_peak_744	96	.	40204299	40204887	0	2	570,1	0,587	4.23863	12.37373	9.61294
chr1	40254788	40255075	C7Y9LACXX_5_7966.sorted.filtered_peak_745	20	.	40254788	40255075	0	2	1,1	0,286	2.89915	4.37470	2.00822
chr1	40264808	40265191	C7Y9LACXX_5_7966.sorted.filtered_peak_746	44	.	40264808	40265191	0	1	383	0	3.69212	7.00671	4.45015
chr1	40311248	40311781	C7Y9LACXX_5_7966.sorted.filtered_peak_747	43	.	40311248	40311781	0	3	1,443,1	0,16,532	3.19478	6.86681	4.34422
chr1	40348850	40349371	C7Y9LACXX_5_7966.sorted.filtered_peak_748	140	.	40348850	40349371	0	3	1,498,1	0,21,520	5.13751	16.94863	14.02894
chr1	40367627	40368013	C7Y9LACXX_5_7966.sorted.filtered_peak_749	16	.	40367627	40368013	0	3	1,350,1	0,5,385	2.55267	3.93072	1.62749
chr1	40420583	40421397	C7Y9LACXX_5_7966.sorted.filtered_peak_750	30	.	40420583	40421397	0	2	454,1	0,813	2.98535	5.54584	3.09164
chr1	40505228	40506723	C7Y9LACXX_5_7966.sorted.filtered_peak_751	225	.	40505228	40506723	0	3	1,1424,1	0,66,1494	3.94805	25.70040	22.53600
chr1	40525006	40525899	C7Y9LACXX_5_7966.sorted.filtered_peak_752	40	.	40525006	40525899	0	3	1,481,304	0,3,589	3.03607	6.53433	4.01122
chr1	40562609	40563156	C7Y9LACXX_5_7966.sorted.filtered_peak_753	45	.	40562609	40563156	0	3	1,541,1	0,5,546	3.30707	7.11411	4.55142
chr1	40609757	40610013	C7Y9LACXX_5_7966.sorted.filtered_peak_754	36	.	40609757	40610013	0	2	1,1	0,255	3.26323	6.18412	3.67747
chr1	40618748	40618998	C7Y9LACXX_5_7966.sorted.filtered_peak_755	41	.	40618748	40618998	0	2	1,1	0,249	3.48564	6.72067	4.16527
chr1	40626755	40627422	C7Y9LACXX_5_7966.sorted.filtered_peak_756	126	.	40626755	40627422	0	3	1,651,1	0,11,666	4.32325	15.46811	12.61989
chr1	40652178	40652495	C7Y9LACXX_5_7966.sorted.filtered_peak_757	26	.	40652178	40652495	0	3	1,300,1	0,2,316	3.03821	5.07387	2.64962
chr1	40688712	40689233	C7Y9LACXX_5_7966.sorted.filtered_peak_758	20	.	40688712	40689233	0	1	521	0	2.89424	4.37421	2.01357
chr1	40698169	40698610	C7Y9LACXX_5_7966.sorted.filtered_peak_759	18	.	40698169	40698610	0	2	282,1	0,440	2.82771	4.17072	1.83024
chr1	40723045	40724103	C7Y9LACXX_5_7966.sorted.filtered_peak_760	195	.	40723045	40724103	0	3	1,1051,1	0,6,1057	4.74395	22.59424	19.53095
chr1	40735917	40736167	C7Y9LACXX_5_7966.sorted.filtered_peak_761	22	.	40735917	40736167	0	2	1,1	0,249	2.95655	4.65283	2.26337
chr1	40780996	40781509	C7Y9LACXX_5_7966.sorted.filtered_peak_762	56	.	40780996	40781509	0	2	1,466	0,47	3.23350	8.33388	5.69600
chr1	40781735	40782501	C7Y9LACXX_5_7966.sorted.filtered_peak_763	24	.	40781735	40782501	0	3	1,316,1	0,445,765	2.51404	4.79702	2.41293
chr1	40804388	40804769	C7Y9LACXX_5_7966.sorted.filtered_peak_764	52	.	40804388	40804769	0	3	1,361,1	0,7,380	3.56397	7.90152	5.29557
chr1	40839083	40840641	C7Y9LACXX_5_7966.sorted.filtered_peak_765	96	.	40839083	40840641	0	4	1,621,636,1	0,4,750,1557	3.32202	12.31686	9.62631
chr1	40851197	40852112	C7Y9LACXX_5_7966.sorted.filtered_peak_766	84	.	40851197	40852112	0	3	1,887,1	0,23,914	3.03525	11.17196	8.42398
chr1	40870471	40870721	C7Y9LACXX_5_7966.sorted.filtered_peak_767	21	.	40870471	40870721	0	2	1,1	0,249	2.63851	4.52091	2.15353
chr1	40915411	40916794	C7Y9LACXX_5_7966.sorted.filtered_peak_768	43	.	40915411	40916794	0	3	1,918,1	0,75,1382	2.96573	6.82982	4.30541
chr1	40942795	40943340	C7Y9LACXX_5_7966.sorted.filtered_peak_769	36	.	40942795	40943340	0	3	1,511,1	0,5,544	3.15825	6.16980	3.66825
chr1	40974065	40975049	C7Y9LACXX_5_7966.sorted.filtered_peak_770	70	.	40974065	40975049	0	2	778,1	0,983	3.95922	9.65077	7.03293
chr1	40996885	40997849	C7Y9LACXX_5_7966.sorted.filtered_peak_771	115	.	40996885	40997849	0	3	1,939,1	0,6,963	4.46154	14.30575	11.50325
chr1	41131075	41131633	C7Y9LACXX_5_7966.sorted.filtered_peak_772	57	.	41131075	41131633	0	2	1,414	0,144	3.26989	8.41751	5.79770
chr1	41156897	41158042	C7Y9LACXX_5_7966.sorted.filtered_peak_773	171	.	41156897	41158042	0	3	1,1118,1	0,20,1144	4.11032	20.18735	17.16766
chr1	41174430	41175168	C7Y9LACXX_5_7966.sorted.filtered_peak_774	89	.	41174430	41175168	0	2	734,1	0,737	3.80742	11.68529	8.90744
chr1	41267860	41268468	C7Y9LACXX_5_7966.sorted.filtered_peak_775	100	.	41267860	41268468	0	3	1,574,1	0,5,607	4.06885	12.84648	10.05969
chr1	41284173	41284519	C7Y9LACXX_5_7966.sorted.filtered_peak_776	61	.	41284173	41284519	0	3	1,295,1	0,20,345	3.59980	8.83102	6.18360
chr1	41315502	41315918	C7Y9LACXX_5_7966.sorted.filtered_peak_777	23	.	41315502	41315918	0	3	1,250,1	0,110,415	2.68709	4.69964	2.31607
chr1	41327851	41328594	C7Y9LACXX_5_7966.sorted.filtered_peak_778	192	.	41327851	41328594	0	3	1,737,1	0,4,742	5.25634	22.29008	19.21746
chr1	41445050	41446147	C7Y9LACXX_5_7966.sorted.filtered_peak_779	213	.	41445050	41446147	0	3	1,1011,1	0,52,1096	4.77123	24.43774	21.32372
chr1	41469363	41469752	C7Y9LACXX_5_7966.sorted.filtered_peak_780	73	.	41469363	41469752	0	2	387,1	0,388	3.85251	10.05972	7.35840
chr1	41707489	41707891	C7Y9LACXX_5_7966.sorted.filtered_peak_781	23	.	41707489	41707891	0	3	1,288,1	0,14,401	2.60213	4.69390	2.30225
chr1	41733945	41734209	C7Y9LACXX_5_7966.sorted.filtered_peak_782	20	.	41733945	41734209	0	1	264	0	2.80120	4.35922	2.00569
chr1	41826530	41827186	C7Y9LACXX_5_7966.sorted.filtered_peak_783	118	.	41826530	41827186	0	3	1,637,1	0,11,655	3.89138	14.75868	11.89651
chr1	41953064	41953325	C7Y9LACXX_5_7966.sorted.filtered_peak_784	20	.	41953064	41953325	0	2	1,250	0,11	2.62141	4.47096	2.09968
chr1	42127800	42128258	C7Y9LACXX_5_7966.sorted.filtered_peak_785	41	.	42127800	42128258	0	3	1,370,1	0,55,457	2.87533	6.64337	4.13657
chr1	42139046	42139709	C7Y9LACXX_5_7966.sorted.filtered_peak_786	31	.	42139046	42139709	0	3	1,409,1	0,6,662	2.72813	5.56327	3.11909
chr1	42149549	42150013	C7Y9LACXX_5_7966.sorted.filtered_peak_787	47	.	42149549	42150013	0	3	1,458,1	0,3,463	2.97934	7.30474	4.71644
chr1	42194400	42194832	C7Y9LACXX_5_7966.sorted.filtered_peak_788	27	.	42194400	42194832	0	2	420,1	0,431	2.70536	5.17976	2.75285
chr1	42216910	42217488	C7Y9LACXX_5_7966.sorted.filtered_peak_789	28	.	42216910	42217488	0	3	1,472,1	0,8,577	2.83690	5.31725	2.88560
chr1	42257925	42258376	C7Y9LACXX_5_7966.sorted.filtered_peak_790	14	.	42257925	42258376	0	2	1,1	0,450	2.49535	3.73254	1.46293
chr1	42268568	42269111	C7Y9LACXX_5_7966.sorted.filtered_peak_791	68	.	42268568	42269111	0	3	1,484,1	0,22,542	3.41902	9.45598	6.81001
chr1	42357052	42358068	C7Y9LACXX_5_7966.sorted.filtered_peak_792	40	.	42357052	42358068	0	3	546,357,1	0,647,1015	3.04665	6.60955	4.07328
chr1	42363753	42364276	C7Y9LACXX_5_7966.sorted.filtered_peak_793	45	.	42363753	42364276	0	3	1,491,1	0,30,522	3.19916	7.15107	4.58486
chr1	42381775	42382162	C7Y9LACXX_5_7966.sorted.filtered_peak_794	15	.	42381775	42382162	0	3	1,296,1	0,85,386	2.21389	3.88028	1.58849
chr1	42385448	42385970	C7Y9LACXX_5_7966.sorted.filtered_peak_795	60	.	42385448	42385970	0	2	1,511	0,11	3.29903	8.70702	6.05704
chr1	42501066	42501951	C7Y9LACXX_5_7966.sorted.filtered_peak_796	176	.	42501066	42501951	0	3	1,880,1	0,3,884	4.49298	20.65469	17.62733
chr1	42785625	42786039	C7Y9LACXX_5_7966.sorted.filtered_peak_797	25	.	42785625	42786039	0	2	1,403	0,11	2.74150	4.93682	2.53407
chr1	42800165	42801380	C7Y9LACXX_5_7966.sorted.filtered_peak_798	79	.	42800165	42801380	0	2	1214,1	0,1214	3.37661	10.61918	7.90670
chr1	42806589	42806853	C7Y9LACXX_5_7966.sorted.filtered_peak_799	17	.	42806589	42806853	0	2	1,1	0,263	2.62250	4.06856	1.74993
chr1	42846306	42846556	C7Y9LACXX_5_7966.sorted.filtered_peak_800	20	.	42846306	42846556	0	2	1,1	0,249	2.74211	4.40408	2.04517
chr1	42921591	42922707	C7Y9LACXX_5_7966.sorted.filtered_peak_801	128	.	42921591	42922707	0	3	1,1113,1	0,1,1115	4.14537	15.76894	12.85594
chr1	42928464	42929320	C7Y9LACXX_5_7966.sorted.filtered_peak_802	178	.	42928464	42929320	0	2	846,1	0,855	4.93883	20.84260	17.86537
chr1	42995366	42995630	C7Y9LACXX_5_7966.sorted.filtered_peak_803	20	.	42995366	42995630	0	2	1,1	0,263	2.86580	4.39017	2.03877
chr1	43123722	43124602	C7Y9LACXX_5_7966.sorted.filtered_peak_804	128	.	43123722	43124602	0	2	669,1	0,879	4.36625	15.63881	12.84207
chr1	43147178	43148170	C7Y9LACXX_5_7966.sorted.filtered_peak_805	164	.	43147178	43148170	0	3	1,558,1	0,419,991	4.08692	19.43469	16.48645
chr1	43148476	43148881	C7Y9LACXX_5_7966.sorted.filtered_peak_806	21	.	43148476	43148881	0	2	1,383	0,22	2.20674	4.53801	2.16630
chr1	43232293	43233308	C7Y9LACXX_5_7966.sorted.filtered_peak_807	284	.	43232293	43233308	0	3	1,971,1	0,43,1014	5.02805	31.76509	28.46469
chr1	43282447	43283446	C7Y9LACXX_5_7966.sorted.filtered_peak_808	249	.	43282447	43283446	0	3	1,960,1	0,18,998	5.06917	28.10280	24.90761
chr1	43311814	43312543	C7Y9LACXX_5_7966.sorted.filtered_peak_809	110	.	43311814	43312543	0	3	1,700,1	0,2,728	3.86417	13.82618	11.02215
chr1	43388708	43389172	C7Y9LACXX_5_7966.sorted.filtered_peak_810	19	.	43388708	43389172	0	3	1,270,1	0,10,463	2.26035	4.32879	1.97932
chr1	43389592	43390482	C7Y9LACXX_5_7966.sorted.filtered_peak_811	132	.	43389592	43390482	0	3	1,845,1	0,21,889	3.99863	16.11919	13.22904
chr1	43396753	43397111	C7Y9LACXX_5_7966.sorted.filtered_peak_812	19	.	43396753	43397111	0	3	1,347,1	0,2,357	2.21576	4.30718	1.96326
chr1	43397525	43398199	C7Y9LACXX_5_7966.sorted.filtered_peak_813	75	.	43397525	43398199	0	2	1,670	0,4	3.19193	10.30892	7.58136
chr1	43418330	43418589	C7Y9LACXX_5_7966.sorted.filtered_peak_814	15	.	43418330	43418589	0	2	1,1	0,258	2.32434	3.90217	1.59865
chr1	43423771	43424969	C7Y9LACXX_5_7966.sorted.filtered_peak_815	109	.	43423771	43424969	0	3	1,1171,1	0,20,1197	3.43758	13.74214	10.95251
chr1	43539399	43539848	C7Y9LACXX_5_7966.sorted.filtered_peak_816	16	.	43539399	43539848	0	2	1,1	0,448	2.74436	4.00362	1.69234
chr1	43637792	43638572	C7Y9LACXX_5_7966.sorted.filtered_peak_817	136	.	43637792	43638572	0	2	772,1	0,779	4.52426	16.59203	13.66943
chr1	43703774	43704024	C7Y9LACXX_5_7966.sorted.filtered_peak_818	21	.	43703774	43704024	0	2	1,1	0,249	2.86304	4.47699	2.11193
chr1	43814601	43815264	C7Y9LACXX_5_7966.sorted.filtered_peak_819	24	.	43814601	43815264	0	3	1,309,1	0,339,662	2.83286	4.84422	2.44494
chr1	43824079	43824827	C7Y9LACXX_5_7966.sorted.filtered_peak_820	163	.	43824079	43824827	0	3	1,701,1	0,45,747	4.99950	19.28839	16.30784
chr1	43833345	43834212	C7Y9LACXX_5_7966.sorted.filtered_peak_821	109	.	43833345	43834212	0	3	1,711,1	0,153,866	3.83806	13.74670	10.93283
chr1	43855167	43855808	C7Y9LACXX_5_7966.sorted.filtered_peak_822	90	.	43855167	43855808	0	3	1,571,1	0,52,640	4.01031	11.72717	9.02041
chr1	43919508	43920425	C7Y9LACXX_5_7966.sorted.filtered_peak_823	34	.	43919508	43920425	0	3	1,308,437	0,1,480	2.92865	5.91408	3.43347
chr1	44115357	44116472	C7Y9LACXX_5_7966.sorted.filtered_peak_824	258	.	44115357	44116472	0	3	1,1102,1	0,12,1114	4.69536	29.13403	25.87831
chr1	44172567	44173651	C7Y9LACXX_5_7966.sorted.filtered_peak_825	115	.	44172567	44173651	0	3	1,777,1	0,303,1083	3.82325	14.36261	11.56602
chr1	44229091	44229440	C7Y9LACXX_5_7966.sorted.filtered_peak_826	16	.	44229091	44229440	0	2	1,1	0,348	2.68566	4.00556	1.69562
chr1	44411974	44412859	C7Y9LACXX_5_7966.sorted.filtered_peak_827	185	.	44411974	44412859	0	3	1,870,1	0,5,884	4.81667	21.63281	18.59537
chr1	44435321	44435789	C7Y9LACXX_5_7966.sorted.filtered_peak_828	128	.	44435321	44435789	0	3	1,461,1	0,2,467	3.82743	15.78937	12.89711
chr1	44440141	44440890	C7Y9LACXX_5_7966.sorted.filtered_peak_829	114	.	44440141	44440890	0	3	1,711,1	0,10,748	3.49041	14.24029	11.40641
chr1	44457082	44457728	C7Y9LACXX_5_7966.sorted.filtered_peak_830	36	.	44457082	44457728	0	3	1,612,1	0,7,645	2.94763	6.11635	3.62561
chr1	44471141	44471487	C7Y9LACXX_5_7966.sorted.filtered_peak_831	13	.	44471141	44471487	0	2	1,1	0,345	2.46807	3.58781	1.34486
chr1	44495394	44496403	C7Y9LACXX_5_7966.sorted.filtered_peak_832	104	.	44495394	44496403	0	3	1,992,1	0,13,1008	3.68959	13.23356	10.42757
chr1	44678548	44679748	C7Y9LACXX_5_7966.sorted.filtered_peak_833	51	.	44678548	44679748	0	2	1,1007	0,193	3.09853	7.73497	5.15627
chr1	44820776	44821400	C7Y9LACXX_5_7966.sorted.filtered_peak_834	203	.	44820776	44821400	0	3	1,603,1	0,12,623	5.38603	23.44902	20.38125
chr1	45060812	45061137	C7Y9LACXX_5_7966.sorted.filtered_peak_835	27	.	45060812	45061137	0	3	1,274,1	0,41,324	3.01181	5.19045	2.76588
chr1	45097347	45098212	C7Y9LACXX_5_7966.sorted.filtered_peak_836	92	.	45097347	45098212	0	3	1,854,1	0,10,864	3.70147	12.01333	9.23352
chr1	45118577	45118907	C7Y9LACXX_5_7966.sorted.filtered_peak_837	30	.	45118577	45118907	0	3	1,293,1	0,26,329	2.91037	5.49359	3.04468
chr1	45139486	45140534	C7Y9LACXX_5_7966.sorted.filtered_peak_838	311	.	45139486	45140534	0	3	1,951,1	0,55,1047	5.17285	34.52613	31.14959
chr1	45180745	45181057	C7Y9LACXX_5_7966.sorted.filtered_peak_839	28	.	45180745	45181057	0	3	1,297,1	0,5,311	2.97825	5.29393	2.84502
chr1	45187159	45187956	C7Y9LACXX_5_7966.sorted.filtered_peak_840	100	.	45187159	45187956	0	3	1,786,1	0,7,796	3.78678	12.88517	10.08346
chr1	45196102	45197250	C7Y9LACXX_5_7966.sorted.filtered_peak_841	126	.	45196102	45197250	0	2	1147,1	0,1147	4.09831	15.53589	12.62775
chr1	45205043	45206118	C7Y9LACXX_5_7966.sorted.filtered_peak_842	124	.	45205043	45206118	0	3	1,784,1	0,11,1074	4.26137	15.27261	12.44820
chr1	45240815	45241746	C7Y9LACXX_5_7966.sorted.filtered_peak_843	149	.	45240815	45241746	0	3	1,775,1	0,155,930	4.61705	17.91648	14.97972
chr1	45265353	45266562	C7Y9LACXX_5_7966.sorted.filtered_peak_844	250	.	45265353	45266562	0	3	1,1200,1	0,6,1208	4.30811	28.27350	25.07560
chr1	45273018	45273924	C7Y9LACXX_5_7966.sorted.filtered_peak_845	60	.	45273018	45273924	0	3	1,892,1	0,1,905	2.57310	8.70258	6.05880
chr1	45275137	45275624	C7Y9LACXX_5_7966.sorted.filtered_peak_846	84	.	45275137	45275624	0	3	1,476,1	0,1,486	2.85324	11.21235	8.47281
chr1	45285117	45286231	C7Y9LACXX_5_7966.sorted.filtered_peak_847	91	.	45285117	45286231	0	3	1,1108,1	0,2,1113	3.67263	11.89291	9.16540
chr1	45301576	45301826	C7Y9LACXX_5_7966.sorted.filtered_peak_848	31	.	45301576	45301826	0	2	1,1	0,249	3.25652	5.62310	3.15550
chr1	45451891	45452655	C7Y9LACXX_5_7966.sorted.filtered_peak_849	128	.	45451891	45452655	0	3	1,689,1	0,22,763	4.83754	15.68763	12.83547
chr1	45476853	45478036	C7Y9LACXX_5_7966.sorted.filtered_peak_850	60	.	45476853	45478036	0	3	1,1173,1	0,7,1182	2.89348	8.63661	6.00693
chr1	45671762	45672451	C7Y9LACXX_5_7966.sorted.filtered_peak_851	34	.	45671762	45672451	0	3	1,575,1	0,25,688	2.85138	5.99072	3.49892
chr1	45769099	45770277	C7Y9LACXX_5_7966.sorted.filtered_peak_852	255	.	45769099	45770277	0	3	1,880,1	0,1,1177	4.97074	28.74822	25.51945
chr1	45805217	45806360	C7Y9LACXX_5_7966.sorted.filtered_peak_853	145	.	45805217	45806360	0	3	1,1138,1	0,3,1142	4.03002	17.52254	14.56051
chr1	45956189	45957319	C7Y9LACXX_5_7966.sorted.filtered_peak_854	214	.	45956189	45957319	0	3	1,1107,1	0,20,1129	4.38266	24.47023	21.41297
chr1	45965407	45966181	C7Y9LACXX_5_7966.sorted.filtered_peak_855	205	.	45965407	45966181	0	3	1,763,1	0,9,773	5.01215	23.65784	20.58853
chr1	45986756	45987885	C7Y9LACXX_5_7966.sorted.filtered_peak_856	135	.	45986756	45987885	0	3	1,1121,1	0,6,1128	4.02800	16.38078	13.50394
chr1	46009416	46010123	C7Y9LACXX_5_7966.sorted.filtered_peak_857	55	.	46009416	46010123	0	2	1,678	0,29	3.62340	8.12069	5.54522
chr1	46016156	46016990	C7Y9LACXX_5_7966.sorted.filtered_peak_858	122	.	46016156	46016990	0	2	1,815	0,19	4.62255	15.16238	12.28355
chr1	46035820	46036142	C7Y9LACXX_5_7966.sorted.filtered_peak_859	15	.	46035820	46036142	0	3	1,296,1	0,14,321	2.64285	3.82558	1.53268
chr1	46048964	46050878	C7Y9LACXX_5_7966.sorted.filtered_peak_860	117	.	46048964	46050878	0	3	1,1852,1	0,4,1913	3.29662	14.64880	11.78138
chr1	46151792	46153304	C7Y9LACXX_5_7966.sorted.filtered_peak_861	217	.	46151792	46153304	0	3	1,1498,1	0,8,1511	3.68695	24.88943	21.74960
chr1	46153671	46153960	C7Y9LACXX_5_7966.sorted.filtered_peak_862	28	.	46153671	46153960	0	3	1,287,1	0,1,288	2.00510	5.26251	2.81516
chr1	46215935	46216852	C7Y9LACXX_5_7966.sorted.filtered_peak_863	197	.	46215935	46216852	0	3	1,914,1	0,2,916	4.86480	22.83029	19.75119
chr1	46268996	46269423	C7Y9LACXX_5_7966.sorted.filtered_peak_864	130	.	46268996	46269423	0	3	1,419,1	0,6,426	4.75350	15.90487	13.00112
chr1	46502764	46503076	C7Y9LACXX_5_7966.sorted.filtered_peak_865	14	.	46502764	46503076	0	2	1,1	0,311	2.42809	3.76947	1.49346
chr1	46598078	46599166	C7Y9LACXX_5_7966.sorted.filtered_peak_866	128	.	46598078	46599166	0	3	1,1082,1	0,3,1087	3.94140	15.73566	12.84302
chr1	46663929	46664490	C7Y9LACXX_5_7966.sorted.filtered_peak_867	47	.	46663929	46664490	0	2	495,1	0,560	3.37429	7.29689	4.74558
chr1	46712713	46713576	C7Y9LACXX_5_7966.sorted.filtered_peak_868	203	.	46712713	46713576	0	3	1,833,1	0,10,862	4.80810	23.38732	20.30909
chr1	46768387	46769466	C7Y9LACXX_5_7966.sorted.filtered_peak_869	146	.	46768387	46769466	0	3	1,1067,1	0,4,1078	3.93162	17.50608	14.60409
chr1	46806182	46806900	C7Y9LACXX_5_7966.sorted.filtered_peak_870	97	.	46806182	46806900	0	2	716,1	0,717	3.95638	12.52022	9.71163
chr1	46813810	46814066	C7Y9LACXX_5_7966.sorted.filtered_peak_871	38	.	46813810	46814066	0	2	1,1	0,255	3.45605	6.38244	3.86404
chr1	46859896	46860287	C7Y9LACXX_5_7966.sorted.filtered_peak_872	21	.	46859896	46860287	0	2	263,1	0,390	2.95680	4.54952	2.16761
chr1	46907952	46908741	C7Y9LACXX_5_7966.sorted.filtered_peak_873	24	.	46907952	46908741	0	2	1,653	0,136	2.69682	4.82920	2.44262
chr1	46998654	46998910	C7Y9LACXX_5_7966.sorted.filtered_peak_874	28	.	46998654	46998910	0	2	1,253	0,3	2.89121	5.27720	2.82699
chr1	47047225	47048062	C7Y9LACXX_5_7966.sorted.filtered_peak_875	62	.	47047225	47048062	0	2	570,1	0,836	3.75877	8.90809	6.26543
chr1	47069594	47070451	C7Y9LACXX_5_7966.sorted.filtered_peak_876	189	.	47069594	47070451	0	3	1,662,1	0,3,856	4.54250	21.91335	18.90401
chr1	47082008	47082703	C7Y9LACXX_5_7966.sorted.filtered_peak_877	36	.	47082008	47082703	0	3	1,655,1	0,4,694	2.85514	6.18735	3.68090
chr1	47125110	47125435	C7Y9LACXX_5_7966.sorted.filtered_peak_878	26	.	47125110	47125435	0	1	325	0	3.11133	5.05141	2.63203
chr1	47141881	47142227	C7Y9LACXX_5_7966.sorted.filtered_peak_879	21	.	47141881	47142227	0	3	1,287,1	0,57,345	2.66616	4.53240	2.16218
chr1	47184485	47185256	C7Y9LACXX_5_7966.sorted.filtered_peak_880	200	.	47184485	47185256	0	3	1,716,1	0,2,770	4.95386	23.10019	20.04674
chr1	47190935	47191274	C7Y9LACXX_5_7966.sorted.filtered_peak_881	25	.	47190935	47191274	0	3	1,289,1	0,7,338	2.91239	4.91589	2.51378
chr1	47641104	47641454	C7Y9LACXX_5_7966.sorted.filtered_peak_882	31	.	47641104	47641454	0	3	1,255,1	0,18,349	2.98357	5.63443	3.16887
chr1	47644868	47645209	C7Y9LACXX_5_7966.sorted.filtered_peak_883	27	.	47644868	47645209	0	3	1,250,1	0,79,340	2.74401	5.12169	2.70280
chr1	47658542	47658895	C7Y9LACXX_5_7966.sorted.filtered_peak_884	38	.	47658542	47658895	0	1	353	0	3.19157	6.39952	3.87274
chr1	47754890	47755303	C7Y9LACXX_5_7966.sorted.filtered_peak_885	18	.	47754890	47755303	0	2	1,259	0,154	2.84961	4.22783	1.87688
chr1	47779404	47780443	C7Y9LACXX_5_7966.sorted.filtered_peak_886	281	.	47779404	47780443	0	3	1,951,1	0,3,1038	5.31715	31.46997	28.18048
chr1	47799160	47800489	C7Y9LACXX_5_7966.sorted.filtered_peak_887	116	.	47799160	47800489	0	3	1,1288,1	0,27,1328	3.97481	14.50535	11.65099
chr1	47902339	47903966	C7Y9LACXX_5_7966.sorted.filtered_peak_888	113	.	47902339	47903966	0	4	1,380,969,1	0,66,636,1626	3.30487	14.13657	11.36917
chr1	48191995	48192283	C7Y9LACXX_5_7966.sorted.filtered_peak_889	29	.	48191995	48192283	0	2	1,281	0,7	2.99041	5.35579	2.90247
chr1	48559616	48559866	C7Y9LACXX_5_7966.sorted.filtered_peak_890	15	.	48559616	48559866	0	2	1,1	0,249	2.70390	3.81453	1.51828
chr1	48937388	48938178	C7Y9LACXX_5_7966.sorted.filtered_peak_891	115	.	48937388	48938178	0	3	1,673,1	0,113,789	4.38065	14.32900	11.50235
chr1	50798694	50799190	C7Y9LACXX_5_7966.sorted.filtered_peak_892	17	.	50798694	50799190	0	2	1,1	0,495	2.58529	4.02589	1.72867
chr1	51190272	51190638	C7Y9LACXX_5_7966.sorted.filtered_peak_893	34	.	51190272	51190638	0	1	366	0	3.36452	5.90243	3.42348
chr1	51339085	51339713	C7Y9LACXX_5_7966.sorted.filtered_peak_894	50	.	51339085	51339713	0	3	1,520,1	0,17,627	3.67018	7.60910	5.02045
chr1	51425328	51426323	C7Y9LACXX_5_7966.sorted.filtered_peak_895	217	.	51425328	51426323	0	3	1,986,1	0,3,994	4.97643	24.83210	21.70690
chr1	51433702	51436115	C7Y9LACXX_5_7966.sorted.filtered_peak_896	46	.	51433702	51436115	0	4	1,1486,256,1	0,5,1911,2412	2.64816	7.22287	4.67687
chr1	51442875	51443125	C7Y9LACXX_5_7966.sorted.filtered_peak_897	28	.	51442875	51443125	0	2	1,1	0,249	2.95773	5.33494	2.88720
chr1	51680452	51680901	C7Y9LACXX_5_7966.sorted.filtered_peak_898	28	.	51680452	51680901	0	2	447,1	0,448	3.06882	5.27362	2.83446
chr1	51701487	51702333	C7Y9LACXX_5_7966.sorted.filtered_peak_899	114	.	51701487	51702333	0	3	1,755,1	0,31,845	3.92416	14.25482	11.45495
chr1	51899030	51899987	C7Y9LACXX_5_7966.sorted.filtered_peak_900	55	.	51899030	51899987	0	3	1,950,1	0,1,956	3.21328	8.16259	5.55721
chr1	51908224	51908500	C7Y9LACXX_5_7966.sorted.filtered_peak_901	25	.	51908224	51908500	0	2	1,1	0,275	2.63142	4.93767	2.52373
chr1	51984804	51985368	C7Y9LACXX_5_7966.sorted.filtered_peak_902	45	.	51984804	51985368	0	3	1,560,1	0,1,563	2.64870	7.15909	4.58331
chr1	52000035	52001005	C7Y9LACXX_5_7966.sorted.filtered_peak_903	30	.	52000035	52001005	0	4	1,250,284,1	0,264,582,969	3.14534	5.53603	3.07592
chr1	52014572	52014961	C7Y9LACXX_5_7966.sorted.filtered_peak_904	35	.	52014572	52014961	0	2	1,296	0,93	3.42762	6.02963	3.52580
chr1	52034965	52035459	C7Y9LACXX_5_7966.sorted.filtered_peak_905	27	.	52034965	52035459	0	2	1,396	0,98	2.94012	5.21277	2.78219
chr1	52082488	52083201	C7Y9LACXX_5_7966.sorted.filtered_peak_906	82	.	52082488	52083201	0	3	1,696,1	0,8,712	4.31753	11.03669	8.29501
chr1	52194817	52195828	C7Y9LACXX_5_7966.sorted.filtered_peak_907	154	.	52194817	52195828	0	3	1,988,1	0,14,1010	4.37929	18.36005	15.40829
chr1	52344094	52345035	C7Y9LACXX_5_7966.sorted.filtered_peak_908	309	.	52344094	52345035	0	3	1,936,1	0,4,940	5.24144	34.36152	30.96947
chr1	52467943	52468490	C7Y9LACXX_5_7966.sorted.filtered_peak_909	49	.	52467943	52468490	0	3	1,413,1	0,3,546	3.75618	7.54399	4.97270
chr1	52499010	52499897	C7Y9LACXX_5_7966.sorted.filtered_peak_910	47	.	52499010	52499897	0	3	1,848,1	0,32,886	3.23582	7.32759	4.76397
chr1	52520543	52521418	C7Y9LACXX_5_7966.sorted.filtered_peak_911	48	.	52520543	52521418	0	3	1,708,1	0,162,874	2.71234	7.40956	4.83814
chr1	52521700	52522666	C7Y9LACXX_5_7966.sorted.filtered_peak_912	60	.	52521700	52522666	0	3	1,840,1	0,5,965	2.91960	8.69685	6.05999
chr1	52607401	52607660	C7Y9LACXX_5_7966.sorted.filtered_peak_913	29	.	52607401	52607660	0	3	1,255,1	0,1,258	2.95987	5.44352	2.97590
chr1	52831343	52832374	C7Y9LACXX_5_7966.sorted.filtered_peak_914	299	.	52831343	52832374	0	3	1,1025,1	0,4,1030	4.78520	33.28008	29.93946
chr1	52869325	52870549	C7Y9LACXX_5_7966.sorted.filtered_peak_915	102	.	52869325	52870549	0	3	1,1180,1	0,40,1223	3.58796	12.98642	10.21759
chr1	52889473	52890136	C7Y9LACXX_5_7966.sorted.filtered_peak_916	45	.	52889473	52890136	0	3	1,647,1	0,11,662	3.26305	7.14644	4.58913
chr1	53017975	53019371	C7Y9LACXX_5_7966.sorted.filtered_peak_917	55	.	53017975	53019371	0	3	1,1336,1	0,34,1395	3.01828	8.13589	5.52558
chr1	53045223	53045473	C7Y9LACXX_5_7966.sorted.filtered_peak_918	14	.	53045223	53045473	0	2	1,1	0,249	2.68968	3.77347	1.47970
chr1	53102658	53103424	C7Y9LACXX_5_7966.sorted.filtered_peak_919	69	.	53102658	53103424	0	2	1,755	0,11	3.44667	9.69088	6.99708
chr1	53151894	53152144	C7Y9LACXX_5_7966.sorted.filtered_peak_920	45	.	53151894	53152144	0	1	250	0	3.74031	7.10726	4.53905
chr1	53163693	53164276	C7Y9LACXX_5_7966.sorted.filtered_peak_921	20	.	53163693	53164276	0	2	1,574	0,9	2.56040	4.46587	2.09687
chr1	53168525	53169231	C7Y9LACXX_5_7966.sorted.filtered_peak_922	84	.	53168525	53169231	0	3	1,703,1	0,2,705	3.95571	11.19823	8.43883
chr1	53191781	53192676	C7Y9LACXX_5_7966.sorted.filtered_peak_923	85	.	53191781	53192676	0	3	1,871,1	0,13,894	3.77331	11.27133	8.55059
chr1	53308200	53308991	C7Y9LACXX_5_7966.sorted.filtered_peak_924	30	.	53308200	53308991	0	1	791	0	3.23750	5.48344	3.04004
chr1	53387234	53387587	C7Y9LACXX_5_7966.sorted.filtered_peak_925	26	.	53387234	53387587	0	3	1,306,1	0,46,352	2.78861	5.10943	2.69310
chr1	53392698	53393244	C7Y9LACXX_5_7966.sorted.filtered_peak_926	53	.	53392698	53393244	0	2	1,543	0,3	3.53574	7.92524	5.32953
chr1	53480352	53480852	C7Y9LACXX_5_7966.sorted.filtered_peak_927	93	.	53480352	53480852	0	3	1,462,1	0,4,499	4.62504	12.15610	9.39233
chr1	53593123	53593559	C7Y9LACXX_5_7966.sorted.filtered_peak_928	17	.	53593123	53593559	0	2	1,1	0,435	2.65092	4.01935	1.70820
chr1	53647543	53647943	C7Y9LACXX_5_7966.sorted.filtered_peak_929	15	.	53647543	53647943	0	2	1,1	0,399	2.58391	3.86300	1.57335
chr1	53662090	53662775	C7Y9LACXX_5_7966.sorted.filtered_peak_930	148	.	53662090	53662775	0	1	685	0	4.56863	17.73503	14.83492
chr1	53685739	53686536	C7Y9LACXX_5_7966.sorted.filtered_peak_931	274	.	53685739	53686536	0	2	1,795	0,2	5.66086	30.71668	27.40342
chr1	53703873	53704555	C7Y9LACXX_5_7966.sorted.filtered_peak_932	124	.	53703873	53704555	0	2	1,669	0,13	4.48012	15.29392	12.41674
chr1	53791532	53792396	C7Y9LACXX_5_7966.sorted.filtered_peak_933	101	.	53791532	53792396	0	3	1,861,1	0,2,863	3.34943	12.90789	10.11982
chr1	53793607	53794025	C7Y9LACXX_5_7966.sorted.filtered_peak_934	34	.	53793607	53794025	0	3	1,404,1	0,7,417	2.41009	5.98099	3.48988
chr1	53858846	53859319	C7Y9LACXX_5_7966.sorted.filtered_peak_935	23	.	53858846	53859319	0	2	1,472	0,1	2.92132	4.75028	2.35394
chr1	53879000	53879437	C7Y9LACXX_5_7966.sorted.filtered_peak_936	45	.	53879000	53879437	0	3	1,413,1	0,16,436	3.14078	7.15926	4.59037
chr1	54050962	54051212	C7Y9LACXX_5_7966.sorted.filtered_peak_937	20	.	54050962	54051212	0	2	1,1	0,249	2.52726	4.41405	2.05346
chr1	54204804	54205138	C7Y9LACXX_5_7966.sorted.filtered_peak_938	22	.	54204804	54205138	0	3	1,309,1	0,18,333	2.89543	4.60170	2.22030
chr1	54231253	54231774	C7Y9LACXX_5_7966.sorted.filtered_peak_939	46	.	54231253	54231774	0	3	1,478,1	0,24,520	3.24848	7.25078	4.68902
chr1	54303623	54304633	C7Y9LACXX_5_7966.sorted.filtered_peak_940	228	.	54303623	54304633	0	2	957,1	0,1009	5.10126	25.99508	22.81809
chr1	54355137	54355992	C7Y9LACXX_5_7966.sorted.filtered_peak_941	103	.	54355137	54355992	0	3	1,842,1	0,12,854	4.11926	13.10176	10.32077
chr1	54411048	54412298	C7Y9LACXX_5_7966.sorted.filtered_peak_942	333	.	54411048	54412298	0	3	1,1240,1	0,5,1249	4.61925	36.86331	33.37646
chr1	54422568	54422890	C7Y9LACXX_5_7966.sorted.filtered_peak_943	13	.	54422568	54422890	0	2	1,1	0,321	2.44282	3.65994	1.39773
chr1	54518405	54519477	C7Y9LACXX_5_7966.sorted.filtered_peak_944	354	.	54518405	54519477	0	3	1,818,1	0,248,1071	5.29476	38.97376	35.46420
chr1	54535721	54535990	C7Y9LACXX_5_7966.sorted.filtered_peak_945	20	.	54535721	54535990	0	2	1,1	0,268	2.88746	4.45162	2.09159
chr1	54665546	54666183	C7Y9LACXX_5_7966.sorted.filtered_peak_946	82	.	54665546	54666183	0	3	1,615,1	0,4,636	3.95133	10.97423	8.24364
chr1	54696738	54697040	C7Y9LACXX_5_7966.sorted.filtered_peak_947	17	.	54696738	54697040	0	2	1,1	0,301	2.68499	4.07419	1.75479
chr1	54752889	54753244	C7Y9LACXX_5_7966.sorted.filtered_peak_948	24	.	54752889	54753244	0	2	1,1	0,354	2.55445	4.82561	2.43526
chr1	54872041	54872414	C7Y9LACXX_5_7966.sorted.filtered_peak_949	72	.	54872041	54872414	0	3	1,325,1	0,3,372	2.88154	9.89781	7.20667
chr1	54872819	54873634	C7Y9LACXX_5_7966.sorted.filtered_peak_950	57	.	54872819	54873634	0	3	1,809,1	0,5,814	2.65649	8.34511	5.75961
chr1	54953754	54954381	C7Y9LACXX_5_7966.sorted.filtered_peak_951	64	.	54953754	54954381	0	3	1,533,1	0,86,626	3.24642	9.09447	6.44077
chr1	54954949	54955439	C7Y9LACXX_5_7966.sorted.filtered_peak_952	46	.	54954949	54955439	0	3	1,465,1	0,6,489	2.94683	7.23963	4.66113
chr1	55007747	55008222	C7Y9LACXX_5_7966.sorted.filtered_peak_953	21	.	55007747	55008222	0	3	1,303,1	0,165,474	2.70710	4.45640	2.10332
chr1	55137736	55138070	C7Y9LACXX_5_7966.sorted.filtered_peak_954	21	.	55137736	55138070	0	3	1,315,1	0,4,333	2.74980	4.56646	2.18717
chr1	55181079	55181874	C7Y9LACXX_5_7966.sorted.filtered_peak_955	88	.	55181079	55181874	0	2	1,764	0,31	4.06188	11.62247	8.88999
chr1	55230005	55230695	C7Y9LACXX_5_7966.sorted.filtered_peak_956	390	.	55230005	55230695	0	3	1,685,1	0,1,689	6.38959	42.70551	39.04970
chr1	55264976	55265259	C7Y9LACXX_5_7966.sorted.filtered_peak_957	16	.	55264976	55265259	0	2	1,1	0,282	2.35943	3.96280	1.66657
chr1	55266761	55267393	C7Y9LACXX_5_7966.sorted.filtered_peak_958	28	.	55266761	55267393	0	3	1,618,1	0,1,631	2.65895	5.28778	2.85963
chr1	55272911	55273359	C7Y9LACXX_5_7966.sorted.filtered_peak_959	20	.	55272911	55273359	0	3	1,353,1	0,1,447	2.56856	4.37351	2.01345
chr1	55352487	55353365	C7Y9LACXX_5_7966.sorted.filtered_peak_960	31	.	55352487	55353365	0	3	1,710,1	0,11,877	2.67843	5.59951	3.14403
chr1	55410909	55411420	C7Y9LACXX_5_7966.sorted.filtered_peak_961	17	.	55410909	55411420	0	2	1,1	0,510	2.74092	4.05082	1.73967
chr1	55593780	55594030	C7Y9LACXX_5_7966.sorted.filtered_peak_962	18	.	55593780	55594030	0	2	1,1	0,249	2.77444	4.21627	1.87877
chr1	55616835	55617116	C7Y9LACXX_5_7966.sorted.filtered_peak_963	27	.	55616835	55617116	0	2	1,275	0,6	2.96018	5.22860	2.78213
chr1	55680525	55681550	C7Y9LACXX_5_7966.sorted.filtered_peak_964	54	.	55680525	55681550	0	3	1,619,1	0,339,1024	2.92281	8.03853	5.47862
chr1	55743294	55743584	C7Y9LACXX_5_7966.sorted.filtered_peak_965	39	.	55743294	55743584	0	2	286,1	0,289	3.28964	6.46980	3.93624
chr1	57773057	57773366	C7Y9LACXX_5_7966.sorted.filtered_peak_966	31	.	57773057	57773366	0	2	1,306	0,3	3.05458	5.58491	3.11540
chr1	59011666	59012847	C7Y9LACXX_5_7966.sorted.filtered_peak_967	134	.	59011666	59012847	0	3	1,1178,1	0,1,1180	3.87513	16.33244	13.46151
chr1	59039383	59039698	C7Y9LACXX_5_7966.sorted.filtered_peak_968	22	.	59039383	59039698	0	2	309,1	0,314	2.80027	4.61137	2.22832
chr1	59114578	59114960	C7Y9LACXX_5_7966.sorted.filtered_peak_969	21	.	59114578	59114960	0	1	382	0	2.67545	4.47568	2.11176
chr1	59165011	59165261	C7Y9LACXX_5_7966.sorted.filtered_peak_970	13	.	59165011	59165261	0	2	1,1	0,249	2.43992	3.63309	1.37190
chr1	59165512	59165982	C7Y9LACXX_5_7966.sorted.filtered_peak_971	80	.	59165512	59165982	0	2	1,467	0,3	4.15620	10.79623	8.07092
chr1	59183802	59184443	C7Y9LACXX_5_7966.sorted.filtered_peak_972	66	.	59183802	59184443	0	3	1,558,1	0,81,640	3.81808	9.36928	6.67676
chr1	59220361	59221532	C7Y9LACXX_5_7966.sorted.filtered_peak_973	40	.	59220361	59221532	0	3	1,1152,1	0,4,1170	2.90998	6.52742	4.00121
chr1	59249214	59250966	C7Y9LACXX_5_7966.sorted.filtered_peak_974	154	.	59249214	59250966	0	4	1,1267,303,1	0,4,1426,1751	3.02530	18.41719	15.49243
chr1	59281151	59281585	C7Y9LACXX_5_7966.sorted.filtered_peak_975	14	.	59281151	59281585	0	2	1,1	0,433	2.14074	3.72981	1.46141
chr1	59281783	59282329	C7Y9LACXX_5_7966.sorted.filtered_peak_976	85	.	59281783	59282329	0	3	1,522,1	0,19,545	3.46824	11.31099	8.56772
chr1	59369115	59369909	C7Y9LACXX_5_7966.sorted.filtered_peak_977	81	.	59369115	59369909	0	2	793,1	0,793	3.58278	10.91110	8.15539
chr1	59407377	59408079	C7Y9LACXX_5_7966.sorted.filtered_peak_978	74	.	59407377	59408079	0	3	1,648,1	0,3,701	3.60619	10.16748	7.46870
chr1	59433977	59434528	C7Y9LACXX_5_7966.sorted.filtered_peak_979	32	.	59433977	59434528	0	3	1,377,1	0,173,550	2.88317	5.67230	3.22408
chr1	59471056	59471475	C7Y9LACXX_5_7966.sorted.filtered_peak_980	25	.	59471056	59471475	0	3	1,321,1	0,91,418	2.85674	4.97891	2.56697
chr1	59485802	59486187	C7Y9LACXX_5_7966.sorted.filtered_peak_981	25	.	59485802	59486187	0	3	1,298,1	0,60,384	2.84656	4.90858	2.50630
chr1	59510610	59511028	C7Y9LACXX_5_7966.sorted.filtered_peak_982	16	.	59510610	59511028	0	2	1,1	0,417	2.43458	3.96637	1.65702
chr1	59512369	59512845	C7Y9LACXX_5_7966.sorted.filtered_peak_983	28	.	59512369	59512845	0	3	1,427,1	0,21,475	2.84329	5.30471	2.86854
chr1	59529316	59529652	C7Y9LACXX_5_7966.sorted.filtered_peak_984	33	.	59529316	59529652	0	2	1,286	0,50	3.21189	5.79962	3.32476
chr1	59537974	59538249	C7Y9LACXX_5_7966.sorted.filtered_peak_985	28	.	59537974	59538249	0	3	1,261,1	0,13,274	2.97726	5.30402	2.85082
chr1	59612392	59612959	C7Y9LACXX_5_7966.sorted.filtered_peak_986	24	.	59612392	59612959	0	3	1,552,1	0,7,566	2.58290	4.89797	2.49990
chr1	59761957	59762943	C7Y9LACXX_5_7966.sorted.filtered_peak_987	129	.	59761957	59762943	0	3	1,957,1	0,6,985	3.85905	15.83968	12.97346
chr1	59856689	59857123	C7Y9LACXX_5_7966.sorted.filtered_peak_988	15	.	59856689	59857123	0	2	1,1	0,433	2.59832	3.88261	1.59474
chr1	59939759	59940054	C7Y9LACXX_5_7966.sorted.filtered_peak_989	23	.	59939759	59940054	0	2	1,1	0,294	2.76172	4.69432	2.30428
chr1	60035903	60036815	C7Y9LACXX_5_7966.sorted.filtered_peak_990	38	.	60035903	60036815	0	3	1,424,1	0,248,911	3.05021	6.37482	3.89909
chr1	60162817	60163477	C7Y9LACXX_5_7966.sorted.filtered_peak_991	17	.	60162817	60163477	0	2	1,1	0,659	2.50268	4.05112	1.75086
chr1	60225149	60225561	C7Y9LACXX_5_7966.sorted.filtered_peak_992	25	.	60225149	60225561	0	3	1,284,1	0,117,411	2.92412	4.95731	2.55008
chr1	60280181	60280635	C7Y9LACXX_5_7966.sorted.filtered_peak_993	48	.	60280181	60280635	0	3	1,414,1	0,2,453	3.33384	7.42714	4.84827
chr1	60413080	60413359	C7Y9LACXX_5_7966.sorted.filtered_peak_994	26	.	60413080	60413359	0	1	279	0	3.00576	5.02709	2.60430
chr1	61508638	61508963	C7Y9LACXX_5_7966.sorted.filtered_peak_995	27	.	61508638	61508963	0	3	1,308,1	0,5,324	2.98070	5.22273	2.79442
chr1	61515544	61516129	C7Y9LACXX_5_7966.sorted.filtered_peak_996	51	.	61515544	61516129	0	3	1,562,1	0,12,584	3.12246	7.76186	5.16864
chr1	61542472	61543980	C7Y9LACXX_5_7966.sorted.filtered_peak_997	116	.	61542472	61543980	0	4	1,937,487,1	0,17,1020,1507	3.29616	14.50543	11.67411
chr1	61720544	61721144	C7Y9LACXX_5_7966.sorted.filtered_peak_998	24	.	61720544	61721144	0	2	1,415	0,185	2.96231	4.85308	2.46832
chr1	61736469	61737309	C7Y9LACXX_5_7966.sorted.filtered_peak_999	23	.	61736469	61737309	0	3	1,539,1	0,300,839	2.55635	4.69169	2.31580
chr1	61784178	61784710	C7Y9LACXX_5_7966.sorted.filtered_peak_1000	18	.	61784178	61784710	0	3	1,278,1	0,252,531	2.40567	4.15190	1.82232
chr1	61797737	61798291	C7Y9LACXX_5_7966.sorted.filtered_peak_1001	23	.	61797737	61798291	0	3	1,341,1	0,175,553	2.91929	4.70602	2.32313
chr1	61853092	61853342	C7Y9LACXX_5_7966.sorted.filtered_peak_1002	26	.	61853092	61853342	0	2	1,1	0,249	2.94961	5.05387	2.62460
chr1	61918846	61919506	C7Y9LACXX_5_7966.sorted.filtered_peak_1003	53	.	61918846	61919506	0	1	660	0	3.42671	7.94209	5.32942
chr1	62145011	62145332	C7Y9LACXX_5_7966.sorted.filtered_peak_1004	12	.	62145011	62145332	0	2	1,1	0,320	2.46158	3.46751	1.23933
chr1	62190463	62191260	C7Y9LACXX_5_7966.sorted.filtered_peak_1005	110	.	62190463	62191260	0	1	797	0	4.44019	13.86142	11.08637
chr1	62207879	62208383	C7Y9LACXX_5_7966.sorted.filtered_peak_1006	27	.	62207879	62208383	0	3	1,387,1	0,4,503	2.97196	5.16174	2.73244
chr1	62901646	62902942	C7Y9LACXX_5_7966.sorted.filtered_peak_1007	264	.	62901646	62902942	0	3	1,1236,1	0,3,1295	4.23455	29.73233	26.48443
chr1	63249276	63250242	C7Y9LACXX_5_7966.sorted.filtered_peak_1008	213	.	63249276	63250242	0	3	1,956,1	0,4,965	5.25178	24.50774	21.37160
chr1	63782905	63783157	C7Y9LACXX_5_7966.sorted.filtered_peak_1009	15	.	63782905	63783157	0	2	1,1	0,251	2.57104	3.87801	1.58179
chr1	63832895	63834007	C7Y9LACXX_5_7966.sorted.filtered_peak_1010	119	.	63832895	63834007	0	3	1,806,1	0,6,1111	4.17077	14.79127	11.97363
chr1	63988520	63989431	C7Y9LACXX_5_7966.sorted.filtered_peak_1011	169	.	63988520	63989431	0	3	1,889,1	0,7,910	4.62423	19.91917	16.92211
chr1	64058972	64060283	C7Y9LACXX_5_7966.sorted.filtered_peak_1012	68	.	64058972	64060283	0	3	1,1267,1	0,33,1310	3.51992	9.53233	6.85466
chr1	64081524	64081786	C7Y9LACXX_5_7966.sorted.filtered_peak_1013	32	.	64081524	64081786	0	2	1,1	0,261	3.13077	5.67771	3.20432
chr1	65210200	65210583	C7Y9LACXX_5_7966.sorted.filtered_peak_1014	16	.	65210200	65210583	0	2	1,1	0,382	2.65034	3.96995	1.66533
chr1	65292701	65293112	C7Y9LACXX_5_7966.sorted.filtered_peak_1015	27	.	65292701	65293112	0	3	1,295,1	0,91,410	2.81985	5.16355	2.73204
chr1	65329726	65330393	C7Y9LACXX_5_7966.sorted.filtered_peak_1016	83	.	65329726	65330393	0	3	1,659,1	0,2,666	3.96341	11.09598	8.37916
chr1	65422628	65423100	C7Y9LACXX_5_7966.sorted.filtered_peak_1017	16	.	65422628	65423100	0	2	1,1	0,471	2.42145	3.94537	1.64497
chr1	65431473	65432613	C7Y9LACXX_5_7966.sorted.filtered_peak_1018	123	.	65431473	65432613	0	3	1,1069,1	0,61,1139	3.62994	15.17654	12.30977
chr1	65468115	65468959	C7Y9LACXX_5_7966.sorted.filtered_peak_1019	23	.	65468115	65468959	0	3	1,341,1	0,134,843	2.74516	4.70463	2.31638
chr1	65532346	65533095	C7Y9LACXX_5_7966.sorted.filtered_peak_1020	50	.	65532346	65533095	0	3	1,599,1	0,13,748	2.80640	7.53625	5.00248
chr1	65540900	65541549	C7Y9LACXX_5_7966.sorted.filtered_peak_1021	38	.	65540900	65541549	0	3	1,474,1	0,80,648	3.40425	6.37755	3.87545
chr1	65613333	65613857	C7Y9LACXX_5_7966.sorted.filtered_peak_1022	25	.	65613333	65613857	0	3	1,492,1	0,4,523	2.75325	4.93387	2.52091
chr1	65614628	65614911	C7Y9LACXX_5_7966.sorted.filtered_peak_1023	17	.	65614628	65614911	0	2	1,1	0,282	2.47393	4.07223	1.74720
chr1	65646250	65646508	C7Y9LACXX_5_7966.sorted.filtered_peak_1024	16	.	65646250	65646508	0	2	1,1	0,257	2.71923	3.99098	1.68917
chr1	65701613	65701887	C7Y9LACXX_5_7966.sorted.filtered_peak_1025	21	.	65701613	65701887	0	2	1,1	0,273	2.81799	4.50996	2.13464
chr1	65719873	65720575	C7Y9LACXX_5_7966.sorted.filtered_peak_1026	83	.	65719873	65720575	0	3	1,687,1	0,5,701	3.68383	11.04136	8.34960
chr1	65775385	65775635	C7Y9LACXX_5_7966.sorted.filtered_peak_1027	20	.	65775385	65775635	0	2	1,1	0,249	2.75730	4.35698	2.00476
chr1	65885545	65886696	C7Y9LACXX_5_7966.sorted.filtered_peak_1028	268	.	65885545	65886696	0	3	1,1142,1	0,2,1150	4.51747	30.13711	26.88893
chr1	65896812	65897062	C7Y9LACXX_5_7966.sorted.filtered_peak_1029	19	.	65896812	65897062	0	2	1,1	0,249	2.68227	4.27364	1.93141
chr1	66153494	66153881	C7Y9LACXX_5_7966.sorted.filtered_peak_1030	22	.	66153494	66153881	0	2	1,382	0,5	2.90450	4.65814	2.27463
chr1	66258183	66258896	C7Y9LACXX_5_7966.sorted.filtered_peak_1031	18	.	66258183	66258896	0	3	1,321,1	0,240,712	2.58572	4.22449	1.88528
chr1	66277692	66278108	C7Y9LACXX_5_7966.sorted.filtered_peak_1032	104	.	66277692	66278108	0	3	1,410,1	0,3,415	4.36362	13.29633	10.47978
chr1	66295847	66296491	C7Y9LACXX_5_7966.sorted.filtered_peak_1033	134	.	66295847	66296491	0	3	1,606,1	0,36,643	4.70481	16.36847	13.47497
chr1	66648246	66648699	C7Y9LACXX_5_7966.sorted.filtered_peak_1034	29	.	66648246	66648699	0	3	1,432,1	0,1,452	3.11981	5.38743	2.94124
chr1	66649545	66649795	C7Y9LACXX_5_7966.sorted.filtered_peak_1035	16	.	66649545	66649795	0	1	250	0	2.73191	3.98552	1.67645
chr1	66680649	66680922	C7Y9LACXX_5_7966.sorted.filtered_peak_1036	34	.	66680649	66680922	0	3	1,253,1	0,4,272	3.14787	5.96927	3.46560
chr1	66719049	66719302	C7Y9LACXX_5_7966.sorted.filtered_peak_1037	25	.	66719049	66719302	0	2	1,1	0,252	2.81631	4.94294	2.53051
chr1	66740518	66741028	C7Y9LACXX_5_7966.sorted.filtered_peak_1038	15	.	66740518	66741028	0	2	1,392	0,118	2.28236	3.82888	1.54312
chr1	66741701	66742307	C7Y9LACXX_5_7966.sorted.filtered_peak_1039	32	.	66741701	66742307	0	3	1,478,1	0,125,605	2.67512	5.69158	3.22715
chr1	66766659	66767127	C7Y9LACXX_5_7966.sorted.filtered_peak_1040	38	.	66766659	66767127	0	3	1,463,1	0,4,467	3.17806	6.31616	3.80070
chr1	66796286	66796749	C7Y9LACXX_5_7966.sorted.filtered_peak_1041	39	.	66796286	66796749	0	3	1,352,1	0,53,462	2.55985	6.50367	3.98330
chr1	66797677	66797947	C7Y9LACXX_5_7966.sorted.filtered_peak_1042	26	.	66797677	66797947	0	2	1,1	0,269	2.18542	5.05006	2.63592
chr1	66801513	66802145	C7Y9LACXX_5_7966.sorted.filtered_peak_1043	76	.	66801513	66802145	0	2	1,628	0,4	3.03098	10.36025	7.63583
chr1	66815799	66816185	C7Y9LACXX_5_7966.sorted.filtered_peak_1044	26	.	66815799	66816185	0	3	1,299,1	0,75,385	2.43770	5.11500	2.69609
chr1	66840193	66840652	C7Y9LACXX_5_7966.sorted.filtered_peak_1045	37	.	66840193	66840652	0	3	1,453,1	0,1,458	2.81180	6.27872	3.78800
chr1	66902160	66902517	C7Y9LACXX_5_7966.sorted.filtered_peak_1046	45	.	66902160	66902517	0	3	1,344,1	0,8,356	3.38377	7.06289	4.50144
chr1	66911177	66911457	C7Y9LACXX_5_7966.sorted.filtered_peak_1047	24	.	66911177	66911457	0	2	1,278	0,2	2.76923	4.80617	2.41101
chr1	66912018	66912351	C7Y9LACXX_5_7966.sorted.filtered_peak_1048	39	.	66912018	66912351	0	3	1,286,1	0,46,332	3.19162	6.46697	3.93184
chr1	67235473	67235761	C7Y9LACXX_5_7966.sorted.filtered_peak_1049	21	.	67235473	67235761	0	3	1,277,1	0,1,287	2.65304	4.48724	2.12397
chr1	67390342	67391309	C7Y9LACXX_5_7966.sorted.filtered_peak_1050	260	.	67390342	67391309	0	3	1,956,1	0,5,966	4.35326	29.30748	26.03438
chr1	67395602	67396611	C7Y9LACXX_5_7966.sorted.filtered_peak_1051	116	.	67395602	67396611	0	3	1,995,1	0,10,1008	3.03486	14.40083	11.61504
chr1	67518932	67520410	C7Y9LACXX_5_7966.sorted.filtered_peak_1052	46	.	67518932	67520410	0	4	1,295,978,1	0,4,351,1477	2.92652	7.23496	4.68935
chr1	67614740	67615200	C7Y9LACXX_5_7966.sorted.filtered_peak_1053	42	.	67614740	67615200	0	1	460	0	3.60509	6.74011	4.20633
chr1	67636441	67637017	C7Y9LACXX_5_7966.sorted.filtered_peak_1054	67	.	67636441	67637017	0	3	1,538,1	0,15,575	3.51526	9.36378	6.70545
chr1	67660144	67660525	C7Y9LACXX_5_7966.sorted.filtered_peak_1055	58	.	67660144	67660525	0	2	1,377	0,4	3.35112	8.50090	5.85692
chr1	67760288	67761263	C7Y9LACXX_5_7966.sorted.filtered_peak_1056	18	.	67760288	67761263	0	3	1,250,1	0,211,974	2.73348	4.20089	1.86820
chr1	67772809	67773168	C7Y9LACXX_5_7966.sorted.filtered_peak_1057	30	.	67772809	67773168	0	3	1,337,1	0,4,358	2.75334	5.55220	3.09335
chr1	67798632	67799137	C7Y9LACXX_5_7966.sorted.filtered_peak_1058	56	.	67798632	67799137	0	2	1,494	0,11	3.25880	8.22436	5.61030
chr1	67895970	67896932	C7Y9LACXX_5_7966.sorted.filtered_peak_1059	170	.	67895970	67896932	0	3	1,945,1	0,4,961	4.09309	20.11005	17.07844
chr1	67963780	67964104	C7Y9LACXX_5_7966.sorted.filtered_peak_1060	25	.	67963780	67964104	0	2	1,1	0,323	2.94043	4.90091	2.50275
chr1	68140079	68140727	C7Y9LACXX_5_7966.sorted.filtered_peak_1061	27	.	68140079	68140727	0	3	1,547,1	0,17,647	2.89479	5.17248	2.73808
chr1	68150525	68152312	C7Y9LACXX_5_7966.sorted.filtered_peak_1062	101	.	68150525	68152312	0	4	1,909,424,1	0,56,1330,1786	3.04014	12.86694	10.16878
chr1	68225818	68226291	C7Y9LACXX_5_7966.sorted.filtered_peak_1063	15	.	68225818	68226291	0	3	1,455,1	0,6,472	2.52700	3.88385	1.58305
chr1	68962275	68963107	C7Y9LACXX_5_7966.sorted.filtered_peak_1064	42	.	68962275	68963107	0	1	832	0	3.13046	6.74214	4.22489
chr1	70671030	70671721	C7Y9LACXX_5_7966.sorted.filtered_peak_1065	154	.	70671030	70671721	0	3	1,682,1	0,4,690	4.63533	18.38527	15.43373
chr1	70686821	70687686	C7Y9LACXX_5_7966.sorted.filtered_peak_1066	139	.	70686821	70687686	0	3	1,728,1	0,5,864	4.31278	16.84584	13.98666
chr1	70819869	70820868	C7Y9LACXX_5_7966.sorted.filtered_peak_1067	96	.	70819869	70820868	0	3	1,995,1	0,1,998	4.13445	12.43844	9.64858
chr1	70876201	70877365	C7Y9LACXX_5_7966.sorted.filtered_peak_1068	158	.	70876201	70877365	0	3	1,1087,1	0,11,1163	4.49383	18.83300	15.87925
chr1	71151054	71151350	C7Y9LACXX_5_7966.sorted.filtered_peak_1069	39	.	71151054	71151350	0	1	296	0	3.44196	6.50958	3.97584
chr1	71534054	71534415	C7Y9LACXX_5_7966.sorted.filtered_peak_1070	37	.	71534054	71534415	0	3	1,342,1	0,7,360	3.33184	6.27966	3.77512
chr1	71546211	71547173	C7Y9LACXX_5_7966.sorted.filtered_peak_1071	114	.	71546211	71547173	0	3	1,959,1	0,1,961	3.94295	14.23568	11.43737
chr1	74663552	74664328	C7Y9LACXX_5_7966.sorted.filtered_peak_1072	205	.	74663552	74664328	0	2	774,1	0,775	5.23810	23.65506	20.57112
chr1	75198436	75199635	C7Y9LACXX_5_7966.sorted.filtered_peak_1073	71	.	75198436	75199635	0	3	1,1168,1	0,6,1198	3.31502	9.81873	7.13865
chr1	76189859	76190736	C7Y9LACXX_5_7966.sorted.filtered_peak_1074	159	.	76189859	76190736	0	3	1,861,1	0,8,876	4.80723	18.88534	15.91404
chr1	76251648	76252500	C7Y9LACXX_5_7966.sorted.filtered_peak_1075	116	.	76251648	76252500	0	3	1,844,1	0,1,851	4.14982	14.52319	11.66761
chr1	76252998	76253384	C7Y9LACXX_5_7966.sorted.filtered_peak_1076	15	.	76252998	76253384	0	2	1,1	0,385	2.24098	3.86978	1.57858
chr1	76489370	76489867	C7Y9LACXX_5_7966.sorted.filtered_peak_1077	48	.	76489370	76489867	0	3	1,487,1	0,6,496	3.30927	7.37015	4.81817
chr1	76518333	76518717	C7Y9LACXX_5_7966.sorted.filtered_peak_1078	12	.	76518333	76518717	0	2	1,1	0,383	2.54250	3.51904	1.28298
chr1	76540077	76540552	C7Y9LACXX_5_7966.sorted.filtered_peak_1079	66	.	76540077	76540552	0	3	1,463,1	0,6,474	3.74382	9.30845	6.64245
chr1	76619769	76620649	C7Y9LACXX_5_7966.sorted.filtered_peak_1080	57	.	76619769	76620649	0	3	1,857,1	0,14,879	3.41783	8.33261	5.70377
chr1	77684623	77685286	C7Y9LACXX_5_7966.sorted.filtered_peak_1081	59	.	77684623	77685286	0	2	1,634	0,29	3.65980	8.58693	5.94440
chr1	77747690	77747940	C7Y9LACXX_5_7966.sorted.filtered_peak_1082	14	.	77747690	77747940	0	2	1,1	0,249	2.51679	3.67427	1.40702
chr1	77897094	77897396	C7Y9LACXX_5_7966.sorted.filtered_peak_1083	27	.	77897094	77897396	0	1	302	0	3.16927	5.21915	2.78326
chr1	78147796	78149604	C7Y9LACXX_5_7966.sorted.filtered_peak_1084	151	.	78147796	78149604	0	3	1,1797,1	0,4,1807	3.58832	18.10111	15.14748
chr1	78168169	78168440	C7Y9LACXX_5_7966.sorted.filtered_peak_1085	24	.	78168169	78168440	0	1	271	0	3.05652	4.84430	2.43158
chr1	78224795	78225768	C7Y9LACXX_5_7966.sorted.filtered_peak_1086	63	.	78224795	78225768	0	3	1,966,1	0,6,972	3.40288	9.02912	6.37338
chr1	78245085	78245728	C7Y9LACXX_5_7966.sorted.filtered_peak_1087	74	.	78245085	78245728	0	3	1,632,1	0,4,642	3.96676	10.10108	7.43114
chr1	78443846	78445341	C7Y9LACXX_5_7966.sorted.filtered_peak_1088	159	.	78443846	78445341	0	3	1,1486,1	0,4,1494	3.76583	18.89630	15.90474
chr1	78470046	78470928	C7Y9LACXX_5_7966.sorted.filtered_peak_1089	106	.	78470046	78470928	0	3	1,835,1	0,40,881	3.87453	13.50680	10.69593
chr1	79083237	79083596	C7Y9LACXX_5_7966.sorted.filtered_peak_1090	30	.	79083237	79083596	0	3	1,286,1	0,71,358	2.64513	5.51216	3.04722
chr1	79085767	79086314	C7Y9LACXX_5_7966.sorted.filtered_peak_1091	34	.	79085767	79086314	0	3	1,536,1	0,4,546	2.69564	5.94919	3.44606
chr1	79115294	79115575	C7Y9LACXX_5_7966.sorted.filtered_peak_1092	34	.	79115294	79115575	0	3	1,274,1	0,5,280	2.98247	5.97294	3.47064
chr1	79506252	79506502	C7Y9LACXX_5_7966.sorted.filtered_peak_1093	16	.	79506252	79506502	0	2	1,1	0,249	2.63066	3.92419	1.62627
chr1	83974176	83974433	C7Y9LACXX_5_7966.sorted.filtered_peak_1094	27	.	83974176	83974433	0	3	1,250,1	0,2,256	2.94206	5.22936	2.78291
chr1	84326400	84326817	C7Y9LACXX_5_7966.sorted.filtered_peak_1095	16	.	84326400	84326817	0	2	1,1	0,416	2.62762	3.98375	1.67380
chr1	84464807	84465213	C7Y9LACXX_5_7966.sorted.filtered_peak_1096	18	.	84464807	84465213	0	2	1,1	0,405	2.56147	4.14178	1.82393
chr1	84543171	84544072	C7Y9LACXX_5_7966.sorted.filtered_peak_1097	50	.	84543171	84544072	0	3	1,867,1	0,23,900	3.28019	7.62491	5.05304
chr1	84609767	84610436	C7Y9LACXX_5_7966.sorted.filtered_peak_1098	46	.	84609767	84610436	0	3	1,647,1	0,9,668	3.03310	7.17364	4.61191
chr1	84610801	84611182	C7Y9LACXX_5_7966.sorted.filtered_peak_1099	16	.	84610801	84611182	0	2	1,1	0,380	2.33145	3.94584	1.64192
chr1	84763964	84764761	C7Y9LACXX_5_7966.sorted.filtered_peak_1100	26	.	84763964	84764761	0	3	1,387,250	0,12,547	2.84527	5.08344	2.65846
chr1	84899373	84899841	C7Y9LACXX_5_7966.sorted.filtered_peak_1101	34	.	84899373	84899841	0	3	1,435,1	0,9,467	3.02121	5.98835	3.49139
chr1	84907959	84908674	C7Y9LACXX_5_7966.sorted.filtered_peak_1102	45	.	84907959	84908674	0	2	395,1	0,714	3.67202	7.03334	4.50284
chr1	84944765	84945497	C7Y9LACXX_5_7966.sorted.filtered_peak_1103	107	.	84944765	84945497	0	3	1,679,1	0,14,731	4.26077	13.59127	10.77225
chr1	84971422	84972555	C7Y9LACXX_5_7966.sorted.filtered_peak_1104	172	.	84971422	84972555	0	3	1,1113,1	0,2,1132	4.07763	20.27947	17.26664
chr1	85038718	85039388	C7Y9LACXX_5_7966.sorted.filtered_peak_1105	23	.	85038718	85039388	0	2	1,1	0,669	2.48604	4.75821	2.37918
chr1	85039592	85040554	C7Y9LACXX_5_7966.sorted.filtered_peak_1106	87	.	85039592	85040554	0	3	1,826,1	0,9,961	3.74780	11.46815	8.73143
chr1	85086412	85086899	C7Y9LACXX_5_7966.sorted.filtered_peak_1107	57	.	85086412	85086899	0	3	1,464,1	0,15,486	3.49469	8.37734	5.73670
chr1	85155817	85156697	C7Y9LACXX_5_7966.sorted.filtered_peak_1108	143	.	85155817	85156697	0	3	1,863,1	0,10,879	4.08638	17.26064	14.34667
chr1	85328445	85328807	C7Y9LACXX_5_7966.sorted.filtered_peak_1109	36	.	85328445	85328807	0	2	339,1	0,361	3.33773	6.14850	3.64659
chr1	85410441	85411205	C7Y9LACXX_5_7966.sorted.filtered_peak_1110	81	.	85410441	85411205	0	2	1,748	0,16	3.88558	10.88247	8.14995
chr1	85454138	85454792	C7Y9LACXX_5_7966.sorted.filtered_peak_1111	21	.	85454138	85454792	0	2	250,361	0,293	2.75975	4.48483	2.12295
chr1	85457002	85457488	C7Y9LACXX_5_7966.sorted.filtered_peak_1112	18	.	85457002	85457488	0	3	1,462,1	0,2,485	2.47130	4.22976	1.88963
chr1	85462536	85463019	C7Y9LACXX_5_7966.sorted.filtered_peak_1113	27	.	85462536	85463019	0	2	1,480	0,3	2.61919	5.22711	2.79053
chr1	85492984	85493588	C7Y9LACXX_5_7966.sorted.filtered_peak_1114	21	.	85492984	85493588	0	2	491,1	0,603	2.74578	4.52812	2.15379
chr1	85527658	85528199	C7Y9LACXX_5_7966.sorted.filtered_peak_1115	74	.	85527658	85528199	0	3	1,538,1	0,1,540	3.87159	10.18515	7.47710
chr1	85666564	85667162	C7Y9LACXX_5_7966.sorted.filtered_peak_1116	50	.	85666564	85667162	0	3	1,549,1	0,45,597	3.23573	7.66340	5.05809
chr1	85724937	85725812	C7Y9LACXX_5_7966.sorted.filtered_peak_1117	80	.	85724937	85725812	0	2	1,672	0,203	3.68538	10.73520	8.05936
chr1	85741903	85742842	C7Y9LACXX_5_7966.sorted.filtered_peak_1118	232	.	85741903	85742842	0	3	1,929,1	0,8,938	4.68379	26.44451	23.28449
chr1	85763617	85764216	C7Y9LACXX_5_7966.sorted.filtered_peak_1119	42	.	85763617	85764216	0	2	537,1	0,598	3.24566	6.73470	4.20045
chr1	86173849	86174362	C7Y9LACXX_5_7966.sorted.filtered_peak_1120	86	.	86173849	86174362	0	3	1,510,1	0,1,512	4.29097	11.41318	8.67207
chr1	86861268	86862504	C7Y9LACXX_5_7966.sorted.filtered_peak_1121	83	.	86861268	86862504	0	3	1,1050,1	0,171,1235	3.74582	11.02563	8.31982
chr1	87169616	87171232	C7Y9LACXX_5_7966.sorted.filtered_peak_1122	92	.	87169616	87171232	0	3	1,1194,1	0,115,1615	3.38032	11.94451	9.22717
chr1	87379506	87380725	C7Y9LACXX_5_7966.sorted.filtered_peak_1123	230	.	87379506	87380725	0	3	1,1201,1	0,3,1218	4.34014	26.22287	23.07640
chr1	87510355	87510832	C7Y9LACXX_5_7966.sorted.filtered_peak_1124	23	.	87510355	87510832	0	3	1,419,1	0,30,476	2.95190	4.71077	2.32004
chr1	87793913	87794755	C7Y9LACXX_5_7966.sorted.filtered_peak_1125	42	.	87793913	87794755	0	3	1,700,1	0,5,841	2.35616	6.76056	4.23056
chr1	87797060	87797508	C7Y9LACXX_5_7966.sorted.filtered_peak_1126	35	.	87797060	87797508	0	3	1,434,1	0,5,447	2.18475	6.09446	3.59237
chr1	87869875	87870491	C7Y9LACXX_5_7966.sorted.filtered_peak_1127	54	.	87869875	87870491	0	3	1,544,1	0,3,615	3.24523	8.08827	5.48079
chr1	87901155	87901410	C7Y9LACXX_5_7966.sorted.filtered_peak_1128	23	.	87901155	87901410	0	1	255	0	3.04430	4.80495	2.39453
chr1	87915121	87915632	C7Y9LACXX_5_7966.sorted.filtered_peak_1129	15	.	87915121	87915632	0	2	352,1	0,510	2.48984	3.82476	1.54009
chr1	87916460	87916910	C7Y9LACXX_5_7966.sorted.filtered_peak_1130	25	.	87916460	87916910	0	3	1,366,1	0,80,449	2.83494	4.96750	2.55746
chr1	88419456	88419785	C7Y9LACXX_5_7966.sorted.filtered_peak_1131	13	.	88419456	88419785	0	2	1,1	0,328	2.48737	3.65361	1.39950
chr1	88923627	88923882	C7Y9LACXX_5_7966.sorted.filtered_peak_1132	20	.	88923627	88923882	0	2	1,1	0,254	2.90109	4.38932	2.02640
chr1	89149319	89150860	C7Y9LACXX_5_7966.sorted.filtered_peak_1133	186	.	89149319	89150860	0	3	1,1522,1	0,10,1540	4.04963	21.64809	18.66076
chr1	89356585	89357621	C7Y9LACXX_5_7966.sorted.filtered_peak_1134	116	.	89356585	89357621	0	3	1,724,1	0,311,1035	3.73066	14.40170	11.61350
chr1	89401752	89402133	C7Y9LACXX_5_7966.sorted.filtered_peak_1135	14	.	89401752	89402133	0	2	1,1	0,380	2.63584	3.66850	1.41232
chr1	89457993	89459003	C7Y9LACXX_5_7966.sorted.filtered_peak_1136	132	.	89457993	89459003	0	3	1,984,1	0,19,1009	3.91628	16.20053	13.28920
chr1	89488033	89488735	C7Y9LACXX_5_7966.sorted.filtered_peak_1137	50	.	89488033	89488735	0	2	1,655	0,47	3.48428	7.61788	5.03127
chr1	89591467	89592210	C7Y9LACXX_5_7966.sorted.filtered_peak_1138	42	.	89591467	89592210	0	3	1,551,1	0,66,742	2.92667	6.78610	4.25906
chr1	89664181	89664731	C7Y9LACXX_5_7966.sorted.filtered_peak_1139	45	.	89664181	89664731	0	3	1,544,1	0,3,549	3.09891	7.12728	4.54780
chr1	89744627	89744969	C7Y9LACXX_5_7966.sorted.filtered_peak_1140	22	.	89744627	89744969	0	3	1,265,1	0,67,341	2.47135	4.65148	2.27632
chr1	89752484	89753142	C7Y9LACXX_5_7966.sorted.filtered_peak_1141	82	.	89752484	89753142	0	3	1,464,1	0,1,657	3.75454	10.95002	8.22563
chr1	89776221	89776563	C7Y9LACXX_5_7966.sorted.filtered_peak_1142	41	.	89776221	89776563	0	1	342	0	3.24744	6.68320	4.14060
chr1	89920602	89920916	C7Y9LACXX_5_7966.sorted.filtered_peak_1143	26	.	89920602	89920916	0	2	1,250	0,64	3.01141	5.02977	2.61159
chr1	89948812	89949132	C7Y9LACXX_5_7966.sorted.filtered_peak_1144	43	.	89948812	89949132	0	2	316,1	0,319	3.63142	6.93581	4.38740
chr1	89990146	89990861	C7Y9LACXX_5_7966.sorted.filtered_peak_1145	70	.	89990146	89990861	0	3	1,679,1	0,25,714	3.37704	9.70726	7.04222
chr1	90072873	90073123	C7Y9LACXX_5_7966.sorted.filtered_peak_1146	26	.	90072873	90073123	0	2	1,1	0,249	2.32789	5.04945	2.62455
chr1	90076246	90076499	C7Y9LACXX_5_7966.sorted.filtered_peak_1147	17	.	90076246	90076499	0	2	1,1	0,252	2.18219	4.08769	1.76371
chr1	90077278	90077656	C7Y9LACXX_5_7966.sorted.filtered_peak_1148	17	.	90077278	90077656	0	2	356,1	0,377	2.18786	4.07031	1.75375
chr1	90098134	90099375	C7Y9LACXX_5_7966.sorted.filtered_peak_1149	70	.	90098134	90099375	0	3	1,919,1	0,5,1240	3.00368	9.69817	7.04280
chr1	90123477	90123771	C7Y9LACXX_5_7966.sorted.filtered_peak_1150	23	.	90123477	90123771	0	2	289,1	0,293	2.69015	4.75965	2.36075
chr1	90125390	90125784	C7Y9LACXX_5_7966.sorted.filtered_peak_1151	14	.	90125390	90125784	0	2	1,1	0,393	2.46016	3.67146	1.41563
chr1	90185034	90185412	C7Y9LACXX_5_7966.sorted.filtered_peak_1152	50	.	90185034	90185412	0	3	1,359,1	0,9,377	2.92933	7.58099	5.01074
chr1	90205229	90205858	C7Y9LACXX_5_7966.sorted.filtered_peak_1153	94	.	90205229	90205858	0	2	1,628	0,1	3.76550	12.24360	9.46467
chr1	90223157	90223480	C7Y9LACXX_5_7966.sorted.filtered_peak_1154	33	.	90223157	90223480	0	3	1,307,1	0,2,322	2.95840	5.80608	3.31821
chr1	90228436	90229105	C7Y9LACXX_5_7966.sorted.filtered_peak_1155	40	.	90228436	90229105	0	3	250,368,1	0,296,668	3.15634	6.59745	4.07182
chr1	90270325	90270588	C7Y9LACXX_5_7966.sorted.filtered_peak_1156	27	.	90270325	90270588	0	2	250,1	0,262	2.93158	5.17502	2.73645
chr1	90286335	90287443	C7Y9LACXX_5_7966.sorted.filtered_peak_1157	41	.	90286335	90287443	0	3	1,1104,1	0,2,1107	3.10705	6.67045	4.12334
chr1	90308617	90309379	C7Y9LACXX_5_7966.sorted.filtered_peak_1158	29	.	90308617	90309379	0	3	1,572,1	0,117,761	2.69753	5.43087	2.97579
chr1	90321167	90321648	C7Y9LACXX_5_7966.sorted.filtered_peak_1159	31	.	90321167	90321648	0	2	471,1	0,480	2.99312	5.63227	3.16149
chr1	90336544	90336884	C7Y9LACXX_5_7966.sorted.filtered_peak_1160	42	.	90336544	90336884	0	3	1,287,1	0,47,339	3.46682	6.76605	4.22646
chr1	90460286	90461301	C7Y9LACXX_5_7966.sorted.filtered_peak_1161	94	.	90460286	90461301	0	3	1,998,1	0,2,1014	3.68452	12.19439	9.42185
chr1	90836654	90836904	C7Y9LACXX_5_7966.sorted.filtered_peak_1162	18	.	90836654	90836904	0	2	1,1	0,249	2.80308	4.23600	1.89619
chr1	91172498	91172754	C7Y9LACXX_5_7966.sorted.filtered_peak_1163	26	.	91172498	91172754	0	2	1,250	0,6	2.97839	5.01888	2.60695
chr1	91316906	91317449	C7Y9LACXX_5_7966.sorted.filtered_peak_1164	37	.	91316906	91317449	0	1	543	0	3.22005	6.20229	3.70200
chr1	91487015	91488203	C7Y9LACXX_5_7966.sorted.filtered_peak_1165	165	.	91487015	91488203	0	3	1,1083,1	0,96,1187	4.13270	19.49427	16.52492
chr1	91590424	91590704	C7Y9LACXX_5_7966.sorted.filtered_peak_1166	20	.	91590424	91590704	0	1	280	0	2.82299	4.41435	2.05390
chr1	91852679	91853236	C7Y9LACXX_5_7966.sorted.filtered_peak_1167	1917	.	91852679	91853236	0	3	1,555,1	0,1,556	13.71187	197.53157	191.76012
chr1	91966199	91967202	C7Y9LACXX_5_7966.sorted.filtered_peak_1168	106	.	91966199	91967202	0	3	1,991,1	0,5,1002	3.42390	13.43106	10.61757
chr1	92014421	92015141	C7Y9LACXX_5_7966.sorted.filtered_peak_1169	42	.	92014421	92015141	0	3	1,473,1	0,90,719	2.87716	6.72916	4.20524
chr1	92021519	92022131	C7Y9LACXX_5_7966.sorted.filtered_peak_1170	129	.	92021519	92022131	0	3	1,602,1	0,7,611	4.19670	15.89646	12.99827
chr1	92150122	92150744	C7Y9LACXX_5_7966.sorted.filtered_peak_1171	14	.	92150122	92150744	0	2	1,1	0,621	2.53959	3.76390	1.48754
chr1	92163021	92163531	C7Y9LACXX_5_7966.sorted.filtered_peak_1172	37	.	92163021	92163531	0	3	1,384,1	0,2,509	3.17297	6.25273	3.75307
chr1	92178939	92179427	C7Y9LACXX_5_7966.sorted.filtered_peak_1173	46	.	92178939	92179427	0	1	488	0	3.25738	7.18507	4.63241
chr1	92219493	92219759	C7Y9LACXX_5_7966.sorted.filtered_peak_1174	35	.	92219493	92219759	0	3	1,251,1	0,9,265	3.09565	6.07766	3.56576
chr1	92269295	92270697	C7Y9LACXX_5_7966.sorted.filtered_peak_1175	91	.	92269295	92270697	0	2	1,1398	0,4	3.40114	11.91597	9.14609
chr1	92351315	92352192	C7Y9LACXX_5_7966.sorted.filtered_peak_1176	49	.	92351315	92352192	0	3	1,572,1	0,1,876	3.08178	7.55302	4.96981
chr1	92413815	92414942	C7Y9LACXX_5_7966.sorted.filtered_peak_1177	42	.	92413815	92414942	0	3	1,1100,1	0,17,1126	3.29674	6.84358	4.29560
chr1	92495509	92495768	C7Y9LACXX_5_7966.sorted.filtered_peak_1178	15	.	92495509	92495768	0	2	1,250	0,9	2.64860	3.87046	1.56929
chr1	92545496	92546487	C7Y9LACXX_5_7966.sorted.filtered_peak_1179	48	.	92545496	92546487	0	3	1,963,1	0,7,990	3.26107	7.38291	4.86407
chr1	92764017	92765055	C7Y9LACXX_5_7966.sorted.filtered_peak_1180	89	.	92764017	92765055	0	3	1,1003,1	0,6,1037	3.97570	11.70804	8.94704
chr1	92781316	92782021	C7Y9LACXX_5_7966.sorted.filtered_peak_1181	72	.	92781316	92782021	0	3	1,694,1	0,5,704	3.39019	9.97133	7.25431
chr1	92789161	92789884	C7Y9LACXX_5_7966.sorted.filtered_peak_1182	21	.	92789161	92789884	0	2	364,1	0,722	2.77484	4.54265	2.17810
chr1	92831269	92832101	C7Y9LACXX_5_7966.sorted.filtered_peak_1183	24	.	92831269	92832101	0	3	1,360,1	0,12,831	2.68891	4.88105	2.49181
chr1	92941832	92942142	C7Y9LACXX_5_7966.sorted.filtered_peak_1184	27	.	92941832	92942142	0	3	1,257,1	0,9,309	2.61498	5.18035	2.75464
chr1	92950698	92952214	C7Y9LACXX_5_7966.sorted.filtered_peak_1185	55	.	92950698	92952214	0	4	1,328,865,1	0,125,633,1515	2.45885	8.09406	5.53071
chr1	93002454	93003262	C7Y9LACXX_5_7966.sorted.filtered_peak_1186	29	.	93002454	93003262	0	3	1,406,1	0,107,807	2.70551	5.42868	2.99671
chr1	93003538	93004483	C7Y9LACXX_5_7966.sorted.filtered_peak_1187	42	.	93003538	93004483	0	3	1,601,1	0,6,944	2.94521	6.73316	4.20593
chr1	93029043	93029381	C7Y9LACXX_5_7966.sorted.filtered_peak_1188	25	.	93029043	93029381	0	2	317,1	0,337	2.91129	4.99790	2.57947
chr1	93049341	93050206	C7Y9LACXX_5_7966.sorted.filtered_peak_1189	44	.	93049341	93050206	0	3	1,765,1	0,97,864	2.79545	6.94462	4.40109
chr1	93250204	93250996	C7Y9LACXX_5_7966.sorted.filtered_peak_1190	43	.	93250204	93250996	0	3	1,782,1	0,2,791	3.36413	6.95495	4.39750
chr1	93297355	93298119	C7Y9LACXX_5_7966.sorted.filtered_peak_1191	249	.	93297355	93298119	0	2	682,1	0,763	5.36919	28.17863	24.95169
chr1	93324408	93324762	C7Y9LACXX_5_7966.sorted.filtered_peak_1192	75	.	93324408	93324762	0	2	1,348	0,6	4.05990	10.28626	7.57929
chr1	93343057	93343741	C7Y9LACXX_5_7966.sorted.filtered_peak_1193	18	.	93343057	93343741	0	3	1,292,1	0,24,683	2.64796	4.14728	1.82636
chr1	93348465	93348774	C7Y9LACXX_5_7966.sorted.filtered_peak_1194	36	.	93348465	93348774	0	2	305,1	0,308	3.25489	6.14876	3.63929
chr1	93425980	93426489	C7Y9LACXX_5_7966.sorted.filtered_peak_1195	14	.	93425980	93426489	0	2	1,1	0,508	1.98510	3.75116	1.47495
chr1	93426782	93427785	C7Y9LACXX_5_7966.sorted.filtered_peak_1196	38	.	93426782	93427785	0	3	1,895,1	0,24,1002	2.41395	6.32529	3.81941
chr1	93428005	93428374	C7Y9LACXX_5_7966.sorted.filtered_peak_1197	41	.	93428005	93428374	0	3	1,338,1	0,27,368	2.55255	6.72046	4.17857
chr1	93434075	93434498	C7Y9LACXX_5_7966.sorted.filtered_peak_1198	16	.	93434075	93434498	0	3	1,250,1	0,21,422	2.32872	3.93451	1.63789
chr1	93438549	93439042	C7Y9LACXX_5_7966.sorted.filtered_peak_1199	19	.	93438549	93439042	0	3	1,302,1	0,181,492	2.35836	4.28699	1.95040
chr1	93446456	93447093	C7Y9LACXX_5_7966.sorted.filtered_peak_1200	69	.	93446456	93447093	0	3	1,337,1	0,298,636	3.42239	9.52923	6.90121
chr1	93456332	93456775	C7Y9LACXX_5_7966.sorted.filtered_peak_1201	50	.	93456332	93456775	0	2	1,411	0,32	3.15145	7.60449	5.02985
chr1	93459623	93459988	C7Y9LACXX_5_7966.sorted.filtered_peak_1202	16	.	93459623	93459988	0	2	1,1	0,364	2.34704	3.91527	1.62504
chr1	93507824	93508477	C7Y9LACXX_5_7966.sorted.filtered_peak_1203	56	.	93507824	93508477	0	2	547,1	0,652	3.59817	8.30724	5.68945
chr1	93544365	93545199	C7Y9LACXX_5_7966.sorted.filtered_peak_1204	88	.	93544365	93545199	0	3	1,818,1	0,9,833	3.51155	11.58620	8.82661
chr1	93546004	93546331	C7Y9LACXX_5_7966.sorted.filtered_peak_1205	26	.	93546004	93546331	0	3	1,253,1	0,70,326	2.44825	5.10181	2.68727
chr1	93645105	93646923	C7Y9LACXX_5_7966.sorted.filtered_peak_1206	165	.	93645105	93646923	0	3	1,1813,1	0,2,1817	3.52686	19.58289	16.57296
chr1	93685016	93685385	C7Y9LACXX_5_7966.sorted.filtered_peak_1207	38	.	93685016	93685385	0	1	369	0	3.39673	6.37928	3.86192
chr1	93811072	93811796	C7Y9LACXX_5_7966.sorted.filtered_peak_1208	130	.	93811072	93811796	0	3	1,714,1	0,4,723	3.64234	15.86047	13.01562
chr1	93812172	93812478	C7Y9LACXX_5_7966.sorted.filtered_peak_1209	16	.	93812172	93812478	0	2	1,1	0,305	2.08381	3.98065	1.67268
chr1	93913301	93913579	C7Y9LACXX_5_7966.sorted.filtered_peak_1210	18	.	93913301	93913579	0	2	1,1	0,277	2.68566	4.12396	1.80216
chr1	94095073	94095344	C7Y9LACXX_5_7966.sorted.filtered_peak_1211	34	.	94095073	94095344	0	2	1,270	0,1	3.24194	5.90150	3.40611
chr1	94158570	94159133	C7Y9LACXX_5_7966.sorted.filtered_peak_1212	20	.	94158570	94159133	0	2	1,1	0,562	2.66660	4.35246	2.00891
chr1	94224254	94224931	C7Y9LACXX_5_7966.sorted.filtered_peak_1213	66	.	94224254	94224931	0	2	1,517	0,160	3.51249	9.30781	6.66811
chr1	94311587	94312426	C7Y9LACXX_5_7966.sorted.filtered_peak_1214	58	.	94311587	94312426	0	3	1,830,1	0,3,838	2.73413	8.44858	5.82597
chr1	94312619	94313555	C7Y9LACXX_5_7966.sorted.filtered_peak_1215	146	.	94312619	94313555	0	3	1,932,1	0,1,935	3.79795	17.59144	14.65228
chr1	94344073	94345015	C7Y9LACXX_5_7966.sorted.filtered_peak_1216	73	.	94344073	94345015	0	2	1,910	0,32	3.62958	9.98920	7.33926
chr1	94369805	94370075	C7Y9LACXX_5_7966.sorted.filtered_peak_1217	20	.	94369805	94370075	0	2	1,1	0,269	2.41343	4.41820	2.06098
chr1	94374195	94375752	C7Y9LACXX_5_7966.sorted.filtered_peak_1218	71	.	94374195	94375752	0	3	1,1078,1	0,198,1556	3.37574	9.82796	7.17143
chr1	94482877	94483287	C7Y9LACXX_5_7966.sorted.filtered_peak_1219	31	.	94482877	94483287	0	2	1,390	0,20	2.91895	5.65419	3.17982
chr1	94557958	94558214	C7Y9LACXX_5_7966.sorted.filtered_peak_1220	21	.	94557958	94558214	0	2	1,1	0,255	2.75930	4.55209	2.17901
chr1	94883468	94884172	C7Y9LACXX_5_7966.sorted.filtered_peak_1221	237	.	94883468	94884172	0	3	1,692,1	0,6,703	4.98327	26.88663	23.70256
chr1	94947035	94947353	C7Y9LACXX_5_7966.sorted.filtered_peak_1222	50	.	94947035	94947353	0	1	318	0	3.89549	7.66051	5.06157
chr1	95067878	95068376	C7Y9LACXX_5_7966.sorted.filtered_peak_1223	26	.	95067878	95068376	0	2	1,483	0,15	2.79853	5.01446	2.61593
chr1	95319949	95320514	C7Y9LACXX_5_7966.sorted.filtered_peak_1224	18	.	95319949	95320514	0	2	1,1	0,564	2.65041	4.20777	1.87334
chr1	95428322	95428760	C7Y9LACXX_5_7966.sorted.filtered_peak_1225	27	.	95428322	95428760	0	3	1,342,1	0,92,437	3.08790	5.16122	2.73543
chr1	95508781	95509287	C7Y9LACXX_5_7966.sorted.filtered_peak_1226	45	.	95508781	95509287	0	3	1,427,1	0,27,505	3.63695	7.12860	4.57456
chr1	95537986	95539089	C7Y9LACXX_5_7966.sorted.filtered_peak_1227	149	.	95537986	95539089	0	1	1103	0	4.25114	17.89402	14.97950
chr1	95699431	95700114	C7Y9LACXX_5_7966.sorted.filtered_peak_1228	181	.	95699431	95700114	0	3	1,680,1	0,1,682	5.28617	21.18822	18.14086
chr1	97187098	97188080	C7Y9LACXX_5_7966.sorted.filtered_peak_1229	92	.	97187098	97188080	0	3	1,804,1	0,15,981	3.90032	11.95170	9.21387
chr1	97886024	97886274	C7Y9LACXX_5_7966.sorted.filtered_peak_1230	16	.	97886024	97886274	0	2	1,1	0,249	2.72589	3.99504	1.68781
chr1	98256863	98257162	C7Y9LACXX_5_7966.sorted.filtered_peak_1231	23	.	98256863	98257162	0	3	1,250,1	0,46,298	2.87626	4.76051	2.37688
chr1	98385698	98387130	C7Y9LACXX_5_7966.sorted.filtered_peak_1232	91	.	98385698	98387130	0	3	1,1148,1	0,282,1431	3.44539	11.89974	9.15354
chr1	98407699	98408617	C7Y9LACXX_5_7966.sorted.filtered_peak_1233	33	.	98407699	98408617	0	3	1,342,1	0,304,917	2.99108	5.84513	3.39212
chr1	98519391	98520027	C7Y9LACXX_5_7966.sorted.filtered_peak_1234	13	.	98519391	98520027	0	2	1,1	0,635	2.32119	3.62964	1.37724
chr1	98789194	98789799	C7Y9LACXX_5_7966.sorted.filtered_peak_1235	38	.	98789194	98789799	0	2	1,520	0,85	3.17598	6.36927	3.84788
chr1	98853963	98854522	C7Y9LACXX_5_7966.sorted.filtered_peak_1236	63	.	98853963	98854522	0	2	538,1	0,558	3.65655	9.01393	6.36633
chr1	98871228	98871720	C7Y9LACXX_5_7966.sorted.filtered_peak_1237	38	.	98871228	98871720	0	3	1,430,1	0,8,491	2.94833	6.36508	3.85723
chr1	99336829	99337713	C7Y9LACXX_5_7966.sorted.filtered_peak_1238	111	.	99336829	99337713	0	2	830,1	0,883	4.48206	13.89853	11.11848
chr1	100151106	100151534	C7Y9LACXX_5_7966.sorted.filtered_peak_1239	14	.	100151106	100151534	0	2	1,1	0,427	2.59421	3.67502	1.40738
chr1	100231880	100232233	C7Y9LACXX_5_7966.sorted.filtered_peak_1240	35	.	100231880	100232233	0	3	1,320,1	0,10,352	3.34029	6.07254	3.57409
chr1	100274269	100274548	C7Y9LACXX_5_7966.sorted.filtered_peak_1241	36	.	100274269	100274548	0	1	279	0	3.44809	6.10750	3.60185
chr1	100286180	100286437	C7Y9LACXX_5_7966.sorted.filtered_peak_1242	19	.	100286180	100286437	0	1	257	0	2.89000	4.33884	1.97162
chr1	100315128	100316302	C7Y9LACXX_5_7966.sorted.filtered_peak_1243	20	.	100315128	100316302	0	3	1,318,1	0,291,1173	2.65467	4.41838	2.06723
chr1	100434884	100436099	C7Y9LACXX_5_7966.sorted.filtered_peak_1244	43	.	100434884	100436099	0	3	1,1147,1	0,67,1214	3.23143	6.93793	4.39513
chr1	100494230	100494727	C7Y9LACXX_5_7966.sorted.filtered_peak_1245	42	.	100494230	100494727	0	2	1,466	0,31	3.42865	6.82157	4.27505
chr1	100503339	100504633	C7Y9LACXX_5_7966.sorted.filtered_peak_1246	59	.	100503339	100504633	0	4	1,735,450,1	0,12,818,1293	2.89408	8.58461	5.96186
chr1	100512423	100512712	C7Y9LACXX_5_7966.sorted.filtered_peak_1247	35	.	100512423	100512712	0	2	1,284	0,5	3.20622	6.05415	3.56095
chr1	100598046	100599175	C7Y9LACXX_5_7966.sorted.filtered_peak_1248	125	.	100598046	100599175	0	3	1,1118,1	0,1,1128	3.88751	15.42712	12.56704
chr1	100715026	100715783	C7Y9LACXX_5_7966.sorted.filtered_peak_1249	116	.	100715026	100715783	0	3	1,665,1	0,69,756	4.41092	14.48814	11.69487
chr1	100731303	100732167	C7Y9LACXX_5_7966.sorted.filtered_peak_1250	146	.	100731303	100732167	0	2	1,832	0,32	4.53575	17.57596	14.68573
chr1	100772508	100772945	C7Y9LACXX_5_7966.sorted.filtered_peak_1251	21	.	100772508	100772945	0	1	437	0	2.94863	4.51708	2.13455
chr1	100816720	100818424	C7Y9LACXX_5_7966.sorted.filtered_peak_1252	78	.	100816720	100818424	0	3	1,1697,1	0,2,1703	3.11950	10.59835	7.87510
chr1	100865913	100866290	C7Y9LACXX_5_7966.sorted.filtered_peak_1253	54	.	100865913	100866290	0	3	1,360,1	0,12,376	3.29103	8.03033	5.42244
chr1	100880219	100880672	C7Y9LACXX_5_7966.sorted.filtered_peak_1254	34	.	100880219	100880672	0	3	1,428,1	0,7,452	3.03109	5.90513	3.41337
chr1	100905591	100906057	C7Y9LACXX_5_7966.sorted.filtered_peak_1255	60	.	100905591	100906057	0	3	1,437,1	0,28,465	3.00512	8.69204	6.06006
chr1	100909614	100909929	C7Y9LACXX_5_7966.sorted.filtered_peak_1256	33	.	100909614	100909929	0	3	1,288,1	0,21,314	2.43646	5.85492	3.36599
chr1	100918190	100918601	C7Y9LACXX_5_7966.sorted.filtered_peak_1257	26	.	100918190	100918601	0	3	1,326,1	0,4,410	2.56866	5.08334	2.67339
chr1	100929395	100929652	C7Y9LACXX_5_7966.sorted.filtered_peak_1258	17	.	100929395	100929652	0	2	250,1	0,256	2.65428	4.12294	1.79207
chr1	101178512	101178875	C7Y9LACXX_5_7966.sorted.filtered_peak_1259	21	.	101178512	101178875	0	3	1,349,1	0,5,362	2.78187	4.53849	2.17284
chr1	101360684	101362534	C7Y9LACXX_5_7966.sorted.filtered_peak_1260	56	.	101360684	101362534	0	5	1,250,736,459,1	0,12,464,1389,1849	2.84643	8.15846	5.60142
chr1	101392722	101393237	C7Y9LACXX_5_7966.sorted.filtered_peak_1261	38	.	101392722	101393237	0	2	1,503	0,12	3.15986	6.34570	3.82566
chr1	101415116	101415383	C7Y9LACXX_5_7966.sorted.filtered_peak_1262	49	.	101415116	101415383	0	3	1,261,1	0,4,266	3.78306	7.54881	4.94745
chr1	101490816	101491752	C7Y9LACXX_5_7966.sorted.filtered_peak_1263	48	.	101490816	101491752	0	3	1,789,1	0,144,935	3.29433	7.45777	4.87041
chr1	101547180	101547469	C7Y9LACXX_5_7966.sorted.filtered_peak_1264	26	.	101547180	101547469	0	3	1,255,1	0,21,288	2.85832	5.09366	2.67598
chr1	101577563	101578286	C7Y9LACXX_5_7966.sorted.filtered_peak_1265	84	.	101577563	101578286	0	2	1,722	0,1	4.10109	11.14337	8.45058
chr1	101588069	101588328	C7Y9LACXX_5_7966.sorted.filtered_peak_1266	33	.	101588069	101588328	0	1	259	0	3.38358	5.87927	3.37659
chr1	101593715	101594710	C7Y9LACXX_5_7966.sorted.filtered_peak_1267	35	.	101593715	101594710	0	2	409,450	0,545	3.11393	6.09459	3.58982
chr1	101602358	101603084	C7Y9LACXX_5_7966.sorted.filtered_peak_1268	22	.	101602358	101603084	0	3	1,274,1	0,427,725	2.73355	4.60494	2.22606
chr1	101644411	101645031	C7Y9LACXX_5_7966.sorted.filtered_peak_1269	66	.	101644411	101645031	0	3	1,536,1	0,72,619	3.71220	9.29143	6.62296
chr1	101700883	101701427	C7Y9LACXX_5_7966.sorted.filtered_peak_1270	20	.	101700883	101701427	0	3	1,356,1	0,185,543	2.14854	4.35096	2.00639
chr1	101701885	101702644	C7Y9LACXX_5_7966.sorted.filtered_peak_1271	38	.	101701885	101702644	0	3	1,741,1	0,3,758	2.43134	6.31066	3.80075
chr1	101723364	101723759	C7Y9LACXX_5_7966.sorted.filtered_peak_1272	15	.	101723364	101723759	0	2	1,1	0,394	2.56945	3.80776	1.52507
chr1	101730352	101730714	C7Y9LACXX_5_7966.sorted.filtered_peak_1273	18	.	101730352	101730714	0	2	351,1	0,361	2.59275	4.14881	1.83015
chr1	101744416	101744832	C7Y9LACXX_5_7966.sorted.filtered_peak_1274	33	.	101744416	101744832	0	3	1,385,1	0,21,415	2.98151	5.80538	3.32874
chr1	101757049	101757582	C7Y9LACXX_5_7966.sorted.filtered_peak_1275	18	.	101757049	101757582	0	2	1,1	0,532	2.49678	4.18096	1.84734
chr1	101774890	101775495	C7Y9LACXX_5_7966.sorted.filtered_peak_1276	67	.	101774890	101775495	0	3	1,588,1	0,3,604	3.30211	9.46035	6.78279
chr1	101822872	101823375	C7Y9LACXX_5_7966.sorted.filtered_peak_1277	43	.	101822872	101823375	0	3	1,419,1	0,72,502	3.54954	6.90641	4.38048
chr1	101836645	101836962	C7Y9LACXX_5_7966.sorted.filtered_peak_1278	20	.	101836645	101836962	0	2	1,1	0,316	2.86227	4.44431	2.07870
chr1	104057595	104057845	C7Y9LACXX_5_7966.sorted.filtered_peak_1279	20	.	104057595	104057845	0	2	1,1	0,249	2.83709	4.45449	2.08456
chr1	104067974	104068902	C7Y9LACXX_5_7966.sorted.filtered_peak_1280	127	.	104067974	104068902	0	3	1,925,1	0,1,927	4.00530	15.62754	12.75354
chr1	107599169	107600174	C7Y9LACXX_5_7966.sorted.filtered_peak_1281	37	.	107599169	107600174	0	4	1,432,268,1	0,33,654,1004	3.16404	6.25853	3.76240
chr1	108328956	108329467	C7Y9LACXX_5_7966.sorted.filtered_peak_1282	29	.	108328956	108329467	0	3	1,496,1	0,4,510	2.75717	5.39430	2.94800
chr1	108346831	108347165	C7Y9LACXX_5_7966.sorted.filtered_peak_1283	38	.	108346831	108347165	0	3	1,310,1	0,2,333	3.41256	6.35019	3.82694
chr1	108479592	108479931	C7Y9LACXX_5_7966.sorted.filtered_peak_1284	17	.	108479592	108479931	0	1	339	0	2.49208	4.06524	1.74917
chr1	108506276	108506734	C7Y9LACXX_5_7966.sorted.filtered_peak_1285	32	.	108506276	108506734	0	3	1,402,1	0,19,457	2.95795	5.70974	3.24702
chr1	108507374	108507646	C7Y9LACXX_5_7966.sorted.filtered_peak_1286	13	.	108507374	108507646	0	2	1,1	0,271	2.39464	3.57697	1.33387
chr1	108508007	108508365	C7Y9LACXX_5_7966.sorted.filtered_peak_1287	17	.	108508007	108508365	0	2	1,1	0,357	2.56452	4.08198	1.76005
chr1	108538794	108539093	C7Y9LACXX_5_7966.sorted.filtered_peak_1288	16	.	108538794	108539093	0	2	1,1	0,298	2.72775	3.98146	1.67335
chr1	108668232	108668664	C7Y9LACXX_5_7966.sorted.filtered_peak_1289	28	.	108668232	108668664	0	3	1,269,1	0,50,431	3.10542	5.24368	2.82125
chr1	108742433	108743669	C7Y9LACXX_5_7966.sorted.filtered_peak_1290	42	.	108742433	108743669	0	3	1,1217,1	0,2,1235	3.16161	6.79970	4.24104
chr1	109047464	109047714	C7Y9LACXX_5_7966.sorted.filtered_peak_1291	23	.	109047464	109047714	0	2	1,1	0,249	2.99943	4.79153	2.39214
chr1	109102358	109103731	C7Y9LACXX_5_7966.sorted.filtered_peak_1292	70	.	109102358	109103731	0	3	1,946,1	0,3,1372	3.00405	9.70168	7.08393
chr1	109133544	109133982	C7Y9LACXX_5_7966.sorted.filtered_peak_1293	80	.	109133544	109133982	0	3	1,399,1	0,27,437	4.37606	10.76922	8.05168
chr1	109189195	109189848	C7Y9LACXX_5_7966.sorted.filtered_peak_1294	140	.	109189195	109189848	0	3	1,642,1	0,9,652	4.16985	16.96433	14.03266
chr1	109203558	109204280	C7Y9LACXX_5_7966.sorted.filtered_peak_1295	102	.	109203558	109204280	0	3	1,719,1	0,1,721	4.08882	13.07713	10.25971
chr1	109234542	109235843	C7Y9LACXX_5_7966.sorted.filtered_peak_1296	133	.	109234542	109235843	0	3	1,1169,1	0,34,1300	3.78986	16.22685	13.33685
chr1	109246174	109247102	C7Y9LACXX_5_7966.sorted.filtered_peak_1297	42	.	109246174	109247102	0	3	1,708,1	0,13,927	3.06841	6.76220	4.26242
chr1	109288837	109289837	C7Y9LACXX_5_7966.sorted.filtered_peak_1298	172	.	109288837	109289837	0	2	984,1	0,999	4.43698	20.25876	17.25891
chr1	109419370	109420068	C7Y9LACXX_5_7966.sorted.filtered_peak_1299	138	.	109419370	109420068	0	3	1,683,1	0,2,697	4.53413	16.78713	13.88623
chr1	109499268	109499766	C7Y9LACXX_5_7966.sorted.filtered_peak_1300	141	.	109499268	109499766	0	3	1,496,1	0,1,497	4.94229	17.10075	14.16800
chr1	109505634	109506326	C7Y9LACXX_5_7966.sorted.filtered_peak_1301	107	.	109505634	109506326	0	3	1,669,1	0,14,691	4.06057	13.52063	10.71083
chr1	109584133	109585224	C7Y9LACXX_5_7966.sorted.filtered_peak_1302	190	.	109584133	109585224	0	3	1,1006,1	0,70,1090	4.78580	22.08827	19.05790
chr1	109618379	109618986	C7Y9LACXX_5_7966.sorted.filtered_peak_1303	109	.	109618379	109618986	0	1	607	0	4.94175	13.77162	10.93478
chr1	109632996	109634172	C7Y9LACXX_5_7966.sorted.filtered_peak_1304	105	.	109632996	109634172	0	3	1,745,1	0,21,1175	4.23507	13.32356	10.56831
chr1	109642444	109643508	C7Y9LACXX_5_7966.sorted.filtered_peak_1305	170	.	109642444	109643508	0	3	1,965,1	0,3,1063	4.66455	20.05713	17.05652
chr1	109655178	109655706	C7Y9LACXX_5_7966.sorted.filtered_peak_1306	36	.	109655178	109655706	0	3	1,515,1	0,5,527	2.80919	6.17219	3.67438
chr1	109656210	109656916	C7Y9LACXX_5_7966.sorted.filtered_peak_1307	66	.	109656210	109656916	0	3	1,687,1	0,5,705	3.40902	9.31079	6.65964
chr1	109704684	109705276	C7Y9LACXX_5_7966.sorted.filtered_peak_1308	62	.	109704684	109705276	0	3	1,463,1	0,109,591	3.65568	8.82380	6.21282
chr1	109756258	109757353	C7Y9LACXX_5_7966.sorted.filtered_peak_1309	160	.	109756258	109757353	0	3	1,1057,1	0,36,1094	4.31848	19.06824	16.07795
chr1	109792034	109792332	C7Y9LACXX_5_7966.sorted.filtered_peak_1310	30	.	109792034	109792332	0	2	1,1	0,297	3.01068	5.52390	3.06922
chr1	109825628	109826524	C7Y9LACXX_5_7966.sorted.filtered_peak_1311	97	.	109825628	109826524	0	3	1,890,1	0,5,895	4.04922	12.55923	9.78166
chr1	109967945	109968235	C7Y9LACXX_5_7966.sorted.filtered_peak_1312	14	.	109967945	109968235	0	2	1,1	0,289	2.10402	3.74679	1.47279
chr1	109968418	109969575	C7Y9LACXX_5_7966.sorted.filtered_peak_1313	154	.	109968418	109969575	0	3	1,1075,1	0,79,1156	4.16925	18.42825	15.47866
chr1	110026017	110027092	C7Y9LACXX_5_7966.sorted.filtered_peak_1314	171	.	110026017	110027092	0	3	1,1002,1	0,11,1074	4.04685	20.12877	17.13363
chr1	110036510	110037081	C7Y9LACXX_5_7966.sorted.filtered_peak_1315	125	.	110036510	110037081	0	3	1,562,1	0,5,570	4.13100	15.41629	12.52967
chr1	110044883	110045429	C7Y9LACXX_5_7966.sorted.filtered_peak_1316	24	.	110044883	110045429	0	3	1,250,1	0,3,545	2.60211	4.87185	2.46263
chr1	110052214	110052533	C7Y9LACXX_5_7966.sorted.filtered_peak_1317	26	.	110052214	110052533	0	2	250,1	0,318	2.84901	5.02969	2.61264
chr1	110075016	110075741	C7Y9LACXX_5_7966.sorted.filtered_peak_1318	14	.	110075016	110075741	0	2	1,1	0,724	2.44463	3.67848	1.41758
chr1	110090745	110091726	C7Y9LACXX_5_7966.sorted.filtered_peak_1319	113	.	110090745	110091726	0	3	1,754,1	0,207,980	3.69502	14.14699	11.32931
chr1	110162129	110162524	C7Y9LACXX_5_7966.sorted.filtered_peak_1320	28	.	110162129	110162524	0	3	1,370,1	0,12,394	2.42906	5.26217	2.82870
chr1	110163361	110163878	C7Y9LACXX_5_7966.sorted.filtered_peak_1321	75	.	110163361	110163878	0	3	1,385,1	0,125,516	3.21141	10.24631	7.57992
chr1	110185801	110186341	C7Y9LACXX_5_7966.sorted.filtered_peak_1322	31	.	110185801	110186341	0	3	1,533,1	0,4,539	3.13439	5.61080	3.15028
chr1	110198231	110199111	C7Y9LACXX_5_7966.sorted.filtered_peak_1323	21	.	110198231	110199111	0	3	1,424,1	0,38,879	2.89680	4.57315	2.19684
chr1	110282729	110283368	C7Y9LACXX_5_7966.sorted.filtered_peak_1324	68	.	110282729	110283368	0	2	1,635	0,4	4.17404	9.54149	6.85424
chr1	110319507	110319826	C7Y9LACXX_5_7966.sorted.filtered_peak_1325	38	.	110319507	110319826	0	3	1,258,1	0,60,318	3.19913	6.38953	3.86045
chr1	110333437	110333756	C7Y9LACXX_5_7966.sorted.filtered_peak_1326	76	.	110333437	110333756	0	3	1,300,1	0,18,318	3.84930	10.36872	7.66246
chr1	110448767	110449159	C7Y9LACXX_5_7966.sorted.filtered_peak_1327	36	.	110448767	110449159	0	1	392	0	2.94209	6.15013	3.64611
chr1	110527029	110527591	C7Y9LACXX_5_7966.sorted.filtered_peak_1328	184	.	110527029	110527591	0	2	1,545	0,17	4.77316	21.48022	18.42904
chr1	110576899	110577761	C7Y9LACXX_5_7966.sorted.filtered_peak_1329	158	.	110576899	110577761	0	3	1,858,1	0,1,861	4.28209	18.80534	15.86076
chr1	110752405	110753349	C7Y9LACXX_5_7966.sorted.filtered_peak_1330	125	.	110752405	110753349	0	3	1,923,1	0,4,943	3.79614	15.37206	12.54769
chr1	110855344	110855755	C7Y9LACXX_5_7966.sorted.filtered_peak_1331	16	.	110855344	110855755	0	2	1,1	0,410	2.59860	3.99065	1.69491
chr1	110880793	110882328	C7Y9LACXX_5_7966.sorted.filtered_peak_1332	309	.	110880793	110882328	0	3	1,1531,1	0,2,1534	4.05740	34.35941	30.95153
chr1	110949845	110950702	C7Y9LACXX_5_7966.sorted.filtered_peak_1333	108	.	110949845	110950702	0	2	1,856	0,1	4.31433	13.65454	10.86271
chr1	111038646	111039043	C7Y9LACXX_5_7966.sorted.filtered_peak_1334	16	.	111038646	111039043	0	2	253,1	0,396	2.52079	3.92731	1.62972
chr1	111098019	111098382	C7Y9LACXX_5_7966.sorted.filtered_peak_1335	25	.	111098019	111098382	0	2	292,1	0,362	2.90176	4.94800	2.52834
chr1	111162069	111162669	C7Y9LACXX_5_7966.sorted.filtered_peak_1336	75	.	111162069	111162669	0	2	564,1	0,599	3.66970	10.31285	7.59744
chr1	111173386	111174399	C7Y9LACXX_5_7966.sorted.filtered_peak_1337	42	.	111173386	111174399	0	3	1,1007,1	0,5,1012	2.82333	6.86205	4.29443
chr1	111184503	111184801	C7Y9LACXX_5_7966.sorted.filtered_peak_1338	26	.	111184503	111184801	0	1	298	0	2.57630	5.10230	2.66860
chr1	111189861	111190578	C7Y9LACXX_5_7966.sorted.filtered_peak_1339	93	.	111189861	111190578	0	3	1,692,1	0,21,716	3.65408	12.08700	9.33478
chr1	111214684	111215571	C7Y9LACXX_5_7966.sorted.filtered_peak_1340	30	.	111214684	111215571	0	3	1,371,1	0,13,886	2.30356	5.44768	3.00616
chr1	111216939	111217356	C7Y9LACXX_5_7966.sorted.filtered_peak_1341	14	.	111216939	111217356	0	3	1,272,1	0,143,416	2.06565	3.76459	1.48948
chr1	111269541	111269871	C7Y9LACXX_5_7966.sorted.filtered_peak_1342	20	.	111269541	111269871	0	2	1,273	0,57	2.73405	4.44580	2.08563
chr1	111308659	111309059	C7Y9LACXX_5_7966.sorted.filtered_peak_1343	30	.	111308659	111309059	0	3	1,358,1	0,23,399	3.15766	5.52025	3.07598
chr1	111323536	111323866	C7Y9LACXX_5_7966.sorted.filtered_peak_1344	17	.	111323536	111323866	0	2	1,1	0,329	2.45629	4.03854	1.71816
chr1	111329811	111330348	C7Y9LACXX_5_7966.sorted.filtered_peak_1345	42	.	111329811	111330348	0	3	1,497,1	0,12,536	3.11726	6.78062	4.25791
chr1	111415510	111415823	C7Y9LACXX_5_7966.sorted.filtered_peak_1346	28	.	111415510	111415823	0	3	1,303,1	0,3,312	2.42598	5.28961	2.84494
chr1	111417601	111418349	C7Y9LACXX_5_7966.sorted.filtered_peak_1347	46	.	111417601	111418349	0	3	1,735,1	0,3,747	2.60009	7.23777	4.67870
chr1	111422705	111423814	C7Y9LACXX_5_7966.sorted.filtered_peak_1348	27	.	111422705	111423814	0	4	1,626,310,1	0,8,796,1108	2.42538	5.19165	2.77138
chr1	111438779	111439231	C7Y9LACXX_5_7966.sorted.filtered_peak_1349	47	.	111438779	111439231	0	2	307,1	0,451	3.42457	7.29197	4.72633
chr1	111459333	111459880	C7Y9LACXX_5_7966.sorted.filtered_peak_1350	23	.	111459333	111459880	0	3	1,487,1	0,5,546	2.93215	4.71667	2.32419
chr1	111505833	111507079	C7Y9LACXX_5_7966.sorted.filtered_peak_1351	204	.	111505833	111507079	0	2	1,1239	0,7	4.69811	23.50072	20.42272
chr1	111573272	111573765	C7Y9LACXX_5_7966.sorted.filtered_peak_1352	22	.	111573272	111573765	0	2	1,1	0,492	2.91880	4.60719	2.22862
chr1	111682045	111683332	C7Y9LACXX_5_7966.sorted.filtered_peak_1353	74	.	111682045	111683332	0	3	1,1281,1	0,4,1286	3.54791	10.08328	7.41021
chr1	111746283	111747407	C7Y9LACXX_5_7966.sorted.filtered_peak_1354	48	.	111746283	111747407	0	4	1,518,410,1	0,133,698,1123	2.49158	7.42441	4.86597
chr1	111758449	111759187	C7Y9LACXX_5_7966.sorted.filtered_peak_1355	216	.	111758449	111759187	0	3	1,725,1	0,1,737	4.50482	24.78975	21.63867
chr1	111764300	111764773	C7Y9LACXX_5_7966.sorted.filtered_peak_1356	33	.	111764300	111764773	0	3	1,432,1	0,4,472	2.65528	5.84228	3.36720
chr1	111817477	111817849	C7Y9LACXX_5_7966.sorted.filtered_peak_1357	12	.	111817477	111817849	0	2	1,1	0,371	2.46414	3.52561	1.28463
chr1	111888884	111889381	C7Y9LACXX_5_7966.sorted.filtered_peak_1358	55	.	111888884	111889381	0	3	1,467,1	0,23,496	3.60364	8.09718	5.50286
chr1	111948837	111949304	C7Y9LACXX_5_7966.sorted.filtered_peak_1359	32	.	111948837	111949304	0	3	1,420,1	0,38,466	3.27718	5.74967	3.27476
chr1	111991496	111992394	C7Y9LACXX_5_7966.sorted.filtered_peak_1360	168	.	111991496	111992394	0	3	1,890,1	0,1,897	4.07725	19.79291	16.81033
chr1	112013918	112014168	C7Y9LACXX_5_7966.sorted.filtered_peak_1361	17	.	112013918	112014168	0	2	1,1	0,249	2.42407	4.10766	1.77676
chr1	112019372	112020044	C7Y9LACXX_5_7966.sorted.filtered_peak_1362	38	.	112019372	112020044	0	3	1,639,1	0,1,671	2.84549	6.39515	3.89680
chr1	112050151	112051373	C7Y9LACXX_5_7966.sorted.filtered_peak_1363	49	.	112050151	112051373	0	4	1,504,560,1	0,27,642,1221	2.81567	7.53671	4.97014
chr1	112135323	112135942	C7Y9LACXX_5_7966.sorted.filtered_peak_1364	108	.	112135323	112135942	0	2	1,618	0,1	3.97331	13.70599	10.88103
chr1	112141176	112141503	C7Y9LACXX_5_7966.sorted.filtered_peak_1365	41	.	112141176	112141503	0	3	1,294,1	0,24,326	2.82439	6.65856	4.12420
chr1	112146376	112147097	C7Y9LACXX_5_7966.sorted.filtered_peak_1366	101	.	112146376	112147097	0	3	1,697,1	0,8,720	3.77070	12.97766	10.17650
chr1	112159050	112159319	C7Y9LACXX_5_7966.sorted.filtered_peak_1367	33	.	112159050	112159319	0	3	1,250,1	0,14,268	2.44424	5.87140	3.39640
chr1	112162140	112162937	C7Y9LACXX_5_7966.sorted.filtered_peak_1368	89	.	112162140	112162937	0	3	1,673,1	0,11,796	3.12639	11.65660	8.92830
chr1	112202966	112203451	C7Y9LACXX_5_7966.sorted.filtered_peak_1369	20	.	112202966	112203451	0	2	1,474	0,11	2.48595	4.42447	2.06050
chr1	112281240	112282562	C7Y9LACXX_5_7966.sorted.filtered_peak_1370	47	.	112281240	112282562	0	3	1,1231,1	0,79,1321	2.99197	7.31681	4.76476
chr1	112297753	112298864	C7Y9LACXX_5_7966.sorted.filtered_peak_1371	144	.	112297753	112298864	0	3	1,1066,1	0,16,1110	4.21374	17.35108	14.42688
chr1	112912266	112912593	C7Y9LACXX_5_7966.sorted.filtered_peak_1372	36	.	112912266	112912593	0	1	327	0	3.32660	6.14973	3.64728
chr1	112933467	112933847	C7Y9LACXX_5_7966.sorted.filtered_peak_1373	57	.	112933467	112933847	0	2	366,1	0,379	3.33633	8.37078	5.74814
chr1	112938580	112939164	C7Y9LACXX_5_7966.sorted.filtered_peak_1374	45	.	112938580	112939164	0	2	1,576	0,8	3.12293	7.12161	4.55681
chr1	113008739	113009322	C7Y9LACXX_5_7966.sorted.filtered_peak_1375	50	.	113008739	113009322	0	2	573,1	0,582	3.37217	7.63133	5.02670
chr1	113044429	113045002	C7Y9LACXX_5_7966.sorted.filtered_peak_1376	16	.	113044429	113045002	0	2	1,1	0,572	2.53003	3.88268	1.60186
chr1	113051123	113051397	C7Y9LACXX_5_7966.sorted.filtered_peak_1377	24	.	113051123	113051397	0	2	1,1	0,273	2.68371	4.89440	2.49292
chr1	113161013	113162730	C7Y9LACXX_5_7966.sorted.filtered_peak_1378	56	.	113161013	113162730	0	4	1,524,871,1	0,92,810,1716	2.67217	8.18148	5.61663
chr1	113217198	113217700	C7Y9LACXX_5_7966.sorted.filtered_peak_1379	21	.	113217198	113217700	0	3	1,496,1	0,3,501	2.63434	4.52796	2.16547
chr1	113247604	113248150	C7Y9LACXX_5_7966.sorted.filtered_peak_1380	72	.	113247604	113248150	0	3	1,540,1	0,2,545	3.05670	9.94807	7.23449
chr1	113249635	113250199	C7Y9LACXX_5_7966.sorted.filtered_peak_1381	33	.	113249635	113250199	0	3	1,557,1	0,2,563	2.44402	5.80334	3.32761
chr1	113257795	113258449	C7Y9LACXX_5_7966.sorted.filtered_peak_1382	177	.	113257795	113258449	0	3	1,628,1	0,2,653	4.17785	20.80321	17.79412
chr1	113346932	113347325	C7Y9LACXX_5_7966.sorted.filtered_peak_1383	23	.	113346932	113347325	0	2	1,1	0,392	2.99391	4.71331	2.32695
chr1	113498115	113499295	C7Y9LACXX_5_7966.sorted.filtered_peak_1384	123	.	113498115	113499295	0	3	1,1168,1	0,2,1179	3.59089	15.18858	12.32929
chr1	113615228	113616284	C7Y9LACXX_5_7966.sorted.filtered_peak_1385	241	.	113615228	113616284	0	3	1,1050,1	0,1,1055	5.59896	27.30459	24.10341
chr1	113683164	113683778	C7Y9LACXX_5_7966.sorted.filtered_peak_1386	18	.	113683164	113683778	0	3	1,379,1	0,164,613	2.73040	4.17644	1.85197
chr1	113932526	113933473	C7Y9LACXX_5_7966.sorted.filtered_peak_1387	79	.	113932526	113933473	0	3	1,931,1	0,10,946	3.35674	10.61457	7.90220
chr1	114301569	114302510	C7Y9LACXX_5_7966.sorted.filtered_peak_1388	15	.	114301569	114302510	0	2	1,1	0,940	2.34203	3.84551	1.55478
chr1	114326188	114326982	C7Y9LACXX_5_7966.sorted.filtered_peak_1389	34	.	114326188	114326982	0	3	1,786,1	0,6,793	2.79989	5.99238	3.49797
chr1	114354328	114355398	C7Y9LACXX_5_7966.sorted.filtered_peak_1390	272	.	114354328	114355398	0	3	1,1036,1	0,32,1069	4.67925	30.46293	27.21759
chr1	114414167	114415126	C7Y9LACXX_5_7966.sorted.filtered_peak_1391	79	.	114414167	114415126	0	3	1,619,1	0,3,958	3.26642	10.58305	7.91695
chr1	114423370	114423724	C7Y9LACXX_5_7966.sorted.filtered_peak_1392	18	.	114423370	114423724	0	2	1,1	0,353	2.79158	4.18644	1.85735
chr1	114447182	114448298	C7Y9LACXX_5_7966.sorted.filtered_peak_1393	260	.	114447182	114448298	0	3	1,1114,1	0,1,1115	4.41519	29.35752	26.09970
chr1	114471726	114473271	C7Y9LACXX_5_7966.sorted.filtered_peak_1394	44	.	114471726	114473271	0	4	1,1083,387,1	0,13,1143,1544	2.51747	7.00981	4.47368
chr1	114474100	114474472	C7Y9LACXX_5_7966.sorted.filtered_peak_1395	50	.	114474100	114474472	0	3	1,359,1	0,11,371	2.61502	7.67691	5.09057
chr1	114483618	114484033	C7Y9LACXX_5_7966.sorted.filtered_peak_1396	21	.	114483618	114484033	0	3	1,363,1	0,4,414	2.71619	4.47096	2.10340
chr1	114489757	114490214	C7Y9LACXX_5_7966.sorted.filtered_peak_1397	29	.	114489757	114490214	0	3	1,438,1	0,18,456	3.06874	5.38864	2.93456
chr1	114518223	114518519	C7Y9LACXX_5_7966.sorted.filtered_peak_1398	27	.	114518223	114518519	0	3	1,272,1	0,21,295	2.85767	5.20178	2.77140
chr1	114883964	114884242	C7Y9LACXX_5_7966.sorted.filtered_peak_1399	18	.	114883964	114884242	0	2	1,1	0,277	2.52152	4.22512	1.89209
chr1	114889073	114889524	C7Y9LACXX_5_7966.sorted.filtered_peak_1400	120	.	114889073	114889524	0	3	1,447,1	0,2,450	4.30501	14.89264	12.02853
chr1	115053260	115054550	C7Y9LACXX_5_7966.sorted.filtered_peak_1401	123	.	115053260	115054550	0	2	1016,1	0,1289	3.60563	15.21316	12.37211
chr1	115123796	115124587	C7Y9LACXX_5_7966.sorted.filtered_peak_1402	158	.	115123796	115124587	0	2	1,789	0,2	4.75292	18.84591	15.88983
chr1	115130670	115130920	C7Y9LACXX_5_7966.sorted.filtered_peak_1403	13	.	115130670	115130920	0	2	1,1	0,249	2.56841	3.58721	1.33463
chr1	115212229	115213289	C7Y9LACXX_5_7966.sorted.filtered_peak_1404	58	.	115212229	115213289	0	3	1,980,1	0,1,1059	3.42100	8.46839	5.86265
chr1	115259042	115259813	C7Y9LACXX_5_7966.sorted.filtered_peak_1405	120	.	115259042	115259813	0	3	1,760,1	0,3,770	4.30128	14.92949	12.08742
chr1	115299876	115300925	C7Y9LACXX_5_7966.sorted.filtered_peak_1406	172	.	115299876	115300925	0	3	1,1036,1	0,10,1048	4.02456	20.29997	17.26054
chr1	115322932	115323617	C7Y9LACXX_5_7966.sorted.filtered_peak_1407	204	.	115322932	115323617	0	3	1,681,1	0,1,684	5.74836	23.57796	20.47340
chr1	115521932	115522268	C7Y9LACXX_5_7966.sorted.filtered_peak_1408	14	.	115521932	115522268	0	2	1,1	0,335	2.62052	3.70595	1.43952
chr1	115605073	115605675	C7Y9LACXX_5_7966.sorted.filtered_peak_1409	82	.	115605073	115605675	0	3	1,497,1	0,100,601	3.70206	10.98782	8.29623
chr1	115632085	115632503	C7Y9LACXX_5_7966.sorted.filtered_peak_1410	23	.	115632085	115632503	0	2	408,1	0,417	2.80345	4.72128	2.32710
chr1	115641623	115642454	C7Y9LACXX_5_7966.sorted.filtered_peak_1411	74	.	115641623	115642454	0	3	1,727,1	0,5,830	3.78700	10.12686	7.44107
chr1	115829804	115830151	C7Y9LACXX_5_7966.sorted.filtered_peak_1412	15	.	115829804	115830151	0	3	1,250,1	0,6,346	2.65720	3.83132	1.54290
chr1	116138541	116138792	C7Y9LACXX_5_7966.sorted.filtered_peak_1413	24	.	116138541	116138792	0	1	251	0	2.96197	4.88924	2.47733
chr1	116184955	116185751	C7Y9LACXX_5_7966.sorted.filtered_peak_1414	27	.	116184955	116185751	0	3	1,709,1	0,5,795	2.86065	5.15196	2.72405
chr1	116681606	116682026	C7Y9LACXX_5_7966.sorted.filtered_peak_1415	78	.	116681606	116682026	0	2	1,418	0,2	4.64280	10.61714	7.88177
chr1	116694380	116694962	C7Y9LACXX_5_7966.sorted.filtered_peak_1416	31	.	116694380	116694962	0	3	1,528,1	0,22,581	2.92489	5.56253	3.10007
chr1	116710984	116711522	C7Y9LACXX_5_7966.sorted.filtered_peak_1417	31	.	116710984	116711522	0	3	1,307,1	0,27,537	2.95523	5.64312	3.18419
chr1	116868350	116868972	C7Y9LACXX_5_7966.sorted.filtered_peak_1418	37	.	116868350	116868972	0	3	1,571,1	0,9,621	3.15042	6.27112	3.78353
chr1	116915360	116916417	C7Y9LACXX_5_7966.sorted.filtered_peak_1419	73	.	116915360	116916417	0	3	1,1025,1	0,26,1056	2.89188	9.96617	7.32768
chr1	116961001	116961692	C7Y9LACXX_5_7966.sorted.filtered_peak_1420	39	.	116961001	116961692	0	3	1,351,1	0,2,690	3.11167	6.47622	3.97424
chr1	117046964	117047496	C7Y9LACXX_5_7966.sorted.filtered_peak_1421	176	.	117046964	117047496	0	3	1,518,1	0,13,531	4.66381	20.73526	17.69671
chr1	117057612	117058640	C7Y9LACXX_5_7966.sorted.filtered_peak_1422	66	.	117057612	117058640	0	3	1,1003,1	0,2,1027	3.14027	9.29022	6.63128
chr1	117082759	117083009	C7Y9LACXX_5_7966.sorted.filtered_peak_1423	13	.	117082759	117083009	0	2	1,1	0,249	2.37878	3.61699	1.36233
chr1	117099130	117099608	C7Y9LACXX_5_7966.sorted.filtered_peak_1424	58	.	117099130	117099608	0	3	1,463,1	0,4,477	3.30134	8.44974	5.81856
chr1	117112616	117113933	C7Y9LACXX_5_7966.sorted.filtered_peak_1425	50	.	117112616	117113933	0	3	1,1279,1	0,23,1316	2.77372	7.69467	5.09626
chr1	117279881	117280938	C7Y9LACXX_5_7966.sorted.filtered_peak_1426	38	.	117279881	117280938	0	3	1,618,1	0,9,1056	2.66843	6.33944	3.82511
chr1	117281251	117281822	C7Y9LACXX_5_7966.sorted.filtered_peak_1427	72	.	117281251	117281822	0	3	1,553,1	0,8,570	3.27936	9.93268	7.25326
chr1	117296618	117297314	C7Y9LACXX_5_7966.sorted.filtered_peak_1428	30	.	117296618	117297314	0	2	1,695	0,1	2.63070	5.52012	3.05259
chr1	117305724	117306159	C7Y9LACXX_5_7966.sorted.filtered_peak_1429	13	.	117305724	117306159	0	2	1,1	0,434	2.04838	3.58692	1.34101
chr1	117311651	117312680	C7Y9LACXX_5_7966.sorted.filtered_peak_1430	61	.	117311651	117312680	0	4	1,402,419,1	0,19,605,1028	2.77080	8.73319	6.14426
chr1	117351297	117351916	C7Y9LACXX_5_7966.sorted.filtered_peak_1431	18	.	117351297	117351916	0	3	1,265,1	0,4,618	2.16600	4.17304	1.84351
chr1	117359016	117359406	C7Y9LACXX_5_7966.sorted.filtered_peak_1432	39	.	117359016	117359406	0	3	1,337,1	0,46,389	3.01624	6.47623	3.94163
chr1	117369524	117370053	C7Y9LACXX_5_7966.sorted.filtered_peak_1433	16	.	117369524	117370053	0	2	1,1	0,528	2.48698	3.95133	1.64913
chr1	117390676	117390998	C7Y9LACXX_5_7966.sorted.filtered_peak_1434	22	.	117390676	117390998	0	3	1,298,1	0,19,321	2.81182	4.62776	2.24760
chr1	117420591	117421452	C7Y9LACXX_5_7966.sorted.filtered_peak_1435	30	.	117420591	117421452	0	3	1,429,1	0,8,860	2.72803	5.51565	3.07827
chr1	117476222	117476633	C7Y9LACXX_5_7966.sorted.filtered_peak_1436	35	.	117476222	117476633	0	3	1,395,1	0,1,410	3.15165	5.98224	3.50335
chr1	117544056	117544449	C7Y9LACXX_5_7966.sorted.filtered_peak_1437	19	.	117544056	117544449	0	1	393	0	2.77844	4.28727	1.94198
chr1	117602348	117603189	C7Y9LACXX_5_7966.sorted.filtered_peak_1438	222	.	117602348	117603189	0	2	1,817	0,24	4.70402	25.44661	22.28875
chr1	117664409	117664909	C7Y9LACXX_5_7966.sorted.filtered_peak_1439	60	.	117664409	117664909	0	2	1,493	0,7	3.60674	8.74825	6.09095
chr1	117909069	117910267	C7Y9LACXX_5_7966.sorted.filtered_peak_1440	82	.	117909069	117910267	0	3	1,1177,1	0,19,1197	3.20348	10.99218	8.24286
chr1	118077466	118078108	C7Y9LACXX_5_7966.sorted.filtered_peak_1441	25	.	118077466	118078108	0	3	1,373,1	0,138,641	2.73456	4.91167	2.51547
chr1	118147989	118149346	C7Y9LACXX_5_7966.sorted.filtered_peak_1442	210	.	118147989	118149346	0	3	1,1351,1	0,2,1356	3.83725	24.10879	21.01194
chr1	118198738	118199266	C7Y9LACXX_5_7966.sorted.filtered_peak_1443	90	.	118198738	118199266	0	3	1,519,1	0,1,527	3.04008	11.78726	9.01270
chr1	118201297	118201694	C7Y9LACXX_5_7966.sorted.filtered_peak_1444	22	.	118201297	118201694	0	3	1,361,1	0,2,396	2.06288	4.59829	2.22757
chr1	118206912	118207416	C7Y9LACXX_5_7966.sorted.filtered_peak_1445	105	.	118206912	118207416	0	3	1,490,1	0,6,503	3.60786	13.38961	10.58253
chr1	118217082	118217441	C7Y9LACXX_5_7966.sorted.filtered_peak_1446	33	.	118217082	118217441	0	2	1,293	0,66	2.96466	5.87203	3.37526
chr1	118277730	118277980	C7Y9LACXX_5_7966.sorted.filtered_peak_1447	19	.	118277730	118277980	0	2	1,1	0,249	2.78549	4.25834	1.91514
chr1	118296775	118297025	C7Y9LACXX_5_7966.sorted.filtered_peak_1448	24	.	118296775	118297025	0	2	1,1	0,249	2.69724	4.81567	2.42389
chr1	118471789	118472730	C7Y9LACXX_5_7966.sorted.filtered_peak_1449	119	.	118471789	118472730	0	3	1,844,1	0,69,940	4.00645	14.80539	11.98936
chr1	118666966	118667238	C7Y9LACXX_5_7966.sorted.filtered_peak_1450	13	.	118666966	118667238	0	2	1,1	0,271	2.63058	3.62243	1.36529
chr1	119682722	119683579	C7Y9LACXX_5_7966.sorted.filtered_peak_1451	309	.	119682722	119683579	0	3	1,836,1	0,12,856	5.60876	34.36350	30.96467
chr1	119909739	119910134	C7Y9LACXX_5_7966.sorted.filtered_peak_1452	16	.	119909739	119910134	0	2	1,1	0,394	2.71313	3.96869	1.66297
chr1	120018436	120018686	C7Y9LACXX_5_7966.sorted.filtered_peak_1453	20	.	120018436	120018686	0	2	1,1	0,249	2.81761	4.36336	2.00160
chr1	120218113	120218437	C7Y9LACXX_5_7966.sorted.filtered_peak_1454	10	.	120218113	120218437	0	2	1,1	0,323	2.31694	3.24538	1.05709
chr1	120254433	120254700	C7Y9LACXX_5_7966.sorted.filtered_peak_1455	25	.	120254433	120254700	0	2	256,1	0,266	2.89007	4.99731	2.57171
chr1	120530379	120530732	C7Y9LACXX_5_7966.sorted.filtered_peak_1456	39	.	120530379	120530732	0	1	353	0	3.53146	6.46458	3.94811
chr1	120838233	120838830	C7Y9LACXX_5_7966.sorted.filtered_peak_1457	41	.	120838233	120838830	0	2	1,1	0,596	3.54826	6.60309	4.10490
chr1	121258286	121258631	C7Y9LACXX_5_7966.sorted.filtered_peak_1458	48	.	121258286	121258631	0	3	1,333,1	0,2,344	3.31038	7.38117	4.81136
chr1	121260665	121261642	C7Y9LACXX_5_7966.sorted.filtered_peak_1459	60	.	121260665	121261642	0	3	1,883,1	0,93,976	3.52451	8.64063	6.05266
chr1	121484320	121485511	C7Y9LACXX_5_7966.sorted.filtered_peak_1460	553	.	121484320	121485511	0	3	881,253,1	0,929,1190	7.52504	59.45498	55.37405
chr1	142535469	142536723	C7Y9LACXX_5_7966.sorted.filtered_peak_1461	32	.	142535469	142536723	0	3	1,932,1	0,282,1253	2.19231	5.66211	3.20084
chr1	142537432	142538958	C7Y9LACXX_5_7966.sorted.filtered_peak_1462	74	.	142537432	142538958	0	3	1,1517,1	0,7,1525	2.74886	10.16271	7.44662
chr1	142539260	142539644	C7Y9LACXX_5_7966.sorted.filtered_peak_1463	16	.	142539260	142539644	0	2	1,1	0,383	1.92652	3.96519	1.65501
chr1	144526775	144527025	C7Y9LACXX_5_7966.sorted.filtered_peak_1464	18	.	144526775	144527025	0	1	250	0	2.57820	4.13777	1.81306
chr1	144533569	144534335	C7Y9LACXX_5_7966.sorted.filtered_peak_1465	141	.	144533569	144534335	0	3	1,756,1	0,5,765	3.99718	17.08376	14.13207
chr1	144907680	144908261	C7Y9LACXX_5_7966.sorted.filtered_peak_1466	33	.	144907680	144908261	0	3	1,373,1	0,203,580	2.94970	5.75933	3.30167
chr1	144931604	144932678	C7Y9LACXX_5_7966.sorted.filtered_peak_1467	184	.	144931604	144932678	0	3	1,1065,1	0,8,1073	3.29924	21.51093	18.45918
chr1	144998922	144999242	C7Y9LACXX_5_7966.sorted.filtered_peak_1468	49	.	144998922	144999242	0	3	1,310,1	0,9,319	2.57696	7.51615	4.94030
chr1	145039247	145040289	C7Y9LACXX_5_7966.sorted.filtered_peak_1469	28	.	145039247	145040289	0	3	1,506,1	0,435,1041	2.19055	5.26609	2.83396
chr1	145047000	145047432	C7Y9LACXX_5_7966.sorted.filtered_peak_1470	11	.	145047000	145047432	0	2	1,1	0,431	2.13678	3.40189	1.18483
chr1	145058950	145059568	C7Y9LACXX_5_7966.sorted.filtered_peak_1471	42	.	145058950	145059568	0	3	1,332,1	0,13,617	2.39952	6.73965	4.22583
chr1	145096237	145096712	C7Y9LACXX_5_7966.sorted.filtered_peak_1472	78	.	145096237	145096712	0	3	1,466,1	0,6,474	3.19603	10.60253	7.89347
chr1	145110488	145110910	C7Y9LACXX_5_7966.sorted.filtered_peak_1473	15	.	145110488	145110910	0	2	1,1	0,421	2.03735	3.82623	1.55098
chr1	145139220	145139567	C7Y9LACXX_5_7966.sorted.filtered_peak_1474	43	.	145139220	145139567	0	1	347	0	3.65733	6.88281	4.33819
chr1	145291355	145291871	C7Y9LACXX_5_7966.sorted.filtered_peak_1475	18	.	145291355	145291871	0	2	1,1	0,515	2.82657	4.18861	1.86298
chr1	145292352	145292705	C7Y9LACXX_5_7966.sorted.filtered_peak_1476	65	.	145292352	145292705	0	1	353	0	4.26028	9.24640	6.58876
chr1	145382180	145383319	C7Y9LACXX_5_7966.sorted.filtered_peak_1477	46	.	145382180	145383319	0	2	1,1124	0,15	3.55350	7.25228	4.67423
chr1	145395707	145395983	C7Y9LACXX_5_7966.sorted.filtered_peak_1478	16	.	145395707	145395983	0	2	1,1	0,275	2.16239	3.96699	1.66512
chr1	145396672	145397735	C7Y9LACXX_5_7966.sorted.filtered_peak_1479	39	.	145396672	145397735	0	3	1,703,1	0,3,1062	2.55426	6.39428	3.91317
chr1	145399053	145399484	C7Y9LACXX_5_7966.sorted.filtered_peak_1480	26	.	145399053	145399484	0	3	1,397,1	0,25,430	2.34535	5.06690	2.64811
chr1	145421326	145421953	C7Y9LACXX_5_7966.sorted.filtered_peak_1481	53	.	145421326	145421953	0	3	1,315,1	0,310,626	3.70951	7.91306	5.32913
chr1	145427393	145427963	C7Y9LACXX_5_7966.sorted.filtered_peak_1482	170	.	145427393	145427963	0	2	563,1	0,569	5.60759	20.10654	17.08005
chr1	145437367	145438641	C7Y9LACXX_5_7966.sorted.filtered_peak_1483	115	.	145437367	145438641	0	3	1,1159,1	0,114,1273	3.21362	14.37288	11.56263
chr1	145454506	145456010	C7Y9LACXX_5_7966.sorted.filtered_peak_1484	79	.	145454506	145456010	0	3	1,1357,1	0,1,1503	2.82363	10.61018	7.94337
chr1	145470040	145470872	C7Y9LACXX_5_7966.sorted.filtered_peak_1485	65	.	145470040	145470872	0	3	1,820,1	0,9,831	3.12460	9.18359	6.52977
chr1	145476771	145477666	C7Y9LACXX_5_7966.sorted.filtered_peak_1486	98	.	145476771	145477666	0	3	1,871,1	0,5,894	3.36338	12.64734	9.86723
chr1	145507133	145508063	C7Y9LACXX_5_7966.sorted.filtered_peak_1487	178	.	145507133	145508063	0	2	1,850	0,80	5.35294	20.86019	17.85945
chr1	145515777	145516599	C7Y9LACXX_5_7966.sorted.filtered_peak_1488	219	.	145515777	145516599	0	2	808,1	0,821	5.39220	25.08283	21.93811
chr1	145542752	145543184	C7Y9LACXX_5_7966.sorted.filtered_peak_1489	21	.	145542752	145543184	0	2	273,1	0,431	2.84780	4.48208	2.11881
chr1	145548786	145549495	C7Y9LACXX_5_7966.sorted.filtered_peak_1490	114	.	145548786	145549495	0	3	1,619,1	0,9,708	5.00247	14.24711	11.40651
chr1	145562463	145562918	C7Y9LACXX_5_7966.sorted.filtered_peak_1491	21	.	145562463	145562918	0	3	1,284,1	0,167,454	2.81450	4.53417	2.16685
chr1	145575041	145576537	C7Y9LACXX_5_7966.sorted.filtered_peak_1492	84	.	145575041	145576537	0	3	1,1454,1	0,39,1495	3.36762	11.13797	8.43649
chr1	145589098	145589790	C7Y9LACXX_5_7966.sorted.filtered_peak_1493	39	.	145589098	145589790	0	3	1,540,1	0,10,691	3.07187	6.42168	3.90509
chr1	145610451	145611326	C7Y9LACXX_5_7966.sorted.filtered_peak_1494	158	.	145610451	145611326	0	2	1,871	0,4	5.56471	18.81842	15.87342
chr1	145713394	145713842	C7Y9LACXX_5_7966.sorted.filtered_peak_1495	15	.	145713394	145713842	0	3	1,258,1	0,176,447	2.64246	3.88008	1.58620
chr1	145744052	145744473	C7Y9LACXX_5_7966.sorted.filtered_peak_1496	79	.	145744052	145744473	0	3	1,405,1	0,14,420	4.32696	10.69105	7.97682
chr1	146556113	146556766	C7Y9LACXX_5_7966.sorted.filtered_peak_1497	60	.	146556113	146556766	0	3	1,646,1	0,3,652	3.59783	8.71497	6.09019
chr1	146643655	146644645	C7Y9LACXX_5_7966.sorted.filtered_peak_1498	168	.	146643655	146644645	0	2	986,1	0,989	4.44030	19.88662	16.86358
chr1	146694756	146695151	C7Y9LACXX_5_7966.sorted.filtered_peak_1499	15	.	146694756	146695151	0	2	1,1	0,394	2.62771	3.80510	1.52711
chr1	146696534	146697182	C7Y9LACXX_5_7966.sorted.filtered_peak_1500	31	.	146696534	146697182	0	2	579,1	0,647	3.30200	5.59719	3.11640
chr1	146713889	146715285	C7Y9LACXX_5_7966.sorted.filtered_peak_1501	94	.	146713889	146715285	0	3	1,1175,1	0,5,1395	3.59478	12.24466	9.49410
chr1	146966803	146967116	C7Y9LACXX_5_7966.sorted.filtered_peak_1502	23	.	146966803	146967116	0	2	1,305	0,8	2.93413	4.74557	2.34499
chr1	147012926	147013212	C7Y9LACXX_5_7966.sorted.filtered_peak_1503	42	.	147012926	147013212	0	3	1,270,1	0,2,285	3.07630	6.83924	4.28557
chr1	147016858	147017255	C7Y9LACXX_5_7966.sorted.filtered_peak_1504	54	.	147016858	147017255	0	3	1,348,1	0,30,396	3.37394	8.06987	5.47097
chr1	147071333	147072218	C7Y9LACXX_5_7966.sorted.filtered_peak_1505	274	.	147071333	147072218	0	3	1,876,1	0,6,884	5.14328	30.77031	27.46437
chr1	147089791	147090303	C7Y9LACXX_5_7966.sorted.filtered_peak_1506	55	.	147089791	147090303	0	3	1,351,1	0,146,511	3.46518	8.08848	5.51099
chr1	147101155	147101512	C7Y9LACXX_5_7966.sorted.filtered_peak_1507	33	.	147101155	147101512	0	2	259,1	0,356	3.04818	5.83090	3.35131
chr1	147112584	147113016	C7Y9LACXX_5_7966.sorted.filtered_peak_1508	23	.	147112584	147113016	0	3	1,340,1	0,8,431	2.77910	4.76866	2.37797
chr1	147120080	147120507	C7Y9LACXX_5_7966.sorted.filtered_peak_1509	46	.	147120080	147120507	0	3	1,398,1	0,10,426	3.16591	7.22756	4.66552
chr1	147141613	147141863	C7Y9LACXX_5_7966.sorted.filtered_peak_1510	24	.	147141613	147141863	0	2	1,1	0,249	2.63065	4.85847	2.44387
chr1	147142047	147142949	C7Y9LACXX_5_7966.sorted.filtered_peak_1511	51	.	147142047	147142949	0	3	1,863,1	0,38,901	3.19921	7.73563	5.16137
chr1	147172100	147172416	C7Y9LACXX_5_7966.sorted.filtered_peak_1512	27	.	147172100	147172416	0	2	1,250	0,66	2.94858	5.19471	2.77233
chr1	147735417	147736226	C7Y9LACXX_5_7966.sorted.filtered_peak_1513	53	.	147735417	147736226	0	2	1,772	0,37	3.91488	8.00254	5.39754
chr1	147790453	147791154	C7Y9LACXX_5_7966.sorted.filtered_peak_1514	42	.	147790453	147791154	0	3	1,467,1	0,212,700	3.36820	6.71945	4.20818
chr1	147806425	147807372	C7Y9LACXX_5_7966.sorted.filtered_peak_1515	79	.	147806425	147807372	0	3	1,942,1	0,2,946	4.24826	10.70430	7.96789
chr1	148241355	148241732	C7Y9LACXX_5_7966.sorted.filtered_peak_1516	232	.	148241355	148241732	0	1	377	0	8.00568	26.45966	23.26335
chr1	148549997	148550347	C7Y9LACXX_5_7966.sorted.filtered_peak_1517	28	.	148549997	148550347	0	3	1,284,1	0,22,349	3.14764	5.24135	2.80687
chr1	148551404	148552669	C7Y9LACXX_5_7966.sorted.filtered_peak_1518	25	.	148551404	148552669	0	3	1,721,348	0,12,917	2.95706	5.01142	2.59233
chr1	148556615	148556994	C7Y9LACXX_5_7966.sorted.filtered_peak_1519	18	.	148556615	148556994	0	2	285,1	0,378	2.82090	4.16220	1.82686
chr1	149204370	149204669	C7Y9LACXX_5_7966.sorted.filtered_peak_1520	44	.	149204370	149204669	0	3	1,269,1	0,2,298	3.64834	6.98328	4.43392
chr1	149223182	149224126	C7Y9LACXX_5_7966.sorted.filtered_peak_1521	184	.	149223182	149224126	0	3	1,940,1	0,1,943	4.47008	21.44977	18.40841
chr1	149224437	149224994	C7Y9LACXX_5_7966.sorted.filtered_peak_1522	117	.	149224437	149224994	0	3	1,538,1	0,11,556	3.67678	14.58697	11.76317
chr1	149815052	149815457	C7Y9LACXX_5_7966.sorted.filtered_peak_1523	64	.	149815052	149815457	0	2	1,394	0,11	3.82499	9.11920	6.46713
chr1	149817064	149817338	C7Y9LACXX_5_7966.sorted.filtered_peak_1524	19	.	149817064	149817338	0	2	1,1	0,273	2.40847	4.25124	1.90944
chr1	149821539	149821914	C7Y9LACXX_5_7966.sorted.filtered_peak_1525	37	.	149821539	149821914	0	3	1,355,1	0,13,374	3.15442	6.27957	3.77743
chr1	149858137	149858590	C7Y9LACXX_5_7966.sorted.filtered_peak_1526	222	.	149858137	149858590	0	2	446,1	0,452	3.77038	25.39572	22.22971
chr1	149859356	149860379	C7Y9LACXX_5_7966.sorted.filtered_peak_1527	125	.	149859356	149860379	0	3	1,969,1	0,1,1022	3.03917	15.42638	12.54234
chr1	149870796	149871664	C7Y9LACXX_5_7966.sorted.filtered_peak_1528	84	.	149870796	149871664	0	2	1,793	0,75	3.99359	11.20697	8.46694
chr1	149899332	149900406	C7Y9LACXX_5_7966.sorted.filtered_peak_1529	112	.	149899332	149900406	0	3	1,1063,1	0,3,1073	3.99865	14.04036	11.23091
chr1	149967495	149967999	C7Y9LACXX_5_7966.sorted.filtered_peak_1530	17	.	149967495	149967999	0	2	1,1	0,503	2.66072	4.03676	1.72690
chr1	149982176	149983218	C7Y9LACXX_5_7966.sorted.filtered_peak_1531	58	.	149982176	149983218	0	3	1,745,1	0,167,1041	3.38275	8.49735	5.88222
chr1	150039095	150040080	C7Y9LACXX_5_7966.sorted.filtered_peak_1532	68	.	150039095	150040080	0	3	1,556,1	0,337,984	3.65959	9.51807	6.87199
chr1	150121846	150122304	C7Y9LACXX_5_7966.sorted.filtered_peak_1533	55	.	150121846	150122304	0	3	1,444,1	0,8,457	2.95822	8.17005	5.54694
chr1	150123415	150124261	C7Y9LACXX_5_7966.sorted.filtered_peak_1534	16	.	150123415	150124261	0	2	1,1	0,845	2.15606	3.97404	1.67272
chr1	150159575	150159902	C7Y9LACXX_5_7966.sorted.filtered_peak_1535	29	.	150159575	150159902	0	2	1,265	0,62	3.21030	5.40911	2.94977
chr1	150185669	150186404	C7Y9LACXX_5_7966.sorted.filtered_peak_1536	169	.	150185669	150186404	0	2	1,714	0,21	5.00414	19.88681	16.93515
chr1	150206596	150207385	C7Y9LACXX_5_7966.sorted.filtered_peak_1537	76	.	150206596	150207385	0	3	1,742,1	0,15,788	2.84818	10.35680	7.64983
chr1	150208010	150208962	C7Y9LACXX_5_7966.sorted.filtered_peak_1538	187	.	150208010	150208962	0	3	1,881,1	0,20,951	3.78775	21.76891	18.77280
chr1	150241092	150241700	C7Y9LACXX_5_7966.sorted.filtered_peak_1539	127	.	150241092	150241700	0	3	1,594,1	0,11,607	4.35965	15.62163	12.71873
chr1	150253866	150255027	C7Y9LACXX_5_7966.sorted.filtered_peak_1540	30	.	150253866	150255027	0	3	1,524,406	0,129,755	2.95639	5.52967	3.07778
chr1	150265969	150266936	C7Y9LACXX_5_7966.sorted.filtered_peak_1541	71	.	150265969	150266936	0	3	1,655,1	0,19,966	3.96862	9.82451	7.18826
chr1	150293673	150294327	C7Y9LACXX_5_7966.sorted.filtered_peak_1542	155	.	150293673	150294327	0	3	1,646,1	0,5,653	4.95285	18.48520	15.55084
chr1	150335937	150337421	C7Y9LACXX_5_7966.sorted.filtered_peak_1543	217	.	150335937	150337421	0	3	1,1158,1	0,6,1483	4.02299	24.81336	21.71735
chr1	150459537	150460075	C7Y9LACXX_5_7966.sorted.filtered_peak_1544	197	.	150459537	150460075	0	3	1,501,1	0,4,537	5.99272	22.88046	19.79412
chr1	150487824	150488464	C7Y9LACXX_5_7966.sorted.filtered_peak_1545	162	.	150487824	150488464	0	3	1,557,1	0,74,639	4.96169	19.26017	16.28853
chr1	150533476	150534839	C7Y9LACXX_5_7966.sorted.filtered_peak_1546	47	.	150533476	150534839	0	3	612,488,1	0,873,1362	2.37973	7.31028	4.75088
chr1	150535164	150535562	C7Y9LACXX_5_7966.sorted.filtered_peak_1547	18	.	150535164	150535562	0	3	1,361,1	0,2,397	1.88985	4.19750	1.86374
chr1	150535881	150536157	C7Y9LACXX_5_7966.sorted.filtered_peak_1548	26	.	150535881	150536157	0	3	1,270,1	0,4,275	1.99302	5.12322	2.69425
chr1	150539800	150540706	C7Y9LACXX_5_7966.sorted.filtered_peak_1549	71	.	150539800	150540706	0	3	1,671,1	0,7,905	2.72710	9.79173	7.16645
chr1	150551775	150552637	C7Y9LACXX_5_7966.sorted.filtered_peak_1550	162	.	150551775	150552637	0	3	1,850,1	0,7,861	4.09495	19.26599	16.29884
chr1	150577200	150577488	C7Y9LACXX_5_7966.sorted.filtered_peak_1551	19	.	150577200	150577488	0	1	288	0	2.85918	4.26309	1.91260
chr1	150583908	150584455	C7Y9LACXX_5_7966.sorted.filtered_peak_1552	123	.	150583908	150584455	0	3	1,545,1	0,1,546	4.41019	15.24228	12.38235
chr1	150585925	150586251	C7Y9LACXX_5_7966.sorted.filtered_peak_1553	36	.	150585925	150586251	0	3	1,312,1	0,5,325	2.84649	6.19503	3.69228
chr1	150594059	150594592	C7Y9LACXX_5_7966.sorted.filtered_peak_1554	22	.	150594059	150594592	0	2	1,1	0,532	2.82653	4.66707	2.28424
chr1	150601488	150602447	C7Y9LACXX_5_7966.sorted.filtered_peak_1555	263	.	150601488	150602447	0	2	940,1	0,958	5.34984	29.59983	26.30818
chr1	150669223	150670108	C7Y9LACXX_5_7966.sorted.filtered_peak_1556	150	.	150669223	150670108	0	3	1,616,1	0,264,884	4.83660	17.99595	15.08744
chr1	150738015	150738319	C7Y9LACXX_5_7966.sorted.filtered_peak_1557	29	.	150738015	150738319	0	3	1,289,1	0,10,303	3.02169	5.37321	2.93531
chr1	150743272	150743713	C7Y9LACXX_5_7966.sorted.filtered_peak_1558	49	.	150743272	150743713	0	2	1,437	0,4	3.55083	7.53638	4.95291
chr1	150847160	150847552	C7Y9LACXX_5_7966.sorted.filtered_peak_1559	19	.	150847160	150847552	0	3	1,375,1	0,11,391	2.20214	4.24578	1.90495
chr1	150848587	150849473	C7Y9LACXX_5_7966.sorted.filtered_peak_1560	210	.	150848587	150849473	0	3	1,878,1	0,6,885	4.70590	24.13980	21.04432
chr1	150862600	150862876	C7Y9LACXX_5_7966.sorted.filtered_peak_1561	24	.	150862600	150862876	0	2	250,1	0,275	3.02045	4.84929	2.45045
chr1	150895001	150895282	C7Y9LACXX_5_7966.sorted.filtered_peak_1562	29	.	150895001	150895282	0	3	1,273,1	0,4,280	2.72386	5.35595	2.90438
chr1	150898305	150899305	C7Y9LACXX_5_7966.sorted.filtered_peak_1563	102	.	150898305	150899305	0	2	1,980	0,20	4.04830	13.04581	10.26794
chr1	150946968	150947479	C7Y9LACXX_5_7966.sorted.filtered_peak_1564	35	.	150946968	150947479	0	3	1,393,1	0,57,510	2.74718	6.02246	3.52785
chr1	150980493	150981435	C7Y9LACXX_5_7966.sorted.filtered_peak_1565	165	.	150980493	150981435	0	3	1,807,1	0,1,941	4.40787	19.52619	16.56904
chr1	151020014	151020633	C7Y9LACXX_5_7966.sorted.filtered_peak_1566	45	.	151020014	151020633	0	1	619	0	3.20317	7.07977	4.55529
chr1	151020951	151021294	C7Y9LACXX_5_7966.sorted.filtered_peak_1567	22	.	151020951	151021294	0	3	1,301,1	0,29,342	2.66452	4.59970	2.21976
chr1	151028704	151028993	C7Y9LACXX_5_7966.sorted.filtered_peak_1568	20	.	151028704	151028993	0	2	1,1	0,288	2.13305	4.38930	2.04325
chr1	151030177	151030627	C7Y9LACXX_5_7966.sorted.filtered_peak_1569	29	.	151030177	151030627	0	3	1,431,1	0,3,449	2.31746	5.38977	2.95721
chr1	151031731	151032293	C7Y9LACXX_5_7966.sorted.filtered_peak_1570	116	.	151031731	151032293	0	3	1,542,1	0,17,561	3.54273	14.52610	11.67010
chr1	151042750	151043880	C7Y9LACXX_5_7966.sorted.filtered_peak_1571	122	.	151042750	151043880	0	3	1,1091,1	0,33,1129	4.25289	15.11300	12.24670
chr1	151118787	151119542	C7Y9LACXX_5_7966.sorted.filtered_peak_1572	64	.	151118787	151119542	0	3	1,596,1	0,149,754	3.48264	9.03456	6.43556
chr1	151128581	151129228	C7Y9LACXX_5_7966.sorted.filtered_peak_1573	74	.	151128581	151129228	0	3	1,618,1	0,3,646	3.53011	10.19592	7.47989
chr1	151129590	151130007	C7Y9LACXX_5_7966.sorted.filtered_peak_1574	75	.	151129590	151130007	0	2	1,416	0,1	3.46483	10.26257	7.55689
chr1	151138115	151138889	C7Y9LACXX_5_7966.sorted.filtered_peak_1575	204	.	151138115	151138889	0	3	1,738,1	0,29,773	4.74440	23.48282	20.42731
chr1	151162297	151162905	C7Y9LACXX_5_7966.sorted.filtered_peak_1576	116	.	151162297	151162905	0	3	1,576,1	0,6,607	4.59455	14.50953	11.66013
chr1	151170659	151171612	C7Y9LACXX_5_7966.sorted.filtered_peak_1577	206	.	151170659	151171612	0	4	1,598,266,1	0,8,681,952	4.85615	23.68929	20.67314
chr1	151226934	151227516	C7Y9LACXX_5_7966.sorted.filtered_peak_1578	180	.	151226934	151227516	0	3	1,576,1	0,3,581	5.43213	21.07554	18.04833
chr1	151253602	151255090	C7Y9LACXX_5_7966.sorted.filtered_peak_1579	230	.	151253602	151255090	0	3	1,1479,1	0,4,1487	4.04308	26.23558	23.04536
chr1	151284069	151284645	C7Y9LACXX_5_7966.sorted.filtered_peak_1580	27	.	151284069	151284645	0	2	1,1	0,575	2.80735	5.19297	2.76515
chr1	151299600	151300605	C7Y9LACXX_5_7966.sorted.filtered_peak_1581	109	.	151299600	151300605	0	3	1,922,1	0,77,1004	4.02725	13.74753	10.96942
chr1	151319398	151320193	C7Y9LACXX_5_7966.sorted.filtered_peak_1582	220	.	151319398	151320193	0	3	1,790,1	0,2,794	4.86380	25.23529	22.07296
chr1	151371732	151372341	C7Y9LACXX_5_7966.sorted.filtered_peak_1583	125	.	151371732	151372341	0	3	1,593,1	0,6,608	4.51712	15.40717	12.51709
chr1	151416348	151416716	C7Y9LACXX_5_7966.sorted.filtered_peak_1584	26	.	151416348	151416716	0	2	1,361	0,7	3.04948	5.10459	2.67091
chr1	151430789	151432168	C7Y9LACXX_5_7966.sorted.filtered_peak_1585	35	.	151430789	151432168	0	3	1,1104,1	0,273,1378	2.62137	6.05172	3.56195
chr1	151483382	151484114	C7Y9LACXX_5_7966.sorted.filtered_peak_1586	54	.	151483382	151484114	0	3	1,675,1	0,27,731	3.27064	8.06941	5.48525
chr1	151507227	151507696	C7Y9LACXX_5_7966.sorted.filtered_peak_1587	18	.	151507227	151507696	0	3	1,298,1	0,5,468	2.56335	4.22180	1.88656
chr1	151512352	151513119	C7Y9LACXX_5_7966.sorted.filtered_peak_1588	78	.	151512352	151513119	0	3	1,744,1	0,18,766	3.61524	10.59196	7.89800
chr1	151566542	151566929	C7Y9LACXX_5_7966.sorted.filtered_peak_1589	31	.	151566542	151566929	0	3	1,366,1	0,13,386	3.24342	5.63746	3.16407
chr1	151584236	151584916	C7Y9LACXX_5_7966.sorted.filtered_peak_1590	125	.	151584236	151584916	0	2	1,675	0,5	4.45521	15.38172	12.50914
chr1	151693631	151693893	C7Y9LACXX_5_7966.sorted.filtered_peak_1591	28	.	151693631	151693893	0	1	262	0	2.97166	5.27579	2.84419
chr1	151735473	151736242	C7Y9LACXX_5_7966.sorted.filtered_peak_1592	61	.	151735473	151736242	0	3	1,423,1	0,316,768	3.56437	8.70146	6.11190
chr1	151762635	151763481	C7Y9LACXX_5_7966.sorted.filtered_peak_1593	281	.	151762635	151763481	0	3	1,833,1	0,11,845	5.76171	31.46063	28.16025
chr1	151788200	151788492	C7Y9LACXX_5_7966.sorted.filtered_peak_1594	23	.	151788200	151788492	0	2	284,1	0,291	2.66289	4.74313	2.35110
chr1	151812021	151812505	C7Y9LACXX_5_7966.sorted.filtered_peak_1595	53	.	151812021	151812505	0	3	1,451,1	0,30,483	2.99397	7.96371	5.38860
chr1	151871044	151871562	C7Y9LACXX_5_7966.sorted.filtered_peak_1596	36	.	151871044	151871562	0	1	518	0	3.44675	6.11514	3.60937
chr1	151877560	151878016	C7Y9LACXX_5_7966.sorted.filtered_peak_1597	25	.	151877560	151878016	0	3	1,274,1	0,6,455	2.71931	4.96156	2.55859
chr1	151881698	151882564	C7Y9LACXX_5_7966.sorted.filtered_peak_1598	86	.	151881698	151882564	0	3	1,703,1	0,94,865	3.81217	11.39997	8.66592
chr1	151918094	151918602	C7Y9LACXX_5_7966.sorted.filtered_peak_1599	111	.	151918094	151918602	0	2	507,1	0,507	4.24852	13.98266	11.15161
chr1	151956678	151957290	C7Y9LACXX_5_7966.sorted.filtered_peak_1600	26	.	151956678	151957290	0	3	1,446,1	0,102,611	2.84118	5.02936	2.61617
chr1	151965875	151966958	C7Y9LACXX_5_7966.sorted.filtered_peak_1601	46	.	151965875	151966958	0	3	1,1025,1	0,57,1082	2.84608	7.19366	4.62605
chr1	152006984	152008155	C7Y9LACXX_5_7966.sorted.filtered_peak_1602	54	.	152006984	152008155	0	3	1,984,1	0,22,1170	3.12711	8.04052	5.43094
chr1	152020203	152021154	C7Y9LACXX_5_7966.sorted.filtered_peak_1603	187	.	152020203	152021154	0	3	1,915,1	0,29,950	4.31925	21.74965	18.72351
chr1	152161574	152162014	C7Y9LACXX_5_7966.sorted.filtered_peak_1604	14	.	152161574	152162014	0	2	1,1	0,439	2.31583	3.68060	1.41923
chr1	152365188	152365505	C7Y9LACXX_5_7966.sorted.filtered_peak_1605	12	.	152365188	152365505	0	2	1,1	0,316	2.56043	3.52655	1.29004
chr1	152413137	152413606	C7Y9LACXX_5_7966.sorted.filtered_peak_1606	15	.	152413137	152413606	0	2	1,1	0,468	2.58521	3.83553	1.55109
chr1	152432418	152433241	C7Y9LACXX_5_7966.sorted.filtered_peak_1607	34	.	152432418	152433241	0	2	662,1	0,822	3.03191	5.91791	3.45550
chr1	152626313	152626623	C7Y9LACXX_5_7966.sorted.filtered_peak_1608	20	.	152626313	152626623	0	2	1,1	0,309	2.79191	4.38514	2.03053
chr1	153312294	153312544	C7Y9LACXX_5_7966.sorted.filtered_peak_1609	18	.	153312294	153312544	0	2	1,1	0,249	2.68490	4.13607	1.81701
chr1	153483483	153483749	C7Y9LACXX_5_7966.sorted.filtered_peak_1610	36	.	153483483	153483749	0	2	1,264	0,2	3.13539	6.14023	3.62739
chr1	153507862	153508170	C7Y9LACXX_5_7966.sorted.filtered_peak_1611	14	.	153507862	153508170	0	2	1,1	0,307	2.15552	3.70863	1.43513
chr1	153508414	153508981	C7Y9LACXX_5_7966.sorted.filtered_peak_1612	57	.	153508414	153508981	0	3	1,562,1	0,2,566	2.99752	8.42211	5.79247
chr1	153517424	153517873	C7Y9LACXX_5_7966.sorted.filtered_peak_1613	53	.	153517424	153517873	0	1	449	0	3.15031	7.94561	5.33573
chr1	153539001	153539254	C7Y9LACXX_5_7966.sorted.filtered_peak_1614	27	.	153539001	153539254	0	2	1,1	0,252	2.84348	5.17929	2.73468
chr1	153606165	153607024	C7Y9LACXX_5_7966.sorted.filtered_peak_1615	208	.	153606165	153607024	0	3	1,837,1	0,19,858	4.87018	23.99604	20.86625
chr1	153622119	153622448	C7Y9LACXX_5_7966.sorted.filtered_peak_1616	12	.	153622119	153622448	0	2	1,1	0,328	2.56203	3.48818	1.26155
chr1	153630898	153631565	C7Y9LACXX_5_7966.sorted.filtered_peak_1617	125	.	153630898	153631565	0	3	1,660,1	0,5,666	4.66140	15.45353	12.54976
chr1	153643134	153644111	C7Y9LACXX_5_7966.sorted.filtered_peak_1618	193	.	153643134	153644111	0	3	1,917,1	0,46,976	4.74372	22.42504	19.36462
chr1	153700003	153700889	C7Y9LACXX_5_7966.sorted.filtered_peak_1619	342	.	153700003	153700889	0	3	1,756,1	0,5,885	5.88300	37.73132	34.24301
chr1	153747716	153748434	C7Y9LACXX_5_7966.sorted.filtered_peak_1620	30	.	153747716	153748434	0	3	1,686,1	0,31,717	2.62570	5.47734	3.01118
chr1	153755819	153756478	C7Y9LACXX_5_7966.sorted.filtered_peak_1621	170	.	153755819	153756478	0	3	1,655,1	0,2,658	4.97435	20.04897	17.02017
chr1	153769640	153769943	C7Y9LACXX_5_7966.sorted.filtered_peak_1622	23	.	153769640	153769943	0	3	1,254,1	0,42,302	2.60809	4.72941	2.34179
chr1	153777839	153778302	C7Y9LACXX_5_7966.sorted.filtered_peak_1623	46	.	153777839	153778302	0	2	433,1	0,462	3.15373	7.16199	4.61955
chr1	153793696	153793985	C7Y9LACXX_5_7966.sorted.filtered_peak_1624	23	.	153793696	153793985	0	1	289	0	3.02075	4.73145	2.32686
chr1	153895016	153896130	C7Y9LACXX_5_7966.sorted.filtered_peak_1625	260	.	153895016	153896130	0	3	1,1098,1	0,2,1113	4.46938	29.34485	26.06911
chr1	153917621	153919279	C7Y9LACXX_5_7966.sorted.filtered_peak_1626	47	.	153917621	153919279	0	3	1,1159,1	0,495,1657	2.76576	7.26976	4.70285
chr1	153930371	153931385	C7Y9LACXX_5_7966.sorted.filtered_peak_1627	102	.	153930371	153931385	0	3	1,1007,1	0,5,1013	3.26538	13.05417	10.25633
chr1	153935850	153936479	C7Y9LACXX_5_7966.sorted.filtered_peak_1628	69	.	153935850	153936479	0	3	1,593,1	0,34,628	2.75410	9.58631	6.91492
chr1	153939733	153940456	C7Y9LACXX_5_7966.sorted.filtered_peak_1629	77	.	153939733	153940456	0	3	1,708,1	0,13,722	3.05204	10.47079	7.78287
chr1	153950043	153950718	C7Y9LACXX_5_7966.sorted.filtered_peak_1630	65	.	153950043	153950718	0	3	1,464,1	0,31,674	3.50695	9.22565	6.59926
chr1	153959262	153959647	C7Y9LACXX_5_7966.sorted.filtered_peak_1631	25	.	153959262	153959647	0	3	1,326,1	0,57,384	2.56698	4.99349	2.58154
chr1	153962933	153963706	C7Y9LACXX_5_7966.sorted.filtered_peak_1632	109	.	153962933	153963706	0	3	1,749,1	0,15,772	4.18257	13.82005	10.99529
chr1	154130171	154130857	C7Y9LACXX_5_7966.sorted.filtered_peak_1633	101	.	154130171	154130857	0	3	1,672,1	0,13,685	4.35537	12.91069	10.15019
chr1	154154618	154155440	C7Y9LACXX_5_7966.sorted.filtered_peak_1634	61	.	154154618	154155440	0	3	1,817,1	0,2,821	2.92826	8.84335	6.17525
chr1	154155639	154155942	C7Y9LACXX_5_7966.sorted.filtered_peak_1635	78	.	154155639	154155942	0	3	1,291,1	0,5,302	3.17672	10.61960	7.89176
chr1	154192691	154194109	C7Y9LACXX_5_7966.sorted.filtered_peak_1636	201	.	154192691	154194109	0	3	1,1407,1	0,7,1417	3.73073	23.15420	20.10761
chr1	154244624	154245284	C7Y9LACXX_5_7966.sorted.filtered_peak_1637	247	.	154244624	154245284	0	3	1,625,1	0,7,659	5.75028	27.95414	24.71468
chr1	154277612	154277956	C7Y9LACXX_5_7966.sorted.filtered_peak_1638	15	.	154277612	154277956	0	2	1,1	0,343	2.69879	3.79871	1.50133
chr1	154297251	154297818	C7Y9LACXX_5_7966.sorted.filtered_peak_1639	32	.	154297251	154297818	0	3	1,492,1	0,13,566	2.60381	5.69217	3.21296
chr1	154300944	154301313	C7Y9LACXX_5_7966.sorted.filtered_peak_1640	33	.	154300944	154301313	0	3	1,263,1	0,98,368	2.54796	5.86025	3.36943
chr1	154309969	154310506	C7Y9LACXX_5_7966.sorted.filtered_peak_1641	54	.	154309969	154310506	0	2	531,1	0,536	3.30836	8.07237	5.44939
chr1	154315380	154315686	C7Y9LACXX_5_7966.sorted.filtered_peak_1642	56	.	154315380	154315686	0	3	1,302,1	0,2,305	3.42678	8.28473	5.65291
chr1	154325241	154326311	C7Y9LACXX_5_7966.sorted.filtered_peak_1643	18	.	154325241	154326311	0	3	1,250,1	0,810,1069	2.50294	4.21019	1.88228
chr1	154377551	154377956	C7Y9LACXX_5_7966.sorted.filtered_peak_1644	19	.	154377551	154377956	0	2	1,1	0,404	2.36681	4.26734	1.92200
chr1	154417411	154417789	C7Y9LACXX_5_7966.sorted.filtered_peak_1645	38	.	154417411	154417789	0	3	1,353,1	0,22,377	3.36207	6.41680	3.89109
chr1	154436056	154436497	C7Y9LACXX_5_7966.sorted.filtered_peak_1646	60	.	154436056	154436497	0	3	1,383,1	0,50,440	3.55580	8.73496	6.09143
chr1	154452339	154452753	C7Y9LACXX_5_7966.sorted.filtered_peak_1647	13	.	154452339	154452753	0	2	1,1	0,413	2.49245	3.60380	1.34947
chr1	154530773	154532178	C7Y9LACXX_5_7966.sorted.filtered_peak_1648	234	.	154530773	154532178	0	3	1,1371,1	0,21,1404	3.95916	26.60727	23.47090
chr1	154580358	154580890	C7Y9LACXX_5_7966.sorted.filtered_peak_1649	153	.	154580358	154580890	0	3	1,440,1	0,89,531	4.21909	18.31901	15.34907
chr1	154599992	154600838	C7Y9LACXX_5_7966.sorted.filtered_peak_1650	56	.	154599992	154600838	0	3	1,670,1	0,174,845	3.37121	8.22302	5.60996
chr1	154720397	154721003	C7Y9LACXX_5_7966.sorted.filtered_peak_1651	26	.	154720397	154721003	0	3	1,591,1	0,7,605	2.78069	5.07761	2.65834
chr1	154732917	154733239	C7Y9LACXX_5_7966.sorted.filtered_peak_1652	24	.	154732917	154733239	0	3	1,288,1	0,5,321	2.89967	4.80644	2.40546
chr1	154757527	154757859	C7Y9LACXX_5_7966.sorted.filtered_peak_1653	15	.	154757527	154757859	0	2	1,1	0,331	2.51192	3.84133	1.55118
chr1	154763885	154764518	C7Y9LACXX_5_7966.sorted.filtered_peak_1654	16	.	154763885	154764518	0	2	1,1	0,632	2.45298	3.93212	1.63680
chr1	154842564	154843022	C7Y9LACXX_5_7966.sorted.filtered_peak_1655	22	.	154842564	154843022	0	3	1,427,1	0,16,457	2.78196	4.61631	2.23269
chr1	154908932	154910280	C7Y9LACXX_5_7966.sorted.filtered_peak_1656	183	.	154908932	154910280	0	3	1,1338,1	0,8,1347	3.88767	21.41434	18.38818
chr1	154914875	154915452	C7Y9LACXX_5_7966.sorted.filtered_peak_1657	35	.	154914875	154915452	0	2	566,1	0,576	2.61819	5.99504	3.51052
chr1	154927589	154928829	C7Y9LACXX_5_7966.sorted.filtered_peak_1658	86	.	154927589	154928829	0	3	1,1229,1	0,5,1239	3.10608	11.38279	8.66683
chr1	154933873	154934629	C7Y9LACXX_5_7966.sorted.filtered_peak_1659	77	.	154933873	154934629	0	3	1,750,1	0,5,755	3.28151	10.42138	7.72229
chr1	154946176	154947735	C7Y9LACXX_5_7966.sorted.filtered_peak_1660	223	.	154946176	154947735	0	3	1,1524,1	0,7,1558	3.69343	25.53239	22.39217
chr1	154955304	154956039	C7Y9LACXX_5_7966.sorted.filtered_peak_1661	236	.	154955304	154956039	0	3	1,726,1	0,8,734	5.48648	26.82011	23.65808
chr1	154973312	154974945	C7Y9LACXX_5_7966.sorted.filtered_peak_1662	77	.	154973312	154974945	0	3	1,1605,1	0,22,1632	2.57987	10.44496	7.79135
chr1	154989936	154990370	C7Y9LACXX_5_7966.sorted.filtered_peak_1663	34	.	154989936	154990370	0	3	1,319,1	0,1,433	2.82602	5.94598	3.45655
chr1	155023187	155024337	C7Y9LACXX_5_7966.sorted.filtered_peak_1664	48	.	155023187	155024337	0	3	1,965,1	0,57,1149	2.93765	7.40712	4.87931
chr1	155034036	155034353	C7Y9LACXX_5_7966.sorted.filtered_peak_1665	50	.	155034036	155034353	0	3	1,254,1	0,53,316	3.05836	7.68114	5.07993
chr1	155035945	155036658	C7Y9LACXX_5_7966.sorted.filtered_peak_1666	46	.	155035945	155036658	0	3	1,578,1	0,4,712	2.95260	7.20524	4.64297
chr1	155043433	155043732	C7Y9LACXX_5_7966.sorted.filtered_peak_1667	35	.	155043433	155043732	0	3	1,273,1	0,11,298	3.05391	6.03164	3.53681
chr1	155057174	155058662	C7Y9LACXX_5_7966.sorted.filtered_peak_1668	145	.	155057174	155058662	0	3	1,954,1	0,1,1487	3.80668	17.44342	14.53662
chr1	155107989	155108910	C7Y9LACXX_5_7966.sorted.filtered_peak_1669	76	.	155107989	155108910	0	3	1,874,1	0,34,920	3.16681	10.35921	7.67026
chr1	155112698	155113188	C7Y9LACXX_5_7966.sorted.filtered_peak_1670	21	.	155112698	155113188	0	3	1,277,1	0,210,489	2.34055	4.48793	2.12922
chr1	155140182	155140706	C7Y9LACXX_5_7966.sorted.filtered_peak_1671	36	.	155140182	155140706	0	3	1,516,1	0,2,523	2.93006	6.12236	3.61002
chr1	155145463	155146486	C7Y9LACXX_5_7966.sorted.filtered_peak_1672	85	.	155145463	155146486	0	4	1,606,321,1	0,8,695,1022	3.06349	11.19884	8.53193
chr1	155163105	155163580	C7Y9LACXX_5_7966.sorted.filtered_peak_1673	62	.	155163105	155163580	0	2	1,460	0,15	3.08237	8.94810	6.29834
chr1	155164200	155164881	C7Y9LACXX_5_7966.sorted.filtered_peak_1674	61	.	155164200	155164881	0	3	1,678,1	0,1,680	3.12161	8.76527	6.11118
chr1	155178339	155179149	C7Y9LACXX_5_7966.sorted.filtered_peak_1675	77	.	155178339	155179149	0	2	802,1	0,809	3.75289	10.49958	7.76852
chr1	155189468	155189801	C7Y9LACXX_5_7966.sorted.filtered_peak_1676	25	.	155189468	155189801	0	3	1,250,1	0,2,332	3.03268	4.99889	2.59500
chr1	155196457	155197673	C7Y9LACXX_5_7966.sorted.filtered_peak_1677	208	.	155196457	155197673	0	3	1,1211,1	0,3,1215	4.44211	23.91862	20.82644
chr1	155214176	155214887	C7Y9LACXX_5_7966.sorted.filtered_peak_1678	246	.	155214176	155214887	0	3	1,695,1	0,3,710	5.03823	27.89931	24.67622
chr1	155220519	155220873	C7Y9LACXX_5_7966.sorted.filtered_peak_1679	98	.	155220519	155220873	0	3	1,339,1	0,9,353	3.92236	12.66611	9.86367
chr1	155225148	155225398	C7Y9LACXX_5_7966.sorted.filtered_peak_1680	26	.	155225148	155225398	0	2	1,1	0,249	2.61215	5.05479	2.63231
chr1	155231557	155232546	C7Y9LACXX_5_7966.sorted.filtered_peak_1681	133	.	155231557	155232546	0	3	1,910,1	0,12,988	4.15192	16.24196	13.36705
chr1	155242807	155243544	C7Y9LACXX_5_7966.sorted.filtered_peak_1682	101	.	155242807	155243544	0	3	1,722,1	0,14,736	3.40096	12.88015	10.12437
chr1	155246936	155247379	C7Y9LACXX_5_7966.sorted.filtered_peak_1683	77	.	155246936	155247379	0	3	1,409,1	0,24,442	3.17059	10.42789	7.72346
chr1	155278197	155278978	C7Y9LACXX_5_7966.sorted.filtered_peak_1684	347	.	155278197	155278978	0	3	1,624,1	0,5,780	6.51332	38.21786	34.71272
chr1	155292896	155294523	C7Y9LACXX_5_7966.sorted.filtered_peak_1685	63	.	155292896	155294523	0	4	1,521,1029,1	0,1,586,1626	2.77666	8.99549	6.35815
chr1	155484481	155484868	C7Y9LACXX_5_7966.sorted.filtered_peak_1686	28	.	155484481	155484868	0	3	1,361,1	0,24,386	3.04236	5.26195	2.82641
chr1	155505819	155506379	C7Y9LACXX_5_7966.sorted.filtered_peak_1687	52	.	155505819	155506379	0	2	1,531	0,29	3.39629	7.87640	5.29281
chr1	155532089	155533178	C7Y9LACXX_5_7966.sorted.filtered_peak_1688	144	.	155532089	155533178	0	2	1,1029	0,60	4.29890	17.35793	14.43738
chr1	155579396	155580070	C7Y9LACXX_5_7966.sorted.filtered_peak_1689	133	.	155579396	155580070	0	3	1,653,1	0,17,673	5.68445	16.22253	13.32739
chr1	155658014	155659044	C7Y9LACXX_5_7966.sorted.filtered_peak_1690	191	.	155658014	155659044	0	3	1,979,1	0,46,1029	4.97819	22.19181	19.11535
chr1	155714907	155715621	C7Y9LACXX_5_7966.sorted.filtered_peak_1691	127	.	155714907	155715621	0	2	1,593	0,121	5.43873	15.64914	12.77817
chr1	155806476	155806929	C7Y9LACXX_5_7966.sorted.filtered_peak_1692	18	.	155806476	155806929	0	2	1,250	0,203	2.82158	4.15227	1.81306
chr1	155826878	155827250	C7Y9LACXX_5_7966.sorted.filtered_peak_1693	53	.	155826878	155827250	0	3	1,366,1	0,5,371	2.58333	7.98137	5.36594
chr1	155828933	155830513	C7Y9LACXX_5_7966.sorted.filtered_peak_1694	110	.	155828933	155830513	0	4	1,1201,285,1	0,10,1292,1579	3.09344	13.79036	11.03550
chr1	155863447	155863697	C7Y9LACXX_5_7966.sorted.filtered_peak_1695	27	.	155863447	155863697	0	1	250	0	3.15899	5.15760	2.71560
chr1	155880698	155881613	C7Y9LACXX_5_7966.sorted.filtered_peak_1696	68	.	155880698	155881613	0	2	1,907	0,8	3.69149	9.45661	6.82090
chr1	155903880	155904683	C7Y9LACXX_5_7966.sorted.filtered_peak_1697	176	.	155903880	155904683	0	3	1,791,1	0,6,802	4.78350	20.65417	17.66868
chr1	155915995	155916413	C7Y9LACXX_5_7966.sorted.filtered_peak_1698	34	.	155915995	155916413	0	2	1,416	0,2	2.89917	5.93879	3.43867
chr1	155948021	155948463	C7Y9LACXX_5_7966.sorted.filtered_peak_1699	26	.	155948021	155948463	0	3	1,432,1	0,4,441	2.35207	5.12995	2.69587
chr1	155959206	155959567	C7Y9LACXX_5_7966.sorted.filtered_peak_1700	16	.	155959206	155959567	0	2	311,1	0,360	2.70585	3.96144	1.66058
chr1	155974697	155975353	C7Y9LACXX_5_7966.sorted.filtered_peak_1701	34	.	155974697	155975353	0	2	479,1	0,655	3.25549	5.95631	3.48929
chr1	155990480	155991010	C7Y9LACXX_5_7966.sorted.filtered_peak_1702	142	.	155990480	155991010	0	3	1,520,1	0,6,529	5.64265	17.17002	14.24475
chr1	156014845	156015253	C7Y9LACXX_5_7966.sorted.filtered_peak_1703	55	.	156014845	156015253	0	2	405,1	0,407	3.73170	8.22076	5.58962
chr1	156023612	156024916	C7Y9LACXX_5_7966.sorted.filtered_peak_1704	93	.	156023612	156024916	0	3	1,1250,1	0,4,1303	3.25778	12.07178	9.30652
chr1	156060509	156060886	C7Y9LACXX_5_7966.sorted.filtered_peak_1705	37	.	156060509	156060886	0	2	1,373	0,4	3.44730	6.23892	3.74123
chr1	156066454	156067186	C7Y9LACXX_5_7966.sorted.filtered_peak_1706	35	.	156066454	156067186	0	2	721,1	0,731	2.89933	6.02014	3.52879
chr1	156075996	156076701	C7Y9LACXX_5_7966.sorted.filtered_peak_1707	91	.	156075996	156076701	0	3	1,464,1	0,3,704	4.01580	11.86939	9.10478
chr1	156096758	156097263	C7Y9LACXX_5_7966.sorted.filtered_peak_1708	40	.	156096758	156097263	0	3	1,497,1	0,3,504	2.99775	6.53111	4.00420
chr1	156115732	156116342	C7Y9LACXX_5_7966.sorted.filtered_peak_1709	32	.	156115732	156116342	0	3	1,409,1	0,4,609	3.02721	5.69758	3.26338
chr1	156163323	156164198	C7Y9LACXX_5_7966.sorted.filtered_peak_1710	246	.	156163323	156164198	0	3	1,816,1	0,3,874	5.04699	27.88463	24.68356
chr1	156182652	156183165	C7Y9LACXX_5_7966.sorted.filtered_peak_1711	97	.	156182652	156183165	0	3	1,487,1	0,3,512	2.64853	12.58412	9.78057
chr1	156186158	156186706	C7Y9LACXX_5_7966.sorted.filtered_peak_1712	1918	.	156186158	156186706	0	3	1,545,1	0,1,547	10.83095	197.61690	191.83244
chr1	156195299	156195585	C7Y9LACXX_5_7966.sorted.filtered_peak_1713	44	.	156195299	156195585	0	3	1,268,1	0,10,285	3.40207	7.01122	4.45575
chr1	156252193	156253033	C7Y9LACXX_5_7966.sorted.filtered_peak_1714	189	.	156252193	156253033	0	3	1,813,1	0,16,839	4.71856	22.05016	18.98563
chr1	156265246	156265589	C7Y9LACXX_5_7966.sorted.filtered_peak_1715	24	.	156265246	156265589	0	3	1,289,1	0,1,342	2.82204	4.80602	2.41070
chr1	156307614	156308740	C7Y9LACXX_5_7966.sorted.filtered_peak_1716	334	.	156307614	156308740	0	3	1,1085,1	0,29,1125	5.17299	36.96759	33.49329
chr1	156355416	156355917	C7Y9LACXX_5_7966.sorted.filtered_peak_1717	38	.	156355416	156355917	0	3	1,488,1	0,1,500	3.07713	6.34294	3.83285
chr1	156389942	156390324	C7Y9LACXX_5_7966.sorted.filtered_peak_1718	17	.	156389942	156390324	0	2	1,1	0,381	2.32600	4.00138	1.70329
chr1	156391525	156391799	C7Y9LACXX_5_7966.sorted.filtered_peak_1719	19	.	156391525	156391799	0	3	1,266,1	0,2,273	2.43466	4.35422	1.99597
chr1	156415724	156416129	C7Y9LACXX_5_7966.sorted.filtered_peak_1720	19	.	156415724	156416129	0	2	1,1	0,404	2.74067	4.34992	1.99591
chr1	156426187	156427418	C7Y9LACXX_5_7966.sorted.filtered_peak_1721	115	.	156426187	156427418	0	3	1,1228,1	0,1,1230	3.74826	14.43146	11.55972
chr1	156470451	156471349	C7Y9LACXX_5_7966.sorted.filtered_peak_1722	129	.	156470451	156471349	0	3	1,873,1	0,21,897	3.10098	15.90483	12.98538
chr1	156474581	156475366	C7Y9LACXX_5_7966.sorted.filtered_peak_1723	173	.	156474581	156475366	0	3	1,739,1	0,34,784	3.42230	20.33740	17.31711
chr1	156494252	156494746	C7Y9LACXX_5_7966.sorted.filtered_peak_1724	16	.	156494252	156494746	0	2	1,1	0,493	2.54632	3.98037	1.67551
chr1	156561216	156562001	C7Y9LACXX_5_7966.sorted.filtered_peak_1725	71	.	156561216	156562001	0	3	1,666,1	0,11,784	3.84695	9.80987	7.16274
chr1	156570834	156571517	C7Y9LACXX_5_7966.sorted.filtered_peak_1726	26	.	156570834	156571517	0	3	1,593,1	0,81,682	2.84201	5.08075	2.67004
chr1	156595636	156595974	C7Y9LACXX_5_7966.sorted.filtered_peak_1727	27	.	156595636	156595974	0	3	1,317,1	0,8,337	3.04179	5.22817	2.79446
chr1	156629809	156630307	C7Y9LACXX_5_7966.sorted.filtered_peak_1728	53	.	156629809	156630307	0	3	1,288,1	0,11,497	2.92405	7.89616	5.32347
chr1	156631093	156631521	C7Y9LACXX_5_7966.sorted.filtered_peak_1729	38	.	156631093	156631521	0	3	1,419,1	0,3,427	2.66937	6.33099	3.81221
chr1	156659299	156659694	C7Y9LACXX_5_7966.sorted.filtered_peak_1730	23	.	156659299	156659694	0	3	1,288,1	0,94,394	2.85548	4.71806	2.32395
chr1	156675833	156676261	C7Y9LACXX_5_7966.sorted.filtered_peak_1731	20	.	156675833	156676261	0	2	1,1	0,427	2.62760	4.40457	2.04488
chr1	156698065	156698974	C7Y9LACXX_5_7966.sorted.filtered_peak_1732	199	.	156698065	156698974	0	3	1,890,1	0,3,908	4.13647	23.00000	19.90757
chr1	156710501	156711492	C7Y9LACXX_5_7966.sorted.filtered_peak_1733	271	.	156710501	156711492	0	3	1,971,1	0,1,990	4.60056	30.44604	27.14731
chr1	156721334	156722124	C7Y9LACXX_5_7966.sorted.filtered_peak_1734	86	.	156721334	156722124	0	3	1,786,1	0,2,789	3.19672	11.41361	8.68608
chr1	156736552	156737839	C7Y9LACXX_5_7966.sorted.filtered_peak_1735	215	.	156736552	156737839	0	3	1,1273,1	0,2,1286	4.34456	24.65228	21.54983
chr1	156786168	156786928	C7Y9LACXX_5_7966.sorted.filtered_peak_1736	155	.	156786168	156786928	0	3	1,622,1	0,136,759	4.31809	18.44508	15.50601
chr1	156808758	156809010	C7Y9LACXX_5_7966.sorted.filtered_peak_1737	23	.	156808758	156809010	0	1	252	0	2.77413	4.80335	2.39639
chr1	156829680	156830311	C7Y9LACXX_5_7966.sorted.filtered_peak_1738	39	.	156829680	156830311	0	3	1,551,1	0,16,630	2.94678	6.45836	3.93500
chr1	156862094	156862445	C7Y9LACXX_5_7966.sorted.filtered_peak_1739	45	.	156862094	156862445	0	3	1,312,1	0,33,350	3.51417	7.09527	4.53414
chr1	156957499	156957791	C7Y9LACXX_5_7966.sorted.filtered_peak_1740	27	.	156957499	156957791	0	3	1,280,1	0,1,291	3.13504	5.24297	2.79686
chr1	157103185	157103694	C7Y9LACXX_5_7966.sorted.filtered_peak_1741	60	.	157103185	157103694	0	2	480,1	0,508	3.14893	8.65522	6.02286
chr1	157108030	157108790	C7Y9LACXX_5_7966.sorted.filtered_peak_1742	68	.	157108030	157108790	0	3	1,595,1	0,5,759	3.11899	9.56482	6.88522
chr1	157670506	157670905	C7Y9LACXX_5_7966.sorted.filtered_peak_1743	23	.	157670506	157670905	0	2	318,1	0,398	2.85652	4.77994	2.37709
chr1	158119386	158119713	C7Y9LACXX_5_7966.sorted.filtered_peak_1744	15	.	158119386	158119713	0	2	1,1	0,326	2.57951	3.89594	1.59686
chr1	158173414	158174181	C7Y9LACXX_5_7966.sorted.filtered_peak_1745	25	.	158173414	158174181	0	2	740,1	0,766	3.09369	4.99290	2.57204
chr1	158788979	158789662	C7Y9LACXX_5_7966.sorted.filtered_peak_1746	29	.	158788979	158789662	0	2	649,1	0,682	2.92302	5.36126	2.91963
chr1	158900269	158900681	C7Y9LACXX_5_7966.sorted.filtered_peak_1747	64	.	158900269	158900681	0	3	1,402,1	0,1,411	3.42829	9.10664	6.44329
chr1	158901306	158901703	C7Y9LACXX_5_7966.sorted.filtered_peak_1748	13	.	158901306	158901703	0	2	1,1	0,396	2.25801	3.56153	1.31548
chr1	158968447	158968727	C7Y9LACXX_5_7966.sorted.filtered_peak_1749	28	.	158968447	158968727	0	3	1,250,1	0,29,279	2.95899	5.28264	2.84142
chr1	158978533	158978944	C7Y9LACXX_5_7966.sorted.filtered_peak_1750	44	.	158978533	158978944	0	1	411	0	2.72974	7.06601	4.49838
chr1	158979269	158980052	C7Y9LACXX_5_7966.sorted.filtered_peak_1751	18	.	158979269	158980052	0	2	1,1	0,782	2.17419	4.22712	1.89047
chr1	158985349	158985618	C7Y9LACXX_5_7966.sorted.filtered_peak_1752	28	.	158985349	158985618	0	2	1,257	0,12	2.66226	5.28235	2.83418
chr1	159037763	159038328	C7Y9LACXX_5_7966.sorted.filtered_peak_1753	29	.	159037763	159038328	0	3	1,521,1	0,40,564	2.83275	5.44781	2.99401
chr1	159046482	159047378	C7Y9LACXX_5_7966.sorted.filtered_peak_1754	149	.	159046482	159047378	0	3	1,878,1	0,9,895	4.19817	17.92299	14.95353
chr1	159750303	159751251	C7Y9LACXX_5_7966.sorted.filtered_peak_1755	182	.	159750303	159751251	0	2	1,947	0,1	4.71406	21.25417	18.24304
chr1	159769994	159770325	C7Y9LACXX_5_7966.sorted.filtered_peak_1756	37	.	159769994	159770325	0	3	1,306,1	0,3,330	3.02300	6.30263	3.79785
chr1	159796103	159796616	C7Y9LACXX_5_7966.sorted.filtered_peak_1757	57	.	159796103	159796616	0	2	1,510	0,3	3.12910	8.31200	5.70021
chr1	159880143	159880842	C7Y9LACXX_5_7966.sorted.filtered_peak_1758	68	.	159880143	159880842	0	2	680,1	0,698	3.47011	9.52456	6.87503
chr1	159892978	159893783	C7Y9LACXX_5_7966.sorted.filtered_peak_1759	35	.	159892978	159893783	0	3	1,789,1	0,6,804	2.33125	6.07353	3.57203
chr1	159895110	159895641	C7Y9LACXX_5_7966.sorted.filtered_peak_1760	73	.	159895110	159895641	0	3	1,514,1	0,14,530	2.79938	10.05655	7.38444
chr1	160001153	160002000	C7Y9LACXX_5_7966.sorted.filtered_peak_1761	101	.	160001153	160002000	0	3	1,678,1	0,167,846	3.97495	12.88333	10.11329
chr1	160040131	160040517	C7Y9LACXX_5_7966.sorted.filtered_peak_1762	21	.	160040131	160040517	0	2	1,250	0,136	2.72878	4.52479	2.14407
chr1	160068188	160069347	C7Y9LACXX_5_7966.sorted.filtered_peak_1763	120	.	160068188	160069347	0	3	1,1131,1	0,14,1158	3.55047	14.87877	12.05033
chr1	160162891	160163215	C7Y9LACXX_5_7966.sorted.filtered_peak_1764	30	.	160162891	160163215	0	1	324	0	3.02211	5.45623	3.00168
chr1	160175042	160175417	C7Y9LACXX_5_7966.sorted.filtered_peak_1765	30	.	160175042	160175417	0	3	1,359,1	0,1,374	2.76763	5.50440	3.05331
chr1	160231372	160232984	C7Y9LACXX_5_7966.sorted.filtered_peak_1766	139	.	160231372	160232984	0	4	1,310,1209,1	0,7,389,1611	3.60531	16.80904	13.96219
chr1	160254647	160255204	C7Y9LACXX_5_7966.sorted.filtered_peak_1767	67	.	160254647	160255204	0	3	1,456,1	0,92,556	3.74422	9.46165	6.79452
chr1	160261104	160261700	C7Y9LACXX_5_7966.sorted.filtered_peak_1768	20	.	160261104	160261700	0	3	1,279,1	0,4,595	2.74950	4.35747	2.00779
chr1	160312682	160313419	C7Y9LACXX_5_7966.sorted.filtered_peak_1769	81	.	160312682	160313419	0	3	1,725,1	0,5,736	3.60188	10.88399	8.19861
chr1	160345594	160346011	C7Y9LACXX_5_7966.sorted.filtered_peak_1770	23	.	160345594	160346011	0	3	1,275,1	0,141,416	2.76931	4.71793	2.33412
chr1	160399183	160399855	C7Y9LACXX_5_7966.sorted.filtered_peak_1771	14	.	160399183	160399855	0	2	1,1	0,671	2.35239	3.75403	1.48119
chr1	160402243	160402508	C7Y9LACXX_5_7966.sorted.filtered_peak_1772	30	.	160402243	160402508	0	3	1,250,1	0,10,264	2.75895	5.50676	3.05024
chr1	160407601	160408223	C7Y9LACXX_5_7966.sorted.filtered_peak_1773	28	.	160407601	160408223	0	2	1,600	0,22	2.91282	5.31303	2.87487
chr1	160421201	160421579	C7Y9LACXX_5_7966.sorted.filtered_peak_1774	27	.	160421201	160421579	0	3	1,250,1	0,125,377	2.98201	5.19403	2.75172
chr1	160430065	160430907	C7Y9LACXX_5_7966.sorted.filtered_peak_1775	23	.	160430065	160430907	0	2	1,435	0,407	2.75961	4.77977	2.39219
chr1	160489602	160490044	C7Y9LACXX_5_7966.sorted.filtered_peak_1776	24	.	160489602	160490044	0	3	1,379,1	0,1,441	2.64788	4.89428	2.47717
chr1	160490649	160490991	C7Y9LACXX_5_7966.sorted.filtered_peak_1777	25	.	160490649	160490991	0	2	320,1	0,341	2.68252	4.99219	2.57533
chr1	160492493	160493022	C7Y9LACXX_5_7966.sorted.filtered_peak_1778	20	.	160492493	160493022	0	3	1,330,1	0,194,528	2.54180	4.38084	2.03033
chr1	160509772	160510548	C7Y9LACXX_5_7966.sorted.filtered_peak_1779	82	.	160509772	160510548	0	3	1,766,1	0,9,775	3.75391	10.93404	8.20871
chr1	160528189	160529080	C7Y9LACXX_5_7966.sorted.filtered_peak_1780	33	.	160528189	160529080	0	3	1,329,1	0,240,890	2.99030	5.85098	3.39374
chr1	160537709	160538373	C7Y9LACXX_5_7966.sorted.filtered_peak_1781	46	.	160537709	160538373	0	2	1,659	0,5	3.10379	7.26411	4.69455
chr1	160548991	160549349	C7Y9LACXX_5_7966.sorted.filtered_peak_1782	33	.	160548991	160549349	0	3	1,337,1	0,5,357	2.73190	5.85350	3.38173
chr1	160576868	160577514	C7Y9LACXX_5_7966.sorted.filtered_peak_1783	25	.	160576868	160577514	0	3	1,290,1	0,51,645	2.68394	4.91713	2.52296
chr1	160592953	160593434	C7Y9LACXX_5_7966.sorted.filtered_peak_1784	24	.	160592953	160593434	0	3	1,384,1	0,2,480	2.39815	4.90109	2.49491
chr1	160599195	160599445	C7Y9LACXX_5_7966.sorted.filtered_peak_1785	27	.	160599195	160599445	0	2	1,1	0,249	2.36282	5.18981	2.76174
chr1	160607781	160608444	C7Y9LACXX_5_7966.sorted.filtered_peak_1786	79	.	160607781	160608444	0	3	1,447,1	0,4,662	3.05344	10.58823	7.90772
chr1	160616698	160617081	C7Y9LACXX_5_7966.sorted.filtered_peak_1787	26	.	160616698	160617081	0	3	1,261,1	0,7,382	2.47253	5.09457	2.67571
chr1	160634338	160635017	C7Y9LACXX_5_7966.sorted.filtered_peak_1788	47	.	160634338	160635017	0	3	1,650,1	0,2,678	3.23933	7.31166	4.72942
chr1	160635421	160636140	C7Y9LACXX_5_7966.sorted.filtered_peak_1789	24	.	160635421	160636140	0	3	1,284,1	0,4,718	2.65983	4.87827	2.48511
chr1	160642977	160643460	C7Y9LACXX_5_7966.sorted.filtered_peak_1790	17	.	160642977	160643460	0	2	1,1	0,482	2.47257	4.06412	1.74436
chr1	160652744	160653581	C7Y9LACXX_5_7966.sorted.filtered_peak_1791	84	.	160652744	160653581	0	2	834,1	0,836	3.58381	11.23357	8.46766
chr1	160677182	160677490	C7Y9LACXX_5_7966.sorted.filtered_peak_1792	44	.	160677182	160677490	0	3	1,276,1	0,4,307	2.66609	7.01789	4.46041
chr1	160681462	160681955	C7Y9LACXX_5_7966.sorted.filtered_peak_1793	34	.	160681462	160681955	0	3	1,439,1	0,43,492	2.40515	5.87170	3.40021
chr1	160696568	160697004	C7Y9LACXX_5_7966.sorted.filtered_peak_1794	31	.	160696568	160697004	0	3	1,399,1	0,7,435	2.95228	5.62258	3.15395
chr1	160714239	160714635	C7Y9LACXX_5_7966.sorted.filtered_peak_1795	19	.	160714239	160714635	0	2	1,1	0,395	2.53180	4.29786	1.95995
chr1	160726139	160727031	C7Y9LACXX_5_7966.sorted.filtered_peak_1796	36	.	160726139	160727031	0	2	713,1	0,891	3.10982	6.10966	3.62585
chr1	160736839	160737670	C7Y9LACXX_5_7966.sorted.filtered_peak_1797	23	.	160736839	160737670	0	2	1,1	0,830	2.61109	4.69964	2.31986
chr1	160737855	160738380	C7Y9LACXX_5_7966.sorted.filtered_peak_1798	29	.	160737855	160738380	0	3	1,491,1	0,29,524	2.79624	5.38382	2.92910
chr1	160759766	160760075	C7Y9LACXX_5_7966.sorted.filtered_peak_1799	29	.	160759766	160760075	0	1	309	0	3.23115	5.40357	2.94896
chr1	160765616	160766160	C7Y9LACXX_5_7966.sorted.filtered_peak_1800	102	.	160765616	160766160	0	3	1,531,1	0,10,543	4.03177	13.09346	10.27027
chr1	160800378	160800628	C7Y9LACXX_5_7966.sorted.filtered_peak_1801	15	.	160800378	160800628	0	2	1,1	0,249	2.55322	3.78832	1.50143
chr1	160807264	160808116	C7Y9LACXX_5_7966.sorted.filtered_peak_1802	120	.	160807264	160808116	0	3	1,840,1	0,3,851	4.20018	14.94837	12.08187
chr1	160832402	160832867	C7Y9LACXX_5_7966.sorted.filtered_peak_1803	25	.	160832402	160832867	0	2	288,1	0,464	2.89538	4.92199	2.51282
chr1	160924137	160924457	C7Y9LACXX_5_7966.sorted.filtered_peak_1804	14	.	160924137	160924457	0	2	1,1	0,319	2.61978	3.73438	1.46267
chr1	160960140	160960441	C7Y9LACXX_5_7966.sorted.filtered_peak_1805	55	.	160960140	160960441	0	1	301	0	4.03706	8.14695	5.51864
chr1	160983234	160984151	C7Y9LACXX_5_7966.sorted.filtered_peak_1806	59	.	160983234	160984151	0	2	762,1	0,916	4.13623	8.62736	5.98515
chr1	160990483	160991366	C7Y9LACXX_5_7966.sorted.filtered_peak_1807	92	.	160990483	160991366	0	2	1,855	0,28	4.24184	11.91214	9.20154
chr1	161008398	161008952	C7Y9LACXX_5_7966.sorted.filtered_peak_1808	70	.	161008398	161008952	0	3	1,552,1	0,1,553	3.65144	9.74828	7.04329
chr1	161014648	161016176	C7Y9LACXX_5_7966.sorted.filtered_peak_1809	88	.	161014648	161016176	0	4	1,784,609,1	0,20,910,1527	3.00736	11.51267	8.82803
chr1	161038087	161038523	C7Y9LACXX_5_7966.sorted.filtered_peak_1810	84	.	161038087	161038523	0	3	1,412,1	0,2,435	3.25211	11.18284	8.44433
chr1	161039384	161040014	C7Y9LACXX_5_7966.sorted.filtered_peak_1811	112	.	161039384	161040014	0	3	1,620,1	0,1,629	3.49288	14.00885	11.21250
chr1	161067257	161068338	C7Y9LACXX_5_7966.sorted.filtered_peak_1812	37	.	161067257	161068338	0	3	1,1026,1	0,51,1080	2.63438	6.24644	3.73557
chr1	161087396	161088217	C7Y9LACXX_5_7966.sorted.filtered_peak_1813	93	.	161087396	161088217	0	3	1,804,1	0,11,820	3.70961	12.09821	9.33647
chr1	161101967	161103161	C7Y9LACXX_5_7966.sorted.filtered_peak_1814	99	.	161101967	161103161	0	3	1,1038,1	0,96,1193	3.43990	12.65739	9.92463
chr1	161123415	161124140	C7Y9LACXX_5_7966.sorted.filtered_peak_1815	93	.	161123415	161124140	0	3	1,720,1	0,4,724	4.19948	12.09363	9.32612
chr1	161128948	161129602	C7Y9LACXX_5_7966.sorted.filtered_peak_1816	126	.	161128948	161129602	0	3	1,545,1	0,8,653	4.10547	15.51884	12.65146
chr1	161135615	161136555	C7Y9LACXX_5_7966.sorted.filtered_peak_1817	149	.	161135615	161136555	0	3	1,808,1	0,8,939	4.16134	17.88990	14.92897
chr1	161146938	161147685	C7Y9LACXX_5_7966.sorted.filtered_peak_1818	82	.	161146938	161147685	0	3	1,437,1	0,151,746	3.71432	10.97685	8.29612
chr1	161155056	161155842	C7Y9LACXX_5_7966.sorted.filtered_peak_1819	145	.	161155056	161155842	0	3	1,782,1	0,2,785	4.38237	17.49446	14.57263
chr1	161162307	161162651	C7Y9LACXX_5_7966.sorted.filtered_peak_1820	46	.	161162307	161162651	0	3	1,331,1	0,5,343	3.29311	7.24447	4.67619
chr1	161171632	161172330	C7Y9LACXX_5_7966.sorted.filtered_peak_1821	177	.	161171632	161172330	0	3	1,690,1	0,5,697	4.57363	20.78068	17.77346
chr1	161186926	161187745	C7Y9LACXX_5_7966.sorted.filtered_peak_1822	18	.	161186926	161187745	0	3	1,337,1	0,4,818	2.62057	4.18560	1.85030
chr1	161195241	161196118	C7Y9LACXX_5_7966.sorted.filtered_peak_1823	212	.	161195241	161196118	0	3	1,838,1	0,8,876	4.46109	24.35597	21.25546
chr1	161275860	161276339	C7Y9LACXX_5_7966.sorted.filtered_peak_1824	57	.	161275860	161276339	0	2	475,1	0,478	3.52204	8.42605	5.79512
chr1	161283758	161284578	C7Y9LACXX_5_7966.sorted.filtered_peak_1825	70	.	161283758	161284578	0	3	1,703,1	0,43,819	3.73241	9.71554	7.06033
chr1	161321195	161321790	C7Y9LACXX_5_7966.sorted.filtered_peak_1826	31	.	161321195	161321790	0	3	1,339,1	0,225,594	3.08509	5.54847	3.10788
chr1	161341344	161341636	C7Y9LACXX_5_7966.sorted.filtered_peak_1827	20	.	161341344	161341636	0	1	292	0	2.91029	4.43928	2.07988
chr1	161359518	161360405	C7Y9LACXX_5_7966.sorted.filtered_peak_1828	175	.	161359518	161360405	0	3	1,841,1	0,45,886	4.56357	20.54108	17.53155
chr1	161368896	161370024	C7Y9LACXX_5_7966.sorted.filtered_peak_1829	111	.	161368896	161370024	0	3	1,1124,1	0,3,1127	3.83157	13.98340	11.15569
chr1	161410201	161410558	C7Y9LACXX_5_7966.sorted.filtered_peak_1830	47	.	161410201	161410558	0	1	357	0	3.81202	7.33788	4.75127
chr1	161456700	161457127	C7Y9LACXX_5_7966.sorted.filtered_peak_1831	14	.	161456700	161457127	0	2	1,1	0,426	2.51454	3.76978	1.49549
chr1	161493590	161494370	C7Y9LACXX_5_7966.sorted.filtered_peak_1832	89	.	161493590	161494370	0	1	780	0	4.96385	11.76371	8.98050
chr1	161500526	161501148	C7Y9LACXX_5_7966.sorted.filtered_peak_1833	151	.	161500526	161501148	0	3	1,597,1	0,24,621	5.34120	18.12623	15.14976
chr1	161502394	161502854	C7Y9LACXX_5_7966.sorted.filtered_peak_1834	13	.	161502394	161502854	0	2	1,1	0,459	2.38261	3.61932	1.36135
chr1	161509655	161510339	C7Y9LACXX_5_7966.sorted.filtered_peak_1835	179	.	161509655	161510339	0	3	1,670,1	0,5,683	5.87990	20.96783	17.92946
chr1	161582154	161582703	C7Y9LACXX_5_7966.sorted.filtered_peak_1836	157	.	161582154	161582703	0	1	549	0	6.57901	18.80578	15.79325
chr1	161591176	161591681	C7Y9LACXX_5_7966.sorted.filtered_peak_1837	59	.	161591176	161591681	0	1	505	0	4.13505	8.60547	5.97175
chr1	161696010	161697661	C7Y9LACXX_5_7966.sorted.filtered_peak_1838	41	.	161696010	161697661	0	3	1,1403,1	0,245,1650	2.67721	6.63002	4.11092
chr1	161708579	161709117	C7Y9LACXX_5_7966.sorted.filtered_peak_1839	60	.	161708579	161709117	0	3	1,514,1	0,9,537	3.39658	8.74514	6.09313
chr1	161719337	161720326	C7Y9LACXX_5_7966.sorted.filtered_peak_1840	80	.	161719337	161720326	0	2	1,983	0,6	3.66564	10.79404	8.09527
chr1	161735885	161736478	C7Y9LACXX_5_7966.sorted.filtered_peak_1841	39	.	161735885	161736478	0	3	1,575,1	0,6,592	3.09391	6.52802	3.99708
chr1	161742376	161742626	C7Y9LACXX_5_7966.sorted.filtered_peak_1842	12	.	161742376	161742626	0	2	1,1	0,249	2.44637	3.48131	1.25202
chr1	161903971	161904370	C7Y9LACXX_5_7966.sorted.filtered_peak_1843	37	.	161903971	161904370	0	3	1,361,1	0,31,398	3.26009	6.22205	3.72383
chr1	161993683	161994059	C7Y9LACXX_5_7966.sorted.filtered_peak_1844	19	.	161993683	161994059	0	2	1,1	0,375	2.64797	4.25884	1.91386
chr1	162039478	162039732	C7Y9LACXX_5_7966.sorted.filtered_peak_1845	19	.	162039478	162039732	0	2	250,1	0,253	2.60986	4.26917	1.92118
chr1	162121989	162122704	C7Y9LACXX_5_7966.sorted.filtered_peak_1846	92	.	162121989	162122704	0	3	1,703,1	0,2,714	3.83460	11.96714	9.20826
chr1	162467374	162468282	C7Y9LACXX_5_7966.sorted.filtered_peak_1847	62	.	162467374	162468282	0	3	1,881,1	0,23,907	3.59224	8.89166	6.27449
chr1	162530911	162531944	C7Y9LACXX_5_7966.sorted.filtered_peak_1848	197	.	162530911	162531944	0	3	1,881,1	0,3,1032	4.64110	22.82983	19.79198
chr1	162804867	162805426	C7Y9LACXX_5_7966.sorted.filtered_peak_1849	56	.	162804867	162805426	0	2	1,558	0,1	3.60126	8.30387	5.67993
chr1	163291168	163292115	C7Y9LACXX_5_7966.sorted.filtered_peak_1850	196	.	163291168	163292115	0	2	931,1	0,946	4.67675	22.69558	19.66108
chr1	163331565	163331823	C7Y9LACXX_5_7966.sorted.filtered_peak_1851	13	.	163331565	163331823	0	2	1,1	0,257	2.57071	3.57829	1.33030
chr1	164527970	164528373	C7Y9LACXX_5_7966.sorted.filtered_peak_1852	32	.	164527970	164528373	0	1	403	0	3.30592	5.68081	3.20546
chr1	164629512	164630034	C7Y9LACXX_5_7966.sorted.filtered_peak_1853	28	.	164629512	164630034	0	3	1,478,1	0,18,521	3.13450	5.27903	2.83246
chr1	165227244	165227558	C7Y9LACXX_5_7966.sorted.filtered_peak_1854	19	.	165227244	165227558	0	2	1,1	0,313	2.79055	4.34096	1.99024
chr1	165362136	165362754	C7Y9LACXX_5_7966.sorted.filtered_peak_1855	78	.	165362136	165362754	0	2	1,607	0,11	3.74291	10.55733	7.84573
chr1	165562244	165562538	C7Y9LACXX_5_7966.sorted.filtered_peak_1856	22	.	165562244	165562538	0	2	1,1	0,293	2.65854	4.65399	2.27093
chr1	165567219	165567700	C7Y9LACXX_5_7966.sorted.filtered_peak_1857	114	.	165567219	165567700	0	2	1,477	0,4	4.24897	14.23961	11.41360
chr1	165599879	165600943	C7Y9LACXX_5_7966.sorted.filtered_peak_1858	166	.	165599879	165600943	0	3	1,781,1	0,2,1063	4.29797	19.63360	16.69890
chr1	165667306	165668155	C7Y9LACXX_5_7966.sorted.filtered_peak_1859	131	.	165667306	165668155	0	3	1,841,1	0,7,848	4.48837	16.08427	13.17437
chr1	165737694	165738679	C7Y9LACXX_5_7966.sorted.filtered_peak_1860	135	.	165737694	165738679	0	3	1,886,1	0,98,984	4.25634	16.43306	13.58785
chr1	165796650	165797776	C7Y9LACXX_5_7966.sorted.filtered_peak_1861	30	.	165796650	165797776	0	2	363,1	0,1125	2.76556	5.48045	3.05148
chr1	165823279	165823585	C7Y9LACXX_5_7966.sorted.filtered_peak_1862	40	.	165823279	165823585	0	3	1,267,1	0,37,305	3.25989	6.57083	4.03929
chr1	165840504	165840959	C7Y9LACXX_5_7966.sorted.filtered_peak_1863	44	.	165840504	165840959	0	3	1,448,1	0,1,454	3.26995	7.01692	4.46800
chr1	166135884	166136545	C7Y9LACXX_5_7966.sorted.filtered_peak_1864	18	.	166135884	166136545	0	2	1,1	0,660	2.45197	4.22204	1.89022
chr1	166459010	166459812	C7Y9LACXX_5_7966.sorted.filtered_peak_1865	18	.	166459010	166459812	0	3	295,279,1	0,366,801	2.67531	4.19180	1.85542
chr1	166808246	166809035	C7Y9LACXX_5_7966.sorted.filtered_peak_1866	75	.	166808246	166809035	0	3	1,766,1	0,2,788	3.56430	10.23462	7.54025
chr1	166845015	166845958	C7Y9LACXX_5_7966.sorted.filtered_peak_1867	248	.	166845015	166845958	0	2	1,942	0,1	5.11898	28.11314	24.88992
chr1	166879608	166879967	C7Y9LACXX_5_7966.sorted.filtered_peak_1868	38	.	166879608	166879967	0	3	1,349,1	0,3,358	3.19523	6.37330	3.86073
chr1	166944791	166945157	C7Y9LACXX_5_7966.sorted.filtered_peak_1869	28	.	166944791	166945157	0	3	1,318,1	0,3,365	2.92260	5.30535	2.86975
chr1	167013233	167013625	C7Y9LACXX_5_7966.sorted.filtered_peak_1870	65	.	167013233	167013625	0	2	389,1	0,391	4.02546	9.17622	6.50950
chr1	167059878	167060163	C7Y9LACXX_5_7966.sorted.filtered_peak_1871	21	.	167059878	167060163	0	3	1,250,1	0,18,284	2.80087	4.47284	2.10310
chr1	167175834	167176084	C7Y9LACXX_5_7966.sorted.filtered_peak_1872	17	.	167175834	167176084	0	1	250	0	2.81412	4.13111	1.79996
chr1	167189249	167190379	C7Y9LACXX_5_7966.sorted.filtered_peak_1873	259	.	167189249	167190379	0	3	1,1104,1	0,22,1129	4.02578	29.24114	25.96544
chr1	167191136	167191756	C7Y9LACXX_5_7966.sorted.filtered_peak_1874	41	.	167191136	167191756	0	3	1,468,1	0,148,619	2.20644	6.68196	4.14227
chr1	167282187	167282437	C7Y9LACXX_5_7966.sorted.filtered_peak_1875	33	.	167282187	167282437	0	1	250	0	3.36254	5.80059	3.30802
chr1	167416817	167417498	C7Y9LACXX_5_7966.sorted.filtered_peak_1876	63	.	167416817	167417498	0	2	1,666	0,15	3.30746	9.01467	6.37766
chr1	167424591	167425494	C7Y9LACXX_5_7966.sorted.filtered_peak_1877	31	.	167424591	167425494	0	2	582,1	0,902	2.55932	5.63040	3.17104
chr1	167461247	167462008	C7Y9LACXX_5_7966.sorted.filtered_peak_1878	40	.	167461247	167462008	0	3	1,686,1	0,72,760	2.84655	6.61606	4.09124
chr1	167486828	167487144	C7Y9LACXX_5_7966.sorted.filtered_peak_1879	21	.	167486828	167487144	0	3	1,304,1	0,8,315	2.29907	4.46285	2.10874
chr1	167487666	167488042	C7Y9LACXX_5_7966.sorted.filtered_peak_1880	37	.	167487666	167488042	0	3	1,368,1	0,6,375	2.66172	6.21161	3.71704
chr1	167511322	167511729	C7Y9LACXX_5_7966.sorted.filtered_peak_1881	23	.	167511322	167511729	0	2	1,1	0,406	2.57628	4.70238	2.32412
chr1	167522449	167523467	C7Y9LACXX_5_7966.sorted.filtered_peak_1882	57	.	167522449	167523467	0	3	1,1003,1	0,6,1017	3.14905	8.35482	5.76048
chr1	167569176	167569660	C7Y9LACXX_5_7966.sorted.filtered_peak_1883	38	.	167569176	167569660	0	2	1,391	0,93	3.07345	6.33385	3.81364
chr1	167586660	167587459	C7Y9LACXX_5_7966.sorted.filtered_peak_1884	42	.	167586660	167587459	0	3	1,520,1	0,82,798	3.24727	6.72036	4.20385
chr1	167596969	167597893	C7Y9LACXX_5_7966.sorted.filtered_peak_1885	71	.	167596969	167597893	0	3	1,908,1	0,11,923	2.92936	9.80088	7.15180
chr1	167601372	167601661	C7Y9LACXX_5_7966.sorted.filtered_peak_1886	15	.	167601372	167601661	0	2	1,1	0,288	1.99679	3.85022	1.56374
chr1	167606508	167606802	C7Y9LACXX_5_7966.sorted.filtered_peak_1887	16	.	167606508	167606802	0	2	1,292	0,2	2.31260	3.92584	1.62166
chr1	167611338	167611869	C7Y9LACXX_5_7966.sorted.filtered_peak_1888	71	.	167611338	167611869	0	3	1,520,1	0,10,530	3.66255	9.80286	7.11838
chr1	167656903	167657466	C7Y9LACXX_5_7966.sorted.filtered_peak_1889	22	.	167656903	167657466	0	3	1,547,1	0,10,562	2.72829	4.57978	2.20034
chr1	167683518	167685048	C7Y9LACXX_5_7966.sorted.filtered_peak_1890	37	.	167683518	167685048	0	3	1,1520,1	0,9,1529	2.45682	6.27021	3.75493
chr1	167690901	167691520	C7Y9LACXX_5_7966.sorted.filtered_peak_1891	80	.	167690901	167691520	0	3	1,603,1	0,12,618	3.64232	10.73411	8.01865
chr1	167772604	167772859	C7Y9LACXX_5_7966.sorted.filtered_peak_1892	21	.	167772604	167772859	0	2	1,1	0,254	2.56390	4.48273	2.10823
chr1	167774369	167774848	C7Y9LACXX_5_7966.sorted.filtered_peak_1893	65	.	167774369	167774848	0	3	1,462,1	0,8,478	3.64560	9.15931	6.50265
chr1	167904580	167906362	C7Y9LACXX_5_7966.sorted.filtered_peak_1894	174	.	167904580	167906362	0	3	1,1494,1	0,2,1781	3.65566	20.45943	17.49815
chr1	168051435	168051722	C7Y9LACXX_5_7966.sorted.filtered_peak_1895	14	.	168051435	168051722	0	2	1,1	0,286	2.44888	3.70297	1.43949
chr1	168114909	168115334	C7Y9LACXX_5_7966.sorted.filtered_peak_1896	24	.	168114909	168115334	0	2	424,1	0,424	2.94527	4.89391	2.48284
chr1	168147762	168148882	C7Y9LACXX_5_7966.sorted.filtered_peak_1897	162	.	168147762	168148882	0	3	1,1103,1	0,10,1119	4.55015	19.23564	16.25940
chr1	168194866	168195654	C7Y9LACXX_5_7966.sorted.filtered_peak_1898	79	.	168194866	168195654	0	3	1,775,1	0,8,787	3.70482	10.58660	7.90318
chr1	168204535	168204828	C7Y9LACXX_5_7966.sorted.filtered_peak_1899	42	.	168204535	168204828	0	2	288,1	0,292	3.08176	6.75446	4.21967
chr1	168206503	168206841	C7Y9LACXX_5_7966.sorted.filtered_peak_1900	34	.	168206503	168206841	0	3	1,304,1	0,30,337	2.91918	5.97036	3.46876
chr1	168310058	168310521	C7Y9LACXX_5_7966.sorted.filtered_peak_1901	13	.	168310058	168310521	0	2	1,1	0,462	2.33816	3.65289	1.39761
chr1	168311740	168312278	C7Y9LACXX_5_7966.sorted.filtered_peak_1902	31	.	168311740	168312278	0	3	1,503,1	0,32,537	2.77851	5.67434	3.19289
chr1	168332163	168332737	C7Y9LACXX_5_7966.sorted.filtered_peak_1903	95	.	168332163	168332737	0	2	1,550	0,24	4.04753	12.35975	9.57394
chr1	168368338	168368588	C7Y9LACXX_5_7966.sorted.filtered_peak_1904	13	.	168368338	168368588	0	2	1,1	0,249	2.43043	3.54954	1.30687
chr1	168378183	168378636	C7Y9LACXX_5_7966.sorted.filtered_peak_1905	28	.	168378183	168378636	0	3	1,332,1	0,41,452	2.87370	5.23781	2.82049
chr1	168390442	168391112	C7Y9LACXX_5_7966.sorted.filtered_peak_1906	89	.	168390442	168391112	0	3	1,608,1	0,16,669	3.96320	11.69525	8.95084
chr1	168408733	168409407	C7Y9LACXX_5_7966.sorted.filtered_peak_1907	45	.	168408733	168409407	0	3	1,453,1	0,206,673	3.07228	7.09242	4.55236
chr1	168436642	168436993	C7Y9LACXX_5_7966.sorted.filtered_peak_1908	47	.	168436642	168436993	0	3	1,268,1	0,78,350	3.14336	7.29408	4.71739
chr1	168479077	168479327	C7Y9LACXX_5_7966.sorted.filtered_peak_1909	16	.	168479077	168479327	0	1	250	0	2.44320	3.89300	1.60032
chr1	168489337	168490045	C7Y9LACXX_5_7966.sorted.filtered_peak_1910	25	.	168489337	168490045	0	3	1,668,1	0,24,707	2.64015	4.96763	2.54838
chr1	168490685	168491147	C7Y9LACXX_5_7966.sorted.filtered_peak_1911	31	.	168490685	168491147	0	3	1,450,1	0,1,461	2.77992	5.55891	3.10559
chr1	168504598	168505280	C7Y9LACXX_5_7966.sorted.filtered_peak_1912	71	.	168504598	168505280	0	2	651,1	0,681	4.09791	9.81054	7.13981
chr1	168802736	168803234	C7Y9LACXX_5_7966.sorted.filtered_peak_1913	18	.	168802736	168803234	0	3	1,435,1	0,1,497	2.70886	4.15048	1.82345
chr1	169013247	169014024	C7Y9LACXX_5_7966.sorted.filtered_peak_1914	49	.	169013247	169014024	0	3	1,636,1	0,123,776	3.25180	7.53438	4.98216
chr1	169075371	169075711	C7Y9LACXX_5_7966.sorted.filtered_peak_1915	46	.	169075371	169075711	0	3	1,316,1	0,6,339	3.13500	7.19054	4.62597
chr1	169278602	169278909	C7Y9LACXX_5_7966.sorted.filtered_peak_1916	15	.	169278602	169278909	0	2	1,1	0,306	2.44143	3.88220	1.59058
chr1	169281402	169281851	C7Y9LACXX_5_7966.sorted.filtered_peak_1917	54	.	169281402	169281851	0	2	1,435	0,14	3.54515	8.02641	5.41008
chr1	169336762	169337644	C7Y9LACXX_5_7966.sorted.filtered_peak_1918	212	.	169336762	169337644	0	3	1,873,1	0,2,881	4.55378	24.36079	21.23889
chr1	169396484	169396736	C7Y9LACXX_5_7966.sorted.filtered_peak_1919	19	.	169396484	169396736	0	2	1,250	0,2	2.80720	4.34644	1.98426
chr1	169454713	169455701	C7Y9LACXX_5_7966.sorted.filtered_peak_1920	116	.	169454713	169455701	0	3	1,787,1	0,196,987	4.02887	14.45479	11.69392
chr1	169574000	169574326	C7Y9LACXX_5_7966.sorted.filtered_peak_1921	49	.	169574000	169574326	0	1	326	0	3.57365	7.49992	4.90610
chr1	169661857	169662521	C7Y9LACXX_5_7966.sorted.filtered_peak_1922	38	.	169661857	169662521	0	3	1,465,1	0,3,663	2.98179	6.30311	3.82113
chr1	169663593	169664024	C7Y9LACXX_5_7966.sorted.filtered_peak_1923	15	.	169663593	169664024	0	2	1,1	0,430	2.33432	3.78986	1.51397
chr1	169680544	169681488	C7Y9LACXX_5_7966.sorted.filtered_peak_1924	27	.	169680544	169681488	0	3	475,270,1	0,649,943	3.07006	5.17225	2.73979
chr1	169763699	169764431	C7Y9LACXX_5_7966.sorted.filtered_peak_1925	143	.	169763699	169764431	0	3	1,709,1	0,1,731	4.15619	17.30250	14.38299
chr1	169862488	169863625	C7Y9LACXX_5_7966.sorted.filtered_peak_1926	221	.	169862488	169863625	0	3	1,1028,1	0,108,1136	4.27791	25.27896	22.11128
chr1	169895327	169895632	C7Y9LACXX_5_7966.sorted.filtered_peak_1927	63	.	169895327	169895632	0	3	1,298,1	0,1,304	3.94001	8.97520	6.31201
chr1	169898322	169898580	C7Y9LACXX_5_7966.sorted.filtered_peak_1928	32	.	169898322	169898580	0	3	1,250,1	0,5,257	3.19124	5.74113	3.24984
chr1	170043280	170044288	C7Y9LACXX_5_7966.sorted.filtered_peak_1929	244	.	170043280	170044288	0	3	1,994,1	0,5,1007	4.66506	27.64277	24.46448
chr1	170500866	170501720	C7Y9LACXX_5_7966.sorted.filtered_peak_1930	104	.	170500866	170501720	0	3	1,765,1	0,24,853	4.21080	13.29097	10.48383
chr1	171282968	171283619	C7Y9LACXX_5_7966.sorted.filtered_peak_1931	43	.	171282968	171283619	0	2	649,1	0,650	3.34634	6.90383	4.35914
chr1	171454092	171455526	C7Y9LACXX_5_7966.sorted.filtered_peak_1932	125	.	171454092	171455526	0	3	1,1428,1	0,4,1433	3.64004	15.36614	12.53140
chr1	171710368	171710682	C7Y9LACXX_5_7966.sorted.filtered_peak_1933	28	.	171710368	171710682	0	3	1,252,1	0,5,313	2.46276	5.30595	2.85329
chr1	171710901	171711692	C7Y9LACXX_5_7966.sorted.filtered_peak_1934	97	.	171710901	171711692	0	3	1,698,1	0,78,790	3.60428	12.55161	9.76428
chr1	171750091	171750979	C7Y9LACXX_5_7966.sorted.filtered_peak_1935	335	.	171750091	171750979	0	3	1,874,1	0,10,887	5.44297	37.02185	33.55005
chr1	171810179	171810932	C7Y9LACXX_5_7966.sorted.filtered_peak_1936	39	.	171810179	171810932	0	3	1,730,1	0,18,752	3.05025	6.48881	3.98888
chr1	172123802	172124064	C7Y9LACXX_5_7966.sorted.filtered_peak_1937	43	.	172123802	172124064	0	2	261,1	0,261	3.56750	6.91039	4.33807
chr1	172150189	172151227	C7Y9LACXX_5_7966.sorted.filtered_peak_1938	24	.	172150189	172151227	0	4	1,518,411,1	0,11,587,1037	2.53058	4.89645	2.49300
chr1	172327342	172328449	C7Y9LACXX_5_7966.sorted.filtered_peak_1939	30	.	172327342	172328449	0	3	1,546,1	0,235,1106	2.70671	5.44406	3.02428
chr1	172349883	172350448	C7Y9LACXX_5_7966.sorted.filtered_peak_1940	27	.	172349883	172350448	0	3	1,443,1	0,86,564	2.79401	5.22805	2.79811
chr1	172363311	172363671	C7Y9LACXX_5_7966.sorted.filtered_peak_1941	35	.	172363311	172363671	0	3	1,289,1	0,3,359	2.97291	6.08444	3.57780
chr1	172413079	172413416	C7Y9LACXX_5_7966.sorted.filtered_peak_1942	40	.	172413079	172413416	0	3	1,313,1	0,11,336	3.19798	6.59102	4.06094
chr1	172501336	172502656	C7Y9LACXX_5_7966.sorted.filtered_peak_1943	340	.	172501336	172502656	0	3	1,1311,1	0,6,1319	4.65238	37.52152	34.02491
chr1	172607934	172608868	C7Y9LACXX_5_7966.sorted.filtered_peak_1944	63	.	172607934	172608868	0	3	1,930,1	0,3,933	3.36645	8.99868	6.33165
chr1	172631831	172632241	C7Y9LACXX_5_7966.sorted.filtered_peak_1945	56	.	172631831	172632241	0	3	1,392,1	0,8,409	3.16704	8.26299	5.64396
chr1	172639884	172640235	C7Y9LACXX_5_7966.sorted.filtered_peak_1946	31	.	172639884	172640235	0	3	1,259,1	0,25,350	2.75440	5.62043	3.16773
chr1	172644410	172644665	C7Y9LACXX_5_7966.sorted.filtered_peak_1947	20	.	172644410	172644665	0	2	1,1	0,254	2.54163	4.38272	2.02293
chr1	172668145	172668862	C7Y9LACXX_5_7966.sorted.filtered_peak_1948	41	.	172668145	172668862	0	3	1,544,1	0,172,716	2.86255	6.71845	4.19102
chr1	172714082	172714721	C7Y9LACXX_5_7966.sorted.filtered_peak_1949	25	.	172714082	172714721	0	3	1,634,1	0,1,638	2.63803	5.01724	2.59765
chr1	172715265	172715890	C7Y9LACXX_5_7966.sorted.filtered_peak_1950	37	.	172715265	172715890	0	2	1,474	0,151	2.87323	6.26479	3.77532
chr1	172788133	172788876	C7Y9LACXX_5_7966.sorted.filtered_peak_1951	24	.	172788133	172788876	0	3	1,327,1	0,15,742	2.83014	4.86772	2.47434
chr1	172807718	172807989	C7Y9LACXX_5_7966.sorted.filtered_peak_1952	19	.	172807718	172807989	0	2	1,1	0,270	2.68254	4.34360	1.99612
chr1	172840306	172840653	C7Y9LACXX_5_7966.sorted.filtered_peak_1953	13	.	172840306	172840653	0	2	1,1	0,346	2.50730	3.58558	1.34007
chr1	172852853	172853387	C7Y9LACXX_5_7966.sorted.filtered_peak_1954	19	.	172852853	172853387	0	2	1,327	0,207	2.86081	4.26437	1.91161
chr1	172863976	172864682	C7Y9LACXX_5_7966.sorted.filtered_peak_1955	51	.	172863976	172864682	0	2	1,542	0,164	3.42860	7.68064	5.12295
chr1	172903096	172903427	C7Y9LACXX_5_7966.sorted.filtered_peak_1956	26	.	172903096	172903427	0	1	331	0	3.03456	5.10160	2.67076
chr1	173174927	173175247	C7Y9LACXX_5_7966.sorted.filtered_peak_1957	32	.	173174927	173175247	0	3	1,276,1	0,9,319	2.87612	5.76645	3.29064
chr1	173176083	173176430	C7Y9LACXX_5_7966.sorted.filtered_peak_1958	22	.	173176083	173176430	0	3	1,271,1	0,45,346	2.58749	4.68985	2.29602
chr1	173379877	173380273	C7Y9LACXX_5_7966.sorted.filtered_peak_1959	23	.	173379877	173380273	0	2	1,352	0,44	2.76896	4.77183	2.37494
chr1	173400347	173400602	C7Y9LACXX_5_7966.sorted.filtered_peak_1960	20	.	173400347	173400602	0	2	1,1	0,254	2.72804	4.47285	2.09865
chr1	173445674	173446799	C7Y9LACXX_5_7966.sorted.filtered_peak_1961	100	.	173445674	173446799	0	3	1,1112,1	0,1,1124	3.65163	12.89008	10.07176
chr1	173683642	173684621	C7Y9LACXX_5_7966.sorted.filtered_peak_1962	86	.	173683642	173684621	0	3	1,954,1	0,6,978	3.81842	11.39789	8.68957
chr1	173793159	173794427	C7Y9LACXX_5_7966.sorted.filtered_peak_1963	197	.	173793159	173794427	0	3	1,1085,1	0,57,1267	4.63375	22.82186	19.73685
chr1	173836653	173838113	C7Y9LACXX_5_7966.sorted.filtered_peak_1964	239	.	173836653	173838113	0	3	1,1420,1	0,10,1459	3.64190	27.17477	23.98218
chr1	173855860	173856195	C7Y9LACXX_5_7966.sorted.filtered_peak_1965	21	.	173855860	173856195	0	3	1,253,1	0,6,334	2.89898	4.55350	2.18404
chr1	173990593	173991885	C7Y9LACXX_5_7966.sorted.filtered_peak_1966	62	.	173990593	173991885	0	3	1,1197,1	0,15,1291	3.21744	8.89682	6.27872
chr1	174122501	174122960	C7Y9LACXX_5_7966.sorted.filtered_peak_1967	23	.	174122501	174122960	0	3	1,402,1	0,8,458	2.68704	4.78230	2.39169
chr1	174127987	174129604	C7Y9LACXX_5_7966.sorted.filtered_peak_1968	92	.	174127987	174129604	0	3	1,1614,1	0,1,1616	3.05112	11.98682	9.28795
chr1	174173732	174174424	C7Y9LACXX_5_7966.sorted.filtered_peak_1969	19	.	174173732	174174424	0	2	1,1	0,691	2.77085	4.24162	1.90438
chr1	174768581	174769349	C7Y9LACXX_5_7966.sorted.filtered_peak_1970	57	.	174768581	174769349	0	3	1,724,1	0,42,767	3.38318	8.38310	5.75013
chr1	174933568	174934079	C7Y9LACXX_5_7966.sorted.filtered_peak_1971	65	.	174933568	174934079	0	3	1,501,1	0,9,510	2.75040	9.22418	6.56693
chr1	174937847	174938253	C7Y9LACXX_5_7966.sorted.filtered_peak_1972	62	.	174937847	174938253	0	3	1,399,1	0,6,405	2.62943	8.85272	6.20542
chr1	174968298	174969370	C7Y9LACXX_5_7966.sorted.filtered_peak_1973	367	.	174968298	174969370	0	3	1,1069,1	0,2,1071	4.70083	40.37710	36.78132
chr1	174992238	174993068	C7Y9LACXX_5_7966.sorted.filtered_peak_1974	153	.	174992238	174993068	0	3	1,795,1	0,15,829	4.91299	18.31339	15.38489
chr1	174998832	174999145	C7Y9LACXX_5_7966.sorted.filtered_peak_1975	39	.	174998832	174999145	0	1	313	0	3.40732	6.46073	3.94272
chr1	175115821	175116132	C7Y9LACXX_5_7966.sorted.filtered_peak_1976	15	.	175115821	175116132	0	2	1,1	0,310	2.61050	3.88796	1.59714
chr1	175124068	175124379	C7Y9LACXX_5_7966.sorted.filtered_peak_1977	23	.	175124068	175124379	0	2	1,1	0,310	2.67421	4.74834	2.36355
chr1	175161294	175161616	C7Y9LACXX_5_7966.sorted.filtered_peak_1978	14	.	175161294	175161616	0	2	1,1	0,321	2.10946	3.73947	1.47481
chr1	175161881	175162354	C7Y9LACXX_5_7966.sorted.filtered_peak_1979	28	.	175161881	175162354	0	3	1,443,1	0,7,472	2.41525	5.33456	2.88718
chr1	175178146	175179079	C7Y9LACXX_5_7966.sorted.filtered_peak_1980	107	.	175178146	175179079	0	2	1,920	0,13	4.25040	13.57123	10.73108
chr1	175288732	175288982	C7Y9LACXX_5_7966.sorted.filtered_peak_1981	24	.	175288732	175288982	0	2	1,1	0,249	2.78924	4.90573	2.49008
chr1	175483820	175484123	C7Y9LACXX_5_7966.sorted.filtered_peak_1982	42	.	175483820	175484123	0	3	1,283,1	0,1,302	3.25607	6.78406	4.23277
chr1	175570132	175570557	C7Y9LACXX_5_7966.sorted.filtered_peak_1983	47	.	175570132	175570557	0	3	1,301,1	0,46,424	3.21968	7.26607	4.70622
chr1	176175912	176176998	C7Y9LACXX_5_7966.sorted.filtered_peak_1984	270	.	176175912	176176998	0	3	1,1025,1	0,59,1085	5.08097	30.30504	27.01148
chr1	177352914	177353578	C7Y9LACXX_5_7966.sorted.filtered_peak_1985	38	.	177352914	177353578	0	2	647,1	0,663	3.15777	6.35567	3.84119
chr1	177355423	177355697	C7Y9LACXX_5_7966.sorted.filtered_peak_1986	18	.	177355423	177355697	0	2	1,1	0,273	2.50894	4.19993	1.86447
chr1	178308363	178308758	C7Y9LACXX_5_7966.sorted.filtered_peak_1987	21	.	178308363	178308758	0	1	395	0	2.93228	4.48362	2.11233
chr1	178511433	178512180	C7Y9LACXX_5_7966.sorted.filtered_peak_1988	43	.	178511433	178512180	0	3	1,489,1	0,206,746	3.22606	6.85875	4.33363
chr1	178695428	178695705	C7Y9LACXX_5_7966.sorted.filtered_peak_1989	23	.	178695428	178695705	0	3	1,271,1	0,4,276	2.72748	4.73469	2.33247
chr1	178971911	178972334	C7Y9LACXX_5_7966.sorted.filtered_peak_1990	44	.	178971911	178972334	0	3	1,407,1	0,7,422	3.58981	7.03586	4.49379
chr1	178994727	178995802	C7Y9LACXX_5_7966.sorted.filtered_peak_1991	113	.	178994727	178995802	0	3	1,1072,1	0,2,1074	3.65757	14.15161	11.32674
chr1	179006245	179006500	C7Y9LACXX_5_7966.sorted.filtered_peak_1992	15	.	179006245	179006500	0	2	1,1	0,254	2.60372	3.85390	1.56426
chr1	179007940	179008211	C7Y9LACXX_5_7966.sorted.filtered_peak_1993	12	.	179007940	179008211	0	2	1,1	0,270	2.49493	3.52607	1.29062
chr1	179050691	179051466	C7Y9LACXX_5_7966.sorted.filtered_peak_1994	62	.	179050691	179051466	0	2	1,770	0,5	3.43568	8.88712	6.25988
chr1	179098842	179099148	C7Y9LACXX_5_7966.sorted.filtered_peak_1995	52	.	179098842	179099148	0	2	1,304	0,2	3.93377	7.81956	5.20639
chr1	179198420	179199233	C7Y9LACXX_5_7966.sorted.filtered_peak_1996	27	.	179198420	179199233	0	3	1,371,1	0,215,812	2.82862	5.12616	2.71371
chr1	179262561	179263550	C7Y9LACXX_5_7966.sorted.filtered_peak_1997	115	.	179262561	179263550	0	4	1,614,266,1	0,3,673,988	3.86102	14.27725	11.50377
chr1	179334696	179335455	C7Y9LACXX_5_7966.sorted.filtered_peak_1998	163	.	179334696	179335455	0	2	1,756	0,3	5.17361	19.33564	16.32873
chr1	179678913	179679196	C7Y9LACXX_5_7966.sorted.filtered_peak_1999	20	.	179678913	179679196	0	2	1,1	0,282	2.74881	4.37083	2.02134
chr1	179783710	179784307	C7Y9LACXX_5_7966.sorted.filtered_peak_2000	54	.	179783710	179784307	0	2	1,590	0,7	3.39609	8.06431	5.47399
[truncated: 25,221 more rows]
