# Supplementary material for: Potential impact of celiac disease genetic risk factors on T cell receptor signaling in gluten-specific CD4+ T cells
Source: Sci Rep. 2021 Apr 29;11:9252. doi: 10.1038/s41598-021-86612-5 (PMC8085175; doi:10.1038/s41598-021-86612-5)
Supplement: Supplementary file 1 — Supplementary Information. [file 41598_2021_86612_MOESM1_ESM.zip › data_supplements_manuscript/dhs_and_peakcalling/macs_peaks/C7Y9LACXX_5_7966.sorted.filtered_peaks.xls]

# This file is generated by MACS version 2.2.6
# Command line: callpeak --treatment ./output/C7Y9LACXX_5_7966.sorted.filtered.bam --name C7Y9LACXX_5_7966.sorted.filtered --outdir ./output --format BAM --gsize hs --broad --nomodel --shift -125 --extsize 250 --bdg
# ARGUMENTS LIST:
# name = C7Y9LACXX_5_7966.sorted.filtered
# format = BAM
# ChIP-seq file = ['./output/C7Y9LACXX_5_7966.sorted.filtered.bam']
# control file = None
# effective genome size = 2.70e+09
# band width = 300
# model fold = [5, 50]
# qvalue cutoff for narrow/strong regions = 5.00e-02
# qvalue cutoff for broad/weak regions = 1.00e-01
# The maximum gap between significant sites is assigned as the read length/tag size.
# The minimum length of peaks is assigned as the predicted fragment length "d".
# Larger dataset will be scaled towards smaller dataset.
# Range for calculating regional lambda is: 10000 bps
# Broad region calling is on
# Paired-End mode is off

# tag size is determined as 42 bps
# total tags in treatment: 42259944
# tags after filtering in treatment: 42259944
# maximum duplicate tags at the same position in treatment = 1
# Redundant rate in treatment: 0.00
# Sequencing ends will be shifted towards 5' by 125 bp(s)
# d = 250
chr	start	end	length	pileup	-log10(pvalue)	fold_enrichment	-log10(qvalue)	name
chr1	713850	714379	530	46.23	35.94118	9.61416	32.48590	C7Y9LACXX_5_7966.sorted.filtered_peak_1
chr1	840011	840316	306	25.08	9.01553	3.68481	6.35350	C7Y9LACXX_5_7966.sorted.filtered_peak_2
chr1	894317	895164	848	32.06	9.23064	3.11983	6.61838	C7Y9LACXX_5_7966.sorted.filtered_peak_3
chr1	901674	902689	1016	20.78	4.64228	2.50162	2.25867	C7Y9LACXX_5_7966.sorted.filtered_peak_4
chr1	948554	949203	650	36.81	16.23320	4.68390	13.33994	C7Y9LACXX_5_7966.sorted.filtered_peak_5
chr1	954526	955382	857	48.98	17.66644	4.15426	14.69839	C7Y9LACXX_5_7966.sorted.filtered_peak_6
chr1	968391	968823	433	18.38	5.15935	2.83106	2.72844	C7Y9LACXX_5_7966.sorted.filtered_peak_7
chr1	976055	976411	357	24.67	5.57144	2.60254	3.11153	C7Y9LACXX_5_7966.sorted.filtered_peak_8
chr1	994683	995180	498	32.50	10.03588	3.38664	7.34410	C7Y9LACXX_5_7966.sorted.filtered_peak_9
chr1	999311	999703	393	22.15	4.22508	2.30371	1.88849	C7Y9LACXX_5_7966.sorted.filtered_peak_10
chr1	1004452	1005102	651	34.55	11.82452	3.63683	9.10419	C7Y9LACXX_5_7966.sorted.filtered_peak_11
chr1	1051304	1051989	686	72.63	38.56411	6.22108	35.04898	C7Y9LACXX_5_7966.sorted.filtered_peak_12
chr1	1057337	1057928	592	22.21	5.37319	2.66081	2.93589	C7Y9LACXX_5_7966.sorted.filtered_peak_13
chr1	1092876	1093364	489	18.70	4.83084	2.68806	2.42531	C7Y9LACXX_5_7966.sorted.filtered_peak_14
chr1	1109128	1109403	276	17.33	5.34545	2.97168	2.91241	C7Y9LACXX_5_7966.sorted.filtered_peak_15
chr1	1136561	1137072	512	31.58	8.87259	3.13696	6.23780	C7Y9LACXX_5_7966.sorted.filtered_peak_16
chr1	1143532	1143887	356	26.05	4.54305	2.25737	2.16814	C7Y9LACXX_5_7966.sorted.filtered_peak_17
chr1	1152162	1152651	490	31.87	5.74140	2.36593	3.27199	C7Y9LACXX_5_7966.sorted.filtered_peak_18
chr1	1167037	1167856	820	68.66	27.27256	4.33537	24.11020	C7Y9LACXX_5_7966.sorted.filtered_peak_19
chr1	1186134	1186596	463	15.35	4.98817	2.99990	2.57292	C7Y9LACXX_5_7966.sorted.filtered_peak_20
chr1	1208932	1209710	779	43.83	16.76409	4.13055	13.87830	C7Y9LACXX_5_7966.sorted.filtered_peak_21
chr1	1243215	1244147	933	69.29	20.40032	3.56031	17.37121	C7Y9LACXX_5_7966.sorted.filtered_peak_22
chr1	1259721	1260659	939	49.70	17.63302	3.87581	14.72394	C7Y9LACXX_5_7966.sorted.filtered_peak_23
chr1	1284536	1285285	750	36.50	10.94322	3.41887	8.19692	C7Y9LACXX_5_7966.sorted.filtered_peak_24
chr1	1306753	1307215	463	35.61	5.93694	2.30789	3.44356	C7Y9LACXX_5_7966.sorted.filtered_peak_25
chr1	1310271	1311073	803	63.56	21.36956	3.84465	18.35131	C7Y9LACXX_5_7966.sorted.filtered_peak_26
chr1	1334421	1335315	895	50.58	21.49544	4.47409	18.49682	C7Y9LACXX_5_7966.sorted.filtered_peak_27
chr1	1342395	1343176	782	41.25	18.88131	4.77997	15.93770	C7Y9LACXX_5_7966.sorted.filtered_peak_28
chr1	1406603	1407285	683	30.06	17.58624	5.94512	14.66374	C7Y9LACXX_5_7966.sorted.filtered_peak_29
chr1	1446931	1447646	716	50.00	30.68478	7.07856	27.37833	C7Y9LACXX_5_7966.sorted.filtered_peak_30
chr1	1509716	1510848	1133	41.95	14.12224	3.64600	11.31934	C7Y9LACXX_5_7966.sorted.filtered_peak_31
chr1	1550497	1551483	987	70.26	28.86363	4.78439	25.60855	C7Y9LACXX_5_7966.sorted.filtered_peak_32
chr1	1565221	1566144	924	41.00	14.14071	3.73591	11.32805	C7Y9LACXX_5_7966.sorted.filtered_peak_33
chr1	1590295	1590803	509	57.09	42.88999	10.18784	39.22571	C7Y9LACXX_5_7966.sorted.filtered_peak_34
chr1	1609536	1609915	380	15.85	6.05947	3.43065	3.55876	C7Y9LACXX_5_7966.sorted.filtered_peak_35
chr1	1655587	1656083	497	57.08	41.15481	9.41048	37.54055	C7Y9LACXX_5_7966.sorted.filtered_peak_36
chr1	1677743	1678016	274	22.39	10.86825	4.76173	8.11272	C7Y9LACXX_5_7966.sorted.filtered_peak_37
chr1	1709736	1710669	934	36.98	7.97467	2.65308	5.39409	C7Y9LACXX_5_7966.sorted.filtered_peak_38
chr1	1711648	1712204	557	41.57	10.22125	2.94795	7.53501	C7Y9LACXX_5_7966.sorted.filtered_peak_39
chr1	1821679	1823275	1597	45.20	13.07096	3.10229	10.38355	C7Y9LACXX_5_7966.sorted.filtered_peak_40
chr1	1840201	1840886	686	54.73	26.50879	5.43475	23.32603	C7Y9LACXX_5_7966.sorted.filtered_peak_41
chr1	1850457	1851294	838	73.91	31.61279	4.89556	28.29508	C7Y9LACXX_5_7966.sorted.filtered_peak_42
chr1	1875139	1875533	395	14.60	4.04102	2.63533	1.71867	C7Y9LACXX_5_7966.sorted.filtered_peak_43
chr1	1981404	1981991	588	22.64	6.88980	3.16026	4.33725	C7Y9LACXX_5_7966.sorted.filtered_peak_44
chr1	2064515	2065235	721	68.09	31.34224	5.45768	28.00468	C7Y9LACXX_5_7966.sorted.filtered_peak_45
chr1	2080051	2080710	660	18.34	5.30971	2.88313	2.87832	C7Y9LACXX_5_7966.sorted.filtered_peak_46
chr1	2120789	2121496	708	30.59	9.14909	3.21264	6.53954	C7Y9LACXX_5_7966.sorted.filtered_peak_47
chr1	2126079	2126954	876	59.51	19.37795	3.83878	16.37812	C7Y9LACXX_5_7966.sorted.filtered_peak_48
chr1	2130616	2131056	441	41.34	8.40344	2.64783	5.76316	C7Y9LACXX_5_7966.sorted.filtered_peak_49
chr1	2136115	2137081	967	46.64	15.12753	3.59675	12.28544	C7Y9LACXX_5_7966.sorted.filtered_peak_50
chr1	2158882	2159578	697	81.56	31.37869	4.42982	28.07799	C7Y9LACXX_5_7966.sorted.filtered_peak_51
chr1	2165865	2166207	343	34.65	7.08359	2.58025	4.52696	C7Y9LACXX_5_7966.sorted.filtered_peak_52
chr1	2186864	2187783	920	29.05	9.54924	3.47598	6.88550	C7Y9LACXX_5_7966.sorted.filtered_peak_53
chr1	2221685	2222768	1084	26.20	7.26084	3.01940	4.69676	C7Y9LACXX_5_7966.sorted.filtered_peak_54
chr1	2231850	2233047	1198	40.56	11.94270	3.27821	9.20925	C7Y9LACXX_5_7966.sorted.filtered_peak_55
chr1	2246391	2246851	461	20.98	4.14561	2.32196	1.82198	C7Y9LACXX_5_7966.sorted.filtered_peak_56
chr1	2322629	2323580	952	58.66	25.63197	4.64751	22.52143	C7Y9LACXX_5_7966.sorted.filtered_peak_57
chr1	2343840	2344602	763	60.76	21.32207	3.96735	18.28338	C7Y9LACXX_5_7966.sorted.filtered_peak_58
chr1	2457522	2458437	916	56.05	19.08393	3.96669	16.09468	C7Y9LACXX_5_7966.sorted.filtered_peak_59
chr1	2477474	2478744	1271	49.85	9.20371	2.54580	6.52701	C7Y9LACXX_5_7966.sorted.filtered_peak_60
chr1	2479295	2479911	617	35.30	4.17585	1.94166	1.84451	C7Y9LACXX_5_7966.sorted.filtered_peak_61
chr1	2480169	2480473	305	53.56	13.07044	3.05956	10.25539	C7Y9LACXX_5_7966.sorted.filtered_peak_62
chr1	2486791	2488541	1751	25.70	5.74751	2.57345	3.30164	C7Y9LACXX_5_7966.sorted.filtered_peak_63
chr1	2509769	2510076	308	22.92	8.36012	3.67524	5.71985	C7Y9LACXX_5_7966.sorted.filtered_peak_64
chr1	2517661	2518400	740	83.45	36.02964	5.01526	32.57695	C7Y9LACXX_5_7966.sorted.filtered_peak_65
chr1	2573918	2574901	984	31.73	9.84368	3.29453	7.19320	C7Y9LACXX_5_7966.sorted.filtered_peak_66
chr1	3407793	3408215	423	25.57	10.07571	3.96329	7.38679	C7Y9LACXX_5_7966.sorted.filtered_peak_67
chr1	3418480	3418736	257	24.58	8.91445	3.74821	6.23414	C7Y9LACXX_5_7966.sorted.filtered_peak_68
chr1	3535613	3535940	328	21.66	6.40410	3.06020	3.88053	C7Y9LACXX_5_7966.sorted.filtered_peak_69
chr1	3540899	3541864	966	60.87	27.98518	4.96378	24.79787	C7Y9LACXX_5_7966.sorted.filtered_peak_70
chr1	3566361	3566940	580	30.24	11.27157	3.90224	8.53713	C7Y9LACXX_5_7966.sorted.filtered_peak_71
chr1	3663803	3664138	336	21.68	7.58852	3.47510	5.00274	C7Y9LACXX_5_7966.sorted.filtered_peak_72
chr1	3688826	3689364	539	29.43	7.34993	2.87325	4.77597	C7Y9LACXX_5_7966.sorted.filtered_peak_73
chr1	3712715	3713574	860	36.41	17.88131	4.99249	14.98494	C7Y9LACXX_5_7966.sorted.filtered_peak_74
chr1	3773520	3774359	840	57.81	26.04743	5.01864	22.88916	C7Y9LACXX_5_7966.sorted.filtered_peak_75
chr1	3816613	3818092	1480	75.78	25.46096	3.96396	22.27895	C7Y9LACXX_5_7966.sorted.filtered_peak_76
chr1	4712745	4712994	250	14.18	4.69189	2.96410	2.30666	C7Y9LACXX_5_7966.sorted.filtered_peak_77
chr1	5732459	5732787	329	20.48	4.66155	2.52181	2.27935	C7Y9LACXX_5_7966.sorted.filtered_peak_78
chr1	6052036	6052946	911	62.35	22.11878	4.10895	19.04238	C7Y9LACXX_5_7966.sorted.filtered_peak_79
chr1	6086092	6086631	540	41.34	12.59889	3.49041	9.80612	C7Y9LACXX_5_7966.sorted.filtered_peak_80
chr1	6087990	6088646	657	26.55	4.55459	2.24405	2.17876	C7Y9LACXX_5_7966.sorted.filtered_peak_81
chr1	6097484	6097766	283	18.02	5.47618	2.99044	3.01343	C7Y9LACXX_5_7966.sorted.filtered_peak_82
chr1	6120319	6120614	296	12.77	3.68798	2.60169	1.42031	C7Y9LACXX_5_7966.sorted.filtered_peak_83
chr1	6208728	6209046	319	16.89	4.32214	2.60208	1.97008	C7Y9LACXX_5_7966.sorted.filtered_peak_84
chr1	6259326	6260334	1009	58.38	29.09089	5.33467	25.89554	C7Y9LACXX_5_7966.sorted.filtered_peak_85
chr1	6266110	6266395	286	20.18	4.47282	2.47081	2.11299	C7Y9LACXX_5_7966.sorted.filtered_peak_86
chr1	6295631	6296400	770	46.84	18.14495	4.26255	15.19206	C7Y9LACXX_5_7966.sorted.filtered_peak_87
chr1	6305220	6305641	422	20.51	4.12920	2.34337	1.79678	C7Y9LACXX_5_7966.sorted.filtered_peak_88
chr1	6320011	6320376	366	27.51	9.07843	3.48738	6.41932	C7Y9LACXX_5_7966.sorted.filtered_peak_89
chr1	6408023	6409193	1171	20.37	5.57479	2.83822	3.12333	C7Y9LACXX_5_7966.sorted.filtered_peak_90
chr1	6419025	6419288	264	18.45	5.72487	3.06384	3.23658	C7Y9LACXX_5_7966.sorted.filtered_peak_91
chr1	6419652	6420047	396	16.73	5.05377	2.91163	2.63127	C7Y9LACXX_5_7966.sorted.filtered_peak_92
chr1	6453107	6454200	1094	45.96	19.13713	4.53794	16.16564	C7Y9LACXX_5_7966.sorted.filtered_peak_93
chr1	6519735	6521024	1290	25.13	7.30542	3.03093	4.77907	C7Y9LACXX_5_7966.sorted.filtered_peak_94
chr1	6525854	6526542	689	19.42	3.79809	2.27207	1.52047	C7Y9LACXX_5_7966.sorted.filtered_peak_95
chr1	6535369	6535903	535	16.26	4.43080	2.68145	2.07688	C7Y9LACXX_5_7966.sorted.filtered_peak_96
chr1	6550051	6550652	602	19.27	4.26001	2.43536	1.93096	C7Y9LACXX_5_7966.sorted.filtered_peak_97
chr1	6605315	6606060	746	13.12	4.27886	2.85724	1.93659	C7Y9LACXX_5_7966.sorted.filtered_peak_98
chr1	6614220	6614846	627	31.37	14.81204	4.88431	11.95745	C7Y9LACXX_5_7966.sorted.filtered_peak_99
chr1	6639725	6640314	590	53.00	26.71707	5.79211	23.51369	C7Y9LACXX_5_7966.sorted.filtered_peak_100
chr1	6661074	6661666	593	34.89	5.20085	2.17114	2.76069	C7Y9LACXX_5_7966.sorted.filtered_peak_101
chr1	6662588	6663636	1049	47.33	11.99417	3.00647	9.26286	C7Y9LACXX_5_7966.sorted.filtered_peak_102
chr1	6673068	6674193	1126	52.06	20.89401	4.13340	17.94331	C7Y9LACXX_5_7966.sorted.filtered_peak_103
chr1	6685034	6685522	489	26.91	8.85895	3.44506	6.22416	C7Y9LACXX_5_7966.sorted.filtered_peak_104
chr1	6761537	6762235	699	41.45	21.85037	5.74565	18.79359	C7Y9LACXX_5_7966.sorted.filtered_peak_105
chr1	6844437	6845652	1216	106.17	43.14364	4.85459	39.46114	C7Y9LACXX_5_7966.sorted.filtered_peak_106
chr1	6950010	6950259	250	15.22	4.81796	2.93154	2.41892	C7Y9LACXX_5_7966.sorted.filtered_peak_107
chr1	7482024	7482313	290	13.13	4.19910	2.82348	1.86594	C7Y9LACXX_5_7966.sorted.filtered_peak_108
chr1	7707337	7707651	315	19.16	6.11147	3.15293	3.60061	C7Y9LACXX_5_7966.sorted.filtered_peak_109
chr1	7764540	7764916	377	23.96	7.84426	3.37697	5.24200	C7Y9LACXX_5_7966.sorted.filtered_peak_110
chr1	7830829	7831662	834	34.13	13.62243	4.14491	10.83785	C7Y9LACXX_5_7966.sorted.filtered_peak_111
chr1	7843799	7844462	664	52.28	25.35658	5.54459	22.19557	C7Y9LACXX_5_7966.sorted.filtered_peak_112
chr1	7990797	7991328	532	22.88	8.74528	3.72810	6.13089	C7Y9LACXX_5_7966.sorted.filtered_peak_113
chr1	8000659	8000995	337	18.64	4.89678	2.71359	2.49069	C7Y9LACXX_5_7966.sorted.filtered_peak_114
chr1	8009122	8009594	473	23.52	7.04662	3.13952	4.49260	C7Y9LACXX_5_7966.sorted.filtered_peak_115
chr1	8013807	8014690	884	37.83	15.73382	4.43696	12.85824	C7Y9LACXX_5_7966.sorted.filtered_peak_116
chr1	8021246	8022224	979	60.59	26.95797	4.90261	23.76444	C7Y9LACXX_5_7966.sorted.filtered_peak_117
chr1	8085891	8086661	771	29.79	10.26727	3.60030	7.58713	C7Y9LACXX_5_7966.sorted.filtered_peak_118
chr1	8156803	8157052	250	16.03	4.96729	2.92613	2.55553	C7Y9LACXX_5_7966.sorted.filtered_peak_119
chr1	8157306	8157821	516	18.97	6.78653	3.43252	4.23795	C7Y9LACXX_5_7966.sorted.filtered_peak_120
chr1	8173405	8173654	250	12.90	4.07285	2.78219	1.75369	C7Y9LACXX_5_7966.sorted.filtered_peak_121
chr1	8212697	8213467	771	24.78	8.90349	3.55666	6.29268	C7Y9LACXX_5_7966.sorted.filtered_peak_122
chr1	8229599	8230518	920	22.68	7.43787	3.27138	4.89252	C7Y9LACXX_5_7966.sorted.filtered_peak_123
chr1	8242240	8243006	767	36.17	18.42623	5.38752	15.47413	C7Y9LACXX_5_7966.sorted.filtered_peak_124
chr1	8343148	8343494	347	12.00	3.64955	2.64448	1.37614	C7Y9LACXX_5_7966.sorted.filtered_peak_125
chr1	8487672	8487998	327	29.51	7.79929	2.99231	5.20131	C7Y9LACXX_5_7966.sorted.filtered_peak_126
chr1	8570312	8570617	306	15.13	4.65504	2.87197	2.26690	C7Y9LACXX_5_7966.sorted.filtered_peak_127
chr1	8585614	8586334	721	32.19	11.85600	3.81899	9.12697	C7Y9LACXX_5_7966.sorted.filtered_peak_128
chr1	8621086	8621475	390	21.74	8.28029	3.72872	5.65764	C7Y9LACXX_5_7966.sorted.filtered_peak_129
chr1	8662628	8662877	250	20.39	7.18731	3.45686	4.61497	C7Y9LACXX_5_7966.sorted.filtered_peak_130
chr1	8664195	8664499	305	14.25	4.15758	2.71041	1.83442	C7Y9LACXX_5_7966.sorted.filtered_peak_131
chr1	8689550	8690006	457	14.97	4.50949	2.81474	2.14109	C7Y9LACXX_5_7966.sorted.filtered_peak_132
chr1	8725980	8726232	253	16.85	4.36711	2.62457	2.00865	C7Y9LACXX_5_7966.sorted.filtered_peak_133
chr1	8761202	8761915	714	42.66	17.02319	4.33833	14.11366	C7Y9LACXX_5_7966.sorted.filtered_peak_134
chr1	8772502	8773245	744	16.46	5.60796	3.15884	3.15034	C7Y9LACXX_5_7966.sorted.filtered_peak_135
chr1	8877336	8878430	1095	39.10	12.88416	3.60269	10.10754	C7Y9LACXX_5_7966.sorted.filtered_peak_136
chr1	8908991	8909240	250	14.15	4.87834	3.06311	2.46756	C7Y9LACXX_5_7966.sorted.filtered_peak_137
chr1	8918144	8918559	416	19.77	6.21396	3.14384	3.69632	C7Y9LACXX_5_7966.sorted.filtered_peak_138
chr1	8938056	8939689	1634	54.69	17.82620	3.63381	14.91585	C7Y9LACXX_5_7966.sorted.filtered_peak_139
chr1	8960045	8960322	278	18.20	7.67545	3.90803	5.07018	C7Y9LACXX_5_7966.sorted.filtered_peak_140
chr1	8978278	8978536	259	16.59	6.01850	3.34892	3.51536	C7Y9LACXX_5_7966.sorted.filtered_peak_141
chr1	9006471	9006847	377	14.96	4.03189	2.60282	1.72651	C7Y9LACXX_5_7966.sorted.filtered_peak_142
chr1	9030923	9031338	416	19.84	7.21114	3.51918	4.63970	C7Y9LACXX_5_7966.sorted.filtered_peak_143
chr1	9065185	9065437	253	16.64	5.18658	2.98417	2.74244	C7Y9LACXX_5_7966.sorted.filtered_peak_144
chr1	9118048	9118495	448	12.91	4.10425	2.79546	1.78149	C7Y9LACXX_5_7966.sorted.filtered_peak_145
chr1	9138244	9138651	408	12.43	3.46877	2.51816	1.23980	C7Y9LACXX_5_7966.sorted.filtered_peak_146
chr1	9170801	9171129	329	13.72	4.62076	2.97820	2.23596	C7Y9LACXX_5_7966.sorted.filtered_peak_147
chr1	9188762	9189935	1174	28.25	8.53246	3.26633	5.90135	C7Y9LACXX_5_7966.sorted.filtered_peak_148
chr1	9224036	9224329	294	16.91	5.29904	3.00048	2.85716	C7Y9LACXX_5_7966.sorted.filtered_peak_149
chr1	9241345	9241639	295	20.02	5.61910	2.89744	3.14553	C7Y9LACXX_5_7966.sorted.filtered_peak_150
chr1	9294228	9295314	1087	40.38	13.29629	3.70556	10.47857	C7Y9LACXX_5_7966.sorted.filtered_peak_151
chr1	9335645	9335985	341	15.34	4.47207	2.76225	2.11639	C7Y9LACXX_5_7966.sorted.filtered_peak_152
chr1	9352755	9353517	763	24.70	6.83298	2.93464	4.32710	C7Y9LACXX_5_7966.sorted.filtered_peak_153
chr1	9472741	9473821	1081	17.64	4.49862	2.61888	2.13594	C7Y9LACXX_5_7966.sorted.filtered_peak_154
chr1	9486435	9486838	404	32.33	6.60823	2.55173	4.08701	C7Y9LACXX_5_7966.sorted.filtered_peak_155
chr1	9488677	9489411	735	60.35	26.58695	4.77441	23.43908	C7Y9LACXX_5_7966.sorted.filtered_peak_156
chr1	9551156	9551432	277	14.54	4.97999	3.06314	2.57168	C7Y9LACXX_5_7966.sorted.filtered_peak_157
chr1	9555335	9555592	258	14.21	4.94923	3.09496	2.52076	C7Y9LACXX_5_7966.sorted.filtered_peak_158
chr1	9599197	9600070	874	36.48	17.51443	4.82064	14.62869	C7Y9LACXX_5_7966.sorted.filtered_peak_159
chr1	9648386	9649063	678	48.54	20.68455	4.54473	17.70477	C7Y9LACXX_5_7966.sorted.filtered_peak_160
chr1	9687018	9687605	588	45.39	14.63471	3.64480	11.79008	C7Y9LACXX_5_7966.sorted.filtered_peak_161
chr1	9689268	9690217	950	33.15	7.13560	2.63149	4.59050	C7Y9LACXX_5_7966.sorted.filtered_peak_162
chr1	9711596	9712874	1279	36.64	8.25635	2.72974	5.65857	C7Y9LACXX_5_7966.sorted.filtered_peak_163
chr1	9738637	9738987	351	14.08	4.87037	3.05677	2.46665	C7Y9LACXX_5_7966.sorted.filtered_peak_164
chr1	9749266	9749798	533	28.15	9.51436	3.57585	6.83626	C7Y9LACXX_5_7966.sorted.filtered_peak_165
chr1	9777402	9778174	773	46.12	17.59056	4.15870	14.66816	C7Y9LACXX_5_7966.sorted.filtered_peak_166
chr1	9788648	9789189	542	17.63	4.24916	2.52789	1.90855	C7Y9LACXX_5_7966.sorted.filtered_peak_167
chr1	9844605	9844854	250	13.15	3.42204	2.44965	1.20359	C7Y9LACXX_5_7966.sorted.filtered_peak_168
chr1	9847899	9848202	304	14.75	4.25410	2.71549	1.91336	C7Y9LACXX_5_7966.sorted.filtered_peak_169
chr1	9860000	9860539	540	15.70	5.24770	3.07591	2.81232	C7Y9LACXX_5_7966.sorted.filtered_peak_170
chr1	9883695	9884533	839	34.19	10.23915	3.32264	7.54567	C7Y9LACXX_5_7966.sorted.filtered_peak_171
chr1	9927512	9927908	397	17.05	5.64633	3.13645	3.17480	C7Y9LACXX_5_7966.sorted.filtered_peak_172
chr1	9970074	9971302	1229	81.46	37.60294	5.16411	34.09783	C7Y9LACXX_5_7966.sorted.filtered_peak_173
chr1	10003003	10003827	825	27.44	10.38662	3.77380	7.72720	C7Y9LACXX_5_7966.sorted.filtered_peak_174
chr1	10010435	10010775	341	15.48	5.79367	3.35459	3.30553	C7Y9LACXX_5_7966.sorted.filtered_peak_175
chr1	10092510	10093688	1179	57.99	28.43404	5.16913	25.22650	C7Y9LACXX_5_7966.sorted.filtered_peak_176
chr1	10134417	10134929	513	14.30	5.01901	3.11194	2.59341	C7Y9LACXX_5_7966.sorted.filtered_peak_177
chr1	10270039	10270802	764	46.66	20.02765	4.70346	17.02091	C7Y9LACXX_5_7966.sorted.filtered_peak_178
chr1	10368011	10368489	479	17.53	5.92575	3.20526	3.43640	C7Y9LACXX_5_7966.sorted.filtered_peak_179
chr1	10458538	10459417	880	47.00	21.10837	4.80306	18.09752	C7Y9LACXX_5_7966.sorted.filtered_peak_180
chr1	10490119	10491208	1090	45.82	17.79037	4.18313	14.87937	C7Y9LACXX_5_7966.sorted.filtered_peak_181
chr1	10532244	10532894	651	46.03	18.25173	4.42271	15.28429	C7Y9LACXX_5_7966.sorted.filtered_peak_182
chr1	10534799	10535486	688	35.40	10.57358	3.35554	7.85973	C7Y9LACXX_5_7966.sorted.filtered_peak_183
chr1	10554889	10555643	755	24.38	8.32116	3.50487	5.69515	C7Y9LACXX_5_7966.sorted.filtered_peak_184
chr1	10570752	10571546	795	29.88	8.91411	3.25797	6.27227	C7Y9LACXX_5_7966.sorted.filtered_peak_185
chr1	10585051	10585563	513	21.50	8.09714	3.68299	5.48583	C7Y9LACXX_5_7966.sorted.filtered_peak_186
chr1	10754214	10755195	982	32.41	8.85755	3.06821	6.23287	C7Y9LACXX_5_7966.sorted.filtered_peak_187
chr1	10927079	10927488	410	19.15	6.45554	3.25704	3.94515	C7Y9LACXX_5_7966.sorted.filtered_peak_188
chr1	10977926	10978387	462	14.87	4.73999	2.93254	2.33968	C7Y9LACXX_5_7966.sorted.filtered_peak_189
chr1	11021076	11021359	284	15.34	4.58459	2.81905	2.20567	C7Y9LACXX_5_7966.sorted.filtered_peak_190
chr1	11072017	11073288	1272	50.96	20.41601	4.44225	17.39891	C7Y9LACXX_5_7966.sorted.filtered_peak_191
chr1	11097791	11098046	256	12.76	4.08665	2.80134	1.75086	C7Y9LACXX_5_7966.sorted.filtered_peak_192
chr1	11119617	11120511	895	38.33	12.70838	3.57659	9.95251	C7Y9LACXX_5_7966.sorted.filtered_peak_193
chr1	11159380	11160124	745	35.04	16.13726	4.69594	13.28076	C7Y9LACXX_5_7966.sorted.filtered_peak_194
chr1	11301859	11302110	252	17.64	6.57406	3.47947	4.03723	C7Y9LACXX_5_7966.sorted.filtered_peak_195
chr1	11322414	11323067	654	61.29	35.33790	6.86412	31.90625	C7Y9LACXX_5_7966.sorted.filtered_peak_196
chr1	11332701	11333878	1178	39.22	15.59769	4.12253	12.77268	C7Y9LACXX_5_7966.sorted.filtered_peak_197
chr1	11341009	11341409	401	13.98	4.08986	2.70304	1.77189	C7Y9LACXX_5_7966.sorted.filtered_peak_198
chr1	11380239	11380621	383	14.56	5.18016	3.16616	2.73633	C7Y9LACXX_5_7966.sorted.filtered_peak_199
chr1	11538732	11539318	587	17.36	5.13486	2.89522	2.70681	C7Y9LACXX_5_7966.sorted.filtered_peak_200
chr1	11594760	11595017	258	15.09	5.14043	3.09562	2.70559	C7Y9LACXX_5_7966.sorted.filtered_peak_201
chr1	11714704	11714953	250	16.50	3.98362	2.49088	1.66925	C7Y9LACXX_5_7966.sorted.filtered_peak_202
chr1	11724134	11725020	887	21.36	7.07498	3.30597	4.52077	C7Y9LACXX_5_7966.sorted.filtered_peak_203
chr1	11740853	11741707	855	34.70	12.76257	3.88124	9.99574	C7Y9LACXX_5_7966.sorted.filtered_peak_204
chr1	11753032	11753514	483	15.90	5.10715	2.98894	2.69568	C7Y9LACXX_5_7966.sorted.filtered_peak_205
chr1	11779318	11780241	924	21.12	7.67795	3.56031	5.08461	C7Y9LACXX_5_7966.sorted.filtered_peak_206
chr1	11795945	11796245	301	23.39	5.84937	2.75687	3.37061	C7Y9LACXX_5_7966.sorted.filtered_peak_207
chr1	11796511	11796903	393	22.32	5.21002	2.60609	2.78220	C7Y9LACXX_5_7966.sorted.filtered_peak_208
chr1	11865633	11866632	1000	69.57	28.07715	4.61377	24.84173	C7Y9LACXX_5_7966.sorted.filtered_peak_209
chr1	11967760	11969266	1507	50.25	12.89182	3.17804	10.06867	C7Y9LACXX_5_7966.sorted.filtered_peak_210
chr1	11969580	11969950	371	38.60	6.66687	2.38305	4.12131	C7Y9LACXX_5_7966.sorted.filtered_peak_211
chr1	11986301	11986800	500	41.12	22.81777	6.17633	19.72271	C7Y9LACXX_5_7966.sorted.filtered_peak_212
chr1	11994317	11995103	787	24.35	8.97604	3.64605	6.35502	C7Y9LACXX_5_7966.sorted.filtered_peak_213
chr1	12039897	12040824	928	53.91	24.46270	4.85705	21.37235	C7Y9LACXX_5_7966.sorted.filtered_peak_214
chr1	12079174	12079915	742	53.39	25.74848	5.22122	22.62933	C7Y9LACXX_5_7966.sorted.filtered_peak_215
chr1	12107356	12108008	653	28.90	10.13052	3.69275	7.43074	C7Y9LACXX_5_7966.sorted.filtered_peak_216
chr1	12125974	12126264	291	23.58	5.75360	2.71219	3.28399	C7Y9LACXX_5_7966.sorted.filtered_peak_217
chr1	12128520	12128826	307	21.49	4.87275	2.54629	2.46372	C7Y9LACXX_5_7966.sorted.filtered_peak_218
chr1	12147711	12148349	639	26.10	9.11938	3.64476	6.44765	C7Y9LACXX_5_7966.sorted.filtered_peak_219
chr1	12148577	12148890	314	17.78	4.13334	2.47495	1.80691	C7Y9LACXX_5_7966.sorted.filtered_peak_220
chr1	12178679	12178934	256	15.38	5.22768	3.10143	2.79042	C7Y9LACXX_5_7966.sorted.filtered_peak_221
chr1	12184990	12185352	363	14.05	3.71173	2.52297	1.44242	C7Y9LACXX_5_7966.sorted.filtered_peak_222
chr1	12193044	12193414	371	16.16	5.27294	3.06039	2.82515	C7Y9LACXX_5_7966.sorted.filtered_peak_223
chr1	12210466	12211182	717	29.02	7.43983	2.91373	4.86114	C7Y9LACXX_5_7966.sorted.filtered_peak_224
chr1	12221869	12222216	348	33.09	9.62138	3.24494	6.94873	C7Y9LACXX_5_7966.sorted.filtered_peak_225
chr1	12226863	12227112	250	26.56	5.21166	2.43185	2.76416	C7Y9LACXX_5_7966.sorted.filtered_peak_226
chr1	12233542	12234192	651	47.08	15.80834	3.68407	12.96527	C7Y9LACXX_5_7966.sorted.filtered_peak_227
chr1	12237991	12238392	402	25.88	4.53658	2.26609	2.15393	C7Y9LACXX_5_7966.sorted.filtered_peak_228
chr1	12239152	12239420	269	18.81	3.83577	2.31354	1.55204	C7Y9LACXX_5_7966.sorted.filtered_peak_229
chr1	12268925	12269193	269	19.41	5.49118	2.89579	3.02426	C7Y9LACXX_5_7966.sorted.filtered_peak_230
chr1	12289863	12290289	427	22.43	8.46167	3.71661	5.83872	C7Y9LACXX_5_7966.sorted.filtered_peak_231
chr1	12326205	12326569	365	13.75	4.47862	2.88569	2.13324	C7Y9LACXX_5_7966.sorted.filtered_peak_232
chr1	12405452	12406004	553	16.36	4.55444	2.73182	2.17886	C7Y9LACXX_5_7966.sorted.filtered_peak_233
chr1	12445150	12445519	370	14.84	4.79215	2.94676	2.39846	C7Y9LACXX_5_7966.sorted.filtered_peak_234
chr1	12467505	12467861	357	14.20	4.36146	2.80987	2.00423	C7Y9LACXX_5_7966.sorted.filtered_peak_235
chr1	12494305	12494628	324	24.44	6.34510	2.84895	3.83380	C7Y9LACXX_5_7966.sorted.filtered_peak_236
chr1	12495842	12496118	277	23.38	5.53282	2.66439	3.06763	C7Y9LACXX_5_7966.sorted.filtered_peak_237
chr1	12498525	12498833	309	18.78	3.64805	2.24708	1.38952	C7Y9LACXX_5_7966.sorted.filtered_peak_238
chr1	12509377	12509937	561	24.55	7.78068	3.27043	5.20325	C7Y9LACXX_5_7966.sorted.filtered_peak_239
chr1	12532883	12533525	643	19.28	4.40163	2.48211	2.05806	C7Y9LACXX_5_7966.sorted.filtered_peak_240
chr1	12570719	12571208	490	23.96	8.63312	3.66862	5.98195	C7Y9LACXX_5_7966.sorted.filtered_peak_241
chr1	12656041	12656307	267	15.35	4.28282	2.69041	1.93782	C7Y9LACXX_5_7966.sorted.filtered_peak_242
chr1	12664264	12664729	466	28.90	11.55140	4.11611	8.80517	C7Y9LACXX_5_7966.sorted.filtered_peak_243
chr1	12677929	12678685	757	33.88	7.07441	2.60705	4.51671	C7Y9LACXX_5_7966.sorted.filtered_peak_244
chr1	12679000	12679365	366	27.34	4.22597	2.13281	1.88388	C7Y9LACXX_5_7966.sorted.filtered_peak_245
chr1	12680349	12680636	288	27.16	4.29150	2.15646	1.93694	C7Y9LACXX_5_7966.sorted.filtered_peak_246
chr1	13992185	13992680	496	12.15	3.53297	2.57285	1.29745	C7Y9LACXX_5_7966.sorted.filtered_peak_247
chr1	14026539	14026926	388	23.40	5.49077	2.65188	3.02759	C7Y9LACXX_5_7966.sorted.filtered_peak_248
chr1	14029292	14029567	276	20.66	4.19702	2.35970	1.85738	C7Y9LACXX_5_7966.sorted.filtered_peak_249
chr1	14057094	14057871	778	34.16	11.35337	3.63383	8.60933	C7Y9LACXX_5_7966.sorted.filtered_peak_250
chr1	14075392	14076269	878	42.60	16.55832	4.10137	13.69100	C7Y9LACXX_5_7966.sorted.filtered_peak_251
chr1	15455045	15455339	295	16.05	5.37824	3.12166	2.91974	C7Y9LACXX_5_7966.sorted.filtered_peak_252
chr1	15575522	15576040	519	19.65	4.63002	2.55430	2.25025	C7Y9LACXX_5_7966.sorted.filtered_peak_253
chr1	15650039	15650363	325	16.86	5.43584	3.05679	2.98533	C7Y9LACXX_5_7966.sorted.filtered_peak_254
chr1	15672391	15672756	366	21.99	7.01156	3.22283	4.46514	C7Y9LACXX_5_7966.sorted.filtered_peak_255
chr1	15735761	15736556	796	41.58	11.70672	3.27306	8.95162	C7Y9LACXX_5_7966.sorted.filtered_peak_256
chr1	15738485	15738930	446	30.66	4.92429	2.21509	2.51377	C7Y9LACXX_5_7966.sorted.filtered_peak_257
chr1	15743726	15744398	673	21.28	4.95672	2.58211	2.54537	C7Y9LACXX_5_7966.sorted.filtered_peak_258
chr1	15850670	15851823	1154	111.60	36.02843	4.06741	32.56524	C7Y9LACXX_5_7966.sorted.filtered_peak_259
chr1	15852958	15853482	525	92.13	24.41427	3.32224	21.28488	C7Y9LACXX_5_7966.sorted.filtered_peak_260
chr1	15905595	15906291	697	14.30	5.03470	3.11477	2.60885	C7Y9LACXX_5_7966.sorted.filtered_peak_261
chr1	15929811	15930533	723	29.43	14.43711	4.93686	11.60875	C7Y9LACXX_5_7966.sorted.filtered_peak_262
chr1	15943340	15944449	1110	47.14	19.08299	4.24421	16.15425	C7Y9LACXX_5_7966.sorted.filtered_peak_263
chr1	16010629	16011288	660	14.23	3.89564	2.59337	1.59843	C7Y9LACXX_5_7966.sorted.filtered_peak_264
chr1	16023641	16024065	425	12.51	3.94450	2.75086	1.62738	C7Y9LACXX_5_7966.sorted.filtered_peak_265
chr1	16142018	16142398	381	16.31	6.34076	3.52362	3.81456	C7Y9LACXX_5_7966.sorted.filtered_peak_266
chr1	16160754	16162918	2165	70.23	16.74997	3.05813	13.81655	C7Y9LACXX_5_7966.sorted.filtered_peak_267
chr1	16173672	16175215	1544	52.95	17.62026	3.47547	14.77388	C7Y9LACXX_5_7966.sorted.filtered_peak_268
chr1	16275957	16276518	562	24.74	5.75130	2.66205	3.26965	C7Y9LACXX_5_7966.sorted.filtered_peak_269
chr1	16285355	16285613	259	14.89	4.48343	2.81427	2.11168	C7Y9LACXX_5_7966.sorted.filtered_peak_270
chr1	16292310	16293243	934	18.49	5.05244	2.76796	2.64745	C7Y9LACXX_5_7966.sorted.filtered_peak_271
chr1	16301820	16303063	1244	37.43	16.85975	4.62318	13.99186	C7Y9LACXX_5_7966.sorted.filtered_peak_272
chr1	16405595	16405844	250	14.93	3.69275	2.45840	1.42466	C7Y9LACXX_5_7966.sorted.filtered_peak_273
chr1	16532889	16533759	871	55.48	20.68673	4.31535	17.63849	C7Y9LACXX_5_7966.sorted.filtered_peak_274
chr1	16543567	16544383	817	42.60	16.84145	4.17829	13.96536	C7Y9LACXX_5_7966.sorted.filtered_peak_275
chr1	16562869	16563984	1116	31.57	11.46955	3.59078	8.81828	C7Y9LACXX_5_7966.sorted.filtered_peak_276
chr1	16678479	16679563	1085	41.94	16.55264	4.31413	13.64604	C7Y9LACXX_5_7966.sorted.filtered_peak_277
chr1	16693356	16694662	1307	78.98	32.33731	4.78012	28.97071	C7Y9LACXX_5_7966.sorted.filtered_peak_278
chr1	16713417	16713907	491	16.85	4.22822	2.56615	1.88847	C7Y9LACXX_5_7966.sorted.filtered_peak_279
chr1	16747102	16747540	439	21.71	9.35354	4.16619	6.67852	C7Y9LACXX_5_7966.sorted.filtered_peak_280
chr1	16766908	16767992	1085	32.38	11.68343	3.84426	8.92095	C7Y9LACXX_5_7966.sorted.filtered_peak_281
chr1	16825399	16826302	904	22.42	10.49300	4.49450	7.77906	C7Y9LACXX_5_7966.sorted.filtered_peak_282
chr1	16840034	16841084	1051	28.36	14.11006	4.89983	11.29772	C7Y9LACXX_5_7966.sorted.filtered_peak_283
chr1	16939717	16940543	827	49.63	15.47856	3.63040	12.59085	C7Y9LACXX_5_7966.sorted.filtered_peak_284
chr1	16963336	16963590	255	19.20	6.03559	3.10998	3.53706	C7Y9LACXX_5_7966.sorted.filtered_peak_285
chr1	16970714	16971428	715	37.42	20.00205	5.55021	17.03491	C7Y9LACXX_5_7966.sorted.filtered_peak_286
chr1	17033244	17033508	265	20.05	4.28595	2.41280	1.94504	C7Y9LACXX_5_7966.sorted.filtered_peak_287
chr1	17036279	17036667	389	28.74	9.33864	3.50228	6.65425	C7Y9LACXX_5_7966.sorted.filtered_peak_288
chr1	17053870	17054360	491	19.73	6.36353	3.19364	3.84401	C7Y9LACXX_5_7966.sorted.filtered_peak_289
chr1	17222588	17223445	858	23.37	8.69462	3.66596	6.07692	C7Y9LACXX_5_7966.sorted.filtered_peak_290
chr1	17230825	17231953	1129	62.41	23.38498	4.15396	20.31128	C7Y9LACXX_5_7966.sorted.filtered_peak_291
chr1	17240074	17240960	887	41.89	20.74895	5.19330	17.76113	C7Y9LACXX_5_7966.sorted.filtered_peak_292
chr1	17278134	17278459	326	20.14	9.15893	4.30270	6.48541	C7Y9LACXX_5_7966.sorted.filtered_peak_293
chr1	17337967	17338654	688	24.90	8.84564	3.56934	6.22642	C7Y9LACXX_5_7966.sorted.filtered_peak_294
chr1	17380206	17380933	728	70.96	35.70903	5.84892	32.26419	C7Y9LACXX_5_7966.sorted.filtered_peak_295
chr1	17452287	17452536	250	13.07	4.18377	2.82143	1.85196	C7Y9LACXX_5_7966.sorted.filtered_peak_296
chr1	17563588	17563856	269	14.88	3.91530	2.55886	1.62118	C7Y9LACXX_5_7966.sorted.filtered_peak_297
chr1	17746391	17746640	250	16.88	5.86502	3.25588	3.37043	C7Y9LACXX_5_7966.sorted.filtered_peak_298
chr1	17763878	17764866	989	38.38	8.20298	2.64025	5.62448	C7Y9LACXX_5_7966.sorted.filtered_peak_299
chr1	17766074	17766466	393	41.67	10.26979	2.98728	7.56100	C7Y9LACXX_5_7966.sorted.filtered_peak_300
chr1	17820840	17821262	423	14.68	5.25596	3.19173	2.80439	C7Y9LACXX_5_7966.sorted.filtered_peak_301
chr1	19228812	19229636	825	44.63	17.52106	4.36957	14.57004	C7Y9LACXX_5_7966.sorted.filtered_peak_302
chr1	19253076	19254484	1409	25.81	6.59086	2.80407	4.09242	C7Y9LACXX_5_7966.sorted.filtered_peak_303
chr1	19278393	19278823	431	36.00	6.22948	2.36108	3.71573	C7Y9LACXX_5_7966.sorted.filtered_peak_304
chr1	19282793	19283591	799	55.07	18.47889	3.69775	15.56911	C7Y9LACXX_5_7966.sorted.filtered_peak_305
chr1	19337288	19338096	809	20.47	6.48395	3.14039	3.98095	C7Y9LACXX_5_7966.sorted.filtered_peak_306
chr1	19400745	19401330	586	21.82	6.70164	3.12323	4.17800	C7Y9LACXX_5_7966.sorted.filtered_peak_307
chr1	19536286	19537223	938	54.12	22.29177	4.57023	19.22408	C7Y9LACXX_5_7966.sorted.filtered_peak_308
chr1	19577843	19578451	609	42.57	19.10186	5.02281	16.09385	C7Y9LACXX_5_7966.sorted.filtered_peak_309
chr1	19638268	19639014	747	44.71	18.82903	4.58551	15.85775	C7Y9LACXX_5_7966.sorted.filtered_peak_310
chr1	19668076	19668518	443	16.08	4.01057	2.52499	1.70224	C7Y9LACXX_5_7966.sorted.filtered_peak_311
chr1	19717275	19718347	1073	35.42	11.88995	3.61588	9.15098	C7Y9LACXX_5_7966.sorted.filtered_peak_312
chr1	19789666	19790125	460	36.25	13.51807	4.06368	10.68968	C7Y9LACXX_5_7966.sorted.filtered_peak_313
chr1	19794948	19795201	254	20.68	5.08739	2.66035	2.65821	C7Y9LACXX_5_7966.sorted.filtered_peak_314
chr1	19803276	19804158	883	20.13	4.74785	2.56291	2.36628	C7Y9LACXX_5_7966.sorted.filtered_peak_315
chr1	19804538	19804850	313	20.92	4.73612	2.53229	2.33536	C7Y9LACXX_5_7966.sorted.filtered_peak_316
chr1	19811715	19812654	940	54.90	20.11036	4.13095	17.11920	C7Y9LACXX_5_7966.sorted.filtered_peak_317
chr1	19822165	19822643	479	14.19	3.94572	2.61652	1.64779	C7Y9LACXX_5_7966.sorted.filtered_peak_318
chr1	19908718	19909230	513	13.39	4.43065	2.91654	2.06047	C7Y9LACXX_5_7966.sorted.filtered_peak_319
chr1	19923018	19924401	1384	37.83	12.46163	3.56136	9.69691	C7Y9LACXX_5_7966.sorted.filtered_peak_320
chr1	19933291	19933741	451	17.82	6.13718	3.25797	3.64065	C7Y9LACXX_5_7966.sorted.filtered_peak_321
chr1	19970599	19970910	312	19.87	5.49107	2.86430	3.02377	C7Y9LACXX_5_7966.sorted.filtered_peak_322
chr1	19977677	19977926	250	19.40	5.08351	2.72933	2.66785	C7Y9LACXX_5_7966.sorted.filtered_peak_323
chr1	19986267	19986527	261	17.13	4.64662	2.71759	2.26230	C7Y9LACXX_5_7966.sorted.filtered_peak_324
chr1	20014663	20015352	690	14.64	4.26920	2.73295	1.92579	C7Y9LACXX_5_7966.sorted.filtered_peak_325
chr1	20042062	20042412	351	14.73	5.30422	3.20266	2.85319	C7Y9LACXX_5_7966.sorted.filtered_peak_326
chr1	20078712	20078961	250	13.94	4.11838	2.72024	1.79514	C7Y9LACXX_5_7966.sorted.filtered_peak_327
chr1	20126090	20126949	860	19.25	5.99759	3.05805	3.52651	C7Y9LACXX_5_7966.sorted.filtered_peak_328
chr1	20208590	20209401	812	38.52	16.04321	4.36311	13.17617	C7Y9LACXX_5_7966.sorted.filtered_peak_329
chr1	20244490	20244767	278	16.97	5.45127	3.06439	2.98963	C7Y9LACXX_5_7966.sorted.filtered_peak_330
chr1	20478682	20479224	543	15.32	4.87127	2.95098	2.46547	C7Y9LACXX_5_7966.sorted.filtered_peak_331
chr1	20511808	20512232	425	21.11	5.36473	2.73886	2.90808	C7Y9LACXX_5_7966.sorted.filtered_peak_332
chr1	20512538	20513096	559	18.35	4.17922	2.45737	1.85675	C7Y9LACXX_5_7966.sorted.filtered_peak_333
chr1	20539270	20539633	364	17.56	5.60113	3.06411	3.14222	C7Y9LACXX_5_7966.sorted.filtered_peak_334
chr1	20575659	20575977	319	14.70	4.26472	2.72385	1.92384	C7Y9LACXX_5_7966.sorted.filtered_peak_335
chr1	20820266	20820649	384	21.60	6.97651	3.26774	4.41810	C7Y9LACXX_5_7966.sorted.filtered_peak_336
chr1	20834155	20835036	882	33.26	13.55102	4.21450	10.75969	C7Y9LACXX_5_7966.sorted.filtered_peak_337
chr1	20959610	20960737	1128	23.34	8.02343	3.44258	5.43233	C7Y9LACXX_5_7966.sorted.filtered_peak_338
chr1	20966614	20966933	320	13.71	4.16537	2.76028	1.82673	C7Y9LACXX_5_7966.sorted.filtered_peak_339
chr1	20987489	20988466	978	41.40	17.53674	4.41403	14.64826	C7Y9LACXX_5_7966.sorted.filtered_peak_340
chr1	21022955	21023573	619	18.73	5.93809	3.12705	3.43255	C7Y9LACXX_5_7966.sorted.filtered_peak_341
chr1	21059442	21060009	568	20.47	5.75526	2.90765	3.28110	C7Y9LACXX_5_7966.sorted.filtered_peak_342
chr1	21112647	21114250	1604	70.22	24.65314	3.98703	21.54942	C7Y9LACXX_5_7966.sorted.filtered_peak_343
chr1	21318882	21319274	393	14.99	3.69937	2.45764	1.43279	C7Y9LACXX_5_7966.sorted.filtered_peak_344
chr1	21348759	21349478	720	23.85	9.97550	4.16688	7.27294	C7Y9LACXX_5_7966.sorted.filtered_peak_345
chr1	21503015	21503886	872	49.15	19.97955	4.45433	16.97924	C7Y9LACXX_5_7966.sorted.filtered_peak_346
chr1	21620487	21621479	993	30.55	6.94412	2.66617	4.42724	C7Y9LACXX_5_7966.sorted.filtered_peak_347
chr1	21650954	21651446	493	18.66	4.60138	2.59465	2.23014	C7Y9LACXX_5_7966.sorted.filtered_peak_348
chr1	21660468	21661366	899	27.22	8.59350	3.33201	5.97504	C7Y9LACXX_5_7966.sorted.filtered_peak_349
chr1	21671667	21672301	635	32.27	10.82694	3.60098	8.11027	C7Y9LACXX_5_7966.sorted.filtered_peak_350
chr1	21766257	21766948	692	26.33	12.63488	4.74072	9.86140	C7Y9LACXX_5_7966.sorted.filtered_peak_351
chr1	22100041	22100408	368	16.64	4.83980	2.82061	2.44816	C7Y9LACXX_5_7966.sorted.filtered_peak_352
chr1	22108659	22110319	1661	60.55	21.96338	4.06806	18.92748	C7Y9LACXX_5_7966.sorted.filtered_peak_353
chr1	22145065	22145370	306	14.56	4.04418	2.63456	1.72916	C7Y9LACXX_5_7966.sorted.filtered_peak_354
chr1	22263811	22264242	432	19.09	5.36929	2.85062	2.93400	C7Y9LACXX_5_7966.sorted.filtered_peak_355
chr1	22283566	22284123	558	14.47	4.43457	2.82681	2.06850	C7Y9LACXX_5_7966.sorted.filtered_peak_356
chr1	22345625	22345962	338	13.39	4.46578	2.92919	2.09172	C7Y9LACXX_5_7966.sorted.filtered_peak_357
chr1	22351489	22352798	1310	39.90	12.99057	3.67709	10.18208	C7Y9LACXX_5_7966.sorted.filtered_peak_358
chr1	22366146	22366888	743	43.05	22.49684	5.69436	19.43047	C7Y9LACXX_5_7966.sorted.filtered_peak_359
chr1	22378933	22380135	1203	37.27	12.43950	3.62567	9.66660	C7Y9LACXX_5_7966.sorted.filtered_peak_360
chr1	22416110	22416608	499	16.37	4.88879	2.86358	2.49318	C7Y9LACXX_5_7966.sorted.filtered_peak_361
chr1	22778109	22779171	1063	39.14	14.88992	4.04571	12.05857	C7Y9LACXX_5_7966.sorted.filtered_peak_362
chr1	23345551	23346337	787	40.39	18.53177	4.87300	15.57879	C7Y9LACXX_5_7966.sorted.filtered_peak_363
chr1	23426842	23427203	362	24.42	7.47347	3.21846	4.88849	C7Y9LACXX_5_7966.sorted.filtered_peak_364
chr1	23445140	23445665	526	15.45	4.12574	2.61009	1.80358	C7Y9LACXX_5_7966.sorted.filtered_peak_365
chr1	23494906	23495622	717	30.56	12.04377	4.09758	9.27952	C7Y9LACXX_5_7966.sorted.filtered_peak_366
chr1	23504195	23504513	319	14.45	4.62261	2.90891	2.23946	C7Y9LACXX_5_7966.sorted.filtered_peak_367
chr1	23510589	23510957	369	12.39	3.59594	2.58502	1.34863	C7Y9LACXX_5_7966.sorted.filtered_peak_368
chr1	23670494	23671459	966	56.55	20.67465	4.08607	17.65286	C7Y9LACXX_5_7966.sorted.filtered_peak_369
chr1	23694488	23695654	1167	68.43	28.32487	4.79571	25.08175	C7Y9LACXX_5_7966.sorted.filtered_peak_370
chr1	23730382	23730842	461	18.10	6.32727	3.31886	3.81273	C7Y9LACXX_5_7966.sorted.filtered_peak_371
chr1	23749697	23749975	279	16.13	4.39128	2.67290	2.04246	C7Y9LACXX_5_7966.sorted.filtered_peak_372
chr1	23810559	23811305	747	30.11	11.52019	3.94990	8.79604	C7Y9LACXX_5_7966.sorted.filtered_peak_373
chr1	23823574	23823843	270	14.09	4.88033	3.07124	2.46030	C7Y9LACXX_5_7966.sorted.filtered_peak_374
chr1	23854655	23855172	518	27.75	5.92143	2.55220	3.45117	C7Y9LACXX_5_7966.sorted.filtered_peak_375
chr1	23857460	23858081	622	29.26	7.21931	2.82057	4.67248	C7Y9LACXX_5_7966.sorted.filtered_peak_376
chr1	23866163	23866754	592	29.40	13.77593	4.81981	10.95084	C7Y9LACXX_5_7966.sorted.filtered_peak_377
chr1	23880986	23881817	832	36.23	10.15115	3.14051	7.48972	C7Y9LACXX_5_7966.sorted.filtered_peak_378
chr1	23885679	23886240	562	30.15	6.20077	2.51199	3.72503	C7Y9LACXX_5_7966.sorted.filtered_peak_379
chr1	23934679	23934936	258	14.08	4.31377	2.79587	1.96429	C7Y9LACXX_5_7966.sorted.filtered_peak_380
chr1	23939868	23940250	383	14.93	3.87862	2.54091	1.58625	C7Y9LACXX_5_7966.sorted.filtered_peak_381
chr1	23946048	23946549	502	20.51	6.40452	3.13636	3.88828	C7Y9LACXX_5_7966.sorted.filtered_peak_382
chr1	23961465	23961958	494	15.36	4.30151	2.69777	1.95391	C7Y9LACXX_5_7966.sorted.filtered_peak_383
chr1	23963995	23964262	268	17.35	5.23991	2.93559	2.80575	C7Y9LACXX_5_7966.sorted.filtered_peak_384
chr1	24018004	24018801	798	29.17	11.80763	4.12723	9.06389	C7Y9LACXX_5_7966.sorted.filtered_peak_385
chr1	24046971	24047220	250	14.13	4.74860	3.00206	2.34986	C7Y9LACXX_5_7966.sorted.filtered_peak_386
chr1	24069205	24070532	1328	23.32	7.28285	3.10635	4.78220	C7Y9LACXX_5_7966.sorted.filtered_peak_387
chr1	24098662	24098954	293	18.37	7.62587	3.87893	5.01966	C7Y9LACXX_5_7966.sorted.filtered_peak_388
chr1	24104580	24105360	781	28.22	10.49127	3.85819	7.78019	C7Y9LACXX_5_7966.sorted.filtered_peak_389
chr1	24117296	24117750	455	23.76	7.61787	3.30657	5.03388	C7Y9LACXX_5_7966.sorted.filtered_peak_390
chr1	24127004	24127611	608	53.24	22.12598	4.63502	19.06813	C7Y9LACXX_5_7966.sorted.filtered_peak_391
chr1	24151737	24152177	441	29.82	14.44479	5.01362	11.58818	C7Y9LACXX_5_7966.sorted.filtered_peak_392
chr1	24164965	24165219	255	15.75	5.93804	3.40995	3.42951	C7Y9LACXX_5_7966.sorted.filtered_peak_393
chr1	24194459	24195072	614	34.75	17.07391	5.12884	14.16232	C7Y9LACXX_5_7966.sorted.filtered_peak_394
chr1	24285400	24287060	1661	46.96	16.36492	3.83293	13.49570	C7Y9LACXX_5_7966.sorted.filtered_peak_395
chr1	24306437	24307486	1050	58.03	22.54129	4.19685	19.50690	C7Y9LACXX_5_7966.sorted.filtered_peak_396
chr1	24397357	24397606	250	15.37	5.65535	3.31745	3.17066	C7Y9LACXX_5_7966.sorted.filtered_peak_397
chr1	24477045	24477304	260	18.12	6.00743	3.19599	3.50785	C7Y9LACXX_5_7966.sorted.filtered_peak_398
chr1	24513698	24514258	561	16.12	3.69197	2.39309	1.42592	C7Y9LACXX_5_7966.sorted.filtered_peak_399
chr1	24525971	24526224	254	16.18	5.17165	3.01795	2.72850	C7Y9LACXX_5_7966.sorted.filtered_peak_400
chr1	24603932	24604440	509	13.69	4.65389	2.99091	2.26233	C7Y9LACXX_5_7966.sorted.filtered_peak_401
chr1	24648202	24649265	1064	23.31	4.96690	2.48837	2.54991	C7Y9LACXX_5_7966.sorted.filtered_peak_402
chr1	24718490	24719084	595	22.43	6.72130	3.06394	4.21608	C7Y9LACXX_5_7966.sorted.filtered_peak_403
chr1	24740059	24740457	399	31.97	7.30100	2.73605	4.73535	C7Y9LACXX_5_7966.sorted.filtered_peak_404
chr1	24741917	24742525	609	50.84	19.35079	4.18551	16.38347	C7Y9LACXX_5_7966.sorted.filtered_peak_405
chr1	24743043	24743556	514	27.16	4.84759	2.30077	2.44576	C7Y9LACXX_5_7966.sorted.filtered_peak_406
chr1	24808502	24808751	250	15.82	4.76451	2.85490	2.37100	C7Y9LACXX_5_7966.sorted.filtered_peak_407
chr1	24827837	24828166	330	26.08	4.17672	2.15420	1.84427	C7Y9LACXX_5_7966.sorted.filtered_peak_408
chr1	24828563	24829885	1323	38.18	9.51252	2.98512	6.83059	C7Y9LACXX_5_7966.sorted.filtered_peak_409
chr1	24861454	24861966	513	27.39	7.82675	3.11675	5.22993	C7Y9LACXX_5_7966.sorted.filtered_peak_410
chr1	24862950	24863425	476	39.49	15.15329	4.17368	12.29040	C7Y9LACXX_5_7966.sorted.filtered_peak_411
chr1	24969105	24970131	1027	85.15	38.76086	5.11412	35.25538	C7Y9LACXX_5_7966.sorted.filtered_peak_412
chr1	25054091	25054340	250	12.99	4.00057	2.73536	1.69578	C7Y9LACXX_5_7966.sorted.filtered_peak_413
chr1	25071324	25072277	954	66.58	30.69567	5.07331	27.40558	C7Y9LACXX_5_7966.sorted.filtered_peak_414
chr1	25174368	25175378	1011	44.31	18.46889	4.57277	15.51239	C7Y9LACXX_5_7966.sorted.filtered_peak_415
chr1	25237551	25238183	633	23.71	6.07782	2.80431	3.58501	C7Y9LACXX_5_7966.sorted.filtered_peak_416
chr1	25251595	25251993	399	34.32	7.19707	2.61929	4.63430	C7Y9LACXX_5_7966.sorted.filtered_peak_417
chr1	25256671	25257214	544	47.82	13.59979	3.37100	10.76901	C7Y9LACXX_5_7966.sorted.filtered_peak_418
chr1	25281521	25281960	440	23.43	5.62314	2.68863	3.15483	C7Y9LACXX_5_7966.sorted.filtered_peak_419
chr1	25291373	25292043	671	54.97	17.67842	3.76157	14.72837	C7Y9LACXX_5_7966.sorted.filtered_peak_420
chr1	25311596	25312031	436	24.65	8.31455	3.46876	5.69560	C7Y9LACXX_5_7966.sorted.filtered_peak_421
chr1	25319142	25319697	556	22.59	6.79117	3.12302	4.24543	C7Y9LACXX_5_7966.sorted.filtered_peak_422
chr1	25348696	25349720	1025	54.26	19.35966	4.16558	16.34695	C7Y9LACXX_5_7966.sorted.filtered_peak_423
chr1	25358448	25359132	685	37.95	10.70422	3.16418	8.03017	C7Y9LACXX_5_7966.sorted.filtered_peak_424
chr1	25363674	25364202	529	21.97	4.87138	2.52589	2.46441	C7Y9LACXX_5_7966.sorted.filtered_peak_425
chr1	25392163	25392694	532	16.06	3.75732	2.42051	1.48230	C7Y9LACXX_5_7966.sorted.filtered_peak_426
chr1	25422129	25422541	413	23.24	6.03979	2.82102	3.54966	C7Y9LACXX_5_7966.sorted.filtered_peak_427
chr1	25466705	25467060	356	17.74	6.64151	3.48647	4.11206	C7Y9LACXX_5_7966.sorted.filtered_peak_428
chr1	25558691	25559384	694	35.74	14.05043	4.11279	11.25054	C7Y9LACXX_5_7966.sorted.filtered_peak_429
chr1	25559656	25559997	342	25.03	6.55061	2.89391	4.01473	C7Y9LACXX_5_7966.sorted.filtered_peak_430
chr1	25565998	25566897	900	48.13	18.52110	4.30756	15.56099	C7Y9LACXX_5_7966.sorted.filtered_peak_431
chr1	25573187	25574440	1254	62.15	22.77891	4.04133	19.73196	C7Y9LACXX_5_7966.sorted.filtered_peak_432
chr1	25594368	25594667	300	25.08	13.20257	5.30909	10.37211	C7Y9LACXX_5_7966.sorted.filtered_peak_433
chr1	25664706	25665903	1198	35.74	16.22215	4.74957	13.32933	C7Y9LACXX_5_7966.sorted.filtered_peak_434
chr1	25756538	25757664	1127	57.85	21.44658	4.30428	18.38262	C7Y9LACXX_5_7966.sorted.filtered_peak_435
chr1	25869945	25870304	360	22.17	7.69549	3.47397	5.10515	C7Y9LACXX_5_7966.sorted.filtered_peak_436
chr1	25876174	25876887	714	16.78	4.66439	2.74312	2.28069	C7Y9LACXX_5_7966.sorted.filtered_peak_437
chr1	25888967	25889481	515	28.59	8.99721	3.37359	6.34642	C7Y9LACXX_5_7966.sorted.filtered_peak_438
chr1	25942860	25943373	514	36.95	10.87938	3.32725	8.15727	C7Y9LACXX_5_7966.sorted.filtered_peak_439
chr1	25968848	25969554	707	20.26	5.86692	2.95131	3.39329	C7Y9LACXX_5_7966.sorted.filtered_peak_440
chr1	26002304	26003146	843	21.43	6.21138	2.98965	3.71279	C7Y9LACXX_5_7966.sorted.filtered_peak_441
chr1	26101349	26102007	659	22.49	8.39431	3.63772	5.78762	C7Y9LACXX_5_7966.sorted.filtered_peak_442
chr1	26146047	26147352	1306	31.28	9.22433	3.15595	6.60239	C7Y9LACXX_5_7966.sorted.filtered_peak_443
chr1	26185633	26186431	799	28.37	11.09700	4.03221	8.36163	C7Y9LACXX_5_7966.sorted.filtered_peak_444
chr1	26201890	26202371	482	16.57	4.73096	2.78466	2.34223	C7Y9LACXX_5_7966.sorted.filtered_peak_445
chr1	26221916	26222332	417	22.45	8.32545	3.65886	5.71422	C7Y9LACXX_5_7966.sorted.filtered_peak_446
chr1	26231557	26232499	943	29.09	6.53266	2.64676	4.02500	C7Y9LACXX_5_7966.sorted.filtered_peak_447
chr1	26232725	26233283	559	32.66	8.57740	3.02065	5.94488	C7Y9LACXX_5_7966.sorted.filtered_peak_448
chr1	26297937	26298189	253	15.77	5.68943	3.29262	3.20288	C7Y9LACXX_5_7966.sorted.filtered_peak_449
chr1	26317143	26317538	396	20.66	6.94808	3.32395	4.40140	C7Y9LACXX_5_7966.sorted.filtered_peak_450
chr1	26324392	26325140	749	69.11	35.10732	5.81497	31.70120	C7Y9LACXX_5_7966.sorted.filtered_peak_451
chr1	26361751	26362709	959	28.11	7.81502	3.05275	5.22841	C7Y9LACXX_5_7966.sorted.filtered_peak_452
chr1	26431302	26431736	435	14.13	4.67192	2.95920	2.28745	C7Y9LACXX_5_7966.sorted.filtered_peak_453
chr1	26437486	26439049	1564	43.34	14.25228	3.63078	11.42023	C7Y9LACXX_5_7966.sorted.filtered_peak_454
chr1	26452769	26453379	611	36.34	13.05025	3.90430	10.25279	C7Y9LACXX_5_7966.sorted.filtered_peak_455
chr1	26471523	26472154	632	16.27	5.45651	3.10998	3.01491	C7Y9LACXX_5_7966.sorted.filtered_peak_456
chr1	26490676	26491052	377	16.93	5.22544	2.96849	2.79151	C7Y9LACXX_5_7966.sorted.filtered_peak_457
chr1	26496172	26496731	560	18.36	5.39585	2.92233	2.94745	C7Y9LACXX_5_7966.sorted.filtered_peak_458
chr1	26551720	26552117	398	16.22	5.58237	3.18700	3.11430	C7Y9LACXX_5_7966.sorted.filtered_peak_459
chr1	26560267	26561536	1270	77.68	38.13822	5.71713	34.63617	C7Y9LACXX_5_7966.sorted.filtered_peak_460
chr1	26602513	26603093	581	27.48	5.36072	2.43105	2.90977	C7Y9LACXX_5_7966.sorted.filtered_peak_461
chr1	26606119	26606841	723	35.41	6.92267	2.50015	4.39194	C7Y9LACXX_5_7966.sorted.filtered_peak_462
chr1	26611239	26611861	623	37.46	7.44907	2.56657	4.86902	C7Y9LACXX_5_7966.sorted.filtered_peak_463
chr1	26613903	26614208	306	35.27	8.44124	2.88616	5.80016	C7Y9LACXX_5_7966.sorted.filtered_peak_464
chr1	26632577	26633649	1073	34.66	14.17115	4.19134	11.36355	C7Y9LACXX_5_7966.sorted.filtered_peak_465
chr1	26644183	26644578	396	26.08	5.49889	2.51856	3.04447	C7Y9LACXX_5_7966.sorted.filtered_peak_466
chr1	26647974	26648410	437	32.88	10.60743	3.54161	7.88120	C7Y9LACXX_5_7966.sorted.filtered_peak_467
chr1	26662479	26663615	1137	17.30	5.65837	3.09729	3.20130	C7Y9LACXX_5_7966.sorted.filtered_peak_468
chr1	26690348	26690788	441	23.68	8.27565	3.51423	5.66783	C7Y9LACXX_5_7966.sorted.filtered_peak_469
chr1	26704595	26705380	786	51.76	23.98834	5.22883	20.86472	C7Y9LACXX_5_7966.sorted.filtered_peak_470
chr1	26758411	26759343	933	51.77	28.04159	5.79207	24.83476	C7Y9LACXX_5_7966.sorted.filtered_peak_471
chr1	26798752	26799888	1137	55.90	18.69640	3.87076	15.71269	C7Y9LACXX_5_7966.sorted.filtered_peak_472
chr1	26826652	26828057	1406	44.55	15.55875	3.94668	12.66897	C7Y9LACXX_5_7966.sorted.filtered_peak_473
chr1	26856019	26856429	411	19.53	6.07726	3.10056	3.57686	C7Y9LACXX_5_7966.sorted.filtered_peak_474
chr1	26868205	26869123	919	31.63	7.28193	2.73654	4.72051	C7Y9LACXX_5_7966.sorted.filtered_peak_475
chr1	26872037	26872482	446	33.46	9.41297	3.18904	6.73982	C7Y9LACXX_5_7966.sorted.filtered_peak_476
chr1	26946594	26948066	1473	61.83	22.48900	4.18952	19.40215	C7Y9LACXX_5_7966.sorted.filtered_peak_477
chr1	27003737	27004390	654	14.52	5.20579	3.15878	2.77596	C7Y9LACXX_5_7966.sorted.filtered_peak_478
chr1	27018961	27019830	870	46.33	7.89851	2.41903	5.28157	C7Y9LACXX_5_7966.sorted.filtered_peak_479
chr1	27021926	27022584	659	56.35	10.75251	2.59703	8.03911	C7Y9LACXX_5_7966.sorted.filtered_peak_480
chr1	27070374	27071166	793	37.78	14.35145	4.03966	11.53875	C7Y9LACXX_5_7966.sorted.filtered_peak_481
chr1	27113688	27114988	1301	60.61	16.97840	3.39313	14.04893	C7Y9LACXX_5_7966.sorted.filtered_peak_482
chr1	27126617	27127036	420	18.43	7.47186	3.76157	4.89410	C7Y9LACXX_5_7966.sorted.filtered_peak_483
chr1	27147259	27147657	399	12.83	4.13119	2.81594	1.79201	C7Y9LACXX_5_7966.sorted.filtered_peak_484
chr1	27152996	27153718	723	27.14	8.06901	3.20080	5.46262	C7Y9LACXX_5_7966.sorted.filtered_peak_485
chr1	27159936	27160589	654	34.72	12.41277	3.82734	9.64926	C7Y9LACXX_5_7966.sorted.filtered_peak_486
chr1	27165285	27165764	480	16.23	4.68095	2.79773	2.29219	C7Y9LACXX_5_7966.sorted.filtered_peak_487
chr1	27190919	27192159	1241	36.96	13.38134	3.83402	10.59130	C7Y9LACXX_5_7966.sorted.filtered_peak_488
chr1	27204497	27204771	275	17.03	6.30751	3.40556	3.80515	C7Y9LACXX_5_7966.sorted.filtered_peak_489
chr1	27216518	27217167	650	26.07	9.97663	3.88333	7.28975	C7Y9LACXX_5_7966.sorted.filtered_peak_490
chr1	27226451	27227304	854	21.26	7.92194	3.57276	5.34778	C7Y9LACXX_5_7966.sorted.filtered_peak_491
chr1	27247769	27248586	818	50.10	24.34639	5.14400	21.26415	C7Y9LACXX_5_7966.sorted.filtered_peak_492
chr1	27320117	27320642	526	16.90	4.31261	2.59638	1.96349	C7Y9LACXX_5_7966.sorted.filtered_peak_493
chr1	27339424	27339673	250	12.21	3.37567	2.48920	1.16338	C7Y9LACXX_5_7966.sorted.filtered_peak_494
chr1	27371115	27371577	463	15.44	4.42465	2.73935	2.06909	C7Y9LACXX_5_7966.sorted.filtered_peak_495
chr1	27438431	27438910	480	17.64	5.06639	2.83977	2.65142	C7Y9LACXX_5_7966.sorted.filtered_peak_496
chr1	27463524	27464045	522	23.02	7.51251	3.31990	4.93795	C7Y9LACXX_5_7966.sorted.filtered_peak_497
chr1	27481265	27482138	874	42.17	14.22452	3.73507	11.40051	C7Y9LACXX_5_7966.sorted.filtered_peak_498
chr1	27560360	27561553	1194	64.17	29.74954	4.92810	26.53590	C7Y9LACXX_5_7966.sorted.filtered_peak_499
chr1	27611244	27611493	250	16.30	6.32435	3.52049	3.79626	C7Y9LACXX_5_7966.sorted.filtered_peak_500
chr1	27627314	27627654	341	15.59	3.63004	2.39613	1.37159	C7Y9LACXX_5_7966.sorted.filtered_peak_501
chr1	27648383	27649274	892	42.39	16.51840	4.19226	13.62531	C7Y9LACXX_5_7966.sorted.filtered_peak_502
chr1	27668206	27668859	654	25.39	6.91082	2.95189	4.37843	C7Y9LACXX_5_7966.sorted.filtered_peak_503
chr1	27669135	27670338	1204	22.85	5.51226	2.64790	3.08363	C7Y9LACXX_5_7966.sorted.filtered_peak_504
chr1	27683961	27684313	353	21.39	6.48804	3.09146	3.97253	C7Y9LACXX_5_7966.sorted.filtered_peak_505
chr1	27692036	27693186	1151	25.71	6.29845	2.76029	3.79100	C7Y9LACXX_5_7966.sorted.filtered_peak_506
chr1	27718803	27719206	404	29.75	10.69250	3.75701	7.98664	C7Y9LACXX_5_7966.sorted.filtered_peak_507
chr1	27721881	27722197	317	17.99	3.69704	2.29957	1.42793	C7Y9LACXX_5_7966.sorted.filtered_peak_508
chr1	27729798	27730054	257	14.96	4.75519	2.92745	2.35993	C7Y9LACXX_5_7966.sorted.filtered_peak_509
chr1	27757535	27757823	289	17.80	5.52825	3.02731	3.06416	C7Y9LACXX_5_7966.sorted.filtered_peak_510
chr1	27771903	27772248	346	13.64	4.61327	2.97996	2.22298	C7Y9LACXX_5_7966.sorted.filtered_peak_511
chr1	27781842	27782287	446	13.73	4.67830	2.99870	2.28539	C7Y9LACXX_5_7966.sorted.filtered_peak_512
chr1	27816505	27817216	712	61.56	30.58285	5.87538	27.26613	C7Y9LACXX_5_7966.sorted.filtered_peak_513
chr1	27894852	27895487	636	36.66	12.99310	3.81300	10.21519	C7Y9LACXX_5_7966.sorted.filtered_peak_514
chr1	27930364	27930827	464	32.28	8.04429	2.88138	5.45439	C7Y9LACXX_5_7966.sorted.filtered_peak_515
chr1	27959366	27959833	468	20.91	3.71298	2.18665	1.44080	C7Y9LACXX_5_7966.sorted.filtered_peak_516
chr1	27985876	27987016	1141	32.47	7.72775	2.75058	5.18532	C7Y9LACXX_5_7966.sorted.filtered_peak_517
chr1	27989239	27990001	763	34.12	8.14127	2.82807	5.54007	C7Y9LACXX_5_7966.sorted.filtered_peak_518
chr1	27998448	27999233	786	38.35	14.93296	4.15203	12.09030	C7Y9LACXX_5_7966.sorted.filtered_peak_519
chr1	28051876	28052870	995	73.37	39.43641	6.02281	35.90928	C7Y9LACXX_5_7966.sorted.filtered_peak_520
chr1	28082361	28082617	257	14.44	5.10485	3.14344	2.66518	C7Y9LACXX_5_7966.sorted.filtered_peak_521
chr1	28099236	28100474	1239	61.72	26.87249	4.59169	23.70638	C7Y9LACXX_5_7966.sorted.filtered_peak_522
chr1	28156982	28157871	890	38.64	16.72289	4.49214	13.86186	C7Y9LACXX_5_7966.sorted.filtered_peak_523
chr1	28184601	28184968	368	20.36	8.94434	4.15422	6.29656	C7Y9LACXX_5_7966.sorted.filtered_peak_524
chr1	28195545	28196196	652	22.87	6.09677	2.86872	3.59490	C7Y9LACXX_5_7966.sorted.filtered_peak_525
chr1	28198778	28199348	571	26.25	7.20912	3.01786	4.63794	C7Y9LACXX_5_7966.sorted.filtered_peak_526
chr1	28213663	28214194	532	20.66	4.33444	2.39964	1.99009	C7Y9LACXX_5_7966.sorted.filtered_peak_527
chr1	28218144	28218500	357	17.88	4.61391	2.65178	2.23682	C7Y9LACXX_5_7966.sorted.filtered_peak_528
chr1	28240758	28241675	918	60.55	30.76966	5.73346	27.47032	C7Y9LACXX_5_7966.sorted.filtered_peak_529
chr1	28286157	28286686	530	28.86	10.87915	3.89371	8.16714	C7Y9LACXX_5_7966.sorted.filtered_peak_530
chr1	28318859	28319147	289	13.89	3.92152	2.63169	1.62340	C7Y9LACXX_5_7966.sorted.filtered_peak_531
chr1	28382794	28383233	440	18.51	5.55004	2.97975	3.08197	C7Y9LACXX_5_7966.sorted.filtered_peak_532
chr1	28414722	28415490	769	63.45	32.16666	5.84360	28.81649	C7Y9LACXX_5_7966.sorted.filtered_peak_533
chr1	28441627	28441980	354	15.21	4.74100	2.90500	2.34278	C7Y9LACXX_5_7966.sorted.filtered_peak_534
chr1	28495786	28496257	472	31.36	14.36452	4.80604	11.50680	C7Y9LACXX_5_7966.sorted.filtered_peak_535
chr1	28498950	28499428	479	21.08	5.52847	2.77893	3.07662	C7Y9LACXX_5_7966.sorted.filtered_peak_536
chr1	28525872	28526724	853	25.84	9.28035	3.70048	6.60679	C7Y9LACXX_5_7966.sorted.filtered_peak_537
chr1	28535477	28535777	301	13.17	4.32548	2.88366	1.96290	C7Y9LACXX_5_7966.sorted.filtered_peak_538
chr1	28559334	28559728	395	39.98	14.53900	4.01122	11.68873	C7Y9LACXX_5_7966.sorted.filtered_peak_539
chr1	28562230	28562988	759	37.63	13.37103	3.78945	10.58366	C7Y9LACXX_5_7966.sorted.filtered_peak_540
chr1	28572942	28573319	378	33.82	6.25085	2.42544	3.74304	C7Y9LACXX_5_7966.sorted.filtered_peak_541
chr1	28573594	28574337	744	60.28	23.95238	4.31991	20.88030	C7Y9LACXX_5_7966.sorted.filtered_peak_542
chr1	28575000	28575265	266	31.71	5.75876	2.38576	3.27496	C7Y9LACXX_5_7966.sorted.filtered_peak_543
chr1	28582695	28583143	449	32.26	9.60410	3.30193	6.92902	C7Y9LACXX_5_7966.sorted.filtered_peak_544
chr1	28585606	28586368	763	47.94	19.89410	4.61046	16.88066	C7Y9LACXX_5_7966.sorted.filtered_peak_545
chr1	28655240	28655770	531	61.12	31.66777	6.11038	28.32803	C7Y9LACXX_5_7966.sorted.filtered_peak_546
chr1	28695918	28696764	847	27.28	10.30450	3.91223	7.58874	C7Y9LACXX_5_7966.sorted.filtered_peak_547
chr1	28776411	28776799	389	15.42	5.43642	3.19425	2.98124	C7Y9LACXX_5_7966.sorted.filtered_peak_548
chr1	28832074	28833067	994	61.32	23.22412	4.15882	20.14842	C7Y9LACXX_5_7966.sorted.filtered_peak_549
chr1	28844324	28845364	1041	29.30	9.82470	3.53519	7.15376	C7Y9LACXX_5_7966.sorted.filtered_peak_550
chr1	28879145	28880204	1060	51.38	23.92202	4.98598	20.84605	C7Y9LACXX_5_7966.sorted.filtered_peak_551
chr1	28907791	28908933	1143	56.25	21.69233	4.19949	18.68106	C7Y9LACXX_5_7966.sorted.filtered_peak_552
chr1	28969184	28970084	901	51.12	18.24597	4.04561	15.28714	C7Y9LACXX_5_7966.sorted.filtered_peak_553
chr1	28974534	28975817	1284	60.79	22.65134	4.29136	19.56815	C7Y9LACXX_5_7966.sorted.filtered_peak_554
chr1	28994864	28996583	1720	36.57	11.57603	3.44276	8.83882	C7Y9LACXX_5_7966.sorted.filtered_peak_555
chr1	29062944	29064446	1503	45.76	17.86569	3.91770	15.02323	C7Y9LACXX_5_7966.sorted.filtered_peak_556
chr1	29101714	29102342	629	17.17	4.90419	2.80782	2.50281	C7Y9LACXX_5_7966.sorted.filtered_peak_557
chr1	29111446	29111864	419	13.78	4.61319	2.96633	2.23249	C7Y9LACXX_5_7966.sorted.filtered_peak_558
chr1	29203734	29204106	373	14.65	4.49260	2.82998	2.12772	C7Y9LACXX_5_7966.sorted.filtered_peak_559
chr1	29211488	29211971	484	30.71	8.64750	3.13817	6.01578	C7Y9LACXX_5_7966.sorted.filtered_peak_560
chr1	29213389	29213907	519	32.60	9.97894	3.33156	7.30896	C7Y9LACXX_5_7966.sorted.filtered_peak_561
chr1	29240540	29242095	1556	32.74	10.50848	3.38557	7.84168	C7Y9LACXX_5_7966.sorted.filtered_peak_562
chr1	29253267	29253951	685	28.97	10.09421	3.61453	7.42625	C7Y9LACXX_5_7966.sorted.filtered_peak_563
chr1	29254609	29255273	665	20.40	4.68726	2.53598	2.30069	C7Y9LACXX_5_7966.sorted.filtered_peak_564
chr1	29507489	29508986	1498	62.42	24.74214	4.28957	21.64742	C7Y9LACXX_5_7966.sorted.filtered_peak_565
chr1	29524042	29524294	253	15.69	4.77056	2.88215	2.36258	C7Y9LACXX_5_7966.sorted.filtered_peak_566
chr1	29557111	29557934	824	31.44	11.88762	3.89989	9.15899	C7Y9LACXX_5_7966.sorted.filtered_peak_567
chr1	29562696	29563289	594	22.50	6.22113	2.92787	3.72044	C7Y9LACXX_5_7966.sorted.filtered_peak_568
chr1	29572459	29572809	351	14.49	3.58124	2.43863	1.33204	C7Y9LACXX_5_7966.sorted.filtered_peak_569
chr1	30161400	30161837	438	18.82	5.76359	3.02739	3.29071	C7Y9LACXX_5_7966.sorted.filtered_peak_570
chr1	30663995	30664533	539	30.86	12.19340	4.14706	9.41342	C7Y9LACXX_5_7966.sorted.filtered_peak_571
chr1	30755943	30756362	420	27.43	9.76406	3.71177	7.07698	C7Y9LACXX_5_7966.sorted.filtered_peak_572
chr1	30853054	30853408	355	13.81	3.69486	2.53272	1.42371	C7Y9LACXX_5_7966.sorted.filtered_peak_573
chr1	31190857	31192329	1473	87.31	30.47468	4.07766	27.17545	C7Y9LACXX_5_7966.sorted.filtered_peak_574
chr1	31216435	31217147	713	40.29	11.93227	3.35067	9.18464	C7Y9LACXX_5_7966.sorted.filtered_peak_575
chr1	31222579	31222880	302	25.64	4.67784	2.30994	2.28883	C7Y9LACXX_5_7966.sorted.filtered_peak_576
chr1	31229186	31230165	980	32.79	6.96328	2.61930	4.41580	C7Y9LACXX_5_7966.sorted.filtered_peak_577
chr1	31252447	31252801	355	25.59	9.13117	3.68169	6.46417	C7Y9LACXX_5_7966.sorted.filtered_peak_578
chr1	31296803	31297535	733	17.73	5.59195	3.03491	3.13994	C7Y9LACXX_5_7966.sorted.filtered_peak_579
chr1	31401931	31402839	909	14.18	4.05961	2.66702	1.75285	C7Y9LACXX_5_7966.sorted.filtered_peak_580
chr1	31482906	31483594	689	20.36	6.48836	3.16656	3.97594	C7Y9LACXX_5_7966.sorted.filtered_peak_581
chr1	31538057	31538905	849	45.83	17.86790	4.25127	14.93354	C7Y9LACXX_5_7966.sorted.filtered_peak_582
chr1	31627522	31628466	945	23.46	7.44196	3.27351	4.86159	C7Y9LACXX_5_7966.sorted.filtered_peak_583
chr1	31769248	31770552	1305	48.08	18.56911	3.97977	15.68150	C7Y9LACXX_5_7966.sorted.filtered_peak_584
chr1	31867467	31867920	454	15.18	4.88246	2.95791	2.48564	C7Y9LACXX_5_7966.sorted.filtered_peak_585
chr1	32014362	32015041	680	20.89	7.02950	3.33263	4.47885	C7Y9LACXX_5_7966.sorted.filtered_peak_586
chr1	32029701	32030181	481	12.38	3.86745	2.72360	1.56024	C7Y9LACXX_5_7966.sorted.filtered_peak_587
chr1	32109926	32111018	1093	61.48	25.83318	4.69146	22.66791	C7Y9LACXX_5_7966.sorted.filtered_peak_588
chr1	32170865	32171236	372	20.56	6.41097	3.14451	3.88766	C7Y9LACXX_5_7966.sorted.filtered_peak_589
chr1	32253925	32255018	1094	30.93	8.07131	2.88714	5.51087	C7Y9LACXX_5_7966.sorted.filtered_peak_590
chr1	32292629	32293082	454	15.89	4.99514	2.96369	2.56785	C7Y9LACXX_5_7966.sorted.filtered_peak_591
chr1	32314222	32314580	359	13.20	4.26094	2.84764	1.92049	C7Y9LACXX_5_7966.sorted.filtered_peak_592
chr1	32354858	32355349	492	19.87	8.50738	3.98288	5.89911	C7Y9LACXX_5_7966.sorted.filtered_peak_593
chr1	32403258	32404415	1158	55.66	14.45853	3.17333	11.60480	C7Y9LACXX_5_7966.sorted.filtered_peak_594
chr1	32405592	32405846	255	43.72	5.80917	2.11061	3.31595	C7Y9LACXX_5_7966.sorted.filtered_peak_595
chr1	32409426	32410519	1094	37.89	11.28695	3.29075	8.57834	C7Y9LACXX_5_7966.sorted.filtered_peak_596
chr1	32421645	32422140	496	21.94	6.29778	3.00074	3.78480	C7Y9LACXX_5_7966.sorted.filtered_peak_597
chr1	32423438	32423779	342	18.00	4.38811	2.55193	2.04276	C7Y9LACXX_5_7966.sorted.filtered_peak_598
chr1	32429792	32430209	418	16.38	5.83224	3.27121	3.35309	C7Y9LACXX_5_7966.sorted.filtered_peak_599
chr1	32447274	32447785	512	16.36	4.57282	2.73823	2.19681	C7Y9LACXX_5_7966.sorted.filtered_peak_600
chr1	32450991	32451357	367	14.47	3.38436	2.35251	1.17413	C7Y9LACXX_5_7966.sorted.filtered_peak_601
chr1	32469187	32469436	250	16.63	5.02147	2.91290	2.59663	C7Y9LACXX_5_7966.sorted.filtered_peak_602
chr1	32478945	32479925	981	80.07	36.12643	4.97420	32.68272	C7Y9LACXX_5_7966.sorted.filtered_peak_603
chr1	32538157	32539139	983	70.24	31.84513	5.25674	28.51323	C7Y9LACXX_5_7966.sorted.filtered_peak_604
chr1	32573413	32574373	961	31.42	10.90734	3.70705	8.17733	C7Y9LACXX_5_7966.sorted.filtered_peak_605
chr1	32645053	32646139	1087	50.76	20.63049	4.43700	17.64189	C7Y9LACXX_5_7966.sorted.filtered_peak_606
chr1	32666005	32666508	504	22.87	4.22439	2.27806	1.88467	C7Y9LACXX_5_7966.sorted.filtered_peak_607
chr1	32670991	32671420	430	35.24	11.71188	3.67282	8.94173	C7Y9LACXX_5_7966.sorted.filtered_peak_608
chr1	32687468	32688306	839	27.76	10.25325	3.72429	7.58444	C7Y9LACXX_5_7966.sorted.filtered_peak_609
chr1	32706270	32707078	809	13.44	4.29013	2.83716	1.94835	C7Y9LACXX_5_7966.sorted.filtered_peak_610
chr1	32715381	32716099	719	37.39	9.62710	3.02440	6.95352	C7Y9LACXX_5_7966.sorted.filtered_peak_611
chr1	32721017	32721289	273	25.10	5.21318	2.48724	2.77234	C7Y9LACXX_5_7966.sorted.filtered_peak_612
chr1	32757087	32758496	1410	40.45	15.62261	3.95287	12.80688	C7Y9LACXX_5_7966.sorted.filtered_peak_613
chr1	32785755	32786036	282	15.78	4.83521	2.89710	2.42727	C7Y9LACXX_5_7966.sorted.filtered_peak_614
chr1	32787243	32787868	626	19.02	6.68603	3.37093	4.15517	C7Y9LACXX_5_7966.sorted.filtered_peak_615
chr1	32801634	32801905	272	27.46	6.02548	2.62050	3.51991	C7Y9LACXX_5_7966.sorted.filtered_peak_616
chr1	32816671	32817473	803	52.89	24.15705	5.17819	21.03162	C7Y9LACXX_5_7966.sorted.filtered_peak_617
chr1	32837811	32838175	365	23.51	9.57558	4.04912	6.88948	C7Y9LACXX_5_7966.sorted.filtered_peak_618
chr1	32859601	32860565	965	51.36	25.69378	5.41069	22.56043	C7Y9LACXX_5_7966.sorted.filtered_peak_619
chr1	32985901	32986354	454	17.00	6.58196	3.53870	4.05237	C7Y9LACXX_5_7966.sorted.filtered_peak_620
chr1	33088893	33089142	250	14.64	4.58800	2.88342	2.20052	C7Y9LACXX_5_7966.sorted.filtered_peak_621
chr1	33093104	33093517	414	15.49	4.83536	2.92160	2.43050	C7Y9LACXX_5_7966.sorted.filtered_peak_622
chr1	33115852	33117268	1417	68.42	25.82480	4.28786	22.66289	C7Y9LACXX_5_7966.sorted.filtered_peak_623
chr1	33177774	33178246	473	20.93	8.80211	4.05732	6.14302	C7Y9LACXX_5_7966.sorted.filtered_peak_624
chr1	33219313	33219617	305	17.32	4.90023	2.78925	2.50682	C7Y9LACXX_5_7966.sorted.filtered_peak_625
chr1	33238498	33238933	436	20.20	6.65358	3.25949	4.12340	C7Y9LACXX_5_7966.sorted.filtered_peak_626
chr1	33264468	33265217	750	27.76	10.82854	3.99801	8.10645	C7Y9LACXX_5_7966.sorted.filtered_peak_627
chr1	33266858	33267125	268	18.92	4.93850	2.71461	2.52426	C7Y9LACXX_5_7966.sorted.filtered_peak_628
chr1	33282687	33283472	786	61.86	28.20050	5.12435	24.97482	C7Y9LACXX_5_7966.sorted.filtered_peak_629
chr1	33283649	33283980	332	28.02	5.08269	2.33255	2.66233	C7Y9LACXX_5_7966.sorted.filtered_peak_630
chr1	33405301	33405804	504	14.79	4.66248	2.89449	2.28169	C7Y9LACXX_5_7966.sorted.filtered_peak_631
chr1	33429516	33429811	296	28.44	5.56689	2.45343	3.09557	C7Y9LACXX_5_7966.sorted.filtered_peak_632
chr1	33430239	33430751	513	50.25	19.57642	4.33936	16.58621	C7Y9LACXX_5_7966.sorted.filtered_peak_633
chr1	33446755	33447049	295	21.56	5.68409	2.82229	3.20365	C7Y9LACXX_5_7966.sorted.filtered_peak_634
chr1	33450087	33450434	348	23.60	6.29109	2.88775	3.78057	C7Y9LACXX_5_7966.sorted.filtered_peak_635
chr1	33457979	33458397	419	21.81	6.87672	3.20622	4.33018	C7Y9LACXX_5_7966.sorted.filtered_peak_636
chr1	33502263	33502865	603	43.89	22.50367	5.51165	19.45523	C7Y9LACXX_5_7966.sorted.filtered_peak_637
chr1	33511342	33511849	508	21.70	7.73931	3.52115	5.14923	C7Y9LACXX_5_7966.sorted.filtered_peak_638
chr1	33546407	33546975	569	29.93	11.39915	3.88173	8.69310	C7Y9LACXX_5_7966.sorted.filtered_peak_639
chr1	33554163	33554419	257	20.82	6.82309	3.29561	4.26054	C7Y9LACXX_5_7966.sorted.filtered_peak_640
chr1	33564748	33565515	768	35.77	14.16381	4.24901	11.32332	C7Y9LACXX_5_7966.sorted.filtered_peak_641
chr1	33592620	33593432	813	78.09	38.01814	5.61793	34.50576	C7Y9LACXX_5_7966.sorted.filtered_peak_642
chr1	33646429	33647895	1467	26.96	7.54593	3.03991	4.97777	C7Y9LACXX_5_7966.sorted.filtered_peak_643
chr1	33761044	33761448	405	17.51	5.68175	3.11444	3.20556	C7Y9LACXX_5_7966.sorted.filtered_peak_644
chr1	33767887	33768140	254	17.89	5.83914	3.15680	3.34372	C7Y9LACXX_5_7966.sorted.filtered_peak_645
chr1	33815074	33816144	1071	37.06	11.88174	3.49780	9.13921	C7Y9LACXX_5_7966.sorted.filtered_peak_646
chr1	33833374	33833731	358	20.61	6.59905	3.21227	4.06253	C7Y9LACXX_5_7966.sorted.filtered_peak_647
chr1	33896427	33897006	580	18.72	5.81245	3.02539	3.35805	C7Y9LACXX_5_7966.sorted.filtered_peak_648
chr1	33937836	33938300	465	32.16	12.40862	4.10860	9.61729	C7Y9LACXX_5_7966.sorted.filtered_peak_649
chr1	35208455	35208709	255	18.58	5.20565	2.84687	2.75892	C7Y9LACXX_5_7966.sorted.filtered_peak_650
chr1	35252017	35252316	300	15.82	4.55611	2.77194	2.18178	C7Y9LACXX_5_7966.sorted.filtered_peak_651
chr1	35318218	35318843	626	25.47	8.82730	3.53551	6.19603	C7Y9LACXX_5_7966.sorted.filtered_peak_652
chr1	35325099	35325686	588	37.89	14.69461	4.14348	11.85887	C7Y9LACXX_5_7966.sorted.filtered_peak_653
chr1	35331751	35332462	712	24.99	7.51050	3.13972	4.95491	C7Y9LACXX_5_7966.sorted.filtered_peak_654
chr1	35450570	35451189	620	19.17	6.06821	3.12168	3.56950	C7Y9LACXX_5_7966.sorted.filtered_peak_655
chr1	35496858	35497753	896	41.40	17.69917	4.65787	14.75747	C7Y9LACXX_5_7966.sorted.filtered_peak_656
chr1	35544563	35545426	864	24.43	10.55018	4.08411	7.89354	C7Y9LACXX_5_7966.sorted.filtered_peak_657
chr1	35657478	35659154	1677	52.44	18.08236	3.71994	15.17333	C7Y9LACXX_5_7966.sorted.filtered_peak_658
chr1	35667715	35668013	299	18.39	6.86848	3.52651	4.31556	C7Y9LACXX_5_7966.sorted.filtered_peak_659
chr1	35734064	35734808	745	32.15	11.80733	3.89700	9.04410	C7Y9LACXX_5_7966.sorted.filtered_peak_660
chr1	35896821	35897184	364	23.05	8.01191	3.50554	5.40296	C7Y9LACXX_5_7966.sorted.filtered_peak_661
chr1	35908325	35908727	403	15.55	3.50670	2.34518	1.27011	C7Y9LACXX_5_7966.sorted.filtered_peak_662
chr1	35965138	35965907	770	31.73	12.47759	4.20098	9.67525	C7Y9LACXX_5_7966.sorted.filtered_peak_663
chr1	35971391	35972159	769	26.15	7.47746	3.05729	4.92203	C7Y9LACXX_5_7966.sorted.filtered_peak_664
chr1	35972616	35972922	307	18.79	3.69650	2.26475	1.42893	C7Y9LACXX_5_7966.sorted.filtered_peak_665
chr1	36004575	36004882	308	19.33	5.16541	2.77124	2.73416	C7Y9LACXX_5_7966.sorted.filtered_peak_666
chr1	36022709	36023541	833	44.47	15.58178	3.85987	12.72424	C7Y9LACXX_5_7966.sorted.filtered_peak_667
chr1	36043070	36043637	568	16.00	4.58282	2.76984	2.20515	C7Y9LACXX_5_7966.sorted.filtered_peak_668
chr1	36106821	36107520	700	37.00	15.18195	4.27720	12.34763	C7Y9LACXX_5_7966.sorted.filtered_peak_669
chr1	36173031	36173948	918	15.89	5.25998	3.05960	2.82822	C7Y9LACXX_5_7966.sorted.filtered_peak_670
chr1	36184317	36184849	533	20.67	6.33810	3.09670	3.82807	C7Y9LACXX_5_7966.sorted.filtered_peak_671
chr1	36192483	36192792	310	14.57	4.57359	2.88057	2.18908	C7Y9LACXX_5_7966.sorted.filtered_peak_672
chr1	36228664	36229042	379	12.24	3.47063	2.53420	1.24323	C7Y9LACXX_5_7966.sorted.filtered_peak_673
chr1	36234849	36235920	1072	38.66	14.53450	4.16628	11.66106	C7Y9LACXX_5_7966.sorted.filtered_peak_674
chr1	36348500	36349280	781	39.05	15.08155	4.05047	12.25420	C7Y9LACXX_5_7966.sorted.filtered_peak_675
chr1	36395989	36397204	1216	40.53	14.17187	3.83517	11.34202	C7Y9LACXX_5_7966.sorted.filtered_peak_676
chr1	36488809	36489401	593	15.99	6.02557	3.40200	3.53267	C7Y9LACXX_5_7966.sorted.filtered_peak_677
chr1	36553960	36554879	920	39.11	12.42713	3.54049	9.65656	C7Y9LACXX_5_7966.sorted.filtered_peak_678
chr1	36614743	36615806	1064	66.24	27.23224	4.65254	24.04924	C7Y9LACXX_5_7966.sorted.filtered_peak_679
chr1	36621321	36621858	538	37.27	9.88461	3.11806	7.18196	C7Y9LACXX_5_7966.sorted.filtered_peak_680
chr1	36653723	36654306	584	15.04	5.51733	3.26509	3.05366	C7Y9LACXX_5_7966.sorted.filtered_peak_681
chr1	36689010	36690622	1613	68.92	26.65670	4.12727	23.49152	C7Y9LACXX_5_7966.sorted.filtered_peak_682
chr1	36750921	36751344	424	18.07	6.39637	3.33855	3.88573	C7Y9LACXX_5_7966.sorted.filtered_peak_683
chr1	36771838	36772962	1125	27.77	8.32509	3.19122	5.72580	C7Y9LACXX_5_7966.sorted.filtered_peak_684
chr1	36788724	36789646	923	24.39	5.53920	2.59745	3.09349	C7Y9LACXX_5_7966.sorted.filtered_peak_685
chr1	36834656	36835134	479	17.56	3.65118	2.30179	1.39708	C7Y9LACXX_5_7966.sorted.filtered_peak_686
chr1	36839263	36839913	651	24.50	6.56908	2.91620	4.04343	C7Y9LACXX_5_7966.sorted.filtered_peak_687
chr1	36840153	36840538	386	18.76	4.12072	2.41592	1.79961	C7Y9LACXX_5_7966.sorted.filtered_peak_688
chr1	36851005	36852379	1375	58.80	20.37802	3.87427	17.36764	C7Y9LACXX_5_7966.sorted.filtered_peak_689
chr1	36862983	36863738	756	29.39	9.78940	3.58499	7.08519	C7Y9LACXX_5_7966.sorted.filtered_peak_690
chr1	36866434	36866764	331	19.51	4.77211	2.61317	2.38002	C7Y9LACXX_5_7966.sorted.filtered_peak_691
chr1	36877614	36878086	473	14.02	4.18622	2.73989	1.85805	C7Y9LACXX_5_7966.sorted.filtered_peak_692
chr1	36886371	36886777	407	20.16	8.32028	3.90759	5.70851	C7Y9LACXX_5_7966.sorted.filtered_peak_693
chr1	36915580	36916461	882	23.06	8.04281	3.41170	5.48574	C7Y9LACXX_5_7966.sorted.filtered_peak_694
chr1	36929651	36930523	873	31.69	11.77168	3.84747	9.04752	C7Y9LACXX_5_7966.sorted.filtered_peak_695
chr1	37920453	37921009	557	18.76	7.00100	3.47355	4.47658	C7Y9LACXX_5_7966.sorted.filtered_peak_696
chr1	37939900	37940388	489	43.09	9.26038	2.71834	6.60992	C7Y9LACXX_5_7966.sorted.filtered_peak_697
chr1	37945211	37945510	300	35.11	5.32142	2.19132	2.87546	C7Y9LACXX_5_7966.sorted.filtered_peak_698
chr1	37952967	37953328	362	19.83	5.68019	2.91959	3.21512	C7Y9LACXX_5_7966.sorted.filtered_peak_699
chr1	37979564	37980885	1322	32.85	12.51590	3.83792	9.78848	C7Y9LACXX_5_7966.sorted.filtered_peak_700
chr1	38019672	38020108	437	32.82	15.55030	4.92847	12.68060	C7Y9LACXX_5_7966.sorted.filtered_peak_701
chr1	38061172	38061871	700	38.94	17.52374	4.89638	14.57241	C7Y9LACXX_5_7966.sorted.filtered_peak_702
chr1	38139601	38139912	312	19.36	6.38631	3.23874	3.86015	C7Y9LACXX_5_7966.sorted.filtered_peak_703
chr1	38148055	38148304	250	18.39	5.83509	3.10475	3.34408	C7Y9LACXX_5_7966.sorted.filtered_peak_704
chr1	38155981	38156520	540	73.23	27.55673	4.39889	24.33952	C7Y9LACXX_5_7966.sorted.filtered_peak_705
chr1	38157583	38158435	853	59.65	18.75909	3.56636	15.83009	C7Y9LACXX_5_7966.sorted.filtered_peak_706
chr1	38259583	38259889	307	15.40	4.34414	2.71508	1.99014	C7Y9LACXX_5_7966.sorted.filtered_peak_707
chr1	38273366	38274660	1295	29.01	7.17217	2.78117	4.64927	C7Y9LACXX_5_7966.sorted.filtered_peak_708
chr1	38317484	38317900	417	14.23	4.20763	2.73847	1.87248	C7Y9LACXX_5_7966.sorted.filtered_peak_709
chr1	38325091	38326131	1041	35.81	13.87876	4.05744	11.06441	C7Y9LACXX_5_7966.sorted.filtered_peak_710
chr1	38388592	38388863	272	13.59	4.59370	2.97046	2.20965	C7Y9LACXX_5_7966.sorted.filtered_peak_711
chr1	38396223	38396640	418	19.80	4.14189	2.37573	1.81569	C7Y9LACXX_5_7966.sorted.filtered_peak_712
chr1	38396856	38397904	1049	32.99	13.57931	4.04231	10.83873	C7Y9LACXX_5_7966.sorted.filtered_peak_713
chr1	38455120	38456013	894	33.87	14.28272	4.40241	11.44147	C7Y9LACXX_5_7966.sorted.filtered_peak_714
chr1	38477982	38478787	806	52.92	22.68480	4.73409	19.61459	C7Y9LACXX_5_7966.sorted.filtered_peak_715
chr1	38493858	38494190	333	19.28	4.35745	2.48118	2.00073	C7Y9LACXX_5_7966.sorted.filtered_peak_716
chr1	38495694	38496039	346	19.34	4.38159	2.48500	2.02432	C7Y9LACXX_5_7966.sorted.filtered_peak_717
chr1	38512351	38512803	453	20.01	5.22067	2.74585	2.78846	C7Y9LACXX_5_7966.sorted.filtered_peak_718
chr1	39025050	39025746	697	30.91	10.88949	3.66894	8.19681	C7Y9LACXX_5_7966.sorted.filtered_peak_719
chr1	39324675	39325910	1236	49.66	20.02547	4.11449	17.08617	C7Y9LACXX_5_7966.sorted.filtered_peak_720
chr1	39338323	39339570	1248	55.74	24.18915	4.63378	21.09865	C7Y9LACXX_5_7966.sorted.filtered_peak_721
chr1	39456376	39457244	869	44.67	19.41431	4.73692	16.42553	C7Y9LACXX_5_7966.sorted.filtered_peak_722
chr1	39491620	39492567	948	25.42	11.63781	4.48410	8.90246	C7Y9LACXX_5_7966.sorted.filtered_peak_723
chr1	39558148	39558399	252	14.69	5.26086	3.19369	2.80748	C7Y9LACXX_5_7966.sorted.filtered_peak_724
chr1	39564263	39564670	408	22.15	8.71811	3.86575	6.07040	C7Y9LACXX_5_7966.sorted.filtered_peak_725
chr1	39570994	39571243	250	16.45	4.28594	2.61718	1.94022	C7Y9LACXX_5_7966.sorted.filtered_peak_726
chr1	39571671	39572031	361	16.92	4.27166	2.57943	1.92533	C7Y9LACXX_5_7966.sorted.filtered_peak_727
chr1	39620511	39620850	340	13.22	3.58500	2.52261	1.34109	C7Y9LACXX_5_7966.sorted.filtered_peak_728
chr1	39649251	39650025	775	24.84	7.91069	3.34739	5.29662	C7Y9LACXX_5_7966.sorted.filtered_peak_729
chr1	39657809	39658087	279	33.09	9.62429	3.28857	6.93098	C7Y9LACXX_5_7966.sorted.filtered_peak_730
chr1	39662413	39662900	488	33.28	11.17760	3.57686	8.47079	C7Y9LACXX_5_7966.sorted.filtered_peak_731
chr1	39670180	39671438	1259	22.62	6.78146	3.10010	4.24994	C7Y9LACXX_5_7966.sorted.filtered_peak_732
chr1	39680756	39681534	779	17.94	4.67948	2.66659	2.30139	C7Y9LACXX_5_7966.sorted.filtered_peak_733
chr1	39696584	39696833	250	13.08	4.19768	2.82862	1.85889	C7Y9LACXX_5_7966.sorted.filtered_peak_734
chr1	39873906	39874788	883	32.30	12.16587	3.92815	9.41583	C7Y9LACXX_5_7966.sorted.filtered_peak_735
chr1	39956942	39957413	472	17.23	6.87100	3.60960	4.34570	C7Y9LACXX_5_7966.sorted.filtered_peak_736
chr1	39991545	39991966	422	13.89	4.77315	3.03143	2.36863	C7Y9LACXX_5_7966.sorted.filtered_peak_737
chr1	40024989	40025442	454	15.54	4.67058	2.82288	2.30640	C7Y9LACXX_5_7966.sorted.filtered_peak_738
chr1	40042126	40042734	609	32.61	11.08148	3.68332	8.34115	C7Y9LACXX_5_7966.sorted.filtered_peak_739
chr1	40071727	40072147	421	19.17	7.56607	3.71937	4.97947	C7Y9LACXX_5_7966.sorted.filtered_peak_740
chr1	40105218	40105467	250	17.78	5.64464	3.08601	3.16246	C7Y9LACXX_5_7966.sorted.filtered_peak_741
chr1	40119298	40119612	315	15.75	3.62491	2.38449	1.36520	C7Y9LACXX_5_7966.sorted.filtered_peak_742
chr1	40156926	40157553	628	21.70	5.96514	2.90346	3.47147	C7Y9LACXX_5_7966.sorted.filtered_peak_743
chr1	40204300	40204887	588	29.71	12.37373	4.23863	9.61294	C7Y9LACXX_5_7966.sorted.filtered_peak_744
chr1	40254789	40255075	287	13.24	4.37470	2.89915	2.00822	C7Y9LACXX_5_7966.sorted.filtered_peak_745
chr1	40264809	40265191	383	17.30	7.00671	3.69212	4.45015	C7Y9LACXX_5_7966.sorted.filtered_peak_746
chr1	40311249	40311781	533	21.48	6.86681	3.19478	4.34422	C7Y9LACXX_5_7966.sorted.filtered_peak_747
chr1	40348851	40349371	521	34.87	16.94863	5.13751	14.02894	C7Y9LACXX_5_7966.sorted.filtered_peak_748
chr1	40367628	40368013	386	15.11	3.93072	2.55267	1.62749	C7Y9LACXX_5_7966.sorted.filtered_peak_749
chr1	40420584	40421397	814	18.25	5.54584	2.98535	3.09164	C7Y9LACXX_5_7966.sorted.filtered_peak_750
chr1	40505229	40506723	1495	75.74	25.70040	3.94805	22.53600	C7Y9LACXX_5_7966.sorted.filtered_peak_751
chr1	40525007	40525899	893	22.40	6.53433	3.03607	4.01122	C7Y9LACXX_5_7966.sorted.filtered_peak_752
chr1	40562610	40563156	547	21.61	7.11411	3.30707	4.55142	C7Y9LACXX_5_7966.sorted.filtered_peak_753
chr1	40609758	40610013	256	18.07	6.18412	3.26323	3.67747	C7Y9LACXX_5_7966.sorted.filtered_peak_754
chr1	40618749	40618998	250	18.34	6.72067	3.48564	4.16527	C7Y9LACXX_5_7966.sorted.filtered_peak_755
chr1	40626756	40627422	667	37.70	15.46811	4.32325	12.61989	C7Y9LACXX_5_7966.sorted.filtered_peak_756
chr1	40652179	40652495	317	15.29	5.07387	3.03821	2.64962	C7Y9LACXX_5_7966.sorted.filtered_peak_757
chr1	40688713	40689233	521	13.29	4.37421	2.89424	2.01357	C7Y9LACXX_5_7966.sorted.filtered_peak_758
chr1	40698170	40698610	441	12.89	4.17072	2.82771	1.83024	C7Y9LACXX_5_7966.sorted.filtered_peak_759
chr1	40723046	40724103	1058	52.65	22.59424	4.74395	19.53095	C7Y9LACXX_5_7966.sorted.filtered_peak_760
chr1	40735918	40736167	250	14.13	4.65283	2.95655	2.26337	C7Y9LACXX_5_7966.sorted.filtered_peak_761
chr1	40780997	40781509	513	28.30	8.33388	3.23350	5.69600	C7Y9LACXX_5_7966.sorted.filtered_peak_762
chr1	40781736	40782501	766	21.37	4.79702	2.51404	2.41293	C7Y9LACXX_5_7966.sorted.filtered_peak_763
chr1	40804389	40804769	381	22.11	7.90152	3.56397	5.29557	C7Y9LACXX_5_7966.sorted.filtered_peak_764
chr1	40839084	40840641	1558	38.60	12.31686	3.32202	9.62631	C7Y9LACXX_5_7966.sorted.filtered_peak_765
chr1	40851198	40852112	915	45.06	11.17196	3.03525	8.42398	C7Y9LACXX_5_7966.sorted.filtered_peak_766
chr1	40870472	40870721	250	17.47	4.52091	2.63851	2.15353	C7Y9LACXX_5_7966.sorted.filtered_peak_767
chr1	40915412	40916794	1383	24.61	6.82982	2.96573	4.30541	C7Y9LACXX_5_7966.sorted.filtered_peak_768
chr1	40942796	40943340	545	19.15	6.16980	3.15825	3.66825	C7Y9LACXX_5_7966.sorted.filtered_peak_769
chr1	40974066	40975049	984	22.75	9.65077	3.95922	7.03293	C7Y9LACXX_5_7966.sorted.filtered_peak_770
chr1	40996886	40997849	964	32.19	14.30575	4.46154	11.50325	C7Y9LACXX_5_7966.sorted.filtered_peak_771
chr1	41131076	41131633	558	27.55	8.41751	3.26989	5.79770	C7Y9LACXX_5_7966.sorted.filtered_peak_772
chr1	41156898	41158042	1145	57.24	20.18735	4.11032	17.16766	C7Y9LACXX_5_7966.sorted.filtered_peak_773
chr1	41174431	41175168	738	33.71	11.68529	3.80742	8.90744	C7Y9LACXX_5_7966.sorted.filtered_peak_774
chr1	41267861	41268468	608	33.41	12.84648	4.06885	10.05969	C7Y9LACXX_5_7966.sorted.filtered_peak_775
chr1	41284174	41284519	346	25.33	8.83102	3.59980	6.18360	C7Y9LACXX_5_7966.sorted.filtered_peak_776
chr1	41315503	41315918	416	17.79	4.69964	2.68709	2.31607	C7Y9LACXX_5_7966.sorted.filtered_peak_777
chr1	41327852	41328594	743	47.04	22.29008	5.25634	19.21746	C7Y9LACXX_5_7966.sorted.filtered_peak_778
chr1	41445051	41446147	1097	56.69	24.43774	4.77123	21.32372	C7Y9LACXX_5_7966.sorted.filtered_peak_779
chr1	41469364	41469752	389	26.94	10.05972	3.85251	7.35840	C7Y9LACXX_5_7966.sorted.filtered_peak_780
chr1	41707490	41707891	402	19.30	4.69390	2.60213	2.30225	C7Y9LACXX_5_7966.sorted.filtered_peak_781
chr1	41733946	41734209	264	14.31	4.35922	2.80120	2.00569	C7Y9LACXX_5_7966.sorted.filtered_peak_782
chr1	41826531	41827186	656	42.36	14.75868	3.89138	11.89651	C7Y9LACXX_5_7966.sorted.filtered_peak_783
chr1	41953065	41953325	261	17.57	4.47096	2.62141	2.09968	C7Y9LACXX_5_7966.sorted.filtered_peak_784
chr1	42127801	42128258	458	25.08	6.64337	2.87533	4.13657	C7Y9LACXX_5_7966.sorted.filtered_peak_785
chr1	42139047	42139709	663	21.89	5.56327	2.72813	3.11909	C7Y9LACXX_5_7966.sorted.filtered_peak_786
chr1	42149550	42150013	464	27.61	7.30474	2.97934	4.71644	C7Y9LACXX_5_7966.sorted.filtered_peak_787
chr1	42194401	42194832	432	20.35	5.17976	2.70536	2.75285	C7Y9LACXX_5_7966.sorted.filtered_peak_788
chr1	42216911	42217488	578	18.98	5.31725	2.83690	2.88560	C7Y9LACXX_5_7966.sorted.filtered_peak_789
chr1	42257926	42258376	451	14.64	3.73254	2.49535	1.46293	C7Y9LACXX_5_7966.sorted.filtered_peak_790
chr1	42268569	42269111	543	29.29	9.45598	3.41902	6.81001	C7Y9LACXX_5_7966.sorted.filtered_peak_791
chr1	42357053	42358068	1016	22.82	6.60955	3.04665	4.07328	C7Y9LACXX_5_7966.sorted.filtered_peak_792
chr1	42363754	42364276	523	23.19	7.15107	3.19916	4.58486	C7Y9LACXX_5_7966.sorted.filtered_peak_793
chr1	42381776	42382162	387	21.59	3.88028	2.21389	1.58849	C7Y9LACXX_5_7966.sorted.filtered_peak_794
chr1	42385449	42385970	522	28.88	8.70702	3.29903	6.05704	C7Y9LACXX_5_7966.sorted.filtered_peak_795
chr1	42501067	42501951	885	51.47	20.65469	4.49298	17.62733	C7Y9LACXX_5_7966.sorted.filtered_peak_796
chr1	42785626	42786039	414	18.29	4.93682	2.74150	2.53407	C7Y9LACXX_5_7966.sorted.filtered_peak_797
chr1	42800166	42801380	1215	34.80	10.61918	3.37661	7.90670	C7Y9LACXX_5_7966.sorted.filtered_peak_798
chr1	42806590	42806853	264	14.96	4.06856	2.62250	1.74993	C7Y9LACXX_5_7966.sorted.filtered_peak_799
chr1	42846307	42846556	250	15.32	4.40408	2.74211	2.04517	C7Y9LACXX_5_7966.sorted.filtered_peak_800
chr1	42921592	42922707	1116	42.97	15.76894	4.14537	12.85594	C7Y9LACXX_5_7966.sorted.filtered_peak_801
chr1	42928465	42929320	856	43.83	20.84260	4.93883	17.86537	C7Y9LACXX_5_7966.sorted.filtered_peak_802
chr1	42995367	42995630	264	13.64	4.39017	2.86580	2.03877	C7Y9LACXX_5_7966.sorted.filtered_peak_803
chr1	43123723	43124602	880	35.79	15.63881	4.36625	12.84207	C7Y9LACXX_5_7966.sorted.filtered_peak_804
chr1	43147179	43148170	992	51.89	19.43469	4.08692	16.48645	C7Y9LACXX_5_7966.sorted.filtered_peak_805
chr1	43148477	43148881	405	27.54	4.53801	2.20674	2.16630	C7Y9LACXX_5_7966.sorted.filtered_peak_806
chr1	43232294	43233308	1015	68.42	31.76509	5.02805	28.46469	C7Y9LACXX_5_7966.sorted.filtered_peak_807
chr1	43282448	43283446	999	60.67	28.10280	5.06917	24.90761	C7Y9LACXX_5_7966.sorted.filtered_peak_808
chr1	43311815	43312543	729	38.48	13.82618	3.86417	11.02215	C7Y9LACXX_5_7966.sorted.filtered_peak_809
chr1	43388709	43389172	464	24.13	4.32879	2.26035	1.97932	C7Y9LACXX_5_7966.sorted.filtered_peak_810
chr1	43389593	43390482	890	44.60	16.11919	3.99863	13.22904	C7Y9LACXX_5_7966.sorted.filtered_peak_811
chr1	43396754	43397111	358	25.22	4.30718	2.21576	1.96326	C7Y9LACXX_5_7966.sorted.filtered_peak_812
chr1	43397526	43398199	674	38.07	10.30892	3.19193	7.58136	C7Y9LACXX_5_7966.sorted.filtered_peak_813
chr1	43418331	43418589	259	19.15	3.90217	2.32434	1.59865	C7Y9LACXX_5_7966.sorted.filtered_peak_814
chr1	43423772	43424969	1198	43.89	13.74214	3.43758	10.95251	C7Y9LACXX_5_7966.sorted.filtered_peak_815
chr1	43539400	43539848	449	12.94	4.00362	2.74436	1.69234	C7Y9LACXX_5_7966.sorted.filtered_peak_816
chr1	43637793	43638572	780	40.22	16.59203	4.52426	13.66943	C7Y9LACXX_5_7966.sorted.filtered_peak_817
chr1	43703775	43704024	250	14.18	4.47699	2.86304	2.11193	C7Y9LACXX_5_7966.sorted.filtered_peak_818
chr1	43814602	43815264	663	16.59	4.84422	2.83286	2.44494	C7Y9LACXX_5_7966.sorted.filtered_peak_819
chr1	43824080	43824827	748	41.78	19.28839	4.99950	16.30784	C7Y9LACXX_5_7966.sorted.filtered_peak_820
chr1	43833346	43834212	867	38.79	13.74670	3.83806	10.93283	C7Y9LACXX_5_7966.sorted.filtered_peak_821
chr1	43855168	43855808	641	29.30	11.72717	4.01031	9.02041	C7Y9LACXX_5_7966.sorted.filtered_peak_822
chr1	43919509	43920425	917	20.85	5.91408	2.92865	3.43347	C7Y9LACXX_5_7966.sorted.filtered_peak_823
chr1	44115358	44116472	1115	71.11	29.13403	4.69536	25.87831	C7Y9LACXX_5_7966.sorted.filtered_peak_824
chr1	44172568	44173651	1084	39.94	14.36261	3.82325	11.56602	C7Y9LACXX_5_7966.sorted.filtered_peak_825
chr1	44229092	44229440	349	13.70	4.00556	2.68566	1.69562	C7Y9LACXX_5_7966.sorted.filtered_peak_826
chr1	44411975	44412859	885	48.98	21.63281	4.81667	18.59537	C7Y9LACXX_5_7966.sorted.filtered_peak_827
chr1	44435322	44435789	468	46.81	15.78937	3.82743	12.89711	C7Y9LACXX_5_7966.sorted.filtered_peak_828
chr1	44440142	44440890	749	47.13	14.24029	3.49041	11.40641	C7Y9LACXX_5_7966.sorted.filtered_peak_829
chr1	44457083	44457728	646	21.55	6.11635	2.94763	3.62561	C7Y9LACXX_5_7966.sorted.filtered_peak_830
chr1	44471142	44471487	346	14.08	3.58781	2.46807	1.34486	C7Y9LACXX_5_7966.sorted.filtered_peak_831
chr1	44495395	44496403	1009	40.06	13.23356	3.68959	10.42757	C7Y9LACXX_5_7966.sorted.filtered_peak_832
chr1	44678549	44679748	1200	26.96	7.73497	3.09853	5.15627	C7Y9LACXX_5_7966.sorted.filtered_peak_833
chr1	44820777	44821400	624	46.99	23.44902	5.38603	20.38125	C7Y9LACXX_5_7966.sorted.filtered_peak_834
chr1	45060813	45061137	325	16.10	5.19045	3.01181	2.76588	C7Y9LACXX_5_7966.sorted.filtered_peak_835
chr1	45097348	45098212	865	36.05	12.01333	3.70147	9.23352	C7Y9LACXX_5_7966.sorted.filtered_peak_836
chr1	45118578	45118907	330	18.98	5.49359	2.91037	3.04468	C7Y9LACXX_5_7966.sorted.filtered_peak_837
chr1	45139487	45140534	1048	76.05	34.52613	5.17285	31.14959	C7Y9LACXX_5_7966.sorted.filtered_peak_838
chr1	45180746	45181057	312	17.25	5.29393	2.97825	2.84502	C7Y9LACXX_5_7966.sorted.filtered_peak_839
chr1	45187160	45187956	797	37.43	12.88517	3.78678	10.08346	C7Y9LACXX_5_7966.sorted.filtered_peak_840
chr1	45196103	45197250	1148	43.01	15.53589	4.09831	12.62775	C7Y9LACXX_5_7966.sorted.filtered_peak_841
chr1	45205044	45206118	1075	36.98	15.27261	4.26137	12.44820	C7Y9LACXX_5_7966.sorted.filtered_peak_842
chr1	45240816	45241746	931	41.97	17.91648	4.61705	14.97972	C7Y9LACXX_5_7966.sorted.filtered_peak_843
chr1	45265354	45266562	1209	72.81	28.27350	4.30811	25.07560	C7Y9LACXX_5_7966.sorted.filtered_peak_844
chr1	45273019	45273924	906	45.33	8.70258	2.57310	6.05880	C7Y9LACXX_5_7966.sorted.filtered_peak_845
chr1	45275138	45275624	487	49.99	11.21235	2.85324	8.47281	C7Y9LACXX_5_7966.sorted.filtered_peak_846
chr1	45285118	45286231	1114	34.05	11.89291	3.67263	9.16540	C7Y9LACXX_5_7966.sorted.filtered_peak_847
chr1	45301577	45301826	250	15.67	5.62310	3.25652	3.15550	C7Y9LACXX_5_7966.sorted.filtered_peak_848
chr1	45451892	45452655	764	33.19	15.68763	4.83754	12.83547	C7Y9LACXX_5_7966.sorted.filtered_peak_849
chr1	45476854	45478036	1183	35.29	8.63661	2.89348	6.00693	C7Y9LACXX_5_7966.sorted.filtered_peak_850
chr1	45671763	45672451	689	22.60	5.99072	2.85138	3.49892	C7Y9LACXX_5_7966.sorted.filtered_peak_851
chr1	45769100	45770277	1178	64.99	28.74822	4.97074	25.51945	C7Y9LACXX_5_7966.sorted.filtered_peak_852
chr1	45805218	45806360	1143	50.18	17.52254	4.03002	14.56051	C7Y9LACXX_5_7966.sorted.filtered_peak_853
chr1	45956190	45957319	1130	56.64	24.47023	4.38266	21.41297	C7Y9LACXX_5_7966.sorted.filtered_peak_854
chr1	45965408	45966181	774	50.55	23.65784	5.01215	20.58853	C7Y9LACXX_5_7966.sorted.filtered_peak_855
chr1	45986757	45987885	1129	44.03	16.38078	4.02800	13.50394	C7Y9LACXX_5_7966.sorted.filtered_peak_856
chr1	46009417	46010123	707	21.32	8.12069	3.62340	5.54522	C7Y9LACXX_5_7966.sorted.filtered_peak_857
chr1	46016157	46016990	834	35.25	15.16238	4.62255	12.28355	C7Y9LACXX_5_7966.sorted.filtered_peak_858
chr1	46035821	46036142	322	13.12	3.82558	2.64285	1.53268	C7Y9LACXX_5_7966.sorted.filtered_peak_859
chr1	46048965	46050878	1914	54.04	14.64880	3.29662	11.78138	C7Y9LACXX_5_7966.sorted.filtered_peak_860
chr1	46151793	46153304	1512	80.47	24.88943	3.68695	21.74960	C7Y9LACXX_5_7966.sorted.filtered_peak_861
chr1	46153672	46153960	289	44.04	5.26251	2.00510	2.81516	C7Y9LACXX_5_7966.sorted.filtered_peak_862
chr1	46215936	46216852	917	51.50	22.83029	4.86480	19.75119	C7Y9LACXX_5_7966.sorted.filtered_peak_863
chr1	46268997	46269423	427	35.97	15.90487	4.75350	13.00112	C7Y9LACXX_5_7966.sorted.filtered_peak_864
chr1	46502765	46503076	312	16.00	3.76947	2.42809	1.49346	C7Y9LACXX_5_7966.sorted.filtered_peak_865
chr1	46598079	46599166	1088	44.98	15.73566	3.94140	12.84302	C7Y9LACXX_5_7966.sorted.filtered_peak_866
chr1	46663930	46664490	561	21.27	7.29689	3.37429	4.74558	C7Y9LACXX_5_7966.sorted.filtered_peak_867
chr1	46712714	46713576	863	52.15	23.38732	4.80810	20.30909	C7Y9LACXX_5_7966.sorted.filtered_peak_868
chr1	46768388	46769466	1079	48.39	17.50608	3.93162	14.60409	C7Y9LACXX_5_7966.sorted.filtered_peak_869
chr1	46806183	46806900	718	34.70	12.52022	3.95638	9.71163	C7Y9LACXX_5_7966.sorted.filtered_peak_870
chr1	46813811	46814066	256	16.97	6.38244	3.45605	3.86404	C7Y9LACXX_5_7966.sorted.filtered_peak_871
chr1	46859897	46860287	391	13.53	4.54952	2.95680	2.16761	C7Y9LACXX_5_7966.sorted.filtered_peak_872
chr1	46907953	46908741	789	18.28	4.82920	2.69682	2.44262	C7Y9LACXX_5_7966.sorted.filtered_peak_873
chr1	46998655	46998910	256	18.32	5.27720	2.89121	2.82699	C7Y9LACXX_5_7966.sorted.filtered_peak_874
chr1	47047226	47048062	837	23.69	8.90809	3.75877	6.26543	C7Y9LACXX_5_7966.sorted.filtered_peak_875
chr1	47069595	47070451	857	51.19	21.91335	4.54250	18.90401	C7Y9LACXX_5_7966.sorted.filtered_peak_876
chr1	47082009	47082703	695	23.63	6.18735	2.85514	3.68090	C7Y9LACXX_5_7966.sorted.filtered_peak_877
chr1	47125111	47125435	325	14.37	5.05141	3.11133	2.63203	C7Y9LACXX_5_7966.sorted.filtered_peak_878
chr1	47141882	47142227	346	17.17	4.53240	2.66616	2.16218	C7Y9LACXX_5_7966.sorted.filtered_peak_879
chr1	47184486	47185256	771	49.87	23.10019	4.95386	20.04674	C7Y9LACXX_5_7966.sorted.filtered_peak_880
chr1	47190936	47191274	339	15.90	4.91589	2.91239	2.51378	C7Y9LACXX_5_7966.sorted.filtered_peak_881
chr1	47641105	47641454	350	18.79	5.63443	2.98357	3.16887	C7Y9LACXX_5_7966.sorted.filtered_peak_882
chr1	47644869	47645209	341	19.34	5.12169	2.74401	2.70280	C7Y9LACXX_5_7966.sorted.filtered_peak_883
chr1	47658543	47658895	353	20.00	6.39952	3.19157	3.87274	C7Y9LACXX_5_7966.sorted.filtered_peak_884
chr1	47754891	47755303	413	13.00	4.22783	2.84961	1.87688	C7Y9LACXX_5_7966.sorted.filtered_peak_885
chr1	47779405	47780443	1039	64.72	31.46997	5.31715	28.18048	C7Y9LACXX_5_7966.sorted.filtered_peak_886
chr1	47799161	47800489	1329	40.55	14.50535	3.97481	11.65099	C7Y9LACXX_5_7966.sorted.filtered_peak_887
chr1	47902340	47903966	1627	47.14	14.13657	3.30487	11.36917	C7Y9LACXX_5_7966.sorted.filtered_peak_888
chr1	48191996	48192283	288	17.39	5.35579	2.99041	2.90247	C7Y9LACXX_5_7966.sorted.filtered_peak_889
chr1	48559617	48559866	250	12.29	3.81453	2.70390	1.51828	C7Y9LACXX_5_7966.sorted.filtered_peak_890
chr1	48937389	48938178	790	33.99	14.32900	4.38065	11.50235	C7Y9LACXX_5_7966.sorted.filtered_peak_891
chr1	50798695	50799190	496	15.09	4.02589	2.58529	1.72867	C7Y9LACXX_5_7966.sorted.filtered_peak_892
chr1	51190273	51190638	366	15.75	5.90243	3.36452	3.42348	C7Y9LACXX_5_7966.sorted.filtered_peak_893
chr1	51339086	51339713	628	19.79	7.60910	3.67018	5.02045	C7Y9LACXX_5_7966.sorted.filtered_peak_894
chr1	51425329	51426323	995	54.31	24.83210	4.97643	21.70690	C7Y9LACXX_5_7966.sorted.filtered_peak_895
chr1	51433703	51436115	2413	32.98	7.22287	2.64816	4.67687	C7Y9LACXX_5_7966.sorted.filtered_peak_896
chr1	51442876	51443125	250	17.67	5.33494	2.95773	2.88720	C7Y9LACXX_5_7966.sorted.filtered_peak_897
chr1	51680453	51680901	449	15.98	5.27362	3.06882	2.83446	C7Y9LACXX_5_7966.sorted.filtered_peak_898
chr1	51701488	51702333	846	38.24	14.25482	3.92416	11.45495	C7Y9LACXX_5_7966.sorted.filtered_peak_899
chr1	51899031	51899987	957	27.09	8.16259	3.21328	5.55721	C7Y9LACXX_5_7966.sorted.filtered_peak_900
chr1	51908225	51908500	276	20.31	4.93767	2.63142	2.52373	C7Y9LACXX_5_7966.sorted.filtered_peak_901
chr1	51984805	51985368	564	33.69	7.15909	2.64870	4.58331	C7Y9LACXX_5_7966.sorted.filtered_peak_902
chr1	52000036	52001005	970	16.40	5.53603	3.14534	3.07592	C7Y9LACXX_5_7966.sorted.filtered_peak_903
chr1	52014573	52014961	389	15.84	6.02963	3.42762	3.52580	C7Y9LACXX_5_7966.sorted.filtered_peak_904
chr1	52034966	52035459	494	17.18	5.21277	2.94012	2.78219	C7Y9LACXX_5_7966.sorted.filtered_peak_905
chr1	52082489	52083201	713	25.77	11.03669	4.31753	8.29501	C7Y9LACXX_5_7966.sorted.filtered_peak_906
chr1	52194818	52195828	1011	45.87	18.36005	4.37929	15.40829	C7Y9LACXX_5_7966.sorted.filtered_peak_907
chr1	52344095	52345035	941	72.41	34.36152	5.24144	30.96947	C7Y9LACXX_5_7966.sorted.filtered_peak_908
chr1	52467944	52468490	547	18.58	7.54399	3.75618	4.97270	C7Y9LACXX_5_7966.sorted.filtered_peak_909
chr1	52499011	52499897	887	23.18	7.32759	3.23582	4.76397	C7Y9LACXX_5_7966.sorted.filtered_peak_910
chr1	52520544	52521418	875	32.98	7.40956	2.71234	4.83814	C7Y9LACXX_5_7966.sorted.filtered_peak_911
chr1	52521701	52522666	966	35.30	8.69685	2.91960	6.05999	C7Y9LACXX_5_7966.sorted.filtered_peak_912
chr1	52607402	52607660	259	18.35	5.44352	2.95987	2.97590	C7Y9LACXX_5_7966.sorted.filtered_peak_913
chr1	52831344	52832374	1031	76.00	33.28008	4.78520	29.93946	C7Y9LACXX_5_7966.sorted.filtered_peak_914
chr1	52869326	52870549	1224	38.57	12.98642	3.58796	10.21759	C7Y9LACXX_5_7966.sorted.filtered_peak_915
chr1	52889474	52890136	663	22.16	7.14644	3.26305	4.58913	C7Y9LACXX_5_7966.sorted.filtered_peak_916
chr1	53017976	53019371	1396	30.44	8.13589	3.01828	5.52558	C7Y9LACXX_5_7966.sorted.filtered_peak_917
chr1	53045224	53045473	250	12.21	3.77347	2.68968	1.47970	C7Y9LACXX_5_7966.sorted.filtered_peak_918
chr1	53102659	53103424	766	30.80	9.69088	3.44667	6.99708	C7Y9LACXX_5_7966.sorted.filtered_peak_919
chr1	53151895	53152144	250	17.38	7.10726	3.74031	4.53905	C7Y9LACXX_5_7966.sorted.filtered_peak_920
chr1	53163694	53164276	583	18.58	4.46587	2.56040	2.09687	C7Y9LACXX_5_7966.sorted.filtered_peak_921
chr1	53168526	53169231	706	30.27	11.19823	3.95571	8.43883	C7Y9LACXX_5_7966.sorted.filtered_peak_922
chr1	53191782	53192676	895	31.16	11.27133	3.77331	8.55059	C7Y9LACXX_5_7966.sorted.filtered_peak_923
chr1	53308201	53308991	791	14.91	5.48344	3.23750	3.04004	C7Y9LACXX_5_7966.sorted.filtered_peak_924
chr1	53387235	53387587	353	18.58	5.10943	2.78861	2.69310	C7Y9LACXX_5_7966.sorted.filtered_peak_925
chr1	53392699	53393244	546	22.23	7.92524	3.53574	5.32953	C7Y9LACXX_5_7966.sorted.filtered_peak_926
chr1	53480353	53480852	500	26.23	12.15610	4.62504	9.39233	C7Y9LACXX_5_7966.sorted.filtered_peak_927
chr1	53593124	53593559	436	14.22	4.01935	2.65092	1.70820	C7Y9LACXX_5_7966.sorted.filtered_peak_928
chr1	53647544	53647943	400	14.14	3.86300	2.58391	1.57335	C7Y9LACXX_5_7966.sorted.filtered_peak_929
chr1	53662091	53662775	685	40.32	17.73503	4.56863	14.83492	C7Y9LACXX_5_7966.sorted.filtered_peak_930
chr1	53685740	53686536	797	63.72	30.71668	5.66086	27.40342	C7Y9LACXX_5_7966.sorted.filtered_peak_931
chr1	53703874	53704555	682	36.67	15.29392	4.48012	12.41674	C7Y9LACXX_5_7966.sorted.filtered_peak_932
chr1	53791533	53792396	864	44.29	12.90789	3.34943	10.11982	C7Y9LACXX_5_7966.sorted.filtered_peak_933
chr1	53793608	53794025	418	32.33	5.98099	2.41009	3.48988	C7Y9LACXX_5_7966.sorted.filtered_peak_934
chr1	53858847	53859319	473	15.04	4.75028	2.92132	2.35394	C7Y9LACXX_5_7966.sorted.filtered_peak_935
chr1	53879001	53879437	437	24.12	7.15926	3.14078	4.59037	C7Y9LACXX_5_7966.sorted.filtered_peak_936
chr1	54050963	54051212	250	18.80	4.41405	2.52726	2.05346	C7Y9LACXX_5_7966.sorted.filtered_peak_937
chr1	54204805	54205138	334	14.50	4.60170	2.89543	2.22030	C7Y9LACXX_5_7966.sorted.filtered_peak_938
chr1	54231254	54231774	521	22.81	7.25078	3.24848	4.68902	C7Y9LACXX_5_7966.sorted.filtered_peak_939
chr1	54303624	54304633	1010	58.22	25.99508	5.10126	22.81809	C7Y9LACXX_5_7966.sorted.filtered_peak_940
chr1	54355138	54355992	855	33.03	13.10176	4.11926	10.32077	C7Y9LACXX_5_7966.sorted.filtered_peak_941
chr1	54411049	54412298	1250	95.46	36.86331	4.61925	33.37646	C7Y9LACXX_5_7966.sorted.filtered_peak_942
chr1	54422569	54422890	322	14.99	3.65994	2.44282	1.39773	C7Y9LACXX_5_7966.sorted.filtered_peak_943
chr1	54518406	54519477	1072	81.97	38.97376	5.29476	35.46420	C7Y9LACXX_5_7966.sorted.filtered_peak_944
chr1	54535722	54535990	269	13.76	4.45162	2.88746	2.09159	C7Y9LACXX_5_7966.sorted.filtered_peak_945
chr1	54665547	54666183	637	28.83	10.97423	3.95133	8.24364	C7Y9LACXX_5_7966.sorted.filtered_peak_946
chr1	54696739	54697040	302	14.12	4.07419	2.68499	1.75479	C7Y9LACXX_5_7966.sorted.filtered_peak_947
chr1	54752890	54753244	355	20.83	4.82561	2.55445	2.43526	C7Y9LACXX_5_7966.sorted.filtered_peak_948
chr1	54872042	54872414	373	42.50	9.89781	2.88154	7.20667	C7Y9LACXX_5_7966.sorted.filtered_peak_949
chr1	54872820	54873634	815	38.61	8.34511	2.65649	5.75961	C7Y9LACXX_5_7966.sorted.filtered_peak_950
chr1	54953755	54954381	627	30.90	9.09447	3.24642	6.44077	C7Y9LACXX_5_7966.sorted.filtered_peak_951
chr1	54954950	54955439	490	27.74	7.23963	2.94683	4.66113	C7Y9LACXX_5_7966.sorted.filtered_peak_952
chr1	55007748	55008222	475	16.00	4.45640	2.70710	2.10332	C7Y9LACXX_5_7966.sorted.filtered_peak_953
chr1	55137737	55138070	334	16.19	4.56646	2.74980	2.18717	C7Y9LACXX_5_7966.sorted.filtered_peak_954
chr1	55181080	55181874	795	29.00	11.62247	4.06188	8.88999	C7Y9LACXX_5_7966.sorted.filtered_peak_955
chr1	55230006	55230695	690	78.12	42.70551	6.38959	39.04970	C7Y9LACXX_5_7966.sorted.filtered_peak_956
chr1	55264977	55265259	283	18.75	3.96280	2.35943	1.66657	C7Y9LACXX_5_7966.sorted.filtered_peak_957
chr1	55266762	55267393	632	21.70	5.28778	2.65895	2.85963	C7Y9LACXX_5_7966.sorted.filtered_peak_958
chr1	55272912	55273359	448	17.82	4.37351	2.56856	2.01345	C7Y9LACXX_5_7966.sorted.filtered_peak_959
chr1	55352488	55353365	878	23.15	5.59951	2.67843	3.14403	C7Y9LACXX_5_7966.sorted.filtered_peak_960
chr1	55410910	55411420	511	13.20	4.05082	2.74092	1.73967	C7Y9LACXX_5_7966.sorted.filtered_peak_961
chr1	55593781	55594030	250	13.77	4.21627	2.77444	1.87877	C7Y9LACXX_5_7966.sorted.filtered_peak_962
chr1	55616836	55617116	281	17.17	5.22860	2.96018	2.78213	C7Y9LACXX_5_7966.sorted.filtered_peak_963
chr1	55680526	55681550	1025	30.63	8.03853	2.92281	5.47862	C7Y9LACXX_5_7966.sorted.filtered_peak_964
chr1	55743295	55743584	290	19.21	6.46980	3.28964	3.93624	C7Y9LACXX_5_7966.sorted.filtered_peak_965
chr1	57773058	57773366	309	17.74	5.58491	3.05458	3.11540	C7Y9LACXX_5_7966.sorted.filtered_peak_966
chr1	59011667	59012847	1181	45.15	16.33244	3.87513	13.46151	C7Y9LACXX_5_7966.sorted.filtered_peak_967
chr1	59039384	59039698	315	15.79	4.61137	2.80027	2.22832	C7Y9LACXX_5_7966.sorted.filtered_peak_968
chr1	59114579	59114960	382	16.71	4.47568	2.67545	2.11176	C7Y9LACXX_5_7966.sorted.filtered_peak_969
chr1	59165012	59165261	250	14.83	3.63309	2.43992	1.37190	C7Y9LACXX_5_7966.sorted.filtered_peak_970
chr1	59165513	59165982	470	26.21	10.79623	4.15620	8.07092	C7Y9LACXX_5_7966.sorted.filtered_peak_971
chr1	59183803	59184443	641	25.33	9.36928	3.81808	6.67676	C7Y9LACXX_5_7966.sorted.filtered_peak_972
chr1	59220362	59221532	1171	24.39	6.52742	2.90998	4.00121	C7Y9LACXX_5_7966.sorted.filtered_peak_973
chr1	59249215	59250966	1752	73.11	18.41719	3.02530	15.49243	C7Y9LACXX_5_7966.sorted.filtered_peak_974
chr1	59281152	59281585	434	22.35	3.72981	2.14074	1.46141	C7Y9LACXX_5_7966.sorted.filtered_peak_975
chr1	59281784	59282329	546	36.60	11.31099	3.46824	8.56772	C7Y9LACXX_5_7966.sorted.filtered_peak_976
chr1	59369116	59369909	794	34.10	10.91110	3.58278	8.15539	C7Y9LACXX_5_7966.sorted.filtered_peak_977
chr1	59407378	59408079	702	29.95	10.16748	3.60619	7.46870	C7Y9LACXX_5_7966.sorted.filtered_peak_978
chr1	59433978	59434528	551	20.03	5.67230	2.88317	3.22408	C7Y9LACXX_5_7966.sorted.filtered_peak_979
chr1	59471057	59471475	419	16.99	4.97891	2.85674	2.56697	C7Y9LACXX_5_7966.sorted.filtered_peak_980
chr1	59485803	59486187	385	16.72	4.90858	2.84656	2.50630	C7Y9LACXX_5_7966.sorted.filtered_peak_981
chr1	59510611	59511028	418	17.37	3.96637	2.43458	1.65702	C7Y9LACXX_5_7966.sorted.filtered_peak_982
chr1	59512370	59512845	476	18.89	5.30471	2.84329	2.86854	C7Y9LACXX_5_7966.sorted.filtered_peak_983
chr1	59529317	59529652	336	16.87	5.79962	3.21189	3.32476	C7Y9LACXX_5_7966.sorted.filtered_peak_984
chr1	59537975	59538249	275	17.35	5.30402	2.97726	2.85082	C7Y9LACXX_5_7966.sorted.filtered_peak_985
chr1	59612393	59612959	567	20.74	4.89797	2.58290	2.49990	C7Y9LACXX_5_7966.sorted.filtered_peak_986
chr1	59761958	59762943	986	44.38	15.83968	3.85905	12.97346	C7Y9LACXX_5_7966.sorted.filtered_peak_987
chr1	59856690	59857123	434	14.04	3.88261	2.59832	1.59474	C7Y9LACXX_5_7966.sorted.filtered_peak_988
chr1	59939760	59940054	295	16.74	4.69432	2.76172	2.30428	C7Y9LACXX_5_7966.sorted.filtered_peak_989
chr1	60035904	60036815	912	20.68	6.37482	3.05021	3.89909	C7Y9LACXX_5_7966.sorted.filtered_peak_990
chr1	60162818	60163477	660	16.54	4.05112	2.50268	1.75086	C7Y9LACXX_5_7966.sorted.filtered_peak_991
chr1	60225150	60225561	412	15.98	4.95731	2.92412	2.55008	C7Y9LACXX_5_7966.sorted.filtered_peak_992
chr1	60280182	60280635	454	22.69	7.42714	3.33384	4.84827	C7Y9LACXX_5_7966.sorted.filtered_peak_993
chr1	60413081	60413359	279	15.52	5.02709	3.00576	2.60430	C7Y9LACXX_5_7966.sorted.filtered_peak_994
chr1	61508639	61508963	325	16.65	5.22273	2.98070	2.79442	C7Y9LACXX_5_7966.sorted.filtered_peak_995
chr1	61515545	61516129	585	26.92	7.76186	3.12246	5.16864	C7Y9LACXX_5_7966.sorted.filtered_peak_996
chr1	61542473	61543980	1508	51.96	14.50543	3.29616	11.67411	C7Y9LACXX_5_7966.sorted.filtered_peak_997
chr1	61720545	61721144	600	14.79	4.85308	2.96231	2.46832	C7Y9LACXX_5_7966.sorted.filtered_peak_998
chr1	61736470	61737309	840	19.87	4.69169	2.55635	2.31580	C7Y9LACXX_5_7966.sorted.filtered_peak_999
chr1	61784179	61784710	532	19.30	4.15190	2.40567	1.82232	C7Y9LACXX_5_7966.sorted.filtered_peak_1000
chr1	61797738	61798291	554	14.66	4.70602	2.91929	2.32313	C7Y9LACXX_5_7966.sorted.filtered_peak_1001
chr1	61853093	61853342	250	16.33	5.05387	2.94961	2.62460	C7Y9LACXX_5_7966.sorted.filtered_peak_1002
chr1	61918847	61919506	660	23.83	7.94209	3.42671	5.32942	C7Y9LACXX_5_7966.sorted.filtered_peak_1003
chr1	62145012	62145332	321	13.29	3.46751	2.46158	1.23933	C7Y9LACXX_5_7966.sorted.filtered_peak_1004
chr1	62190464	62191260	797	31.07	13.86142	4.44019	11.08637	C7Y9LACXX_5_7966.sorted.filtered_peak_1005
chr1	62207880	62208383	504	16.52	5.16174	2.97196	2.73244	C7Y9LACXX_5_7966.sorted.filtered_peak_1006
chr1	62901647	62902942	1296	79.00	29.73233	4.23455	26.48443	C7Y9LACXX_5_7966.sorted.filtered_peak_1007
chr1	63249277	63250242	966	52.27	24.50774	5.25178	21.37160	C7Y9LACXX_5_7966.sorted.filtered_peak_1008
chr1	63782906	63783157	252	14.50	3.87801	2.57104	1.58179	C7Y9LACXX_5_7966.sorted.filtered_peak_1009
chr1	63832896	63834007	1112	37.02	14.79127	4.17077	11.97363	C7Y9LACXX_5_7966.sorted.filtered_peak_1010
chr1	63988521	63989431	911	47.85	19.91917	4.62423	16.92211	C7Y9LACXX_5_7966.sorted.filtered_peak_1011
chr1	64058973	64060283	1311	28.92	9.53233	3.51992	6.85466	C7Y9LACXX_5_7966.sorted.filtered_peak_1012
chr1	64081525	64081786	262	17.28	5.67771	3.13077	3.20432	C7Y9LACXX_5_7966.sorted.filtered_peak_1013
chr1	65210201	65210583	383	13.94	3.96995	2.65034	1.66533	C7Y9LACXX_5_7966.sorted.filtered_peak_1014
chr1	65292702	65293112	411	18.59	5.16355	2.81985	2.73204	C7Y9LACXX_5_7966.sorted.filtered_peak_1015
chr1	65329727	65330393	667	28.72	11.09598	3.96341	8.37916	C7Y9LACXX_5_7966.sorted.filtered_peak_1016
chr1	65422629	65423100	472	17.40	3.94537	2.42145	1.64497	C7Y9LACXX_5_7966.sorted.filtered_peak_1017
chr1	65431474	65432613	1140	47.64	15.17654	3.62994	12.30977	C7Y9LACXX_5_7966.sorted.filtered_peak_1018
chr1	65468116	65468959	844	17.02	4.70463	2.74516	2.31638	C7Y9LACXX_5_7966.sorted.filtered_peak_1019
chr1	65532347	65533095	749	30.38	7.53625	2.80640	5.00248	C7Y9LACXX_5_7966.sorted.filtered_peak_1020
chr1	65540901	65541549	649	17.22	6.37755	3.40425	3.87545	C7Y9LACXX_5_7966.sorted.filtered_peak_1021
chr1	65613334	65613857	524	18.27	4.93387	2.75325	2.52091	C7Y9LACXX_5_7966.sorted.filtered_peak_1022
chr1	65614629	65614911	283	17.42	4.07223	2.47393	1.74720	C7Y9LACXX_5_7966.sorted.filtered_peak_1023
chr1	65646251	65646508	258	13.10	3.99098	2.71923	1.68917	C7Y9LACXX_5_7966.sorted.filtered_peak_1024
chr1	65701614	65701887	274	14.99	4.50996	2.81799	2.13464	C7Y9LACXX_5_7966.sorted.filtered_peak_1025
chr1	65719874	65720575	702	30.74	11.04136	3.68383	8.34960	C7Y9LACXX_5_7966.sorted.filtered_peak_1026
chr1	65775386	65775635	250	14.84	4.35698	2.75730	2.00476	C7Y9LACXX_5_7966.sorted.filtered_peak_1027
chr1	65885546	65886696	1151	71.77	30.13711	4.51747	26.88893	C7Y9LACXX_5_7966.sorted.filtered_peak_1028
chr1	65896813	65897062	250	15.38	4.27364	2.68227	1.93141	C7Y9LACXX_5_7966.sorted.filtered_peak_1029
chr1	66153495	66153881	387	14.63	4.65814	2.90450	2.27463	C7Y9LACXX_5_7966.sorted.filtered_peak_1030
chr1	66258184	66258896	713	16.52	4.22449	2.58572	1.88528	C7Y9LACXX_5_7966.sorted.filtered_peak_1031
chr1	66277693	66278108	416	32.17	13.29633	4.36362	10.47978	C7Y9LACXX_5_7966.sorted.filtered_peak_1032
chr1	66295848	66296491	644	37.17	16.36847	4.70481	13.47497	C7Y9LACXX_5_7966.sorted.filtered_peak_1033
chr1	66648247	66648699	453	15.92	5.38743	3.11981	2.94124	C7Y9LACXX_5_7966.sorted.filtered_peak_1034
chr1	66649546	66649795	250	12.98	3.98552	2.73191	1.67645	C7Y9LACXX_5_7966.sorted.filtered_peak_1035
chr1	66680650	66680922	273	18.59	5.96927	3.14787	3.46560	C7Y9LACXX_5_7966.sorted.filtered_peak_1036
chr1	66719050	66719302	253	17.39	4.94294	2.81631	2.53051	C7Y9LACXX_5_7966.sorted.filtered_peak_1037
chr1	66740519	66741028	510	19.49	3.82888	2.28236	1.54312	C7Y9LACXX_5_7966.sorted.filtered_peak_1038
chr1	66741702	66742307	606	23.86	5.69158	2.67512	3.22715	C7Y9LACXX_5_7966.sorted.filtered_peak_1039
chr1	66766660	66767127	468	19.65	6.31616	3.17806	3.80070	C7Y9LACXX_5_7966.sorted.filtered_peak_1040
chr1	66796287	66796749	463	31.58	6.50367	2.55985	3.98330	C7Y9LACXX_5_7966.sorted.filtered_peak_1041
chr1	66797678	66797947	270	32.65	5.05006	2.18542	2.63592	C7Y9LACXX_5_7966.sorted.filtered_peak_1042
chr1	66801514	66802145	632	41.58	10.36025	3.03098	7.63583	C7Y9LACXX_5_7966.sorted.filtered_peak_1043
chr1	66815800	66816185	386	25.38	5.11500	2.43770	2.69609	C7Y9LACXX_5_7966.sorted.filtered_peak_1044
chr1	66840194	66840652	459	24.49	6.27872	2.81180	3.78800	C7Y9LACXX_5_7966.sorted.filtered_peak_1045
chr1	66902161	66902517	357	20.59	7.06289	3.38377	4.50144	C7Y9LACXX_5_7966.sorted.filtered_peak_1046
chr1	66911178	66911457	280	17.25	4.80617	2.76923	2.41101	C7Y9LACXX_5_7966.sorted.filtered_peak_1047
chr1	66912019	66912351	333	20.40	6.46697	3.19162	3.93184	C7Y9LACXX_5_7966.sorted.filtered_peak_1048
chr1	67235474	67235761	288	17.05	4.48724	2.65304	2.12397	C7Y9LACXX_5_7966.sorted.filtered_peak_1049
chr1	67390343	67391309	967	80.69	29.30748	4.35326	26.03438	C7Y9LACXX_5_7966.sorted.filtered_peak_1050
chr1	67395603	67396611	1009	54.42	14.40083	3.03486	11.61504	C7Y9LACXX_5_7966.sorted.filtered_peak_1051
chr1	67518933	67520410	1478	27.07	7.23496	2.92652	4.68935	C7Y9LACXX_5_7966.sorted.filtered_peak_1052
chr1	67614741	67615200	460	17.01	6.74011	3.60509	4.20633	C7Y9LACXX_5_7966.sorted.filtered_peak_1053
chr1	67636442	67637017	576	27.97	9.36378	3.51526	6.70545	C7Y9LACXX_5_7966.sorted.filtered_peak_1054
chr1	67660145	67660525	381	27.25	8.50090	3.35112	5.85692	C7Y9LACXX_5_7966.sorted.filtered_peak_1055
chr1	67760289	67761263	975	14.24	4.20089	2.73348	1.86820	C7Y9LACXX_5_7966.sorted.filtered_peak_1056
chr1	67772810	67773168	359	21.76	5.55220	2.75334	3.09335	C7Y9LACXX_5_7966.sorted.filtered_peak_1057
chr1	67798633	67799137	505	26.95	8.22436	3.25880	5.61030	C7Y9LACXX_5_7966.sorted.filtered_peak_1058
chr1	67895971	67896932	962	57.10	20.11005	4.09309	17.07844	C7Y9LACXX_5_7966.sorted.filtered_peak_1059
chr1	67963781	67964104	324	15.45	4.90091	2.94043	2.50275	C7Y9LACXX_5_7966.sorted.filtered_peak_1060
chr1	68140080	68140727	648	17.60	5.17248	2.89479	2.73808	C7Y9LACXX_5_7966.sorted.filtered_peak_1061
chr1	68150526	68152312	1787	46.32	12.86694	3.04014	10.16878	C7Y9LACXX_5_7966.sorted.filtered_peak_1062
chr1	68225819	68226291	473	15.20	3.88385	2.52700	1.58305	C7Y9LACXX_5_7966.sorted.filtered_peak_1063
chr1	68962276	68963107	832	21.71	6.74214	3.13046	4.22489	C7Y9LACXX_5_7966.sorted.filtered_peak_1064
chr1	70671031	70671721	691	43.20	18.38527	4.63533	15.43373	C7Y9LACXX_5_7966.sorted.filtered_peak_1065
chr1	70686822	70687686	865	40.50	16.84584	4.31278	13.98666	C7Y9LACXX_5_7966.sorted.filtered_peak_1066
chr1	70819870	70820868	999	31.81	12.43844	4.13445	9.64858	C7Y9LACXX_5_7966.sorted.filtered_peak_1067
chr1	70876202	70877365	1164	45.55	18.83300	4.49383	15.87925	C7Y9LACXX_5_7966.sorted.filtered_peak_1068
chr1	71151055	71151350	296	17.75	6.50958	3.44196	3.97584	C7Y9LACXX_5_7966.sorted.filtered_peak_1069
chr1	71534055	71534415	361	17.67	6.27966	3.33184	3.77512	C7Y9LACXX_5_7966.sorted.filtered_peak_1070
chr1	71546212	71547173	962	38.37	14.23568	3.94295	11.43737	C7Y9LACXX_5_7966.sorted.filtered_peak_1071
chr1	74663553	74664328	776	49.25	23.65506	5.23810	20.57112	C7Y9LACXX_5_7966.sorted.filtered_peak_1072
chr1	75198437	75199635	1199	32.68	9.81873	3.31502	7.13865	C7Y9LACXX_5_7966.sorted.filtered_peak_1073
chr1	76189860	76190736	877	42.61	18.88534	4.80723	15.91404	C7Y9LACXX_5_7966.sorted.filtered_peak_1074
chr1	76251649	76252500	852	37.90	14.52319	4.14982	11.66761	C7Y9LACXX_5_7966.sorted.filtered_peak_1075
chr1	76252999	76253384	386	20.85	3.86978	2.24098	1.57858	C7Y9LACXX_5_7966.sorted.filtered_peak_1076
chr1	76489371	76489867	497	22.22	7.37015	3.30927	4.81817	C7Y9LACXX_5_7966.sorted.filtered_peak_1077
chr1	76518334	76518717	384	12.44	3.51904	2.54250	1.28298	C7Y9LACXX_5_7966.sorted.filtered_peak_1078
chr1	76540078	76540552	475	25.31	9.30845	3.74382	6.64245	C7Y9LACXX_5_7966.sorted.filtered_peak_1079
chr1	76619770	76620649	880	25.55	8.33261	3.41783	5.70377	C7Y9LACXX_5_7966.sorted.filtered_peak_1080
chr1	77684624	77685286	663	23.72	8.58693	3.65980	5.94440	C7Y9LACXX_5_7966.sorted.filtered_peak_1081
chr1	77747691	77747940	250	13.89	3.67427	2.51679	1.40702	C7Y9LACXX_5_7966.sorted.filtered_peak_1082
chr1	77897095	77897396	302	14.57	5.21915	3.16927	2.78326	C7Y9LACXX_5_7966.sorted.filtered_peak_1083
chr1	78147797	78149604	1808	59.39	18.10111	3.58832	15.14748	C7Y9LACXX_5_7966.sorted.filtered_peak_1084
chr1	78168170	78168440	271	14.02	4.84430	3.05652	2.43158	C7Y9LACXX_5_7966.sorted.filtered_peak_1085
chr1	78224796	78225768	973	28.19	9.02912	3.40288	6.37338	C7Y9LACXX_5_7966.sorted.filtered_peak_1086
chr1	78245086	78245728	643	25.11	10.10108	3.96676	7.43114	C7Y9LACXX_5_7966.sorted.filtered_peak_1087
chr1	78443847	78445341	1495	58.45	18.89630	3.76583	15.90474	C7Y9LACXX_5_7966.sorted.filtered_peak_1088
chr1	78470047	78470928	882	38.00	13.50680	3.87453	10.69593	C7Y9LACXX_5_7966.sorted.filtered_peak_1089
chr1	79083238	79083596	359	23.65	5.51216	2.64513	3.04722	C7Y9LACXX_5_7966.sorted.filtered_peak_1090
chr1	79085768	79086314	547	25.41	5.94919	2.69564	3.44606	C7Y9LACXX_5_7966.sorted.filtered_peak_1091
chr1	79115295	79115575	281	20.73	5.97294	2.98247	3.47064	C7Y9LACXX_5_7966.sorted.filtered_peak_1092
chr1	79506253	79506502	250	13.91	3.92419	2.63066	1.62627	C7Y9LACXX_5_7966.sorted.filtered_peak_1093
chr1	83974177	83974433	257	17.39	5.22936	2.94206	2.78291	C7Y9LACXX_5_7966.sorted.filtered_peak_1094
chr1	84326401	84326817	417	14.32	3.98375	2.62762	1.67380	C7Y9LACXX_5_7966.sorted.filtered_peak_1095
chr1	84464808	84465213	406	16.29	4.14178	2.56147	1.82393	C7Y9LACXX_5_7966.sorted.filtered_peak_1096
chr1	84543172	84544072	901	23.72	7.62491	3.28019	5.05304	C7Y9LACXX_5_7966.sorted.filtered_peak_1097
chr1	84609768	84610436	669	25.64	7.17364	3.03310	4.61191	C7Y9LACXX_5_7966.sorted.filtered_peak_1098
chr1	84610802	84611182	381	19.29	3.94584	2.33145	1.64192	C7Y9LACXX_5_7966.sorted.filtered_peak_1099
chr1	84763965	84764761	797	17.78	5.08344	2.84527	2.65846	C7Y9LACXX_5_7966.sorted.filtered_peak_1100
chr1	84899374	84899841	468	20.14	5.98835	3.02121	3.49139	C7Y9LACXX_5_7966.sorted.filtered_peak_1101
chr1	84907960	84908674	715	17.04	7.03334	3.67202	4.50284	C7Y9LACXX_5_7966.sorted.filtered_peak_1102
chr1	84944766	84945497	732	34.11	13.59127	4.26077	10.77225	C7Y9LACXX_5_7966.sorted.filtered_peak_1103
chr1	84971423	84972555	1133	56.73	20.27947	4.07763	17.26664	C7Y9LACXX_5_7966.sorted.filtered_peak_1104
chr1	85038719	85039388	670	21.64	4.75821	2.48604	2.37918	C7Y9LACXX_5_7966.sorted.filtered_peak_1105
chr1	85039593	85040554	962	32.56	11.46815	3.74780	8.73143	C7Y9LACXX_5_7966.sorted.filtered_peak_1106
chr1	85086413	85086899	487	24.98	8.37734	3.49469	5.73670	C7Y9LACXX_5_7966.sorted.filtered_peak_1107
chr1	85155818	85156697	880	46.28	17.26064	4.08638	14.34667	C7Y9LACXX_5_7966.sorted.filtered_peak_1108
chr1	85328446	85328807	362	17.12	6.14850	3.33773	3.64659	C7Y9LACXX_5_7966.sorted.filtered_peak_1109
chr1	85410442	85411205	764	29.32	10.88247	3.88558	8.14995	C7Y9LACXX_5_7966.sorted.filtered_peak_1110
chr1	85454139	85454792	654	15.47	4.48483	2.75975	2.12295	C7Y9LACXX_5_7966.sorted.filtered_peak_1111
chr1	85457003	85457488	486	18.54	4.22976	2.47130	1.88963	C7Y9LACXX_5_7966.sorted.filtered_peak_1112
chr1	85462537	85463019	483	22.27	5.22711	2.61919	2.79053	C7Y9LACXX_5_7966.sorted.filtered_peak_1113
chr1	85492985	85493588	604	16.03	4.52812	2.74578	2.15379	C7Y9LACXX_5_7966.sorted.filtered_peak_1114
chr1	85527659	85528199	541	27.18	10.18515	3.87159	7.47710	C7Y9LACXX_5_7966.sorted.filtered_peak_1115
chr1	85666565	85667162	598	25.31	7.66340	3.23573	5.05809	C7Y9LACXX_5_7966.sorted.filtered_peak_1116
chr1	85724938	85725812	875	29.62	10.73520	3.68538	8.05936	C7Y9LACXX_5_7966.sorted.filtered_peak_1117
chr1	85741904	85742842	939	62.15	26.44451	4.68379	23.28449	C7Y9LACXX_5_7966.sorted.filtered_peak_1118
chr1	85763618	85764216	599	20.63	6.73470	3.24566	4.20045	C7Y9LACXX_5_7966.sorted.filtered_peak_1119
chr1	86173850	86174362	513	26.84	11.41318	4.29097	8.67207	C7Y9LACXX_5_7966.sorted.filtered_peak_1120
chr1	86861269	86862504	1236	30.66	11.02563	3.74582	8.31982	C7Y9LACXX_5_7966.sorted.filtered_peak_1121
chr1	87169617	87171232	1616	38.54	11.94451	3.38032	9.22717	C7Y9LACXX_5_7966.sorted.filtered_peak_1122
chr1	87379507	87380725	1219	66.30	26.22287	4.34014	23.07640	C7Y9LACXX_5_7966.sorted.filtered_peak_1123
chr1	87510356	87510832	477	14.44	4.71077	2.95190	2.32004	C7Y9LACXX_5_7966.sorted.filtered_peak_1124
chr1	87793914	87794755	842	39.68	6.76056	2.35616	4.23056	C7Y9LACXX_5_7966.sorted.filtered_peak_1125
chr1	87797061	87797508	448	42.13	6.09446	2.18475	3.59237	C7Y9LACXX_5_7966.sorted.filtered_peak_1126
chr1	87869876	87870491	616	26.56	8.08827	3.24523	5.48079	C7Y9LACXX_5_7966.sorted.filtered_peak_1127
chr1	87901156	87901410	255	13.96	4.80495	3.04430	2.39453	C7Y9LACXX_5_7966.sorted.filtered_peak_1128
chr1	87915122	87915632	511	15.37	3.82476	2.48984	1.54009	C7Y9LACXX_5_7966.sorted.filtered_peak_1129
chr1	87916461	87916910	450	17.23	4.96750	2.83494	2.55746	C7Y9LACXX_5_7966.sorted.filtered_peak_1130
chr1	88419457	88419785	329	14.23	3.65361	2.48737	1.39950	C7Y9LACXX_5_7966.sorted.filtered_peak_1131
chr1	88923628	88923882	255	13.34	4.38932	2.90109	2.02640	C7Y9LACXX_5_7966.sorted.filtered_peak_1132
chr1	89149320	89150860	1541	55.21	21.64809	4.04963	18.66076	C7Y9LACXX_5_7966.sorted.filtered_peak_1133
chr1	89356586	89357621	1036	40.79	14.40170	3.73066	11.61350	C7Y9LACXX_5_7966.sorted.filtered_peak_1134
chr1	89401753	89402133	381	12.22	3.66850	2.63584	1.41232	C7Y9LACXX_5_7966.sorted.filtered_peak_1135
chr1	89457994	89459003	1010	47.28	16.20053	3.91628	13.28920	C7Y9LACXX_5_7966.sorted.filtered_peak_1136
chr1	89488034	89488735	702	21.66	7.61788	3.48428	5.03127	C7Y9LACXX_5_7966.sorted.filtered_peak_1137
chr1	89591468	89592210	743	25.22	6.78610	2.92667	4.25906	C7Y9LACXX_5_7966.sorted.filtered_peak_1138
chr1	89664182	89664731	550	24.83	7.12728	3.09891	4.54780	C7Y9LACXX_5_7966.sorted.filtered_peak_1139
chr1	89744628	89744969	342	21.34	4.65148	2.47135	2.27632	C7Y9LACXX_5_7966.sorted.filtered_peak_1140
chr1	89752485	89753142	658	30.91	10.95002	3.75454	8.22563	C7Y9LACXX_5_7966.sorted.filtered_peak_1141
chr1	89776222	89776563	342	20.54	6.68320	3.24744	4.14060	C7Y9LACXX_5_7966.sorted.filtered_peak_1142
chr1	89920603	89920916	314	15.36	5.02977	3.01141	2.61159	C7Y9LACXX_5_7966.sorted.filtered_peak_1143
chr1	89948813	89949132	320	17.52	6.93581	3.63142	4.38740	C7Y9LACXX_5_7966.sorted.filtered_peak_1144
chr1	89990147	89990861	715	30.94	9.70726	3.37704	7.04222	C7Y9LACXX_5_7966.sorted.filtered_peak_1145
chr1	90072874	90073123	250	28.04	5.04945	2.32789	2.62455	C7Y9LACXX_5_7966.sorted.filtered_peak_1146
chr1	90076247	90076499	253	24.43	4.08769	2.18219	1.76371	C7Y9LACXX_5_7966.sorted.filtered_peak_1147
chr1	90077279	90077656	378	24.02	4.07031	2.18786	1.75375	C7Y9LACXX_5_7966.sorted.filtered_peak_1148
chr1	90098135	90099375	1241	37.43	9.69817	3.00368	7.04280	C7Y9LACXX_5_7966.sorted.filtered_peak_1149
chr1	90123478	90123771	294	18.23	4.75965	2.69015	2.36075	C7Y9LACXX_5_7966.sorted.filtered_peak_1150
chr1	90125391	90125784	394	14.71	3.67146	2.46016	1.41563	C7Y9LACXX_5_7966.sorted.filtered_peak_1151
chr1	90185035	90185412	378	29.14	7.58099	2.92933	5.01074	C7Y9LACXX_5_7966.sorted.filtered_peak_1152
chr1	90205230	90205858	629	35.62	12.24360	3.76550	9.46467	C7Y9LACXX_5_7966.sorted.filtered_peak_1153
chr1	90223158	90223480	323	20.13	5.80608	2.95840	3.31821	C7Y9LACXX_5_7966.sorted.filtered_peak_1154
chr1	90228437	90229105	669	21.10	6.59745	3.15634	4.07182	C7Y9LACXX_5_7966.sorted.filtered_peak_1155
chr1	90270326	90270588	263	17.18	5.17502	2.93158	2.73645	C7Y9LACXX_5_7966.sorted.filtered_peak_1156
chr1	90286336	90287443	1108	22.40	6.67045	3.10705	4.12334	C7Y9LACXX_5_7966.sorted.filtered_peak_1157
chr1	90308618	90309379	762	22.12	5.43087	2.69753	2.97579	C7Y9LACXX_5_7966.sorted.filtered_peak_1158
chr1	90321168	90321648	481	18.72	5.63227	2.99312	3.16149	C7Y9LACXX_5_7966.sorted.filtered_peak_1159
chr1	90336545	90336884	340	18.49	6.76605	3.46682	4.22646	C7Y9LACXX_5_7966.sorted.filtered_peak_1160
chr1	90460287	90461301	1015	36.19	12.19439	3.68452	9.42185	C7Y9LACXX_5_7966.sorted.filtered_peak_1161
chr1	90836655	90836904	250	13.57	4.23600	2.80308	1.89619	C7Y9LACXX_5_7966.sorted.filtered_peak_1162
chr1	91172499	91172754	256	15.66	5.01888	2.97839	2.60695	C7Y9LACXX_5_7966.sorted.filtered_peak_1163
chr1	91316907	91317449	543	18.55	6.20229	3.22005	3.70200	C7Y9LACXX_5_7966.sorted.filtered_peak_1164
chr1	91487016	91488203	1188	52.45	19.49427	4.13270	16.52492	C7Y9LACXX_5_7966.sorted.filtered_peak_1165
chr1	91590425	91590704	280	14.30	4.41435	2.82299	2.05390	C7Y9LACXX_5_7966.sorted.filtered_peak_1166
chr1	91852680	91853236	557	238.15	197.53157	13.71187	191.76012	C7Y9LACXX_5_7966.sorted.filtered_peak_1167
chr1	91966200	91967202	1003	45.37	13.43106	3.42390	10.61757	C7Y9LACXX_5_7966.sorted.filtered_peak_1168
chr1	92014422	92015141	720	25.65	6.72916	2.87716	4.20524	C7Y9LACXX_5_7966.sorted.filtered_peak_1169
chr1	92021520	92022131	612	41.88	15.89646	4.19670	12.99827	C7Y9LACXX_5_7966.sorted.filtered_peak_1170
chr1	92150123	92150744	622	14.16	3.76390	2.53959	1.48754	C7Y9LACXX_5_7966.sorted.filtered_peak_1171
chr1	92163022	92163531	510	19.22	6.25273	3.17297	3.75307	C7Y9LACXX_5_7966.sorted.filtered_peak_1172
chr1	92178940	92179427	488	22.36	7.18507	3.25738	4.63241	C7Y9LACXX_5_7966.sorted.filtered_peak_1173
chr1	92219494	92219759	266	19.77	6.07766	3.09565	3.56576	C7Y9LACXX_5_7966.sorted.filtered_peak_1174
chr1	92269296	92270697	1402	40.27	11.91597	3.40114	9.14609	C7Y9LACXX_5_7966.sorted.filtered_peak_1175
chr1	92351316	92352192	877	26.74	7.55302	3.08178	4.96981	C7Y9LACXX_5_7966.sorted.filtered_peak_1176
chr1	92413816	92414942	1127	20.64	6.84358	3.29674	4.29560	C7Y9LACXX_5_7966.sorted.filtered_peak_1177
chr1	92495510	92495768	259	13.33	3.87046	2.64860	1.56929	C7Y9LACXX_5_7966.sorted.filtered_peak_1178
chr1	92545497	92546487	991	21.93	7.38291	3.26107	4.86407	C7Y9LACXX_5_7966.sorted.filtered_peak_1179
chr1	92764018	92765055	1038	31.12	11.70804	3.97570	8.94704	C7Y9LACXX_5_7966.sorted.filtered_peak_1180
chr1	92781317	92782021	705	33.19	9.97133	3.39019	7.25431	C7Y9LACXX_5_7966.sorted.filtered_peak_1181
chr1	92789162	92789884	723	15.56	4.54265	2.77484	2.17810	C7Y9LACXX_5_7966.sorted.filtered_peak_1182
chr1	92831270	92832101	832	18.69	4.88105	2.68891	2.49181	C7Y9LACXX_5_7966.sorted.filtered_peak_1183
chr1	92941833	92942142	310	21.98	5.18035	2.61498	2.75464	C7Y9LACXX_5_7966.sorted.filtered_peak_1184
chr1	92950699	92952214	1516	43.13	8.09406	2.45885	5.53071	C7Y9LACXX_5_7966.sorted.filtered_peak_1185
chr1	93002455	93003262	808	21.62	5.42868	2.70551	2.99671	C7Y9LACXX_5_7966.sorted.filtered_peak_1186
chr1	93003539	93004483	945	24.73	6.73316	2.94521	4.20593	C7Y9LACXX_5_7966.sorted.filtered_peak_1187
chr1	93029044	93029381	338	16.46	4.99790	2.91129	2.57947	C7Y9LACXX_5_7966.sorted.filtered_peak_1188
chr1	93049342	93050206	865	28.44	6.94462	2.79545	4.40109	C7Y9LACXX_5_7966.sorted.filtered_peak_1189
chr1	93250205	93250996	792	20.36	6.95495	3.36413	4.39750	C7Y9LACXX_5_7966.sorted.filtered_peak_1190
chr1	93297356	93298119	764	59.92	28.17863	5.36919	24.95169	C7Y9LACXX_5_7966.sorted.filtered_peak_1191
chr1	93324409	93324762	354	25.61	10.28626	4.05990	7.57929	C7Y9LACXX_5_7966.sorted.filtered_peak_1192
chr1	93343058	93343741	684	14.97	4.14728	2.64796	1.82636	C7Y9LACXX_5_7966.sorted.filtered_peak_1193
chr1	93348466	93348774	309	18.09	6.14876	3.25489	3.63929	C7Y9LACXX_5_7966.sorted.filtered_peak_1194
chr1	93425981	93426489	509	28.24	3.75116	1.98510	1.47495	C7Y9LACXX_5_7966.sorted.filtered_peak_1195
chr1	93426783	93427785	1003	34.37	6.32529	2.41395	3.81941	C7Y9LACXX_5_7966.sorted.filtered_peak_1196
chr1	93428006	93428374	369	33.43	6.72046	2.55255	4.17857	C7Y9LACXX_5_7966.sorted.filtered_peak_1197
chr1	93434076	93434498	423	19.22	3.93451	2.32872	1.63789	C7Y9LACXX_5_7966.sorted.filtered_peak_1198
chr1	93438550	93439042	493	21.19	4.28699	2.35836	1.95040	C7Y9LACXX_5_7966.sorted.filtered_peak_1199
chr1	93446457	93447093	637	28.80	9.52923	3.42239	6.90121	C7Y9LACXX_5_7966.sorted.filtered_peak_1200
chr1	93456333	93456775	443	25.56	7.60449	3.15145	5.02985	C7Y9LACXX_5_7966.sorted.filtered_peak_1201
chr1	93459624	93459988	365	18.62	3.91527	2.34704	1.62504	C7Y9LACXX_5_7966.sorted.filtered_peak_1202
chr1	93507825	93508477	653	23.04	8.30724	3.59817	5.68945	C7Y9LACXX_5_7966.sorted.filtered_peak_1203
chr1	93544366	93545199	834	37.04	11.58620	3.51155	8.82661	C7Y9LACXX_5_7966.sorted.filtered_peak_1204
chr1	93546005	93546331	327	24.95	5.10181	2.44825	2.68727	C7Y9LACXX_5_7966.sorted.filtered_peak_1205
chr1	93645106	93646923	1818	65.30	19.58289	3.52686	16.57296	C7Y9LACXX_5_7966.sorted.filtered_peak_1206
chr1	93685017	93685385	369	17.51	6.37928	3.39673	3.86192	C7Y9LACXX_5_7966.sorted.filtered_peak_1207
chr1	93811073	93811796	724	48.19	15.86047	3.64234	13.01562	C7Y9LACXX_5_7966.sorted.filtered_peak_1208
chr1	93812173	93812478	306	26.69	3.98065	2.08381	1.67268	C7Y9LACXX_5_7966.sorted.filtered_peak_1209
chr1	93913302	93913579	278	14.37	4.12396	2.68566	1.80216	C7Y9LACXX_5_7966.sorted.filtered_peak_1210
chr1	94095074	94095344	271	17.19	5.90150	3.24194	3.40611	C7Y9LACXX_5_7966.sorted.filtered_peak_1211
chr1	94158571	94159133	563	15.95	4.35246	2.66660	2.00891	C7Y9LACXX_5_7966.sorted.filtered_peak_1212
chr1	94224255	94224931	677	27.42	9.30781	3.51249	6.66811	C7Y9LACXX_5_7966.sorted.filtered_peak_1213
chr1	94311588	94312426	839	38.30	8.44858	2.73413	5.82597	C7Y9LACXX_5_7966.sorted.filtered_peak_1214
chr1	94312620	94313555	936	52.98	17.59144	3.79795	14.65228	C7Y9LACXX_5_7966.sorted.filtered_peak_1215
chr1	94344074	94345015	942	27.76	9.98920	3.62958	7.33926	C7Y9LACXX_5_7966.sorted.filtered_peak_1216
chr1	94369806	94370075	270	21.00	4.41820	2.41343	2.06098	C7Y9LACXX_5_7966.sorted.filtered_peak_1217
chr1	94374196	94375752	1557	31.05	9.82796	3.37574	7.17143	C7Y9LACXX_5_7966.sorted.filtered_peak_1218
chr1	94482878	94483287	410	19.87	5.65419	2.91895	3.17982	C7Y9LACXX_5_7966.sorted.filtered_peak_1219
chr1	94557959	94558214	256	15.96	4.55209	2.75930	2.17901	C7Y9LACXX_5_7966.sorted.filtered_peak_1220
chr1	94883469	94884172	704	60.48	26.88663	4.98327	23.70256	C7Y9LACXX_5_7966.sorted.filtered_peak_1221
chr1	94947036	94947353	318	18.14	7.66051	3.89549	5.06157	C7Y9LACXX_5_7966.sorted.filtered_peak_1222
chr1	95067879	95068376	498	17.81	5.01446	2.79853	2.61593	C7Y9LACXX_5_7966.sorted.filtered_peak_1223
chr1	95319950	95320514	565	15.42	4.20777	2.65041	1.87334	C7Y9LACXX_5_7966.sorted.filtered_peak_1224
chr1	95428323	95428760	438	15.16	5.16122	3.08790	2.73543	C7Y9LACXX_5_7966.sorted.filtered_peak_1225
chr1	95508782	95509287	506	18.16	7.12860	3.63695	4.57456	C7Y9LACXX_5_7966.sorted.filtered_peak_1226
chr1	95537987	95539089	1103	45.27	17.89402	4.25114	14.97950	C7Y9LACXX_5_7966.sorted.filtered_peak_1227
chr1	95699432	95700114	683	44.48	21.18822	5.28617	18.14086	C7Y9LACXX_5_7966.sorted.filtered_peak_1228
chr1	97187099	97188080	982	32.10	11.95170	3.90032	9.21387	C7Y9LACXX_5_7966.sorted.filtered_peak_1229
chr1	97886025	97886274	250	13.08	3.99504	2.72589	1.68781	C7Y9LACXX_5_7966.sorted.filtered_peak_1230
chr1	98256864	98257162	299	15.47	4.76051	2.87626	2.37688	C7Y9LACXX_5_7966.sorted.filtered_peak_1231
chr1	98385699	98387130	1432	38.09	11.89974	3.44539	9.15354	C7Y9LACXX_5_7966.sorted.filtered_peak_1232
chr1	98407700	98408617	918	19.18	5.84513	2.99108	3.39212	C7Y9LACXX_5_7966.sorted.filtered_peak_1233
chr1	98519392	98520027	636	16.98	3.62964	2.32119	1.37724	C7Y9LACXX_5_7966.sorted.filtered_peak_1234
chr1	98789195	98789799	605	19.95	6.36927	3.17598	3.84788	C7Y9LACXX_5_7966.sorted.filtered_peak_1235
chr1	98853964	98854522	559	25.06	9.01393	3.65655	6.36633	C7Y9LACXX_5_7966.sorted.filtered_peak_1236
chr1	98871229	98871720	492	22.83	6.36508	2.94833	3.85723	C7Y9LACXX_5_7966.sorted.filtered_peak_1237
chr1	99336830	99337713	884	30.90	13.89853	4.48206	11.11848	C7Y9LACXX_5_7966.sorted.filtered_peak_1238
chr1	100151107	100151534	428	12.79	3.67502	2.59421	1.40738	C7Y9LACXX_5_7966.sorted.filtered_peak_1239
chr1	100231881	100232233	353	16.78	6.07254	3.34029	3.57409	C7Y9LACXX_5_7966.sorted.filtered_peak_1240
chr1	100274270	100274548	279	15.94	6.10750	3.44809	3.60185	C7Y9LACXX_5_7966.sorted.filtered_peak_1241
chr1	100286181	100286437	257	13.20	4.33884	2.89000	1.97162	C7Y9LACXX_5_7966.sorted.filtered_peak_1242
chr1	100315129	100316302	1174	16.60	4.41838	2.65467	2.06723	C7Y9LACXX_5_7966.sorted.filtered_peak_1243
chr1	100434885	100436099	1215	21.56	6.93793	3.23143	4.39513	C7Y9LACXX_5_7966.sorted.filtered_peak_1244
chr1	100494231	100494727	497	19.12	6.82157	3.42865	4.27505	C7Y9LACXX_5_7966.sorted.filtered_peak_1245
chr1	100503340	100504633	1294	34.85	8.58461	2.89408	5.96186	C7Y9LACXX_5_7966.sorted.filtered_peak_1246
chr1	100512424	100512712	289	18.03	6.05415	3.20622	3.56095	C7Y9LACXX_5_7966.sorted.filtered_peak_1247
chr1	100598047	100599175	1129	43.17	15.42712	3.88751	12.56704	C7Y9LACXX_5_7966.sorted.filtered_peak_1248
chr1	100715027	100715783	757	33.14	14.48814	4.41092	11.69487	C7Y9LACXX_5_7966.sorted.filtered_peak_1249
chr1	100731304	100732167	864	39.70	17.57596	4.53575	14.68573	C7Y9LACXX_5_7966.sorted.filtered_peak_1250
chr1	100772509	100772945	437	13.49	4.51708	2.94863	2.13455	C7Y9LACXX_5_7966.sorted.filtered_peak_1251
chr1	100816721	100818424	1704	40.22	10.59835	3.11950	7.87510	C7Y9LACXX_5_7966.sorted.filtered_peak_1252
chr1	100865914	100866290	377	25.81	8.03033	3.29103	5.42244	C7Y9LACXX_5_7966.sorted.filtered_peak_1253
chr1	100880220	100880672	453	19.61	5.90513	3.03109	3.41337	C7Y9LACXX_5_7966.sorted.filtered_peak_1254
chr1	100905592	100906057	466	33.38	8.69204	3.00512	6.06006	C7Y9LACXX_5_7966.sorted.filtered_peak_1255
chr1	100909615	100909929	315	30.86	5.85492	2.43646	3.36599	C7Y9LACXX_5_7966.sorted.filtered_peak_1256
chr1	100918191	100918601	411	22.15	5.08334	2.56866	2.67339	C7Y9LACXX_5_7966.sorted.filtered_peak_1257
chr1	100929396	100929652	257	14.88	4.12294	2.65428	1.79207	C7Y9LACXX_5_7966.sorted.filtered_peak_1258
chr1	101178513	101178875	363	15.45	4.53849	2.78187	2.17284	C7Y9LACXX_5_7966.sorted.filtered_peak_1259
chr1	101360685	101362534	1850	31.85	8.15846	2.84643	5.60142	C7Y9LACXX_5_7966.sorted.filtered_peak_1260
chr1	101392723	101393237	515	20.07	6.34570	3.15986	3.82566	C7Y9LACXX_5_7966.sorted.filtered_peak_1261
chr1	101415117	101415383	267	18.87	7.54881	3.78306	4.94745	C7Y9LACXX_5_7966.sorted.filtered_peak_1262
chr1	101490817	101491752	936	23.47	7.45777	3.29433	4.87041	C7Y9LACXX_5_7966.sorted.filtered_peak_1263
chr1	101547181	101547469	289	17.56	5.09366	2.85832	2.67598	C7Y9LACXX_5_7966.sorted.filtered_peak_1264
chr1	101577564	101578286	723	26.60	11.14337	4.10109	8.45058	C7Y9LACXX_5_7966.sorted.filtered_peak_1265
chr1	101588070	101588328	259	15.78	5.87927	3.38358	3.37659	C7Y9LACXX_5_7966.sorted.filtered_peak_1266
chr1	101593716	101594710	995	19.47	6.09459	3.11393	3.58982	C7Y9LACXX_5_7966.sorted.filtered_peak_1267
chr1	101602359	101603084	726	16.61	4.60494	2.73355	2.22606	C7Y9LACXX_5_7966.sorted.filtered_peak_1268
chr1	101644412	101645031	620	25.70	9.29143	3.71220	6.62296	C7Y9LACXX_5_7966.sorted.filtered_peak_1269
chr1	101700884	101701427	544	27.75	4.35096	2.14854	2.00639	C7Y9LACXX_5_7966.sorted.filtered_peak_1270
chr1	101701886	101702644	759	33.95	6.31066	2.43134	3.80075	C7Y9LACXX_5_7966.sorted.filtered_peak_1271
chr1	101723365	101723759	395	14.00	3.80776	2.56945	1.52507	C7Y9LACXX_5_7966.sorted.filtered_peak_1272
chr1	101730353	101730714	362	15.83	4.14881	2.59275	1.83015	C7Y9LACXX_5_7966.sorted.filtered_peak_1273
chr1	101744417	101744832	416	19.61	5.80538	2.98151	3.32874	C7Y9LACXX_5_7966.sorted.filtered_peak_1274
chr1	101757050	101757582	533	17.72	4.18096	2.49678	1.84734	C7Y9LACXX_5_7966.sorted.filtered_peak_1275
chr1	101774891	101775495	605	31.74	9.46035	3.30211	6.78279	C7Y9LACXX_5_7966.sorted.filtered_peak_1276
chr1	101822873	101823375	503	17.89	6.90641	3.54954	4.38048	C7Y9LACXX_5_7966.sorted.filtered_peak_1277
chr1	101836646	101836962	317	14.04	4.44431	2.86227	2.07870	C7Y9LACXX_5_7966.sorted.filtered_peak_1278
chr1	104057596	104057845	250	14.45	4.45449	2.83709	2.08456	C7Y9LACXX_5_7966.sorted.filtered_peak_1279
chr1	104067975	104068902	928	42.82	15.62754	4.00530	12.75354	C7Y9LACXX_5_7966.sorted.filtered_peak_1280
chr1	107599170	107600174	1005	19.26	6.25853	3.16404	3.76240	C7Y9LACXX_5_7966.sorted.filtered_peak_1281
chr1	108328957	108329467	511	20.75	5.39430	2.75717	2.94800	C7Y9LACXX_5_7966.sorted.filtered_peak_1282
chr1	108346832	108347165	334	17.36	6.35019	3.41256	3.82694	C7Y9LACXX_5_7966.sorted.filtered_peak_1283
chr1	108479593	108479931	339	17.03	4.06524	2.49208	1.74917	C7Y9LACXX_5_7966.sorted.filtered_peak_1284
chr1	108506277	108506734	458	19.37	5.70974	2.95795	3.24702	C7Y9LACXX_5_7966.sorted.filtered_peak_1285
chr1	108507375	108507646	272	15.23	3.57697	2.39464	1.33387	C7Y9LACXX_5_7966.sorted.filtered_peak_1286
chr1	108508008	108508365	358	15.96	4.08198	2.56452	1.76005	C7Y9LACXX_5_7966.sorted.filtered_peak_1287
chr1	108538795	108539093	299	13.00	3.98146	2.72775	1.67335	C7Y9LACXX_5_7966.sorted.filtered_peak_1288
chr1	108668233	108668664	432	15.24	5.24368	3.10542	2.82125	C7Y9LACXX_5_7966.sorted.filtered_peak_1289
chr1	108742434	108743669	1236	22.33	6.79970	3.16161	4.24104	C7Y9LACXX_5_7966.sorted.filtered_peak_1290
chr1	109047465	109047714	250	14.33	4.79153	2.99943	2.39214	C7Y9LACXX_5_7966.sorted.filtered_peak_1291
chr1	109102359	109103731	1373	35.67	9.70168	3.00405	7.08393	C7Y9LACXX_5_7966.sorted.filtered_peak_1292
chr1	109133545	109133982	438	24.20	10.76922	4.37606	8.05168	C7Y9LACXX_5_7966.sorted.filtered_peak_1293
chr1	109189196	109189848	653	45.51	16.96433	4.16985	14.03266	C7Y9LACXX_5_7966.sorted.filtered_peak_1294
chr1	109203559	109204280	722	34.67	13.07713	4.08882	10.25971	C7Y9LACXX_5_7966.sorted.filtered_peak_1295
chr1	109234543	109235843	1301	47.98	16.22685	3.78986	13.33685	C7Y9LACXX_5_7966.sorted.filtered_peak_1296
chr1	109246175	109247102	928	22.27	6.76220	3.06841	4.26242	C7Y9LACXX_5_7966.sorted.filtered_peak_1297
chr1	109288838	109289837	1000	49.50	20.25876	4.43698	17.25891	C7Y9LACXX_5_7966.sorted.filtered_peak_1298
chr1	109419371	109420068	698	39.31	16.78713	4.53413	13.88623	C7Y9LACXX_5_7966.sorted.filtered_peak_1299
chr1	109499269	109499766	498	37.19	17.10075	4.94229	14.16800	C7Y9LACXX_5_7966.sorted.filtered_peak_1300
chr1	109505635	109506326	692	35.46	13.52063	4.06057	10.71083	C7Y9LACXX_5_7966.sorted.filtered_peak_1301
chr1	109584134	109585224	1091	48.69	22.08827	4.78580	19.05790	C7Y9LACXX_5_7966.sorted.filtered_peak_1302
chr1	109618380	109618986	607	28.68	13.77162	4.94175	10.93478	C7Y9LACXX_5_7966.sorted.filtered_peak_1303
chr1	109632997	109634172	1176	31.67	13.32356	4.23507	10.56831	C7Y9LACXX_5_7966.sorted.filtered_peak_1304
chr1	109642445	109643508	1064	46.67	20.05713	4.66455	17.05652	C7Y9LACXX_5_7966.sorted.filtered_peak_1305
chr1	109655179	109655706	528	24.20	6.17219	2.80919	3.67438	C7Y9LACXX_5_7966.sorted.filtered_peak_1306
chr1	109656211	109656916	706	29.00	9.31079	3.40902	6.65964	C7Y9LACXX_5_7966.sorted.filtered_peak_1307
chr1	109704685	109705276	592	23.71	8.82380	3.65568	6.21282	C7Y9LACXX_5_7966.sorted.filtered_peak_1308
chr1	109756259	109757353	1095	49.97	19.06824	4.31848	16.07795	C7Y9LACXX_5_7966.sorted.filtered_peak_1309
chr1	109792035	109792332	298	17.87	5.52390	3.01068	3.06922	C7Y9LACXX_5_7966.sorted.filtered_peak_1310
chr1	109825629	109826524	896	32.43	12.55923	4.04922	9.78166	C7Y9LACXX_5_7966.sorted.filtered_peak_1311
chr1	109967946	109968235	290	23.71	3.74679	2.10402	1.47279	C7Y9LACXX_5_7966.sorted.filtered_peak_1312
chr1	109968419	109969575	1157	48.29	18.42825	4.16925	15.47866	C7Y9LACXX_5_7966.sorted.filtered_peak_1313
chr1	110026018	110027092	1075	56.22	20.12877	4.04685	17.13363	C7Y9LACXX_5_7966.sorted.filtered_peak_1314
chr1	110036511	110037081	571	41.59	15.41629	4.13100	12.52967	C7Y9LACXX_5_7966.sorted.filtered_peak_1315
chr1	110044884	110045429	546	20.41	4.87185	2.60211	2.46263	C7Y9LACXX_5_7966.sorted.filtered_peak_1316
chr1	110052215	110052533	319	17.40	5.02969	2.84901	2.61264	C7Y9LACXX_5_7966.sorted.filtered_peak_1317
chr1	110075017	110075741	725	15.06	3.67848	2.44463	1.41758	C7Y9LACXX_5_7966.sorted.filtered_peak_1318
chr1	110090746	110091726	981	42.35	14.14699	3.69502	11.32931	C7Y9LACXX_5_7966.sorted.filtered_peak_1319
chr1	110162130	110162524	395	26.62	5.26217	2.42906	2.82870	C7Y9LACXX_5_7966.sorted.filtered_peak_1320
chr1	110163362	110163878	517	35.55	10.24631	3.21141	7.57992	C7Y9LACXX_5_7966.sorted.filtered_peak_1321
chr1	110185802	110186341	540	16.78	5.61080	3.13439	3.15028	C7Y9LACXX_5_7966.sorted.filtered_peak_1322
chr1	110198232	110199111	880	14.30	4.57315	2.89680	2.19684	C7Y9LACXX_5_7966.sorted.filtered_peak_1323
chr1	110282730	110283368	639	22.33	9.54149	4.17404	6.85424	C7Y9LACXX_5_7966.sorted.filtered_peak_1324
chr1	110319508	110319826	319	19.91	6.38953	3.19913	3.86045	C7Y9LACXX_5_7966.sorted.filtered_peak_1325
chr1	110333438	110333756	319	27.95	10.36872	3.84930	7.66246	C7Y9LACXX_5_7966.sorted.filtered_peak_1326
chr1	110448768	110449159	392	22.04	6.15013	2.94209	3.64611	C7Y9LACXX_5_7966.sorted.filtered_peak_1327
chr1	110527030	110527591	562	50.35	21.48022	4.77316	18.42904	C7Y9LACXX_5_7966.sorted.filtered_peak_1328
chr1	110576900	110577761	862	46.60	18.80534	4.28209	15.86076	C7Y9LACXX_5_7966.sorted.filtered_peak_1329
chr1	110752406	110753349	944	43.28	15.37206	3.79614	12.54769	C7Y9LACXX_5_7966.sorted.filtered_peak_1330
chr1	110855345	110855755	411	14.74	3.99065	2.59860	1.69491	C7Y9LACXX_5_7966.sorted.filtered_peak_1331
chr1	110880794	110882328	1535	102.35	34.35941	4.05740	30.95153	C7Y9LACXX_5_7966.sorted.filtered_peak_1332
chr1	110949846	110950702	857	32.25	13.65454	4.31433	10.86271	C7Y9LACXX_5_7966.sorted.filtered_peak_1333
chr1	111038647	111039043	397	15.57	3.92731	2.52079	1.62972	C7Y9LACXX_5_7966.sorted.filtered_peak_1334
chr1	111098020	111098382	363	16.39	4.94800	2.90176	2.52834	C7Y9LACXX_5_7966.sorted.filtered_peak_1335
chr1	111162070	111162669	600	30.12	10.31285	3.66970	7.59744	C7Y9LACXX_5_7966.sorted.filtered_peak_1336
chr1	111173387	111174399	1013	28.27	6.86205	2.82333	4.29443	C7Y9LACXX_5_7966.sorted.filtered_peak_1337
chr1	111184504	111184801	298	22.45	5.10230	2.57630	2.66860	C7Y9LACXX_5_7966.sorted.filtered_peak_1338
chr1	111189862	111190578	717	35.87	12.08700	3.65408	9.33478	C7Y9LACXX_5_7966.sorted.filtered_peak_1339
chr1	111214685	111215571	887	31.58	5.44768	2.30356	3.00616	C7Y9LACXX_5_7966.sorted.filtered_peak_1340
chr1	111216940	111217356	417	25.14	3.76459	2.06565	1.48948	C7Y9LACXX_5_7966.sorted.filtered_peak_1341
chr1	111269542	111269871	330	15.68	4.44580	2.73405	2.08563	C7Y9LACXX_5_7966.sorted.filtered_peak_1342
chr1	111308660	111309059	400	15.97	5.52025	3.15766	3.07598	C7Y9LACXX_5_7966.sorted.filtered_peak_1343
chr1	111323537	111323866	330	17.49	4.03854	2.45629	1.71816	C7Y9LACXX_5_7966.sorted.filtered_peak_1344
chr1	111329812	111330348	537	22.20	6.78062	3.11726	4.25791	C7Y9LACXX_5_7966.sorted.filtered_peak_1345
chr1	111415511	111415823	313	27.10	5.28961	2.42598	2.84494	C7Y9LACXX_5_7966.sorted.filtered_peak_1346
chr1	111417602	111418349	748	34.80	7.23777	2.60009	4.67870	C7Y9LACXX_5_7966.sorted.filtered_peak_1347
chr1	111422706	111423814	1109	25.90	5.19165	2.42538	2.77138	C7Y9LACXX_5_7966.sorted.filtered_peak_1348
chr1	111438780	111439231	452	20.96	7.29197	3.42457	4.72633	C7Y9LACXX_5_7966.sorted.filtered_peak_1349
chr1	111459334	111459880	547	14.68	4.71667	2.93215	2.32419	C7Y9LACXX_5_7966.sorted.filtered_peak_1350
chr1	111505834	111507079	1246	53.22	23.50072	4.69811	20.42272	C7Y9LACXX_5_7966.sorted.filtered_peak_1351
chr1	111573273	111573765	493	14.23	4.60719	2.91880	2.22862	C7Y9LACXX_5_7966.sorted.filtered_peak_1352
chr1	111682046	111683332	1287	29.60	10.08328	3.54791	7.41021	C7Y9LACXX_5_7966.sorted.filtered_peak_1353
chr1	111746284	111747407	1124	38.71	7.42441	2.49158	4.86597	C7Y9LACXX_5_7966.sorted.filtered_peak_1354
chr1	111758450	111759187	738	63.37	24.78975	4.50482	21.63867	C7Y9LACXX_5_7966.sorted.filtered_peak_1355
chr1	111764301	111764773	473	25.14	5.84228	2.65528	3.36720	C7Y9LACXX_5_7966.sorted.filtered_peak_1356
chr1	111817478	111817849	372	13.64	3.52561	2.46414	1.28463	C7Y9LACXX_5_7966.sorted.filtered_peak_1357
chr1	111888885	111889381	497	21.93	8.09718	3.60364	5.50286	C7Y9LACXX_5_7966.sorted.filtered_peak_1358
chr1	111948838	111949304	467	15.97	5.74967	3.27718	3.27476	C7Y9LACXX_5_7966.sorted.filtered_peak_1359
chr1	111991497	111992394	898	53.60	19.79291	4.07725	16.81033	C7Y9LACXX_5_7966.sorted.filtered_peak_1360
chr1	112013919	112014168	250	18.62	4.10766	2.42407	1.77676	C7Y9LACXX_5_7966.sorted.filtered_peak_1361
chr1	112019373	112020044	672	24.35	6.39515	2.84549	3.89680	C7Y9LACXX_5_7966.sorted.filtered_peak_1362
chr1	112050152	112051373	1222	30.99	7.53671	2.81567	4.97014	C7Y9LACXX_5_7966.sorted.filtered_peak_1363
chr1	112135324	112135942	619	37.69	13.70599	3.97331	10.88103	C7Y9LACXX_5_7966.sorted.filtered_peak_1364
chr1	112141177	112141503	327	26.68	6.65856	2.82439	4.12420	C7Y9LACXX_5_7966.sorted.filtered_peak_1365
chr1	112146377	112147097	721	37.95	12.97766	3.77070	10.17650	C7Y9LACXX_5_7966.sorted.filtered_peak_1366
chr1	112159051	112159319	269	30.36	5.87140	2.44424	3.39640	C7Y9LACXX_5_7966.sorted.filtered_peak_1367
chr1	112162141	112162937	797	43.47	11.65660	3.12639	8.92830	C7Y9LACXX_5_7966.sorted.filtered_peak_1368
chr1	112202967	112203451	485	19.65	4.42447	2.48595	2.06050	C7Y9LACXX_5_7966.sorted.filtered_peak_1369
chr1	112281241	112282562	1322	26.29	7.31681	2.99197	4.76476	C7Y9LACXX_5_7966.sorted.filtered_peak_1370
chr1	112297754	112298864	1111	45.20	17.35108	4.21374	14.42688	C7Y9LACXX_5_7966.sorted.filtered_peak_1371
chr1	112912267	112912593	327	17.24	6.14973	3.32660	3.64728	C7Y9LACXX_5_7966.sorted.filtered_peak_1372
chr1	112933468	112933847	380	26.56	8.37078	3.33633	5.74814	C7Y9LACXX_5_7966.sorted.filtered_peak_1373
chr1	112938581	112939164	584	24.13	7.12161	3.12293	4.55681	C7Y9LACXX_5_7966.sorted.filtered_peak_1374
chr1	113008740	113009322	583	23.40	7.63133	3.37217	5.02670	C7Y9LACXX_5_7966.sorted.filtered_peak_1375
chr1	113044430	113045002	573	15.00	3.88268	2.53003	1.60186	C7Y9LACXX_5_7966.sorted.filtered_peak_1376
chr1	113051124	113051397	274	19.02	4.89440	2.68371	2.49292	C7Y9LACXX_5_7966.sorted.filtered_peak_1377
chr1	113161014	113162730	1717	36.58	8.18148	2.67217	5.61663	C7Y9LACXX_5_7966.sorted.filtered_peak_1378
chr1	113217199	113217700	502	17.55	4.52796	2.63434	2.16547	C7Y9LACXX_5_7966.sorted.filtered_peak_1379
chr1	113247605	113248150	546	39.21	9.94807	3.05670	7.23449	C7Y9LACXX_5_7966.sorted.filtered_peak_1380
chr1	113249636	113250199	564	30.07	5.80334	2.44402	3.32761	C7Y9LACXX_5_7966.sorted.filtered_peak_1381
chr1	113257796	113258449	654	55.67	20.80321	4.17785	17.79412	C7Y9LACXX_5_7966.sorted.filtered_peak_1382
chr1	113346933	113347325	393	13.92	4.71331	2.99391	2.32695	C7Y9LACXX_5_7966.sorted.filtered_peak_1383
chr1	113498116	113499295	1180	47.73	15.18858	3.59089	12.32929	C7Y9LACXX_5_7966.sorted.filtered_peak_1384
chr1	113615229	113616284	1056	53.47	27.30459	5.59896	24.10341	C7Y9LACXX_5_7966.sorted.filtered_peak_1385
chr1	113683165	113683778	614	14.09	4.17644	2.73040	1.85197	C7Y9LACXX_5_7966.sorted.filtered_peak_1386
chr1	113932527	113933473	947	35.17	10.61457	3.35674	7.90220	C7Y9LACXX_5_7966.sorted.filtered_peak_1387
chr1	114301570	114302510	941	18.29	3.84551	2.34203	1.55478	C7Y9LACXX_5_7966.sorted.filtered_peak_1388
chr1	114326189	114326982	794	23.48	5.99238	2.79989	3.49797	C7Y9LACXX_5_7966.sorted.filtered_peak_1389
chr1	114354329	114355398	1070	70.62	30.46293	4.67925	27.21759	C7Y9LACXX_5_7966.sorted.filtered_peak_1390
chr1	114414168	114415126	959	34.93	10.58305	3.26642	7.91695	C7Y9LACXX_5_7966.sorted.filtered_peak_1391
chr1	114423371	114423724	354	13.39	4.18644	2.79158	1.85735	C7Y9LACXX_5_7966.sorted.filtered_peak_1392
chr1	114447183	114448298	1116	75.93	29.35752	4.41519	26.09970	C7Y9LACXX_5_7966.sorted.filtered_peak_1393
chr1	114471727	114473271	1545	35.39	7.00981	2.51747	4.47368	C7Y9LACXX_5_7966.sorted.filtered_peak_1394
chr1	114474101	114474472	372	37.35	7.67691	2.61502	5.09057	C7Y9LACXX_5_7966.sorted.filtered_peak_1395
chr1	114483619	114484033	415	16.09	4.47096	2.71619	2.10340	C7Y9LACXX_5_7966.sorted.filtered_peak_1396
chr1	114489758	114490214	457	16.58	5.38864	3.06874	2.93456	C7Y9LACXX_5_7966.sorted.filtered_peak_1397
chr1	114518224	114518519	296	18.23	5.20178	2.85767	2.77140	C7Y9LACXX_5_7966.sorted.filtered_peak_1398
chr1	114883965	114884242	278	17.54	4.22512	2.52152	1.89209	C7Y9LACXX_5_7966.sorted.filtered_peak_1399
chr1	114889074	114889524	451	37.45	14.89264	4.30501	12.02853	C7Y9LACXX_5_7966.sorted.filtered_peak_1400
chr1	115053261	115054550	1290	47.43	15.21316	3.60563	12.37211	C7Y9LACXX_5_7966.sorted.filtered_peak_1401
chr1	115123797	115124587	791	42.09	18.84591	4.75292	15.88983	C7Y9LACXX_5_7966.sorted.filtered_peak_1402
chr1	115130671	115130920	250	12.57	3.58721	2.56841	1.33463	C7Y9LACXX_5_7966.sorted.filtered_peak_1403
chr1	115212230	115213289	1060	25.14	8.46839	3.42100	5.86265	C7Y9LACXX_5_7966.sorted.filtered_peak_1404
chr1	115259043	115259813	771	36.39	14.92949	4.30128	12.08742	C7Y9LACXX_5_7966.sorted.filtered_peak_1405
chr1	115299877	115300925	1049	59.51	20.29997	4.02456	17.26054	C7Y9LACXX_5_7966.sorted.filtered_peak_1406
chr1	115322933	115323617	685	45.30	23.57796	5.74836	20.47340	C7Y9LACXX_5_7966.sorted.filtered_peak_1407
chr1	115521933	115522268	336	12.64	3.70595	2.62052	1.43952	C7Y9LACXX_5_7966.sorted.filtered_peak_1408
chr1	115605074	115605675	602	30.68	10.98782	3.70206	8.29623	C7Y9LACXX_5_7966.sorted.filtered_peak_1409
chr1	115632086	115632503	418	16.35	4.72128	2.80345	2.32710	C7Y9LACXX_5_7966.sorted.filtered_peak_1410
chr1	115641624	115642454	831	27.52	10.12686	3.78700	7.44107	C7Y9LACXX_5_7966.sorted.filtered_peak_1411
chr1	115829805	115830151	347	12.96	3.83132	2.65720	1.54290	C7Y9LACXX_5_7966.sorted.filtered_peak_1412
chr1	116138542	116138792	251	15.32	4.88924	2.96197	2.47733	C7Y9LACXX_5_7966.sorted.filtered_peak_1413
chr1	116184956	116185751	796	17.90	5.15196	2.86065	2.72405	C7Y9LACXX_5_7966.sorted.filtered_peak_1414
chr1	116681607	116682026	420	22.19	10.61714	4.64280	7.88177	C7Y9LACXX_5_7966.sorted.filtered_peak_1415
chr1	116694381	116694962	582	19.24	5.56253	2.92489	3.10007	C7Y9LACXX_5_7966.sorted.filtered_peak_1416
chr1	116710985	116711522	538	19.09	5.64312	2.95523	3.18419	C7Y9LACXX_5_7966.sorted.filtered_peak_1417
chr1	116868351	116868972	622	19.36	6.27112	3.15042	3.78353	C7Y9LACXX_5_7966.sorted.filtered_peak_1418
chr1	116915361	116916417	1057	39.49	9.96617	2.89188	7.32768	C7Y9LACXX_5_7966.sorted.filtered_peak_1419
chr1	116961002	116961692	691	20.85	6.47622	3.11167	3.97424	C7Y9LACXX_5_7966.sorted.filtered_peak_1420
chr1	117046965	117047496	532	50.49	20.73526	4.66381	17.69671	C7Y9LACXX_5_7966.sorted.filtered_peak_1421
chr1	117057613	117058640	1028	33.45	9.29022	3.14027	6.63128	C7Y9LACXX_5_7966.sorted.filtered_peak_1422
chr1	117082760	117083009	250	15.77	3.61699	2.37878	1.36233	C7Y9LACXX_5_7966.sorted.filtered_peak_1423
chr1	117099131	117099608	478	27.51	8.44974	3.30134	5.81856	C7Y9LACXX_5_7966.sorted.filtered_peak_1424
chr1	117112617	117113933	1317	33.54	7.69467	2.77372	5.09626	C7Y9LACXX_5_7966.sorted.filtered_peak_1425
chr1	117279882	117280938	1057	27.97	6.33944	2.66843	3.82511	C7Y9LACXX_5_7966.sorted.filtered_peak_1426
chr1	117281252	117281822	571	33.57	9.93268	3.27936	7.25326	C7Y9LACXX_5_7966.sorted.filtered_peak_1427
chr1	117296619	117297314	696	24.02	5.52012	2.63070	3.05259	C7Y9LACXX_5_7966.sorted.filtered_peak_1428
chr1	117305725	117306159	435	23.95	3.58692	2.04838	1.34101	C7Y9LACXX_5_7966.sorted.filtered_peak_1429
chr1	117311652	117312680	1029	37.35	8.73319	2.77080	6.14426	C7Y9LACXX_5_7966.sorted.filtered_peak_1430
chr1	117351298	117351916	619	25.63	4.17304	2.16600	1.84351	C7Y9LACXX_5_7966.sorted.filtered_peak_1431
chr1	117359017	117359406	390	22.73	6.47623	3.01624	3.94163	C7Y9LACXX_5_7966.sorted.filtered_peak_1432
chr1	117369525	117370053	529	16.27	3.95133	2.48698	1.64913	C7Y9LACXX_5_7966.sorted.filtered_peak_1433
chr1	117390677	117390998	322	15.65	4.62776	2.81182	2.24760	C7Y9LACXX_5_7966.sorted.filtered_peak_1434
chr1	117420592	117421452	861	21.64	5.51565	2.72803	3.07827	C7Y9LACXX_5_7966.sorted.filtered_peak_1435
chr1	117476223	117476633	411	18.18	5.98224	3.15165	3.50335	C7Y9LACXX_5_7966.sorted.filtered_peak_1436
chr1	117544057	117544449	393	14.18	4.28727	2.77844	1.94198	C7Y9LACXX_5_7966.sorted.filtered_peak_1437
chr1	117602349	117603189	841	61.43	25.44661	4.70402	22.28875	C7Y9LACXX_5_7966.sorted.filtered_peak_1438
chr1	117664410	117664909	500	25.18	8.74825	3.60674	6.09095	C7Y9LACXX_5_7966.sorted.filtered_peak_1439
chr1	117909070	117910267	1198	40.63	10.99218	3.20348	8.24286	C7Y9LACXX_5_7966.sorted.filtered_peak_1440
chr1	118077467	118078108	642	18.23	4.91167	2.73456	2.51547	C7Y9LACXX_5_7966.sorted.filtered_peak_1441
chr1	118147990	118149346	1357	70.83	24.10879	3.83725	21.01194	C7Y9LACXX_5_7966.sorted.filtered_peak_1442
chr1	118198739	118199266	528	47.96	11.78726	3.04008	9.01270	C7Y9LACXX_5_7966.sorted.filtered_peak_1443
chr1	118201298	118201694	397	33.52	4.59829	2.06288	2.22757	C7Y9LACXX_5_7966.sorted.filtered_peak_1444
chr1	118206913	118207416	504	41.85	13.38961	3.60786	10.58253	C7Y9LACXX_5_7966.sorted.filtered_peak_1445
chr1	118217083	118217441	359	20.45	5.87203	2.96466	3.37526	C7Y9LACXX_5_7966.sorted.filtered_peak_1446
chr1	118277731	118277980	250	13.89	4.25834	2.78549	1.91514	C7Y9LACXX_5_7966.sorted.filtered_peak_1447
chr1	118296776	118297025	250	18.32	4.81567	2.69724	2.42389	C7Y9LACXX_5_7966.sorted.filtered_peak_1448
chr1	118471790	118472730	941	38.74	14.80539	4.00645	11.98936	C7Y9LACXX_5_7966.sorted.filtered_peak_1449
chr1	118666967	118667238	272	12.00	3.62243	2.63058	1.36529	C7Y9LACXX_5_7966.sorted.filtered_peak_1450
chr1	119682723	119683579	857	71.86	34.36350	5.60876	30.96467	C7Y9LACXX_5_7966.sorted.filtered_peak_1451
chr1	119909740	119910134	395	13.10	3.96869	2.71313	1.66297	C7Y9LACXX_5_7966.sorted.filtered_peak_1452
chr1	120018437	120018686	250	14.13	4.36336	2.81761	2.00160	C7Y9LACXX_5_7966.sorted.filtered_peak_1453
chr1	120218114	120218437	324	14.01	3.24538	2.31694	1.05709	C7Y9LACXX_5_7966.sorted.filtered_peak_1454
chr1	120254434	120254700	267	16.82	4.99731	2.89007	2.57171	C7Y9LACXX_5_7966.sorted.filtered_peak_1455
chr1	120530380	120530732	353	16.52	6.46458	3.53146	3.94811	C7Y9LACXX_5_7966.sorted.filtered_peak_1456
chr1	120838234	120838830	597	16.43	6.60309	3.54826	4.10490	C7Y9LACXX_5_7966.sorted.filtered_peak_1457
chr1	121258287	121258631	345	22.55	7.38117	3.31038	4.81136	C7Y9LACXX_5_7966.sorted.filtered_peak_1458
chr1	121260666	121261642	977	23.90	8.64063	3.52451	6.05266	C7Y9LACXX_5_7966.sorted.filtered_peak_1459
chr1	121484321	121485511	1191	98.51	59.45498	7.52504	55.37405	C7Y9LACXX_5_7966.sorted.filtered_peak_1460
chr1	142535470	142536723	1254	37.69	5.66211	2.19231	3.20084	C7Y9LACXX_5_7966.sorted.filtered_peak_1461
chr1	142537433	142538958	1526	48.27	10.16271	2.74886	7.44662	C7Y9LACXX_5_7966.sorted.filtered_peak_1462
chr1	142539261	142539644	384	33.68	3.96519	1.92652	1.65501	C7Y9LACXX_5_7966.sorted.filtered_peak_1463
chr1	144526776	144527025	250	16.09	4.13777	2.57820	1.81306	C7Y9LACXX_5_7966.sorted.filtered_peak_1464
chr1	144533570	144534335	766	49.66	17.08376	3.99718	14.13207	C7Y9LACXX_5_7966.sorted.filtered_peak_1465
chr1	144907681	144908261	581	19.54	5.75933	2.94970	3.30167	C7Y9LACXX_5_7966.sorted.filtered_peak_1466
chr1	144931605	144932678	1074	80.67	21.51093	3.29924	18.45918	C7Y9LACXX_5_7966.sorted.filtered_peak_1467
chr1	144998923	144999242	320	37.37	7.51615	2.57696	4.94030	C7Y9LACXX_5_7966.sorted.filtered_peak_1468
chr1	145039248	145040289	1042	34.32	5.26609	2.19055	2.83396	C7Y9LACXX_5_7966.sorted.filtered_peak_1469
chr1	145047001	145047432	432	19.36	3.40189	2.13678	1.18483	C7Y9LACXX_5_7966.sorted.filtered_peak_1470
chr1	145058951	145059568	618	37.30	6.73965	2.39952	4.22583	C7Y9LACXX_5_7966.sorted.filtered_peak_1471
chr1	145096238	145096712	475	38.23	10.60253	3.19603	7.89347	C7Y9LACXX_5_7966.sorted.filtered_peak_1472
chr1	145110489	145110910	422	26.73	3.82623	2.03735	1.55098	C7Y9LACXX_5_7966.sorted.filtered_peak_1473
chr1	145139221	145139567	347	16.97	6.88281	3.65733	4.33819	C7Y9LACXX_5_7966.sorted.filtered_peak_1474
chr1	145291356	145291871	516	12.98	4.18861	2.82657	1.86298	C7Y9LACXX_5_7966.sorted.filtered_peak_1475
chr1	145292353	145292705	353	20.41	9.24640	4.26028	6.58876	C7Y9LACXX_5_7966.sorted.filtered_peak_1476
chr1	145382181	145383319	1139	19.69	7.25228	3.55350	4.67423	C7Y9LACXX_5_7966.sorted.filtered_peak_1477
chr1	145395708	145395983	276	23.85	3.96699	2.16239	1.66512	C7Y9LACXX_5_7966.sorted.filtered_peak_1478
chr1	145396673	145397735	1063	29.93	6.39428	2.55426	3.91317	C7Y9LACXX_5_7966.sorted.filtered_peak_1479
chr1	145399054	145399484	431	27.53	5.06690	2.34535	2.64811	C7Y9LACXX_5_7966.sorted.filtered_peak_1480
chr1	145421327	145421953	627	20.31	7.91306	3.70951	5.32913	C7Y9LACXX_5_7966.sorted.filtered_peak_1481
chr1	145427394	145427963	570	39.57	20.10654	5.60759	17.08005	C7Y9LACXX_5_7966.sorted.filtered_peak_1482
chr1	145437368	145438641	1274	50.84	14.37288	3.21362	11.56263	C7Y9LACXX_5_7966.sorted.filtered_peak_1483
chr1	145454507	145456010	1504	44.66	10.61018	2.82363	7.94337	C7Y9LACXX_5_7966.sorted.filtered_peak_1484
chr1	145470041	145470872	832	33.05	9.18359	3.12460	6.52977	C7Y9LACXX_5_7966.sorted.filtered_peak_1485
chr1	145476772	145477666	895	42.78	12.64734	3.36338	9.86723	C7Y9LACXX_5_7966.sorted.filtered_peak_1486
chr1	145507134	145508063	930	40.26	20.86019	5.35294	17.85945	C7Y9LACXX_5_7966.sorted.filtered_peak_1487
chr1	145515778	145516599	822	52.21	25.08283	5.39220	21.93811	C7Y9LACXX_5_7966.sorted.filtered_peak_1488
chr1	145542753	145543184	432	14.35	4.48208	2.84780	2.11881	C7Y9LACXX_5_7966.sorted.filtered_peak_1489
chr1	145548787	145549495	709	29.22	14.24711	5.00247	11.40651	C7Y9LACXX_5_7966.sorted.filtered_peak_1490
chr1	145562464	145562918	455	15.07	4.53417	2.81450	2.16685	C7Y9LACXX_5_7966.sorted.filtered_peak_1491
chr1	145575042	145576537	1496	35.65	11.13797	3.36762	8.43649	C7Y9LACXX_5_7966.sorted.filtered_peak_1492
chr1	145589099	145589790	692	21.44	6.42168	3.07187	3.90509	C7Y9LACXX_5_7966.sorted.filtered_peak_1493
chr1	145610452	145611326	875	34.44	18.81842	5.56471	15.87342	C7Y9LACXX_5_7966.sorted.filtered_peak_1494
chr1	145713395	145713842	448	13.48	3.88008	2.64246	1.58620	C7Y9LACXX_5_7966.sorted.filtered_peak_1495
chr1	145744053	145744473	421	24.38	10.69105	4.32696	7.97682	C7Y9LACXX_5_7966.sorted.filtered_peak_1496
chr1	146556114	146556766	653	24.38	8.71497	3.59783	6.09019	C7Y9LACXX_5_7966.sorted.filtered_peak_1497
chr1	146643656	146644645	990	51.06	19.88662	4.44030	16.86358	C7Y9LACXX_5_7966.sorted.filtered_peak_1498
chr1	146694757	146695151	395	13.10	3.80510	2.62771	1.52711	C7Y9LACXX_5_7966.sorted.filtered_peak_1499
chr1	146696535	146697182	648	15.22	5.59719	3.30200	3.11640	C7Y9LACXX_5_7966.sorted.filtered_peak_1500
chr1	146713890	146715285	1396	36.85	12.24466	3.59478	9.49410	C7Y9LACXX_5_7966.sorted.filtered_peak_1501
chr1	146966804	146967116	313	14.88	4.74557	2.93413	2.34499	C7Y9LACXX_5_7966.sorted.filtered_peak_1502
chr1	147012927	147013212	286	23.63	6.83924	3.07630	4.28557	C7Y9LACXX_5_7966.sorted.filtered_peak_1503
chr1	147016859	147017255	397	24.59	8.06987	3.37394	5.47097	C7Y9LACXX_5_7966.sorted.filtered_peak_1504
chr1	147071334	147072218	885	69.25	30.77031	5.14328	27.46437	C7Y9LACXX_5_7966.sorted.filtered_peak_1505
chr1	147089792	147090303	512	23.24	8.08848	3.46518	5.51099	C7Y9LACXX_5_7966.sorted.filtered_peak_1506
chr1	147101156	147101512	357	18.94	5.83090	3.04818	3.35131	C7Y9LACXX_5_7966.sorted.filtered_peak_1507
chr1	147112585	147113016	432	16.86	4.76866	2.77910	2.37797	C7Y9LACXX_5_7966.sorted.filtered_peak_1508
chr1	147120081	147120507	427	23.82	7.22756	3.16591	4.66552	C7Y9LACXX_5_7966.sorted.filtered_peak_1509
chr1	147141614	147141863	250	19.92	4.85847	2.63065	2.44387	C7Y9LACXX_5_7966.sorted.filtered_peak_1510
chr1	147142048	147142949	902	25.23	7.73563	3.19921	5.16137	C7Y9LACXX_5_7966.sorted.filtered_peak_1511
chr1	147172101	147172416	316	16.90	5.19471	2.94858	2.77233	C7Y9LACXX_5_7966.sorted.filtered_peak_1512
chr1	147735418	147736226	809	19.04	8.00254	3.91488	5.39754	C7Y9LACXX_5_7966.sorted.filtered_peak_1513
chr1	147790454	147791154	701	18.79	6.71945	3.36820	4.20818	C7Y9LACXX_5_7966.sorted.filtered_peak_1514
chr1	147806426	147807372	947	25.45	10.70430	4.24826	7.96789	C7Y9LACXX_5_7966.sorted.filtered_peak_1515
chr1	148241356	148241732	377	38.33	26.45966	8.00568	23.26335	C7Y9LACXX_5_7966.sorted.filtered_peak_1516
chr1	148549998	148550347	350	14.97	5.24135	3.14764	2.80687	C7Y9LACXX_5_7966.sorted.filtered_peak_1517
chr1	148551405	148552669	1265	15.96	5.01142	2.95706	2.59233	C7Y9LACXX_5_7966.sorted.filtered_peak_1518
chr1	148556616	148556994	379	12.86	4.16220	2.82090	1.82686	C7Y9LACXX_5_7966.sorted.filtered_peak_1519
chr1	149204371	149204669	299	17.58	6.98328	3.64834	4.43392	C7Y9LACXX_5_7966.sorted.filtered_peak_1520
chr1	149223183	149224126	944	53.29	21.44977	4.47008	18.40841	C7Y9LACXX_5_7966.sorted.filtered_peak_1521
chr1	149224438	149224994	557	43.67	14.58697	3.67678	11.76317	C7Y9LACXX_5_7966.sorted.filtered_peak_1522
chr1	149815053	149815457	405	23.71	9.11920	3.82499	6.46713	C7Y9LACXX_5_7966.sorted.filtered_peak_1523
chr1	149817065	149817338	274	19.95	4.25124	2.40847	1.90944	C7Y9LACXX_5_7966.sorted.filtered_peak_1524
chr1	149821540	149821914	375	19.60	6.27957	3.15442	3.77743	C7Y9LACXX_5_7966.sorted.filtered_peak_1525
chr1	149858138	149858590	453	81.63	25.39572	3.77038	22.22971	C7Y9LACXX_5_7966.sorted.filtered_peak_1526
chr1	149859357	149860379	1023	64.31	15.42638	3.03917	12.54234	C7Y9LACXX_5_7966.sorted.filtered_peak_1527
chr1	149870797	149871664	868	29.39	11.20697	3.99359	8.46694	C7Y9LACXX_5_7966.sorted.filtered_peak_1528
chr1	149899333	149900406	1074	36.77	14.04036	3.99865	11.23091	C7Y9LACXX_5_7966.sorted.filtered_peak_1529
chr1	149967496	149967999	504	14.17	4.03676	2.66072	1.72690	C7Y9LACXX_5_7966.sorted.filtered_peak_1530
chr1	149982177	149983218	1042	26.25	8.49735	3.38275	5.88222	C7Y9LACXX_5_7966.sorted.filtered_peak_1531
chr1	150039096	150040080	985	26.26	9.51807	3.65959	6.87199	C7Y9LACXX_5_7966.sorted.filtered_peak_1532
chr1	150121847	150122304	458	32.13	8.17005	2.95822	5.54694	C7Y9LACXX_5_7966.sorted.filtered_peak_1533
chr1	150123416	150124261	846	24.11	3.97404	2.15606	1.67272	C7Y9LACXX_5_7966.sorted.filtered_peak_1534
chr1	150159576	150159902	327	15.25	5.40911	3.21030	2.94977	C7Y9LACXX_5_7966.sorted.filtered_peak_1535
chr1	150185670	150186404	735	41.02	19.88681	5.00414	16.93515	C7Y9LACXX_5_7966.sorted.filtered_peak_1536
chr1	150206597	150207385	789	45.58	10.35680	2.84818	7.64983	C7Y9LACXX_5_7966.sorted.filtered_peak_1537
chr1	150208011	150208962	952	63.31	21.76891	3.78775	18.77280	C7Y9LACXX_5_7966.sorted.filtered_peak_1538
chr1	150241093	150241700	608	39.70	15.62163	4.35965	12.71873	C7Y9LACXX_5_7966.sorted.filtered_peak_1539
chr1	150253867	150255027	1161	18.49	5.52967	2.95639	3.07778	C7Y9LACXX_5_7966.sorted.filtered_peak_1540
chr1	150265970	150266936	967	23.52	9.82451	3.96862	7.18826	C7Y9LACXX_5_7966.sorted.filtered_peak_1541
chr1	150293674	150294327	654	38.89	18.48520	4.95285	15.55084	C7Y9LACXX_5_7966.sorted.filtered_peak_1542
chr1	150335938	150337421	1484	67.58	24.81336	4.02299	21.71735	C7Y9LACXX_5_7966.sorted.filtered_peak_1543
chr1	150459538	150460075	538	42.27	22.88046	5.99272	19.79412	C7Y9LACXX_5_7966.sorted.filtered_peak_1544
chr1	150487825	150488464	640	41.86	19.26017	4.96169	16.28853	C7Y9LACXX_5_7966.sorted.filtered_peak_1545
chr1	150533477	150534839	1363	42.60	7.31028	2.37973	4.75088	C7Y9LACXX_5_7966.sorted.filtered_peak_1546
chr1	150535165	150535562	398	38.66	4.19750	1.88985	1.86374	C7Y9LACXX_5_7966.sorted.filtered_peak_1547
chr1	150535882	150536157	276	43.16	5.12322	1.99302	2.69425	C7Y9LACXX_5_7966.sorted.filtered_peak_1548
chr1	150539801	150540706	906	43.37	9.79173	2.72710	7.16645	C7Y9LACXX_5_7966.sorted.filtered_peak_1549
chr1	150551776	150552637	862	52.42	19.26599	4.09495	16.29884	C7Y9LACXX_5_7966.sorted.filtered_peak_1550
chr1	150577201	150577488	288	13.05	4.26309	2.85918	1.91260	C7Y9LACXX_5_7966.sorted.filtered_peak_1551
chr1	150583909	150584455	547	36.87	15.24228	4.41019	12.38235	C7Y9LACXX_5_7966.sorted.filtered_peak_1552
chr1	150585926	150586251	326	23.69	6.19503	2.84649	3.69228	C7Y9LACXX_5_7966.sorted.filtered_peak_1553
chr1	150594060	150594592	533	15.67	4.66707	2.82653	2.28424	C7Y9LACXX_5_7966.sorted.filtered_peak_1554
chr1	150601489	150602447	959	64.21	29.59983	5.34984	26.30818	C7Y9LACXX_5_7966.sorted.filtered_peak_1555
chr1	150669224	150670108	885	38.77	17.99595	4.83660	15.08744	C7Y9LACXX_5_7966.sorted.filtered_peak_1556
chr1	150738016	150738319	304	16.86	5.37321	3.02169	2.93531	C7Y9LACXX_5_7966.sorted.filtered_peak_1557
chr1	150743273	150743713	441	20.67	7.53638	3.55083	4.95291	C7Y9LACXX_5_7966.sorted.filtered_peak_1558
chr1	150847161	150847552	392	25.15	4.24578	2.20214	1.90495	C7Y9LACXX_5_7966.sorted.filtered_peak_1559
chr1	150848588	150849473	886	56.39	24.13980	4.70590	21.04432	C7Y9LACXX_5_7966.sorted.filtered_peak_1560
chr1	150862601	150862876	276	14.36	4.84929	3.02045	2.45045	C7Y9LACXX_5_7966.sorted.filtered_peak_1561
chr1	150895002	150895282	281	21.26	5.35595	2.72386	2.90438	C7Y9LACXX_5_7966.sorted.filtered_peak_1562
chr1	150898306	150899305	1000	33.55	13.04581	4.04830	10.26794	C7Y9LACXX_5_7966.sorted.filtered_peak_1563
chr1	150946969	150947479	511	24.63	6.02246	2.74718	3.52785	C7Y9LACXX_5_7966.sorted.filtered_peak_1564
chr1	150980494	150981435	942	46.86	19.52619	4.40787	16.56904	C7Y9LACXX_5_7966.sorted.filtered_peak_1565
chr1	151020015	151020633	619	22.08	7.07977	3.20317	4.55529	C7Y9LACXX_5_7966.sorted.filtered_peak_1566
chr1	151020952	151021294	343	17.64	4.59970	2.66452	2.21976	C7Y9LACXX_5_7966.sorted.filtered_peak_1567
chr1	151028705	151028993	289	28.60	4.38930	2.13305	2.04325	C7Y9LACXX_5_7966.sorted.filtered_peak_1568
chr1	151030178	151030627	450	30.53	5.38977	2.31746	2.95721	C7Y9LACXX_5_7966.sorted.filtered_peak_1569
chr1	151031732	151032293	562	47.70	14.52610	3.54273	11.67010	C7Y9LACXX_5_7966.sorted.filtered_peak_1570
chr1	151042751	151043880	1130	38.69	15.11300	4.25289	12.24670	C7Y9LACXX_5_7966.sorted.filtered_peak_1571
chr1	151118788	151119542	755	25.93	9.03456	3.48264	6.43556	C7Y9LACXX_5_7966.sorted.filtered_peak_1572
chr1	151128582	151129228	647	31.67	10.19592	3.53011	7.47989	C7Y9LACXX_5_7966.sorted.filtered_peak_1573
chr1	151129591	151130007	417	32.48	10.26257	3.46483	7.55689	C7Y9LACXX_5_7966.sorted.filtered_peak_1574
chr1	151138116	151138889	774	52.84	23.48282	4.74440	20.42731	C7Y9LACXX_5_7966.sorted.filtered_peak_1575
chr1	151162298	151162905	608	33.32	14.50953	4.59455	11.66013	C7Y9LACXX_5_7966.sorted.filtered_peak_1576
chr1	151170660	151171612	953	48.30	23.68929	4.85615	20.67314	C7Y9LACXX_5_7966.sorted.filtered_peak_1577
chr1	151226935	151227516	582	42.12	21.07554	5.43213	18.04833	C7Y9LACXX_5_7966.sorted.filtered_peak_1578
chr1	151253603	151255090	1488	76.36	26.23558	4.04308	23.04536	C7Y9LACXX_5_7966.sorted.filtered_peak_1579
chr1	151284070	151284645	576	18.83	5.19297	2.80735	2.76515	C7Y9LACXX_5_7966.sorted.filtered_peak_1580
chr1	151299601	151300605	1005	35.04	13.74753	4.02725	10.96942	C7Y9LACXX_5_7966.sorted.filtered_peak_1581
chr1	151319399	151320193	795	59.10	25.23529	4.86380	22.07296	C7Y9LACXX_5_7966.sorted.filtered_peak_1582
chr1	151371733	151372341	609	37.04	15.40717	4.51712	12.51709	C7Y9LACXX_5_7966.sorted.filtered_peak_1583
chr1	151416349	151416716	368	15.43	5.10459	3.04948	2.67091	C7Y9LACXX_5_7966.sorted.filtered_peak_1584
chr1	151430790	151432168	1379	27.11	6.05172	2.62137	3.56195	C7Y9LACXX_5_7966.sorted.filtered_peak_1585
chr1	151483383	151484114	732	25.55	8.06941	3.27064	5.48525	C7Y9LACXX_5_7966.sorted.filtered_peak_1586
chr1	151507228	151507696	469	16.85	4.22180	2.56335	1.88656	C7Y9LACXX_5_7966.sorted.filtered_peak_1587
chr1	151512353	151513119	767	30.97	10.59196	3.61524	7.89800	C7Y9LACXX_5_7966.sorted.filtered_peak_1588
chr1	151566543	151566929	387	15.91	5.63746	3.24342	3.16407	C7Y9LACXX_5_7966.sorted.filtered_peak_1589
chr1	151584237	151584916	680	37.15	15.38172	4.45521	12.50914	C7Y9LACXX_5_7966.sorted.filtered_peak_1590
chr1	151693632	151693893	262	17.05	5.27579	2.97166	2.84419	C7Y9LACXX_5_7966.sorted.filtered_peak_1591
chr1	151735474	151736242	769	23.89	8.70146	3.56437	6.11190	C7Y9LACXX_5_7966.sorted.filtered_peak_1592
chr1	151762636	151763481	846	61.41	31.46063	5.76171	28.16025	C7Y9LACXX_5_7966.sorted.filtered_peak_1593
chr1	151788201	151788492	292	18.52	4.74313	2.66289	2.35110	C7Y9LACXX_5_7966.sorted.filtered_peak_1594
chr1	151812022	151812505	484	29.54	7.96371	2.99397	5.38860	C7Y9LACXX_5_7966.sorted.filtered_peak_1595
chr1	151871045	151871562	518	15.93	6.11514	3.44675	3.60937	C7Y9LACXX_5_7966.sorted.filtered_peak_1596
chr1	151877561	151878016	456	18.79	4.96156	2.71931	2.55859	C7Y9LACXX_5_7966.sorted.filtered_peak_1597
chr1	151881699	151882564	866	31.39	11.39997	3.81217	8.66592	C7Y9LACXX_5_7966.sorted.filtered_peak_1598
chr1	151918095	151918602	508	35.08	13.98266	4.24852	11.15161	C7Y9LACXX_5_7966.sorted.filtered_peak_1599
chr1	151956679	151957290	612	17.48	5.02936	2.84118	2.61617	C7Y9LACXX_5_7966.sorted.filtered_peak_1600
chr1	151965876	151966958	1083	29.10	7.19366	2.84608	4.62605	C7Y9LACXX_5_7966.sorted.filtered_peak_1601
chr1	152006985	152008155	1171	28.41	8.04052	3.12711	5.43094	C7Y9LACXX_5_7966.sorted.filtered_peak_1602
chr1	152020204	152021154	951	54.89	21.74965	4.31925	18.72351	C7Y9LACXX_5_7966.sorted.filtered_peak_1603
chr1	152161575	152162014	440	17.54	3.68060	2.31583	1.41923	C7Y9LACXX_5_7966.sorted.filtered_peak_1604
chr1	152365189	152365505	317	12.27	3.52655	2.56043	1.29004	C7Y9LACXX_5_7966.sorted.filtered_peak_1605
chr1	152413138	152413606	469	13.95	3.83553	2.58521	1.55109	C7Y9LACXX_5_7966.sorted.filtered_peak_1606
chr1	152432419	152433241	823	19.17	5.91791	3.03191	3.45550	C7Y9LACXX_5_7966.sorted.filtered_peak_1607
chr1	152626314	152626623	310	14.57	4.38514	2.79191	2.03053	C7Y9LACXX_5_7966.sorted.filtered_peak_1608
chr1	153312295	153312544	250	14.42	4.13607	2.68490	1.81701	C7Y9LACXX_5_7966.sorted.filtered_peak_1609
chr1	153483484	153483749	266	19.48	6.14023	3.13539	3.62739	C7Y9LACXX_5_7966.sorted.filtered_peak_1610
chr1	153507863	153508170	308	21.77	3.70863	2.15552	1.43513	C7Y9LACXX_5_7966.sorted.filtered_peak_1611
chr1	153508415	153508981	567	32.40	8.42211	2.99752	5.79247	C7Y9LACXX_5_7966.sorted.filtered_peak_1612
chr1	153517425	153517873	449	27.50	7.94561	3.15031	5.33573	C7Y9LACXX_5_7966.sorted.filtered_peak_1613
chr1	153539002	153539254	253	18.46	5.17929	2.84348	2.73468	C7Y9LACXX_5_7966.sorted.filtered_peak_1614
chr1	153606166	153607024	859	56.74	23.99604	4.87018	20.86625	C7Y9LACXX_5_7966.sorted.filtered_peak_1615
chr1	153622120	153622448	329	12.00	3.48818	2.56203	1.26155	C7Y9LACXX_5_7966.sorted.filtered_peak_1616
chr1	153630899	153631565	667	36.30	15.45353	4.66140	12.54976	C7Y9LACXX_5_7966.sorted.filtered_peak_1617
chr1	153643135	153644111	977	52.02	22.42504	4.74372	19.36462	C7Y9LACXX_5_7966.sorted.filtered_peak_1618
chr1	153700004	153700889	886	73.35	37.73132	5.88300	34.24301	C7Y9LACXX_5_7966.sorted.filtered_peak_1619
chr1	153747717	153748434	718	23.90	5.47734	2.62570	3.01118	C7Y9LACXX_5_7966.sorted.filtered_peak_1620
chr1	153755820	153756478	659	45.12	20.04897	4.97435	17.02017	C7Y9LACXX_5_7966.sorted.filtered_peak_1621
chr1	153769641	153769943	303	19.30	4.72941	2.60809	2.34179	C7Y9LACXX_5_7966.sorted.filtered_peak_1622
chr1	153777840	153778302	463	23.42	7.16199	3.15373	4.61955	C7Y9LACXX_5_7966.sorted.filtered_peak_1623
chr1	153793697	153793985	289	13.84	4.73145	3.02075	2.32686	C7Y9LACXX_5_7966.sorted.filtered_peak_1624
chr1	153895017	153896130	1114	74.96	29.34485	4.46938	26.06911	C7Y9LACXX_5_7966.sorted.filtered_peak_1625
chr1	153917622	153919279	1658	31.17	7.26976	2.76576	4.70285	C7Y9LACXX_5_7966.sorted.filtered_peak_1626
chr1	153930372	153931385	1014	46.27	13.05417	3.26538	10.25633	C7Y9LACXX_5_7966.sorted.filtered_peak_1627
chr1	153935851	153936479	629	44.13	9.58631	2.75410	6.91492	C7Y9LACXX_5_7966.sorted.filtered_peak_1628
chr1	153939734	153940456	723	39.63	10.47079	3.05204	7.78287	C7Y9LACXX_5_7966.sorted.filtered_peak_1629
chr1	153950044	153950718	675	26.90	9.22565	3.50695	6.59926	C7Y9LACXX_5_7966.sorted.filtered_peak_1630
chr1	153959263	153959647	385	21.75	4.99349	2.56698	2.58154	C7Y9LACXX_5_7966.sorted.filtered_peak_1631
chr1	153962934	153963706	773	35.42	13.82005	4.18257	10.99529	C7Y9LACXX_5_7966.sorted.filtered_peak_1632
chr1	154130172	154130857	686	29.70	12.91069	4.35537	10.15019	C7Y9LACXX_5_7966.sorted.filtered_peak_1633
chr1	154154619	154155440	822	36.65	8.84335	2.92826	6.17525	C7Y9LACXX_5_7966.sorted.filtered_peak_1634
chr1	154155640	154155942	303	39.46	10.61960	3.17672	7.89176	C7Y9LACXX_5_7966.sorted.filtered_peak_1635
chr1	154192692	154194109	1418	65.80	23.15420	3.73073	20.10761	C7Y9LACXX_5_7966.sorted.filtered_peak_1636
chr1	154244625	154245284	660	56.35	27.95414	5.75028	24.71468	C7Y9LACXX_5_7966.sorted.filtered_peak_1637
chr1	154277613	154277956	344	12.26	3.79871	2.69879	1.50133	C7Y9LACXX_5_7966.sorted.filtered_peak_1638
chr1	154297252	154297818	567	25.64	5.69217	2.60381	3.21296	C7Y9LACXX_5_7966.sorted.filtered_peak_1639
chr1	154300945	154301313	369	28.02	5.86025	2.54796	3.36943	C7Y9LACXX_5_7966.sorted.filtered_peak_1640
chr1	154309970	154310506	537	26.00	8.07237	3.30836	5.44939	C7Y9LACXX_5_7966.sorted.filtered_peak_1641
chr1	154315381	154315686	306	25.31	8.28473	3.42678	5.65291	C7Y9LACXX_5_7966.sorted.filtered_peak_1642
chr1	154325242	154326311	1070	17.70	4.21019	2.50294	1.88228	C7Y9LACXX_5_7966.sorted.filtered_peak_1643
chr1	154377552	154377956	405	21.00	4.26734	2.36681	1.92200	C7Y9LACXX_5_7966.sorted.filtered_peak_1644
chr1	154417412	154417789	378	18.12	6.41680	3.36207	3.89109	C7Y9LACXX_5_7966.sorted.filtered_peak_1645
chr1	154436057	154436497	441	25.40	8.73496	3.55580	6.09143	C7Y9LACXX_5_7966.sorted.filtered_peak_1646
chr1	154452340	154452753	414	13.79	3.60380	2.49245	1.34947	C7Y9LACXX_5_7966.sorted.filtered_peak_1647
chr1	154530774	154532178	1405	69.06	26.60727	3.95916	23.47090	C7Y9LACXX_5_7966.sorted.filtered_peak_1648
chr1	154580359	154580890	532	49.08	18.31901	4.21909	15.34907	C7Y9LACXX_5_7966.sorted.filtered_peak_1649
chr1	154599993	154600838	846	25.39	8.22302	3.37121	5.60996	C7Y9LACXX_5_7966.sorted.filtered_peak_1650
chr1	154720398	154721003	606	18.55	5.07761	2.78069	2.65834	C7Y9LACXX_5_7966.sorted.filtered_peak_1651
chr1	154732918	154733239	322	15.57	4.80644	2.89967	2.40546	C7Y9LACXX_5_7966.sorted.filtered_peak_1652
chr1	154757528	154757859	332	15.12	3.84133	2.51192	1.55118	C7Y9LACXX_5_7966.sorted.filtered_peak_1653
chr1	154763886	154764518	633	16.76	3.93212	2.45298	1.63680	C7Y9LACXX_5_7966.sorted.filtered_peak_1654
chr1	154842565	154843022	458	16.06	4.61631	2.78196	2.23269	C7Y9LACXX_5_7966.sorted.filtered_peak_1655
chr1	154908933	154910280	1348	62.91	21.41434	3.88767	18.38818	C7Y9LACXX_5_7966.sorted.filtered_peak_1656
chr1	154914876	154915452	577	26.91	5.99504	2.61819	3.51052	C7Y9LACXX_5_7966.sorted.filtered_peak_1657
chr1	154927590	154928829	1240	42.31	11.38279	3.10608	8.66683	C7Y9LACXX_5_7966.sorted.filtered_peak_1658
chr1	154933874	154934629	756	35.60	10.42138	3.28151	7.72229	C7Y9LACXX_5_7966.sorted.filtered_peak_1659
chr1	154946177	154947735	1559	78.73	25.53239	3.69343	22.39217	C7Y9LACXX_5_7966.sorted.filtered_peak_1660
chr1	154955305	154956039	735	53.48	26.82011	5.48648	23.65808	C7Y9LACXX_5_7966.sorted.filtered_peak_1661
chr1	154973313	154974945	1633	51.00	10.44496	2.57987	7.79135	C7Y9LACXX_5_7966.sorted.filtered_peak_1662
chr1	154989937	154990370	434	22.81	5.94598	2.82602	3.45655	C7Y9LACXX_5_7966.sorted.filtered_peak_1663
chr1	155023188	155024337	1150	27.12	7.40712	2.93765	4.87931	C7Y9LACXX_5_7966.sorted.filtered_peak_1664
chr1	155034037	155034353	317	28.02	7.68114	3.05836	5.07993	C7Y9LACXX_5_7966.sorted.filtered_peak_1665
chr1	155035946	155036658	713	27.06	7.20524	2.95260	4.64297	C7Y9LACXX_5_7966.sorted.filtered_peak_1666
chr1	155043434	155043732	299	19.85	6.03164	3.05391	3.53681	C7Y9LACXX_5_7966.sorted.filtered_peak_1667
chr1	155057175	155058662	1488	51.56	17.44342	3.80668	14.53662	C7Y9LACXX_5_7966.sorted.filtered_peak_1668
chr1	155107990	155108910	921	36.83	10.35921	3.16681	7.67026	C7Y9LACXX_5_7966.sorted.filtered_peak_1669
chr1	155112699	155113188	490	23.21	4.48793	2.34055	2.12922	C7Y9LACXX_5_7966.sorted.filtered_peak_1670
chr1	155140183	155140706	524	22.28	6.12236	2.93006	3.61002	C7Y9LACXX_5_7966.sorted.filtered_peak_1671
chr1	155145464	155146486	1023	40.50	11.19884	3.06349	8.53193	C7Y9LACXX_5_7966.sorted.filtered_peak_1672
chr1	155163106	155163580	475	33.24	8.94810	3.08237	6.29834	C7Y9LACXX_5_7966.sorted.filtered_peak_1673
chr1	155164201	155164881	681	32.01	8.76527	3.12161	6.11118	C7Y9LACXX_5_7966.sorted.filtered_peak_1674
chr1	155178340	155179149	810	29.96	10.49958	3.75289	7.76852	C7Y9LACXX_5_7966.sorted.filtered_peak_1675
chr1	155189469	155189801	333	14.85	4.99889	3.03268	2.59500	C7Y9LACXX_5_7966.sorted.filtered_peak_1676
chr1	155196458	155197673	1216	55.94	23.91862	4.44211	20.82644	C7Y9LACXX_5_7966.sorted.filtered_peak_1677
chr1	155214177	155214887	711	62.91	27.89931	5.03823	24.67622	C7Y9LACXX_5_7966.sorted.filtered_peak_1678
chr1	155220520	155220873	354	35.35	12.66611	3.92236	9.86367	C7Y9LACXX_5_7966.sorted.filtered_peak_1679
chr1	155225149	155225398	250	21.34	5.05479	2.61215	2.63231	C7Y9LACXX_5_7966.sorted.filtered_peak_1680
chr1	155231558	155232546	989	41.83	16.24196	4.15192	13.36705	C7Y9LACXX_5_7966.sorted.filtered_peak_1681
chr1	155242808	155243544	737	41.50	12.88015	3.40096	10.12437	C7Y9LACXX_5_7966.sorted.filtered_peak_1682
chr1	155246937	155247379	443	38.13	10.42789	3.17059	7.72346	C7Y9LACXX_5_7966.sorted.filtered_peak_1683
chr1	155278198	155278978	781	69.26	38.21786	6.51332	34.71272	C7Y9LACXX_5_7966.sorted.filtered_peak_1684
chr1	155292897	155294523	1627	39.81	8.99549	2.77666	6.35815	C7Y9LACXX_5_7966.sorted.filtered_peak_1685
chr1	155484482	155484868	387	16.15	5.26195	3.04236	2.82641	C7Y9LACXX_5_7966.sorted.filtered_peak_1686
chr1	155505820	155506379	560	23.43	7.87640	3.39629	5.29281	C7Y9LACXX_5_7966.sorted.filtered_peak_1687
chr1	155532090	155533178	1089	43.92	17.35793	4.29890	14.43738	C7Y9LACXX_5_7966.sorted.filtered_peak_1688
chr1	155579397	155580070	674	28.78	16.22253	5.68445	13.32739	C7Y9LACXX_5_7966.sorted.filtered_peak_1689
chr1	155658015	155659044	1030	49.35	22.19181	4.97819	19.11535	C7Y9LACXX_5_7966.sorted.filtered_peak_1690
chr1	155714908	155715621	714	29.39	15.64914	5.43873	12.77817	C7Y9LACXX_5_7966.sorted.filtered_peak_1691
chr1	155806477	155806929	453	12.86	4.15227	2.82158	1.81306	C7Y9LACXX_5_7966.sorted.filtered_peak_1692
chr1	155826879	155827250	372	40.62	7.98137	2.58333	5.36594	C7Y9LACXX_5_7966.sorted.filtered_peak_1693
chr1	155828934	155830513	1580	48.65	13.79036	3.09344	11.03550	C7Y9LACXX_5_7966.sorted.filtered_peak_1694
chr1	155863448	155863697	250	14.52	5.15760	3.15899	2.71560	C7Y9LACXX_5_7966.sorted.filtered_peak_1695
chr1	155880699	155881613	915	25.36	9.45661	3.69149	6.82090	C7Y9LACXX_5_7966.sorted.filtered_peak_1696
chr1	155903881	155904683	803	45.54	20.65417	4.78350	17.66868	C7Y9LACXX_5_7966.sorted.filtered_peak_1697
chr1	155915996	155916413	418	21.70	5.93879	2.89917	3.43867	C7Y9LACXX_5_7966.sorted.filtered_peak_1698
chr1	155948022	155948463	442	28.00	5.12995	2.35207	2.69587	C7Y9LACXX_5_7966.sorted.filtered_peak_1699
chr1	155959207	155959567	361	13.10	3.96144	2.70585	1.66058	C7Y9LACXX_5_7966.sorted.filtered_peak_1700
chr1	155974698	155975353	656	16.80	5.95631	3.25549	3.48929	C7Y9LACXX_5_7966.sorted.filtered_peak_1701
chr1	155990481	155991010	530	31.74	17.17002	5.64265	14.24475	C7Y9LACXX_5_7966.sorted.filtered_peak_1702
chr1	156014846	156015253	408	21.75	8.22076	3.73170	5.58962	C7Y9LACXX_5_7966.sorted.filtered_peak_1703
chr1	156023613	156024916	1304	42.65	12.07178	3.25778	9.30652	C7Y9LACXX_5_7966.sorted.filtered_peak_1704
chr1	156060510	156060886	377	16.35	6.23892	3.44730	3.74123	C7Y9LACXX_5_7966.sorted.filtered_peak_1705
chr1	156066455	156067186	732	21.90	6.02014	2.89933	3.52879	C7Y9LACXX_5_7966.sorted.filtered_peak_1706
chr1	156075997	156076701	705	31.34	11.86939	4.01580	9.10478	C7Y9LACXX_5_7966.sorted.filtered_peak_1707
chr1	156096759	156097263	505	23.03	6.53111	2.99775	4.00420	C7Y9LACXX_5_7966.sorted.filtered_peak_1708
chr1	156115733	156116342	610	18.00	5.69758	3.02721	3.26338	C7Y9LACXX_5_7966.sorted.filtered_peak_1709
chr1	156163324	156164198	875	61.14	27.88463	5.04699	24.68356	C7Y9LACXX_5_7966.sorted.filtered_peak_1710
chr1	156182653	156183165	513	66.69	12.58412	2.64853	9.78057	C7Y9LACXX_5_7966.sorted.filtered_peak_1711
chr1	156186159	156186706	548	271.71	197.61690	10.83095	191.83244	C7Y9LACXX_5_7966.sorted.filtered_peak_1712
chr1	156195300	156195585	286	20.15	7.01122	3.40207	4.45575	C7Y9LACXX_5_7966.sorted.filtered_peak_1713
chr1	156252194	156253033	840	52.15	22.05016	4.71856	18.98563	C7Y9LACXX_5_7966.sorted.filtered_peak_1714
chr1	156265247	156265589	343	16.49	4.80602	2.82204	2.41070	C7Y9LACXX_5_7966.sorted.filtered_peak_1715
chr1	156307615	156308740	1126	79.25	36.96759	5.17299	33.49329	C7Y9LACXX_5_7966.sorted.filtered_peak_1716
chr1	156355417	156355917	501	20.95	6.34294	3.07713	3.83285	C7Y9LACXX_5_7966.sorted.filtered_peak_1717
chr1	156389943	156390324	382	19.69	4.00138	2.32600	1.70329	C7Y9LACXX_5_7966.sorted.filtered_peak_1718
chr1	156391526	156391799	274	20.19	4.35422	2.43466	1.99597	C7Y9LACXX_5_7966.sorted.filtered_peak_1719
chr1	156415725	156416129	405	15.01	4.34992	2.74067	1.99591	C7Y9LACXX_5_7966.sorted.filtered_peak_1720
chr1	156426188	156427418	1231	44.35	14.43146	3.74826	11.55972	C7Y9LACXX_5_7966.sorted.filtered_peak_1721
chr1	156470452	156471349	898	66.42	15.90483	3.10098	12.98538	C7Y9LACXX_5_7966.sorted.filtered_peak_1722
chr1	156474582	156475366	785	72.50	20.33740	3.42230	17.31711	C7Y9LACXX_5_7966.sorted.filtered_peak_1723
chr1	156494253	156494746	494	15.48	3.98037	2.54632	1.67551	C7Y9LACXX_5_7966.sorted.filtered_peak_1724
chr1	156561217	156562001	785	24.96	9.80987	3.84695	7.16274	C7Y9LACXX_5_7966.sorted.filtered_peak_1725
chr1	156570835	156571517	683	17.61	5.08075	2.84201	2.67004	C7Y9LACXX_5_7966.sorted.filtered_peak_1726
chr1	156595637	156595974	338	16.03	5.22817	3.04179	2.79446	C7Y9LACXX_5_7966.sorted.filtered_peak_1727
chr1	156629810	156630307	498	30.59	7.89616	2.92405	5.32347	C7Y9LACXX_5_7966.sorted.filtered_peak_1728
chr1	156631094	156631521	428	28.01	6.33099	2.66937	3.81221	C7Y9LACXX_5_7966.sorted.filtered_peak_1729
chr1	156659300	156659694	395	15.65	4.71806	2.85548	2.32395	C7Y9LACXX_5_7966.sorted.filtered_peak_1730
chr1	156675834	156676261	428	17.00	4.40457	2.62760	2.04488	C7Y9LACXX_5_7966.sorted.filtered_peak_1731
chr1	156698066	156698974	909	64.00	23.00000	4.13647	19.90757	C7Y9LACXX_5_7966.sorted.filtered_peak_1732
chr1	156710502	156711492	991	76.23	30.44604	4.60056	27.14731	C7Y9LACXX_5_7966.sorted.filtered_peak_1733
chr1	156721335	156722124	790	40.82	11.41361	3.19672	8.68608	C7Y9LACXX_5_7966.sorted.filtered_peak_1734
chr1	156736553	156737839	1287	60.28	24.65228	4.34456	21.54983	C7Y9LACXX_5_7966.sorted.filtered_peak_1735
chr1	156786169	156786928	760	46.48	18.44508	4.31809	15.50601	C7Y9LACXX_5_7966.sorted.filtered_peak_1736
chr1	156808759	156809010	252	17.30	4.80335	2.77413	2.39639	C7Y9LACXX_5_7966.sorted.filtered_peak_1737
chr1	156829681	156830311	631	23.52	6.45836	2.94678	3.93500	C7Y9LACXX_5_7966.sorted.filtered_peak_1738
chr1	156862095	156862445	351	19.38	7.09527	3.51417	4.53414	C7Y9LACXX_5_7966.sorted.filtered_peak_1739
chr1	156957500	156957791	292	15.19	5.24297	3.13504	2.79686	C7Y9LACXX_5_7966.sorted.filtered_peak_1740
chr1	157103186	157103694	509	30.59	8.65522	3.14893	6.02286	C7Y9LACXX_5_7966.sorted.filtered_peak_1741
chr1	157108031	157108790	760	35.51	9.56482	3.11899	6.88522	C7Y9LACXX_5_7966.sorted.filtered_peak_1742
chr1	157670507	157670905	399	16.03	4.77994	2.85652	2.37709	C7Y9LACXX_5_7966.sorted.filtered_peak_1743
chr1	158119387	158119713	327	14.50	3.89594	2.57951	1.59686	C7Y9LACXX_5_7966.sorted.filtered_peak_1744
chr1	158173415	158174181	767	14.35	4.99290	3.09369	2.57204	C7Y9LACXX_5_7966.sorted.filtered_peak_1745
chr1	158788980	158789662	683	18.13	5.36126	2.92302	2.91963	C7Y9LACXX_5_7966.sorted.filtered_peak_1746
chr1	158900270	158900681	412	28.54	9.10664	3.42829	6.44329	C7Y9LACXX_5_7966.sorted.filtered_peak_1747
chr1	158901307	158901703	397	17.81	3.56153	2.25801	1.31548	C7Y9LACXX_5_7966.sorted.filtered_peak_1748
chr1	158968448	158968727	280	17.35	5.28264	2.95899	2.84142	C7Y9LACXX_5_7966.sorted.filtered_peak_1749
chr1	158978534	158978944	411	31.07	7.06601	2.72974	4.49838	C7Y9LACXX_5_7966.sorted.filtered_peak_1750
chr1	158979270	158980052	783	25.86	4.22712	2.17419	1.89047	C7Y9LACXX_5_7966.sorted.filtered_peak_1751
chr1	158985350	158985618	269	21.92	5.28235	2.66226	2.83418	C7Y9LACXX_5_7966.sorted.filtered_peak_1752
chr1	159037764	159038328	565	19.96	5.44781	2.83275	2.99401	C7Y9LACXX_5_7966.sorted.filtered_peak_1753
chr1	159046483	159047378	896	48.84	17.92299	4.19817	14.95353	C7Y9LACXX_5_7966.sorted.filtered_peak_1754
chr1	159750304	159751251	948	48.01	21.25417	4.71406	18.24304	C7Y9LACXX_5_7966.sorted.filtered_peak_1755
chr1	159769995	159770325	331	21.41	6.30263	3.02300	3.79785	C7Y9LACXX_5_7966.sorted.filtered_peak_1756
chr1	159796104	159796616	513	29.09	8.31200	3.12910	5.70021	C7Y9LACXX_5_7966.sorted.filtered_peak_1757
chr1	159880144	159880842	699	28.71	9.52456	3.47011	6.87503	C7Y9LACXX_5_7966.sorted.filtered_peak_1758
chr1	159892979	159893783	805	35.78	6.07353	2.33125	3.57203	C7Y9LACXX_5_7966.sorted.filtered_peak_1759
chr1	159895111	159895641	531	44.43	10.05655	2.79938	7.38444	C7Y9LACXX_5_7966.sorted.filtered_peak_1760
chr1	160001154	160002000	847	33.97	12.88333	3.97495	10.11329	C7Y9LACXX_5_7966.sorted.filtered_peak_1761
chr1	160040132	160040517	386	16.29	4.52479	2.72878	2.14407	C7Y9LACXX_5_7966.sorted.filtered_peak_1762
chr1	160068189	160069347	1159	46.82	14.87877	3.55047	12.05033	C7Y9LACXX_5_7966.sorted.filtered_peak_1763
chr1	160162892	160163215	324	17.42	5.45623	3.02211	3.00168	C7Y9LACXX_5_7966.sorted.filtered_peak_1764
chr1	160175043	160175417	375	21.15	5.50440	2.76763	3.05331	C7Y9LACXX_5_7966.sorted.filtered_peak_1765
chr1	160231373	160232984	1612	48.24	16.80904	3.60531	13.96219	C7Y9LACXX_5_7966.sorted.filtered_peak_1766
chr1	160254648	160255204	557	25.79	9.46165	3.74422	6.79452	C7Y9LACXX_5_7966.sorted.filtered_peak_1767
chr1	160261105	160261700	596	14.91	4.35747	2.74950	2.00779	C7Y9LACXX_5_7966.sorted.filtered_peak_1768
chr1	160312683	160313419	737	31.41	10.88399	3.60188	8.19861	C7Y9LACXX_5_7966.sorted.filtered_peak_1769
chr1	160345595	160346011	417	16.70	4.71793	2.76931	2.33412	C7Y9LACXX_5_7966.sorted.filtered_peak_1770
chr1	160399184	160399855	672	17.37	3.75403	2.35239	1.48119	C7Y9LACXX_5_7966.sorted.filtered_peak_1771
chr1	160402244	160402508	265	21.43	5.50676	2.75895	3.05024	C7Y9LACXX_5_7966.sorted.filtered_peak_1772
chr1	160407602	160408223	622	18.07	5.31303	2.91282	2.87487	C7Y9LACXX_5_7966.sorted.filtered_peak_1773
chr1	160421202	160421579	378	16.68	5.19403	2.98201	2.75172	C7Y9LACXX_5_7966.sorted.filtered_peak_1774
chr1	160430066	160430907	842	17.14	4.77977	2.75961	2.39219	C7Y9LACXX_5_7966.sorted.filtered_peak_1775
chr1	160489603	160490044	442	19.83	4.89428	2.64788	2.47717	C7Y9LACXX_5_7966.sorted.filtered_peak_1776
chr1	160490650	160490991	342	19.74	4.99219	2.68252	2.57533	C7Y9LACXX_5_7966.sorted.filtered_peak_1777
chr1	160492494	160493022	529	18.20	4.38084	2.54180	2.03033	C7Y9LACXX_5_7966.sorted.filtered_peak_1778
chr1	160509773	160510548	776	30.85	10.93404	3.75391	8.20871	C7Y9LACXX_5_7966.sorted.filtered_peak_1779
chr1	160528190	160529080	891	19.34	5.85098	2.99030	3.39374	C7Y9LACXX_5_7966.sorted.filtered_peak_1780
chr1	160537710	160538373	664	25.01	7.26411	3.10379	4.69455	C7Y9LACXX_5_7966.sorted.filtered_peak_1781
chr1	160548992	160549349	358	23.61	5.85350	2.73190	3.38173	C7Y9LACXX_5_7966.sorted.filtered_peak_1782
chr1	160576869	160577514	646	19.04	4.91713	2.68394	2.52296	C7Y9LACXX_5_7966.sorted.filtered_peak_1783
chr1	160592954	160593434	481	24.91	4.90109	2.39815	2.49491	C7Y9LACXX_5_7966.sorted.filtered_peak_1784
chr1	160599196	160599445	250	27.95	5.18981	2.36282	2.76174	C7Y9LACXX_5_7966.sorted.filtered_peak_1785
chr1	160607782	160608444	663	40.19	10.58823	3.05344	7.90772	C7Y9LACXX_5_7966.sorted.filtered_peak_1786
chr1	160616699	160617081	383	24.43	5.09457	2.47253	2.67571	C7Y9LACXX_5_7966.sorted.filtered_peak_1787
chr1	160634339	160635017	679	23.53	7.31166	3.23933	4.72942	C7Y9LACXX_5_7966.sorted.filtered_peak_1788
chr1	160635422	160636140	719	19.23	4.87827	2.65983	2.48511	C7Y9LACXX_5_7966.sorted.filtered_peak_1789
chr1	160642978	160643460	483	17.36	4.06412	2.47257	1.74436	C7Y9LACXX_5_7966.sorted.filtered_peak_1790
chr1	160652745	160653581	837	35.33	11.23357	3.58381	8.46766	C7Y9LACXX_5_7966.sorted.filtered_peak_1791
chr1	160677183	160677490	308	32.24	7.01789	2.66609	4.46041	C7Y9LACXX_5_7966.sorted.filtered_peak_1792
chr1	160681463	160681955	493	31.48	5.87170	2.40515	3.40021	C7Y9LACXX_5_7966.sorted.filtered_peak_1793
chr1	160696569	160697004	436	19.19	5.62258	2.95228	3.15395	C7Y9LACXX_5_7966.sorted.filtered_peak_1794
chr1	160714240	160714635	396	17.78	4.29786	2.53180	1.95995	C7Y9LACXX_5_7966.sorted.filtered_peak_1795
chr1	160726140	160727031	892	19.15	6.10966	3.10982	3.62585	C7Y9LACXX_5_7966.sorted.filtered_peak_1796
chr1	160736840	160737670	831	18.98	4.69964	2.61109	2.31986	C7Y9LACXX_5_7966.sorted.filtered_peak_1797
chr1	160737856	160738380	525	20.24	5.38382	2.79624	2.92910	C7Y9LACXX_5_7966.sorted.filtered_peak_1798
chr1	160759767	160760075	309	14.87	5.40357	3.23115	2.94896	C7Y9LACXX_5_7966.sorted.filtered_peak_1799
chr1	160765617	160766160	544	35.68	13.09346	4.03177	10.27027	C7Y9LACXX_5_7966.sorted.filtered_peak_1800
chr1	160800379	160800628	250	14.13	3.78832	2.55322	1.50143	C7Y9LACXX_5_7966.sorted.filtered_peak_1801
chr1	160807265	160808116	852	38.62	14.94837	4.20018	12.08187	C7Y9LACXX_5_7966.sorted.filtered_peak_1802
chr1	160832403	160832867	465	16.21	4.92199	2.89538	2.51282	C7Y9LACXX_5_7966.sorted.filtered_peak_1803
chr1	160924138	160924457	320	12.82	3.73438	2.61978	1.46267	C7Y9LACXX_5_7966.sorted.filtered_peak_1804
chr1	160960141	160960441	301	18.83	8.14695	4.03706	5.51864	C7Y9LACXX_5_7966.sorted.filtered_peak_1805
chr1	160983235	160984151	917	19.53	8.62736	4.13623	5.98515	C7Y9LACXX_5_7966.sorted.filtered_peak_1806
chr1	160990484	160991366	883	27.36	11.91214	4.24184	9.20154	C7Y9LACXX_5_7966.sorted.filtered_peak_1807
chr1	161008399	161008952	554	28.49	9.74828	3.65144	7.04329	C7Y9LACXX_5_7966.sorted.filtered_peak_1808
chr1	161014649	161016176	1528	42.80	11.51267	3.00736	8.82803	C7Y9LACXX_5_7966.sorted.filtered_peak_1809
chr1	161038088	161038523	436	39.68	11.18284	3.25211	8.44433	C7Y9LACXX_5_7966.sorted.filtered_peak_1810
chr1	161039385	161040014	630	44.59	14.00885	3.49288	11.21250	C7Y9LACXX_5_7966.sorted.filtered_peak_1811
chr1	161067258	161068338	1081	28.26	6.24644	2.63438	3.73557	C7Y9LACXX_5_7966.sorted.filtered_peak_1812
chr1	161087397	161088217	821	35.26	12.09821	3.70961	9.33647	C7Y9LACXX_5_7966.sorted.filtered_peak_1813
chr1	161101968	161103161	1194	39.82	12.65739	3.43990	9.92463	C7Y9LACXX_5_7966.sorted.filtered_peak_1814
chr1	161123416	161124140	725	29.89	12.09363	4.19948	9.32612	C7Y9LACXX_5_7966.sorted.filtered_peak_1815
chr1	161128949	161129602	654	41.34	15.51884	4.10547	12.65146	C7Y9LACXX_5_7966.sorted.filtered_peak_1816
chr1	161135616	161136555	940	49.12	17.88990	4.16134	14.92897	C7Y9LACXX_5_7966.sorted.filtered_peak_1817
chr1	161146939	161147685	747	30.19	10.97685	3.71432	8.29612	C7Y9LACXX_5_7966.sorted.filtered_peak_1818
chr1	161155057	161155842	786	43.20	17.49446	4.38237	14.57263	C7Y9LACXX_5_7966.sorted.filtered_peak_1819
chr1	161162308	161162651	344	22.37	7.24447	3.29311	4.67619	C7Y9LACXX_5_7966.sorted.filtered_peak_1820
chr1	161171633	161172330	698	48.92	20.78068	4.57363	17.77346	C7Y9LACXX_5_7966.sorted.filtered_peak_1821
chr1	161186927	161187745	819	15.74	4.18560	2.62057	1.85030	C7Y9LACXX_5_7966.sorted.filtered_peak_1822
chr1	161195242	161196118	877	60.31	24.35597	4.46109	21.25546	C7Y9LACXX_5_7966.sorted.filtered_peak_1823
chr1	161275861	161276339	479	24.59	8.42605	3.52204	5.79512	C7Y9LACXX_5_7966.sorted.filtered_peak_1824
chr1	161283759	161284578	820	26.15	9.71554	3.73241	7.06033	C7Y9LACXX_5_7966.sorted.filtered_peak_1825
chr1	161321196	161321790	595	16.86	5.54847	3.08509	3.10788	C7Y9LACXX_5_7966.sorted.filtered_peak_1826
chr1	161341345	161341636	292	13.46	4.43928	2.91029	2.07988	C7Y9LACXX_5_7966.sorted.filtered_peak_1827
chr1	161359519	161360405	887	49.72	20.54108	4.56357	17.53155	C7Y9LACXX_5_7966.sorted.filtered_peak_1828
chr1	161368897	161370024	1128	40.44	13.98340	3.83157	11.15569	C7Y9LACXX_5_7966.sorted.filtered_peak_1829
chr1	161410202	161410558	357	17.73	7.33788	3.81202	4.75127	C7Y9LACXX_5_7966.sorted.filtered_peak_1830
chr1	161456701	161457127	427	14.60	3.76978	2.51454	1.49549	C7Y9LACXX_5_7966.sorted.filtered_peak_1831
chr1	161493591	161494370	780	23.39	11.76371	4.96385	8.98050	C7Y9LACXX_5_7966.sorted.filtered_peak_1832
chr1	161500527	161501148	622	37.16	18.12623	5.34120	15.14976	C7Y9LACXX_5_7966.sorted.filtered_peak_1833
chr1	161502395	161502854	460	15.74	3.61932	2.38261	1.36135	C7Y9LACXX_5_7966.sorted.filtered_peak_1834
chr1	161509656	161510339	684	38.65	20.96783	5.87990	17.92946	C7Y9LACXX_5_7966.sorted.filtered_peak_1835
chr1	161582155	161582703	549	31.32	18.80578	6.57901	15.79325	C7Y9LACXX_5_7966.sorted.filtered_peak_1836
chr1	161591177	161591681	505	19.32	8.60547	4.13505	5.97175	C7Y9LACXX_5_7966.sorted.filtered_peak_1837
chr1	161696011	161697661	1651	29.10	6.63002	2.67721	4.11092	C7Y9LACXX_5_7966.sorted.filtered_peak_1838
chr1	161708580	161709117	538	27.63	8.74514	3.39658	6.09313	C7Y9LACXX_5_7966.sorted.filtered_peak_1839
chr1	161719338	161720326	989	30.50	10.79404	3.66564	8.09527	C7Y9LACXX_5_7966.sorted.filtered_peak_1840
chr1	161735886	161736478	593	21.77	6.52802	3.09391	3.99708	C7Y9LACXX_5_7966.sorted.filtered_peak_1841
chr1	161742377	161742626	250	13.57	3.48131	2.44637	1.25202	C7Y9LACXX_5_7966.sorted.filtered_peak_1842
chr1	161903972	161904370	399	18.12	6.22205	3.26009	3.72383	C7Y9LACXX_5_7966.sorted.filtered_peak_1843
chr1	161993684	161994059	376	15.79	4.25884	2.64797	1.91386	C7Y9LACXX_5_7966.sorted.filtered_peak_1844
chr1	162039479	162039732	254	16.48	4.26917	2.60986	1.92118	C7Y9LACXX_5_7966.sorted.filtered_peak_1845
chr1	162121990	162122704	715	33.27	11.96714	3.83460	9.20826	C7Y9LACXX_5_7966.sorted.filtered_peak_1846
chr1	162467375	162468282	908	24.53	8.89166	3.59224	6.27449	C7Y9LACXX_5_7966.sorted.filtered_peak_1847
chr1	162530912	162531944	1033	52.73	22.82983	4.64110	19.79198	C7Y9LACXX_5_7966.sorted.filtered_peak_1848
chr1	162804868	162805426	559	23.15	8.30387	3.60126	5.67993	C7Y9LACXX_5_7966.sorted.filtered_peak_1849
chr1	163291169	163292115	947	52.35	22.69558	4.67675	19.66108	C7Y9LACXX_5_7966.sorted.filtered_peak_1850
chr1	163331566	163331823	258	12.47	3.57829	2.57071	1.33030	C7Y9LACXX_5_7966.sorted.filtered_peak_1851
chr1	164527971	164528373	403	15.47	5.68081	3.30592	3.20546	C7Y9LACXX_5_7966.sorted.filtered_peak_1852
chr1	164629513	164630034	522	15.35	5.27903	3.13450	2.83246	C7Y9LACXX_5_7966.sorted.filtered_peak_1853
chr1	165227245	165227558	314	14.36	4.34096	2.79055	1.99024	C7Y9LACXX_5_7966.sorted.filtered_peak_1854
chr1	165362137	165362754	618	29.63	10.55733	3.74291	7.84573	C7Y9LACXX_5_7966.sorted.filtered_peak_1855
chr1	165562245	165562538	294	18.05	4.65399	2.65854	2.27093	C7Y9LACXX_5_7966.sorted.filtered_peak_1856
chr1	165567220	165567700	481	35.55	14.23961	4.24897	11.41360	C7Y9LACXX_5_7966.sorted.filtered_peak_1857
chr1	165599880	165600943	1064	48.73	19.63360	4.29797	16.69890	C7Y9LACXX_5_7966.sorted.filtered_peak_1858
chr1	165667307	165668155	849	39.27	16.08427	4.48837	13.17437	C7Y9LACXX_5_7966.sorted.filtered_peak_1859
chr1	165737695	165738679	985	39.78	16.43306	4.25634	13.58785	C7Y9LACXX_5_7966.sorted.filtered_peak_1860
chr1	165796651	165797776	1126	20.71	5.48045	2.76556	3.05148	C7Y9LACXX_5_7966.sorted.filtered_peak_1861
chr1	165823280	165823585	306	19.88	6.57083	3.25989	4.03929	C7Y9LACXX_5_7966.sorted.filtered_peak_1862
chr1	165840505	165840959	455	21.52	7.01692	3.26995	4.46800	C7Y9LACXX_5_7966.sorted.filtered_peak_1863
chr1	166135885	166136545	661	18.78	4.22204	2.45197	1.89022	C7Y9LACXX_5_7966.sorted.filtered_peak_1864
chr1	166459011	166459812	802	14.95	4.19180	2.67531	1.85542	C7Y9LACXX_5_7966.sorted.filtered_peak_1865
chr1	166808247	166809035	789	30.65	10.23462	3.56430	7.54025	C7Y9LACXX_5_7966.sorted.filtered_peak_1866
chr1	166845016	166845958	943	61.11	28.11314	5.11898	24.88992	C7Y9LACXX_5_7966.sorted.filtered_peak_1867
chr1	166879609	166879967	359	19.58	6.37330	3.19523	3.86073	C7Y9LACXX_5_7966.sorted.filtered_peak_1868
chr1	166944792	166945157	366	17.84	5.30535	2.92260	2.86975	C7Y9LACXX_5_7966.sorted.filtered_peak_1869
chr1	167013234	167013625	392	22.29	9.17622	4.02546	6.50950	C7Y9LACXX_5_7966.sorted.filtered_peak_1870
chr1	167059879	167060163	285	14.98	4.47284	2.80087	2.10310	C7Y9LACXX_5_7966.sorted.filtered_peak_1871
chr1	167175835	167176084	250	12.85	4.13111	2.81412	1.79996	C7Y9LACXX_5_7966.sorted.filtered_peak_1872
chr1	167189250	167190379	1130	84.82	29.24114	4.02578	25.96544	C7Y9LACXX_5_7966.sorted.filtered_peak_1873
chr1	167191137	167191756	620	46.15	6.68196	2.20644	4.14227	C7Y9LACXX_5_7966.sorted.filtered_peak_1874
chr1	167282188	167282437	250	15.52	5.80059	3.36254	3.30802	C7Y9LACXX_5_7966.sorted.filtered_peak_1875
chr1	167416818	167417498	681	29.08	9.01467	3.30746	6.37766	C7Y9LACXX_5_7966.sorted.filtered_peak_1876
chr1	167424592	167425494	903	25.89	5.63040	2.55932	3.17104	C7Y9LACXX_5_7966.sorted.filtered_peak_1877
chr1	167461248	167462008	761	25.85	6.61606	2.84655	4.09124	C7Y9LACXX_5_7966.sorted.filtered_peak_1878
chr1	167486829	167487144	316	24.00	4.46285	2.29907	2.10874	C7Y9LACXX_5_7966.sorted.filtered_peak_1879
chr1	167487667	167488042	376	26.98	6.21161	2.66172	3.71704	C7Y9LACXX_5_7966.sorted.filtered_peak_1880
chr1	167511323	167511729	407	19.66	4.70238	2.57628	2.32412	C7Y9LACXX_5_7966.sorted.filtered_peak_1881
chr1	167522450	167523467	1018	28.28	8.35482	3.14905	5.76048	C7Y9LACXX_5_7966.sorted.filtered_peak_1882
chr1	167569177	167569660	484	21.20	6.33385	3.07345	3.81364	C7Y9LACXX_5_7966.sorted.filtered_peak_1883
chr1	167586661	167587459	799	20.31	6.72036	3.24727	4.20385	C7Y9LACXX_5_7966.sorted.filtered_peak_1884
chr1	167596970	167597893	924	39.02	9.80088	2.92936	7.15180	C7Y9LACXX_5_7966.sorted.filtered_peak_1885
chr1	167601373	167601661	289	28.81	3.85022	1.99679	1.56374	C7Y9LACXX_5_7966.sorted.filtered_peak_1886
chr1	167606509	167606802	294	19.59	3.92584	2.31260	1.62166	C7Y9LACXX_5_7966.sorted.filtered_peak_1887
chr1	167611339	167611869	531	27.94	9.80286	3.66255	7.11838	C7Y9LACXX_5_7966.sorted.filtered_peak_1888
chr1	167656904	167657466	563	16.55	4.57978	2.72829	2.20034	C7Y9LACXX_5_7966.sorted.filtered_peak_1889
chr1	167683519	167685048	1530	33.09	6.27021	2.45682	3.75493	C7Y9LACXX_5_7966.sorted.filtered_peak_1890
chr1	167690902	167691520	619	31.52	10.73411	3.64232	8.01865	C7Y9LACXX_5_7966.sorted.filtered_peak_1891
chr1	167772605	167772859	255	18.64	4.48273	2.56390	2.10823	C7Y9LACXX_5_7966.sorted.filtered_peak_1892
chr1	167774370	167774848	479	25.84	9.15931	3.64560	6.50265	C7Y9LACXX_5_7966.sorted.filtered_peak_1893
chr1	167904581	167906362	1782	61.16	20.45943	3.65566	17.49815	C7Y9LACXX_5_7966.sorted.filtered_peak_1894
chr1	168051436	168051722	287	15.21	3.70297	2.44888	1.43949	C7Y9LACXX_5_7966.sorted.filtered_peak_1895
chr1	168114910	168115334	425	15.50	4.89391	2.94527	2.48284	C7Y9LACXX_5_7966.sorted.filtered_peak_1896
chr1	168147763	168148882	1120	46.17	19.23564	4.55015	16.25940	C7Y9LACXX_5_7966.sorted.filtered_peak_1897
chr1	168194867	168195654	788	29.36	10.58660	3.70482	7.90318	C7Y9LACXX_5_7966.sorted.filtered_peak_1898
chr1	168204536	168204828	293	22.85	6.75446	3.08176	4.21967	C7Y9LACXX_5_7966.sorted.filtered_peak_1899
chr1	168206504	168206841	338	21.63	5.97036	2.91918	3.46876	C7Y9LACXX_5_7966.sorted.filtered_peak_1900
chr1	168310059	168310521	463	16.80	3.65289	2.33816	1.39761	C7Y9LACXX_5_7966.sorted.filtered_peak_1901
chr1	168311741	168312278	538	22.24	5.67434	2.77851	3.19289	C7Y9LACXX_5_7966.sorted.filtered_peak_1902
chr1	168332164	168332737	574	32.59	12.35975	4.04753	9.57394	C7Y9LACXX_5_7966.sorted.filtered_peak_1903
chr1	168368339	168368588	250	14.40	3.54954	2.43043	1.30687	C7Y9LACXX_5_7966.sorted.filtered_peak_1904
chr1	168378184	168378636	453	17.96	5.23781	2.87370	2.82049	C7Y9LACXX_5_7966.sorted.filtered_peak_1905
chr1	168390443	168391112	670	30.88	11.69525	3.96320	8.95084	C7Y9LACXX_5_7966.sorted.filtered_peak_1906
chr1	168408734	168409407	674	24.18	7.09242	3.07228	4.55236	C7Y9LACXX_5_7966.sorted.filtered_peak_1907
chr1	168436643	168436993	351	24.71	7.29408	3.14336	4.71739	C7Y9LACXX_5_7966.sorted.filtered_peak_1908
chr1	168479078	168479327	250	16.69	3.89300	2.44320	1.60032	C7Y9LACXX_5_7966.sorted.filtered_peak_1909
chr1	168489338	168490045	708	20.38	4.96763	2.64015	2.54838	C7Y9LACXX_5_7966.sorted.filtered_peak_1910
chr1	168490686	168491147	462	21.24	5.55891	2.77992	3.10559	C7Y9LACXX_5_7966.sorted.filtered_peak_1911
chr1	168504599	168505280	682	23.25	9.81054	4.09791	7.13981	C7Y9LACXX_5_7966.sorted.filtered_peak_1912
chr1	168802737	168803234	498	14.26	4.15048	2.70886	1.82345	C7Y9LACXX_5_7966.sorted.filtered_peak_1913
chr1	169013248	169014024	777	23.45	7.53438	3.25180	4.98216	C7Y9LACXX_5_7966.sorted.filtered_peak_1914
chr1	169075372	169075711	340	24.24	7.19054	3.13500	4.62597	C7Y9LACXX_5_7966.sorted.filtered_peak_1915
chr1	169278603	169278909	307	16.65	3.88220	2.44143	1.59058	C7Y9LACXX_5_7966.sorted.filtered_peak_1916
chr1	169281403	169281851	449	22.82	8.02641	3.54515	5.41008	C7Y9LACXX_5_7966.sorted.filtered_peak_1917
chr1	169336763	169337644	882	60.39	24.36079	4.55378	21.23889	C7Y9LACXX_5_7966.sorted.filtered_peak_1918
chr1	169396485	169396736	252	14.20	4.34644	2.80720	1.98426	C7Y9LACXX_5_7966.sorted.filtered_peak_1919
chr1	169454714	169455701	988	36.23	14.45479	4.02887	11.69392	C7Y9LACXX_5_7966.sorted.filtered_peak_1920
chr1	169574001	169574326	326	20.55	7.49992	3.57365	4.90610	C7Y9LACXX_5_7966.sorted.filtered_peak_1921
chr1	169661858	169662521	664	21.62	6.30311	2.98179	3.82113	C7Y9LACXX_5_7966.sorted.filtered_peak_1922
chr1	169663594	169664024	431	17.96	3.78986	2.33432	1.51397	C7Y9LACXX_5_7966.sorted.filtered_peak_1923
chr1	169680545	169681488	944	15.46	5.17225	3.07006	2.73979	C7Y9LACXX_5_7966.sorted.filtered_peak_1924
chr1	169763700	169764431	732	45.41	17.30250	4.15619	14.38299	C7Y9LACXX_5_7966.sorted.filtered_peak_1925
chr1	169862489	169863625	1137	70.01	25.27896	4.27791	22.11128	C7Y9LACXX_5_7966.sorted.filtered_peak_1926
chr1	169895328	169895632	305	22.49	8.97520	3.94001	6.31201	C7Y9LACXX_5_7966.sorted.filtered_peak_1927
chr1	169898323	169898580	258	17.07	5.74113	3.19124	3.24984	C7Y9LACXX_5_7966.sorted.filtered_peak_1928
chr1	170043281	170044288	1008	63.62	27.64277	4.66506	24.46448	C7Y9LACXX_5_7966.sorted.filtered_peak_1929
chr1	170500867	170501720	854	33.46	13.29097	4.21080	10.48383	C7Y9LACXX_5_7966.sorted.filtered_peak_1930
chr1	171282969	171283619	651	20.21	6.90383	3.34634	4.35914	C7Y9LACXX_5_7966.sorted.filtered_peak_1931
chr1	171454093	171455526	1434	45.37	15.36614	3.64004	12.53140	C7Y9LACXX_5_7966.sorted.filtered_peak_1932
chr1	171710369	171710682	314	26.40	5.30595	2.46276	2.85329	C7Y9LACXX_5_7966.sorted.filtered_peak_1933
chr1	171710902	171711692	791	39.15	12.55161	3.60428	9.76428	C7Y9LACXX_5_7966.sorted.filtered_peak_1934
chr1	171750092	171750979	888	80.72	37.02185	5.44297	33.55005	C7Y9LACXX_5_7966.sorted.filtered_peak_1935
chr1	171810180	171810932	753	21.52	6.48881	3.05025	3.98888	C7Y9LACXX_5_7966.sorted.filtered_peak_1936
chr1	172123803	172124064	262	18.44	6.91039	3.56750	4.33807	C7Y9LACXX_5_7966.sorted.filtered_peak_1937
chr1	172150190	172151227	1038	21.84	4.89645	2.53058	2.49300	C7Y9LACXX_5_7966.sorted.filtered_peak_1938
chr1	172327343	172328449	1107	21.37	5.44406	2.70671	3.02428	C7Y9LACXX_5_7966.sorted.filtered_peak_1939
chr1	172349884	172350448	565	19.23	5.22805	2.79401	2.79811	C7Y9LACXX_5_7966.sorted.filtered_peak_1940
chr1	172363312	172363671	360	21.39	6.08444	2.97291	3.57780	C7Y9LACXX_5_7966.sorted.filtered_peak_1941
chr1	172413080	172413416	337	20.65	6.59102	3.19798	4.06094	C7Y9LACXX_5_7966.sorted.filtered_peak_1942
chr1	172501337	172502656	1320	94.32	37.52152	4.65238	34.02491	C7Y9LACXX_5_7966.sorted.filtered_peak_1943
chr1	172607935	172608868	934	29.14	8.99868	3.36645	6.33165	C7Y9LACXX_5_7966.sorted.filtered_peak_1944
chr1	172631832	172632241	410	28.54	8.26299	3.16704	5.64396	C7Y9LACXX_5_7966.sorted.filtered_peak_1945
chr1	172639885	172640235	351	21.93	5.62043	2.75440	3.16773	C7Y9LACXX_5_7966.sorted.filtered_peak_1946
chr1	172644411	172644665	255	18.33	4.38272	2.54163	2.02293	C7Y9LACXX_5_7966.sorted.filtered_peak_1947
chr1	172668146	172668862	717	26.06	6.71845	2.86255	4.19102	C7Y9LACXX_5_7966.sorted.filtered_peak_1948
chr1	172714083	172714721	639	20.64	5.01724	2.63803	2.59765	C7Y9LACXX_5_7966.sorted.filtered_peak_1949
chr1	172715266	172715890	625	23.29	6.26479	2.87323	3.77532	C7Y9LACXX_5_7966.sorted.filtered_peak_1950
chr1	172788134	172788876	743	16.66	4.86772	2.83014	2.47434	C7Y9LACXX_5_7966.sorted.filtered_peak_1951
chr1	172807719	172807989	271	15.76	4.34360	2.68254	1.99612	C7Y9LACXX_5_7966.sorted.filtered_peak_1952
chr1	172840307	172840653	347	13.42	3.58558	2.50730	1.34007	C7Y9LACXX_5_7966.sorted.filtered_peak_1953
chr1	172852854	172853387	534	13.06	4.26437	2.86081	1.91161	C7Y9LACXX_5_7966.sorted.filtered_peak_1954
chr1	172863977	172864682	706	21.88	7.68064	3.42860	5.12295	C7Y9LACXX_5_7966.sorted.filtered_peak_1955
chr1	172903097	172903427	331	15.59	5.10160	3.03456	2.67076	C7Y9LACXX_5_7966.sorted.filtered_peak_1956
chr1	173174928	173175247	320	21.02	5.76645	2.87612	3.29064	C7Y9LACXX_5_7966.sorted.filtered_peak_1957
chr1	173176084	173176430	347	19.56	4.68985	2.58749	2.29602	C7Y9LACXX_5_7966.sorted.filtered_peak_1958
chr1	173379878	173380273	396	17.09	4.77183	2.76896	2.37494	C7Y9LACXX_5_7966.sorted.filtered_peak_1959
chr1	173400348	173400602	255	16.00	4.47285	2.72804	2.09865	C7Y9LACXX_5_7966.sorted.filtered_peak_1960
chr1	173445675	173446799	1125	40.25	12.89008	3.65163	10.07176	C7Y9LACXX_5_7966.sorted.filtered_peak_1961
chr1	173683643	173684621	979	30.62	11.39789	3.81842	8.68957	C7Y9LACXX_5_7966.sorted.filtered_peak_1962
chr1	173793160	173794427	1268	55.05	22.82186	4.63375	19.73685	C7Y9LACXX_5_7966.sorted.filtered_peak_1963
chr1	173836654	173838113	1460	89.35	27.17477	3.64190	23.98218	C7Y9LACXX_5_7966.sorted.filtered_peak_1964
chr1	173855861	173856195	335	14.13	4.55350	2.89898	2.18404	C7Y9LACXX_5_7966.sorted.filtered_peak_1965
chr1	173990594	173991885	1292	29.36	8.89682	3.21744	6.27872	C7Y9LACXX_5_7966.sorted.filtered_peak_1966
chr1	174122502	174122960	459	18.31	4.78230	2.68704	2.39169	C7Y9LACXX_5_7966.sorted.filtered_peak_1967
chr1	174127988	174129604	1617	43.41	11.98682	3.05112	9.28795	C7Y9LACXX_5_7966.sorted.filtered_peak_1968
chr1	174173733	174174424	692	13.93	4.24162	2.77085	1.90438	C7Y9LACXX_5_7966.sorted.filtered_peak_1969
chr1	174768582	174769349	768	26.26	8.38310	3.38318	5.75013	C7Y9LACXX_5_7966.sorted.filtered_peak_1970
chr1	174933569	174934079	511	42.22	9.22418	2.75040	6.56693	C7Y9LACXX_5_7966.sorted.filtered_peak_1971
chr1	174937848	174938253	406	44.11	8.85272	2.62943	6.20542	C7Y9LACXX_5_7966.sorted.filtered_peak_1972
chr1	174968299	174969370	1072	102.95	40.37710	4.70083	36.78132	C7Y9LACXX_5_7966.sorted.filtered_peak_1973
chr1	174992239	174993068	830	39.02	18.31339	4.91299	15.38489	C7Y9LACXX_5_7966.sorted.filtered_peak_1974
chr1	174998833	174999145	313	17.75	6.46073	3.40732	3.94272	C7Y9LACXX_5_7966.sorted.filtered_peak_1975
chr1	175115822	175116132	311	13.93	3.88796	2.61050	1.59714	C7Y9LACXX_5_7966.sorted.filtered_peak_1976
chr1	175124069	175124379	311	18.27	4.74834	2.67421	2.36355	C7Y9LACXX_5_7966.sorted.filtered_peak_1977
chr1	175161295	175161616	322	23.31	3.73947	2.10946	1.47481	C7Y9LACXX_5_7966.sorted.filtered_peak_1978
chr1	175161882	175162354	473	27.67	5.33456	2.41525	2.88718	C7Y9LACXX_5_7966.sorted.filtered_peak_1979
chr1	175178147	175179079	933	34.77	13.57123	4.25040	10.73108	C7Y9LACXX_5_7966.sorted.filtered_peak_1980
chr1	175288733	175288982	250	17.66	4.90573	2.78924	2.49008	C7Y9LACXX_5_7966.sorted.filtered_peak_1981
chr1	175483821	175484123	303	21.00	6.78406	3.25607	4.23277	C7Y9LACXX_5_7966.sorted.filtered_peak_1982
chr1	175570133	175570557	425	23.31	7.26607	3.21968	4.70622	C7Y9LACXX_5_7966.sorted.filtered_peak_1983
chr1	176175913	176176998	1086	69.43	30.30504	5.08097	27.01148	C7Y9LACXX_5_7966.sorted.filtered_peak_1984
chr1	177352915	177353578	664	20.00	6.35567	3.15777	3.84119	C7Y9LACXX_5_7966.sorted.filtered_peak_1985
chr1	177355424	177355697	274	17.64	4.19993	2.50894	1.86447	C7Y9LACXX_5_7966.sorted.filtered_peak_1986
chr1	178308364	178308758	395	13.41	4.48362	2.93228	2.11233	C7Y9LACXX_5_7966.sorted.filtered_peak_1987
chr1	178511434	178512180	747	21.19	6.85875	3.22606	4.33363	C7Y9LACXX_5_7966.sorted.filtered_peak_1988
chr1	178695429	178695705	277	17.57	4.73469	2.72748	2.33247	C7Y9LACXX_5_7966.sorted.filtered_peak_1989
chr1	178971912	178972334	423	18.10	7.03586	3.58981	4.49379	C7Y9LACXX_5_7966.sorted.filtered_peak_1990
chr1	178994728	178995802	1075	42.93	14.15161	3.65757	11.32674	C7Y9LACXX_5_7966.sorted.filtered_peak_1991
chr1	179006246	179006500	255	13.84	3.85390	2.60372	1.56426	C7Y9LACXX_5_7966.sorted.filtered_peak_1992
chr1	179007941	179008211	271	13.21	3.52607	2.49493	1.29062	C7Y9LACXX_5_7966.sorted.filtered_peak_1993
chr1	179050692	179051466	775	26.86	8.88712	3.43568	6.25988	C7Y9LACXX_5_7966.sorted.filtered_peak_1994
chr1	179098843	179099148	306	18.53	7.81956	3.93377	5.20639	C7Y9LACXX_5_7966.sorted.filtered_peak_1995
chr1	179198421	179199233	813	18.01	5.12616	2.82862	2.71371	C7Y9LACXX_5_7966.sorted.filtered_peak_1996
chr1	179262562	179263550	989	37.83	14.27725	3.86102	11.50377	C7Y9LACXX_5_7966.sorted.filtered_peak_1997
chr1	179334697	179335455	759	41.17	19.33564	5.17361	16.32873	C7Y9LACXX_5_7966.sorted.filtered_peak_1998
chr1	179678914	179679196	283	14.95	4.37083	2.74881	2.02134	C7Y9LACXX_5_7966.sorted.filtered_peak_1999
chr1	179783711	179784307	597	24.06	8.06431	3.39609	5.47399	C7Y9LACXX_5_7966.sorted.filtered_peak_2000
chr1	179800758	179801154	397	12.04	3.34624	2.48694	1.14159	C7Y9LACXX_5_7966.sorted.filtered_peak_2001
chr1	179846737	179847104	368	30.70	6.18847	2.51954	3.68082	C7Y9LACXX_5_7966.sorted.filtered_peak_2002
chr1	179851195	179852438	1244	58.92	20.89938	3.96118	17.88413	C7Y9LACXX_5_7966.sorted.filtered_peak_2003
chr1	179923223	179924502	1280	60.41	23.97718	4.43358	20.87532	C7Y9LACXX_5_7966.sorted.filtered_peak_2004
chr1	180123515	180124425	911	41.99	14.99018	3.79593	12.18866	C7Y9LACXX_5_7966.sorted.filtered_peak_2005
chr1	180182631	180182995	365	14.88	4.89583	2.99021	2.49464	C7Y9LACXX_5_7966.sorted.filtered_peak_2006
chr1	180471368	180472607	1240	35.79	13.07288	3.91907	10.28934	C7Y9LACXX_5_7966.sorted.filtered_peak_2007
chr1	180554767	180555086	320	13.54	4.49763	2.93381	2.12788	C7Y9LACXX_5_7966.sorted.filtered_peak_2008
chr1	180600843	180601657	815	53.65	24.03327	4.88110	20.92250	C7Y9LACXX_5_7966.sorted.filtered_peak_2009
chr1	180761007	180761288	282	15.75	5.65151	3.25295	3.18807	C7Y9LACXX_5_7966.sorted.filtered_peak_2010
chr1	180818618	180818867	250	12.63	3.81193	2.67295	1.53349	C7Y9LACXX_5_7966.sorted.filtered_peak_2011
chr1	180923354	180923781	428	16.58	5.36793	3.05985	2.91519	C7Y9LACXX_5_7966.sorted.filtered_peak_2012
chr1	180950779	180951230	452	18.72	5.77893	3.04593	3.29929	C7Y9LACXX_5_7966.sorted.filtered_peak_2013
chr1	180991136	180992583	1448	36.83	9.99784	3.09209	7.31986	C7Y9LACXX_5_7966.sorted.filtered_peak_2014
chr1	181002443	181003311	869	25.73	7.59158	3.12600	5.01820	C7Y9LACXX_5_7966.sorted.filtered_peak_2015
chr1	181013729	181014072	344	13.93	4.79837	3.03819	2.39361	C7Y9LACXX_5_7966.sorted.filtered_peak_2016
chr1	181031718	181032260	543	15.87	5.02629	2.96861	2.60877	C7Y9LACXX_5_7966.sorted.filtered_peak_2017
chr1	181057562	181058527	966	53.28	15.87011	3.40765	13.01590	C7Y9LACXX_5_7966.sorted.filtered_peak_2018
chr1	181058871	181059576	706	35.98	6.29627	2.37090	3.78568	C7Y9LACXX_5_7966.sorted.filtered_peak_2019
chr1	181068712	181068979	268	24.54	5.06084	2.46232	2.63688	C7Y9LACXX_5_7966.sorted.filtered_peak_2020
chr1	181074130	181075108	979	56.06	17.61652	3.65595	14.67523	C7Y9LACXX_5_7966.sorted.filtered_peak_2021
chr1	181111594	181111962	369	22.47	5.84474	2.81280	3.35905	C7Y9LACXX_5_7966.sorted.filtered_peak_2022
chr1	181118692	181119189	498	28.52	10.33761	3.81710	7.61812	C7Y9LACXX_5_7966.sorted.filtered_peak_2023
chr1	181129104	181129365	262	16.98	4.98656	2.86996	2.56493	C7Y9LACXX_5_7966.sorted.filtered_peak_2024
chr1	181159016	181159277	262	15.37	4.75949	2.89538	2.36091	C7Y9LACXX_5_7966.sorted.filtered_peak_2025
chr1	181365305	181365756	452	15.15	3.37096	2.31062	1.16018	C7Y9LACXX_5_7966.sorted.filtered_peak_2026
chr1	181367148	181367484	337	17.28	4.24884	2.55018	1.91017	C7Y9LACXX_5_7966.sorted.filtered_peak_2027
chr1	181394010	181394446	437	19.27	5.31876	2.83290	2.87485	C7Y9LACXX_5_7966.sorted.filtered_peak_2028
chr1	181998561	181999425	865	62.64	29.98915	5.47391	26.71028	C7Y9LACXX_5_7966.sorted.filtered_peak_2029
chr1	182112470	182112917	448	16.63	4.61743	2.74152	2.23098	C7Y9LACXX_5_7966.sorted.filtered_peak_2030
chr1	182228370	182228952	583	24.55	9.15021	3.79039	6.47834	C7Y9LACXX_5_7966.sorted.filtered_peak_2031
chr1	182360037	182361148	1112	22.42	5.64479	2.73095	3.18883	C7Y9LACXX_5_7966.sorted.filtered_peak_2032
chr1	182365869	182366141	273	16.66	4.46308	2.67075	2.10154	C7Y9LACXX_5_7966.sorted.filtered_peak_2033
chr1	182399646	182400215	570	25.26	10.00015	3.93516	7.32274	C7Y9LACXX_5_7966.sorted.filtered_peak_2034
chr1	182557859	182558327	469	21.29	7.44665	3.46472	4.86257	C7Y9LACXX_5_7966.sorted.filtered_peak_2035
chr1	182573188	182573863	676	32.47	8.09590	2.89529	5.49329	C7Y9LACXX_5_7966.sorted.filtered_peak_2036
chr1	182585020	182585825	806	30.69	8.77948	3.18123	6.13767	C7Y9LACXX_5_7966.sorted.filtered_peak_2037
chr1	182598675	182599022	348	14.22	3.28270	2.32137	1.08797	C7Y9LACXX_5_7966.sorted.filtered_peak_2038
chr1	182758461	182759175	715	32.64	11.63538	3.71446	8.91911	C7Y9LACXX_5_7966.sorted.filtered_peak_2039
chr1	182808198	182809297	1100	66.36	27.62508	4.70313	24.43788	C7Y9LACXX_5_7966.sorted.filtered_peak_2040
chr1	182859156	182859503	348	15.77	4.60233	2.79382	2.22670	C7Y9LACXX_5_7966.sorted.filtered_peak_2041
chr1	182931663	182932026	364	18.11	6.54142	3.42540	4.00502	C7Y9LACXX_5_7966.sorted.filtered_peak_2042
chr1	182992983	182993604	622	17.07	3.94230	2.44059	1.64023	C7Y9LACXX_5_7966.sorted.filtered_peak_2043
chr1	183163944	183164654	711	15.96	4.82429	2.85560	2.43942	C7Y9LACXX_5_7966.sorted.filtered_peak_2044
chr1	183188162	183188473	312	18.42	5.65284	3.03078	3.17593	C7Y9LACXX_5_7966.sorted.filtered_peak_2045
chr1	183440164	183441933	1770	54.09	13.30609	2.98548	10.52429	C7Y9LACXX_5_7966.sorted.filtered_peak_2046
chr1	183447605	183447993	389	17.14	3.70591	2.34521	1.44234	C7Y9LACXX_5_7966.sorted.filtered_peak_2047
chr1	183467621	183468107	487	14.16	4.23142	2.75460	1.89485	C7Y9LACXX_5_7966.sorted.filtered_peak_2048
chr1	183512767	183513168	402	12.53	3.61222	2.58217	1.36061	C7Y9LACXX_5_7966.sorted.filtered_peak_2049
chr1	183559452	183559766	315	16.28	4.54541	2.73410	2.16783	C7Y9LACXX_5_7966.sorted.filtered_peak_2050
chr1	183604580	183605512	933	72.61	30.72474	4.71685	27.44731	C7Y9LACXX_5_7966.sorted.filtered_peak_2051
chr1	183621322	183621589	268	18.32	5.29238	2.88878	2.84861	C7Y9LACXX_5_7966.sorted.filtered_peak_2052
chr1	183774171	183774663	493	14.58	4.09095	2.65643	1.76786	C7Y9LACXX_5_7966.sorted.filtered_peak_2053
chr1	183857451	183857724	274	16.73	5.33291	3.03037	2.88837	C7Y9LACXX_5_7966.sorted.filtered_peak_2054
chr1	183884757	183885566	810	26.92	9.63595	3.66629	6.98005	C7Y9LACXX_5_7966.sorted.filtered_peak_2055
chr1	183925566	183926235	670	46.11	20.88886	4.91494	17.88303	C7Y9LACXX_5_7966.sorted.filtered_peak_2056
chr1	184006110	184006399	290	14.37	3.55701	2.43525	1.31428	C7Y9LACXX_5_7966.sorted.filtered_peak_2057
chr1	184020512	184021255	744	25.09	9.28225	3.67905	6.65116	C7Y9LACXX_5_7966.sorted.filtered_peak_2058
chr1	184044557	184044806	250	16.14	5.07422	2.96719	2.65097	C7Y9LACXX_5_7966.sorted.filtered_peak_2059
chr1	184129188	184129851	664	24.14	5.74661	2.66090	3.29527	C7Y9LACXX_5_7966.sorted.filtered_peak_2060
chr1	184355971	184356482	512	20.28	4.51204	2.48213	2.14280	C7Y9LACXX_5_7966.sorted.filtered_peak_2061
chr1	184460728	184461039	312	22.73	7.20671	3.24332	4.64676	C7Y9LACXX_5_7966.sorted.filtered_peak_2062
chr1	184712208	184712616	409	27.04	9.04194	3.49257	6.39933	C7Y9LACXX_5_7966.sorted.filtered_peak_2063
chr1	184714914	184715345	432	21.47	5.33177	2.69498	2.89312	C7Y9LACXX_5_7966.sorted.filtered_peak_2064
chr1	184723504	184724674	1171	69.07	27.67058	4.42849	24.47954	C7Y9LACXX_5_7966.sorted.filtered_peak_2065
chr1	184774826	184775483	658	15.73	4.50990	2.75379	2.14527	C7Y9LACXX_5_7966.sorted.filtered_peak_2066
chr1	184809576	184810124	549	35.82	13.58561	4.15118	10.74587	C7Y9LACXX_5_7966.sorted.filtered_peak_2067
chr1	184812882	184813424	543	23.80	7.59051	3.30864	4.99561	C7Y9LACXX_5_7966.sorted.filtered_peak_2068
chr1	184836017	184836719	703	35.50	12.83795	3.87572	10.05752	C7Y9LACXX_5_7966.sorted.filtered_peak_2069
chr1	184852026	184852275	250	15.39	4.39599	2.73989	2.03088	C7Y9LACXX_5_7966.sorted.filtered_peak_2070
chr1	184859641	184860178	538	24.17	7.26152	3.13855	4.70602	C7Y9LACXX_5_7966.sorted.filtered_peak_2071
chr1	184874141	184874579	439	13.97	3.94828	2.63570	1.64934	C7Y9LACXX_5_7966.sorted.filtered_peak_2072
chr1	184942766	184943814	1049	22.02	5.25122	2.62505	2.82745	C7Y9LACXX_5_7966.sorted.filtered_peak_2073
chr1	184951284	184951609	326	16.49	4.67054	2.76074	2.29600	C7Y9LACXX_5_7966.sorted.filtered_peak_2074
chr1	185014300	185014933	634	26.42	7.22608	2.99473	4.66302	C7Y9LACXX_5_7966.sorted.filtered_peak_2075
chr1	185125372	185126751	1380	64.21	22.43028	3.94088	19.38477	C7Y9LACXX_5_7966.sorted.filtered_peak_2076
chr1	185250487	185250736	250	14.99	4.25472	2.70285	1.90472	C7Y9LACXX_5_7966.sorted.filtered_peak_2077
chr1	185285329	185287225	1897	50.73	14.19151	3.17958	11.39604	C7Y9LACXX_5_7966.sorted.filtered_peak_2078
chr1	185307812	185308712	901	20.47	5.69871	2.88440	3.22711	C7Y9LACXX_5_7966.sorted.filtered_peak_2079
chr1	185389848	185390335	488	14.47	4.26665	2.74315	1.92832	C7Y9LACXX_5_7966.sorted.filtered_peak_2080
chr1	185408972	185409664	693	16.69	4.59404	2.72025	2.22004	C7Y9LACXX_5_7966.sorted.filtered_peak_2081
chr1	185528872	185529910	1039	26.63	7.73800	3.12628	5.15315	C7Y9LACXX_5_7966.sorted.filtered_peak_2082
chr1	185535974	185536673	700	32.22	12.52376	3.99188	9.78768	C7Y9LACXX_5_7966.sorted.filtered_peak_2083
chr1	185663226	185663515	290	13.82	4.42385	2.87166	2.06314	C7Y9LACXX_5_7966.sorted.filtered_peak_2084
chr1	185758813	185759175	363	14.98	4.66835	2.88719	2.28342	C7Y9LACXX_5_7966.sorted.filtered_peak_2085
chr1	186343627	186345176	1550	67.21	24.23014	3.97384	21.14520	C7Y9LACXX_5_7966.sorted.filtered_peak_2086
chr1	186373669	186374067	399	14.09	4.56819	2.91138	2.19469	C7Y9LACXX_5_7966.sorted.filtered_peak_2087
chr1	186587468	186587956	489	13.95	3.71150	2.52992	1.43805	C7Y9LACXX_5_7966.sorted.filtered_peak_2088
chr1	186649353	186650044	692	14.10	4.09829	2.69608	1.77998	C7Y9LACXX_5_7966.sorted.filtered_peak_2089
chr1	186745169	186745530	362	14.69	4.76732	2.94533	2.38180	C7Y9LACXX_5_7966.sorted.filtered_peak_2090
chr1	186798180	186798568	389	12.62	4.00737	2.77206	1.68426	C7Y9LACXX_5_7966.sorted.filtered_peak_2091
chr1	192139311	192139576	266	14.56	3.92755	2.58900	1.62500	C7Y9LACXX_5_7966.sorted.filtered_peak_2092
chr1	192475852	192476111	260	13.82	4.72357	3.01593	2.32259	C7Y9LACXX_5_7966.sorted.filtered_peak_2093
chr1	192485843	192486442	600	43.79	18.26542	4.64848	15.29214	C7Y9LACXX_5_7966.sorted.filtered_peak_2094
chr1	192500237	192500576	340	19.50	5.96000	3.06010	3.46673	C7Y9LACXX_5_7966.sorted.filtered_peak_2095
chr1	192507979	192508553	575	27.35	7.31691	2.98028	4.74336	C7Y9LACXX_5_7966.sorted.filtered_peak_2096
chr1	192514173	192514477	305	21.25	3.74314	2.18314	1.47191	C7Y9LACXX_5_7966.sorted.filtered_peak_2097
chr1	192544536	192545088	553	50.22	15.72511	3.58959	12.85418	C7Y9LACXX_5_7966.sorted.filtered_peak_2098
chr1	192578197	192578915	719	20.35	5.83341	2.92794	3.36353	C7Y9LACXX_5_7966.sorted.filtered_peak_2099
chr1	192671374	192671680	307	15.22	3.90025	2.52951	1.60442	C7Y9LACXX_5_7966.sorted.filtered_peak_2100
chr1	192775084	192775377	294	42.71	9.13525	2.74301	6.46614	C7Y9LACXX_5_7966.sorted.filtered_peak_2101
chr1	192777836	192778605	770	52.23	14.99158	3.34183	12.15191	C7Y9LACXX_5_7966.sorted.filtered_peak_2102
chr1	192873600	192873967	368	12.00	3.26128	2.44728	1.07055	C7Y9LACXX_5_7966.sorted.filtered_peak_2103
chr1	193027804	193029114	1311	46.34	17.86855	3.89766	15.01824	C7Y9LACXX_5_7966.sorted.filtered_peak_2104
chr1	193073795	193074885	1091	22.79	7.44362	3.31099	4.86991	C7Y9LACXX_5_7966.sorted.filtered_peak_2105
chr1	193090706	193091697	992	61.68	25.20127	4.76993	22.03228	C7Y9LACXX_5_7966.sorted.filtered_peak_2106
chr1	193111051	193111301	251	16.84	5.05075	2.91361	2.61637	C7Y9LACXX_5_7966.sorted.filtered_peak_2107
chr1	193152260	193152509	250	17.99	4.85598	2.74509	2.44623	C7Y9LACXX_5_7966.sorted.filtered_peak_2108
chr1	193210253	193210642	390	23.56	8.62018	3.69401	5.97508	C7Y9LACXX_5_7966.sorted.filtered_peak_2109
chr1	193280146	193280895	750	20.49	6.11984	3.00128	3.64588	C7Y9LACXX_5_7966.sorted.filtered_peak_2110
chr1	193337281	193337571	291	14.45	3.51523	2.41213	1.27591	C7Y9LACXX_5_7966.sorted.filtered_peak_2111
chr1	193375910	193376271	362	16.84	5.59329	3.13802	3.12084	C7Y9LACXX_5_7966.sorted.filtered_peak_2112
chr1	193387533	193387992	460	21.32	7.27261	3.38627	4.70635	C7Y9LACXX_5_7966.sorted.filtered_peak_2113
chr1	193406960	193407291	332	12.58	3.46847	2.50893	1.23262	C7Y9LACXX_5_7966.sorted.filtered_peak_2114
chr1	193417917	193418609	693	16.22	6.27339	3.50426	3.74979	C7Y9LACXX_5_7966.sorted.filtered_peak_2115
chr1	193426838	193427275	438	21.25	4.58353	2.46010	2.20724	C7Y9LACXX_5_7966.sorted.filtered_peak_2116
chr1	193448224	193448815	592	41.44	16.70479	4.43176	13.78615	C7Y9LACXX_5_7966.sorted.filtered_peak_2117
chr1	193449212	193449499	288	20.52	3.91643	2.26701	1.61939	C7Y9LACXX_5_7966.sorted.filtered_peak_2118
chr1	193506813	193507230	418	17.56	3.46115	2.23007	1.23678	C7Y9LACXX_5_7966.sorted.filtered_peak_2119
chr1	193508990	193509913	924	20.61	5.11059	2.66411	2.69155	C7Y9LACXX_5_7966.sorted.filtered_peak_2120
chr1	193561179	193561899	721	23.90	7.01447	3.09094	4.46184	C7Y9LACXX_5_7966.sorted.filtered_peak_2121
chr1	193635540	193635789	250	14.67	4.72264	2.93600	2.32733	C7Y9LACXX_5_7966.sorted.filtered_peak_2122
chr1	194013587	194014119	533	13.59	3.85465	2.62276	1.56860	C7Y9LACXX_5_7966.sorted.filtered_peak_2123
chr1	195164533	195165254	722	18.29	4.94571	2.74224	2.54796	C7Y9LACXX_5_7966.sorted.filtered_peak_2124
chr1	196620881	196621383	503	19.39	6.41234	3.22570	3.90235	C7Y9LACXX_5_7966.sorted.filtered_peak_2125
chr1	197115586	197116342	757	41.92	16.06788	4.18056	13.17809	C7Y9LACXX_5_7966.sorted.filtered_peak_2126
chr1	197169583	197171011	1429	47.18	17.15462	3.77149	14.29779	C7Y9LACXX_5_7966.sorted.filtered_peak_2127
chr1	197450238	197450693	456	14.66	4.76060	2.95361	2.36350	C7Y9LACXX_5_7966.sorted.filtered_peak_2128
chr1	197744343	197745901	1559	32.99	7.34251	2.66204	4.80571	C7Y9LACXX_5_7966.sorted.filtered_peak_2129
chr1	197871481	197872266	786	30.43	11.09174	3.77499	8.38446	C7Y9LACXX_5_7966.sorted.filtered_peak_2130
chr1	197918349	197918915	567	19.57	7.06635	3.44583	4.52885	C7Y9LACXX_5_7966.sorted.filtered_peak_2131
chr1	198125656	198127031	1376	33.41	6.16820	2.41253	3.67094	C7Y9LACXX_5_7966.sorted.filtered_peak_2132
chr1	198128084	198128615	532	34.07	6.62469	2.47831	4.11568	C7Y9LACXX_5_7966.sorted.filtered_peak_2133
chr1	198136426	198137148	723	23.49	5.45489	2.62544	3.00607	C7Y9LACXX_5_7966.sorted.filtered_peak_2134
chr1	198148671	198148982	312	19.27	5.51653	2.90664	3.05778	C7Y9LACXX_5_7966.sorted.filtered_peak_2135
chr1	198157134	198157674	541	25.79	9.19531	3.65096	6.53819	C7Y9LACXX_5_7966.sorted.filtered_peak_2136
chr1	198350267	198350516	250	12.73	3.84106	2.68076	1.55390	C7Y9LACXX_5_7966.sorted.filtered_peak_2137
chr1	198434662	198435029	368	14.09	4.00072	2.65452	1.68825	C7Y9LACXX_5_7966.sorted.filtered_peak_2138
chr1	198489448	198489930	483	15.36	3.80786	2.48481	1.52609	C7Y9LACXX_5_7966.sorted.filtered_peak_2139
chr1	198525986	198526469	484	28.88	11.17357	4.00397	8.43975	C7Y9LACXX_5_7966.sorted.filtered_peak_2140
chr1	198533872	198534155	284	15.22	5.62493	3.30113	3.15092	C7Y9LACXX_5_7966.sorted.filtered_peak_2141
chr1	198589969	198590998	1030	44.87	12.31582	3.29017	9.51396	C7Y9LACXX_5_7966.sorted.filtered_peak_2142
chr1	198607651	198608478	828	24.09	4.97264	2.44333	2.57466	C7Y9LACXX_5_7966.sorted.filtered_peak_2143
chr1	198625589	198626085	497	36.96	9.04843	2.91649	6.40421	C7Y9LACXX_5_7966.sorted.filtered_peak_2144
chr1	198637973	198638490	518	26.22	6.17121	2.69787	3.67852	C7Y9LACXX_5_7966.sorted.filtered_peak_2145
chr1	198650885	198651517	633	62.11	22.13721	4.12390	19.06705	C7Y9LACXX_5_7966.sorted.filtered_peak_2146
chr1	198889002	198889400	399	19.81	3.99815	2.32762	1.68572	C7Y9LACXX_5_7966.sorted.filtered_peak_2147
chr1	198899011	198899266	256	21.29	5.18105	2.66672	2.73797	C7Y9LACXX_5_7966.sorted.filtered_peak_2148
chr1	198904078	198904446	369	32.35	8.12090	2.93902	5.50004	C7Y9LACXX_5_7966.sorted.filtered_peak_2149
chr1	198904687	198904969	283	25.25	4.98651	2.41351	2.56860	C7Y9LACXX_5_7966.sorted.filtered_peak_2150
chr1	198906434	198906787	354	37.23	11.80394	3.55356	9.03867	C7Y9LACXX_5_7966.sorted.filtered_peak_2151
chr1	199010512	199011149	638	31.49	11.89116	3.95376	9.14771	C7Y9LACXX_5_7966.sorted.filtered_peak_2152
chr1	199058877	199059319	443	15.29	5.68096	3.31642	3.20472	C7Y9LACXX_5_7966.sorted.filtered_peak_2153
chr1	199142329	199142894	566	26.04	8.30651	3.35956	5.68458	C7Y9LACXX_5_7966.sorted.filtered_peak_2154
chr1	199910585	199910891	307	13.05	4.04190	2.75167	1.72979	C7Y9LACXX_5_7966.sorted.filtered_peak_2155
chr1	200098638	200099074	437	19.83	6.57990	3.25845	4.05205	C7Y9LACXX_5_7966.sorted.filtered_peak_2156
chr1	200119887	200120248	362	21.66	4.87999	2.52790	2.48711	C7Y9LACXX_5_7966.sorted.filtered_peak_2157
chr1	200123237	200123702	466	29.98	9.27497	3.34261	6.62304	C7Y9LACXX_5_7966.sorted.filtered_peak_2158
chr1	200195341	200195839	499	14.70	4.48159	2.82543	2.11582	C7Y9LACXX_5_7966.sorted.filtered_peak_2159
chr1	200271394	200271797	404	18.30	4.92475	2.74711	2.51359	C7Y9LACXX_5_7966.sorted.filtered_peak_2160
chr1	200321233	200321649	417	14.32	4.43189	2.83518	2.06240	C7Y9LACXX_5_7966.sorted.filtered_peak_2161
chr1	200378720	200379790	1071	38.45	13.60126	3.81364	10.80237	C7Y9LACXX_5_7966.sorted.filtered_peak_2162
chr1	200407128	200407391	264	17.76	5.67666	3.09289	3.20064	C7Y9LACXX_5_7966.sorted.filtered_peak_2163
chr1	200442785	200443194	410	18.94	5.67229	2.99395	3.19952	C7Y9LACXX_5_7966.sorted.filtered_peak_2164
chr1	200452802	200453074	273	14.43	4.00552	2.62212	1.70697	C7Y9LACXX_5_7966.sorted.filtered_peak_2165
chr1	200457894	200458163	270	14.88	3.89064	2.55010	1.59602	C7Y9LACXX_5_7966.sorted.filtered_peak_2166
chr1	200500018	200500412	395	14.36	4.67863	2.93754	2.29779	C7Y9LACXX_5_7966.sorted.filtered_peak_2167
chr1	200589575	200590322	748	34.24	12.83062	3.95697	10.05380	C7Y9LACXX_5_7966.sorted.filtered_peak_2168
chr1	200638542	200639542	1001	47.07	19.76575	4.78747	16.73590	C7Y9LACXX_5_7966.sorted.filtered_peak_2169
chr1	200707926	200708388	463	16.62	3.52798	2.30043	1.28399	C7Y9LACXX_5_7966.sorted.filtered_peak_2170
chr1	200831538	200831869	332	17.23	4.03671	2.47064	1.71818	C7Y9LACXX_5_7966.sorted.filtered_peak_2171
chr1	200847152	200847541	390	14.74	4.37025	2.76518	2.02279	C7Y9LACXX_5_7966.sorted.filtered_peak_2172
chr1	200857155	200857694	540	27.01	8.56569	3.34549	5.93805	C7Y9LACXX_5_7966.sorted.filtered_peak_2173
chr1	200874833	200875170	338	22.64	7.87146	3.48541	5.27519	C7Y9LACXX_5_7966.sorted.filtered_peak_2174
chr1	200941238	200941611	374	18.04	5.01018	2.79555	2.59540	C7Y9LACXX_5_7966.sorted.filtered_peak_2175
chr1	200988497	200988995	499	43.75	9.85564	2.83189	7.16200	C7Y9LACXX_5_7966.sorted.filtered_peak_2176
chr1	200992624	200993078	455	47.40	12.16171	3.08335	9.40280	C7Y9LACXX_5_7966.sorted.filtered_peak_2177
chr1	201083360	201083956	597	19.67	5.02108	2.69047	2.60977	C7Y9LACXX_5_7966.sorted.filtered_peak_2178
chr1	201123284	201123910	627	35.68	14.14988	4.22780	11.31554	C7Y9LACXX_5_7966.sorted.filtered_peak_2179
chr1	201139800	201140480	681	19.09	4.79879	2.65005	2.39957	C7Y9LACXX_5_7966.sorted.filtered_peak_2180
chr1	201438141	201438699	559	15.76	4.02051	2.54808	1.70851	C7Y9LACXX_5_7966.sorted.filtered_peak_2181
chr1	201449480	201450018	539	26.32	7.16403	3.00346	4.58990	C7Y9LACXX_5_7966.sorted.filtered_peak_2182
chr1	201475844	201476440	597	23.80	7.93122	3.38749	5.33987	C7Y9LACXX_5_7966.sorted.filtered_peak_2183
chr1	201482054	201482358	305	19.29	7.02267	3.49544	4.46419	C7Y9LACXX_5_7966.sorted.filtered_peak_2184
chr1	201798013	201798855	843	44.97	18.61287	4.44560	15.65831	C7Y9LACXX_5_7966.sorted.filtered_peak_2185
chr1	201865097	201865405	309	19.06	5.94955	3.07961	3.46378	C7Y9LACXX_5_7966.sorted.filtered_peak_2186
chr1	201924272	201925029	758	45.40	21.35741	5.20074	18.30615	C7Y9LACXX_5_7966.sorted.filtered_peak_2187
chr1	201951426	201952381	956	25.41	9.57302	3.82608	6.89187	C7Y9LACXX_5_7966.sorted.filtered_peak_2188
chr1	202113732	202113990	259	27.30	7.71811	3.09951	5.11964	C7Y9LACXX_5_7966.sorted.filtered_peak_2189
chr1	202166694	202167024	331	18.54	5.78727	3.05942	3.31135	C7Y9LACXX_5_7966.sorted.filtered_peak_2190
chr1	202264600	202265084	485	27.05	11.74872	4.39081	8.99691	C7Y9LACXX_5_7966.sorted.filtered_peak_2191
chr1	202310756	202311637	882	40.70	17.37982	4.50828	14.47204	C7Y9LACXX_5_7966.sorted.filtered_peak_2192
chr1	202317313	202318121	809	51.29	24.51277	5.09939	21.43164	C7Y9LACXX_5_7966.sorted.filtered_peak_2193
chr1	202598415	202598664	250	17.36	6.57100	3.51656	4.02984	C7Y9LACXX_5_7966.sorted.filtered_peak_2194
chr1	202688817	202689075	259	14.49	4.05127	2.64471	1.73521	C7Y9LACXX_5_7966.sorted.filtered_peak_2195
chr1	202779759	202780499	741	36.96	9.33433	2.89702	6.72728	C7Y9LACXX_5_7966.sorted.filtered_peak_2196
chr1	202804627	202805091	465	27.50	8.50509	3.30771	5.87875	C7Y9LACXX_5_7966.sorted.filtered_peak_2197
chr1	202806136	202806596	461	22.21	5.39626	2.67818	2.94646	C7Y9LACXX_5_7966.sorted.filtered_peak_2198
chr1	202857629	202858691	1063	67.14	30.50799	5.16617	27.23445	C7Y9LACXX_5_7966.sorted.filtered_peak_2199
chr1	202895727	202896689	963	45.07	20.24350	4.90384	17.23938	C7Y9LACXX_5_7966.sorted.filtered_peak_2200
chr1	202927012	202927970	959	32.39	10.97773	3.58615	8.26946	C7Y9LACXX_5_7966.sorted.filtered_peak_2201
chr1	202936078	202936727	650	33.43	11.21592	3.65815	8.47183	C7Y9LACXX_5_7966.sorted.filtered_peak_2202
chr1	202936982	202937293	312	23.41	5.53849	2.65663	3.08167	C7Y9LACXX_5_7966.sorted.filtered_peak_2203
chr1	202968236	202968687	452	13.63	3.87071	2.62803	1.58152	C7Y9LACXX_5_7966.sorted.filtered_peak_2204
chr1	202976048	202977026	979	31.37	12.65304	4.10797	9.88735	C7Y9LACXX_5_7966.sorted.filtered_peak_2205
chr1	202995333	202995862	530	27.46	10.02103	3.80906	7.31771	C7Y9LACXX_5_7966.sorted.filtered_peak_2206
chr1	203236429	203236879	451	20.33	5.35782	2.78374	2.90360	C7Y9LACXX_5_7966.sorted.filtered_peak_2207
chr1	203242220	203242619	400	28.03	6.94060	2.82595	4.39501	C7Y9LACXX_5_7966.sorted.filtered_peak_2208
chr1	203256272	203256936	665	45.76	9.23105	2.65434	6.56531	C7Y9LACXX_5_7966.sorted.filtered_peak_2209
chr1	203258569	203259209	641	43.94	8.96892	2.64067	6.32634	C7Y9LACXX_5_7966.sorted.filtered_peak_2210
chr1	203259412	203259952	541	47.27	10.70733	2.84188	7.99377	C7Y9LACXX_5_7966.sorted.filtered_peak_2211
chr1	203274147	203275412	1266	43.93	13.51838	3.47569	10.72482	C7Y9LACXX_5_7966.sorted.filtered_peak_2212
chr1	203289743	203290512	770	30.62	8.36536	3.02491	5.77463	C7Y9LACXX_5_7966.sorted.filtered_peak_2213
chr1	203296237	203297316	1080	53.15	17.39014	3.79203	14.44784	C7Y9LACXX_5_7966.sorted.filtered_peak_2214
chr1	203456471	203457052	582	15.83	4.65244	2.80233	2.27679	C7Y9LACXX_5_7966.sorted.filtered_peak_2215
chr1	203473814	203474180	367	14.14	4.50918	2.88567	2.13514	C7Y9LACXX_5_7966.sorted.filtered_peak_2216
chr1	203507052	203507440	389	12.54	3.69534	2.62393	1.42864	C7Y9LACXX_5_7966.sorted.filtered_peak_2217
chr1	203576313	203576880	568	25.88	11.83082	4.53064	9.08435	C7Y9LACXX_5_7966.sorted.filtered_peak_2218
chr1	203594819	203596031	1213	37.98	8.33688	2.73874	5.70968	C7Y9LACXX_5_7966.sorted.filtered_peak_2219
chr1	203619224	203619732	509	18.82	3.78274	2.29504	1.50347	C7Y9LACXX_5_7966.sorted.filtered_peak_2220
chr1	203622074	203622641	568	27.12	7.77388	3.09679	5.18752	C7Y9LACXX_5_7966.sorted.filtered_peak_2221
chr1	203642982	203643655	674	45.72	18.96617	4.58677	15.98723	C7Y9LACXX_5_7966.sorted.filtered_peak_2222
chr1	203651770	203652147	378	19.90	7.39848	3.58608	4.81395	C7Y9LACXX_5_7966.sorted.filtered_peak_2223
chr1	203733655	203734938	1284	29.46	10.56894	3.65902	7.89205	C7Y9LACXX_5_7966.sorted.filtered_peak_2224
chr1	203764403	203765318	916	36.64	14.44771	4.03379	11.65292	C7Y9LACXX_5_7966.sorted.filtered_peak_2225
chr1	203830429	203831068	640	40.50	19.64742	5.10491	16.67603	C7Y9LACXX_5_7966.sorted.filtered_peak_2226
chr1	203889592	203889938	347	19.90	9.02004	4.25329	6.36217	C7Y9LACXX_5_7966.sorted.filtered_peak_2227
chr1	204332572	204333067	496	21.31	5.74257	2.84539	3.27080	C7Y9LACXX_5_7966.sorted.filtered_peak_2228
chr1	204380417	204381515	1099	69.39	27.54435	4.41037	24.34365	C7Y9LACXX_5_7966.sorted.filtered_peak_2229
chr1	204386603	204386881	279	15.83	4.21823	2.62766	1.87708	C7Y9LACXX_5_7966.sorted.filtered_peak_2230
chr1	204422202	204422643	442	23.03	6.85305	3.10813	4.30669	C7Y9LACXX_5_7966.sorted.filtered_peak_2231
chr1	204463050	204464403	1354	33.94	9.83288	3.20781	7.17522	C7Y9LACXX_5_7966.sorted.filtered_peak_2232
chr1	204475487	204476729	1243	40.93	13.05906	3.62021	10.25283	C7Y9LACXX_5_7966.sorted.filtered_peak_2233
chr1	204485175	204486092	918	51.33	17.26874	3.80373	14.35761	C7Y9LACXX_5_7966.sorted.filtered_peak_2234
chr1	204490316	204490711	396	32.51	8.97116	3.13235	6.31644	C7Y9LACXX_5_7966.sorted.filtered_peak_2235
chr1	204513428	204513872	445	27.64	11.39441	4.20230	8.65379	C7Y9LACXX_5_7966.sorted.filtered_peak_2236
chr1	204534908	204535222	315	19.23	6.40613	3.24582	3.88722	C7Y9LACXX_5_7966.sorted.filtered_peak_2237
chr1	204732971	204733222	252	15.88	5.13166	3.01645	2.70155	C7Y9LACXX_5_7966.sorted.filtered_peak_2238
chr1	204760954	204761249	296	14.26	4.87226	3.04808	2.46334	C7Y9LACXX_5_7966.sorted.filtered_peak_2239
chr1	204776169	204776846	678	26.47	9.97170	3.85999	7.27732	C7Y9LACXX_5_7966.sorted.filtered_peak_2240
chr1	205090938	205091794	857	46.19	20.93555	5.12596	17.87876	C7Y9LACXX_5_7966.sorted.filtered_peak_2241
chr1	205110859	205111122	264	13.30	4.42059	2.91099	2.05530	C7Y9LACXX_5_7966.sorted.filtered_peak_2242
chr1	205140527	205140855	329	25.06	10.57805	4.26315	7.84722	C7Y9LACXX_5_7966.sorted.filtered_peak_2243
chr1	205168632	205169141	510	16.79	6.09299	3.35953	3.58538	C7Y9LACXX_5_7966.sorted.filtered_peak_2244
chr1	205180163	205181245	1083	37.36	14.71976	4.16915	11.88452	C7Y9LACXX_5_7966.sorted.filtered_peak_2245
chr1	205189648	205189897	250	13.04	4.21755	2.84315	1.87691	C7Y9LACXX_5_7966.sorted.filtered_peak_2246
chr1	205196799	205197220	422	33.61	8.14690	2.86226	5.53948	C7Y9LACXX_5_7966.sorted.filtered_peak_2247
chr1	205198640	205199171	532	34.42	8.47389	2.93539	5.82849	C7Y9LACXX_5_7966.sorted.filtered_peak_2248
chr1	205225321	205225606	286	18.52	5.07444	2.78241	2.65876	C7Y9LACXX_5_7966.sorted.filtered_peak_2249
chr1	205242579	205242956	378	21.56	6.76042	3.18007	4.22469	C7Y9LACXX_5_7966.sorted.filtered_peak_2250
chr1	205253868	205254348	481	44.00	8.33645	2.55076	5.70310	C7Y9LACXX_5_7966.sorted.filtered_peak_2251
chr1	205254873	205256092	1220	40.52	6.98420	2.37117	4.44009	C7Y9LACXX_5_7966.sorted.filtered_peak_2252
chr1	205257145	205257783	639	55.52	14.26150	3.15907	11.42024	C7Y9LACXX_5_7966.sorted.filtered_peak_2253
chr1	205282790	205283255	466	17.89	5.06338	2.82912	2.64102	C7Y9LACXX_5_7966.sorted.filtered_peak_2254
chr1	205290576	205291129	554	27.50	8.94097	3.45154	6.28539	C7Y9LACXX_5_7966.sorted.filtered_peak_2255
chr1	205454489	205455006	518	19.90	5.14135	2.72760	2.71229	C7Y9LACXX_5_7966.sorted.filtered_peak_2256
chr1	205498176	205498425	250	18.56	4.54080	2.59162	2.15703	C7Y9LACXX_5_7966.sorted.filtered_peak_2257
chr1	205560807	205561474	668	19.41	5.05959	2.73090	2.63128	C7Y9LACXX_5_7966.sorted.filtered_peak_2258
chr1	205600102	205601667	1566	50.60	16.45661	3.68695	13.57292	C7Y9LACXX_5_7966.sorted.filtered_peak_2259
chr1	205626819	205627078	260	17.29	4.71629	2.74235	2.31437	C7Y9LACXX_5_7966.sorted.filtered_peak_2260
chr1	205628068	205628345	278	19.60	5.70089	2.95780	3.22067	C7Y9LACXX_5_7966.sorted.filtered_peak_2261
chr1	205680413	205680784	372	13.81	3.83473	2.59685	1.54764	C7Y9LACXX_5_7966.sorted.filtered_peak_2262
chr1	205718174	205719839	1666	55.65	16.90005	3.57871	13.96904	C7Y9LACXX_5_7966.sorted.filtered_peak_2263
chr1	205743886	205744917	1032	32.39	10.35468	3.47119	7.66275	C7Y9LACXX_5_7966.sorted.filtered_peak_2264
chr1	205782053	205782685	633	43.51	19.43613	4.82934	16.45710	C7Y9LACXX_5_7966.sorted.filtered_peak_2265
chr1	205819041	205819571	531	14.50	5.16594	3.15531	2.73054	C7Y9LACXX_5_7966.sorted.filtered_peak_2266
chr1	206289951	206290351	401	12.64	4.01360	2.77544	1.68734	C7Y9LACXX_5_7966.sorted.filtered_peak_2267
chr1	206643518	206644535	1018	22.85	4.39875	2.32839	2.04564	C7Y9LACXX_5_7966.sorted.filtered_peak_2268
chr1	206677316	206677690	375	20.11	5.13012	2.70681	2.70524	C7Y9LACXX_5_7966.sorted.filtered_peak_2269
chr1	206680293	206680915	623	18.91	4.23520	2.45052	1.89968	C7Y9LACXX_5_7966.sorted.filtered_peak_2270
chr1	206717958	206718594	637	17.07	5.99377	3.26715	3.51083	C7Y9LACXX_5_7966.sorted.filtered_peak_2271
chr1	206725363	206725640	278	30.06	7.75172	2.96442	5.14718	C7Y9LACXX_5_7966.sorted.filtered_peak_2272
chr1	206729894	206730889	996	36.27	7.71547	2.60998	5.16198	C7Y9LACXX_5_7966.sorted.filtered_peak_2273
chr1	206736306	206736731	426	35.82	10.17572	3.25012	7.46938	C7Y9LACXX_5_7966.sorted.filtered_peak_2274
chr1	206748543	206749156	614	38.47	10.90128	3.22256	8.19668	C7Y9LACXX_5_7966.sorted.filtered_peak_2275
chr1	206753284	206753693	410	33.25	6.42552	2.48012	3.91129	C7Y9LACXX_5_7966.sorted.filtered_peak_2276
chr1	206763332	206763863	532	28.91	8.68257	3.26908	6.04280	C7Y9LACXX_5_7966.sorted.filtered_peak_2277
chr1	206785318	206786159	842	41.09	16.20790	4.21469	13.33317	C7Y9LACXX_5_7966.sorted.filtered_peak_2278
chr1	206807721	206809433	1713	27.98	8.02626	3.01914	5.48069	C7Y9LACXX_5_7966.sorted.filtered_peak_2279
chr1	206858119	206858421	303	24.42	6.17806	2.81108	3.66909	C7Y9LACXX_5_7966.sorted.filtered_peak_2280
chr1	206858972	206859406	435	23.27	5.66958	2.71912	3.18917	C7Y9LACXX_5_7966.sorted.filtered_peak_2281
chr1	206859719	206860076	358	19.42	3.73072	2.25174	1.46197	C7Y9LACXX_5_7966.sorted.filtered_peak_2282
chr1	206876988	206877338	351	20.35	3.86088	2.25710	1.56726	C7Y9LACXX_5_7966.sorted.filtered_peak_2283
chr1	206889286	206889729	444	23.57	4.75910	2.40709	2.37255	C7Y9LACXX_5_7966.sorted.filtered_peak_2284
chr1	206890688	206891123	436	27.82	7.04236	2.87454	4.48267	C7Y9LACXX_5_7966.sorted.filtered_peak_2285
chr1	206930820	206931559	740	19.20	6.33883	3.17988	3.85430	C7Y9LACXX_5_7966.sorted.filtered_peak_2286
chr1	206939680	206940085	406	26.18	7.09179	2.98860	4.52603	C7Y9LACXX_5_7966.sorted.filtered_peak_2287
chr1	206942540	206943104	565	22.99	4.98937	2.50533	2.57759	C7Y9LACXX_5_7966.sorted.filtered_peak_2288
chr1	206957703	206958230	528	23.92	6.69314	2.97299	4.17438	C7Y9LACXX_5_7966.sorted.filtered_peak_2289
chr1	206976426	206977102	677	47.81	21.07158	4.83854	18.04681	C7Y9LACXX_5_7966.sorted.filtered_peak_2290
chr1	206990093	206990617	525	22.01	7.54311	3.41268	4.96932	C7Y9LACXX_5_7966.sorted.filtered_peak_2291
chr1	207094983	207095580	598	29.90	9.55266	3.40989	6.89246	C7Y9LACXX_5_7966.sorted.filtered_peak_2292
chr1	207096371	207096780	410	23.11	5.29223	2.59825	2.85281	C7Y9LACXX_5_7966.sorted.filtered_peak_2293
chr1	207223952	207224553	602	24.24	5.85549	2.69253	3.39449	C7Y9LACXX_5_7966.sorted.filtered_peak_2294
chr1	207226125	207226714	590	30.91	9.38217	3.36576	6.69805	C7Y9LACXX_5_7966.sorted.filtered_peak_2295
chr1	207258340	207258589	250	13.33	4.07067	2.74238	1.75218	C7Y9LACXX_5_7966.sorted.filtered_peak_2296
chr1	207494315	207495484	1170	80.06	33.56165	4.70613	30.17972	C7Y9LACXX_5_7966.sorted.filtered_peak_2297
chr1	207509331	207510451	1121	21.50	6.37473	3.04374	3.86702	C7Y9LACXX_5_7966.sorted.filtered_peak_2298
chr1	207578237	207578610	374	14.94	5.11219	3.07719	2.69842	C7Y9LACXX_5_7966.sorted.filtered_peak_2299
chr1	207672936	207673185	250	13.76	4.66825	2.99976	2.27202	C7Y9LACXX_5_7966.sorted.filtered_peak_2300
chr1	207818376	207818742	367	14.28	3.76557	2.53091	1.49608	C7Y9LACXX_5_7966.sorted.filtered_peak_2301
chr1	207925059	207925877	819	39.24	17.02219	4.59695	14.11938	C7Y9LACXX_5_7966.sorted.filtered_peak_2302
chr1	207972288	207972560	273	18.09	4.97125	2.78158	2.55347	C7Y9LACXX_5_7966.sorted.filtered_peak_2303
chr1	207997218	207997556	339	25.22	4.24869	2.19932	1.91166	C7Y9LACXX_5_7966.sorted.filtered_peak_2304
chr1	207999039	207999772	734	33.60	8.18127	2.85856	5.58016	C7Y9LACXX_5_7966.sorted.filtered_peak_2305
chr1	208041158	208041416	259	26.43	5.29453	2.44589	2.85808	C7Y9LACXX_5_7966.sorted.filtered_peak_2306
chr1	208042376	208042628	253	27.53	5.10395	2.36743	2.66415	C7Y9LACXX_5_7966.sorted.filtered_peak_2307
chr1	208046377	208046977	601	26.84	7.24146	2.99668	4.66589	C7Y9LACXX_5_7966.sorted.filtered_peak_2308
chr1	208056144	208057282	1139	20.48	4.81318	2.57011	2.42195	C7Y9LACXX_5_7966.sorted.filtered_peak_2309
chr1	208136790	208137221	432	33.61	12.72902	4.05389	9.93415	C7Y9LACXX_5_7966.sorted.filtered_peak_2310
chr1	208417757	208418050	294	16.36	3.94726	2.47867	1.64598	C7Y9LACXX_5_7966.sorted.filtered_peak_2311
chr1	208418483	208418785	303	18.22	4.99178	2.78148	2.57241	C7Y9LACXX_5_7966.sorted.filtered_peak_2312
chr1	208825750	208826019	270	13.26	3.53655	2.49516	1.30080	C7Y9LACXX_5_7966.sorted.filtered_peak_2313
chr1	209162107	209162550	444	16.84	6.73372	3.63029	4.18935	C7Y9LACXX_5_7966.sorted.filtered_peak_2314
chr1	209833250	209833614	365	15.80	4.82163	2.88591	2.41919	C7Y9LACXX_5_7966.sorted.filtered_peak_2315
chr1	209846513	209846919	407	17.85	4.82931	2.73897	2.42746	C7Y9LACXX_5_7966.sorted.filtered_peak_2316
chr1	209866299	209866714	416	14.67	4.06273	2.64222	1.73811	C7Y9LACXX_5_7966.sorted.filtered_peak_2317
chr1	209920990	209921541	552	29.98	7.39171	2.87549	4.80170	C7Y9LACXX_5_7966.sorted.filtered_peak_2318
chr1	209925109	209925425	317	32.46	5.91461	2.39434	3.42597	C7Y9LACXX_5_7966.sorted.filtered_peak_2319
chr1	209929082	209929907	826	33.96	8.77975	2.96775	6.15793	C7Y9LACXX_5_7966.sorted.filtered_peak_2320
chr1	209941342	209942346	1005	34.48	9.20762	2.98644	6.59474	C7Y9LACXX_5_7966.sorted.filtered_peak_2321
chr1	209942683	209943011	329	30.62	6.58249	2.63154	4.04043	C7Y9LACXX_5_7966.sorted.filtered_peak_2322
chr1	209957582	209958400	819	52.50	22.21393	4.60170	19.17404	C7Y9LACXX_5_7966.sorted.filtered_peak_2323
chr1	209979366	209979897	532	17.67	4.51139	2.62717	2.14150	C7Y9LACXX_5_7966.sorted.filtered_peak_2324
chr1	210000927	210001704	778	40.16	17.89652	4.87735	14.93494	C7Y9LACXX_5_7966.sorted.filtered_peak_2325
chr1	210502032	210502658	627	17.68	5.24055	2.91878	2.79662	C7Y9LACXX_5_7966.sorted.filtered_peak_2326
chr1	210619886	210620200	315	16.79	6.70917	3.62045	4.16839	C7Y9LACXX_5_7966.sorted.filtered_peak_2327
chr1	210827195	210827444	250	17.42	5.57731	3.08286	3.10549	C7Y9LACXX_5_7966.sorted.filtered_peak_2328
chr1	210977700	210977993	294	12.48	3.89781	2.72687	1.61039	C7Y9LACXX_5_7966.sorted.filtered_peak_2329
chr1	211262900	211263456	557	12.66	3.82467	2.67686	1.54400	C7Y9LACXX_5_7966.sorted.filtered_peak_2330
chr1	211431799	211433066	1268	44.40	13.87928	3.43772	11.10506	C7Y9LACXX_5_7966.sorted.filtered_peak_2331
chr1	211433733	211434249	517	27.04	4.15363	2.12030	1.82399	C7Y9LACXX_5_7966.sorted.filtered_peak_2332
chr1	211496746	211497314	569	17.91	4.07659	2.44354	1.76263	C7Y9LACXX_5_7966.sorted.filtered_peak_2333
chr1	211501012	211501261	250	20.70	4.37888	2.41814	2.02134	C7Y9LACXX_5_7966.sorted.filtered_peak_2334
chr1	211509073	211509381	309	15.15	4.33769	2.72487	1.98351	C7Y9LACXX_5_7966.sorted.filtered_peak_2335
chr1	211555933	211556665	733	37.67	15.86386	4.50874	12.97181	C7Y9LACXX_5_7966.sorted.filtered_peak_2336
chr1	211688768	211689077	310	18.05	4.48967	2.59636	2.12215	C7Y9LACXX_5_7966.sorted.filtered_peak_2337
chr1	211751045	211751493	449	30.54	4.87135	2.20447	2.46811	C7Y9LACXX_5_7966.sorted.filtered_peak_2338
chr1	211752196	211753139	944	53.66	18.18731	3.77477	15.25367	C7Y9LACXX_5_7966.sorted.filtered_peak_2339
chr1	211780021	211780497	477	15.82	3.93492	2.50952	1.63619	C7Y9LACXX_5_7966.sorted.filtered_peak_2340
chr1	211828756	211829232	477	14.13	3.68068	2.50742	1.41645	C7Y9LACXX_5_7966.sorted.filtered_peak_2341
chr1	211848886	211849308	423	34.35	16.19008	5.01469	13.28336	C7Y9LACXX_5_7966.sorted.filtered_peak_2342
chr1	211854100	211854697	598	19.42	5.48751	2.87387	3.03712	C7Y9LACXX_5_7966.sorted.filtered_peak_2343
chr1	211868477	211868957	481	14.89	4.68624	2.90219	2.29659	C7Y9LACXX_5_7966.sorted.filtered_peak_2344
chr1	211871818	211872250	433	16.33	4.02397	2.51477	1.70978	C7Y9LACXX_5_7966.sorted.filtered_peak_2345
chr1	212003412	212004392	981	24.24	7.48404	3.24146	4.89753	C7Y9LACXX_5_7966.sorted.filtered_peak_2346
chr1	212185327	212185580	254	17.22	6.71138	3.60576	4.15571	C7Y9LACXX_5_7966.sorted.filtered_peak_2347
chr1	212208157	212209446	1290	81.89	30.24096	4.23826	26.96376	C7Y9LACXX_5_7966.sorted.filtered_peak_2348
chr1	212398701	212399224	524	23.77	8.90497	3.79686	6.23790	C7Y9LACXX_5_7966.sorted.filtered_peak_2349
chr1	212429509	212430138	630	25.26	8.05814	3.36379	5.43485	C7Y9LACXX_5_7966.sorted.filtered_peak_2350
chr1	212458054	212459813	1760	60.55	19.94495	3.60991	17.00013	C7Y9LACXX_5_7966.sorted.filtered_peak_2351
chr1	212533494	212533831	338	17.06	6.10463	3.32998	3.60532	C7Y9LACXX_5_7966.sorted.filtered_peak_2352
chr1	212541198	212541451	254	14.13	4.91758	3.07871	2.49940	C7Y9LACXX_5_7966.sorted.filtered_peak_2353
chr1	212587727	212588528	802	31.77	11.14588	3.70585	8.42874	C7Y9LACXX_5_7966.sorted.filtered_peak_2354
chr1	212606026	212606596	571	21.32	6.43597	3.05777	3.93852	C7Y9LACXX_5_7966.sorted.filtered_peak_2355
chr1	212650507	212650787	281	16.88	5.07717	2.91557	2.64771	C7Y9LACXX_5_7966.sorted.filtered_peak_2356
chr1	212731718	212732613	896	37.28	14.38412	4.09727	11.54789	C7Y9LACXX_5_7966.sorted.filtered_peak_2357
chr1	212740133	212740859	727	21.64	7.40686	3.43050	4.82216	C7Y9LACXX_5_7966.sorted.filtered_peak_2358
chr1	212769506	212770094	589	26.15	8.47880	3.41740	5.84050	C7Y9LACXX_5_7966.sorted.filtered_peak_2359
chr1	212781608	212782657	1050	45.85	11.06441	2.92116	8.35604	C7Y9LACXX_5_7966.sorted.filtered_peak_2360
chr1	212803361	212803646	286	16.41	4.71920	2.79215	2.33450	C7Y9LACXX_5_7966.sorted.filtered_peak_2361
chr1	212809922	212810326	405	19.73	6.30801	3.17050	3.79460	C7Y9LACXX_5_7966.sorted.filtered_peak_2362
chr1	212838471	212839245	775	19.05	6.36179	3.22042	3.86509	C7Y9LACXX_5_7966.sorted.filtered_peak_2363
chr1	212885916	212886325	410	15.92	5.04094	2.97168	2.62098	C7Y9LACXX_5_7966.sorted.filtered_peak_2364
chr1	212895183	212895740	558	16.25	4.86536	2.86284	2.46562	C7Y9LACXX_5_7966.sorted.filtered_peak_2365
chr1	212964783	212965718	936	36.29	13.53398	3.91942	10.74298	C7Y9LACXX_5_7966.sorted.filtered_peak_2366
chr1	213030991	213032385	1395	34.44	11.62831	3.48162	8.94344	C7Y9LACXX_5_7966.sorted.filtered_peak_2367
chr1	213123843	213124399	557	15.04	3.61466	2.42053	1.36737	C7Y9LACXX_5_7966.sorted.filtered_peak_2368
chr1	213188558	213189377	820	47.55	20.00588	4.66281	17.00903	C7Y9LACXX_5_7966.sorted.filtered_peak_2369
chr1	213224310	213225193	884	25.90	10.02927	3.89729	7.34146	C7Y9LACXX_5_7966.sorted.filtered_peak_2370
chr1	214434858	214435164	307	14.47	4.04593	2.64406	1.72918	C7Y9LACXX_5_7966.sorted.filtered_peak_2371
chr1	214453809	214455056	1248	25.69	6.66176	2.83944	4.14774	C7Y9LACXX_5_7966.sorted.filtered_peak_2372
chr1	214543998	214544247	250	13.86	4.40012	2.85087	2.04867	C7Y9LACXX_5_7966.sorted.filtered_peak_2373
chr1	214601056	214601730	675	34.74	15.34341	4.61971	12.48766	C7Y9LACXX_5_7966.sorted.filtered_peak_2374
chr1	214612843	214613109	267	21.32	6.88835	3.28220	4.32073	C7Y9LACXX_5_7966.sorted.filtered_peak_2375
chr1	214776129	214777085	957	42.25	18.88054	4.65644	15.94380	C7Y9LACXX_5_7966.sorted.filtered_peak_2376
chr1	214801331	214801665	335	16.97	4.33412	2.59990	1.98375	C7Y9LACXX_5_7966.sorted.filtered_peak_2377
chr1	214814624	214815020	397	15.41	3.65877	2.41849	1.40066	C7Y9LACXX_5_7966.sorted.filtered_peak_2378
chr1	214982051	214982300	250	12.55	3.88263	2.71534	1.59435	C7Y9LACXX_5_7966.sorted.filtered_peak_2379
chr1	215131021	215131270	250	13.72	3.57632	2.48132	1.33071	C7Y9LACXX_5_7966.sorted.filtered_peak_2380
chr1	215716425	215716722	298	18.56	5.95844	3.14207	3.45585	C7Y9LACXX_5_7966.sorted.filtered_peak_2381
chr1	215741044	215741293	250	17.28	4.41613	2.61258	2.05675	C7Y9LACXX_5_7966.sorted.filtered_peak_2382
chr1	216394677	216394937	261	16.26	5.44405	3.12588	2.98534	C7Y9LACXX_5_7966.sorted.filtered_peak_2383
chr1	217804268	217804964	697	27.42	11.07529	4.08244	8.35561	C7Y9LACXX_5_7966.sorted.filtered_peak_2384
chr1	218458167	218458951	785	28.60	11.46222	4.07259	8.72456	C7Y9LACXX_5_7966.sorted.filtered_peak_2385
chr1	219346964	219347658	695	39.62	16.46153	4.40123	13.58076	C7Y9LACXX_5_7966.sorted.filtered_peak_2386
chr1	220218720	220220291	1572	36.13	11.77139	3.41878	9.07733	C7Y9LACXX_5_7966.sorted.filtered_peak_2387
chr1	220262918	220263588	671	37.70	12.78177	3.76798	9.97826	C7Y9LACXX_5_7966.sorted.filtered_peak_2388
chr1	220267239	220267783	545	32.82	9.40023	3.19628	6.73843	C7Y9LACXX_5_7966.sorted.filtered_peak_2389
chr1	220445507	220446252	746	49.06	22.59052	4.88387	19.54782	C7Y9LACXX_5_7966.sorted.filtered_peak_2390
chr1	220906509	220906847	339	15.47	5.24826	3.10255	2.80933	C7Y9LACXX_5_7966.sorted.filtered_peak_2391
chr1	221052383	221052659	277	16.84	4.45879	2.66186	2.09331	C7Y9LACXX_5_7966.sorted.filtered_peak_2392
chr1	221669981	221670357	377	12.76	4.09169	2.80155	1.75833	C7Y9LACXX_5_7966.sorted.filtered_peak_2393
chr1	221818199	221818633	435	12.86	3.66052	2.57805	1.40043	C7Y9LACXX_5_7966.sorted.filtered_peak_2394
chr1	221881377	221881860	484	39.21	10.64100	3.15175	7.93340	C7Y9LACXX_5_7966.sorted.filtered_peak_2395
chr1	221885783	221886898	1116	27.27	4.42819	2.18934	2.06648	C7Y9LACXX_5_7966.sorted.filtered_peak_2396
chr1	221900702	221901134	433	18.18	3.82597	2.33716	1.54413	C7Y9LACXX_5_7966.sorted.filtered_peak_2397
chr1	221915069	221916624	1556	58.06	16.20425	3.17235	13.35451	C7Y9LACXX_5_7966.sorted.filtered_peak_2398
chr1	221951028	221951516	489	24.20	5.66343	2.66328	3.18842	C7Y9LACXX_5_7966.sorted.filtered_peak_2399
chr1	222000421	222000692	272	18.63	4.91415	2.72762	2.49753	C7Y9LACXX_5_7966.sorted.filtered_peak_2400
chr1	222002844	222003355	512	21.88	7.06708	3.25194	4.51956	C7Y9LACXX_5_7966.sorted.filtered_peak_2401
chr1	222013136	222013516	381	21.23	7.08640	3.33480	4.52726	C7Y9LACXX_5_7966.sorted.filtered_peak_2402
chr1	222135026	222135419	394	12.85	4.09817	2.79749	1.78033	C7Y9LACXX_5_7966.sorted.filtered_peak_2403
chr1	222638338	222639302	965	22.66	9.01039	3.82790	6.39090	C7Y9LACXX_5_7966.sorted.filtered_peak_2404
chr1	222762851	222763707	857	25.38	9.40367	3.70671	6.76936	C7Y9LACXX_5_7966.sorted.filtered_peak_2405
chr1	222790833	222791728	896	45.93	17.64543	4.28415	14.69331	C7Y9LACXX_5_7966.sorted.filtered_peak_2406
chr1	222817248	222818297	1050	41.13	17.12623	4.52468	14.20969	C7Y9LACXX_5_7966.sorted.filtered_peak_2407
chr1	222826731	222827043	313	21.32	5.42146	2.73904	2.96722	C7Y9LACXX_5_7966.sorted.filtered_peak_2408
chr1	222828200	222828547	348	25.57	7.90412	3.26527	5.30509	C7Y9LACXX_5_7966.sorted.filtered_peak_2409
chr1	222885762	222887163	1402	50.53	15.17235	3.48757	12.31270	C7Y9LACXX_5_7966.sorted.filtered_peak_2410
chr1	222988261	222988762	502	21.27	7.98678	3.63133	5.39626	C7Y9LACXX_5_7966.sorted.filtered_peak_2411
chr1	223147776	223148415	640	14.38	5.02059	3.10680	2.59903	C7Y9LACXX_5_7966.sorted.filtered_peak_2412
chr1	223254546	223255209	664	15.92	4.35050	2.67618	1.99653	C7Y9LACXX_5_7966.sorted.filtered_peak_2413
chr1	223316501	223316768	268	17.16	4.73207	2.74961	2.33931	C7Y9LACXX_5_7966.sorted.filtered_peak_2414
chr1	223537388	223537924	537	13.83	4.75793	3.01817	2.36545	C7Y9LACXX_5_7966.sorted.filtered_peak_2415
chr1	223688639	223689261	623	27.45	11.43641	4.25668	8.68489	C7Y9LACXX_5_7966.sorted.filtered_peak_2416
chr1	223815982	223816260	279	14.66	4.50503	2.83639	2.14247	C7Y9LACXX_5_7966.sorted.filtered_peak_2417
chr1	223886022	223886300	279	20.06	7.54319	3.63994	4.94685	C7Y9LACXX_5_7966.sorted.filtered_peak_2418
chr1	223900075	223900326	252	23.81	4.47462	2.31657	2.10808	C7Y9LACXX_5_7966.sorted.filtered_peak_2419
chr1	223904164	223904668	505	31.03	7.30557	2.77021	4.74429	C7Y9LACXX_5_7966.sorted.filtered_peak_2420
chr1	223914341	223914791	451	23.64	8.00879	3.44064	5.40937	C7Y9LACXX_5_7966.sorted.filtered_peak_2421
chr1	224019744	224020056	313	20.51	5.02627	2.65025	2.60593	C7Y9LACXX_5_7966.sorted.filtered_peak_2422
chr1	224022446	224022882	437	19.26	3.84915	2.29679	1.56273	C7Y9LACXX_5_7966.sorted.filtered_peak_2423
chr1	224033075	224034176	1102	50.86	18.07528	3.96407	15.12870	C7Y9LACXX_5_7966.sorted.filtered_peak_2424
chr1	224180145	224180549	405	46.02	35.16608	9.57006	31.72612	C7Y9LACXX_5_7966.sorted.filtered_peak_2425
chr1	224301599	224302640	1042	32.68	11.97762	3.74444	9.27136	C7Y9LACXX_5_7966.sorted.filtered_peak_2426
chr1	224356604	224357114	511	20.04	8.97788	4.23335	6.31293	C7Y9LACXX_5_7966.sorted.filtered_peak_2427
chr1	224370160	224371831	1672	29.70	9.06683	3.27575	6.43486	C7Y9LACXX_5_7966.sorted.filtered_peak_2428
chr1	224379986	224380384	399	13.92	4.08199	2.70487	1.75997	C7Y9LACXX_5_7966.sorted.filtered_peak_2429
chr1	224392421	224392776	356	15.36	5.40806	3.17383	2.96953	C7Y9LACXX_5_7966.sorted.filtered_peak_2430
chr1	224393154	224393491	338	13.69	4.14201	2.74405	1.81438	C7Y9LACXX_5_7966.sorted.filtered_peak_2431
chr1	224432809	224433282	474	17.06	6.86808	3.67343	4.31049	C7Y9LACXX_5_7966.sorted.filtered_peak_2432
chr1	224517610	224518510	901	31.85	10.49958	3.55959	7.79051	C7Y9LACXX_5_7966.sorted.filtered_peak_2433
chr1	224521102	224521396	295	19.58	3.92853	2.31228	1.62930	C7Y9LACXX_5_7966.sorted.filtered_peak_2434
chr1	224528592	224529458	867	12.75	4.07856	2.79796	1.74486	C7Y9LACXX_5_7966.sorted.filtered_peak_2435
chr1	224544336	224545229	894	32.78	12.95577	4.02216	10.19890	C7Y9LACXX_5_7966.sorted.filtered_peak_2436
chr1	224567695	224568253	559	30.86	11.37634	3.89010	8.63183	C7Y9LACXX_5_7966.sorted.filtered_peak_2437
chr1	224618386	224618656	271	26.32	5.76546	2.60247	3.27220	C7Y9LACXX_5_7966.sorted.filtered_peak_2438
chr1	224622268	224623068	801	31.70	8.05657	2.89514	5.48013	C7Y9LACXX_5_7966.sorted.filtered_peak_2439
chr1	224685475	224686517	1043	17.75	4.66141	2.68301	2.27424	C7Y9LACXX_5_7966.sorted.filtered_peak_2440
chr1	224701426	224701792	367	18.89	5.99054	3.11575	3.49732	C7Y9LACXX_5_7966.sorted.filtered_peak_2441
chr1	224723056	224723327	272	13.84	3.86793	2.60909	1.57857	C7Y9LACXX_5_7966.sorted.filtered_peak_2442
chr1	224811219	224812189	971	51.49	20.06903	4.39710	17.04763	C7Y9LACXX_5_7966.sorted.filtered_peak_2443
chr1	225038989	225039520	532	14.47	3.92386	2.59080	1.62232	C7Y9LACXX_5_7966.sorted.filtered_peak_2444
chr1	225615291	225616678	1388	45.07	12.07027	3.12298	9.31301	C7Y9LACXX_5_7966.sorted.filtered_peak_2445
chr1	225632501	225633060	560	58.10	26.83912	5.35514	23.62713	C7Y9LACXX_5_7966.sorted.filtered_peak_2446
chr1	225642484	225642801	318	16.22	4.98085	2.92687	2.55857	C7Y9LACXX_5_7966.sorted.filtered_peak_2447
chr1	225648336	225648733	398	17.04	4.66470	2.72927	2.27845	C7Y9LACXX_5_7966.sorted.filtered_peak_2448
chr1	225654807	225655672	866	31.55	10.48379	3.62124	7.75288	C7Y9LACXX_5_7966.sorted.filtered_peak_2449
chr1	225662464	225663197	734	19.69	5.94967	3.03238	3.45943	C7Y9LACXX_5_7966.sorted.filtered_peak_2450
chr1	225965105	225966121	1017	47.12	20.26255	4.55039	17.26977	C7Y9LACXX_5_7966.sorted.filtered_peak_2451
chr1	225997698	225998089	392	14.82	4.18079	2.68067	1.84362	C7Y9LACXX_5_7966.sorted.filtered_peak_2452
chr1	226069013	226070784	1772	23.77	6.24747	2.79468	3.78285	C7Y9LACXX_5_7966.sorted.filtered_peak_2453
chr1	226084599	226085288	690	29.70	12.94272	4.36145	10.18100	C7Y9LACXX_5_7966.sorted.filtered_peak_2454
chr1	226111648	226112261	614	41.75	17.83674	4.61888	14.89453	C7Y9LACXX_5_7966.sorted.filtered_peak_2455
chr1	226163680	226163976	297	16.00	5.48484	3.16187	3.02478	C7Y9LACXX_5_7966.sorted.filtered_peak_2456
chr1	226186723	226187773	1051	71.12	30.43063	4.62848	27.15968	C7Y9LACXX_5_7966.sorted.filtered_peak_2457
chr1	226249730	226251244	1515	51.40	15.62259	3.48650	12.75278	C7Y9LACXX_5_7966.sorted.filtered_peak_2458
chr1	226270940	226271473	534	23.94	10.05889	4.14248	7.36438	C7Y9LACXX_5_7966.sorted.filtered_peak_2459
chr1	226288298	226288565	268	17.08	6.09662	3.34413	3.58200	C7Y9LACXX_5_7966.sorted.filtered_peak_2460
chr1	226297353	226298536	1184	27.69	8.65262	3.34240	6.01366	C7Y9LACXX_5_7966.sorted.filtered_peak_2461
chr1	226309206	226310212	1007	36.03	9.69371	3.03791	7.06128	C7Y9LACXX_5_7966.sorted.filtered_peak_2462
chr1	226374005	226374885	881	23.45	8.43440	3.62356	5.80340	C7Y9LACXX_5_7966.sorted.filtered_peak_2463
chr1	226496480	226497466	987	22.72	6.69009	3.04256	4.17612	C7Y9LACXX_5_7966.sorted.filtered_peak_2464
chr1	226521102	226521446	345	17.13	6.79019	3.62384	4.24534	C7Y9LACXX_5_7966.sorted.filtered_peak_2465
chr1	226595239	226596355	1117	45.02	14.73120	3.50439	11.93207	C7Y9LACXX_5_7966.sorted.filtered_peak_2466
chr1	226612429	226612734	306	18.70	6.60140	3.39241	4.05918	C7Y9LACXX_5_7966.sorted.filtered_peak_2467
chr1	226632591	226633050	460	18.50	6.59250	3.40033	4.05502	C7Y9LACXX_5_7966.sorted.filtered_peak_2468
chr1	226814189	226814510	322	17.47	5.92582	3.21956	3.43117	C7Y9LACXX_5_7966.sorted.filtered_peak_2469
chr1	226821895	226822309	415	17.76	4.56505	2.64311	2.18888	C7Y9LACXX_5_7966.sorted.filtered_peak_2470
chr1	226840878	226841505	628	21.55	5.30837	2.67504	2.87744	C7Y9LACXX_5_7966.sorted.filtered_peak_2471
chr1	226850371	226851196	826	43.08	15.23735	4.02651	12.33990	C7Y9LACXX_5_7966.sorted.filtered_peak_2472
chr1	226862501	226863150	650	43.66	14.38193	3.66516	11.55551	C7Y9LACXX_5_7966.sorted.filtered_peak_2473
chr1	226867842	226868091	250	27.84	5.47399	2.45417	3.00587	C7Y9LACXX_5_7966.sorted.filtered_peak_2474
chr1	226890911	226891644	734	30.48	12.20234	4.20121	9.42038	C7Y9LACXX_5_7966.sorted.filtered_peak_2475
chr1	226899414	226900117	704	21.38	6.07691	2.91979	3.60843	C7Y9LACXX_5_7966.sorted.filtered_peak_2476
chr1	226925795	226927433	1639	39.07	8.29334	2.58038	5.74535	C7Y9LACXX_5_7966.sorted.filtered_peak_2477
chr1	226986085	226986984	900	19.91	6.16892	3.03278	3.70715	C7Y9LACXX_5_7966.sorted.filtered_peak_2478
chr1	227002673	227002948	276	13.96	3.94406	2.63543	1.64438	C7Y9LACXX_5_7966.sorted.filtered_peak_2479
chr1	227015610	227016110	501	20.05	8.06424	3.79053	5.47545	C7Y9LACXX_5_7966.sorted.filtered_peak_2480
chr1	227058043	227058420	378	13.34	3.86484	2.64672	1.56617	C7Y9LACXX_5_7966.sorted.filtered_peak_2481
chr1	227070078	227070878	801	18.97	4.99363	2.72880	2.57870	C7Y9LACXX_5_7966.sorted.filtered_peak_2482
chr1	227127226	227128288	1063	69.51	31.81766	5.13653	28.49715	C7Y9LACXX_5_7966.sorted.filtered_peak_2483
chr1	227669239	227669580	342	15.36	5.70809	3.32970	3.22593	C7Y9LACXX_5_7966.sorted.filtered_peak_2484
chr1	227729984	227730658	675	23.79	8.07856	3.40456	5.50308	C7Y9LACXX_5_7966.sorted.filtered_peak_2485
chr1	227751110	227751737	628	23.61	8.16268	3.50262	5.54803	C7Y9LACXX_5_7966.sorted.filtered_peak_2486
chr1	227916251	227916561	311	21.47	3.70978	2.16410	1.44539	C7Y9LACXX_5_7966.sorted.filtered_peak_2487
chr1	227922572	227923454	883	53.66	16.81319	3.60905	13.90500	C7Y9LACXX_5_7966.sorted.filtered_peak_2488
chr1	227936203	227936630	428	27.30	7.53426	3.04972	4.94313	C7Y9LACXX_5_7966.sorted.filtered_peak_2489
chr1	227950054	227950747	694	52.83	16.17662	3.58644	13.27566	C7Y9LACXX_5_7966.sorted.filtered_peak_2490
chr1	227953858	227954379	522	43.73	11.26873	3.10554	8.51937	C7Y9LACXX_5_7966.sorted.filtered_peak_2491
chr1	227961831	227962401	571	22.76	6.66041	3.07241	4.11694	C7Y9LACXX_5_7966.sorted.filtered_peak_2492
chr1	227975280	227976372	1093	54.61	21.33902	4.27963	18.30701	C7Y9LACXX_5_7966.sorted.filtered_peak_2493
chr1	228054238	228054487	250	13.93	4.78286	3.03850	2.37249	C7Y9LACXX_5_7966.sorted.filtered_peak_2494
chr1	228134393	228134825	433	20.68	4.80232	2.56145	2.40273	C7Y9LACXX_5_7966.sorted.filtered_peak_2495
chr1	228246886	228247450	565	15.77	4.33976	2.68413	1.98577	C7Y9LACXX_5_7966.sorted.filtered_peak_2496
chr1	228269880	228270853	974	59.12	22.34849	4.21932	19.29155	C7Y9LACXX_5_7966.sorted.filtered_peak_2497
chr1	228290724	228291254	531	50.00	16.86597	3.79700	13.96034	C7Y9LACXX_5_7966.sorted.filtered_peak_2498
chr1	228296812	228297449	638	60.89	28.77614	5.30382	25.54449	C7Y9LACXX_5_7966.sorted.filtered_peak_2499
chr1	228327417	228328422	1006	90.13	41.46502	5.13090	37.87160	C7Y9LACXX_5_7966.sorted.filtered_peak_2500
chr1	228353029	228354236	1208	95.50	37.45586	4.63132	33.97218	C7Y9LACXX_5_7966.sorted.filtered_peak_2501
chr1	228373073	228373712	640	15.85	5.13477	3.01396	2.71386	C7Y9LACXX_5_7966.sorted.filtered_peak_2502
chr1	228401185	228401519	335	22.78	6.52086	3.01345	3.99357	C7Y9LACXX_5_7966.sorted.filtered_peak_2503
chr1	228463419	228463913	495	26.33	7.76023	3.16320	5.16855	C7Y9LACXX_5_7966.sorted.filtered_peak_2504
chr1	228594087	228595054	968	55.08	18.80511	3.85312	15.85339	C7Y9LACXX_5_7966.sorted.filtered_peak_2505
chr1	228644959	228645918	960	58.47	20.91287	3.94921	17.93482	C7Y9LACXX_5_7966.sorted.filtered_peak_2506
chr1	228646217	228646466	250	36.74	6.74385	2.45442	4.19124	C7Y9LACXX_5_7966.sorted.filtered_peak_2507
chr1	228651266	228651920	655	33.47	6.84930	2.57696	4.29928	C7Y9LACXX_5_7966.sorted.filtered_peak_2508
chr1	228652196	228652709	514	46.77	16.01596	3.90415	13.11255	C7Y9LACXX_5_7966.sorted.filtered_peak_2509
chr1	228659557	228659945	389	15.18	3.71138	2.45555	1.44436	C7Y9LACXX_5_7966.sorted.filtered_peak_2510
chr1	228660366	228660627	262	14.49	3.44887	2.37989	1.21764	C7Y9LACXX_5_7966.sorted.filtered_peak_2511
chr1	228666625	228667508	884	25.73	8.65611	3.51030	6.00881	C7Y9LACXX_5_7966.sorted.filtered_peak_2512
chr1	228674275	228675439	1165	42.51	14.69830	3.87608	11.84049	C7Y9LACXX_5_7966.sorted.filtered_peak_2513
chr1	228688497	228689082	586	25.39	8.68904	3.53242	6.05261	C7Y9LACXX_5_7966.sorted.filtered_peak_2514
chr1	228782509	228783949	1441	15.62	5.21547	3.06665	2.78437	C7Y9LACXX_5_7966.sorted.filtered_peak_2515
chr1	228870726	228871437	712	21.93	6.27806	2.97363	3.78250	C7Y9LACXX_5_7966.sorted.filtered_peak_2516
chr1	228929958	228930247	290	22.49	6.99108	3.19884	4.43687	C7Y9LACXX_5_7966.sorted.filtered_peak_2517
chr1	229064125	229064436	312	13.52	3.51668	2.46712	1.28100	C7Y9LACXX_5_7966.sorted.filtered_peak_2518
chr1	229139914	229140388	475	13.80	4.08543	2.71458	1.76212	C7Y9LACXX_5_7966.sorted.filtered_peak_2519
chr1	229163379	229163802	424	16.17	4.37056	2.66710	2.01417	C7Y9LACXX_5_7966.sorted.filtered_peak_2520
chr1	229171220	229171478	259	15.08	3.91713	2.54734	1.61930	C7Y9LACXX_5_7966.sorted.filtered_peak_2521
chr1	229214830	229215144	315	12.67	3.85148	2.68957	1.56555	C7Y9LACXX_5_7966.sorted.filtered_peak_2522
chr1	229322206	229322680	475	16.41	4.88725	2.86021	2.48801	C7Y9LACXX_5_7966.sorted.filtered_peak_2523
chr1	229335475	229335924	450	23.68	8.49562	3.61769	5.86673	C7Y9LACXX_5_7966.sorted.filtered_peak_2524
chr1	229363167	229363572	406	19.65	5.92147	3.02360	3.43712	C7Y9LACXX_5_7966.sorted.filtered_peak_2525
chr1	229389193	229389738	546	21.71	6.68558	3.11018	4.17669	C7Y9LACXX_5_7966.sorted.filtered_peak_2526
chr1	229406479	229407407	929	30.81	9.82342	3.35874	7.18013	C7Y9LACXX_5_7966.sorted.filtered_peak_2527
chr1	229422143	229422458	316	15.65	5.31497	3.10190	2.88437	C7Y9LACXX_5_7966.sorted.filtered_peak_2528
chr1	229477903	229479185	1283	35.97	10.54840	3.27281	7.84704	C7Y9LACXX_5_7966.sorted.filtered_peak_2529
chr1	229546243	229546604	362	12.64	4.01507	2.77537	1.68979	C7Y9LACXX_5_7966.sorted.filtered_peak_2530
chr1	229643555	229644513	959	42.28	18.43289	4.49528	15.52562	C7Y9LACXX_5_7966.sorted.filtered_peak_2531
chr1	229693385	229695059	1675	36.85	11.43790	3.31842	8.75529	C7Y9LACXX_5_7966.sorted.filtered_peak_2532
chr1	229761579	229762435	857	35.73	13.61476	4.04087	10.80765	C7Y9LACXX_5_7966.sorted.filtered_peak_2533
chr1	230202396	230203361	966	47.33	18.64790	4.36097	15.68574	C7Y9LACXX_5_7966.sorted.filtered_peak_2534
chr1	230245764	230246174	411	17.43	3.86195	2.38795	1.57390	C7Y9LACXX_5_7966.sorted.filtered_peak_2535
chr1	230303404	230303653	250	16.73	4.64583	2.74069	2.26423	C7Y9LACXX_5_7966.sorted.filtered_peak_2536
chr1	230348364	230348619	256	15.78	3.72551	2.42551	1.45102	C7Y9LACXX_5_7966.sorted.filtered_peak_2537
chr1	230777908	230778727	820	47.05	20.01544	4.81559	16.98528	C7Y9LACXX_5_7966.sorted.filtered_peak_2538
chr1	231003836	231004813	978	23.84	8.03427	3.36711	5.46223	C7Y9LACXX_5_7966.sorted.filtered_peak_2539
chr1	231053100	231053474	375	14.55	4.10680	2.66477	1.78368	C7Y9LACXX_5_7966.sorted.filtered_peak_2540
chr1	231108516	231109073	558	32.01	10.04719	3.45101	7.34633	C7Y9LACXX_5_7966.sorted.filtered_peak_2541
chr1	231113133	231113505	373	36.94	6.25062	2.33437	3.74322	C7Y9LACXX_5_7966.sorted.filtered_peak_2542
chr1	231114404	231115138	735	67.77	27.24710	4.67601	24.02988	C7Y9LACXX_5_7966.sorted.filtered_peak_2543
chr1	231175692	231176355	664	22.56	5.80254	2.78428	3.32708	C7Y9LACXX_5_7966.sorted.filtered_peak_2544
chr1	231347074	231347565	492	16.21	4.93882	2.90733	2.52421	C7Y9LACXX_5_7966.sorted.filtered_peak_2545
chr1	231376318	231377412	1095	29.55	9.01697	3.19202	6.42095	C7Y9LACXX_5_7966.sorted.filtered_peak_2546
chr1	231473067	231474375	1309	68.85	23.76065	3.93070	20.66360	C7Y9LACXX_5_7966.sorted.filtered_peak_2547
chr1	231493387	231493947	561	17.51	5.58879	3.06819	3.13024	C7Y9LACXX_5_7966.sorted.filtered_peak_2548
chr1	231512623	231512968	346	18.77	6.81444	3.45689	4.26773	C7Y9LACXX_5_7966.sorted.filtered_peak_2549
chr1	231557516	231558732	1217	37.72	9.28596	2.91309	6.64083	C7Y9LACXX_5_7966.sorted.filtered_peak_2550
chr1	231595954	231596775	822	25.75	10.43124	3.91990	7.77745	C7Y9LACXX_5_7966.sorted.filtered_peak_2551
chr1	231663887	231664660	774	51.93	21.34581	4.65406	18.29219	C7Y9LACXX_5_7966.sorted.filtered_peak_2552
chr1	231665687	231666037	351	26.15	4.84670	2.33323	2.45065	C7Y9LACXX_5_7966.sorted.filtered_peak_2553
chr1	231739503	231740094	592	15.36	5.66072	3.29651	3.19860	C7Y9LACXX_5_7966.sorted.filtered_peak_2554
chr1	231748275	231749219	945	20.73	7.58359	3.46506	5.04314	C7Y9LACXX_5_7966.sorted.filtered_peak_2555
chr1	231762183	231763179	997	20.80	5.18908	2.67991	2.76547	C7Y9LACXX_5_7966.sorted.filtered_peak_2556
chr1	232054369	232054735	367	21.39	7.70922	3.55217	5.11493	C7Y9LACXX_5_7966.sorted.filtered_peak_2557
chr1	232664363	232664802	440	13.82	3.80056	2.57953	1.51943	C7Y9LACXX_5_7966.sorted.filtered_peak_2558
chr1	232714333	232714884	552	33.45	13.50328	4.30855	10.67659	C7Y9LACXX_5_7966.sorted.filtered_peak_2559
chr1	232736198	232736531	334	13.81	3.83972	2.59699	1.55701	C7Y9LACXX_5_7966.sorted.filtered_peak_2560
chr1	232765787	232766209	423	28.94	10.76078	3.86819	8.04373	C7Y9LACXX_5_7966.sorted.filtered_peak_2561
chr1	232771604	232771880	277	15.54	5.49524	3.21652	3.03104	C7Y9LACXX_5_7966.sorted.filtered_peak_2562
chr1	232861500	232861851	352	13.09	4.28953	2.86864	1.93481	C7Y9LACXX_5_7966.sorted.filtered_peak_2563
chr1	232940956	232941579	624	16.66	5.10047	2.92485	2.68382	C7Y9LACXX_5_7966.sorted.filtered_peak_2564
chr1	233085877	233087158	1282	39.45	15.08097	3.82219	12.32544	C7Y9LACXX_5_7966.sorted.filtered_peak_2565
chr1	233248648	233249088	441	23.94	8.64775	3.63464	6.01691	C7Y9LACXX_5_7966.sorted.filtered_peak_2566
chr1	233417643	233418080	438	30.61	12.49653	4.29982	9.69450	C7Y9LACXX_5_7966.sorted.filtered_peak_2567
chr1	233430824	233431634	811	20.54	5.38440	2.76810	2.93945	C7Y9LACXX_5_7966.sorted.filtered_peak_2568
chr1	233462940	233463463	524	28.02	9.88056	3.69289	7.19077	C7Y9LACXX_5_7966.sorted.filtered_peak_2569
chr1	233530612	233531146	535	16.44	5.25499	3.01620	2.82114	C7Y9LACXX_5_7966.sorted.filtered_peak_2570
chr1	233542469	233543015	547	14.95	4.30667	2.72429	1.95984	C7Y9LACXX_5_7966.sorted.filtered_peak_2571
chr1	233734781	233735199	419	20.67	7.31439	3.47980	4.73327	C7Y9LACXX_5_7966.sorted.filtered_peak_2572
chr1	233749675	233750126	452	17.60	4.52345	2.63398	2.15364	C7Y9LACXX_5_7966.sorted.filtered_peak_2573
chr1	233926706	233926955	250	14.21	4.96193	3.09552	2.53661	C7Y9LACXX_5_7966.sorted.filtered_peak_2574
chr1	234349717	234350038	322	22.55	6.54930	3.03122	4.02900	C7Y9LACXX_5_7966.sorted.filtered_peak_2575
chr1	234366149	234366617	469	19.16	4.75396	2.63136	2.35788	C7Y9LACXX_5_7966.sorted.filtered_peak_2576
chr1	234382277	234382541	265	18.93	6.44210	3.30034	3.91367	C7Y9LACXX_5_7966.sorted.filtered_peak_2577
chr1	234445485	234446248	764	20.25	6.54491	3.23452	4.00259	C7Y9LACXX_5_7966.sorted.filtered_peak_2578
chr1	234462125	234462709	585	19.76	5.88004	3.01431	3.38626	C7Y9LACXX_5_7966.sorted.filtered_peak_2579
chr1	234508814	234509792	979	48.65	16.84164	3.81534	13.96806	C7Y9LACXX_5_7966.sorted.filtered_peak_2580
chr1	234534672	234535003	332	15.07	4.25108	2.69159	1.91242	C7Y9LACXX_5_7966.sorted.filtered_peak_2581
chr1	234613904	234615108	1205	38.49	12.15990	3.61060	9.35798	C7Y9LACXX_5_7966.sorted.filtered_peak_2582
chr1	234622705	234623953	1249	15.28	3.84666	2.50399	1.55742	C7Y9LACXX_5_7966.sorted.filtered_peak_2583
chr1	234634717	234635235	519	22.63	6.40355	2.97761	3.89366	C7Y9LACXX_5_7966.sorted.filtered_peak_2584
chr1	234735450	234736640	1191	37.74	7.24387	2.52611	4.66471	C7Y9LACXX_5_7966.sorted.filtered_peak_2585
chr1	234737401	234737666	266	35.92	5.86978	2.29331	3.37397	C7Y9LACXX_5_7966.sorted.filtered_peak_2586
chr1	234745815	234747279	1465	53.50	9.94577	2.55458	7.25723	C7Y9LACXX_5_7966.sorted.filtered_peak_2587
chr1	234859281	234860480	1200	35.93	10.36941	3.19779	7.69276	C7Y9LACXX_5_7966.sorted.filtered_peak_2588
chr1	234866762	234867192	431	22.11	5.97089	2.87232	3.48440	C7Y9LACXX_5_7966.sorted.filtered_peak_2589
chr1	234894639	234895014	376	24.57	8.86993	3.66101	6.22046	C7Y9LACXX_5_7966.sorted.filtered_peak_2590
chr1	234908056	234908777	722	30.86	8.32253	3.01679	5.71366	C7Y9LACXX_5_7966.sorted.filtered_peak_2591
chr1	234918665	234919028	364	20.31	4.42091	2.44814	2.06263	C7Y9LACXX_5_7966.sorted.filtered_peak_2592
chr1	234981054	234981359	306	24.39	6.04388	2.76661	3.54569	C7Y9LACXX_5_7966.sorted.filtered_peak_2593
chr1	235047471	235047748	278	18.84	6.27626	3.22970	3.76473	C7Y9LACXX_5_7966.sorted.filtered_peak_2594
chr1	235061686	235062324	639	25.07	6.47829	2.86458	3.95126	C7Y9LACXX_5_7966.sorted.filtered_peak_2595
chr1	235091190	235091634	445	16.54	3.45847	2.27711	1.22665	C7Y9LACXX_5_7966.sorted.filtered_peak_2596
chr1	235098461	235099490	1030	43.92	14.88059	3.68486	12.05895	C7Y9LACXX_5_7966.sorted.filtered_peak_2597
chr1	235106947	235107381	435	20.38	3.94250	2.28333	1.63872	C7Y9LACXX_5_7966.sorted.filtered_peak_2598
chr1	235114434	235115021	588	24.04	4.32437	2.26251	1.97553	C7Y9LACXX_5_7966.sorted.filtered_peak_2599
chr1	235116315	235116783	469	24.86	5.17034	2.48330	2.73361	C7Y9LACXX_5_7966.sorted.filtered_peak_2600
chr1	235147269	235148320	1052	66.68	22.70642	3.94031	19.62778	C7Y9LACXX_5_7966.sorted.filtered_peak_2601
chr1	235242302	235242926	625	14.17	4.72653	2.98183	2.33648	C7Y9LACXX_5_7966.sorted.filtered_peak_2602
chr1	235246974	235247487	514	19.06	5.31375	2.82711	2.88568	C7Y9LACXX_5_7966.sorted.filtered_peak_2603
chr1	235257173	235257518	346	21.29	9.07060	4.10433	6.41044	C7Y9LACXX_5_7966.sorted.filtered_peak_2604
chr1	235268311	235268865	555	22.89	6.34316	2.94247	3.82950	C7Y9LACXX_5_7966.sorted.filtered_peak_2605
chr1	235291594	235292528	935	44.36	17.05454	4.07368	14.17448	C7Y9LACXX_5_7966.sorted.filtered_peak_2606
chr1	235323889	235325047	1159	31.60	12.02465	3.90373	9.29743	C7Y9LACXX_5_7966.sorted.filtered_peak_2607
chr1	235416533	235416818	286	14.32	5.03539	3.11754	2.60744	C7Y9LACXX_5_7966.sorted.filtered_peak_2608
chr1	235438613	235438931	319	19.00	6.06286	3.13116	3.56658	C7Y9LACXX_5_7966.sorted.filtered_peak_2609
chr1	235460755	235461343	589	34.96	15.75994	4.73558	12.88511	C7Y9LACXX_5_7966.sorted.filtered_peak_2610
chr1	235468200	235468453	254	16.89	6.71972	3.64054	4.16308	C7Y9LACXX_5_7966.sorted.filtered_peak_2611
chr1	235491435	235492756	1322	94.28	33.72860	4.14868	30.33645	C7Y9LACXX_5_7966.sorted.filtered_peak_2612
chr1	235530461	235531070	610	25.97	10.76776	4.19699	8.03206	C7Y9LACXX_5_7966.sorted.filtered_peak_2613
chr1	235578582	235578961	380	15.73	4.81349	2.89199	2.40859	C7Y9LACXX_5_7966.sorted.filtered_peak_2614
chr1	235656084	235656656	573	14.62	4.65281	2.89316	2.28215	C7Y9LACXX_5_7966.sorted.filtered_peak_2615
chr1	235667170	235668677	1508	63.28	22.76113	3.84684	19.72270	C7Y9LACXX_5_7966.sorted.filtered_peak_2616
chr1	235731025	235731540	516	14.26	4.62559	2.92615	2.24464	C7Y9LACXX_5_7966.sorted.filtered_peak_2617
chr1	235805301	235806220	920	31.66	9.78638	3.41187	7.09358	C7Y9LACXX_5_7966.sorted.filtered_peak_2618
chr1	235812171	235812507	337	22.94	8.03177	3.53669	5.42052	C7Y9LACXX_5_7966.sorted.filtered_peak_2619
chr1	235857760	235858034	275	14.16	4.95274	3.08498	2.53800	C7Y9LACXX_5_7966.sorted.filtered_peak_2620
chr1	236029353	236031046	1694	51.46	13.29330	2.94871	10.55671	C7Y9LACXX_5_7966.sorted.filtered_peak_2621
chr1	236036341	236036746	406	29.39	8.81932	3.28728	6.16885	C7Y9LACXX_5_7966.sorted.filtered_peak_2622
chr1	236051326	236052003	678	22.72	6.63520	3.01568	4.13057	C7Y9LACXX_5_7966.sorted.filtered_peak_2623
chr1	236074028	236074311	284	15.52	5.68121	3.29255	3.21241	C7Y9LACXX_5_7966.sorted.filtered_peak_2624
chr1	236101902	236102396	495	17.87	5.60321	3.03584	3.14923	C7Y9LACXX_5_7966.sorted.filtered_peak_2625
chr1	236109710	236110031	322	13.10	3.68837	2.58074	1.42002	C7Y9LACXX_5_7966.sorted.filtered_peak_2626
chr1	236118081	236118530	450	17.65	5.54528	3.04353	3.08282	C7Y9LACXX_5_7966.sorted.filtered_peak_2627
chr1	236134957	236135610	654	25.20	10.65098	4.17420	7.95436	C7Y9LACXX_5_7966.sorted.filtered_peak_2628
chr1	236162143	236163122	980	26.68	8.82737	3.47883	6.17425	C7Y9LACXX_5_7966.sorted.filtered_peak_2629
chr1	236305760	236306180	421	18.76	4.34064	2.50434	1.98284	C7Y9LACXX_5_7966.sorted.filtered_peak_2630
chr1	236306610	236306956	347	18.67	4.53190	2.58095	2.15238	C7Y9LACXX_5_7966.sorted.filtered_peak_2631
chr1	236320009	236320392	384	21.44	6.92424	3.25548	4.37353	C7Y9LACXX_5_7966.sorted.filtered_peak_2632
chr1	236444432	236445866	1435	46.38	16.89491	3.66383	14.07119	C7Y9LACXX_5_7966.sorted.filtered_peak_2633
chr1	236558284	236558859	576	20.08	4.52418	2.48865	2.16521	C7Y9LACXX_5_7966.sorted.filtered_peak_2634
chr1	236579429	236579974	546	32.79	15.49659	4.93641	12.62045	C7Y9LACXX_5_7966.sorted.filtered_peak_2635
chr1	236679998	236680592	595	18.67	5.75628	3.03093	3.28601	C7Y9LACXX_5_7966.sorted.filtered_peak_2636
chr1	236687084	236688081	998	27.56	9.10186	3.47629	6.45060	C7Y9LACXX_5_7966.sorted.filtered_peak_2637
chr1	236697242	236697769	528	16.60	4.76625	2.79479	2.37853	C7Y9LACXX_5_7966.sorted.filtered_peak_2638
chr1	236767226	236768276	1051	33.32	12.43255	3.91905	9.67149	C7Y9LACXX_5_7966.sorted.filtered_peak_2639
chr1	236922615	236922918	304	14.40	4.79273	2.97958	2.40970	C7Y9LACXX_5_7966.sorted.filtered_peak_2640
chr1	236958144	236959359	1216	52.34	21.41390	4.35753	18.40820	C7Y9LACXX_5_7966.sorted.filtered_peak_2641
chr1	237433155	237433853	699	15.35	4.60498	2.81916	2.23221	C7Y9LACXX_5_7966.sorted.filtered_peak_2642
chr1	237574880	237575492	613	16.35	5.41457	3.08707	2.97319	C7Y9LACXX_5_7966.sorted.filtered_peak_2643
chr1	237670354	237670648	295	13.90	4.48681	2.88666	2.12905	C7Y9LACXX_5_7966.sorted.filtered_peak_2644
chr1	237963140	237963466	327	18.08	6.46092	3.37556	3.93994	C7Y9LACXX_5_7966.sorted.filtered_peak_2645
chr1	239750500	239750819	320	13.41	4.13301	2.76903	1.80073	C7Y9LACXX_5_7966.sorted.filtered_peak_2646
chr1	239881992	239883485	1494	27.24	6.46267	2.70328	3.96197	C7Y9LACXX_5_7966.sorted.filtered_peak_2647
chr1	239974712	239975102	391	16.35	4.13455	2.56050	1.80594	C7Y9LACXX_5_7966.sorted.filtered_peak_2648
chr1	240061420	240061691	272	16.18	4.74529	2.82869	2.34862	C7Y9LACXX_5_7966.sorted.filtered_peak_2649
chr1	240739566	240739883	318	15.04	5.53897	3.26437	3.08192	C7Y9LACXX_5_7966.sorted.filtered_peak_2650
chr1	241682602	241683430	829	38.38	15.76668	4.43140	12.87366	C7Y9LACXX_5_7966.sorted.filtered_peak_2651
chr1	241694636	241695230	595	27.80	10.40091	3.83827	7.70422	C7Y9LACXX_5_7966.sorted.filtered_peak_2652
chr1	241803199	241804019	821	37.42	12.80454	3.68716	10.03334	C7Y9LACXX_5_7966.sorted.filtered_peak_2653
chr1	242010985	242011827	843	50.06	23.86721	5.31802	20.76981	C7Y9LACXX_5_7966.sorted.filtered_peak_2654
chr1	242020412	242020661	250	13.66	4.16277	2.76320	1.82376	C7Y9LACXX_5_7966.sorted.filtered_peak_2655
chr1	242171293	242171665	373	12.71	3.86026	2.68649	1.57932	C7Y9LACXX_5_7966.sorted.filtered_peak_2656
chr1	242183200	242183453	254	13.23	4.36305	2.89701	1.99578	C7Y9LACXX_5_7966.sorted.filtered_peak_2657
chr1	243264934	243265352	419	18.65	8.08996	3.99903	5.47872	C7Y9LACXX_5_7966.sorted.filtered_peak_2658
chr1	243417937	243419631	1695	54.84	14.94818	3.23903	12.08720	C7Y9LACXX_5_7966.sorted.filtered_peak_2659
chr1	243450999	243451308	310	16.19	5.95395	3.35644	3.45960	C7Y9LACXX_5_7966.sorted.filtered_peak_2660
chr1	243507337	243507586	250	15.18	4.65178	2.86446	2.26416	C7Y9LACXX_5_7966.sorted.filtered_peak_2661
chr1	243585208	243585543	336	14.62	4.11795	2.66814	1.78746	C7Y9LACXX_5_7966.sorted.filtered_peak_2662
chr1	243751324	243751674	351	12.42	3.85166	2.71135	1.56349	C7Y9LACXX_5_7966.sorted.filtered_peak_2663
chr1	243759723	243760258	536	21.93	7.09778	3.22353	4.56764	C7Y9LACXX_5_7966.sorted.filtered_peak_2664
chr1	243912115	243912405	291	13.37	3.88921	2.65440	1.58933	C7Y9LACXX_5_7966.sorted.filtered_peak_2665
chr1	244013046	244014421	1376	37.66	9.46631	2.93704	6.82120	C7Y9LACXX_5_7966.sorted.filtered_peak_2666
chr1	244081176	244081492	317	15.87	4.57104	2.77518	2.19454	C7Y9LACXX_5_7966.sorted.filtered_peak_2667
chr1	244210996	244212034	1039	72.28	29.99615	4.69181	26.72925	C7Y9LACXX_5_7966.sorted.filtered_peak_2668
chr1	244237897	244238773	877	16.63	5.11083	2.92236	2.70031	C7Y9LACXX_5_7966.sorted.filtered_peak_2669
chr1	244462635	244463167	533	23.25	8.21533	3.54763	5.60531	C7Y9LACXX_5_7966.sorted.filtered_peak_2670
chr1	244482836	244483324	489	22.35	5.27881	2.62731	2.84261	C7Y9LACXX_5_7966.sorted.filtered_peak_2671
chr1	244486333	244486669	337	29.59	7.53256	2.89791	4.95904	C7Y9LACXX_5_7966.sorted.filtered_peak_2672
chr1	244488345	244488613	269	26.16	7.19924	3.02513	4.62661	C7Y9LACXX_5_7966.sorted.filtered_peak_2673
chr1	244600525	244600825	301	12.23	3.46281	2.53156	1.23682	C7Y9LACXX_5_7966.sorted.filtered_peak_2674
chr1	244613938	244614569	632	33.41	4.83503	2.12219	2.43472	C7Y9LACXX_5_7966.sorted.filtered_peak_2675
chr1	244614806	244615735	930	75.48	31.86142	4.74118	28.53245	C7Y9LACXX_5_7966.sorted.filtered_peak_2676
chr1	244624411	244625017	607	26.77	11.71984	4.38451	8.97425	C7Y9LACXX_5_7966.sorted.filtered_peak_2677
chr1	244815870	244816777	908	79.57	36.84604	5.29424	33.37743	C7Y9LACXX_5_7966.sorted.filtered_peak_2678
chr1	244894110	244894391	282	12.77	3.63932	2.57317	1.38573	C7Y9LACXX_5_7966.sorted.filtered_peak_2679
chr1	244997659	244999166	1508	66.92	22.92492	3.96610	19.85859	C7Y9LACXX_5_7966.sorted.filtered_peak_2680
chr1	245025839	245027078	1240	55.94	14.21304	3.00435	11.43674	C7Y9LACXX_5_7966.sorted.filtered_peak_2681
chr1	245027514	245028286	773	58.60	14.94994	3.14385	12.09358	C7Y9LACXX_5_7966.sorted.filtered_peak_2682
chr1	245133121	245134890	1770	50.10	15.93323	3.59546	13.06540	C7Y9LACXX_5_7966.sorted.filtered_peak_2683
chr1	245935151	245935620	470	13.48	4.06267	2.72610	1.74334	C7Y9LACXX_5_7966.sorted.filtered_peak_2684
chr1	246166491	246166821	331	14.48	4.36057	2.78660	2.01071	C7Y9LACXX_5_7966.sorted.filtered_peak_2685
chr1	246280454	246280968	515	12.24	3.40486	2.50086	1.18849	C7Y9LACXX_5_7966.sorted.filtered_peak_2686
chr1	246660660	246660909	250	13.00	3.78003	2.63008	1.49400	C7Y9LACXX_5_7966.sorted.filtered_peak_2687
chr1	246670235	246671002	768	32.07	10.68071	3.61108	7.95782	C7Y9LACXX_5_7966.sorted.filtered_peak_2688
chr1	246729384	246730332	949	59.47	25.09640	4.52154	21.98250	C7Y9LACXX_5_7966.sorted.filtered_peak_2689
chr1	246862440	246862769	330	15.86	5.50891	3.17625	3.05334	C7Y9LACXX_5_7966.sorted.filtered_peak_2690
chr1	246887417	246888115	699	22.07	9.24410	4.04105	6.58993	C7Y9LACXX_5_7966.sorted.filtered_peak_2691
chr1	247094807	247095772	966	53.67	24.05972	4.87363	20.95919	C7Y9LACXX_5_7966.sorted.filtered_peak_2692
chr1	247241544	247242233	690	18.64	6.68002	3.39883	4.15255	C7Y9LACXX_5_7966.sorted.filtered_peak_2693
chr1	247267282	247267920	639	24.10	10.60579	4.21503	7.93498	C7Y9LACXX_5_7966.sorted.filtered_peak_2694
chr1	247373568	247374450	883	34.66	13.19301	4.01369	10.39894	C7Y9LACXX_5_7966.sorted.filtered_peak_2695
chr1	247486197	247486446	250	13.44	3.81988	2.61744	1.54126	C7Y9LACXX_5_7966.sorted.filtered_peak_2696
chr1	247553400	247554094	695	23.24	8.35724	3.57907	5.74137	C7Y9LACXX_5_7966.sorted.filtered_peak_2697
chr1	247570488	247571009	522	19.58	5.41363	2.83955	2.96966	C7Y9LACXX_5_7966.sorted.filtered_peak_2698
chr1	247578924	247579594	671	15.99	4.95908	2.92232	2.55306	C7Y9LACXX_5_7966.sorted.filtered_peak_2699
chr1	248100329	248100591	263	16.67	5.89089	3.28037	3.39826	C7Y9LACXX_5_7966.sorted.filtered_peak_2700
chr1	249119924	249121120	1197	59.39	22.71848	4.45901	19.61681	C7Y9LACXX_5_7966.sorted.filtered_peak_2701
chr1	249132101	249133460	1360	43.45	14.50941	3.77288	11.65370	C7Y9LACXX_5_7966.sorted.filtered_peak_2702
chr1	249152615	249153603	989	57.52	20.13590	3.75087	17.18842	C7Y9LACXX_5_7966.sorted.filtered_peak_2703
chr1	249157352	249157623	272	34.28	6.77881	2.54248	4.22442	C7Y9LACXX_5_7966.sorted.filtered_peak_2704
chr1	249167605	249168738	1134	41.45	15.45967	4.11102	12.57977	C7Y9LACXX_5_7966.sorted.filtered_peak_2705
chr1	249200054	249201123	1070	52.17	21.26822	4.67437	18.21205	C7Y9LACXX_5_7966.sorted.filtered_peak_2706
chr1	249219061	249219341	281	17.64	7.30057	3.79344	4.72197	C7Y9LACXX_5_7966.sorted.filtered_peak_2707
chr10	173834	174153	320	14.42	4.89941	3.01864	2.51402	C7Y9LACXX_5_7966.sorted.filtered_peak_2708
chr10	180476	182287	1812	21.45	5.00085	2.57679	2.59529	C7Y9LACXX_5_7966.sorted.filtered_peak_2709
chr10	369849	370386	538	14.87	5.10021	3.06846	2.69725	C7Y9LACXX_5_7966.sorted.filtered_peak_2710
chr10	379512	379967	456	17.11	5.99203	3.27991	3.49518	C7Y9LACXX_5_7966.sorted.filtered_peak_2711
chr10	427763	428113	351	13.58	4.22904	2.79279	1.89899	C7Y9LACXX_5_7966.sorted.filtered_peak_2712
chr10	496804	497443	640	19.07	7.82460	3.82724	5.23168	C7Y9LACXX_5_7966.sorted.filtered_peak_2713
chr10	977469	978153	685	59.21	26.97569	5.09047	23.78723	C7Y9LACXX_5_7966.sorted.filtered_peak_2714
chr10	1033773	1034888	1116	27.86	10.72840	3.74979	8.07691	C7Y9LACXX_5_7966.sorted.filtered_peak_2715
chr10	1089603	1089866	264	21.34	4.87871	2.56121	2.46470	C7Y9LACXX_5_7966.sorted.filtered_peak_2716
chr10	1094299	1095509	1211	75.37	29.37826	4.43150	26.12374	C7Y9LACXX_5_7966.sorted.filtered_peak_2717
chr10	1102078	1103075	998	35.61	11.32695	3.43235	8.61311	C7Y9LACXX_5_7966.sorted.filtered_peak_2718
chr10	1109106	1109495	390	15.89	4.44680	2.72209	2.08019	C7Y9LACXX_5_7966.sorted.filtered_peak_2719
chr10	1155806	1156548	743	27.30	10.07111	3.80721	7.37838	C7Y9LACXX_5_7966.sorted.filtered_peak_2720
chr10	1282498	1282747	250	12.26	3.47709	2.53560	1.24988	C7Y9LACXX_5_7966.sorted.filtered_peak_2721
chr10	2887439	2887688	250	12.78	4.04112	2.77735	1.72380	C7Y9LACXX_5_7966.sorted.filtered_peak_2722
chr10	3015436	3015722	287	12.88	4.15806	2.82430	1.81736	C7Y9LACXX_5_7966.sorted.filtered_peak_2723
chr10	3110423	3110958	536	22.38	5.28545	2.63616	2.84027	C7Y9LACXX_5_7966.sorted.filtered_peak_2724
chr10	3137579	3138191	613	20.51	5.89458	2.96002	3.40613	C7Y9LACXX_5_7966.sorted.filtered_peak_2725
chr10	3214610	3215709	1100	67.70	28.81939	4.70796	25.59938	C7Y9LACXX_5_7966.sorted.filtered_peak_2726
chr10	3239726	3240285	560	24.71	7.45221	3.16873	4.88126	C7Y9LACXX_5_7966.sorted.filtered_peak_2727
chr10	3269945	3270333	389	19.60	7.30583	3.56078	4.73927	C7Y9LACXX_5_7966.sorted.filtered_peak_2728
chr10	3510436	3510777	342	15.22	3.37525	2.30848	1.16258	C7Y9LACXX_5_7966.sorted.filtered_peak_2729
chr10	3710611	3711444	834	21.26	6.85502	3.19428	4.33596	C7Y9LACXX_5_7966.sorted.filtered_peak_2730
chr10	3782300	3783061	762	18.83	5.54310	2.94309	3.08668	C7Y9LACXX_5_7966.sorted.filtered_peak_2731
chr10	3799749	3800713	965	26.94	8.12589	3.23934	5.50986	C7Y9LACXX_5_7966.sorted.filtered_peak_2732
chr10	3807081	3807645	565	18.72	4.76670	2.64334	2.39075	C7Y9LACXX_5_7966.sorted.filtered_peak_2733
chr10	3819184	3819566	383	25.16	4.71668	2.33226	2.33512	C7Y9LACXX_5_7966.sorted.filtered_peak_2734
chr10	3827284	3828234	951	83.71	28.14606	3.84967	24.95248	C7Y9LACXX_5_7966.sorted.filtered_peak_2735
chr10	3846609	3846959	351	31.74	5.02937	2.21188	2.60478	C7Y9LACXX_5_7966.sorted.filtered_peak_2736
chr10	3847345	3847837	493	45.91	11.63669	3.05494	8.89414	C7Y9LACXX_5_7966.sorted.filtered_peak_2737
chr10	3852437	3852938	502	33.68	6.17098	2.41940	3.66208	C7Y9LACXX_5_7966.sorted.filtered_peak_2738
chr10	3870809	3871528	720	17.00	4.68757	2.73934	2.30341	C7Y9LACXX_5_7966.sorted.filtered_peak_2739
chr10	3894568	3895046	479	26.67	8.74566	3.43900	6.11097	C7Y9LACXX_5_7966.sorted.filtered_peak_2740
chr10	3916001	3916496	496	19.47	4.44354	2.49278	2.09026	C7Y9LACXX_5_7966.sorted.filtered_peak_2741
chr10	3930056	3930451	396	15.89	3.99567	2.52868	1.68935	C7Y9LACXX_5_7966.sorted.filtered_peak_2742
chr10	3934637	3934886	250	19.11	5.47270	2.90673	3.01192	C7Y9LACXX_5_7966.sorted.filtered_peak_2743
chr10	3935097	3935485	389	14.91	3.61325	2.42488	1.36412	C7Y9LACXX_5_7966.sorted.filtered_peak_2744
chr10	3944443	3945013	571	17.93	4.94959	2.78606	2.53048	C7Y9LACXX_5_7966.sorted.filtered_peak_2745
chr10	3977316	3977804	489	20.39	6.44194	3.16676	3.91915	C7Y9LACXX_5_7966.sorted.filtered_peak_2746
chr10	3988032	3988409	378	20.43	6.10493	3.03837	3.60473	C7Y9LACXX_5_7966.sorted.filtered_peak_2747
chr10	3991102	3991422	321	20.14	6.79376	3.33231	4.24292	C7Y9LACXX_5_7966.sorted.filtered_peak_2748
chr10	4003324	4003590	267	21.31	8.62825	3.96462	5.96858	C7Y9LACXX_5_7966.sorted.filtered_peak_2749
chr10	4014845	4015366	522	18.03	4.68356	2.66812	2.30082	C7Y9LACXX_5_7966.sorted.filtered_peak_2750
chr10	4022748	4023166	419	21.35	7.11129	3.30911	4.56906	C7Y9LACXX_5_7966.sorted.filtered_peak_2751
chr10	4077107	4077685	579	14.21	3.99047	2.63859	1.68233	C7Y9LACXX_5_7966.sorted.filtered_peak_2752
chr10	4101934	4102347	414	21.13	7.59102	3.51443	5.01128	C7Y9LACXX_5_7966.sorted.filtered_peak_2753
chr10	4117285	4117652	368	14.07	3.81723	2.56787	1.53343	C7Y9LACXX_5_7966.sorted.filtered_peak_2754
chr10	4173643	4174324	682	24.57	6.58997	2.88955	4.08795	C7Y9LACXX_5_7966.sorted.filtered_peak_2755
chr10	4205440	4205768	329	12.66	3.98812	2.76049	1.67843	C7Y9LACXX_5_7966.sorted.filtered_peak_2756
chr10	4276936	4277245	310	14.06	4.36768	2.82431	2.01000	C7Y9LACXX_5_7966.sorted.filtered_peak_2757
chr10	4328723	4328972	250	13.10	3.80247	2.63365	1.51358	C7Y9LACXX_5_7966.sorted.filtered_peak_2758
chr10	4867988	4868955	968	23.05	7.58403	3.32921	5.01774	C7Y9LACXX_5_7966.sorted.filtered_peak_2759
chr10	4891862	4892391	530	17.11	5.19748	2.93822	2.76562	C7Y9LACXX_5_7966.sorted.filtered_peak_2760
chr10	5136536	5136956	421	17.31	4.72754	2.73632	2.33536	C7Y9LACXX_5_7966.sorted.filtered_peak_2761
chr10	5333731	5334531	801	25.75	8.20541	3.26108	5.64288	C7Y9LACXX_5_7966.sorted.filtered_peak_2762
chr10	5339355	5339776	422	31.33	13.14590	4.42058	10.32786	C7Y9LACXX_5_7966.sorted.filtered_peak_2763
chr10	5454339	5454658	320	19.85	6.99139	3.41452	4.43983	C7Y9LACXX_5_7966.sorted.filtered_peak_2764
chr10	5476316	5476633	318	14.22	3.82622	2.55957	1.54541	C7Y9LACXX_5_7966.sorted.filtered_peak_2765
chr10	5489581	5489848	268	17.22	3.74476	2.35510	1.47259	C7Y9LACXX_5_7966.sorted.filtered_peak_2766
chr10	5665113	5665619	507	20.25	6.90455	3.38247	4.33539	C7Y9LACXX_5_7966.sorted.filtered_peak_2767
chr10	5708460	5708709	250	17.35	5.82705	3.18025	3.34529	C7Y9LACXX_5_7966.sorted.filtered_peak_2768
chr10	5726293	5727717	1425	48.73	15.65851	3.56158	12.80265	C7Y9LACXX_5_7966.sorted.filtered_peak_2769
chr10	5855148	5855957	810	62.35	22.90164	4.18124	19.81634	C7Y9LACXX_5_7966.sorted.filtered_peak_2770
chr10	5931539	5932422	884	75.06	35.47366	5.33749	32.03016	C7Y9LACXX_5_7966.sorted.filtered_peak_2771
chr10	6017908	6018677	770	23.31	5.43039	2.61992	2.99234	C7Y9LACXX_5_7966.sorted.filtered_peak_2772
chr10	6019369	6020137	769	23.39	5.82346	2.74279	3.34806	C7Y9LACXX_5_7966.sorted.filtered_peak_2773
chr10	6056264	6056694	431	17.17	5.41772	3.01299	2.98154	C7Y9LACXX_5_7966.sorted.filtered_peak_2774
chr10	6080088	6080758	671	22.69	6.39286	2.99183	3.86256	C7Y9LACXX_5_7966.sorted.filtered_peak_2775
chr10	6092722	6093407	686	67.60	21.74178	3.85361	18.66944	C7Y9LACXX_5_7966.sorted.filtered_peak_2776
chr10	6094405	6094943	539	39.81	6.53455	2.32267	3.99999	C7Y9LACXX_5_7966.sorted.filtered_peak_2777
chr10	6103863	6104639	777	26.97	5.91015	2.57817	3.44577	C7Y9LACXX_5_7966.sorted.filtered_peak_2778
chr10	6107852	6108124	273	29.01	6.47464	2.67177	3.94064	C7Y9LACXX_5_7966.sorted.filtered_peak_2779
chr10	6114671	6114950	280	22.51	5.30347	2.63881	2.85405	C7Y9LACXX_5_7966.sorted.filtered_peak_2780
chr10	6125665	6126050	386	26.81	6.45389	2.75544	3.93501	C7Y9LACXX_5_7966.sorted.filtered_peak_2781
chr10	6130617	6131309	693	61.60	25.04864	4.62707	21.90334	C7Y9LACXX_5_7966.sorted.filtered_peak_2782
chr10	6178359	6178608	250	16.99	3.83313	2.40244	1.54384	C7Y9LACXX_5_7966.sorted.filtered_peak_2783
chr10	6186613	6187149	537	37.89	12.09858	3.57210	9.32495	C7Y9LACXX_5_7966.sorted.filtered_peak_2784
chr10	6193241	6193656	416	18.15	5.94854	3.15101	3.46557	C7Y9LACXX_5_7966.sorted.filtered_peak_2785
chr10	6205287	6206140	854	51.38	23.81188	5.11591	20.70730	C7Y9LACXX_5_7966.sorted.filtered_peak_2786
chr10	6215051	6215503	453	17.29	4.59161	2.68174	2.21492	C7Y9LACXX_5_7966.sorted.filtered_peak_2787
chr10	6243582	6244027	446	33.29	5.87266	2.35840	3.38694	C7Y9LACXX_5_7966.sorted.filtered_peak_2788
chr10	6244263	6245595	1333	40.66	9.64149	2.86263	6.98191	C7Y9LACXX_5_7966.sorted.filtered_peak_2789
chr10	6281332	6281598	267	18.01	6.03723	3.21153	3.53939	C7Y9LACXX_5_7966.sorted.filtered_peak_2790
chr10	6312128	6312813	686	34.83	13.09927	3.95731	10.32130	C7Y9LACXX_5_7966.sorted.filtered_peak_2791
chr10	6317192	6317588	397	29.36	9.19977	3.37143	6.54918	C7Y9LACXX_5_7966.sorted.filtered_peak_2792
chr10	6342112	6342596	485	17.76	5.61450	3.05097	3.15742	C7Y9LACXX_5_7966.sorted.filtered_peak_2793
chr10	6389581	6390601	1021	28.64	9.26978	3.39947	6.62997	C7Y9LACXX_5_7966.sorted.filtered_peak_2794
chr10	6443768	6444025	258	16.78	5.86174	3.26252	3.36937	C7Y9LACXX_5_7966.sorted.filtered_peak_2795
chr10	6452063	6452602	540	16.86	6.11417	3.31447	3.63375	C7Y9LACXX_5_7966.sorted.filtered_peak_2796
chr10	6515377	6516323	947	27.66	10.07399	3.80814	7.36216	C7Y9LACXX_5_7966.sorted.filtered_peak_2797
chr10	6535517	6535766	250	18.56	4.48722	2.56817	2.11335	C7Y9LACXX_5_7966.sorted.filtered_peak_2798
chr10	6540663	6541148	486	24.99	7.70359	3.24391	5.11133	C7Y9LACXX_5_7966.sorted.filtered_peak_2799
chr10	6549221	6549597	377	13.80	4.23499	2.77444	1.90166	C7Y9LACXX_5_7966.sorted.filtered_peak_2800
chr10	6572168	6572791	624	29.67	10.49099	3.67526	7.80890	C7Y9LACXX_5_7966.sorted.filtered_peak_2801
chr10	6585011	6586182	1172	33.71	11.77285	3.81027	9.00009	C7Y9LACXX_5_7966.sorted.filtered_peak_2802
chr10	6600109	6600941	833	40.39	15.81614	4.23408	12.94884	C7Y9LACXX_5_7966.sorted.filtered_peak_2803
chr10	6620250	6620642	393	25.37	4.10709	2.15704	1.78274	C7Y9LACXX_5_7966.sorted.filtered_peak_2804
chr10	6621857	6622765	909	25.22	3.91740	2.10414	1.62688	C7Y9LACXX_5_7966.sorted.filtered_peak_2805
chr10	6633960	6634430	471	21.06	6.45108	3.08426	3.95467	C7Y9LACXX_5_7966.sorted.filtered_peak_2806
chr10	6689906	6690194	289	17.95	5.89568	3.15995	3.40654	C7Y9LACXX_5_7966.sorted.filtered_peak_2807
chr10	6707903	6708152	250	18.58	7.04835	3.57511	4.48839	C7Y9LACXX_5_7966.sorted.filtered_peak_2808
chr10	6962001	6962389	389	22.35	7.90933	3.55237	5.29558	C7Y9LACXX_5_7966.sorted.filtered_peak_2809
chr10	6969455	6970335	881	29.11	9.28948	3.41210	6.62281	C7Y9LACXX_5_7966.sorted.filtered_peak_2810
chr10	7000713	7000962	250	17.86	5.06357	2.84146	2.63093	C7Y9LACXX_5_7966.sorted.filtered_peak_2811
chr10	7015921	7016249	329	17.02	5.13198	2.90333	2.72234	C7Y9LACXX_5_7966.sorted.filtered_peak_2812
chr10	7088175	7088952	778	22.34	7.81262	3.46233	5.22966	C7Y9LACXX_5_7966.sorted.filtered_peak_2813
chr10	7234745	7235280	536	14.29	3.58073	2.44992	1.33843	C7Y9LACXX_5_7966.sorted.filtered_peak_2814
chr10	7285928	7286348	421	15.65	4.87038	2.92140	2.46237	C7Y9LACXX_5_7966.sorted.filtered_peak_2815
chr10	7311178	7311991	814	21.44	8.52271	3.78658	5.92314	C7Y9LACXX_5_7966.sorted.filtered_peak_2816
chr10	7452758	7453325	568	33.77	9.04265	3.05775	6.40300	C7Y9LACXX_5_7966.sorted.filtered_peak_2817
chr10	7526372	7526837	466	40.53	14.94493	4.06971	12.07891	C7Y9LACXX_5_7966.sorted.filtered_peak_2818
chr10	7550262	7550849	588	16.67	4.80523	2.80744	2.41129	C7Y9LACXX_5_7966.sorted.filtered_peak_2819
chr10	7567413	7567793	381	17.33	4.97871	2.83670	2.55988	C7Y9LACXX_5_7966.sorted.filtered_peak_2820
chr10	7729084	7729610	527	14.36	5.04533	3.10941	2.62899	C7Y9LACXX_5_7966.sorted.filtered_peak_2821
chr10	7829525	7830541	1017	47.80	18.11628	4.18947	15.17318	C7Y9LACXX_5_7966.sorted.filtered_peak_2822
chr10	7860173	7860849	677	34.06	13.96087	4.25086	11.15913	C7Y9LACXX_5_7966.sorted.filtered_peak_2823
chr10	8095294	8096747	1454	40.96	7.12971	2.37893	4.58501	C7Y9LACXX_5_7966.sorted.filtered_peak_2824
chr10	8130570	8130842	273	17.74	6.53484	3.45304	4.00128	C7Y9LACXX_5_7966.sorted.filtered_peak_2825
chr10	8225005	8225721	717	17.58	5.89821	3.19524	3.40780	C7Y9LACXX_5_7966.sorted.filtered_peak_2826
chr10	8280825	8281566	742	25.01	8.18459	3.32149	5.60960	C7Y9LACXX_5_7966.sorted.filtered_peak_2827
chr10	8287316	8287586	271	17.56	4.52990	2.64067	2.15722	C7Y9LACXX_5_7966.sorted.filtered_peak_2828
chr10	8373801	8374787	987	53.88	24.22823	4.79368	21.16395	C7Y9LACXX_5_7966.sorted.filtered_peak_2829
chr10	8392100	8392766	667	16.32	3.85249	2.44084	1.57026	C7Y9LACXX_5_7966.sorted.filtered_peak_2830
chr10	8402268	8402792	525	33.46	13.22239	4.22338	10.40789	C7Y9LACXX_5_7966.sorted.filtered_peak_2831
chr10	8444509	8444882	374	25.42	5.45756	2.54751	2.99453	C7Y9LACXX_5_7966.sorted.filtered_peak_2832
chr10	8446437	8447085	649	34.05	10.51690	3.35842	7.83574	C7Y9LACXX_5_7966.sorted.filtered_peak_2833
chr10	8458120	8458726	607	34.59	13.69582	4.28215	10.85369	C7Y9LACXX_5_7966.sorted.filtered_peak_2834
chr10	8480468	8481031	564	17.75	6.14424	3.26208	3.65454	C7Y9LACXX_5_7966.sorted.filtered_peak_2835
chr10	8842360	8842609	250	12.60	3.82168	2.68262	1.53658	C7Y9LACXX_5_7966.sorted.filtered_peak_2836
chr10	9336840	9337089	250	13.67	3.92623	2.65185	1.62805	C7Y9LACXX_5_7966.sorted.filtered_peak_2837
chr10	11187264	11187782	519	29.69	7.60723	2.92205	5.01891	C7Y9LACXX_5_7966.sorted.filtered_peak_2838
chr10	11191482	11192336	855	25.37	4.66217	2.30791	2.28454	C7Y9LACXX_5_7966.sorted.filtered_peak_2839
chr10	11204974	11205609	636	54.61	14.77503	3.25226	11.92700	C7Y9LACXX_5_7966.sorted.filtered_peak_2840
chr10	11206730	11207349	620	36.48	4.62269	2.01031	2.24589	C7Y9LACXX_5_7966.sorted.filtered_peak_2841
chr10	11220394	11221111	718	41.84	8.89947	2.69570	6.25815	C7Y9LACXX_5_7966.sorted.filtered_peak_2842
chr10	11251192	11251557	366	19.99	4.62073	2.52636	2.25003	C7Y9LACXX_5_7966.sorted.filtered_peak_2843
chr10	11267906	11268534	629	16.25	3.72599	2.39833	1.45858	C7Y9LACXX_5_7966.sorted.filtered_peak_2844
chr10	11312543	11312890	348	18.28	5.62140	3.01385	3.16024	C7Y9LACXX_5_7966.sorted.filtered_peak_2845
chr10	11445129	11445513	385	25.39	9.66177	3.88038	6.97046	C7Y9LACXX_5_7966.sorted.filtered_peak_2846
chr10	11450103	11450398	296	13.44	3.79580	2.60402	1.51786	C7Y9LACXX_5_7966.sorted.filtered_peak_2847
chr10	11653667	11653930	264	17.15	4.33276	2.58957	1.98092	C7Y9LACXX_5_7966.sorted.filtered_peak_2848
chr10	11727097	11727515	419	17.94	5.22913	2.89306	2.79107	C7Y9LACXX_5_7966.sorted.filtered_peak_2849
chr10	11905556	11906184	629	22.73	8.53729	3.69257	5.92514	C7Y9LACXX_5_7966.sorted.filtered_peak_2850
chr10	12084568	12085542	975	65.87	27.81207	4.76421	24.61572	C7Y9LACXX_5_7966.sorted.filtered_peak_2851
chr10	12110552	12111319	768	54.33	28.68855	5.74962	25.46774	C7Y9LACXX_5_7966.sorted.filtered_peak_2852
chr10	12154646	12155026	381	12.99	4.22752	2.84833	1.87830	C7Y9LACXX_5_7966.sorted.filtered_peak_2853
chr10	12164785	12165098	314	18.54	5.74885	3.05272	3.26974	C7Y9LACXX_5_7966.sorted.filtered_peak_2854
chr10	12171158	12172493	1336	40.38	15.96792	4.04708	13.14816	C7Y9LACXX_5_7966.sorted.filtered_peak_2855
chr10	12223324	12223929	606	26.70	10.79322	4.07996	8.08245	C7Y9LACXX_5_7966.sorted.filtered_peak_2856
chr10	12237315	12238558	1244	33.33	11.33028	3.56493	8.63899	C7Y9LACXX_5_7966.sorted.filtered_peak_2857
chr10	12306258	12306730	473	20.46	7.49446	3.56703	4.90696	C7Y9LACXX_5_7966.sorted.filtered_peak_2858
chr10	12390830	12391924	1095	45.88	14.03505	3.52796	11.20280	C7Y9LACXX_5_7966.sorted.filtered_peak_2859
chr10	12407979	12408331	353	21.26	10.00761	4.49444	7.30701	C7Y9LACXX_5_7966.sorted.filtered_peak_2860
chr10	12461449	12461746	298	16.79	5.92442	3.28343	3.42907	C7Y9LACXX_5_7966.sorted.filtered_peak_2861
chr10	12490494	12491317	824	46.11	19.50686	4.50311	16.54941	C7Y9LACXX_5_7966.sorted.filtered_peak_2862
chr10	12555942	12556721	780	15.80	5.26959	3.06949	2.84521	C7Y9LACXX_5_7966.sorted.filtered_peak_2863
chr10	12630066	12630748	683	20.82	5.91091	2.92144	3.43821	C7Y9LACXX_5_7966.sorted.filtered_peak_2864
chr10	12636365	12636955	591	24.28	7.93400	3.33918	5.34734	C7Y9LACXX_5_7966.sorted.filtered_peak_2865
chr10	12647676	12648258	583	15.35	4.45784	2.75870	2.09838	C7Y9LACXX_5_7966.sorted.filtered_peak_2866
chr10	12671134	12671383	250	13.28	4.08907	2.75583	1.76841	C7Y9LACXX_5_7966.sorted.filtered_peak_2867
chr10	12753057	12753400	344	22.18	7.01390	3.22998	4.45778	C7Y9LACXX_5_7966.sorted.filtered_peak_2868
chr10	13141132	13142831	1700	30.91	7.42367	2.81303	4.84460	C7Y9LACXX_5_7966.sorted.filtered_peak_2869
chr10	13158444	13158895	452	14.29	4.38577	2.81291	2.02756	C7Y9LACXX_5_7966.sorted.filtered_peak_2870
chr10	13203178	13203890	713	46.77	22.64405	5.32865	19.56856	C7Y9LACXX_5_7966.sorted.filtered_peak_2871
chr10	13330176	13330668	493	14.38	4.76744	2.98381	2.37112	C7Y9LACXX_5_7966.sorted.filtered_peak_2872
chr10	13341530	13342256	727	33.49	8.09076	2.82543	5.51261	C7Y9LACXX_5_7966.sorted.filtered_peak_2873
chr10	13343934	13344604	671	64.54	29.12433	5.33506	25.85025	C7Y9LACXX_5_7966.sorted.filtered_peak_2874
chr10	13389639	13390888	1250	40.08	10.68573	3.15283	7.95783	C7Y9LACXX_5_7966.sorted.filtered_peak_2875
chr10	13628573	13629275	703	28.42	12.89733	4.58370	10.11030	C7Y9LACXX_5_7966.sorted.filtered_peak_2876
chr10	13701965	13702330	366	16.15	4.71422	2.82021	2.31663	C7Y9LACXX_5_7966.sorted.filtered_peak_2877
chr10	13828943	13829348	406	38.44	18.82726	5.35683	15.83274	C7Y9LACXX_5_7966.sorted.filtered_peak_2878
chr10	14051181	14052062	882	28.64	9.31447	3.49883	6.63356	C7Y9LACXX_5_7966.sorted.filtered_peak_2879
chr10	14226852	14227732	881	34.14	11.75016	3.76237	8.98467	C7Y9LACXX_5_7966.sorted.filtered_peak_2880
chr10	14540991	14541240	250	15.68	4.73512	2.85200	2.34625	C7Y9LACXX_5_7966.sorted.filtered_peak_2881
chr10	14549146	14549462	317	13.12	3.79738	2.62484	1.51594	C7Y9LACXX_5_7966.sorted.filtered_peak_2882
chr10	14570526	14570872	347	17.77	5.26803	2.91093	2.83557	C7Y9LACXX_5_7966.sorted.filtered_peak_2883
chr10	14585236	14585579	344	15.39	3.58293	2.38788	1.33486	C7Y9LACXX_5_7966.sorted.filtered_peak_2884
chr10	14598484	14598805	322	20.40	3.65257	2.18623	1.39417	C7Y9LACXX_5_7966.sorted.filtered_peak_2885
chr10	14606257	14606564	308	20.28	3.92239	2.27699	1.62979	C7Y9LACXX_5_7966.sorted.filtered_peak_2886
chr10	14611792	14612041	250	21.82	4.60419	2.44240	2.22092	C7Y9LACXX_5_7966.sorted.filtered_peak_2887
chr10	14613883	14614454	572	30.29	10.70526	3.71076	7.99615	C7Y9LACXX_5_7966.sorted.filtered_peak_2888
chr10	14625291	14625555	265	21.59	4.65508	2.46806	2.26976	C7Y9LACXX_5_7966.sorted.filtered_peak_2889
chr10	14630036	14630585	550	27.48	6.66410	2.79745	4.11736	C7Y9LACXX_5_7966.sorted.filtered_peak_2890
chr10	14644049	14644347	299	24.00	3.68437	2.07572	1.41793	C7Y9LACXX_5_7966.sorted.filtered_peak_2891
chr10	14646153	14646704	552	39.84	11.57638	3.36870	8.81043	C7Y9LACXX_5_7966.sorted.filtered_peak_2892
chr10	14690089	14690905	817	22.65	6.94250	3.15324	4.40283	C7Y9LACXX_5_7966.sorted.filtered_peak_2893
chr10	14701632	14702095	464	29.22	10.35193	3.72379	7.64551	C7Y9LACXX_5_7966.sorted.filtered_peak_2894
chr10	14879646	14880529	884	66.81	31.07475	5.17416	27.77306	C7Y9LACXX_5_7966.sorted.filtered_peak_2895
chr10	14920185	14921328	1144	48.54	16.54989	3.72953	13.67843	C7Y9LACXX_5_7966.sorted.filtered_peak_2896
chr10	14931603	14931852	250	14.86	4.25264	2.71146	1.90434	C7Y9LACXX_5_7966.sorted.filtered_peak_2897
chr10	14995707	14996590	884	48.95	17.82419	4.06586	14.88387	C7Y9LACXX_5_7966.sorted.filtered_peak_2898
chr10	15001126	15002203	1078	50.51	20.72434	4.45390	17.72858	C7Y9LACXX_5_7966.sorted.filtered_peak_2899
chr10	15085694	15086101	408	15.48	4.91900	2.95992	2.50678	C7Y9LACXX_5_7966.sorted.filtered_peak_2900
chr10	15130485	15131017	533	23.63	8.13264	3.45753	5.53278	C7Y9LACXX_5_7966.sorted.filtered_peak_2901
chr10	15138763	15139866	1104	59.02	23.86367	4.39366	20.78488	C7Y9LACXX_5_7966.sorted.filtered_peak_2902
chr10	15148479	15148728	250	15.44	4.53860	2.79210	2.16253	C7Y9LACXX_5_7966.sorted.filtered_peak_2903
chr10	15165750	15166141	392	15.45	4.54268	2.79033	2.17121	C7Y9LACXX_5_7966.sorted.filtered_peak_2904
chr10	15210338	15212251	1914	49.43	14.60117	3.31050	11.78795	C7Y9LACXX_5_7966.sorted.filtered_peak_2905
chr10	15250428	15250677	250	19.59	4.84677	2.64005	2.44314	C7Y9LACXX_5_7966.sorted.filtered_peak_2906
chr10	15250847	15251246	400	29.66	10.86777	3.85472	8.13771	C7Y9LACXX_5_7966.sorted.filtered_peak_2907
chr10	15837142	15837526	385	17.49	3.73795	2.34175	1.46591	C7Y9LACXX_5_7966.sorted.filtered_peak_2908
chr10	15901817	15902739	923	27.06	8.33038	3.31081	5.69387	C7Y9LACXX_5_7966.sorted.filtered_peak_2909
chr10	16237085	16237483	399	14.81	5.35723	3.21858	2.90409	C7Y9LACXX_5_7966.sorted.filtered_peak_2910
chr10	16478432	16479503	1072	35.15	12.24282	3.70694	9.49057	C7Y9LACXX_5_7966.sorted.filtered_peak_2911
chr10	16551270	16551614	345	12.47	3.54920	2.55458	1.30846	C7Y9LACXX_5_7966.sorted.filtered_peak_2912
chr10	16819477	16819755	279	14.03	4.03075	2.67182	1.71795	C7Y9LACXX_5_7966.sorted.filtered_peak_2913
chr10	16829476	16829752	277	19.18	7.18253	3.58472	4.60659	C7Y9LACXX_5_7966.sorted.filtered_peak_2914
chr10	16859154	16859974	821	97.83	50.67391	6.21858	46.77864	C7Y9LACXX_5_7966.sorted.filtered_peak_2915
chr10	16933483	16933803	321	14.39	4.38551	2.80874	2.02902	C7Y9LACXX_5_7966.sorted.filtered_peak_2916
chr10	17045109	17045474	366	28.89	10.41625	3.79623	7.69774	C7Y9LACXX_5_7966.sorted.filtered_peak_2917
chr10	17065418	17066100	683	25.66	6.19652	2.71516	3.71551	C7Y9LACXX_5_7966.sorted.filtered_peak_2918
chr10	17067705	17068104	400	23.63	4.00415	2.17960	1.70053	C7Y9LACXX_5_7966.sorted.filtered_peak_2919
chr10	17068801	17069133	333	27.75	5.82511	2.54487	3.34072	C7Y9LACXX_5_7966.sorted.filtered_peak_2920
chr10	17071365	17071924	560	21.75	4.60950	2.43603	2.24337	C7Y9LACXX_5_7966.sorted.filtered_peak_2921
chr10	17242988	17243877	890	32.26	11.24003	3.71258	8.50372	C7Y9LACXX_5_7966.sorted.filtered_peak_2922
chr10	17248203	17248647	445	21.01	5.49145	2.75959	3.04912	C7Y9LACXX_5_7966.sorted.filtered_peak_2923
chr10	17258209	17258694	486	21.30	7.61760	3.50948	5.03551	C7Y9LACXX_5_7966.sorted.filtered_peak_2924
chr10	17270008	17271357	1350	47.03	8.02746	2.38016	5.44141	C7Y9LACXX_5_7966.sorted.filtered_peak_2925
chr10	17271530	17272863	1334	51.30	9.60941	2.56492	6.92346	C7Y9LACXX_5_7966.sorted.filtered_peak_2926
chr10	17470478	17471113	636	27.48	7.66390	3.06020	5.07448	C7Y9LACXX_5_7966.sorted.filtered_peak_2927
chr10	17486002	17486812	811	14.48	4.13271	2.68413	1.80466	C7Y9LACXX_5_7966.sorted.filtered_peak_2928
chr10	17496533	17496846	314	18.73	4.40535	2.52425	2.05021	C7Y9LACXX_5_7966.sorted.filtered_peak_2929
chr10	17551227	17551521	295	22.60	5.19934	2.59227	2.76614	C7Y9LACXX_5_7966.sorted.filtered_peak_2930
chr10	17553370	17553669	300	20.09	4.09156	2.34647	1.77047	C7Y9LACXX_5_7966.sorted.filtered_peak_2931
chr10	17649479	17649863	385	16.73	6.08691	3.34254	3.59085	C7Y9LACXX_5_7966.sorted.filtered_peak_2932
chr10	17659027	17659899	873	18.91	5.40848	2.88464	2.96296	C7Y9LACXX_5_7966.sorted.filtered_peak_2933
chr10	17685602	17686586	985	41.39	14.40509	3.78256	11.59145	C7Y9LACXX_5_7966.sorted.filtered_peak_2934
chr10	17690600	17690970	371	23.52	3.91784	2.15912	1.62218	C7Y9LACXX_5_7966.sorted.filtered_peak_2935
chr10	17697401	17697873	473	16.33	5.49538	3.13789	3.03584	C7Y9LACXX_5_7966.sorted.filtered_peak_2936
chr10	17711499	17711748	250	15.78	4.60107	2.79777	2.21478	C7Y9LACXX_5_7966.sorted.filtered_peak_2937
chr10	18940198	18940877	680	51.81	20.53621	4.37996	17.53481	C7Y9LACXX_5_7966.sorted.filtered_peak_2938
chr10	18947774	18949143	1370	46.24	16.00354	3.74752	13.15692	C7Y9LACXX_5_7966.sorted.filtered_peak_2939
chr10	21784511	21784954	444	19.00	4.78072	2.65455	2.37541	C7Y9LACXX_5_7966.sorted.filtered_peak_2940
chr10	21814559	21815203	645	21.45	4.55418	2.43737	2.18327	C7Y9LACXX_5_7966.sorted.filtered_peak_2941
chr10	21815428	21815819	392	19.57	3.67397	2.22513	1.41181	C7Y9LACXX_5_7966.sorted.filtered_peak_2942
chr10	21816107	21816356	250	19.16	3.56986	2.20550	1.32859	C7Y9LACXX_5_7966.sorted.filtered_peak_2943
chr10	21822651	21823907	1257	53.77	23.05342	4.62678	20.00785	C7Y9LACXX_5_7966.sorted.filtered_peak_2944
chr10	21991537	21992131	595	20.41	8.60841	4.02079	5.96388	C7Y9LACXX_5_7966.sorted.filtered_peak_2945
chr10	22013614	22014080	467	18.30	6.15605	3.21867	3.65767	C7Y9LACXX_5_7966.sorted.filtered_peak_2946
chr10	22029825	22030280	456	19.43	5.86111	3.01622	3.38108	C7Y9LACXX_5_7966.sorted.filtered_peak_2947
chr10	22278501	22278805	305	14.07	3.70261	2.51998	1.43024	C7Y9LACXX_5_7966.sorted.filtered_peak_2948
chr10	22291892	22293025	1134	42.13	15.13760	3.76976	12.31934	C7Y9LACXX_5_7966.sorted.filtered_peak_2949
chr10	22518059	22518853	795	25.91	7.26170	3.02716	4.70300	C7Y9LACXX_5_7966.sorted.filtered_peak_2950
chr10	22540436	22541558	1123	21.20	5.48036	2.76036	3.02889	C7Y9LACXX_5_7966.sorted.filtered_peak_2951
chr10	22605058	22605843	786	40.99	11.03672	3.11159	8.33507	C7Y9LACXX_5_7966.sorted.filtered_peak_2952
chr10	22609693	22610507	815	36.93	5.80154	2.24155	3.32122	C7Y9LACXX_5_7966.sorted.filtered_peak_2953
chr10	22614253	22614867	615	31.49	5.82281	2.39381	3.35469	C7Y9LACXX_5_7966.sorted.filtered_peak_2954
chr10	22622086	22622533	448	29.95	8.33386	3.10151	5.71569	C7Y9LACXX_5_7966.sorted.filtered_peak_2955
chr10	22629043	22630227	1185	37.60	8.91406	2.80908	6.29530	C7Y9LACXX_5_7966.sorted.filtered_peak_2956
chr10	22725551	22726663	1113	28.90	7.53962	2.90535	4.98241	C7Y9LACXX_5_7966.sorted.filtered_peak_2957
chr10	22780853	22781102	250	15.86	4.50769	2.74916	2.13803	C7Y9LACXX_5_7966.sorted.filtered_peak_2958
chr10	22794979	22795275	297	13.20	4.35622	2.89104	1.99496	C7Y9LACXX_5_7966.sorted.filtered_peak_2959
chr10	22859719	22860020	302	20.21	7.46940	3.58405	4.88273	C7Y9LACXX_5_7966.sorted.filtered_peak_2960
chr10	22895235	22895643	409	25.42	7.98489	3.27793	5.39505	C7Y9LACXX_5_7966.sorted.filtered_peak_2961
chr10	22900696	22901200	505	25.08	6.60176	2.88313	4.07689	C7Y9LACXX_5_7966.sorted.filtered_peak_2962
chr10	22919366	22920072	707	30.33	7.39029	2.83634	4.81440	C7Y9LACXX_5_7966.sorted.filtered_peak_2963
chr10	22935177	22935711	535	34.58	10.00490	3.27406	7.30551	C7Y9LACXX_5_7966.sorted.filtered_peak_2964
chr10	22955389	22956171	783	25.22	8.55209	3.42846	5.95545	C7Y9LACXX_5_7966.sorted.filtered_peak_2965
chr10	22971038	22971789	752	34.99	12.16481	3.82734	9.37277	C7Y9LACXX_5_7966.sorted.filtered_peak_2966
chr10	23003163	23003903	741	24.52	6.06652	2.75327	3.57736	C7Y9LACXX_5_7966.sorted.filtered_peak_2967
chr10	23277836	23278365	530	16.06	4.75704	2.84610	2.35605	C7Y9LACXX_5_7966.sorted.filtered_peak_2968
chr10	23384401	23384884	484	19.31	5.20249	2.78629	2.76745	C7Y9LACXX_5_7966.sorted.filtered_peak_2969
chr10	23620852	23621151	300	13.96	4.76734	3.02102	2.37427	C7Y9LACXX_5_7966.sorted.filtered_peak_2970
chr10	23657526	23658054	529	16.61	4.34925	2.63301	1.99422	C7Y9LACXX_5_7966.sorted.filtered_peak_2971
chr10	23727646	23728338	693	56.80	21.34908	4.29087	18.29914	C7Y9LACXX_5_7966.sorted.filtered_peak_2972
chr10	23737697	23738052	356	14.73	4.98031	3.04991	2.56535	C7Y9LACXX_5_7966.sorted.filtered_peak_2973
chr10	24931702	24932051	350	14.73	4.15013	2.67284	1.81835	C7Y9LACXX_5_7966.sorted.filtered_peak_2974
chr10	25011898	25012269	372	25.52	4.37639	2.22472	2.02597	C7Y9LACXX_5_7966.sorted.filtered_peak_2975
chr10	25012747	25013930	1184	39.02	12.19510	3.38142	9.46258	C7Y9LACXX_5_7966.sorted.filtered_peak_2976
chr10	25080344	25080629	286	12.71	4.05478	2.79024	1.72275	C7Y9LACXX_5_7966.sorted.filtered_peak_2977
chr10	25176510	25176898	389	21.97	8.54888	3.81148	5.91687	C7Y9LACXX_5_7966.sorted.filtered_peak_2978
chr10	25210020	25210603	584	13.65	4.63388	2.98187	2.24764	C7Y9LACXX_5_7966.sorted.filtered_peak_2979
chr10	25304922	25306161	1240	57.98	25.32355	4.87825	22.17160	C7Y9LACXX_5_7966.sorted.filtered_peak_2980
chr10	25351429	25351771	343	21.02	7.84169	3.61907	5.25032	C7Y9LACXX_5_7966.sorted.filtered_peak_2981
chr10	25402225	25402475	251	14.35	5.03416	3.12370	2.59692	C7Y9LACXX_5_7966.sorted.filtered_peak_2982
chr10	26624028	26624384	357	15.14	4.95433	2.98548	2.55444	C7Y9LACXX_5_7966.sorted.filtered_peak_2983
chr10	26719627	26720104	478	13.67	3.82895	2.60557	1.54330	C7Y9LACXX_5_7966.sorted.filtered_peak_2984
chr10	26726860	26727947	1088	26.55	6.09008	2.66702	3.59370	C7Y9LACXX_5_7966.sorted.filtered_peak_2985
chr10	26728524	26728909	386	21.94	3.75594	2.16336	1.48029	C7Y9LACXX_5_7966.sorted.filtered_peak_2986
chr10	26737431	26738061	631	35.05	13.34650	4.00283	10.56266	C7Y9LACXX_5_7966.sorted.filtered_peak_2987
chr10	26763775	26764024	250	23.76	7.22705	3.18251	4.65693	C7Y9LACXX_5_7966.sorted.filtered_peak_2988
chr10	26768914	26769347	434	18.16	3.45984	2.20603	1.23538	C7Y9LACXX_5_7966.sorted.filtered_peak_2989
chr10	26771033	26771387	355	33.77	11.44273	3.70348	8.68722	C7Y9LACXX_5_7966.sorted.filtered_peak_2990
chr10	26776064	26776784	721	24.70	7.48017	3.19288	4.90022	C7Y9LACXX_5_7966.sorted.filtered_peak_2991
chr10	26845863	26846146	284	12.59	3.50654	2.52557	1.26626	C7Y9LACXX_5_7966.sorted.filtered_peak_2992
chr10	26985955	26986946	992	27.09	10.54929	3.98000	7.84255	C7Y9LACXX_5_7966.sorted.filtered_peak_2993
chr10	27010407	27010797	391	24.55	10.06108	4.07046	7.37669	C7Y9LACXX_5_7966.sorted.filtered_peak_2994
chr10	27035053	27035306	254	16.33	4.35233	2.65313	1.99433	C7Y9LACXX_5_7966.sorted.filtered_peak_2995
chr10	27149302	27150413	1112	77.33	30.86403	4.49635	27.55803	C7Y9LACXX_5_7966.sorted.filtered_peak_2996
chr10	27388853	27389876	1024	52.84	23.04550	4.75494	19.97134	C7Y9LACXX_5_7966.sorted.filtered_peak_2997
chr10	27442973	27443574	602	41.21	10.01835	2.92744	7.33578	C7Y9LACXX_5_7966.sorted.filtered_peak_2998
chr10	27443770	27444988	1219	45.61	13.81561	3.25836	11.06910	C7Y9LACXX_5_7966.sorted.filtered_peak_2999
chr10	27529248	27529963	716	27.45	3.79299	2.01366	1.51495	C7Y9LACXX_5_7966.sorted.filtered_peak_3000
chr10	27530703	27531400	698	50.49	15.39979	3.58477	12.51077	C7Y9LACXX_5_7966.sorted.filtered_peak_3001
chr10	27531784	27532288	505	34.74	6.72745	2.48840	4.20387	C7Y9LACXX_5_7966.sorted.filtered_peak_3002
chr10	27541257	27541858	602	22.81	9.80599	4.09769	7.15806	C7Y9LACXX_5_7966.sorted.filtered_peak_3003
chr10	27792838	27793495	658	73.32	38.52893	6.23792	35.00908	C7Y9LACXX_5_7966.sorted.filtered_peak_3004
chr10	27857262	27857664	403	17.76	7.22144	3.72004	4.66594	C7Y9LACXX_5_7966.sorted.filtered_peak_3005
chr10	28031201	28031600	400	20.52	5.90104	2.95988	3.41134	C7Y9LACXX_5_7966.sorted.filtered_peak_3006
chr10	28467149	28467605	457	13.89	3.73811	2.54275	1.47028	C7Y9LACXX_5_7966.sorted.filtered_peak_3007
chr10	28591451	28592418	968	44.43	19.52832	4.72672	16.55028	C7Y9LACXX_5_7966.sorted.filtered_peak_3008
chr10	28623190	28624197	1008	29.68	9.62972	3.46633	6.95910	C7Y9LACXX_5_7966.sorted.filtered_peak_3009
chr10	28656894	28657443	550	17.97	6.71929	3.52169	4.16595	C7Y9LACXX_5_7966.sorted.filtered_peak_3010
chr10	28670756	28671067	312	17.84	6.66879	3.48626	4.13614	C7Y9LACXX_5_7966.sorted.filtered_peak_3011
chr10	28821123	28822412	1290	69.87	24.75203	4.11220	21.62034	C7Y9LACXX_5_7966.sorted.filtered_peak_3012
chr10	28822694	28822976	283	33.97	4.26390	1.98665	1.91753	C7Y9LACXX_5_7966.sorted.filtered_peak_3013
chr10	28966096	28966601	506	41.03	17.77514	4.67380	14.83999	C7Y9LACXX_5_7966.sorted.filtered_peak_3014
chr10	29698399	29698766	368	13.73	4.24069	2.78875	1.90333	C7Y9LACXX_5_7966.sorted.filtered_peak_3015
chr10	29879630	29879912	283	13.27	4.38901	2.90424	2.02110	C7Y9LACXX_5_7966.sorted.filtered_peak_3016
chr10	29924832	29925341	510	12.57	3.73246	2.63863	1.46493	C7Y9LACXX_5_7966.sorted.filtered_peak_3017
chr10	29947828	29948525	698	32.48	14.28335	4.46297	11.48103	C7Y9LACXX_5_7966.sorted.filtered_peak_3018
chr10	29970544	29971099	556	27.00	10.24946	3.91483	7.53644	C7Y9LACXX_5_7966.sorted.filtered_peak_3019
chr10	30024329	30025042	714	23.34	7.03470	3.15154	4.47475	C7Y9LACXX_5_7966.sorted.filtered_peak_3020
chr10	30100969	30101443	475	18.78	6.72610	3.40908	4.19301	C7Y9LACXX_5_7966.sorted.filtered_peak_3021
chr10	30291388	30291671	284	19.80	5.84434	2.99195	3.35790	C7Y9LACXX_5_7966.sorted.filtered_peak_3022
chr10	30315785	30316896	1112	37.34	12.56610	3.71343	9.77877	C7Y9LACXX_5_7966.sorted.filtered_peak_3023
chr10	30520323	30520689	367	13.56	3.87592	2.63534	1.58405	C7Y9LACXX_5_7966.sorted.filtered_peak_3024
chr10	30637890	30638524	635	29.41	9.44610	3.42847	6.78443	C7Y9LACXX_5_7966.sorted.filtered_peak_3025
chr10	30648714	30648963	250	12.78	3.69693	2.60487	1.42830	C7Y9LACXX_5_7966.sorted.filtered_peak_3026
chr10	30667233	30667482	250	12.79	4.10343	2.80676	1.76645	C7Y9LACXX_5_7966.sorted.filtered_peak_3027
chr10	30707606	30708013	408	18.31	5.33611	2.90281	2.89591	C7Y9LACXX_5_7966.sorted.filtered_peak_3028
chr10	30722533	30723901	1369	34.67	6.42038	2.39745	3.93661	C7Y9LACXX_5_7966.sorted.filtered_peak_3029
chr10	30725920	30726747	828	33.49	5.86982	2.32581	3.41622	C7Y9LACXX_5_7966.sorted.filtered_peak_3030
chr10	30745208	30745487	280	16.61	5.36255	3.05676	2.90963	C7Y9LACXX_5_7966.sorted.filtered_peak_3031
chr10	30791114	30791698	585	36.28	14.81399	4.30857	11.97687	C7Y9LACXX_5_7966.sorted.filtered_peak_3032
chr10	30818338	30818910	573	32.40	12.87773	4.20458	10.07931	C7Y9LACXX_5_7966.sorted.filtered_peak_3033
chr10	30823604	30823980	377	16.65	4.03042	2.49982	1.72022	C7Y9LACXX_5_7966.sorted.filtered_peak_3034
chr10	30959553	30959807	255	13.96	4.79846	3.04597	2.38376	C7Y9LACXX_5_7966.sorted.filtered_peak_3035
chr10	30960069	30960318	250	14.86	5.37319	3.22820	2.91349	C7Y9LACXX_5_7966.sorted.filtered_peak_3036
chr10	30990371	30990764	394	31.76	13.07682	4.37182	10.25587	C7Y9LACXX_5_7966.sorted.filtered_peak_3037
chr10	30994359	30994944	586	19.51	4.91289	2.65816	2.51663	C7Y9LACXX_5_7966.sorted.filtered_peak_3038
chr10	31025791	31026129	339	21.26	8.28033	3.78943	5.65677	C7Y9LACXX_5_7966.sorted.filtered_peak_3039
chr10	31039758	31040137	380	19.66	3.55044	2.17711	1.30807	C7Y9LACXX_5_7966.sorted.filtered_peak_3040
chr10	31040843	31041273	431	19.93	3.87043	2.27907	1.57575	C7Y9LACXX_5_7966.sorted.filtered_peak_3041
chr10	31071801	31072119	319	20.72	4.25402	2.37207	1.91616	C7Y9LACXX_5_7966.sorted.filtered_peak_3042
chr10	31072905	31073334	430	30.65	9.15405	3.28695	6.49463	C7Y9LACXX_5_7966.sorted.filtered_peak_3043
chr10	31274002	31274251	250	18.27	5.20830	2.85739	2.77346	C7Y9LACXX_5_7966.sorted.filtered_peak_3044
chr10	31274885	31275311	427	22.98	8.02834	3.52914	5.41229	C7Y9LACXX_5_7966.sorted.filtered_peak_3045
chr10	31320279	31321577	1299	69.67	26.32285	4.40864	23.14083	C7Y9LACXX_5_7966.sorted.filtered_peak_3046
chr10	31372706	31372976	271	15.40	5.27494	3.11624	2.84081	C7Y9LACXX_5_7966.sorted.filtered_peak_3047
chr10	31422634	31422984	351	22.85	6.00438	2.84142	3.51270	C7Y9LACXX_5_7966.sorted.filtered_peak_3048
chr10	31607215	31608788	1574	42.28	9.05016	2.71447	6.40085	C7Y9LACXX_5_7966.sorted.filtered_peak_3049
chr10	31892383	31892744	362	28.02	10.06165	3.75684	7.35889	C7Y9LACXX_5_7966.sorted.filtered_peak_3050
chr10	31996536	31996878	343	19.31	7.40248	3.65418	4.82149	C7Y9LACXX_5_7966.sorted.filtered_peak_3051
chr10	32034587	32034877	291	17.17	5.50359	3.05896	3.04606	C7Y9LACXX_5_7966.sorted.filtered_peak_3052
chr10	32048747	32049632	886	54.53	24.25102	4.84549	21.14709	C7Y9LACXX_5_7966.sorted.filtered_peak_3053
chr10	32097382	32097933	552	20.23	6.30369	3.09446	3.81942	C7Y9LACXX_5_7966.sorted.filtered_peak_3054
chr10	32165832	32166254	423	15.63	5.26156	3.09041	2.82655	C7Y9LACXX_5_7966.sorted.filtered_peak_3055
chr10	32217123	32217899	777	26.10	5.63066	2.52695	3.19382	C7Y9LACXX_5_7966.sorted.filtered_peak_3056
chr10	32218548	32218960	413	21.22	3.48886	2.10277	1.25879	C7Y9LACXX_5_7966.sorted.filtered_peak_3057
chr10	32219172	32219585	414	29.11	7.54501	2.93182	4.96836	C7Y9LACXX_5_7966.sorted.filtered_peak_3058
chr10	32344549	32345717	1169	42.01	13.87257	3.59917	11.08441	C7Y9LACXX_5_7966.sorted.filtered_peak_3059
chr10	32438152	32438687	536	17.63	3.83544	2.37053	1.55250	C7Y9LACXX_5_7966.sorted.filtered_peak_3060
chr10	32439612	32440046	435	25.96	8.83084	3.54720	6.17567	C7Y9LACXX_5_7966.sorted.filtered_peak_3061
chr10	32545578	32545830	253	14.38	5.04153	3.12252	2.60725	C7Y9LACXX_5_7966.sorted.filtered_peak_3062
chr10	32606789	32607127	339	18.35	5.61557	3.01346	3.14755	C7Y9LACXX_5_7966.sorted.filtered_peak_3063
chr10	32621050	32621609	560	20.09	4.96478	2.64716	2.55500	C7Y9LACXX_5_7966.sorted.filtered_peak_3064
chr10	32635062	32636401	1340	59.82	18.98450	3.83955	15.96704	C7Y9LACXX_5_7966.sorted.filtered_peak_3065
chr10	32645978	32646722	745	18.60	5.03106	2.77192	2.60714	C7Y9LACXX_5_7966.sorted.filtered_peak_3066
chr10	32656949	32657266	318	16.55	4.87651	2.84557	2.47801	C7Y9LACXX_5_7966.sorted.filtered_peak_3067
chr10	32666557	32667065	509	23.10	4.43465	2.33423	2.06841	C7Y9LACXX_5_7966.sorted.filtered_peak_3068
chr10	32667549	32668050	502	39.01	13.42614	3.76093	10.62944	C7Y9LACXX_5_7966.sorted.filtered_peak_3069
chr10	32734684	32735529	846	36.09	13.60660	4.03727	10.79947	C7Y9LACXX_5_7966.sorted.filtered_peak_3070
chr10	33246901	33247530	630	34.57	9.66123	3.18107	6.97862	C7Y9LACXX_5_7966.sorted.filtered_peak_3071
chr10	33269373	33269776	404	19.90	7.16968	3.49558	4.59654	C7Y9LACXX_5_7966.sorted.filtered_peak_3072
chr10	33284432	33284887	456	12.31	3.82742	2.70841	1.52742	C7Y9LACXX_5_7966.sorted.filtered_peak_3073
chr10	33297590	33298110	521	17.48	5.20812	2.92061	2.76813	C7Y9LACXX_5_7966.sorted.filtered_peak_3074
chr10	33299063	33299455	393	15.29	4.24246	2.67558	1.90161	C7Y9LACXX_5_7966.sorted.filtered_peak_3075
chr10	33398661	33399243	583	26.67	6.75442	2.86261	4.20505	C7Y9LACXX_5_7966.sorted.filtered_peak_3076
chr10	33415348	33415623	276	16.14	4.59849	2.77017	2.21388	C7Y9LACXX_5_7966.sorted.filtered_peak_3077
chr10	33428063	33428410	348	21.62	6.41927	3.06616	3.89375	C7Y9LACXX_5_7966.sorted.filtered_peak_3078
chr10	33432127	33432573	447	14.18	3.59611	2.46519	1.35095	C7Y9LACXX_5_7966.sorted.filtered_peak_3079
chr10	33537671	33537977	307	19.50	6.49377	3.26415	3.96507	C7Y9LACXX_5_7966.sorted.filtered_peak_3080
chr10	34410930	34411208	279	12.75	3.70429	2.61181	1.43409	C7Y9LACXX_5_7966.sorted.filtered_peak_3081
chr10	35283498	35283937	440	18.97	7.90362	3.86398	5.31362	C7Y9LACXX_5_7966.sorted.filtered_peak_3082
chr10	35310494	35310762	269	23.63	9.12935	3.88369	6.45984	C7Y9LACXX_5_7966.sorted.filtered_peak_3083
chr10	35378626	35379812	1187	26.15	8.27216	3.30416	5.66618	C7Y9LACXX_5_7966.sorted.filtered_peak_3084
chr10	35415418	35416388	971	90.61	37.04643	4.91382	33.56575	C7Y9LACXX_5_7966.sorted.filtered_peak_3085
chr10	35438214	35438819	606	21.86	7.41647	3.40852	4.83328	C7Y9LACXX_5_7966.sorted.filtered_peak_3086
chr10	35483970	35485524	1555	41.83	14.44097	3.70433	11.64152	C7Y9LACXX_5_7966.sorted.filtered_peak_3087
chr10	35507472	35507810	339	17.83	4.84184	2.74287	2.44063	C7Y9LACXX_5_7966.sorted.filtered_peak_3088
chr10	35625163	35625726	564	30.48	9.26030	3.35112	6.58313	C7Y9LACXX_5_7966.sorted.filtered_peak_3089
chr10	35630359	35630861	503	22.77	6.10107	2.89567	3.58692	C7Y9LACXX_5_7966.sorted.filtered_peak_3090
chr10	35645509	35645758	250	14.76	3.66688	2.45819	1.40460	C7Y9LACXX_5_7966.sorted.filtered_peak_3091
chr10	35924370	35924619	250	15.25	4.55313	2.80626	2.18337	C7Y9LACXX_5_7966.sorted.filtered_peak_3092
chr10	35931080	35931342	263	17.43	4.99563	2.83236	2.58235	C7Y9LACXX_5_7966.sorted.filtered_peak_3093
chr10	38146182	38147190	1009	46.57	18.98655	4.43263	16.00872	C7Y9LACXX_5_7966.sorted.filtered_peak_3094
chr10	38264830	38265922	1093	69.18	33.05247	5.29744	29.70310	C7Y9LACXX_5_7966.sorted.filtered_peak_3095
chr10	38299172	38300229	1058	63.17	30.00351	5.51578	26.72150	C7Y9LACXX_5_7966.sorted.filtered_peak_3096
chr10	38382872	38383838	967	33.50	15.25387	4.55159	12.42884	C7Y9LACXX_5_7966.sorted.filtered_peak_3097
chr10	38691584	38692233	650	27.44	16.23971	5.78964	13.36772	C7Y9LACXX_5_7966.sorted.filtered_peak_3098
chr10	38816302	38818745	2444	28.13	7.04159	2.84111	4.49262	C7Y9LACXX_5_7966.sorted.filtered_peak_3099
chr10	42355080	42355634	555	16.11	5.55931	3.17326	3.10184	C7Y9LACXX_5_7966.sorted.filtered_peak_3100
chr10	42355983	42356254	272	17.96	6.53303	3.43346	3.99677	C7Y9LACXX_5_7966.sorted.filtered_peak_3101
chr10	42358115	42358480	366	19.60	6.00195	3.06245	3.50836	C7Y9LACXX_5_7966.sorted.filtered_peak_3102
chr10	42364636	42365047	412	15.68	5.91035	3.39470	3.41272	C7Y9LACXX_5_7966.sorted.filtered_peak_3103
chr10	42379768	42380019	252	24.33	8.27037	3.54759	5.61812	C7Y9LACXX_5_7966.sorted.filtered_peak_3104
chr10	42384957	42385288	332	48.76	27.44379	6.53843	24.22498	C7Y9LACXX_5_7966.sorted.filtered_peak_3105
chr10	42390855	42391144	290	32.03	16.09317	5.36003	13.17578	C7Y9LACXX_5_7966.sorted.filtered_peak_3106
chr10	42396756	42397031	276	38.61	17.07734	4.92813	14.11959	C7Y9LACXX_5_7966.sorted.filtered_peak_3107
chr10	42398569	42398819	251	28.20	9.57058	3.64810	6.86243	C7Y9LACXX_5_7966.sorted.filtered_peak_3108
chr10	42529295	42529702	408	23.64	9.97179	4.07208	7.31099	C7Y9LACXX_5_7966.sorted.filtered_peak_3109
chr10	42531801	42532074	274	23.87	10.17364	4.23601	7.46632	C7Y9LACXX_5_7966.sorted.filtered_peak_3110
chr10	43047720	43048752	1033	40.72	17.67154	4.57878	14.74568	C7Y9LACXX_5_7966.sorted.filtered_peak_3111
chr10	43133325	43134513	1189	55.12	23.65133	4.85127	20.54382	C7Y9LACXX_5_7966.sorted.filtered_peak_3112
chr10	43277756	43278793	1038	33.43	14.74953	4.72238	11.87620	C7Y9LACXX_5_7966.sorted.filtered_peak_3113
chr10	43600603	43601536	934	17.65	4.69591	2.69023	2.31758	C7Y9LACXX_5_7966.sorted.filtered_peak_3114
chr10	43616398	43616800	403	24.64	7.20806	3.10525	4.64619	C7Y9LACXX_5_7966.sorted.filtered_peak_3115
chr10	43633474	43634685	1212	34.45	9.92303	3.23092	7.23629	C7Y9LACXX_5_7966.sorted.filtered_peak_3116
chr10	43635935	43636276	342	25.54	4.82329	2.34758	2.42954	C7Y9LACXX_5_7966.sorted.filtered_peak_3117
chr10	43782718	43783266	549	25.64	9.43667	3.73915	6.77460	C7Y9LACXX_5_7966.sorted.filtered_peak_3118
chr10	43795053	43795464	412	16.43	4.77513	2.81256	2.38639	C7Y9LACXX_5_7966.sorted.filtered_peak_3119
chr10	43818199	43818621	423	23.89	9.48580	3.92904	6.82296	C7Y9LACXX_5_7966.sorted.filtered_peak_3120
chr10	43827597	43827991	395	25.25	10.76231	4.23729	8.05145	C7Y9LACXX_5_7966.sorted.filtered_peak_3121
chr10	43843930	43844392	463	19.50	7.26045	3.56957	4.68440	C7Y9LACXX_5_7966.sorted.filtered_peak_3122
chr10	43857221	43858259	1039	42.69	18.19803	4.49883	15.27240	C7Y9LACXX_5_7966.sorted.filtered_peak_3123
chr10	43891648	43892965	1318	37.26	8.32549	2.73902	5.72024	C7Y9LACXX_5_7966.sorted.filtered_peak_3124
chr10	43902576	43903413	838	38.15	5.09163	2.06627	2.68507	C7Y9LACXX_5_7966.sorted.filtered_peak_3125
chr10	43904176	43904876	701	72.50	23.99453	4.00273	20.85498	C7Y9LACXX_5_7966.sorted.filtered_peak_3126
chr10	43913434	43913867	434	25.13	6.53765	2.88459	4.00062	C7Y9LACXX_5_7966.sorted.filtered_peak_3127
chr10	43915664	43916495	832	31.18	10.86790	3.75355	8.12879	C7Y9LACXX_5_7966.sorted.filtered_peak_3128
chr10	43931805	43932694	890	41.77	21.39256	5.40012	18.38486	C7Y9LACXX_5_7966.sorted.filtered_peak_3129
chr10	43950691	43951598	908	69.51	31.30896	5.26574	27.99141	C7Y9LACXX_5_7966.sorted.filtered_peak_3130
chr10	43957366	43957628	263	14.71	5.27742	3.19710	2.82694	C7Y9LACXX_5_7966.sorted.filtered_peak_3131
chr10	44069848	44070242	395	21.48	6.99553	3.27667	4.43786	C7Y9LACXX_5_7966.sorted.filtered_peak_3132
chr10	44144129	44144494	366	25.63	9.81303	3.91442	7.11407	C7Y9LACXX_5_7966.sorted.filtered_peak_3133
chr10	44185049	44186057	1009	17.08	5.17036	2.91934	2.74880	C7Y9LACXX_5_7966.sorted.filtered_peak_3134
chr10	44311802	44312220	419	29.22	12.76263	4.51128	9.96472	C7Y9LACXX_5_7966.sorted.filtered_peak_3135
chr10	44805989	44806740	752	16.31	4.50208	2.71350	2.13085	C7Y9LACXX_5_7966.sorted.filtered_peak_3136
chr10	45360254	45360601	348	17.88	5.70216	3.09129	3.22515	C7Y9LACXX_5_7966.sorted.filtered_peak_3137
chr10	45374027	45374539	513	17.34	5.24724	2.94954	2.80465	C7Y9LACXX_5_7966.sorted.filtered_peak_3138
chr10	45428194	45428473	280	17.92	5.35876	2.95326	2.90412	C7Y9LACXX_5_7966.sorted.filtered_peak_3139
chr10	45454704	45455520	817	37.00	15.08735	4.23259	12.25293	C7Y9LACXX_5_7966.sorted.filtered_peak_3140
chr10	45470310	45470717	408	22.62	5.45120	2.67113	3.00151	C7Y9LACXX_5_7966.sorted.filtered_peak_3141
chr10	45496167	45497174	1008	23.76	7.43429	3.25937	4.84759	C7Y9LACXX_5_7966.sorted.filtered_peak_3142
chr10	45503825	45504365	541	15.28	5.69141	3.31360	3.22185	C7Y9LACXX_5_7966.sorted.filtered_peak_3143
chr10	45914645	45915137	493	25.59	6.66536	2.89325	4.12383	C7Y9LACXX_5_7966.sorted.filtered_peak_3144
chr10	45916050	45916377	328	22.12	4.17162	2.29045	1.83600	C7Y9LACXX_5_7966.sorted.filtered_peak_3145
chr10	46053043	46053292	250	14.59	5.21024	3.17283	2.76778	C7Y9LACXX_5_7966.sorted.filtered_peak_3146
chr10	46076019	46076474	456	17.00	4.87725	2.82264	2.46488	C7Y9LACXX_5_7966.sorted.filtered_peak_3147
chr10	46089723	46090616	894	25.79	8.87647	3.50987	6.24293	C7Y9LACXX_5_7966.sorted.filtered_peak_3148
chr10	46167536	46168962	1427	33.52	15.70131	4.45940	12.90324	C7Y9LACXX_5_7966.sorted.filtered_peak_3149
chr10	47655665	47656228	564	30.42	11.40636	3.86246	8.69114	C7Y9LACXX_5_7966.sorted.filtered_peak_3150
chr10	48354779	48355169	391	21.72	7.68950	3.52360	5.09267	C7Y9LACXX_5_7966.sorted.filtered_peak_3151
chr10	48481311	48481560	250	16.19	4.57516	2.75642	2.19107	C7Y9LACXX_5_7966.sorted.filtered_peak_3152
chr10	48532022	48532707	686	13.67	3.87238	2.62475	1.58278	C7Y9LACXX_5_7966.sorted.filtered_peak_3153
chr10	48573119	48573520	402	12.38	3.83586	2.70754	1.53887	C7Y9LACXX_5_7966.sorted.filtered_peak_3154
chr10	49514311	49515170	860	49.29	18.45495	4.16233	15.49345	C7Y9LACXX_5_7966.sorted.filtered_peak_3155
chr10	49864298	49864712	415	25.34	7.48310	3.16011	4.89310	C7Y9LACXX_5_7966.sorted.filtered_peak_3156
chr10	50288085	50288409	325	28.65	9.16804	3.43303	6.50555	C7Y9LACXX_5_7966.sorted.filtered_peak_3157
chr10	50391784	50392080	297	23.16	5.01201	2.51089	2.59037	C7Y9LACXX_5_7966.sorted.filtered_peak_3158
chr10	50462822	50463207	386	12.37	3.86092	2.72125	1.55465	C7Y9LACXX_5_7966.sorted.filtered_peak_3159
chr10	50517880	50518344	465	18.47	4.77744	2.67566	2.38680	C7Y9LACXX_5_7966.sorted.filtered_peak_3160
chr10	50699680	50700041	362	12.99	3.78079	2.62350	1.50897	C7Y9LACXX_5_7966.sorted.filtered_peak_3161
chr10	50716367	50716631	265	17.07	5.01305	2.86539	2.59862	C7Y9LACXX_5_7966.sorted.filtered_peak_3162
chr10	50746656	50747739	1084	46.95	18.84502	4.41284	15.87718	C7Y9LACXX_5_7966.sorted.filtered_peak_3163
chr10	50815084	50815430	347	17.22	6.32837	3.40346	3.81282	C7Y9LACXX_5_7966.sorted.filtered_peak_3164
chr10	50970310	50970571	262	15.77	5.28277	3.08594	2.84614	C7Y9LACXX_5_7966.sorted.filtered_peak_3165
chr10	51488771	51489472	702	17.18	7.08320	3.70000	4.53892	C7Y9LACXX_5_7966.sorted.filtered_peak_3166
chr10	51548652	51548955	304	12.65	3.56574	2.55007	1.31777	C7Y9LACXX_5_7966.sorted.filtered_peak_3167
chr10	51564929	51565549	621	34.44	12.82702	3.91722	10.06530	C7Y9LACXX_5_7966.sorted.filtered_peak_3168
chr10	51572118	51572552	435	27.00	8.80336	3.44051	6.15900	C7Y9LACXX_5_7966.sorted.filtered_peak_3169
chr10	52156750	52157038	289	15.00	3.88118	2.53801	1.58632	C7Y9LACXX_5_7966.sorted.filtered_peak_3170
chr10	52177855	52178476	622	21.76	5.96256	2.90109	3.46537	C7Y9LACXX_5_7966.sorted.filtered_peak_3171
chr10	52272862	52273138	277	21.90	5.31899	2.67720	2.86634	C7Y9LACXX_5_7966.sorted.filtered_peak_3172
chr10	52383598	52385018	1421	49.84	12.73108	3.07778	9.95468	C7Y9LACXX_5_7966.sorted.filtered_peak_3173
chr10	52396313	52396711	399	19.85	5.62220	2.89275	3.16385	C7Y9LACXX_5_7966.sorted.filtered_peak_3174
chr10	52499540	52500060	521	13.50	4.54093	2.95071	2.16404	C7Y9LACXX_5_7966.sorted.filtered_peak_3175
chr10	53459101	53459905	805	54.76	22.98741	4.79554	19.88809	C7Y9LACXX_5_7966.sorted.filtered_peak_3176
chr10	58120779	58121652	874	40.02	14.36361	3.84246	11.54724	C7Y9LACXX_5_7966.sorted.filtered_peak_3177
chr10	60027566	60028128	563	61.26	17.26762	3.38174	14.34109	C7Y9LACXX_5_7966.sorted.filtered_peak_3178
chr10	60028313	60029174	862	62.10	18.26475	3.47006	15.31153	C7Y9LACXX_5_7966.sorted.filtered_peak_3179
chr10	60042410	60042943	534	20.88	7.82690	3.62091	5.24265	C7Y9LACXX_5_7966.sorted.filtered_peak_3180
chr10	60094513	60095273	761	20.59	5.87959	2.95491	3.38626	C7Y9LACXX_5_7966.sorted.filtered_peak_3181
chr10	60144590	60145648	1059	45.88	16.33809	3.98740	13.43447	C7Y9LACXX_5_7966.sorted.filtered_peak_3182
chr10	61385888	61386181	294	18.24	5.17032	2.83803	2.74660	C7Y9LACXX_5_7966.sorted.filtered_peak_3183
chr10	61517334	61517670	337	12.02	3.66439	2.65030	1.38621	C7Y9LACXX_5_7966.sorted.filtered_peak_3184
chr10	61624833	61625082	250	14.61	4.23164	2.72342	1.88417	C7Y9LACXX_5_7966.sorted.filtered_peak_3185
chr10	61639192	61639526	335	23.97	5.91676	2.75199	3.42613	C7Y9LACXX_5_7966.sorted.filtered_peak_3186
chr10	61640696	61641169	474	26.52	5.99610	2.64241	3.50563	C7Y9LACXX_5_7966.sorted.filtered_peak_3187
chr10	61645062	61645576	515	24.38	5.29343	2.51951	2.87122	C7Y9LACXX_5_7966.sorted.filtered_peak_3188
chr10	61665843	61666931	1089	48.44	14.53421	3.52630	11.67135	C7Y9LACXX_5_7966.sorted.filtered_peak_3189
chr10	62020194	62020443	250	14.59	3.90890	2.57883	1.61335	C7Y9LACXX_5_7966.sorted.filtered_peak_3190
chr10	62468570	62468894	325	17.05	5.31146	2.99380	2.86634	C7Y9LACXX_5_7966.sorted.filtered_peak_3191
chr10	62474018	62474302	285	16.93	5.26979	2.99752	2.81941	C7Y9LACXX_5_7966.sorted.filtered_peak_3192
chr10	62487760	62488155	396	29.52	9.00824	3.32024	6.35631	C7Y9LACXX_5_7966.sorted.filtered_peak_3193
chr10	62491342	62491605	264	27.56	6.75878	2.82908	4.20075	C7Y9LACXX_5_7966.sorted.filtered_peak_3194
chr10	62537803	62538697	895	43.39	17.41269	4.24744	14.51317	C7Y9LACXX_5_7966.sorted.filtered_peak_3195
chr10	62670463	62670712	250	14.17	3.81480	2.56065	1.52989	C7Y9LACXX_5_7966.sorted.filtered_peak_3196
chr10	62702462	62702711	250	18.86	4.22775	2.45437	1.88618	C7Y9LACXX_5_7966.sorted.filtered_peak_3197
chr10	63046470	63046823	354	18.68	5.21917	2.82654	2.78882	C7Y9LACXX_5_7966.sorted.filtered_peak_3198
chr10	63510671	63511014	344	20.72	6.36990	3.10817	3.85563	C7Y9LACXX_5_7966.sorted.filtered_peak_3199
chr10	63512202	63512524	323	19.14	5.62654	2.95085	3.16461	C7Y9LACXX_5_7966.sorted.filtered_peak_3200
chr10	63525281	63525863	583	23.18	8.14218	3.52859	5.53944	C7Y9LACXX_5_7966.sorted.filtered_peak_3201
chr10	63659742	63660075	334	32.65	4.41677	2.04295	2.06564	C7Y9LACXX_5_7966.sorted.filtered_peak_3202
chr10	63662952	63663293	342	32.92	5.26020	2.23039	2.82206	C7Y9LACXX_5_7966.sorted.filtered_peak_3203
chr10	63693630	63694007	378	15.83	3.90720	2.49730	1.61322	C7Y9LACXX_5_7966.sorted.filtered_peak_3204
chr10	63702744	63703578	835	24.06	6.33592	2.82876	3.85377	C7Y9LACXX_5_7966.sorted.filtered_peak_3205
chr10	63721082	63721331	250	20.64	5.77771	2.91860	3.28706	C7Y9LACXX_5_7966.sorted.filtered_peak_3206
chr10	63747775	63748102	328	25.03	5.51467	2.56943	3.05915	C7Y9LACXX_5_7966.sorted.filtered_peak_3207
chr10	63752461	63753218	758	36.54	11.90818	3.60023	9.14150	C7Y9LACXX_5_7966.sorted.filtered_peak_3208
chr10	63798398	63798760	363	23.29	8.29238	3.58805	5.66807	C7Y9LACXX_5_7966.sorted.filtered_peak_3209
chr10	63808309	63808745	437	26.60	4.06083	2.10762	1.74455	C7Y9LACXX_5_7966.sorted.filtered_peak_3210
chr10	63810827	63811114	288	30.25	5.43887	2.34731	2.99225	C7Y9LACXX_5_7966.sorted.filtered_peak_3211
chr10	63842309	63842878	570	27.35	9.23753	3.51524	6.59156	C7Y9LACXX_5_7966.sorted.filtered_peak_3212
chr10	63943140	63943713	574	30.05	10.70413	3.72523	7.99938	C7Y9LACXX_5_7966.sorted.filtered_peak_3213
chr10	64003139	64003537	399	17.47	4.69297	2.71328	2.30132	C7Y9LACXX_5_7966.sorted.filtered_peak_3214
chr10	64004795	64005243	449	18.57	5.44178	2.92472	2.99236	C7Y9LACXX_5_7966.sorted.filtered_peak_3215
chr10	64028378	64028669	292	20.62	5.98940	2.99174	3.48817	C7Y9LACXX_5_7966.sorted.filtered_peak_3216
chr10	64133922	64134314	393	15.40	4.56203	2.79298	2.19765	C7Y9LACXX_5_7966.sorted.filtered_peak_3217
chr10	64143703	64144305	603	27.42	9.53553	3.57855	6.88879	C7Y9LACXX_5_7966.sorted.filtered_peak_3218
chr10	64288084	64288631	548	18.33	7.77180	3.93455	5.15987	C7Y9LACXX_5_7966.sorted.filtered_peak_3219
chr10	64370247	64370636	390	14.99	5.13617	3.09717	2.70853	C7Y9LACXX_5_7966.sorted.filtered_peak_3220
chr10	64391703	64392509	807	27.11	9.61146	3.65183	6.94907	C7Y9LACXX_5_7966.sorted.filtered_peak_3221
chr10	64396939	64398180	1242	26.39	7.56618	3.06446	5.00647	C7Y9LACXX_5_7966.sorted.filtered_peak_3222
chr10	64440935	64441724	790	20.49	6.82143	3.28744	4.28232	C7Y9LACXX_5_7966.sorted.filtered_peak_3223
chr10	64492656	64493447	792	29.63	8.35593	3.11041	5.73936	C7Y9LACXX_5_7966.sorted.filtered_peak_3224
chr10	64539242	64539610	369	19.62	7.86253	3.80348	5.26011	C7Y9LACXX_5_7966.sorted.filtered_peak_3225
chr10	64564106	64565161	1056	31.49	10.59614	3.50290	7.92643	C7Y9LACXX_5_7966.sorted.filtered_peak_3226
chr10	64576084	64577043	960	69.96	25.29868	4.24465	22.13437	C7Y9LACXX_5_7966.sorted.filtered_peak_3227
chr10	64612762	64613911	1150	17.92	4.06712	2.44007	1.75339	C7Y9LACXX_5_7966.sorted.filtered_peak_3228
chr10	64843660	64844102	443	16.07	6.16306	3.47356	3.64307	C7Y9LACXX_5_7966.sorted.filtered_peak_3229
chr10	64892695	64893631	937	43.05	18.30719	4.53202	15.35574	C7Y9LACXX_5_7966.sorted.filtered_peak_3230
chr10	64917856	64918278	423	18.33	6.56211	3.39806	4.03270	C7Y9LACXX_5_7966.sorted.filtered_peak_3231
chr10	64926543	64926801	259	15.17	5.01190	3.02760	2.58761	C7Y9LACXX_5_7966.sorted.filtered_peak_3232
chr10	64933563	64933901	339	20.19	6.12035	3.06784	3.61372	C7Y9LACXX_5_7966.sorted.filtered_peak_3233
chr10	64964662	64965212	551	18.65	4.41614	2.53203	2.06061	C7Y9LACXX_5_7966.sorted.filtered_peak_3234
chr10	64976899	64977251	353	17.11	4.93888	2.83278	2.53109	C7Y9LACXX_5_7966.sorted.filtered_peak_3235
chr10	64987195	64987485	291	14.61	3.82461	2.53967	1.53986	C7Y9LACXX_5_7966.sorted.filtered_peak_3236
chr10	64996253	64996589	337	16.86	5.23230	2.96719	2.80266	C7Y9LACXX_5_7966.sorted.filtered_peak_3237
chr10	65001628	65001948	321	17.50	5.98779	3.22605	3.50122	C7Y9LACXX_5_7966.sorted.filtered_peak_3238
chr10	65018567	65019181	615	13.46	3.58219	2.50266	1.33661	C7Y9LACXX_5_7966.sorted.filtered_peak_3239
chr10	65028484	65029304	821	38.67	11.50042	3.39025	8.74432	C7Y9LACXX_5_7966.sorted.filtered_peak_3240
chr10	65148122	65148718	597	23.13	9.44623	3.99793	6.78158	C7Y9LACXX_5_7966.sorted.filtered_peak_3241
chr10	65181441	65181770	330	14.58	5.18590	3.17111	2.73883	C7Y9LACXX_5_7966.sorted.filtered_peak_3242
chr10	65224780	65225788	1009	18.63	4.93277	2.72847	2.52120	C7Y9LACXX_5_7966.sorted.filtered_peak_3243
chr10	65275246	65275495	250	16.07	4.20609	2.60507	1.87095	C7Y9LACXX_5_7966.sorted.filtered_peak_3244
chr10	65280587	65281572	986	25.77	5.64119	2.56114	3.18746	C7Y9LACXX_5_7966.sorted.filtered_peak_3245
chr10	65281802	65282123	322	23.80	4.86666	2.42833	2.46967	C7Y9LACXX_5_7966.sorted.filtered_peak_3246
chr10	65314583	65314871	289	13.37	3.87153	2.64658	1.57153	C7Y9LACXX_5_7966.sorted.filtered_peak_3247
chr10	65323418	65323827	410	17.91	6.30078	3.32096	3.79269	C7Y9LACXX_5_7966.sorted.filtered_peak_3248
chr10	65374228	65374621	394	13.21	4.36480	2.89167	2.00592	C7Y9LACXX_5_7966.sorted.filtered_peak_3249
chr10	65389138	65390693	1556	33.24	8.26009	2.91897	5.63095	C7Y9LACXX_5_7966.sorted.filtered_peak_3250
chr10	65466952	65467213	262	16.13	4.93396	2.90462	2.52470	C7Y9LACXX_5_7966.sorted.filtered_peak_3251
chr10	65480249	65480871	623	17.39	4.56662	2.65543	2.20521	C7Y9LACXX_5_7966.sorted.filtered_peak_3252
chr10	65626292	65626831	540	14.77	4.22711	2.69567	1.89786	C7Y9LACXX_5_7966.sorted.filtered_peak_3253
chr10	65800942	65801215	274	18.93	5.43023	2.89345	2.98162	C7Y9LACXX_5_7966.sorted.filtered_peak_3254
chr10	69372447	69373291	845	31.79	13.31621	4.25843	10.54181	C7Y9LACXX_5_7966.sorted.filtered_peak_3255
chr10	69523250	69524777	1528	54.05	18.99065	3.93611	16.01639	C7Y9LACXX_5_7966.sorted.filtered_peak_3256
chr10	69539330	69539694	365	15.73	3.81598	2.46528	1.53323	C7Y9LACXX_5_7966.sorted.filtered_peak_3257
chr10	69609096	69609981	886	26.70	11.89348	4.33786	9.18048	C7Y9LACXX_5_7966.sorted.filtered_peak_3258
chr10	69615529	69615798	270	13.24	4.37704	2.89781	2.01433	C7Y9LACXX_5_7966.sorted.filtered_peak_3259
chr10	69643981	69645203	1223	46.28	16.51568	4.00510	13.59772	C7Y9LACXX_5_7966.sorted.filtered_peak_3260
chr10	69834292	69835595	1304	47.03	15.99885	3.78890	13.11681	C7Y9LACXX_5_7966.sorted.filtered_peak_3261
chr10	69916217	69916750	534	15.20	4.32541	2.71820	1.97396	C7Y9LACXX_5_7966.sorted.filtered_peak_3262
chr10	69990919	69991264	346	14.11	4.18237	2.73546	1.84889	C7Y9LACXX_5_7966.sorted.filtered_peak_3263
chr10	70091239	70092406	1168	65.32	24.63225	4.17127	21.55265	C7Y9LACXX_5_7966.sorted.filtered_peak_3264
chr10	70166390	70167429	1040	21.57	6.97384	3.21802	4.44599	C7Y9LACXX_5_7966.sorted.filtered_peak_3265
chr10	70231061	70231925	865	31.45	12.91154	4.21217	10.15005	C7Y9LACXX_5_7966.sorted.filtered_peak_3266
chr10	70286703	70287573	871	38.81	20.18679	5.43164	17.20374	C7Y9LACXX_5_7966.sorted.filtered_peak_3267
chr10	70360180	70360492	313	15.07	4.44830	2.77000	2.09764	C7Y9LACXX_5_7966.sorted.filtered_peak_3268
chr10	70480595	70481464	870	57.91	32.19954	6.18275	28.86903	C7Y9LACXX_5_7966.sorted.filtered_peak_3269
chr10	70586931	70587353	423	14.44	4.80014	2.99148	2.40358	C7Y9LACXX_5_7966.sorted.filtered_peak_3270
chr10	70660495	70661410	916	52.43	23.60914	4.85032	20.52135	C7Y9LACXX_5_7966.sorted.filtered_peak_3271
chr10	70715475	70716461	987	32.27	10.69507	3.50844	8.00462	C7Y9LACXX_5_7966.sorted.filtered_peak_3272
chr10	70729453	70729770	318	15.01	5.25458	3.15243	2.81355	C7Y9LACXX_5_7966.sorted.filtered_peak_3273
chr10	70748161	70748990	830	33.64	12.13492	3.71630	9.41906	C7Y9LACXX_5_7966.sorted.filtered_peak_3274
chr10	70764646	70764978	333	15.18	5.41605	3.19985	2.97130	C7Y9LACXX_5_7966.sorted.filtered_peak_3275
chr10	70787359	70787722	364	23.43	10.41374	4.35340	7.70483	C7Y9LACXX_5_7966.sorted.filtered_peak_3276
chr10	70803974	70804414	441	21.50	4.66085	2.47951	2.26522	C7Y9LACXX_5_7966.sorted.filtered_peak_3277
chr10	70805126	70805685	560	34.89	13.07652	4.01118	10.27876	C7Y9LACXX_5_7966.sorted.filtered_peak_3278
chr10	70815058	70815307	250	20.07	5.82573	2.95513	3.35064	C7Y9LACXX_5_7966.sorted.filtered_peak_3279
chr10	70821377	70821631	255	20.14	4.82041	2.59953	2.41766	C7Y9LACXX_5_7966.sorted.filtered_peak_3280
chr10	70847386	70848514	1129	33.52	6.80555	2.54000	4.28306	C7Y9LACXX_5_7966.sorted.filtered_peak_3281
chr10	70848770	70849137	368	27.74	3.81439	2.01294	1.53098	C7Y9LACXX_5_7966.sorted.filtered_peak_3282
chr10	70849775	70850184	410	39.42	8.90171	2.78502	6.26006	C7Y9LACXX_5_7966.sorted.filtered_peak_3283
chr10	70861465	70861714	250	12.75	4.08737	2.79871	1.75731	C7Y9LACXX_5_7966.sorted.filtered_peak_3284
chr10	70883318	70884338	1021	63.90	27.51645	4.78472	24.31970	C7Y9LACXX_5_7966.sorted.filtered_peak_3285
chr10	70884624	70884873	250	27.81	4.08221	2.08252	1.75820	C7Y9LACXX_5_7966.sorted.filtered_peak_3286
chr10	70939336	70940330	995	40.50	15.75061	4.21992	12.87181	C7Y9LACXX_5_7966.sorted.filtered_peak_3287
chr10	70962031	70962530	500	17.50	5.04349	2.84241	2.63066	C7Y9LACXX_5_7966.sorted.filtered_peak_3288
chr10	70963860	70964217	358	22.52	8.36006	3.64847	5.75499	C7Y9LACXX_5_7966.sorted.filtered_peak_3289
chr10	70982060	70982851	792	22.97	7.28458	3.25972	4.71781	C7Y9LACXX_5_7966.sorted.filtered_peak_3290
chr10	70988735	70989492	758	19.38	4.43515	2.50041	2.07247	C7Y9LACXX_5_7966.sorted.filtered_peak_3291
chr10	71077982	71079336	1355	37.04	11.26136	3.31980	8.56750	C7Y9LACXX_5_7966.sorted.filtered_peak_3292
chr10	71087308	71087557	250	14.28	3.92605	2.60613	1.62021	C7Y9LACXX_5_7966.sorted.filtered_peak_3293
chr10	71152066	71152560	495	17.72	5.57672	3.03832	3.12093	C7Y9LACXX_5_7966.sorted.filtered_peak_3294
chr10	71168294	71168996	703	38.97	14.92839	4.22598	12.05434	C7Y9LACXX_5_7966.sorted.filtered_peak_3295
chr10	71211001	71211401	401	20.58	6.88510	3.29992	4.34177	C7Y9LACXX_5_7966.sorted.filtered_peak_3296
chr10	71267502	71267931	430	16.61	5.80832	3.24303	3.32973	C7Y9LACXX_5_7966.sorted.filtered_peak_3297
chr10	71275404	71275745	342	15.49	5.02245	2.99581	2.60921	C7Y9LACXX_5_7966.sorted.filtered_peak_3298
chr10	71674490	71674758	269	15.25	4.72269	2.88922	2.33120	C7Y9LACXX_5_7966.sorted.filtered_peak_3299
chr10	71812644	71813009	366	14.76	3.74392	2.48990	1.47563	C7Y9LACXX_5_7966.sorted.filtered_peak_3300
chr10	71853102	71853573	472	21.46	7.68991	3.54210	5.09401	C7Y9LACXX_5_7966.sorted.filtered_peak_3301
chr10	71905357	71906868	1512	36.62	10.97088	3.28343	8.27089	C7Y9LACXX_5_7966.sorted.filtered_peak_3302
chr10	71922650	71922982	333	18.55	6.09231	3.18741	3.59148	C7Y9LACXX_5_7966.sorted.filtered_peak_3303
chr10	71929907	71930724	818	45.99	18.84698	4.33864	15.91665	C7Y9LACXX_5_7966.sorted.filtered_peak_3304
chr10	71981285	71981561	277	18.90	6.71706	3.40181	4.17785	C7Y9LACXX_5_7966.sorted.filtered_peak_3305
chr10	71992744	71993645	902	50.70	20.65597	4.36158	17.67273	C7Y9LACXX_5_7966.sorted.filtered_peak_3306
chr10	72032614	72032955	342	17.20	5.40259	3.02175	2.94771	C7Y9LACXX_5_7966.sorted.filtered_peak_3307
chr10	72124031	72124562	532	18.77	6.20095	3.21671	3.68733	C7Y9LACXX_5_7966.sorted.filtered_peak_3308
chr10	72142146	72142753	608	32.93	10.86897	3.59229	8.14077	C7Y9LACXX_5_7966.sorted.filtered_peak_3309
chr10	72163580	72164516	937	34.16	13.35186	4.02465	10.58884	C7Y9LACXX_5_7966.sorted.filtered_peak_3310
chr10	72164928	72165501	574	23.26	5.83642	2.75593	3.35896	C7Y9LACXX_5_7966.sorted.filtered_peak_3311
chr10	72309632	72309987	356	16.38	4.82708	2.83161	2.44048	C7Y9LACXX_5_7966.sorted.filtered_peak_3312
chr10	72318831	72319424	594	21.58	6.59638	3.11526	4.07274	C7Y9LACXX_5_7966.sorted.filtered_peak_3313
chr10	72335725	72336173	449	23.91	5.61047	2.64508	3.15334	C7Y9LACXX_5_7966.sorted.filtered_peak_3314
chr10	72337924	72338589	666	29.21	9.39257	3.44253	6.72266	C7Y9LACXX_5_7966.sorted.filtered_peak_3315
chr10	72362334	72363634	1301	22.21	5.93928	2.82113	3.47485	C7Y9LACXX_5_7966.sorted.filtered_peak_3316
chr10	72370061	72370643	583	17.37	5.62187	3.09804	3.15036	C7Y9LACXX_5_7966.sorted.filtered_peak_3317
chr10	72575242	72576128	887	19.85	5.64119	2.88406	3.19239	C7Y9LACXX_5_7966.sorted.filtered_peak_3318
chr10	72647602	72648541	940	24.36	7.10405	3.08821	4.55262	C7Y9LACXX_5_7966.sorted.filtered_peak_3319
chr10	73078652	73079505	854	29.00	9.08963	3.34793	6.44231	C7Y9LACXX_5_7966.sorted.filtered_peak_3320
chr10	73136977	73137430	454	21.62	6.86839	3.20533	4.33410	C7Y9LACXX_5_7966.sorted.filtered_peak_3321
chr10	73143982	73144231	250	15.94	4.47972	2.73749	2.10284	C7Y9LACXX_5_7966.sorted.filtered_peak_3322
chr10	73472885	73473272	388	16.96	4.02230	2.47915	1.70870	C7Y9LACXX_5_7966.sorted.filtered_peak_3323
chr10	73486674	73487246	573	22.93	5.36424	2.63273	2.91616	C7Y9LACXX_5_7966.sorted.filtered_peak_3324
chr10	73487444	73487873	430	25.70	6.77389	2.90201	4.23839	C7Y9LACXX_5_7966.sorted.filtered_peak_3325
chr10	73495800	73496082	283	23.12	5.97437	2.83129	3.46900	C7Y9LACXX_5_7966.sorted.filtered_peak_3326
chr10	73508262	73509078	817	37.64	12.42004	3.57834	9.67181	C7Y9LACXX_5_7966.sorted.filtered_peak_3327
chr10	73516533	73516818	286	20.31	4.86611	2.60206	2.46469	C7Y9LACXX_5_7966.sorted.filtered_peak_3328
chr10	73528544	73528974	431	37.37	9.18633	2.91842	6.54080	C7Y9LACXX_5_7966.sorted.filtered_peak_3329
chr10	73533187	73533728	542	34.75	8.49422	2.84857	5.89862	C7Y9LACXX_5_7966.sorted.filtered_peak_3330
chr10	73571696	73572036	341	19.96	5.94037	3.02409	3.44153	C7Y9LACXX_5_7966.sorted.filtered_peak_3331
chr10	73610505	73611312	808	50.09	22.21700	4.92884	19.14571	C7Y9LACXX_5_7966.sorted.filtered_peak_3332
chr10	73648518	73649120	603	15.43	4.95934	2.97960	2.54549	C7Y9LACXX_5_7966.sorted.filtered_peak_3333
chr10	73656168	73656702	535	19.08	7.23392	3.57761	4.67851	C7Y9LACXX_5_7966.sorted.filtered_peak_3334
chr10	73808156	73808727	572	18.84	6.12843	3.16035	3.63532	C7Y9LACXX_5_7966.sorted.filtered_peak_3335
chr10	73847753	73848464	712	26.63	5.51768	2.49184	3.07614	C7Y9LACXX_5_7966.sorted.filtered_peak_3336
chr10	73867115	73867678	564	18.65	6.33597	3.28199	3.81542	C7Y9LACXX_5_7966.sorted.filtered_peak_3337
chr10	73869281	73869567	287	15.94	4.42244	2.70322	2.06528	C7Y9LACXX_5_7966.sorted.filtered_peak_3338
chr10	73894716	73894965	250	12.10	3.64506	2.63369	1.39067	C7Y9LACXX_5_7966.sorted.filtered_peak_3339
chr10	73975340	73976258	919	63.51	29.31623	5.13284	26.08798	C7Y9LACXX_5_7966.sorted.filtered_peak_3340
chr10	74007765	74009118	1354	49.84	17.49707	3.91046	14.57570	C7Y9LACXX_5_7966.sorted.filtered_peak_3341
chr10	74014844	74015151	308	21.39	5.18965	2.65113	2.76201	C7Y9LACXX_5_7966.sorted.filtered_peak_3342
chr10	74020232	74021426	1195	57.52	20.29292	4.04738	17.27386	C7Y9LACXX_5_7966.sorted.filtered_peak_3343
chr10	74033209	74034133	925	65.67	22.59272	3.88487	19.53535	C7Y9LACXX_5_7966.sorted.filtered_peak_3344
chr10	74045049	74045510	462	16.56	6.47847	3.57523	3.93240	C7Y9LACXX_5_7966.sorted.filtered_peak_3345
chr10	74056884	74058137	1254	57.85	19.78308	4.01505	16.75245	C7Y9LACXX_5_7966.sorted.filtered_peak_3346
chr10	74079153	74080050	898	39.68	12.12221	3.45555	9.35400	C7Y9LACXX_5_7966.sorted.filtered_peak_3347
chr10	74088302	74088638	337	21.14	3.78517	2.20252	1.50178	C7Y9LACXX_5_7966.sorted.filtered_peak_3348
chr10	74091514	74091948	435	34.34	4.83370	2.10222	2.42867	C7Y9LACXX_5_7966.sorted.filtered_peak_3349
chr10	74094548	74095447	900	49.83	12.13806	3.01614	9.35701	C7Y9LACXX_5_7966.sorted.filtered_peak_3350
chr10	74114053	74114990	938	57.41	22.19396	4.47576	19.10730	C7Y9LACXX_5_7966.sorted.filtered_peak_3351
chr10	74124146	74124521	376	24.31	8.22033	3.48025	5.59889	C7Y9LACXX_5_7966.sorted.filtered_peak_3352
chr10	74129879	74130496	618	36.75	16.99246	4.99729	14.06030	C7Y9LACXX_5_7966.sorted.filtered_peak_3353
chr10	74385445	74386344	900	33.96	14.72400	4.28359	11.94647	C7Y9LACXX_5_7966.sorted.filtered_peak_3354
chr10	74451606	74452143	538	37.60	13.65048	3.96375	10.82948	C7Y9LACXX_5_7966.sorted.filtered_peak_3355
chr10	74452401	74452780	380	24.85	6.10445	2.75088	3.61323	C7Y9LACXX_5_7966.sorted.filtered_peak_3356
chr10	74701390	74701662	273	12.39	3.53230	2.55385	1.29257	C7Y9LACXX_5_7966.sorted.filtered_peak_3357
chr10	74804424	74804917	494	14.18	4.59977	2.92126	2.22094	C7Y9LACXX_5_7966.sorted.filtered_peak_3358
chr10	74820676	74821174	499	14.33	4.01800	2.63568	1.71425	C7Y9LACXX_5_7966.sorted.filtered_peak_3359
chr10	74836466	74836997	532	18.63	7.54860	3.74028	4.98329	C7Y9LACXX_5_7966.sorted.filtered_peak_3360
chr10	74855279	74857234	1956	52.78	15.93638	3.25997	13.11179	C7Y9LACXX_5_7966.sorted.filtered_peak_3361
chr10	74870109	74870767	659	13.16	3.76840	2.61120	1.48787	C7Y9LACXX_5_7966.sorted.filtered_peak_3362
chr10	74927460	74928234	775	36.62	16.05182	4.71698	13.14958	C7Y9LACXX_5_7966.sorted.filtered_peak_3363
chr10	75006528	75007466	939	44.59	17.49011	4.16919	14.59003	C7Y9LACXX_5_7966.sorted.filtered_peak_3364
chr10	75012037	75012862	826	44.46	18.56926	4.50324	15.61665	C7Y9LACXX_5_7966.sorted.filtered_peak_3365
chr10	75118316	75118942	627	39.44	17.95950	4.83322	15.03299	C7Y9LACXX_5_7966.sorted.filtered_peak_3366
chr10	75173024	75174263	1240	34.26	11.49051	3.63110	8.75777	C7Y9LACXX_5_7966.sorted.filtered_peak_3367
chr10	75193254	75193503	250	14.23	4.57521	2.90935	2.19464	C7Y9LACXX_5_7966.sorted.filtered_peak_3368
chr10	75238221	75238606	386	13.04	3.65132	2.56334	1.39577	C7Y9LACXX_5_7966.sorted.filtered_peak_3369
chr10	75255015	75256041	1027	62.70	25.30033	4.73796	22.12349	C7Y9LACXX_5_7966.sorted.filtered_peak_3370
chr10	75289141	75289588	448	14.11	4.90002	3.07591	2.48105	C7Y9LACXX_5_7966.sorted.filtered_peak_3371
chr10	75351109	75351460	352	20.03	7.59070	3.65171	4.99862	C7Y9LACXX_5_7966.sorted.filtered_peak_3372
chr10	75385252	75386119	868	36.42	15.67213	4.54042	12.80185	C7Y9LACXX_5_7966.sorted.filtered_peak_3373
chr10	75489898	75490582	685	29.13	13.27700	4.64373	10.47562	C7Y9LACXX_5_7966.sorted.filtered_peak_3374
chr10	75503600	75504633	1034	55.12	23.99278	4.83895	20.88689	C7Y9LACXX_5_7966.sorted.filtered_peak_3375
chr10	75531803	75532916	1114	50.38	16.06268	3.66427	13.17701	C7Y9LACXX_5_7966.sorted.filtered_peak_3376
chr10	75541608	75542034	427	36.38	8.63702	2.86000	6.00186	C7Y9LACXX_5_7966.sorted.filtered_peak_3377
chr10	75544868	75545722	855	50.58	17.54706	3.92353	14.61664	C7Y9LACXX_5_7966.sorted.filtered_peak_3378
chr10	75570687	75571893	1207	51.26	19.30972	3.91814	16.39195	C7Y9LACXX_5_7966.sorted.filtered_peak_3379
chr10	75608692	75609361	670	31.52	12.28961	4.13053	9.50473	C7Y9LACXX_5_7966.sorted.filtered_peak_3380
chr10	75619127	75619609	483	29.47	11.09324	3.96497	8.34340	C7Y9LACXX_5_7966.sorted.filtered_peak_3381
chr10	75625582	75625895	314	20.58	5.56769	2.84084	3.09776	C7Y9LACXX_5_7966.sorted.filtered_peak_3382
chr10	75634052	75634982	931	32.42	8.99247	3.10573	6.35616	C7Y9LACXX_5_7966.sorted.filtered_peak_3383
chr10	75639326	75639783	458	36.20	13.54927	4.04581	10.73070	C7Y9LACXX_5_7966.sorted.filtered_peak_3384
chr10	75645876	75646229	354	15.73	4.42453	2.72009	2.06710	C7Y9LACXX_5_7966.sorted.filtered_peak_3385
chr10	75668713	75669249	537	17.97	4.79456	2.69994	2.41556	C7Y9LACXX_5_7966.sorted.filtered_peak_3386
chr10	75700349	75700676	328	17.35	6.90541	3.64079	4.35993	C7Y9LACXX_5_7966.sorted.filtered_peak_3387
chr10	75716283	75716824	542	26.60	11.47570	4.31678	8.73960	C7Y9LACXX_5_7966.sorted.filtered_peak_3388
chr10	75728101	75728493	393	12.75	4.04858	2.78062	1.73191	C7Y9LACXX_5_7966.sorted.filtered_peak_3389
chr10	75734231	75734766	536	15.97	5.76419	3.29314	3.28199	C7Y9LACXX_5_7966.sorted.filtered_peak_3390
chr10	75751521	75752057	537	32.23	15.02461	4.91434	12.14706	C7Y9LACXX_5_7966.sorted.filtered_peak_3391
chr10	75757145	75758145	1001	45.13	18.71366	4.46884	15.76779	C7Y9LACXX_5_7966.sorted.filtered_peak_3392
chr10	75815827	75816247	421	19.03	6.26914	3.21397	3.75938	C7Y9LACXX_5_7966.sorted.filtered_peak_3393
chr10	75910254	75911499	1246	48.35	18.93241	4.29201	15.96918	C7Y9LACXX_5_7966.sorted.filtered_peak_3394
chr10	75936053	75936782	730	42.95	20.05409	5.06633	17.04673	C7Y9LACXX_5_7966.sorted.filtered_peak_3395
chr10	76345106	76346271	1166	26.15	6.93980	2.93980	4.38414	C7Y9LACXX_5_7966.sorted.filtered_peak_3396
chr10	76498742	76499176	435	19.54	7.40897	3.61883	4.82885	C7Y9LACXX_5_7966.sorted.filtered_peak_3397
chr10	76585578	76586806	1229	98.80	35.82882	4.38240	32.37490	C7Y9LACXX_5_7966.sorted.filtered_peak_3398
chr10	76602557	76602831	275	12.00	3.32533	2.47952	1.12462	C7Y9LACXX_5_7966.sorted.filtered_peak_3399
chr10	76673141	76673603	463	15.86	5.25036	3.07689	2.80593	C7Y9LACXX_5_7966.sorted.filtered_peak_3400
chr10	76737768	76738160	393	15.79	4.67394	2.81150	2.29978	C7Y9LACXX_5_7966.sorted.filtered_peak_3401
chr10	76859778	76860075	298	16.69	4.73612	2.77896	2.34772	C7Y9LACXX_5_7966.sorted.filtered_peak_3402
chr10	76870951	76871694	744	53.67	21.60354	4.52212	18.54944	C7Y9LACXX_5_7966.sorted.filtered_peak_3403
chr10	76871882	76872238	357	27.43	5.16170	2.37734	2.73044	C7Y9LACXX_5_7966.sorted.filtered_peak_3404
chr10	76925759	76926590	832	20.27	7.98109	3.69626	5.41380	C7Y9LACXX_5_7966.sorted.filtered_peak_3405
chr10	76969710	76970912	1203	43.27	17.33735	4.30847	14.42523	C7Y9LACXX_5_7966.sorted.filtered_peak_3406
chr10	76993820	76994545	726	49.42	14.72533	3.44545	11.88490	C7Y9LACXX_5_7966.sorted.filtered_peak_3407
chr10	76995552	76996048	497	42.55	10.99325	3.08150	8.26496	C7Y9LACXX_5_7966.sorted.filtered_peak_3408
chr10	78925586	78925835	250	17.49	5.79312	3.16428	3.30644	C7Y9LACXX_5_7966.sorted.filtered_peak_3409
chr10	79561336	79561674	339	17.24	4.38118	2.60018	2.02804	C7Y9LACXX_5_7966.sorted.filtered_peak_3410
chr10	79596045	79596339	295	22.75	6.08944	2.88035	3.58531	C7Y9LACXX_5_7966.sorted.filtered_peak_3411
chr10	79597399	79597770	372	24.90	7.48710	3.17466	4.91645	C7Y9LACXX_5_7966.sorted.filtered_peak_3412
chr10	79637510	79637958	449	19.37	5.69601	2.97330	3.21469	C7Y9LACXX_5_7966.sorted.filtered_peak_3413
chr10	79686209	79686458	250	14.15	3.60000	2.46881	1.35437	C7Y9LACXX_5_7966.sorted.filtered_peak_3414
chr10	79789046	79789805	760	45.05	13.49850	3.48108	10.67636	C7Y9LACXX_5_7966.sorted.filtered_peak_3415
chr10	79793301	79793958	658	51.54	18.98735	4.12738	16.01485	C7Y9LACXX_5_7966.sorted.filtered_peak_3416
chr10	80062659	80063555	897	50.26	20.97581	4.62085	17.94357	C7Y9LACXX_5_7966.sorted.filtered_peak_3417
chr10	80733001	80733899	899	27.35	6.89311	2.85220	4.34344	C7Y9LACXX_5_7966.sorted.filtered_peak_3418
chr10	80785045	80785477	433	17.39	4.71698	2.73018	2.32177	C7Y9LACXX_5_7966.sorted.filtered_peak_3419
chr10	80826944	80827350	407	31.47	6.33402	2.53316	3.81110	C7Y9LACXX_5_7966.sorted.filtered_peak_3420
chr10	80828019	80828322	304	26.61	4.26401	2.16272	1.92194	C7Y9LACXX_5_7966.sorted.filtered_peak_3421
chr10	80828504	80829095	592	35.31	8.56079	2.87287	5.93755	C7Y9LACXX_5_7966.sorted.filtered_peak_3422
chr10	80955189	80955438	250	17.98	4.68918	2.67244	2.30318	C7Y9LACXX_5_7966.sorted.filtered_peak_3423
chr10	81002463	81002848	386	27.36	4.92988	2.31713	2.51883	C7Y9LACXX_5_7966.sorted.filtered_peak_3424
chr10	81003484	81003783	300	27.69	4.88954	2.29907	2.47770	C7Y9LACXX_5_7966.sorted.filtered_peak_3425
chr10	81046028	81046618	591	28.81	7.09419	2.84707	4.52541	C7Y9LACXX_5_7966.sorted.filtered_peak_3426
chr10	81077272	81077897	626	35.59	9.31611	3.03935	6.65438	C7Y9LACXX_5_7966.sorted.filtered_peak_3427
chr10	81082738	81083389	652	29.23	7.24975	2.84362	4.68706	C7Y9LACXX_5_7966.sorted.filtered_peak_3428
chr10	81091509	81091799	291	19.78	5.73025	2.95986	3.24601	C7Y9LACXX_5_7966.sorted.filtered_peak_3429
chr10	81106943	81108047	1105	32.88	8.66693	2.99890	6.04006	C7Y9LACXX_5_7966.sorted.filtered_peak_3430
chr10	81134290	81134596	307	17.65	5.99808	3.22451	3.50422	C7Y9LACXX_5_7966.sorted.filtered_peak_3431
chr10	81204466	81205858	1393	50.86	16.98252	3.51981	14.14620	C7Y9LACXX_5_7966.sorted.filtered_peak_3432
chr10	81838328	81839341	1014	31.88	12.29112	4.09239	9.50259	C7Y9LACXX_5_7966.sorted.filtered_peak_3433
chr10	81947013	81948084	1072	31.64	10.68926	3.62941	7.97018	C7Y9LACXX_5_7966.sorted.filtered_peak_3434
chr10	81955796	81956045	250	13.86	3.68207	2.52215	1.41431	C7Y9LACXX_5_7966.sorted.filtered_peak_3435
chr10	81962915	81964050	1136	23.48	4.41077	2.30707	2.05435	C7Y9LACXX_5_7966.sorted.filtered_peak_3436
chr10	81964377	81965593	1217	23.41	4.36955	2.28998	2.02806	C7Y9LACXX_5_7966.sorted.filtered_peak_3437
chr10	82013217	82013602	386	16.81	6.68992	3.62529	4.14003	C7Y9LACXX_5_7966.sorted.filtered_peak_3438
chr10	82213527	82214390	864	45.45	11.47491	3.08931	8.71121	C7Y9LACXX_5_7966.sorted.filtered_peak_3439
chr10	82218861	82219462	602	30.26	4.60160	2.14505	2.22641	C7Y9LACXX_5_7966.sorted.filtered_peak_3440
chr10	82231871	82232244	374	22.06	4.05705	2.25484	1.73949	C7Y9LACXX_5_7966.sorted.filtered_peak_3441
chr10	82247431	82248260	830	29.99	8.09344	2.96687	5.52639	C7Y9LACXX_5_7966.sorted.filtered_peak_3442
chr10	82258566	82258859	294	23.49	6.64025	3.01004	4.10541	C7Y9LACXX_5_7966.sorted.filtered_peak_3443
chr10	82265337	82265691	355	18.01	5.20151	2.86608	2.77849	C7Y9LACXX_5_7966.sorted.filtered_peak_3444
chr10	82295631	82295980	350	22.81	7.59787	3.40657	4.99594	C7Y9LACXX_5_7966.sorted.filtered_peak_3445
chr10	85440183	85440770	588	20.43	6.27943	3.09716	3.76822	C7Y9LACXX_5_7966.sorted.filtered_peak_3446
chr10	85803010	85803259	250	14.16	4.52021	2.88759	2.14697	C7Y9LACXX_5_7966.sorted.filtered_peak_3447
chr10	85898600	85899479	880	55.53	22.94557	4.61312	19.86142	C7Y9LACXX_5_7966.sorted.filtered_peak_3448
chr10	85937327	85937711	385	19.53	7.64357	3.72498	5.05327	C7Y9LACXX_5_7966.sorted.filtered_peak_3449
chr10	86087860	86089291	1432	51.53	14.49039	3.18363	11.69601	C7Y9LACXX_5_7966.sorted.filtered_peak_3450
chr10	86093700	86094344	645	34.38	9.30280	3.10185	6.63989	C7Y9LACXX_5_7966.sorted.filtered_peak_3451
chr10	86134518	86134767	250	12.59	3.50305	2.52372	1.27242	C7Y9LACXX_5_7966.sorted.filtered_peak_3452
chr10	86297168	86297523	356	16.98	5.25849	2.98437	2.81413	C7Y9LACXX_5_7966.sorted.filtered_peak_3453
chr10	87307761	87308095	335	15.39	5.34833	3.13584	2.91850	C7Y9LACXX_5_7966.sorted.filtered_peak_3454
chr10	87362947	87363258	312	13.53	3.45010	2.43771	1.21974	C7Y9LACXX_5_7966.sorted.filtered_peak_3455
chr10	87371994	87372862	869	23.75	7.59478	3.31094	5.00174	C7Y9LACXX_5_7966.sorted.filtered_peak_3456
chr10	87806909	87807309	401	13.72	3.75469	2.56673	1.47902	C7Y9LACXX_5_7966.sorted.filtered_peak_3457
chr10	88159491	88160952	1462	30.68	9.24023	3.23844	6.60780	C7Y9LACXX_5_7966.sorted.filtered_peak_3458
chr10	88171250	88171538	289	18.52	5.28159	2.86176	2.84729	C7Y9LACXX_5_7966.sorted.filtered_peak_3459
chr10	88172880	88173441	562	20.01	6.01748	3.03687	3.52241	C7Y9LACXX_5_7966.sorted.filtered_peak_3460
chr10	88281101	88282071	971	43.71	17.82463	4.22477	14.93360	C7Y9LACXX_5_7966.sorted.filtered_peak_3461
chr10	88345132	88345569	438	12.36	3.85292	2.71836	1.54780	C7Y9LACXX_5_7966.sorted.filtered_peak_3462
chr10	88470871	88471790	920	23.95	7.09884	3.08159	4.56194	C7Y9LACXX_5_7966.sorted.filtered_peak_3463
chr10	88515728	88516436	709	37.53	13.14886	3.90447	10.32105	C7Y9LACXX_5_7966.sorted.filtered_peak_3464
chr10	88699246	88699534	289	20.40	6.33971	3.12237	3.82299	C7Y9LACXX_5_7966.sorted.filtered_peak_3465
chr10	88730701	88731291	591	27.30	8.76840	3.40206	6.13201	C7Y9LACXX_5_7966.sorted.filtered_peak_3466
chr10	88854309	88855545	1237	57.33	17.69148	3.62495	14.74434	C7Y9LACXX_5_7966.sorted.filtered_peak_3467
chr10	89102185	89102442	258	18.95	8.23336	4.05982	5.60033	C7Y9LACXX_5_7966.sorted.filtered_peak_3468
chr10	89264097	89265159	1063	26.21	8.44773	3.36007	5.82498	C7Y9LACXX_5_7966.sorted.filtered_peak_3469
chr10	89535531	89535780	250	14.12	4.05869	2.67798	1.74077	C7Y9LACXX_5_7966.sorted.filtered_peak_3470
chr10	89577463	89578732	1270	40.13	14.32036	3.86785	11.49595	C7Y9LACXX_5_7966.sorted.filtered_peak_3471
chr10	89610672	89611001	330	15.22	5.26292	3.14352	2.81590	C7Y9LACXX_5_7966.sorted.filtered_peak_3472
chr10	89621673	89623553	1881	51.60	11.97846	2.87381	9.22579	C7Y9LACXX_5_7966.sorted.filtered_peak_3473
chr10	89678258	89678520	263	19.50	7.55448	3.72367	4.94758	C7Y9LACXX_5_7966.sorted.filtered_peak_3474
chr10	89691255	89691685	431	14.51	4.18680	2.70615	1.85188	C7Y9LACXX_5_7966.sorted.filtered_peak_3475
chr10	89788472	89788728	257	13.40	4.26460	2.83557	1.91695	C7Y9LACXX_5_7966.sorted.filtered_peak_3476
chr10	89842656	89842913	258	14.29	4.22410	2.73979	1.89042	C7Y9LACXX_5_7966.sorted.filtered_peak_3477
chr10	89851154	89851846	693	28.91	9.43475	3.45388	6.77569	C7Y9LACXX_5_7966.sorted.filtered_peak_3478
chr10	89931239	89931673	435	13.29	3.63176	2.53961	1.37939	C7Y9LACXX_5_7966.sorted.filtered_peak_3479
chr10	89953790	89954461	672	14.95	3.81405	2.51188	1.52796	C7Y9LACXX_5_7966.sorted.filtered_peak_3480
chr10	90030736	90031602	867	33.86	11.58774	3.70860	8.83473	C7Y9LACXX_5_7966.sorted.filtered_peak_3481
chr10	90145362	90146058	697	26.62	7.35285	3.02555	4.77847	C7Y9LACXX_5_7966.sorted.filtered_peak_3482
chr10	90342341	90343255	915	19.82	5.77566	2.96909	3.28883	C7Y9LACXX_5_7966.sorted.filtered_peak_3483
chr10	90560480	90560758	279	12.11	3.45080	2.53419	1.22886	C7Y9LACXX_5_7966.sorted.filtered_peak_3484
chr10	90585001	90585448	448	36.94	14.47231	4.21090	11.63317	C7Y9LACXX_5_7966.sorted.filtered_peak_3485
chr10	90595304	90595746	443	34.97	10.85099	3.48495	8.10942	C7Y9LACXX_5_7966.sorted.filtered_peak_3486
chr10	90639659	90640887	1229	45.03	13.15282	3.41706	10.34364	C7Y9LACXX_5_7966.sorted.filtered_peak_3487
chr10	90661113	90661552	440	17.14	4.14502	2.51821	1.81037	C7Y9LACXX_5_7966.sorted.filtered_peak_3488
chr10	90734669	90735081	413	18.99	6.50700	3.33162	3.96601	C7Y9LACXX_5_7966.sorted.filtered_peak_3489
chr10	90750013	90751420	1408	29.89	6.25385	2.54931	3.76222	C7Y9LACXX_5_7966.sorted.filtered_peak_3490
chr10	90760839	90761212	374	20.48	4.51252	2.46789	2.14607	C7Y9LACXX_5_7966.sorted.filtered_peak_3491
chr10	90762303	90762668	366	16.67	3.46174	2.27174	1.23926	C7Y9LACXX_5_7966.sorted.filtered_peak_3492
chr10	90789709	90789958	250	16.70	3.95479	2.46491	1.65624	C7Y9LACXX_5_7966.sorted.filtered_peak_3493
chr10	90844223	90844472	250	20.36	6.53777	3.19477	4.01765	C7Y9LACXX_5_7966.sorted.filtered_peak_3494
chr10	90923320	90923884	565	20.28	6.90326	3.34893	4.35329	C7Y9LACXX_5_7966.sorted.filtered_peak_3495
chr10	90966727	90967809	1083	18.38	4.20618	2.47024	1.87272	C7Y9LACXX_5_7966.sorted.filtered_peak_3496
chr10	90977250	90977499	250	14.84	3.77360	2.49790	1.50081	C7Y9LACXX_5_7966.sorted.filtered_peak_3497
chr10	91011119	91012031	913	48.03	24.76707	5.60787	21.66582	C7Y9LACXX_5_7966.sorted.filtered_peak_3498
chr10	91020193	91020451	259	19.58	6.16885	3.14181	3.65339	C7Y9LACXX_5_7966.sorted.filtered_peak_3499
chr10	91061601	91062193	593	23.47	7.91910	3.46120	5.30213	C7Y9LACXX_5_7966.sorted.filtered_peak_3500
chr10	91087538	91087936	399	23.13	6.49603	2.97645	3.97467	C7Y9LACXX_5_7966.sorted.filtered_peak_3501
chr10	91092078	91093158	1081	23.80	4.73026	2.38800	2.34553	C7Y9LACXX_5_7966.sorted.filtered_peak_3502
chr10	91093643	91094119	477	35.18	12.43301	3.85746	9.64615	C7Y9LACXX_5_7966.sorted.filtered_peak_3503
chr10	91151718	91152659	942	23.19	6.82483	3.04913	4.30186	C7Y9LACXX_5_7966.sorted.filtered_peak_3504
chr10	91173941	91174916	976	25.41	7.14878	3.04371	4.58367	C7Y9LACXX_5_7966.sorted.filtered_peak_3505
chr10	91403596	91405124	1529	27.33	6.75149	2.78427	4.22681	C7Y9LACXX_5_7966.sorted.filtered_peak_3506
chr10	91460879	91461819	941	61.87	27.34552	4.93368	24.14916	C7Y9LACXX_5_7966.sorted.filtered_peak_3507
chr10	91498592	91498921	330	20.94	6.24647	3.05200	3.73657	C7Y9LACXX_5_7966.sorted.filtered_peak_3508
chr10	91620339	91620929	591	14.74	3.82930	2.53121	1.54595	C7Y9LACXX_5_7966.sorted.filtered_peak_3509
chr10	92617519	92618001	483	15.84	4.19071	2.61264	1.85856	C7Y9LACXX_5_7966.sorted.filtered_peak_3510
chr10	92631194	92632046	853	26.95	9.81942	3.68916	7.15970	C7Y9LACXX_5_7966.sorted.filtered_peak_3511
chr10	92766123	92766529	407	18.86	6.34120	3.25551	3.82525	C7Y9LACXX_5_7966.sorted.filtered_peak_3512
chr10	92922436	92923856	1421	27.93	7.76991	3.04083	5.18958	C7Y9LACXX_5_7966.sorted.filtered_peak_3513
chr10	92958610	92958946	337	23.77	6.00900	2.78086	3.52152	C7Y9LACXX_5_7966.sorted.filtered_peak_3514
chr10	92961136	92961677	542	21.64	5.38405	2.69057	2.95004	C7Y9LACXX_5_7966.sorted.filtered_peak_3515
chr10	92979980	92980792	813	40.54	16.59209	4.37034	13.69757	C7Y9LACXX_5_7966.sorted.filtered_peak_3516
chr10	93058023	93058412	390	15.93	5.54102	3.17620	3.09145	C7Y9LACXX_5_7966.sorted.filtered_peak_3517
chr10	93169531	93170607	1077	27.99	8.25192	3.13612	5.66381	C7Y9LACXX_5_7966.sorted.filtered_peak_3518
chr10	93556255	93556764	510	24.15	4.17334	2.21603	1.83866	C7Y9LACXX_5_7966.sorted.filtered_peak_3519
chr10	93557756	93558956	1201	34.77	9.46989	3.04756	6.83549	C7Y9LACXX_5_7966.sorted.filtered_peak_3520
chr10	93647431	93647731	301	14.42	4.43839	2.82482	2.07858	C7Y9LACXX_5_7966.sorted.filtered_peak_3521
chr10	93661557	93661987	431	20.34	8.34307	3.89163	5.72614	C7Y9LACXX_5_7966.sorted.filtered_peak_3522
chr10	93667788	93669003	1216	23.02	7.27983	3.19227	4.73496	C7Y9LACXX_5_7966.sorted.filtered_peak_3523
chr10	93683128	93683833	706	38.69	19.19563	5.24844	16.22420	C7Y9LACXX_5_7966.sorted.filtered_peak_3524
chr10	93999645	94000874	1230	20.10	5.13073	2.69637	2.71563	C7Y9LACXX_5_7966.sorted.filtered_peak_3525
chr10	94002992	94003290	299	17.70	4.18520	2.49183	1.86383	C7Y9LACXX_5_7966.sorted.filtered_peak_3526
chr10	94050455	94051472	1018	40.05	14.24102	3.78282	11.43255	C7Y9LACXX_5_7966.sorted.filtered_peak_3527
chr10	94180206	94180469	264	14.02	4.35962	2.81590	2.01077	C7Y9LACXX_5_7966.sorted.filtered_peak_3528
chr10	94276703	94277107	405	14.07	4.87440	3.06675	2.45732	C7Y9LACXX_5_7966.sorted.filtered_peak_3529
chr10	94333471	94334563	1093	39.28	12.63174	3.65490	9.82529	C7Y9LACXX_5_7966.sorted.filtered_peak_3530
chr10	94351252	94351927	676	42.23	12.48899	3.39096	9.70965	C7Y9LACXX_5_7966.sorted.filtered_peak_3531
chr10	94352552	94353167	616	42.87	12.16025	3.29281	9.39774	C7Y9LACXX_5_7966.sorted.filtered_peak_3532
chr10	94404337	94404634	298	19.21	7.53300	3.71433	4.94468	C7Y9LACXX_5_7966.sorted.filtered_peak_3533
chr10	94449364	94449664	301	18.53	4.14565	2.43851	1.82276	C7Y9LACXX_5_7966.sorted.filtered_peak_3534
chr10	94449907	94450450	544	22.53	6.27645	2.93932	3.77180	C7Y9LACXX_5_7966.sorted.filtered_peak_3535
chr10	94459022	94459349	328	18.26	5.29528	2.89744	2.85067	C7Y9LACXX_5_7966.sorted.filtered_peak_3536
chr10	94607961	94608882	922	46.03	17.31017	4.07343	14.41529	C7Y9LACXX_5_7966.sorted.filtered_peak_3537
chr10	95048860	95049158	299	16.40	6.17300	3.43255	3.66394	C7Y9LACXX_5_7966.sorted.filtered_peak_3538
chr10	95173151	95173433	283	17.78	5.63522	3.05605	3.17537	C7Y9LACXX_5_7966.sorted.filtered_peak_3539
chr10	95222722	95222971	250	14.77	4.88796	3.00145	2.48305	C7Y9LACXX_5_7966.sorted.filtered_peak_3540
chr10	95242103	95242613	511	19.27	6.44258	3.27042	3.91181	C7Y9LACXX_5_7966.sorted.filtered_peak_3541
chr10	95255847	95256776	930	44.96	17.64211	4.16695	14.73415	C7Y9LACXX_5_7966.sorted.filtered_peak_3542
chr10	95461869	95462862	994	38.93	13.20114	3.73196	10.39848	C7Y9LACXX_5_7966.sorted.filtered_peak_3543
chr10	95653442	95653883	442	22.10	5.97865	2.87609	3.49056	C7Y9LACXX_5_7966.sorted.filtered_peak_3544
chr10	96059252	96059831	580	20.30	7.48931	3.58134	4.90357	C7Y9LACXX_5_7966.sorted.filtered_peak_3545
chr10	96080193	96080516	324	14.45	5.07290	3.12098	2.64899	C7Y9LACXX_5_7966.sorted.filtered_peak_3546
chr10	96122370	96123008	639	27.53	9.60981	3.63359	6.93760	C7Y9LACXX_5_7966.sorted.filtered_peak_3547
chr10	96162614	96162888	275	15.71	5.49715	3.19663	3.03531	C7Y9LACXX_5_7966.sorted.filtered_peak_3548
chr10	96305013	96305700	688	20.76	6.26647	3.04202	3.77482	C7Y9LACXX_5_7966.sorted.filtered_peak_3549
chr10	96943347	96943835	489	15.34	4.52485	2.79401	2.15119	C7Y9LACXX_5_7966.sorted.filtered_peak_3550
chr10	97054886	97055339	454	22.05	6.95190	3.19593	4.41683	C7Y9LACXX_5_7966.sorted.filtered_peak_3551
chr10	97190160	97190454	295	15.80	4.44948	2.71642	2.10077	C7Y9LACXX_5_7966.sorted.filtered_peak_3552
chr10	97320524	97321477	954	32.56	11.24238	3.50410	8.58270	C7Y9LACXX_5_7966.sorted.filtered_peak_3553
chr10	97416202	97416847	646	33.48	13.07716	4.10207	10.29018	C7Y9LACXX_5_7966.sorted.filtered_peak_3554
chr10	97453175	97454159	985	64.08	29.88643	4.96463	26.66587	C7Y9LACXX_5_7966.sorted.filtered_peak_3555
chr10	97485442	97485726	285	12.00	3.65264	2.64606	1.37614	C7Y9LACXX_5_7966.sorted.filtered_peak_3556
chr10	97501673	97502014	342	19.23	6.48189	3.26154	3.96913	C7Y9LACXX_5_7966.sorted.filtered_peak_3557
chr10	97517900	97518802	903	24.69	4.77179	2.36589	2.38244	C7Y9LACXX_5_7966.sorted.filtered_peak_3558
chr10	97521885	97522139	255	18.85	3.59343	2.22493	1.34718	C7Y9LACXX_5_7966.sorted.filtered_peak_3559
chr10	97530261	97530544	284	13.85	4.75714	3.02296	2.35877	C7Y9LACXX_5_7966.sorted.filtered_peak_3560
chr10	97545184	97545433	250	20.17	5.63122	2.89922	3.15047	C7Y9LACXX_5_7966.sorted.filtered_peak_3561
chr10	97553331	97553705	375	20.32	4.75537	2.56522	2.36033	C7Y9LACXX_5_7966.sorted.filtered_peak_3562
chr10	97591896	97592510	615	31.39	9.87160	3.39568	7.20253	C7Y9LACXX_5_7966.sorted.filtered_peak_3563
chr10	97601454	97601808	355	18.62	4.40867	2.53505	2.04598	C7Y9LACXX_5_7966.sorted.filtered_peak_3564
chr10	97624848	97625203	356	16.45	4.56061	2.72421	2.18772	C7Y9LACXX_5_7966.sorted.filtered_peak_3565
chr10	97666869	97668051	1183	21.63	6.78179	3.13903	4.26837	C7Y9LACXX_5_7966.sorted.filtered_peak_3566
chr10	97723320	97723747	428	15.23	4.27671	2.69630	1.92726	C7Y9LACXX_5_7966.sorted.filtered_peak_3567
chr10	97803086	97804047	962	23.34	7.10202	3.12103	4.57324	C7Y9LACXX_5_7966.sorted.filtered_peak_3568
chr10	97849432	97850324	893	29.85	10.65841	3.82220	7.91627	C7Y9LACXX_5_7966.sorted.filtered_peak_3569
chr10	97889567	97890593	1027	35.14	12.06953	3.78126	9.28533	C7Y9LACXX_5_7966.sorted.filtered_peak_3570
chr10	98273303	98273784	482	18.36	4.20324	2.46618	1.87844	C7Y9LACXX_5_7966.sorted.filtered_peak_3571
chr10	98345562	98346002	441	20.16	3.62961	2.18708	1.37840	C7Y9LACXX_5_7966.sorted.filtered_peak_3572
chr10	98346237	98347284	1048	31.17	10.10155	3.36316	7.46680	C7Y9LACXX_5_7966.sorted.filtered_peak_3573
chr10	98430245	98430905	661	16.74	4.78200	2.78933	2.39609	C7Y9LACXX_5_7966.sorted.filtered_peak_3574
chr10	98479585	98479870	286	17.53	4.03446	2.44914	1.72407	C7Y9LACXX_5_7966.sorted.filtered_peak_3575
chr10	98480346	98481209	864	18.45	4.58016	2.59900	2.21195	C7Y9LACXX_5_7966.sorted.filtered_peak_3576
chr10	98561250	98561649	400	54.80	38.73994	8.92786	35.20430	C7Y9LACXX_5_7966.sorted.filtered_peak_3577
chr10	98591610	98592906	1297	55.44	16.60359	3.60119	13.66869	C7Y9LACXX_5_7966.sorted.filtered_peak_3578
chr10	98623693	98624214	522	13.40	4.47210	2.93152	2.09689	C7Y9LACXX_5_7966.sorted.filtered_peak_3579
chr10	98738489	98738978	490	14.32	3.80565	2.54767	1.52202	C7Y9LACXX_5_7966.sorted.filtered_peak_3580
chr10	98797296	98797553	258	14.38	4.24710	2.74441	1.90777	C7Y9LACXX_5_7966.sorted.filtered_peak_3581
chr10	98955983	98956578	596	16.49	4.86181	2.83826	2.46964	C7Y9LACXX_5_7966.sorted.filtered_peak_3582
chr10	99038401	99038709	309	13.15	4.31504	2.87946	1.95455	C7Y9LACXX_5_7966.sorted.filtered_peak_3583
chr10	99051836	99052753	918	50.92	25.04068	5.21808	21.91299	C7Y9LACXX_5_7966.sorted.filtered_peak_3584
chr10	99078562	99079251	690	46.67	18.65020	4.41859	15.69325	C7Y9LACXX_5_7966.sorted.filtered_peak_3585
chr10	99079570	99080064	495	23.64	4.49354	2.32424	2.13317	C7Y9LACXX_5_7966.sorted.filtered_peak_3586
chr10	99094280	99094910	631	49.69	21.31782	4.78498	18.27893	C7Y9LACXX_5_7966.sorted.filtered_peak_3587
chr10	99160737	99161315	579	33.54	16.62713	5.21458	13.71021	C7Y9LACXX_5_7966.sorted.filtered_peak_3588
chr10	99166984	99167442	459	28.08	13.04610	4.77420	10.22862	C7Y9LACXX_5_7966.sorted.filtered_peak_3589
chr10	99173541	99174067	527	13.42	3.78626	2.60002	1.51273	C7Y9LACXX_5_7966.sorted.filtered_peak_3590
chr10	99178855	99179250	396	16.59	4.77844	2.79989	2.38987	C7Y9LACXX_5_7966.sorted.filtered_peak_3591
chr10	99185325	99186123	799	54.00	22.01437	4.36668	18.98204	C7Y9LACXX_5_7966.sorted.filtered_peak_3592
chr10	99205361	99206327	967	50.45	23.47816	4.90792	20.43294	C7Y9LACXX_5_7966.sorted.filtered_peak_3593
chr10	99257540	99258737	1198	67.90	25.61110	4.16921	22.48231	C7Y9LACXX_5_7966.sorted.filtered_peak_3594
chr10	99350175	99350612	438	13.07	4.26524	2.86409	1.90736	C7Y9LACXX_5_7966.sorted.filtered_peak_3595
chr10	99392991	99393688	698	20.78	7.63607	3.55647	5.05585	C7Y9LACXX_5_7966.sorted.filtered_peak_3596
chr10	99400033	99400693	661	65.23	33.65739	6.13781	30.27003	C7Y9LACXX_5_7966.sorted.filtered_peak_3597
chr10	99408631	99409140	510	19.16	6.41009	3.25402	3.89118	C7Y9LACXX_5_7966.sorted.filtered_peak_3598
chr10	99446830	99447470	641	50.92	25.02785	5.51316	21.87998	C7Y9LACXX_5_7966.sorted.filtered_peak_3599
chr10	99461058	99461848	791	13.68	4.63557	2.97922	2.25573	C7Y9LACXX_5_7966.sorted.filtered_peak_3600
chr10	99469392	99469665	274	14.91	4.26746	2.70931	1.92697	C7Y9LACXX_5_7966.sorted.filtered_peak_3601
chr10	99473865	99474311	447	18.55	5.15350	2.81526	2.72385	C7Y9LACXX_5_7966.sorted.filtered_peak_3602
chr10	99496510	99497609	1100	41.66	15.98168	4.13704	13.10203	C7Y9LACXX_5_7966.sorted.filtered_peak_3603
chr10	99556396	99556663	268	16.73	5.23260	2.99560	2.78754	C7Y9LACXX_5_7966.sorted.filtered_peak_3604
chr10	99609270	99609729	460	22.09	7.59911	3.44026	5.01100	C7Y9LACXX_5_7966.sorted.filtered_peak_3605
chr10	99629194	99629587	394	22.53	7.22518	3.29251	4.64481	C7Y9LACXX_5_7966.sorted.filtered_peak_3606
chr10	99805567	99805917	351	14.28	4.56828	2.89598	2.19469	C7Y9LACXX_5_7966.sorted.filtered_peak_3607
chr10	99893980	99895276	1297	27.78	9.38229	3.37687	6.79433	C7Y9LACXX_5_7966.sorted.filtered_peak_3608
chr10	100069013	100069262	250	14.09	4.05127	2.67654	1.73674	C7Y9LACXX_5_7966.sorted.filtered_peak_3609
chr10	100205978	100206861	884	24.03	7.85552	3.37898	5.24768	C7Y9LACXX_5_7966.sorted.filtered_peak_3610
chr10	101190184	101191150	967	54.16	25.88783	4.92817	22.77083	C7Y9LACXX_5_7966.sorted.filtered_peak_3611
chr10	101315612	101316065	454	16.39	4.66585	2.77433	2.28309	C7Y9LACXX_5_7966.sorted.filtered_peak_3612
chr10	101379934	101381206	1273	65.05	22.90297	3.90754	19.83582	C7Y9LACXX_5_7966.sorted.filtered_peak_3613
chr10	101418868	101419455	588	34.76	13.62548	4.21303	10.79438	C7Y9LACXX_5_7966.sorted.filtered_peak_3614
chr10	101491542	101492564	1023	41.65	17.83054	4.57701	14.89560	C7Y9LACXX_5_7966.sorted.filtered_peak_3615
chr10	101605617	101606284	668	14.01	3.77879	2.55585	1.49831	C7Y9LACXX_5_7966.sorted.filtered_peak_3616
chr10	101629793	101630377	585	13.93	4.80207	3.03958	2.39647	C7Y9LACXX_5_7966.sorted.filtered_peak_3617
chr10	101753916	101754477	562	14.73	5.31600	3.19751	2.87715	C7Y9LACXX_5_7966.sorted.filtered_peak_3618
chr10	101769388	101770124	737	26.75	8.88134	3.42711	6.26259	C7Y9LACXX_5_7966.sorted.filtered_peak_3619
chr10	101906003	101906267	265	14.18	4.95886	3.08895	2.54127	C7Y9LACXX_5_7966.sorted.filtered_peak_3620
chr10	101944990	101946265	1276	32.93	10.90995	3.55593	8.20881	C7Y9LACXX_5_7966.sorted.filtered_peak_3621
chr10	101964167	101964621	455	12.59	3.76507	2.65301	1.49274	C7Y9LACXX_5_7966.sorted.filtered_peak_3622
chr10	101988779	101989574	796	26.07	8.82442	3.54749	6.16491	C7Y9LACXX_5_7966.sorted.filtered_peak_3623
chr10	102027010	102027647	638	21.66	9.13218	4.03096	6.48523	C7Y9LACXX_5_7966.sorted.filtered_peak_3624
chr10	102045865	102046807	943	36.24	13.07753	3.86258	10.28784	C7Y9LACXX_5_7966.sorted.filtered_peak_3625
chr10	102098243	102098580	338	14.54	3.75676	2.51227	1.48590	C7Y9LACXX_5_7966.sorted.filtered_peak_3626
chr10	102106613	102107019	407	32.51	10.86750	3.63204	8.13708	C7Y9LACXX_5_7966.sorted.filtered_peak_3627
chr10	102130567	102131177	611	28.37	6.51013	2.70952	3.97433	C7Y9LACXX_5_7966.sorted.filtered_peak_3628
chr10	102132981	102133930	950	30.53	7.82988	2.91144	5.24727	C7Y9LACXX_5_7966.sorted.filtered_peak_3629
chr10	102193378	102193942	565	21.07	8.86752	4.02725	6.22075	C7Y9LACXX_5_7966.sorted.filtered_peak_3630
chr10	102241322	102242450	1129	20.75	5.69947	2.83725	3.24934	C7Y9LACXX_5_7966.sorted.filtered_peak_3631
chr10	102268499	102268797	299	19.50	3.97727	2.33114	1.67513	C7Y9LACXX_5_7966.sorted.filtered_peak_3632
chr10	102270602	102271150	549	27.08	7.95276	3.17336	5.34800	C7Y9LACXX_5_7966.sorted.filtered_peak_3633
chr10	102289457	102289848	392	36.17	13.74856	4.12342	10.91693	C7Y9LACXX_5_7966.sorted.filtered_peak_3634
chr10	102295241	102296053	813	46.54	19.98367	4.54648	17.02114	C7Y9LACXX_5_7966.sorted.filtered_peak_3635
chr10	102672120	102673275	1156	49.07	19.02722	4.33414	16.04308	C7Y9LACXX_5_7966.sorted.filtered_peak_3636
chr10	102746900	102747434	535	28.21	10.79049	3.98691	8.05672	C7Y9LACXX_5_7966.sorted.filtered_peak_3637
chr10	102757337	102758009	673	26.03	5.29670	2.44924	2.87742	C7Y9LACXX_5_7966.sorted.filtered_peak_3638
chr10	102758853	102759362	510	25.08	4.80670	2.36546	2.40761	C7Y9LACXX_5_7966.sorted.filtered_peak_3639
chr10	102772656	102772953	298	18.70	5.75839	3.04900	3.27446	C7Y9LACXX_5_7966.sorted.filtered_peak_3640
chr10	102790805	102791399	595	40.18	14.10000	3.89106	11.26768	C7Y9LACXX_5_7966.sorted.filtered_peak_3641
chr10	102791641	102792356	716	29.50	7.43021	2.84142	4.88412	C7Y9LACXX_5_7966.sorted.filtered_peak_3642
chr10	102802451	102802981	531	23.00	6.93377	3.11942	4.39887	C7Y9LACXX_5_7966.sorted.filtered_peak_3643
chr10	102810100	102810505	406	20.41	7.04595	3.37417	4.50072	C7Y9LACXX_5_7966.sorted.filtered_peak_3644
chr10	102819942	102821230	1289	46.13	16.48950	3.79646	13.64567	C7Y9LACXX_5_7966.sorted.filtered_peak_3645
chr10	102827473	102827948	476	19.98	5.87979	2.98505	3.40218	C7Y9LACXX_5_7966.sorted.filtered_peak_3646
chr10	102880672	102880979	308	13.00	3.21345	2.36049	1.03057	C7Y9LACXX_5_7966.sorted.filtered_peak_3647
chr10	102921505	102921831	327	16.48	5.32324	3.04402	2.88091	C7Y9LACXX_5_7966.sorted.filtered_peak_3648
chr10	102973364	102973678	315	16.25	4.35811	2.65860	1.99876	C7Y9LACXX_5_7966.sorted.filtered_peak_3649
chr10	103113344	103114363	1020	71.47	33.01680	5.06096	29.66331	C7Y9LACXX_5_7966.sorted.filtered_peak_3650
chr10	103124526	103124777	252	20.66	9.50865	4.40930	6.80977	C7Y9LACXX_5_7966.sorted.filtered_peak_3651
chr10	103213465	103213838	374	16.00	4.14053	2.58265	1.81703	C7Y9LACXX_5_7966.sorted.filtered_peak_3652
chr10	103227182	103227431	250	14.36	5.05611	3.12643	2.62308	C7Y9LACXX_5_7966.sorted.filtered_peak_3653
chr10	103329780	103330316	537	20.74	5.69517	2.87170	3.21848	C7Y9LACXX_5_7966.sorted.filtered_peak_3654
chr10	103347808	103348240	433	22.58	8.83306	3.86250	6.18080	C7Y9LACXX_5_7966.sorted.filtered_peak_3655
chr10	103453670	103455051	1382	20.66	5.50192	2.80450	3.04537	C7Y9LACXX_5_7966.sorted.filtered_peak_3656
chr10	103539729	103540113	385	18.18	3.31410	2.15099	1.11205	C7Y9LACXX_5_7966.sorted.filtered_peak_3657
chr10	103542866	103543373	508	20.23	4.35392	2.43015	2.00108	C7Y9LACXX_5_7966.sorted.filtered_peak_3658
chr10	103577728	103578874	1147	76.26	29.37882	4.26642	26.12686	C7Y9LACXX_5_7966.sorted.filtered_peak_3659
chr10	103589366	103589721	356	27.44	3.71795	1.99451	1.45145	C7Y9LACXX_5_7966.sorted.filtered_peak_3660
chr10	103589916	103590998	1083	54.43	18.25887	3.85309	15.30035	C7Y9LACXX_5_7966.sorted.filtered_peak_3661
chr10	103600432	103600922	491	22.23	5.11266	2.58434	2.68877	C7Y9LACXX_5_7966.sorted.filtered_peak_3662
chr10	103618663	103619083	421	17.19	6.38698	3.41377	3.88419	C7Y9LACXX_5_7966.sorted.filtered_peak_3663
chr10	103769569	103769928	360	17.93	6.37608	3.33365	3.87072	C7Y9LACXX_5_7966.sorted.filtered_peak_3664
chr10	103815318	103816262	945	32.82	13.91560	4.46181	11.08147	C7Y9LACXX_5_7966.sorted.filtered_peak_3665
chr10	103824679	103825404	726	35.97	13.34305	3.91371	10.56880	C7Y9LACXX_5_7966.sorted.filtered_peak_3666
chr10	103874599	103874974	376	25.07	4.35751	2.23742	2.00497	C7Y9LACXX_5_7966.sorted.filtered_peak_3667
chr10	103879868	103880677	810	31.77	7.11125	2.64770	4.59321	C7Y9LACXX_5_7966.sorted.filtered_peak_3668
chr10	103892225	103893156	932	64.28	30.18044	5.46523	26.87956	C7Y9LACXX_5_7966.sorted.filtered_peak_3669
chr10	103911495	103912618	1124	62.13	25.97523	4.52863	22.83209	C7Y9LACXX_5_7966.sorted.filtered_peak_3670
chr10	103929058	103929558	501	26.46	12.33242	4.58534	9.58620	C7Y9LACXX_5_7966.sorted.filtered_peak_3671
chr10	103985842	103986108	267	22.71	6.64832	3.06246	4.11256	C7Y9LACXX_5_7966.sorted.filtered_peak_3672
chr10	103989497	103989799	303	20.00	4.64612	2.54109	2.26430	C7Y9LACXX_5_7966.sorted.filtered_peak_3673
chr10	104001248	104001570	323	38.63	8.58437	2.74899	5.95448	C7Y9LACXX_5_7966.sorted.filtered_peak_3674
chr10	104004831	104005661	831	63.25	25.46831	4.42097	22.33788	C7Y9LACXX_5_7966.sorted.filtered_peak_3675
chr10	104082760	104083032	273	16.59	6.56137	3.57973	4.02939	C7Y9LACXX_5_7966.sorted.filtered_peak_3676
chr10	104153667	104154561	895	80.85	30.90330	4.48301	27.60021	C7Y9LACXX_5_7966.sorted.filtered_peak_3677
chr10	104155205	104155531	327	46.79	7.85247	2.38406	5.25248	C7Y9LACXX_5_7966.sorted.filtered_peak_3678
chr10	104159149	104159580	432	33.90	6.25544	2.41857	3.75830	C7Y9LACXX_5_7966.sorted.filtered_peak_3679
chr10	104180249	104181425	1177	63.59	20.93369	3.85600	17.89389	C7Y9LACXX_5_7966.sorted.filtered_peak_3680
chr10	104191775	104192662	888	34.38	12.37703	3.76048	9.64164	C7Y9LACXX_5_7966.sorted.filtered_peak_3681
chr10	104209352	104210736	1385	40.20	12.98246	3.60786	10.18684	C7Y9LACXX_5_7966.sorted.filtered_peak_3682
chr10	104220547	104221300	754	30.36	12.50001	4.28774	9.70906	C7Y9LACXX_5_7966.sorted.filtered_peak_3683
chr10	104238717	104239082	366	18.45	5.94088	3.12640	3.45745	C7Y9LACXX_5_7966.sorted.filtered_peak_3684
chr10	104261663	104262898	1236	83.88	24.06256	3.59187	20.91934	C7Y9LACXX_5_7966.sorted.filtered_peak_3685
chr10	104263379	104263915	537	72.62	17.47783	3.09286	14.52752	C7Y9LACXX_5_7966.sorted.filtered_peak_3686
chr10	104343704	104343953	250	14.03	4.86077	3.05906	2.44983	C7Y9LACXX_5_7966.sorted.filtered_peak_3687
chr10	104401781	104402729	949	61.50	14.76466	2.96014	11.94587	C7Y9LACXX_5_7966.sorted.filtered_peak_3688
chr10	104420227	104421350	1124	21.00	5.37794	2.71869	2.95628	C7Y9LACXX_5_7966.sorted.filtered_peak_3689
chr10	104433833	104434495	663	17.47	4.49506	2.62666	2.13442	C7Y9LACXX_5_7966.sorted.filtered_peak_3690
chr10	104473345	104474806	1462	49.75	17.37518	3.73945	14.49063	C7Y9LACXX_5_7966.sorted.filtered_peak_3691
chr10	104503154	104504221	1068	49.27	21.38251	4.38861	18.42199	C7Y9LACXX_5_7966.sorted.filtered_peak_3692
chr10	104572087	104572488	402	12.66	3.60911	2.56913	1.35758	C7Y9LACXX_5_7966.sorted.filtered_peak_3693
chr10	104613721	104614469	749	45.20	22.18756	5.47080	19.12012	C7Y9LACXX_5_7966.sorted.filtered_peak_3694
chr10	104677275	104678449	1175	72.77	30.31643	4.72782	27.00987	C7Y9LACXX_5_7966.sorted.filtered_peak_3695
chr10	104813907	104814637	731	18.20	6.63388	3.38595	4.12920	C7Y9LACXX_5_7966.sorted.filtered_peak_3696
chr10	104829413	104829734	322	14.09	4.40006	2.82992	2.04799	C7Y9LACXX_5_7966.sorted.filtered_peak_3697
chr10	104951861	104953416	1556	25.32	7.08330	3.00606	4.53722	C7Y9LACXX_5_7966.sorted.filtered_peak_3698
chr10	105036649	105036898	250	12.65	3.60489	2.56930	1.35127	C7Y9LACXX_5_7966.sorted.filtered_peak_3699
chr10	105110711	105111261	551	24.58	11.48627	4.55229	8.76062	C7Y9LACXX_5_7966.sorted.filtered_peak_3700
chr10	105127434	105128647	1214	33.96	13.97543	4.34857	11.14301	C7Y9LACXX_5_7966.sorted.filtered_peak_3701
chr10	105155871	105156630	760	46.65	22.13995	5.00003	19.11812	C7Y9LACXX_5_7966.sorted.filtered_peak_3702
chr10	105211823	105212183	361	20.18	5.30652	2.76090	2.87305	C7Y9LACXX_5_7966.sorted.filtered_peak_3703
chr10	105230816	105231451	636	32.50	10.67459	3.54917	7.96155	C7Y9LACXX_5_7966.sorted.filtered_peak_3704
chr10	105264076	105264434	359	15.13	4.58198	2.82932	2.21170	C7Y9LACXX_5_7966.sorted.filtered_peak_3705
chr10	105344076	105344816	741	17.40	4.53705	2.65337	2.16479	C7Y9LACXX_5_7966.sorted.filtered_peak_3706
chr10	105419701	105420011	311	17.83	4.60350	2.65070	2.22649	C7Y9LACXX_5_7966.sorted.filtered_peak_3707
chr10	105437752	105438283	532	16.71	6.11002	3.35431	3.61606	C7Y9LACXX_5_7966.sorted.filtered_peak_3708
chr10	105445927	105446263	337	17.93	5.93534	3.16381	3.45330	C7Y9LACXX_5_7966.sorted.filtered_peak_3709
chr10	105472649	105472898	250	17.14	4.54608	2.67637	2.17086	C7Y9LACXX_5_7966.sorted.filtered_peak_3710
chr10	105517595	105517924	330	19.63	5.62421	2.90912	3.16670	C7Y9LACXX_5_7966.sorted.filtered_peak_3711
chr10	105531967	105532634	668	20.03	6.37112	3.17820	3.84728	C7Y9LACXX_5_7966.sorted.filtered_peak_3712
chr10	105560561	105561083	523	19.80	6.48457	3.19625	3.98462	C7Y9LACXX_5_7966.sorted.filtered_peak_3713
chr10	105605837	105606252	416	14.45	4.26478	2.74641	1.92399	C7Y9LACXX_5_7966.sorted.filtered_peak_3714
chr10	105667994	105668502	509	27.16	6.86062	2.87522	4.29817	C7Y9LACXX_5_7966.sorted.filtered_peak_3715
chr10	105670596	105671084	489	35.11	10.23592	3.28941	7.53011	C7Y9LACXX_5_7966.sorted.filtered_peak_3716
chr10	105677456	105678481	1026	62.89	23.61168	4.33805	20.49802	C7Y9LACXX_5_7966.sorted.filtered_peak_3717
chr10	105726464	105727199	736	39.64	15.05507	4.13986	12.18702	C7Y9LACXX_5_7966.sorted.filtered_peak_3718
chr10	105742474	105742776	303	15.19	3.86713	2.51747	1.57536	C7Y9LACXX_5_7966.sorted.filtered_peak_3719
chr10	105743106	105743720	615	22.22	7.94533	3.57378	5.33319	C7Y9LACXX_5_7966.sorted.filtered_peak_3720
chr10	105880727	105882208	1482	63.77	24.04318	4.01169	20.96498	C7Y9LACXX_5_7966.sorted.filtered_peak_3721
chr10	105991809	105992392	584	33.99	18.85832	5.74308	15.91417	C7Y9LACXX_5_7966.sorted.filtered_peak_3722
chr10	106016123	106016379	257	20.81	4.74136	2.53845	2.34293	C7Y9LACXX_5_7966.sorted.filtered_peak_3723
chr10	106028265	106029149	885	57.29	27.84653	5.30518	24.64093	C7Y9LACXX_5_7966.sorted.filtered_peak_3724
chr10	106051136	106051547	412	22.12	9.01174	3.97150	6.35417	C7Y9LACXX_5_7966.sorted.filtered_peak_3725
chr10	106088635	106089378	744	25.86	7.28322	3.00127	4.75233	C7Y9LACXX_5_7966.sorted.filtered_peak_3726
chr10	106097644	106098631	988	36.12	10.73747	3.35509	8.01847	C7Y9LACXX_5_7966.sorted.filtered_peak_3727
chr10	106113062	106113702	641	40.90	14.94392	3.95785	12.10512	C7Y9LACXX_5_7966.sorted.filtered_peak_3728
chr10	110636846	110637157	312	12.20	3.76542	2.68677	1.47280	C7Y9LACXX_5_7966.sorted.filtered_peak_3729
chr10	111643945	111644194	250	14.70	3.54810	2.41089	1.29875	C7Y9LACXX_5_7966.sorted.filtered_peak_3730
chr10	111682908	111683544	637	36.09	13.79858	4.12668	10.96555	C7Y9LACXX_5_7966.sorted.filtered_peak_3731
chr10	111693746	111694383	638	17.89	5.14688	2.86738	2.71198	C7Y9LACXX_5_7966.sorted.filtered_peak_3732
chr10	111713842	111714091	250	13.88	3.75197	2.55372	1.47479	C7Y9LACXX_5_7966.sorted.filtered_peak_3733
chr10	111767259	111768530	1272	48.66	14.53234	3.41444	11.71066	C7Y9LACXX_5_7966.sorted.filtered_peak_3734
chr10	111769813	111770117	305	33.17	5.59988	2.28960	3.14908	C7Y9LACXX_5_7966.sorted.filtered_peak_3735
chr10	111827720	111828209	490	25.08	6.49045	2.86929	3.95841	C7Y9LACXX_5_7966.sorted.filtered_peak_3736
chr10	111836339	111836878	540	33.71	9.33585	3.15276	6.67026	C7Y9LACXX_5_7966.sorted.filtered_peak_3737
chr10	111837089	111837386	298	22.29	3.43063	2.04986	1.20944	C7Y9LACXX_5_7966.sorted.filtered_peak_3738
chr10	111846190	111846639	450	16.08	3.93475	2.49252	1.63623	C7Y9LACXX_5_7966.sorted.filtered_peak_3739
chr10	111896824	111897208	385	20.66	6.82551	3.28546	4.27966	C7Y9LACXX_5_7966.sorted.filtered_peak_3740
chr10	111916529	111917172	644	38.00	16.95833	4.80552	14.03729	C7Y9LACXX_5_7966.sorted.filtered_peak_3741
chr10	111970613	111971240	628	37.59	7.15646	2.45261	4.63699	C7Y9LACXX_5_7966.sorted.filtered_peak_3742
chr10	111981563	111981816	254	29.76	4.44855	2.11935	2.09244	C7Y9LACXX_5_7966.sorted.filtered_peak_3743
chr10	111985422	111986664	1243	55.07	15.87486	3.46506	12.96479	C7Y9LACXX_5_7966.sorted.filtered_peak_3744
chr10	112039001	112039307	307	13.80	3.86814	2.61086	1.58303	C7Y9LACXX_5_7966.sorted.filtered_peak_3745
chr10	112064125	112065122	998	37.90	14.37306	3.87389	11.59320	C7Y9LACXX_5_7966.sorted.filtered_peak_3746
chr10	112071172	112071702	531	15.80	4.53085	2.76070	2.16178	C7Y9LACXX_5_7966.sorted.filtered_peak_3747
chr10	112095115	112095609	495	14.32	4.72190	2.95816	2.33907	C7Y9LACXX_5_7966.sorted.filtered_peak_3748
chr10	112116227	112116699	473	28.47	6.05254	2.56819	3.56405	C7Y9LACXX_5_7966.sorted.filtered_peak_3749
chr10	112174183	112174889	707	46.56	18.49927	4.40151	15.53996	C7Y9LACXX_5_7966.sorted.filtered_peak_3750
chr10	112185718	112186212	495	17.99	4.95302	2.78328	2.53361	C7Y9LACXX_5_7966.sorted.filtered_peak_3751
chr10	112201582	112202089	508	18.13	6.89035	3.55833	4.33787	C7Y9LACXX_5_7966.sorted.filtered_peak_3752
chr10	112257180	112258231	1052	61.19	17.20132	3.20194	14.34044	C7Y9LACXX_5_7966.sorted.filtered_peak_3753
chr10	112263798	112264283	486	40.64	10.00988	2.93998	7.33583	C7Y9LACXX_5_7966.sorted.filtered_peak_3754
chr10	112282072	112282480	409	15.94	4.86419	2.89341	2.45909	C7Y9LACXX_5_7966.sorted.filtered_peak_3755
chr10	112288720	112288969	250	18.23	5.14680	2.83405	2.72133	C7Y9LACXX_5_7966.sorted.filtered_peak_3756
chr10	112295796	112296374	579	21.36	6.93178	3.25460	4.38343	C7Y9LACXX_5_7966.sorted.filtered_peak_3757
chr10	112306919	112307304	386	15.46	4.25106	2.66460	1.91633	C7Y9LACXX_5_7966.sorted.filtered_peak_3758
chr10	112326901	112328134	1234	45.55	16.27880	3.92870	13.39186	C7Y9LACXX_5_7966.sorted.filtered_peak_3759
chr10	112431912	112432344	433	18.73	6.29252	3.26347	3.76907	C7Y9LACXX_5_7966.sorted.filtered_peak_3760
chr10	112533812	112534277	466	21.07	5.84634	2.89792	3.36614	C7Y9LACXX_5_7966.sorted.filtered_peak_3761
chr10	112562412	112562905	494	18.23	5.75675	3.08291	3.27352	C7Y9LACXX_5_7966.sorted.filtered_peak_3762
chr10	112602534	112603291	758	17.80	4.80199	2.72186	2.41566	C7Y9LACXX_5_7966.sorted.filtered_peak_3763
chr10	112617353	112617708	356	26.58	6.17691	2.69211	3.67433	C7Y9LACXX_5_7966.sorted.filtered_peak_3764
chr10	112620309	112620664	356	38.00	10.04306	3.12672	7.33061	C7Y9LACXX_5_7966.sorted.filtered_peak_3765
chr10	112624382	112624824	443	38.70	9.68341	2.97833	7.00747	C7Y9LACXX_5_7966.sorted.filtered_peak_3766
chr10	112631172	112632771	1600	39.72	10.11305	2.88666	7.47724	C7Y9LACXX_5_7966.sorted.filtered_peak_3767
chr10	112653213	112653622	410	16.75	5.48528	3.09291	3.02828	C7Y9LACXX_5_7966.sorted.filtered_peak_3768
chr10	112678132	112679592	1461	66.97	21.41552	3.67598	18.36750	C7Y9LACXX_5_7966.sorted.filtered_peak_3769
chr10	112752890	112753217	328	16.57	5.36869	3.06618	2.91362	C7Y9LACXX_5_7966.sorted.filtered_peak_3770
chr10	113942985	113943934	950	34.05	13.13494	3.89728	10.39391	C7Y9LACXX_5_7966.sorted.filtered_peak_3771
chr10	114074715	114074964	250	12.93	3.75913	2.62512	1.47811	C7Y9LACXX_5_7966.sorted.filtered_peak_3772
chr10	114129138	114129505	368	21.23	10.07729	4.51121	7.37871	C7Y9LACXX_5_7966.sorted.filtered_peak_3773
chr10	114134443	114134999	557	15.76	3.53073	2.34371	1.29097	C7Y9LACXX_5_7966.sorted.filtered_peak_3774
chr10	114135532	114136430	899	22.19	6.19395	2.95999	3.67732	C7Y9LACXX_5_7966.sorted.filtered_peak_3775
chr10	114149226	114149670	445	19.88	5.40569	2.82644	2.94991	C7Y9LACXX_5_7966.sorted.filtered_peak_3776
chr10	114206506	114207184	679	30.24	10.13870	3.63481	7.41879	C7Y9LACXX_5_7966.sorted.filtered_peak_3777
chr10	114291900	114292345	446	14.44	4.30722	2.76590	1.96268	C7Y9LACXX_5_7966.sorted.filtered_peak_3778
chr10	114853882	114854136	255	15.76	5.41893	3.14576	2.97327	C7Y9LACXX_5_7966.sorted.filtered_peak_3779
chr10	115141763	115142012	250	15.14	3.27070	2.26848	1.07573	C7Y9LACXX_5_7966.sorted.filtered_peak_3780
chr10	115438885	115439962	1078	30.94	8.95862	3.17387	6.32134	C7Y9LACXX_5_7966.sorted.filtered_peak_3781
chr10	115440518	115440847	330	23.03	4.20281	2.26564	1.86263	C7Y9LACXX_5_7966.sorted.filtered_peak_3782
chr10	115441685	115441979	295	28.33	6.22873	2.63838	3.70771	C7Y9LACXX_5_7966.sorted.filtered_peak_3783
chr10	115613942	115614702	761	21.90	4.53716	2.40872	2.17236	C7Y9LACXX_5_7966.sorted.filtered_peak_3784
chr10	115720273	115720892	620	25.07	5.26461	2.49923	2.82513	C7Y9LACXX_5_7966.sorted.filtered_peak_3785
chr10	115721121	115721939	819	43.11	16.85105	4.17583	13.96645	C7Y9LACXX_5_7966.sorted.filtered_peak_3786
chr10	115785142	115785454	313	16.56	4.21912	2.57488	1.88995	C7Y9LACXX_5_7966.sorted.filtered_peak_3787
chr10	115855690	115856240	551	16.26	3.84012	2.44518	1.55053	C7Y9LACXX_5_7966.sorted.filtered_peak_3788
chr10	115933615	115934554	940	42.35	16.27619	4.05978	13.41500	C7Y9LACXX_5_7966.sorted.filtered_peak_3789
chr10	116063703	116064765	1063	19.45	4.51716	2.51864	2.15627	C7Y9LACXX_5_7966.sorted.filtered_peak_3790
chr10	116286061	116287044	984	35.75	12.93433	3.92410	10.13564	C7Y9LACXX_5_7966.sorted.filtered_peak_3791
chr10	116300873	116301461	589	31.59	8.82968	3.08714	6.21534	C7Y9LACXX_5_7966.sorted.filtered_peak_3792
chr10	116303882	116304395	514	33.93	10.07033	3.27047	7.40431	C7Y9LACXX_5_7966.sorted.filtered_peak_3793
chr10	116363834	116364083	250	12.76	3.72963	2.62213	1.45923	C7Y9LACXX_5_7966.sorted.filtered_peak_3794
chr10	116561185	116561624	440	20.16	7.66696	3.65027	5.08026	C7Y9LACXX_5_7966.sorted.filtered_peak_3795
chr10	116581128	116582067	940	30.93	8.97955	3.18096	6.34545	C7Y9LACXX_5_7966.sorted.filtered_peak_3796
chr10	116615968	116616276	309	17.78	5.65816	3.08703	3.17877	C7Y9LACXX_5_7966.sorted.filtered_peak_3797
chr10	116697603	116698570	968	24.43	9.03187	3.74729	6.37081	C7Y9LACXX_5_7966.sorted.filtered_peak_3798
chr10	118547497	118547876	380	18.40	6.54810	3.37795	4.02137	C7Y9LACXX_5_7966.sorted.filtered_peak_3799
chr10	118934379	118934963	585	20.79	6.72443	3.23210	4.18295	C7Y9LACXX_5_7966.sorted.filtered_peak_3800
chr10	118976191	118976622	432	18.45	5.45569	2.93932	3.00620	C7Y9LACXX_5_7966.sorted.filtered_peak_3801
chr10	119031913	119032190	278	12.20	3.47565	2.53959	1.24821	C7Y9LACXX_5_7966.sorted.filtered_peak_3802
chr10	119134332	119135508	1177	29.68	7.70732	2.90930	5.14503	C7Y9LACXX_5_7966.sorted.filtered_peak_3803
chr10	119255888	119256272	385	15.29	4.29714	2.70150	1.94791	C7Y9LACXX_5_7966.sorted.filtered_peak_3804
chr10	119795179	119795428	250	15.42	4.58441	2.81406	2.20369	C7Y9LACXX_5_7966.sorted.filtered_peak_3805
chr10	119805869	119806666	798	40.85	16.31026	4.32482	13.41157	C7Y9LACXX_5_7966.sorted.filtered_peak_3806
chr10	120101541	120102124	584	37.10	17.21292	4.95163	14.28426	C7Y9LACXX_5_7966.sorted.filtered_peak_3807
chr10	120458032	120458345	314	17.00	5.99824	3.29888	3.49663	C7Y9LACXX_5_7966.sorted.filtered_peak_3808
chr10	120514169	120514984	816	75.37	37.99105	5.85360	34.46675	C7Y9LACXX_5_7966.sorted.filtered_peak_3809
chr10	120699157	120699524	368	12.41	3.86450	2.71985	1.56666	C7Y9LACXX_5_7966.sorted.filtered_peak_3810
chr10	120788723	120789252	530	27.39	7.70547	3.09704	5.10657	C7Y9LACXX_5_7966.sorted.filtered_peak_3811
chr10	120790046	120790530	485	19.87	4.15163	2.37701	1.82059	C7Y9LACXX_5_7966.sorted.filtered_peak_3812
chr10	120832569	120832983	415	14.05	4.26933	2.77883	1.92406	C7Y9LACXX_5_7966.sorted.filtered_peak_3813
chr10	120839324	120840968	1645	39.78	11.46049	3.31593	8.70706	C7Y9LACXX_5_7966.sorted.filtered_peak_3814
chr10	120849924	120850893	970	29.39	12.77785	4.37239	10.01637	C7Y9LACXX_5_7966.sorted.filtered_peak_3815
chr10	120863260	120864133	874	23.36	7.67788	3.36688	5.08530	C7Y9LACXX_5_7966.sorted.filtered_peak_3816
chr10	120891061	120891757	697	23.92	7.29535	3.16494	4.74110	C7Y9LACXX_5_7966.sorted.filtered_peak_3817
chr10	120924797	120925587	791	39.63	14.32906	3.98474	11.48357	C7Y9LACXX_5_7966.sorted.filtered_peak_3818
chr10	120937788	120938728	941	43.79	20.00484	4.84862	17.04472	C7Y9LACXX_5_7966.sorted.filtered_peak_3819
chr10	120943652	120943901	250	16.03	6.13134	3.46594	3.61304	C7Y9LACXX_5_7966.sorted.filtered_peak_3820
chr10	120949449	120949790	342	15.31	4.90015	2.97112	2.48324	C7Y9LACXX_5_7966.sorted.filtered_peak_3821
chr10	120966324	120967701	1378	49.10	11.74117	2.89184	9.01958	C7Y9LACXX_5_7966.sorted.filtered_peak_3822
chr10	121028182	121029050	869	39.85	15.07209	4.17453	12.19594	C7Y9LACXX_5_7966.sorted.filtered_peak_3823
chr10	121060887	121061272	386	32.73	9.45409	3.23395	6.78763	C7Y9LACXX_5_7966.sorted.filtered_peak_3824
chr10	121065401	121066461	1061	34.86	9.66451	3.14977	6.98716	C7Y9LACXX_5_7966.sorted.filtered_peak_3825
chr10	121237829	121238691	863	17.18	4.63826	2.70849	2.25704	C7Y9LACXX_5_7966.sorted.filtered_peak_3826
chr10	121249008	121249519	512	22.36	8.71125	3.81601	6.07527	C7Y9LACXX_5_7966.sorted.filtered_peak_3827
chr10	121261742	121262233	492	27.37	11.64036	4.34548	8.87829	C7Y9LACXX_5_7966.sorted.filtered_peak_3828
chr10	121275919	121276653	735	19.58	5.74396	2.97642	3.25931	C7Y9LACXX_5_7966.sorted.filtered_peak_3829
chr10	121276867	121277592	726	18.55	5.18996	2.81046	2.77800	C7Y9LACXX_5_7966.sorted.filtered_peak_3830
chr10	121301211	121301523	313	23.39	4.49621	2.34082	2.12510	C7Y9LACXX_5_7966.sorted.filtered_peak_3831
chr10	121301798	121303099	1302	23.78	4.75172	2.39043	2.37129	C7Y9LACXX_5_7966.sorted.filtered_peak_3832
chr10	121355266	121356921	1656	49.63	15.21852	3.36087	12.42494	C7Y9LACXX_5_7966.sorted.filtered_peak_3833
chr10	121362220	121362469	250	12.89	3.62356	2.56320	1.36682	C7Y9LACXX_5_7966.sorted.filtered_peak_3834
chr10	121402180	121402497	318	21.89	9.22171	4.10286	6.54709	C7Y9LACXX_5_7966.sorted.filtered_peak_3835
chr10	121410310	121411155	846	33.71	10.40561	3.35912	7.73285	C7Y9LACXX_5_7966.sorted.filtered_peak_3836
chr10	121423341	121423687	347	19.87	6.07752	3.07045	3.57700	C7Y9LACXX_5_7966.sorted.filtered_peak_3837
chr10	121446107	121446360	254	14.26	4.50035	2.86892	2.12877	C7Y9LACXX_5_7966.sorted.filtered_peak_3838
chr10	121452751	121453006	256	13.61	4.40343	2.88035	2.04511	C7Y9LACXX_5_7966.sorted.filtered_peak_3839
chr10	121463955	121464316	362	15.28	4.01706	2.57500	1.70804	C7Y9LACXX_5_7966.sorted.filtered_peak_3840
chr10	121484599	121484848	250	28.73	5.24204	2.35842	2.79535	C7Y9LACXX_5_7966.sorted.filtered_peak_3841
chr10	121485141	121485844	704	64.90	31.06915	5.31405	27.78173	C7Y9LACXX_5_7966.sorted.filtered_peak_3842
chr10	121509979	121510369	391	16.92	6.22154	3.36664	3.73237	C7Y9LACXX_5_7966.sorted.filtered_peak_3843
chr10	121544302	121544594	293	13.00	3.63283	2.56171	1.37242	C7Y9LACXX_5_7966.sorted.filtered_peak_3844
chr10	121567497	121567802	306	17.71	6.80766	3.57015	4.26010	C7Y9LACXX_5_7966.sorted.filtered_peak_3845
chr10	121596618	121596902	285	15.84	3.77649	2.44388	1.49429	C7Y9LACXX_5_7966.sorted.filtered_peak_3846
chr10	121631517	121632936	1420	36.19	10.86407	3.27683	8.17504	C7Y9LACXX_5_7966.sorted.filtered_peak_3847
chr10	121651828	121652711	884	36.01	16.31388	4.59744	13.46495	C7Y9LACXX_5_7966.sorted.filtered_peak_3848
chr10	121711968	121712217	250	12.57	3.60478	2.57493	1.35443	C7Y9LACXX_5_7966.sorted.filtered_peak_3849
chr10	122182549	122183103	555	12.93	4.04110	2.76472	1.72250	C7Y9LACXX_5_7966.sorted.filtered_peak_3850
chr10	122610198	122611703	1506	18.65	7.92552	3.90643	5.33500	C7Y9LACXX_5_7966.sorted.filtered_peak_3851
chr10	122656804	122657136	333	12.71	4.06193	2.79007	1.73387	C7Y9LACXX_5_7966.sorted.filtered_peak_3852
chr10	123687007	123688187	1181	31.70	10.97640	3.64437	8.26624	C7Y9LACXX_5_7966.sorted.filtered_peak_3853
chr10	123727479	123727770	292	13.53	4.56176	2.95737	2.18397	C7Y9LACXX_5_7966.sorted.filtered_peak_3854
chr10	123733881	123734956	1076	21.84	7.74298	3.52146	5.14753	C7Y9LACXX_5_7966.sorted.filtered_peak_3855
chr10	124102177	124102451	275	20.67	8.04633	3.80647	5.41042	C7Y9LACXX_5_7966.sorted.filtered_peak_3856
chr10	124133761	124135073	1313	31.21	9.71054	3.29543	7.07505	C7Y9LACXX_5_7966.sorted.filtered_peak_3857
chr10	124638762	124639608	847	46.17	18.99160	4.43213	16.03499	C7Y9LACXX_5_7966.sorted.filtered_peak_3858
chr10	124713481	124714252	772	61.64	28.53477	5.25234	25.30214	C7Y9LACXX_5_7966.sorted.filtered_peak_3859
chr10	124739551	124740458	908	47.97	21.45050	4.86160	18.43767	C7Y9LACXX_5_7966.sorted.filtered_peak_3860
chr10	124767500	124768860	1361	40.85	15.44122	3.79879	12.66029	C7Y9LACXX_5_7966.sorted.filtered_peak_3861
chr10	124892359	124892799	441	17.20	4.50856	2.65146	2.14578	C7Y9LACXX_5_7966.sorted.filtered_peak_3862
chr10	124913475	124914354	880	67.96	28.75257	4.64241	25.53910	C7Y9LACXX_5_7966.sorted.filtered_peak_3863
chr10	124919953	124920360	408	19.06	4.51831	2.54288	2.15692	C7Y9LACXX_5_7966.sorted.filtered_peak_3864
chr10	125000883	125001260	378	19.32	5.63320	2.94191	3.16905	C7Y9LACXX_5_7966.sorted.filtered_peak_3865
chr10	125754076	125754404	329	15.65	4.36999	2.70100	2.01993	C7Y9LACXX_5_7966.sorted.filtered_peak_3866
chr10	125920643	125921356	714	13.46	4.08378	2.73518	1.76947	C7Y9LACXX_5_7966.sorted.filtered_peak_3867
chr10	126077589	126078321	733	30.33	10.24702	3.52397	7.57846	C7Y9LACXX_5_7966.sorted.filtered_peak_3868
chr10	126091923	126092348	426	16.21	6.24219	3.47987	3.73382	C7Y9LACXX_5_7966.sorted.filtered_peak_3869
chr10	126106651	126107913	1263	38.29	12.89090	3.52842	10.16050	C7Y9LACXX_5_7966.sorted.filtered_peak_3870
chr10	126150142	126150857	716	47.79	22.09953	5.29592	19.00920	C7Y9LACXX_5_7966.sorted.filtered_peak_3871
chr10	126218679	126219019	341	17.54	5.29230	2.93869	2.85722	C7Y9LACXX_5_7966.sorted.filtered_peak_3872
chr10	126336191	126336785	595	26.99	6.10169	2.63893	3.60884	C7Y9LACXX_5_7966.sorted.filtered_peak_3873
chr10	126337248	126337807	560	23.87	4.36904	2.27867	2.02316	C7Y9LACXX_5_7966.sorted.filtered_peak_3874
chr10	126346354	126346904	551	18.61	5.03269	2.76463	2.61473	C7Y9LACXX_5_7966.sorted.filtered_peak_3875
chr10	126377206	126377945	740	34.74	12.82474	3.88458	10.06212	C7Y9LACXX_5_7966.sorted.filtered_peak_3876
chr10	126385224	126385541	318	24.60	4.92448	2.40984	2.52685	C7Y9LACXX_5_7966.sorted.filtered_peak_3877
chr10	126390806	126391208	403	20.53	4.41473	2.43639	2.05396	C7Y9LACXX_5_7966.sorted.filtered_peak_3878
chr10	126406710	126407134	425	27.35	5.45443	2.45640	3.00724	C7Y9LACXX_5_7966.sorted.filtered_peak_3879
chr10	126407792	126408360	569	34.76	8.24765	2.84641	5.62590	C7Y9LACXX_5_7966.sorted.filtered_peak_3880
chr10	126411606	126412199	594	25.78	4.96470	2.38275	2.55530	C7Y9LACXX_5_7966.sorted.filtered_peak_3881
chr10	126432576	126433238	663	40.90	11.10658	3.14526	8.39171	C7Y9LACXX_5_7966.sorted.filtered_peak_3882
chr10	126480198	126481040	843	31.59	12.71770	4.21637	9.92860	C7Y9LACXX_5_7966.sorted.filtered_peak_3883
chr10	126490071	126490770	700	27.47	12.71599	4.50936	9.97734	C7Y9LACXX_5_7966.sorted.filtered_peak_3884
chr10	126604973	126605814	842	48.06	18.88830	4.33870	15.91795	C7Y9LACXX_5_7966.sorted.filtered_peak_3885
chr10	126606094	126606480	387	24.58	4.60662	2.32417	2.22897	C7Y9LACXX_5_7966.sorted.filtered_peak_3886
chr10	126736555	126736925	371	12.96	3.76538	2.62371	1.48678	C7Y9LACXX_5_7966.sorted.filtered_peak_3887
chr10	127407370	127408590	1221	58.24	28.43532	5.16179	25.21021	C7Y9LACXX_5_7966.sorted.filtered_peak_3888
chr10	127511474	127512441	968	49.56	19.59753	4.27651	16.63656	C7Y9LACXX_5_7966.sorted.filtered_peak_3889
chr10	127574840	127575439	600	35.69	6.08468	2.32641	3.59356	C7Y9LACXX_5_7966.sorted.filtered_peak_3890
chr10	127583316	127583645	330	44.55	4.05211	1.78561	1.73651	C7Y9LACXX_5_7966.sorted.filtered_peak_3891
chr10	127584890	127585474	585	45.17	6.15220	2.13500	3.65012	C7Y9LACXX_5_7966.sorted.filtered_peak_3892
chr10	127593832	127594474	643	16.02	6.15380	3.45990	3.64325	C7Y9LACXX_5_7966.sorted.filtered_peak_3893
chr10	127730314	127730793	480	16.34	5.98594	3.34275	3.49529	C7Y9LACXX_5_7966.sorted.filtered_peak_3894
chr10	129652147	129652586	440	15.12	4.36404	2.73200	2.01608	C7Y9LACXX_5_7966.sorted.filtered_peak_3895
chr10	129789293	129789655	363	16.04	4.12510	2.57694	1.79904	C7Y9LACXX_5_7966.sorted.filtered_peak_3896
chr10	129809619	129810195	577	24.12	8.79801	3.72770	6.13419	C7Y9LACXX_5_7966.sorted.filtered_peak_3897
chr10	129845548	129846846	1299	30.78	9.03112	3.21596	6.38673	C7Y9LACXX_5_7966.sorted.filtered_peak_3898
chr10	129861348	129861738	391	29.84	9.31810	3.39106	6.64754	C7Y9LACXX_5_7966.sorted.filtered_peak_3899
chr10	129862942	129863405	464	22.41	4.61854	2.41850	2.23740	C7Y9LACXX_5_7966.sorted.filtered_peak_3900
chr10	129867588	129867916	329	24.55	7.48737	3.22215	4.89849	C7Y9LACXX_5_7966.sorted.filtered_peak_3901
chr10	129924566	129925265	700	37.76	14.12023	4.08888	11.27565	C7Y9LACXX_5_7966.sorted.filtered_peak_3902
chr10	129948279	129948646	368	22.07	8.34677	3.70969	5.72491	C7Y9LACXX_5_7966.sorted.filtered_peak_3903
chr10	129979101	129979440	340	17.84	6.09005	3.23810	3.59466	C7Y9LACXX_5_7966.sorted.filtered_peak_3904
chr10	129985791	129986201	411	16.15	5.56541	3.17646	3.10413	C7Y9LACXX_5_7966.sorted.filtered_peak_3905
chr10	130008601	130009229	629	22.45	4.96228	2.52589	2.54758	C7Y9LACXX_5_7966.sorted.filtered_peak_3906
chr10	130010172	130010743	572	25.72	6.63616	2.81974	4.13943	C7Y9LACXX_5_7966.sorted.filtered_peak_3907
chr10	130833746	130834057	312	18.29	7.10096	3.63838	4.53283	C7Y9LACXX_5_7966.sorted.filtered_peak_3908
chr10	131265130	131265757	628	28.04	11.02481	4.01472	8.30202	C7Y9LACXX_5_7966.sorted.filtered_peak_3909
chr10	131908270	131909894	1625	78.77	30.19865	4.53825	26.90937	C7Y9LACXX_5_7966.sorted.filtered_peak_3910
chr10	131925818	131926362	545	17.65	6.23709	3.30362	3.74310	C7Y9LACXX_5_7966.sorted.filtered_peak_3911
chr10	131934333	131935106	774	25.48	9.27657	3.68664	6.62698	C7Y9LACXX_5_7966.sorted.filtered_peak_3912
chr10	131959012	131959286	275	14.13	4.51471	2.88830	2.14102	C7Y9LACXX_5_7966.sorted.filtered_peak_3913
chr10	131988366	131988905	540	22.04	7.13754	3.23252	4.60639	C7Y9LACXX_5_7966.sorted.filtered_peak_3914
chr10	133109994	133110339	346	20.08	5.64465	2.89684	3.17391	C7Y9LACXX_5_7966.sorted.filtered_peak_3915
chr10	133786189	133786519	331	19.45	5.97927	3.06180	3.48799	C7Y9LACXX_5_7966.sorted.filtered_peak_3916
chr10	133795320	133796023	704	29.08	9.59965	3.43569	6.95735	C7Y9LACXX_5_7966.sorted.filtered_peak_3917
chr10	133971882	133972131	250	17.92	5.78108	3.12309	3.29372	C7Y9LACXX_5_7966.sorted.filtered_peak_3918
chr10	134121132	134122037	906	40.07	14.48912	3.84050	11.68158	C7Y9LACXX_5_7966.sorted.filtered_peak_3919
chr10	134144896	134146115	1220	62.49	22.92331	3.99366	19.87370	C7Y9LACXX_5_7966.sorted.filtered_peak_3920
chr10	134210661	134210930	270	21.56	5.12070	2.62189	2.69405	C7Y9LACXX_5_7966.sorted.filtered_peak_3921
chr10	134260968	134261345	378	25.60	6.40202	2.80284	3.88634	C7Y9LACXX_5_7966.sorted.filtered_peak_3922
chr10	134266495	134267057	563	30.16	8.60183	3.15727	5.97143	C7Y9LACXX_5_7966.sorted.filtered_peak_3923
chr10	134350694	134351431	738	80.54	39.73630	5.94962	36.17244	C7Y9LACXX_5_7966.sorted.filtered_peak_3924
chr10	134775516	134776091	576	17.76	4.65984	2.67360	2.28292	C7Y9LACXX_5_7966.sorted.filtered_peak_3925
chr10	135072557	135073141	585	29.08	5.76760	2.45995	3.30390	C7Y9LACXX_5_7966.sorted.filtered_peak_3926
chr10	135075303	135075843	541	32.93	6.59173	2.54729	4.04922	C7Y9LACXX_5_7966.sorted.filtered_peak_3927
chr10	135088523	135088811	289	27.79	4.53152	2.19781	2.16149	C7Y9LACXX_5_7966.sorted.filtered_peak_3928
chr10	135092039	135092686	648	31.26	5.74401	2.38786	3.27043	C7Y9LACXX_5_7966.sorted.filtered_peak_3929
[truncated: 2,382,779 more chars]
