# Supplementary material for: Potential impact of celiac disease genetic risk factors on T cell receptor signaling in gluten-specific CD4+ T cells
Source: Sci Rep. 2021 Apr 29;11:9252. doi: 10.1038/s41598-021-86612-5 (PMC8085175; doi:10.1038/s41598-021-86612-5)
Supplement: Supplementary file 1 — Supplementary Information. [file 41598_2021_86612_MOESM1_ESM.zip › data_supplements_manuscript/dhs_and_peakcalling/macs_peaks/C7Y9LACXX_5_7967.sorted.filtered_peaks.broadPeak]

chr1	713842	714377	C7Y9LACXX_5_7967.sorted.filtered_peak_1	272	.	8.85896	30.60773	27.24896
chr1	762733	762996	C7Y9LACXX_5_7967.sorted.filtered_peak_2	67	.	4.47724	9.46910	6.76162
chr1	894327	894882	C7Y9LACXX_5_7967.sorted.filtered_peak_3	87	.	3.62017	11.51282	8.74838
chr1	902084	902466	C7Y9LACXX_5_7967.sorted.filtered_peak_4	23	.	2.67932	4.71373	2.31496
chr1	948467	949378	C7Y9LACXX_5_7967.sorted.filtered_peak_5	119	.	4.26666	14.79431	11.93721
chr1	954635	955515	C7Y9LACXX_5_7967.sorted.filtered_peak_6	89	.	3.55469	11.72686	8.92974
chr1	968436	968695	C7Y9LACXX_5_7967.sorted.filtered_peak_7	32	.	3.09984	5.79402	3.29275
chr1	975997	976370	C7Y9LACXX_5_7967.sorted.filtered_peak_8	26	.	2.57615	5.09263	2.68560
chr1	994520	995189	C7Y9LACXX_5_7967.sorted.filtered_peak_9	56	.	3.25001	8.31111	5.68024
chr1	1004422	1005163	C7Y9LACXX_5_7967.sorted.filtered_peak_10	79	.	3.56503	10.65177	7.95529
chr1	1014844	1015325	C7Y9LACXX_5_7967.sorted.filtered_peak_11	14	.	2.67270	3.74017	1.46609
chr1	1051285	1052017	C7Y9LACXX_5_7967.sorted.filtered_peak_12	344	.	6.18490	38.03692	34.42593
chr1	1057598	1058182	C7Y9LACXX_5_7967.sorted.filtered_peak_13	24	.	2.71624	4.90177	2.47926
chr1	1079523	1079773	C7Y9LACXX_5_7967.sorted.filtered_peak_14	32	.	3.19177	5.78648	3.28887
chr1	1092795	1093654	C7Y9LACXX_5_7967.sorted.filtered_peak_15	29	.	2.75140	5.34320	2.90964
chr1	1136689	1137090	C7Y9LACXX_5_7967.sorted.filtered_peak_16	52	.	3.00960	7.86816	5.27118
chr1	1152176	1152752	C7Y9LACXX_5_7967.sorted.filtered_peak_17	61	.	2.92703	8.79099	6.13698
chr1	1167147	1167793	C7Y9LACXX_5_7967.sorted.filtered_peak_18	240	.	4.61344	27.31704	24.04731
chr1	1186175	1186650	C7Y9LACXX_5_7967.sorted.filtered_peak_19	35	.	3.30323	6.01556	3.53053
chr1	1195342	1195912	C7Y9LACXX_5_7967.sorted.filtered_peak_20	17	.	2.66832	4.08550	1.76029
chr1	1209102	1209580	C7Y9LACXX_5_7967.sorted.filtered_peak_21	93	.	3.92914	12.17290	9.38052
chr1	1243232	1244200	C7Y9LACXX_5_7967.sorted.filtered_peak_22	155	.	3.58353	18.52529	15.51004
chr1	1259802	1260565	C7Y9LACXX_5_7967.sorted.filtered_peak_23	151	.	4.21836	18.20315	15.19616
chr1	1284489	1285331	C7Y9LACXX_5_7967.sorted.filtered_peak_24	61	.	3.16325	8.81594	6.16053
chr1	1310460	1311074	C7Y9LACXX_5_7967.sorted.filtered_peak_25	189	.	4.13201	22.04302	18.91606
chr1	1334477	1335360	C7Y9LACXX_5_7967.sorted.filtered_peak_26	227	.	5.08778	26.02897	22.78731
chr1	1342229	1343096	C7Y9LACXX_5_7967.sorted.filtered_peak_27	109	.	4.35218	13.74199	10.93341
chr1	1406558	1407260	C7Y9LACXX_5_7967.sorted.filtered_peak_28	115	.	5.57142	14.45145	11.59044
chr1	1446850	1447646	C7Y9LACXX_5_7967.sorted.filtered_peak_29	204	.	6.42701	23.62711	20.48137
chr1	1509849	1510737	C7Y9LACXX_5_7967.sorted.filtered_peak_30	161	.	4.49584	19.22650	16.18729
chr1	1550446	1551487	C7Y9LACXX_5_7967.sorted.filtered_peak_31	239	.	4.67420	27.24561	23.98243
chr1	1565120	1566192	C7Y9LACXX_5_7967.sorted.filtered_peak_32	77	.	3.27063	10.44508	7.73607
chr1	1590262	1590789	C7Y9LACXX_5_7967.sorted.filtered_peak_33	334	.	9.58690	37.04858	33.47071
chr1	1609313	1609921	C7Y9LACXX_5_7967.sorted.filtered_peak_34	37	.	3.47854	6.32459	3.79189
chr1	1610223	1610473	C7Y9LACXX_5_7967.sorted.filtered_peak_35	14	.	2.59641	3.71075	1.44790
chr1	1648622	1648963	C7Y9LACXX_5_7967.sorted.filtered_peak_36	26	.	3.18155	5.09012	2.65361
chr1	1650523	1650820	C7Y9LACXX_5_7967.sorted.filtered_peak_37	25	.	3.12958	4.96105	2.54809
chr1	1655600	1656077	C7Y9LACXX_5_7967.sorted.filtered_peak_38	323	.	9.28538	35.89154	32.34231
chr1	1677715	1678018	C7Y9LACXX_5_7967.sorted.filtered_peak_39	80	.	4.81915	10.83760	8.08215
chr1	1709763	1710439	C7Y9LACXX_5_7967.sorted.filtered_peak_40	57	.	2.71955	8.34830	5.70432
chr1	1711402	1712297	C7Y9LACXX_5_7967.sorted.filtered_peak_41	39	.	2.44977	6.49804	3.98322
chr1	1822348	1823284	C7Y9LACXX_5_7967.sorted.filtered_peak_42	142	.	3.80626	17.18716	14.20902
chr1	1840155	1840891	C7Y9LACXX_5_7967.sorted.filtered_peak_43	208	.	5.02913	24.02402	20.85471
chr1	1850586	1851288	C7Y9LACXX_5_7967.sorted.filtered_peak_44	339	.	5.57909	37.56042	33.97767
chr1	1981398	1981995	C7Y9LACXX_5_7967.sorted.filtered_peak_45	59	.	3.58823	8.62388	5.98641
chr1	2064488	2065351	C7Y9LACXX_5_7967.sorted.filtered_peak_46	163	.	4.53255	19.38757	16.37626
chr1	2080214	2080562	C7Y9LACXX_5_7967.sorted.filtered_peak_47	30	.	3.02715	5.53283	3.06260
chr1	2120786	2121306	C7Y9LACXX_5_7967.sorted.filtered_peak_48	97	.	4.01031	12.58501	9.76723
chr1	2126154	2126904	C7Y9LACXX_5_7967.sorted.filtered_peak_49	95	.	3.29500	12.37714	9.55866
chr1	2130553	2131062	C7Y9LACXX_5_7967.sorted.filtered_peak_50	72	.	2.97084	9.87949	7.20141
chr1	2135997	2137148	C7Y9LACXX_5_7967.sorted.filtered_peak_51	87	.	3.24671	11.48704	8.72592
chr1	2158905	2159545	C7Y9LACXX_5_7967.sorted.filtered_peak_52	188	.	3.79135	21.96275	18.85408
chr1	2163462	2163737	C7Y9LACXX_5_7967.sorted.filtered_peak_53	14	.	1.83669	3.76509	1.48186
chr1	2165806	2166193	C7Y9LACXX_5_7967.sorted.filtered_peak_54	50	.	2.56894	7.60086	5.00429
chr1	2186811	2187771	C7Y9LACXX_5_7967.sorted.filtered_peak_55	55	.	3.46915	8.15963	5.51761
chr1	2222051	2222771	C7Y9LACXX_5_7967.sorted.filtered_peak_56	83	.	3.71673	11.10934	8.37590
chr1	2231784	2232927	C7Y9LACXX_5_7967.sorted.filtered_peak_57	100	.	3.61705	12.90028	10.06907
chr1	2322816	2323573	C7Y9LACXX_5_7967.sorted.filtered_peak_58	260	.	5.05918	29.37517	26.04897
chr1	2343730	2344575	C7Y9LACXX_5_7967.sorted.filtered_peak_59	147	.	3.68072	17.69229	14.73854
chr1	2457402	2458258	C7Y9LACXX_5_7967.sorted.filtered_peak_60	191	.	4.27215	22.25702	19.12091
chr1	2477463	2478602	C7Y9LACXX_5_7967.sorted.filtered_peak_61	72	.	2.68146	9.99650	7.27726
chr1	2479305	2480455	C7Y9LACXX_5_7967.sorted.filtered_peak_62	47	.	2.41527	7.28800	4.71819
chr1	2487022	2488229	C7Y9LACXX_5_7967.sorted.filtered_peak_63	45	.	2.89464	7.16734	4.59118
chr1	2509694	2510193	C7Y9LACXX_5_7967.sorted.filtered_peak_64	79	.	4.04933	10.66348	7.92338
chr1	2516938	2518485	C7Y9LACXX_5_7967.sorted.filtered_peak_65	205	.	4.04771	23.59309	20.50323
chr1	2574062	2574903	C7Y9LACXX_5_7967.sorted.filtered_peak_66	114	.	4.06986	14.28433	11.42801
chr1	3407821	3408182	C7Y9LACXX_5_7967.sorted.filtered_peak_67	38	.	3.29624	6.36705	3.85030
chr1	3418506	3418782	C7Y9LACXX_5_7967.sorted.filtered_peak_68	72	.	4.06097	10.01676	7.28332
chr1	3540854	3541916	C7Y9LACXX_5_7967.sorted.filtered_peak_69	201	.	4.76262	23.24564	20.16816
chr1	3566310	3566903	C7Y9LACXX_5_7967.sorted.filtered_peak_70	44	.	3.32460	6.99153	4.45220
chr1	3663672	3664152	C7Y9LACXX_5_7967.sorted.filtered_peak_71	53	.	3.51535	7.97316	5.36214
chr1	3688945	3689357	C7Y9LACXX_5_7967.sorted.filtered_peak_72	48	.	3.03281	7.44278	4.85525
chr1	3704141	3704529	C7Y9LACXX_5_7967.sorted.filtered_peak_73	18	.	2.66630	4.14701	1.81609
chr1	3712709	3713507	C7Y9LACXX_5_7967.sorted.filtered_peak_74	101	.	4.50515	12.99745	10.19209
chr1	3773485	3774409	C7Y9LACXX_5_7967.sorted.filtered_peak_75	216	.	4.99022	24.87175	21.68759
chr1	3807581	3807880	C7Y9LACXX_5_7967.sorted.filtered_peak_76	24	.	2.80444	4.86343	2.45631
chr1	3816525	3818100	C7Y9LACXX_5_7967.sorted.filtered_peak_77	223	.	4.06444	25.56902	22.34126
chr1	5449043	5449503	C7Y9LACXX_5_7967.sorted.filtered_peak_78	37	.	3.26367	6.31740	3.77960
chr1	5574591	5574841	C7Y9LACXX_5_7967.sorted.filtered_peak_79	13	.	2.54772	3.55171	1.31651
chr1	5727249	5727738	C7Y9LACXX_5_7967.sorted.filtered_peak_80	29	.	2.74695	5.42829	2.98805
chr1	5732290	5732717	C7Y9LACXX_5_7967.sorted.filtered_peak_81	19	.	2.48856	4.28524	1.93821
chr1	5828621	5828969	C7Y9LACXX_5_7967.sorted.filtered_peak_82	11	.	2.57294	3.38833	1.18455
chr1	6051992	6052879	C7Y9LACXX_5_7967.sorted.filtered_peak_83	202	.	4.20398	23.38397	20.25162
chr1	6086106	6086717	C7Y9LACXX_5_7967.sorted.filtered_peak_84	89	.	3.48629	11.70955	8.95248
chr1	6088216	6088703	C7Y9LACXX_5_7967.sorted.filtered_peak_85	14	.	2.12735	3.68007	1.41588
chr1	6259044	6260177	C7Y9LACXX_5_7967.sorted.filtered_peak_86	188	.	4.93666	21.84958	18.82814
chr1	6265263	6265538	C7Y9LACXX_5_7967.sorted.filtered_peak_87	43	.	3.07443	6.93884	4.37538
chr1	6266008	6266481	C7Y9LACXX_5_7967.sorted.filtered_peak_88	25	.	2.64997	4.95622	2.52579
chr1	6295517	6296350	C7Y9LACXX_5_7967.sorted.filtered_peak_89	112	.	3.74881	14.01295	11.20457
chr1	6306783	6307109	C7Y9LACXX_5_7967.sorted.filtered_peak_90	31	.	2.83360	5.67416	3.19010
chr1	6320010	6320767	C7Y9LACXX_5_7967.sorted.filtered_peak_91	50	.	3.34284	7.61911	5.04311
chr1	6354205	6354594	C7Y9LACXX_5_7967.sorted.filtered_peak_92	14	.	2.49241	3.74454	1.47050
chr1	6403530	6403806	C7Y9LACXX_5_7967.sorted.filtered_peak_93	32	.	3.08059	5.76808	3.28021
chr1	6408436	6409011	C7Y9LACXX_5_7967.sorted.filtered_peak_94	45	.	3.25717	7.13562	4.54565
chr1	6425168	6425432	C7Y9LACXX_5_7967.sorted.filtered_peak_95	18	.	2.82362	4.11522	1.80021
chr1	6453220	6454272	C7Y9LACXX_5_7967.sorted.filtered_peak_96	151	.	4.62478	18.13190	15.16314
chr1	6519999	6520934	C7Y9LACXX_5_7967.sorted.filtered_peak_97	63	.	3.38594	8.96021	6.33920
chr1	6535592	6535900	C7Y9LACXX_5_7967.sorted.filtered_peak_98	23	.	2.86404	4.69774	2.30288
chr1	6550552	6550859	C7Y9LACXX_5_7967.sorted.filtered_peak_99	16	.	2.41060	3.91067	1.61177
chr1	6606113	6606382	C7Y9LACXX_5_7967.sorted.filtered_peak_100	15	.	2.75407	3.85382	1.54935
chr1	6614216	6614874	C7Y9LACXX_5_7967.sorted.filtered_peak_101	95	.	4.45089	12.35312	9.56115
chr1	6639391	6640539	C7Y9LACXX_5_7967.sorted.filtered_peak_102	100	.	3.88850	12.78666	10.03376
chr1	6661132	6661506	C7Y9LACXX_5_7967.sorted.filtered_peak_103	44	.	2.49952	6.99570	4.43108
chr1	6662569	6663797	C7Y9LACXX_5_7967.sorted.filtered_peak_104	64	.	2.83654	9.13524	6.44999
chr1	6672895	6673941	C7Y9LACXX_5_7967.sorted.filtered_peak_105	190	.	4.33557	22.08932	19.01969
chr1	6685042	6685822	C7Y9LACXX_5_7967.sorted.filtered_peak_106	49	.	3.13326	7.55417	4.99797
chr1	6761540	6762189	C7Y9LACXX_5_7967.sorted.filtered_peak_107	97	.	4.23896	12.47934	9.70006
chr1	6844487	6845649	C7Y9LACXX_5_7967.sorted.filtered_peak_108	370	.	5.00497	40.70576	37.00785
chr1	7023372	7023733	C7Y9LACXX_5_7967.sorted.filtered_peak_109	18	.	2.51917	4.12344	1.80507
chr1	7609597	7609847	C7Y9LACXX_5_7967.sorted.filtered_peak_110	15	.	2.70297	3.82355	1.53793
chr1	7707315	7707661	C7Y9LACXX_5_7967.sorted.filtered_peak_111	21	.	2.82944	4.50806	2.12124
chr1	7764493	7764858	C7Y9LACXX_5_7967.sorted.filtered_peak_112	56	.	3.50443	8.28772	5.65106
chr1	7830899	7831735	C7Y9LACXX_5_7967.sorted.filtered_peak_113	66	.	3.75393	9.32480	6.65232
chr1	7843809	7844492	C7Y9LACXX_5_7967.sorted.filtered_peak_114	197	.	5.39671	22.90170	19.75386
chr1	7990767	7991299	C7Y9LACXX_5_7967.sorted.filtered_peak_115	42	.	3.38345	6.75685	4.21485
chr1	8000863	8001127	C7Y9LACXX_5_7967.sorted.filtered_peak_116	20	.	2.70564	4.39578	2.03022
chr1	8008807	8009515	C7Y9LACXX_5_7967.sorted.filtered_peak_117	74	.	3.70619	10.10623	7.42272
chr1	8013855	8014566	C7Y9LACXX_5_7967.sorted.filtered_peak_118	103	.	4.23491	13.15594	10.32009
chr1	8021177	8022379	C7Y9LACXX_5_7967.sorted.filtered_peak_119	212	.	4.44509	24.38120	21.22205
chr1	8086098	8086602	C7Y9LACXX_5_7967.sorted.filtered_peak_120	51	.	3.15153	7.77785	5.17778
chr1	8157449	8157939	C7Y9LACXX_5_7967.sorted.filtered_peak_121	22	.	2.84901	4.62438	2.23162
chr1	8212675	8213493	C7Y9LACXX_5_7967.sorted.filtered_peak_122	98	.	4.27093	12.63907	9.81984
chr1	8229508	8230411	C7Y9LACXX_5_7967.sorted.filtered_peak_123	47	.	3.51661	7.34440	4.76183
chr1	8242202	8242915	C7Y9LACXX_5_7967.sorted.filtered_peak_124	159	.	5.51248	18.97158	15.94997
chr1	8377957	8378323	C7Y9LACXX_5_7967.sorted.filtered_peak_125	36	.	3.22300	6.15913	3.64737
chr1	8456980	8457864	C7Y9LACXX_5_7967.sorted.filtered_peak_126	26	.	2.90531	5.01626	2.62302
chr1	8469365	8469746	C7Y9LACXX_5_7967.sorted.filtered_peak_127	15	.	2.66661	3.86679	1.57499
chr1	8487653	8487930	C7Y9LACXX_5_7967.sorted.filtered_peak_128	25	.	2.51504	4.97527	2.55331
chr1	8490559	8490843	C7Y9LACXX_5_7967.sorted.filtered_peak_129	22	.	2.68622	4.67432	2.27611
chr1	8570244	8570796	C7Y9LACXX_5_7967.sorted.filtered_peak_130	22	.	2.96129	4.65300	2.26078
chr1	8585400	8586279	C7Y9LACXX_5_7967.sorted.filtered_peak_131	65	.	3.36923	9.16392	6.55035
chr1	8593222	8593506	C7Y9LACXX_5_7967.sorted.filtered_peak_132	32	.	3.34646	5.75139	3.26138
chr1	8599729	8600010	C7Y9LACXX_5_7967.sorted.filtered_peak_133	17	.	2.66236	4.10944	1.79169
chr1	8620927	8621501	C7Y9LACXX_5_7967.sorted.filtered_peak_134	25	.	2.97754	4.89749	2.50321
chr1	8662646	8663082	C7Y9LACXX_5_7967.sorted.filtered_peak_135	11	.	2.41955	3.37318	1.17701
chr1	8712515	8712799	C7Y9LACXX_5_7967.sorted.filtered_peak_136	23	.	3.08485	4.79612	2.38580
chr1	8761140	8761959	C7Y9LACXX_5_7967.sorted.filtered_peak_137	124	.	4.22731	15.39285	12.49921
chr1	8772794	8773203	C7Y9LACXX_5_7967.sorted.filtered_peak_138	67	.	4.32098	9.48350	6.79985
chr1	8877154	8878313	C7Y9LACXX_5_7967.sorted.filtered_peak_139	93	.	3.51089	12.02582	9.31701
chr1	8918254	8918578	C7Y9LACXX_5_7967.sorted.filtered_peak_140	22	.	2.76756	4.65484	2.25897
chr1	8938100	8939599	C7Y9LACXX_5_7967.sorted.filtered_peak_141	153	.	3.65058	18.29062	15.33110
chr1	8963981	8964308	C7Y9LACXX_5_7967.sorted.filtered_peak_142	27	.	3.20885	5.17741	2.73591
chr1	8978278	8978528	C7Y9LACXX_5_7967.sorted.filtered_peak_143	20	.	2.90159	4.39637	2.02674
chr1	9031096	9031407	C7Y9LACXX_5_7967.sorted.filtered_peak_144	52	.	3.89205	7.85565	5.24153
chr1	9065130	9065555	C7Y9LACXX_5_7967.sorted.filtered_peak_145	18	.	2.66544	4.13010	1.80103
chr1	9138250	9138501	C7Y9LACXX_5_7967.sorted.filtered_peak_146	23	.	2.82685	4.79441	2.38183
chr1	9182059	9182548	C7Y9LACXX_5_7967.sorted.filtered_peak_147	14	.	2.57295	3.77425	1.48861
chr1	9188812	9189892	C7Y9LACXX_5_7967.sorted.filtered_peak_148	55	.	3.44916	8.18589	5.54836
chr1	9203230	9203480	C7Y9LACXX_5_7967.sorted.filtered_peak_149	23	.	2.99215	4.75179	2.34161
chr1	9241430	9241803	C7Y9LACXX_5_7967.sorted.filtered_peak_150	41	.	3.29799	6.66170	4.11490
chr1	9256503	9256877	C7Y9LACXX_5_7967.sorted.filtered_peak_151	45	.	3.39710	7.08289	4.50843
chr1	9294272	9295238	C7Y9LACXX_5_7967.sorted.filtered_peak_152	109	.	3.89047	13.81004	10.97320
chr1	9335618	9335907	C7Y9LACXX_5_7967.sorted.filtered_peak_153	14	.	2.59507	3.72222	1.45127
chr1	9352719	9353075	C7Y9LACXX_5_7967.sorted.filtered_peak_154	33	.	2.77540	5.87692	3.37186
chr1	9473136	9473690	C7Y9LACXX_5_7967.sorted.filtered_peak_155	14	.	2.40432	3.73882	1.47924
chr1	9486366	9486767	C7Y9LACXX_5_7967.sorted.filtered_peak_156	77	.	3.14017	10.47300	7.73863
chr1	9488736	9489404	C7Y9LACXX_5_7967.sorted.filtered_peak_157	263	.	5.29532	29.65219	26.30514
chr1	9551111	9551361	C7Y9LACXX_5_7967.sorted.filtered_peak_158	31	.	3.25144	5.59270	3.10507
chr1	9555181	9555500	C7Y9LACXX_5_7967.sorted.filtered_peak_159	16	.	2.73023	3.95921	1.64312
chr1	9598976	9599643	C7Y9LACXX_5_7967.sorted.filtered_peak_160	180	.	5.11800	21.11230	18.09052
chr1	9599876	9600198	C7Y9LACXX_5_7967.sorted.filtered_peak_161	10	.	2.16923	3.25963	1.08420
chr1	9648444	9649079	C7Y9LACXX_5_7967.sorted.filtered_peak_162	143	.	4.19909	17.27358	14.32495
chr1	9675647	9675977	C7Y9LACXX_5_7967.sorted.filtered_peak_163	41	.	3.47738	6.70720	4.15474
chr1	9687029	9687684	C7Y9LACXX_5_7967.sorted.filtered_peak_164	69	.	3.13613	9.64957	6.94624
chr1	9689237	9690097	C7Y9LACXX_5_7967.sorted.filtered_peak_165	68	.	3.07060	9.49463	6.84451
chr1	9712157	9712971	C7Y9LACXX_5_7967.sorted.filtered_peak_166	44	.	2.58851	6.99305	4.42655
chr1	9749110	9749677	C7Y9LACXX_5_7967.sorted.filtered_peak_167	31	.	2.89054	5.59763	3.11897
chr1	9777449	9778236	C7Y9LACXX_5_7967.sorted.filtered_peak_168	66	.	3.24368	9.28102	6.60521
chr1	9860057	9860575	C7Y9LACXX_5_7967.sorted.filtered_peak_169	68	.	3.96920	9.55844	6.89798
chr1	9883691	9884890	C7Y9LACXX_5_7967.sorted.filtered_peak_170	50	.	2.93971	7.58636	5.00169
chr1	9927552	9927817	C7Y9LACXX_5_7967.sorted.filtered_peak_171	45	.	3.71563	7.14296	4.54758
chr1	9934885	9935349	C7Y9LACXX_5_7967.sorted.filtered_peak_172	19	.	2.72241	4.24981	1.90475
chr1	9970126	9971199	C7Y9LACXX_5_7967.sorted.filtered_peak_173	361	.	5.65286	39.81012	36.14108
chr1	10002597	10002899	C7Y9LACXX_5_7967.sorted.filtered_peak_174	14	.	2.45272	3.77847	1.48718
chr1	10003093	10003828	C7Y9LACXX_5_7967.sorted.filtered_peak_175	76	.	4.01128	10.36985	7.63591
chr1	10010479	10010827	C7Y9LACXX_5_7967.sorted.filtered_peak_176	33	.	3.42235	5.85125	3.36114
chr1	10092530	10093739	C7Y9LACXX_5_7967.sorted.filtered_peak_177	262	.	5.50777	29.60850	26.29127
chr1	10134434	10134813	C7Y9LACXX_5_7967.sorted.filtered_peak_178	54	.	3.95624	8.09660	5.46461
chr1	10270009	10270735	C7Y9LACXX_5_7967.sorted.filtered_peak_179	159	.	5.00715	18.94562	15.93031
chr1	10276201	10276542	C7Y9LACXX_5_7967.sorted.filtered_peak_180	14	.	2.54258	3.74515	1.48080
chr1	10367950	10368451	C7Y9LACXX_5_7967.sorted.filtered_peak_181	32	.	3.12290	5.73707	3.26138
chr1	10458559	10459667	C7Y9LACXX_5_7967.sorted.filtered_peak_182	140	.	4.60749	17.02916	14.07045
chr1	10490110	10491080	C7Y9LACXX_5_7967.sorted.filtered_peak_183	195	.	5.09426	22.64184	19.52889
chr1	10532250	10532921	C7Y9LACXX_5_7967.sorted.filtered_peak_184	70	.	3.32120	9.77158	7.08543
chr1	10534833	10535461	C7Y9LACXX_5_7967.sorted.filtered_peak_185	64	.	3.23739	9.14759	6.47993
chr1	10554873	10555530	C7Y9LACXX_5_7967.sorted.filtered_peak_186	54	.	3.44892	8.03953	5.41710
chr1	10570925	10571902	C7Y9LACXX_5_7967.sorted.filtered_peak_187	49	.	3.16994	7.54911	4.97075
chr1	10585183	10585673	C7Y9LACXX_5_7967.sorted.filtered_peak_188	43	.	3.51502	6.89278	4.31806
chr1	10754572	10755375	C7Y9LACXX_5_7967.sorted.filtered_peak_189	52	.	3.02217	7.86225	5.25842
chr1	10927247	10927524	C7Y9LACXX_5_7967.sorted.filtered_peak_190	21	.	2.88449	4.55815	2.17880
chr1	10978004	10978481	C7Y9LACXX_5_7967.sorted.filtered_peak_191	25	.	3.07070	5.02541	2.59609
chr1	11071964	11073234	C7Y9LACXX_5_7967.sorted.filtered_peak_192	158	.	4.61838	18.85988	15.87879
chr1	11097647	11098071	C7Y9LACXX_5_7967.sorted.filtered_peak_193	64	.	4.33031	9.06374	6.40026
chr1	11119609	11120511	C7Y9LACXX_5_7967.sorted.filtered_peak_194	100	.	3.57148	12.82965	10.07538
chr1	11123034	11123304	C7Y9LACXX_5_7967.sorted.filtered_peak_195	42	.	2.78208	6.79036	4.22951
chr1	11159346	11160234	C7Y9LACXX_5_7967.sorted.filtered_peak_196	116	.	4.54903	14.50918	11.62798
chr1	11322333	11323074	C7Y9LACXX_5_7967.sorted.filtered_peak_197	308	.	6.75737	34.36834	30.87626
chr1	11332632	11333677	C7Y9LACXX_5_7967.sorted.filtered_peak_198	135	.	4.32613	16.48066	13.59096
chr1	11380144	11380487	C7Y9LACXX_5_7967.sorted.filtered_peak_199	13	.	2.54431	3.63398	1.36645
chr1	11395355	11395807	C7Y9LACXX_5_7967.sorted.filtered_peak_200	13	.	2.56398	3.55595	1.31063
chr1	11444121	11444409	C7Y9LACXX_5_7967.sorted.filtered_peak_201	17	.	2.71497	4.02263	1.71643
chr1	11724039	11724914	C7Y9LACXX_5_7967.sorted.filtered_peak_202	35	.	3.15661	6.02946	3.52085
chr1	11740884	11741864	C7Y9LACXX_5_7967.sorted.filtered_peak_203	106	.	4.22005	13.46989	10.61695
chr1	11752988	11753326	C7Y9LACXX_5_7967.sorted.filtered_peak_204	26	.	3.06431	5.12038	2.69627
chr1	11779381	11780219	C7Y9LACXX_5_7967.sorted.filtered_peak_205	30	.	3.06909	5.46333	3.00555
chr1	11790404	11790799	C7Y9LACXX_5_7967.sorted.filtered_peak_206	28	.	3.08946	5.25731	2.81254
chr1	11795971	11796226	C7Y9LACXX_5_7967.sorted.filtered_peak_207	33	.	2.81312	5.84484	3.34788
chr1	11796758	11797026	C7Y9LACXX_5_7967.sorted.filtered_peak_208	25	.	2.62289	5.02680	2.59611
chr1	11865636	11866664	C7Y9LACXX_5_7967.sorted.filtered_peak_209	189	.	4.11293	22.07400	18.96168
chr1	11967778	11969231	C7Y9LACXX_5_7967.sorted.filtered_peak_210	122	.	3.51741	15.13904	12.20752
chr1	11986313	11986756	C7Y9LACXX_5_7967.sorted.filtered_peak_211	209	.	6.55688	24.09339	20.90419
chr1	11994419	11995031	C7Y9LACXX_5_7967.sorted.filtered_peak_212	91	.	4.32929	11.96813	9.16780
chr1	12039880	12040983	C7Y9LACXX_5_7967.sorted.filtered_peak_213	166	.	4.25127	19.57397	16.60204
chr1	12079167	12079792	C7Y9LACXX_5_7967.sorted.filtered_peak_214	265	.	5.92421	29.93697	26.59879
chr1	12107337	12107969	C7Y9LACXX_5_7967.sorted.filtered_peak_215	69	.	3.59345	9.67917	6.96886
chr1	12112152	12112428	C7Y9LACXX_5_7967.sorted.filtered_peak_216	37	.	2.76518	6.22550	3.70865
chr1	12147656	12148425	C7Y9LACXX_5_7967.sorted.filtered_peak_217	61	.	3.39073	8.72300	6.12300
chr1	12148742	12149122	C7Y9LACXX_5_7967.sorted.filtered_peak_218	21	.	2.54612	4.48446	2.12641
chr1	12184923	12185332	C7Y9LACXX_5_7967.sorted.filtered_peak_219	26	.	2.94349	5.08241	2.66761
chr1	12193002	12193531	C7Y9LACXX_5_7967.sorted.filtered_peak_220	23	.	2.87165	4.74881	2.35509
chr1	12210298	12211136	C7Y9LACXX_5_7967.sorted.filtered_peak_221	53	.	3.19808	7.98907	5.36721
chr1	12221860	12222447	C7Y9LACXX_5_7967.sorted.filtered_peak_222	46	.	2.85890	7.25357	4.66381
chr1	12233725	12234189	C7Y9LACXX_5_7967.sorted.filtered_peak_223	138	.	3.91668	16.78141	13.82403
chr1	12237978	12238469	C7Y9LACXX_5_7967.sorted.filtered_peak_224	25	.	2.42081	5.00136	2.57194
chr1	12268944	12269248	C7Y9LACXX_5_7967.sorted.filtered_peak_225	30	.	3.05308	5.48044	3.02150
chr1	12289833	12290584	C7Y9LACXX_5_7967.sorted.filtered_peak_226	35	.	3.25097	5.99903	3.50784
chr1	12405234	12405592	C7Y9LACXX_5_7967.sorted.filtered_peak_227	24	.	2.86849	4.84117	2.43359
chr1	12445001	12445389	C7Y9LACXX_5_7967.sorted.filtered_peak_228	26	.	3.15421	5.02692	2.60135
chr1	12494242	12494599	C7Y9LACXX_5_7967.sorted.filtered_peak_229	27	.	2.61177	5.20423	2.76680
chr1	12495727	12496100	C7Y9LACXX_5_7967.sorted.filtered_peak_230	29	.	2.64453	5.37185	2.92954
chr1	12498550	12498962	C7Y9LACXX_5_7967.sorted.filtered_peak_231	39	.	2.90889	6.41802	3.90947
chr1	12509441	12509998	C7Y9LACXX_5_7967.sorted.filtered_peak_232	96	.	4.13967	12.38232	9.60331
chr1	12532963	12533580	C7Y9LACXX_5_7967.sorted.filtered_peak_233	32	.	2.87991	5.75180	3.26431
chr1	12570592	12571159	C7Y9LACXX_5_7967.sorted.filtered_peak_234	46	.	3.41520	7.25608	4.66416
chr1	12664172	12664734	C7Y9LACXX_5_7967.sorted.filtered_peak_235	77	.	3.86809	10.46474	7.73388
chr1	12677786	12679406	C7Y9LACXX_5_7967.sorted.filtered_peak_236	29	.	2.37674	5.42602	2.96605
chr1	13992150	13992512	C7Y9LACXX_5_7967.sorted.filtered_peak_237	16	.	2.75145	3.94162	1.64136
chr1	14026639	14027743	C7Y9LACXX_5_7967.sorted.filtered_peak_238	25	.	2.54895	4.98417	2.56427
chr1	14029094	14029574	C7Y9LACXX_5_7967.sorted.filtered_peak_239	20	.	2.39786	4.44288	2.08158
chr1	14057171	14057797	C7Y9LACXX_5_7967.sorted.filtered_peak_240	96	.	3.90177	12.42192	9.60532
chr1	14059555	14059860	C7Y9LACXX_5_7967.sorted.filtered_peak_241	19	.	2.40848	4.31982	1.97393
chr1	14075516	14076425	C7Y9LACXX_5_7967.sorted.filtered_peak_242	116	.	3.95114	14.49242	11.67337
chr1	14522547	14522797	C7Y9LACXX_5_7967.sorted.filtered_peak_243	18	.	2.90040	4.25671	1.89913
chr1	15250473	15250723	C7Y9LACXX_5_7967.sorted.filtered_peak_244	19	.	2.84102	4.33248	1.96865
chr1	15308445	15308695	C7Y9LACXX_5_7967.sorted.filtered_peak_245	13	.	2.63105	3.56312	1.32636
chr1	15545008	15545335	C7Y9LACXX_5_7967.sorted.filtered_peak_246	22	.	2.84635	4.64032	2.25714
chr1	15575529	15575883	C7Y9LACXX_5_7967.sorted.filtered_peak_247	60	.	3.57164	8.70270	6.04859
chr1	15623578	15624008	C7Y9LACXX_5_7967.sorted.filtered_peak_248	14	.	2.71766	3.77206	1.49712
chr1	15650161	15650453	C7Y9LACXX_5_7967.sorted.filtered_peak_249	22	.	2.91546	4.60365	2.22629
chr1	15672435	15672765	C7Y9LACXX_5_7967.sorted.filtered_peak_250	49	.	3.41212	7.59561	4.99672
chr1	15735916	15736557	C7Y9LACXX_5_7967.sorted.filtered_peak_251	44	.	2.64105	7.02201	4.45586
chr1	15738341	15739000	C7Y9LACXX_5_7967.sorted.filtered_peak_252	25	.	2.24820	5.00258	2.59468
chr1	15744110	15744392	C7Y9LACXX_5_7967.sorted.filtered_peak_253	39	.	2.95681	6.51513	3.97200
chr1	15757527	15757803	C7Y9LACXX_5_7967.sorted.filtered_peak_254	17	.	2.66775	4.07632	1.75387
chr1	15850601	15851950	C7Y9LACXX_5_7967.sorted.filtered_peak_255	253	.	3.66085	28.60556	25.31168
chr1	15852898	15853512	C7Y9LACXX_5_7967.sorted.filtered_peak_256	202	.	3.36128	23.36069	20.21683
chr1	15905302	15906126	C7Y9LACXX_5_7967.sorted.filtered_peak_257	31	.	3.23618	5.65534	3.19618
chr1	15911087	15911737	C7Y9LACXX_5_7967.sorted.filtered_peak_258	24	.	3.06045	4.81022	2.40888
chr1	15929804	15930515	C7Y9LACXX_5_7967.sorted.filtered_peak_259	122	.	5.24003	15.06917	12.21707
chr1	15943351	15944414	C7Y9LACXX_5_7967.sorted.filtered_peak_260	161	.	4.46017	19.13330	16.12110
chr1	16011129	16011687	C7Y9LACXX_5_7967.sorted.filtered_peak_261	18	.	2.74695	4.24956	1.89832
chr1	16023432	16023986	C7Y9LACXX_5_7967.sorted.filtered_peak_262	20	.	2.92877	4.36764	2.01358
chr1	16142066	16142484	C7Y9LACXX_5_7967.sorted.filtered_peak_263	21	.	2.98634	4.51046	2.12957
chr1	16160856	16162909	C7Y9LACXX_5_7967.sorted.filtered_peak_264	142	.	3.10120	17.23616	14.27430
chr1	16173705	16174738	C7Y9LACXX_5_7967.sorted.filtered_peak_265	196	.	4.19744	22.78629	19.68865
chr1	16174950	16175355	C7Y9LACXX_5_7967.sorted.filtered_peak_266	23	.	2.18115	4.74048	2.34626
chr1	16276015	16276524	C7Y9LACXX_5_7967.sorted.filtered_peak_267	68	.	3.40960	9.52599	6.82603
chr1	16301829	16302814	C7Y9LACXX_5_7967.sorted.filtered_peak_268	108	.	4.19698	13.61193	10.85258
chr1	16382653	16382903	C7Y9LACXX_5_7967.sorted.filtered_peak_269	12	.	2.60251	3.44841	1.20640
chr1	16405425	16405785	C7Y9LACXX_5_7967.sorted.filtered_peak_270	28	.	3.00223	5.27105	2.83331
chr1	16494170	16494438	C7Y9LACXX_5_7967.sorted.filtered_peak_271	12	.	2.45631	3.46390	1.24824
chr1	16514273	16514585	C7Y9LACXX_5_7967.sorted.filtered_peak_272	27	.	3.19778	5.15583	2.72490
chr1	16532711	16533753	C7Y9LACXX_5_7967.sorted.filtered_peak_273	122	.	3.72631	15.16596	12.26809
chr1	16543652	16544318	C7Y9LACXX_5_7967.sorted.filtered_peak_274	95	.	3.77130	12.30176	9.53941
chr1	16563284	16564054	C7Y9LACXX_5_7967.sorted.filtered_peak_275	85	.	3.77765	11.27961	8.55678
chr1	16570892	16571379	C7Y9LACXX_5_7967.sorted.filtered_peak_276	23	.	2.77319	4.73330	2.34000
chr1	16678440	16679470	C7Y9LACXX_5_7967.sorted.filtered_peak_277	113	.	4.00263	14.19446	11.35232
chr1	16693324	16694683	C7Y9LACXX_5_7967.sorted.filtered_peak_278	202	.	4.34645	23.43107	20.26862
chr1	16713776	16714221	C7Y9LACXX_5_7967.sorted.filtered_peak_279	16	.	2.66731	4.01623	1.69721
chr1	16747361	16747734	C7Y9LACXX_5_7967.sorted.filtered_peak_280	26	.	3.05530	5.03415	2.60885
chr1	16766790	16767995	C7Y9LACXX_5_7967.sorted.filtered_peak_281	71	.	3.48581	9.83855	7.15131
chr1	16825472	16826286	C7Y9LACXX_5_7967.sorted.filtered_peak_282	68	.	4.30572	9.46953	6.82547
chr1	16840150	16840926	C7Y9LACXX_5_7967.sorted.filtered_peak_283	160	.	6.28053	18.99025	16.00363
chr1	16939724	16940489	C7Y9LACXX_5_7967.sorted.filtered_peak_284	85	.	3.18709	11.29713	8.51306
chr1	16970678	16971427	C7Y9LACXX_5_7967.sorted.filtered_peak_285	127	.	5.17323	15.63337	12.74979
chr1	17036297	17036614	C7Y9LACXX_5_7967.sorted.filtered_peak_286	41	.	3.12639	6.71830	4.17088
chr1	17053643	17054187	C7Y9LACXX_5_7967.sorted.filtered_peak_287	31	.	3.02794	5.58724	3.13284
chr1	17215437	17216071	C7Y9LACXX_5_7967.sorted.filtered_peak_288	17	.	2.76611	4.09182	1.75699
chr1	17222576	17223511	C7Y9LACXX_5_7967.sorted.filtered_peak_289	63	.	3.88477	8.99726	6.36684
chr1	17230829	17231838	C7Y9LACXX_5_7967.sorted.filtered_peak_290	191	.	4.35842	22.28912	19.16991
chr1	17240053	17240959	C7Y9LACXX_5_7967.sorted.filtered_peak_291	201	.	5.54115	23.26352	20.11574
chr1	17338180	17338676	C7Y9LACXX_5_7967.sorted.filtered_peak_292	68	.	3.96324	9.49250	6.80846
chr1	17380156	17380938	C7Y9LACXX_5_7967.sorted.filtered_peak_293	264	.	5.80979	29.77729	26.43291
chr1	17452290	17452600	C7Y9LACXX_5_7967.sorted.filtered_peak_294	14	.	2.70787	3.73265	1.44907
chr1	17648017	17648267	C7Y9LACXX_5_7967.sorted.filtered_peak_295	19	.	2.90621	4.28443	1.93020
chr1	17763882	17765231	C7Y9LACXX_5_7967.sorted.filtered_peak_296	39	.	2.48326	6.43513	3.94954
chr1	17766036	17766580	C7Y9LACXX_5_7967.sorted.filtered_peak_297	20	.	2.20363	4.43901	2.07756
chr1	19210660	19211007	C7Y9LACXX_5_7967.sorted.filtered_peak_298	13	.	2.51232	3.62192	1.37097
chr1	19228908	19229586	C7Y9LACXX_5_7967.sorted.filtered_peak_299	152	.	4.58940	18.26677	15.24950
chr1	19252928	19254310	C7Y9LACXX_5_7967.sorted.filtered_peak_300	52	.	3.09482	7.82865	5.25059
chr1	19278359	19278910	C7Y9LACXX_5_7967.sorted.filtered_peak_301	53	.	2.66473	8.01645	5.39530
chr1	19283034	19283580	C7Y9LACXX_5_7967.sorted.filtered_peak_302	160	.	3.94134	19.09003	16.08531
chr1	19337567	19338074	C7Y9LACXX_5_7967.sorted.filtered_peak_303	36	.	3.23154	6.10913	3.61448
chr1	19400904	19401384	C7Y9LACXX_5_7967.sorted.filtered_peak_304	46	.	3.32089	7.17525	4.61129
chr1	19506228	19506478	C7Y9LACXX_5_7967.sorted.filtered_peak_305	16	.	2.72773	3.92634	1.61483
chr1	19536213	19537419	C7Y9LACXX_5_7967.sorted.filtered_peak_306	122	.	3.82702	15.09093	12.24890
chr1	19577713	19578466	C7Y9LACXX_5_7967.sorted.filtered_peak_307	109	.	4.44852	13.83205	10.95744
chr1	19638259	19639173	C7Y9LACXX_5_7967.sorted.filtered_peak_308	116	.	3.75051	14.41380	11.63136
chr1	19717372	19718155	C7Y9LACXX_5_7967.sorted.filtered_peak_309	150	.	4.45383	18.00264	15.02622
chr1	19789463	19790129	C7Y9LACXX_5_7967.sorted.filtered_peak_310	107	.	4.32112	13.58724	10.73981
chr1	19795974	19796261	C7Y9LACXX_5_7967.sorted.filtered_peak_311	28	.	3.00175	5.33323	2.87380
chr1	19803225	19804190	C7Y9LACXX_5_7967.sorted.filtered_peak_312	27	.	2.70952	5.18753	2.75277
chr1	19804377	19804664	C7Y9LACXX_5_7967.sorted.filtered_peak_313	27	.	2.65403	5.13642	2.71131
chr1	19811691	19812617	C7Y9LACXX_5_7967.sorted.filtered_peak_314	167	.	4.18323	19.82156	16.78613
chr1	19822219	19822687	C7Y9LACXX_5_7967.sorted.filtered_peak_315	31	.	3.33753	5.63814	3.18024
chr1	19908732	19909308	C7Y9LACXX_5_7967.sorted.filtered_peak_316	35	.	3.48007	6.02665	3.51602
chr1	19923075	19924281	C7Y9LACXX_5_7967.sorted.filtered_peak_317	158	.	4.16479	18.80831	15.82713
chr1	19933326	19933819	C7Y9LACXX_5_7967.sorted.filtered_peak_318	43	.	3.40298	6.83879	4.30226
chr1	19986232	19986495	C7Y9LACXX_5_7967.sorted.filtered_peak_319	24	.	2.80299	4.81650	2.43725
chr1	20014586	20015216	C7Y9LACXX_5_7967.sorted.filtered_peak_320	31	.	3.17414	5.55279	3.10009
chr1	20037610	20037860	C7Y9LACXX_5_7967.sorted.filtered_peak_321	16	.	2.75646	3.95166	1.64130
chr1	20042184	20042444	C7Y9LACXX_5_7967.sorted.filtered_peak_322	24	.	3.06590	4.92616	2.49436
chr1	20125942	20126276	C7Y9LACXX_5_7967.sorted.filtered_peak_323	17	.	2.62979	4.05053	1.73011
chr1	20126521	20126896	C7Y9LACXX_5_7967.sorted.filtered_peak_324	43	.	3.41818	6.89631	4.32827
chr1	20208605	20209414	C7Y9LACXX_5_7967.sorted.filtered_peak_325	159	.	4.89233	18.98000	15.96935
chr1	20478548	20479229	C7Y9LACXX_5_7967.sorted.filtered_peak_326	27	.	3.04386	5.12330	2.70247
chr1	20511600	20512304	C7Y9LACXX_5_7967.sorted.filtered_peak_327	27	.	2.78557	5.16228	2.72824
chr1	20834098	20834991	C7Y9LACXX_5_7967.sorted.filtered_peak_328	83	.	3.97930	11.04517	8.34176
chr1	20848886	20849159	C7Y9LACXX_5_7967.sorted.filtered_peak_329	29	.	3.29716	5.42281	2.95123
chr1	20959576	20960569	C7Y9LACXX_5_7967.sorted.filtered_peak_330	37	.	3.09281	6.25395	3.74363
chr1	20987437	20988393	C7Y9LACXX_5_7967.sorted.filtered_peak_331	144	.	4.32686	17.41661	14.49004
chr1	21022951	21023597	C7Y9LACXX_5_7967.sorted.filtered_peak_332	48	.	3.51070	7.46194	4.86862
chr1	21059396	21059881	C7Y9LACXX_5_7967.sorted.filtered_peak_333	29	.	2.85459	5.37850	2.93619
chr1	21112496	21114124	C7Y9LACXX_5_7967.sorted.filtered_peak_334	184	.	3.83713	21.49167	18.41496
chr1	21258588	21258990	C7Y9LACXX_5_7967.sorted.filtered_peak_335	14	.	2.51896	3.66180	1.41501
chr1	21259325	21259601	C7Y9LACXX_5_7967.sorted.filtered_peak_336	24	.	2.90344	4.82952	2.41851
chr1	21318941	21319436	C7Y9LACXX_5_7967.sorted.filtered_peak_337	23	.	2.69725	4.68580	2.30042
chr1	21348639	21349355	C7Y9LACXX_5_7967.sorted.filtered_peak_338	64	.	3.84487	9.11509	6.46775
chr1	21502364	21502614	C7Y9LACXX_5_7967.sorted.filtered_peak_339	16	.	2.16689	3.91982	1.61208
chr1	21502946	21503848	C7Y9LACXX_5_7967.sorted.filtered_peak_340	152	.	4.28604	18.23018	15.24752
chr1	21558491	21558803	C7Y9LACXX_5_7967.sorted.filtered_peak_341	21	.	2.98864	4.51890	2.13926
chr1	21606550	21606842	C7Y9LACXX_5_7967.sorted.filtered_peak_342	21	.	2.91517	4.54712	2.16347
chr1	21616327	21616614	C7Y9LACXX_5_7967.sorted.filtered_peak_343	26	.	2.39223	5.07130	2.65456
chr1	21619585	21620274	C7Y9LACXX_5_7967.sorted.filtered_peak_344	19	.	2.20799	4.32223	1.97505
chr1	21620610	21621403	C7Y9LACXX_5_7967.sorted.filtered_peak_345	47	.	2.76653	7.32313	4.74185
chr1	21660467	21661201	C7Y9LACXX_5_7967.sorted.filtered_peak_346	66	.	3.44792	9.33646	6.68370
chr1	21671962	21672470	C7Y9LACXX_5_7967.sorted.filtered_peak_347	38	.	2.91894	6.37920	3.84683
chr1	21695010	21695623	C7Y9LACXX_5_7967.sorted.filtered_peak_348	16	.	2.78154	3.93420	1.62293
chr1	21766170	21766947	C7Y9LACXX_5_7967.sorted.filtered_peak_349	74	.	4.46289	10.20235	7.46790
chr1	21985712	21986310	C7Y9LACXX_5_7967.sorted.filtered_peak_350	23	.	2.82726	4.70925	2.32331
chr1	22026809	22027151	C7Y9LACXX_5_7967.sorted.filtered_peak_351	14	.	2.69331	3.68602	1.40282
chr1	22094795	22095269	C7Y9LACXX_5_7967.sorted.filtered_peak_352	25	.	3.06598	4.91395	2.50074
chr1	22100110	22100361	C7Y9LACXX_5_7967.sorted.filtered_peak_353	33	.	3.11165	5.86600	3.35797
chr1	22102359	22102864	C7Y9LACXX_5_7967.sorted.filtered_peak_354	25	.	2.87127	4.93030	2.50100
chr1	22108613	22110384	C7Y9LACXX_5_7967.sorted.filtered_peak_355	143	.	3.70355	17.26845	14.35992
chr1	22263786	22264155	C7Y9LACXX_5_7967.sorted.filtered_peak_356	19	.	2.70262	4.27620	1.93669
chr1	22290502	22290832	C7Y9LACXX_5_7967.sorted.filtered_peak_357	56	.	4.13681	8.26024	5.61658
chr1	22345632	22345985	C7Y9LACXX_5_7967.sorted.filtered_peak_358	23	.	3.06330	4.73051	2.32480
chr1	22351431	22352767	C7Y9LACXX_5_7967.sorted.filtered_peak_359	128	.	3.97387	15.82976	12.89103
chr1	22366152	22366838	C7Y9LACXX_5_7967.sorted.filtered_peak_360	198	.	5.63629	22.95198	19.80272
chr1	22378881	22380140	C7Y9LACXX_5_7967.sorted.filtered_peak_361	78	.	3.35793	10.54317	7.85089
chr1	22416391	22416678	C7Y9LACXX_5_7967.sorted.filtered_peak_362	25	.	2.86484	4.99713	2.57141
chr1	22755215	22755517	C7Y9LACXX_5_7967.sorted.filtered_peak_363	18	.	2.86658	4.16000	1.81273
chr1	22778106	22779184	C7Y9LACXX_5_7967.sorted.filtered_peak_364	101	.	3.87976	12.98212	10.16520
chr1	23030972	23031258	C7Y9LACXX_5_7967.sorted.filtered_peak_365	24	.	2.99106	4.88513	2.47610
chr1	23270964	23271250	C7Y9LACXX_5_7967.sorted.filtered_peak_366	18	.	2.87601	4.19133	1.84322
chr1	23302942	23303202	C7Y9LACXX_5_7967.sorted.filtered_peak_367	30	.	3.32669	5.55829	3.08185
chr1	23345653	23346321	C7Y9LACXX_5_7967.sorted.filtered_peak_368	172	.	5.13334	20.36205	17.28114
chr1	23426830	23427086	C7Y9LACXX_5_7967.sorted.filtered_peak_369	33	.	2.89367	5.89923	3.39288
chr1	23429842	23430232	C7Y9LACXX_5_7967.sorted.filtered_peak_370	37	.	3.01589	6.32045	3.78795
chr1	23445393	23445643	C7Y9LACXX_5_7967.sorted.filtered_peak_371	27	.	2.90751	5.18044	2.73798
chr1	23494823	23495535	C7Y9LACXX_5_7967.sorted.filtered_peak_372	33	.	3.00291	5.83205	3.36514
chr1	23646840	23647156	C7Y9LACXX_5_7967.sorted.filtered_peak_373	20	.	2.95936	4.42542	2.04894
chr1	23670477	23671368	C7Y9LACXX_5_7967.sorted.filtered_peak_374	181	.	4.27667	21.21849	18.15283
chr1	23694507	23695737	C7Y9LACXX_5_7967.sorted.filtered_peak_375	227	.	4.66731	26.03228	22.78010
chr1	23730419	23730823	C7Y9LACXX_5_7967.sorted.filtered_peak_376	45	.	3.56146	7.15151	4.58281
chr1	23810587	23811421	C7Y9LACXX_5_7967.sorted.filtered_peak_377	64	.	3.60314	9.07865	6.41838
chr1	23854603	23855031	C7Y9LACXX_5_7967.sorted.filtered_peak_378	35	.	2.62413	5.98647	3.50675
chr1	23857581	23857989	C7Y9LACXX_5_7967.sorted.filtered_peak_379	31	.	2.61999	5.66279	3.18276
chr1	23866143	23866725	C7Y9LACXX_5_7967.sorted.filtered_peak_380	82	.	4.40916	11.04102	8.28613
chr1	23870983	23871417	C7Y9LACXX_5_7967.sorted.filtered_peak_381	18	.	2.59753	4.14346	1.81454
chr1	23881233	23881688	C7Y9LACXX_5_7967.sorted.filtered_peak_382	53	.	2.78723	7.94323	5.33181
chr1	23885758	23886362	C7Y9LACXX_5_7967.sorted.filtered_peak_383	64	.	3.00502	9.11970	6.44767
chr1	23939443	23939881	C7Y9LACXX_5_7967.sorted.filtered_peak_384	12	.	2.41937	3.53125	1.28927
chr1	23946043	23946608	C7Y9LACXX_5_7967.sorted.filtered_peak_385	42	.	3.37817	6.78771	4.24748
chr1	23961260	23961886	C7Y9LACXX_5_7967.sorted.filtered_peak_386	22	.	2.97385	4.59672	2.22536
chr1	24017910	24018825	C7Y9LACXX_5_7967.sorted.filtered_peak_387	98	.	4.34419	12.69387	9.89021
chr1	24036010	24036448	C7Y9LACXX_5_7967.sorted.filtered_peak_388	13	.	2.68752	3.67446	1.39656
chr1	24069499	24070506	C7Y9LACXX_5_7967.sorted.filtered_peak_389	37	.	3.01597	6.22379	3.70744
chr1	24098618	24098868	C7Y9LACXX_5_7967.sorted.filtered_peak_390	24	.	3.03709	4.91448	2.49073
chr1	24104450	24105211	C7Y9LACXX_5_7967.sorted.filtered_peak_391	91	.	4.10817	11.96880	9.16011
chr1	24117187	24117765	C7Y9LACXX_5_7967.sorted.filtered_peak_392	52	.	3.43521	7.82335	5.23148
chr1	24127114	24127582	C7Y9LACXX_5_7967.sorted.filtered_peak_393	176	.	4.62230	20.75055	17.66127
chr1	24151604	24152154	C7Y9LACXX_5_7967.sorted.filtered_peak_394	59	.	3.90212	8.57170	5.94054
chr1	24194422	24195285	C7Y9LACXX_5_7967.sorted.filtered_peak_395	113	.	4.41624	14.12564	11.31877
chr1	24285356	24286705	C7Y9LACXX_5_7967.sorted.filtered_peak_396	143	.	4.06619	17.35151	14.37815
chr1	24306436	24307213	C7Y9LACXX_5_7967.sorted.filtered_peak_397	174	.	4.42443	20.48546	17.41089
chr1	24397349	24397604	C7Y9LACXX_5_7967.sorted.filtered_peak_398	36	.	3.33572	6.20539	3.67046
chr1	24476964	24477281	C7Y9LACXX_5_7967.sorted.filtered_peak_399	30	.	3.23508	5.47952	3.00517
chr1	24525912	24526212	C7Y9LACXX_5_7967.sorted.filtered_peak_400	18	.	2.76755	4.21574	1.88213
chr1	24604020	24604395	C7Y9LACXX_5_7967.sorted.filtered_peak_401	26	.	3.13396	5.05804	2.63943
chr1	24648196	24649021	C7Y9LACXX_5_7967.sorted.filtered_peak_402	35	.	2.74713	6.02416	3.53124
chr1	24691846	24692248	C7Y9LACXX_5_7967.sorted.filtered_peak_403	11	.	2.38186	3.29679	1.11345
chr1	24718392	24719064	C7Y9LACXX_5_7967.sorted.filtered_peak_404	29	.	2.81707	5.35997	2.90182
chr1	24740126	24740426	C7Y9LACXX_5_7967.sorted.filtered_peak_405	41	.	2.76743	6.75475	4.19518
chr1	24741928	24742546	C7Y9LACXX_5_7967.sorted.filtered_peak_406	146	.	4.23238	17.58155	14.60080
chr1	24807689	24807939	C7Y9LACXX_5_7967.sorted.filtered_peak_407	21	.	2.82279	4.49124	2.10667
chr1	24828520	24829731	C7Y9LACXX_5_7967.sorted.filtered_peak_408	69	.	3.09810	9.61489	6.91571
chr1	24861480	24862070	C7Y9LACXX_5_7967.sorted.filtered_peak_409	59	.	3.43440	8.59596	5.93170
chr1	24862764	24863397	C7Y9LACXX_5_7967.sorted.filtered_peak_410	51	.	3.10671	7.71924	5.13822
chr1	24961682	24961972	C7Y9LACXX_5_7967.sorted.filtered_peak_411	19	.	2.68455	4.25085	1.92716
chr1	24969023	24970018	C7Y9LACXX_5_7967.sorted.filtered_peak_412	334	.	5.24421	36.99588	33.42159
chr1	25015057	25015356	C7Y9LACXX_5_7967.sorted.filtered_peak_413	26	.	3.11798	5.00679	2.60349
chr1	25071304	25072142	C7Y9LACXX_5_7967.sorted.filtered_peak_414	228	.	5.04480	26.01715	22.81880
chr1	25174415	25175182	C7Y9LACXX_5_7967.sorted.filtered_peak_415	147	.	4.54348	17.75485	14.76159
chr1	25237511	25238258	C7Y9LACXX_5_7967.sorted.filtered_peak_416	31	.	2.80580	5.67254	3.19941
chr1	25251640	25252025	C7Y9LACXX_5_7967.sorted.filtered_peak_417	39	.	2.48754	6.44739	3.92028
chr1	25256344	25257134	C7Y9LACXX_5_7967.sorted.filtered_peak_418	52	.	2.63882	7.81372	5.23481
chr1	25281541	25282074	C7Y9LACXX_5_7967.sorted.filtered_peak_419	35	.	2.88134	6.09912	3.59576
chr1	25291300	25292109	C7Y9LACXX_5_7967.sorted.filtered_peak_420	103	.	3.25050	13.10643	10.31306
chr1	25311704	25312107	C7Y9LACXX_5_7967.sorted.filtered_peak_421	18	.	2.53444	4.23060	1.88344
chr1	25319299	25319549	C7Y9LACXX_5_7967.sorted.filtered_peak_422	34	.	3.07485	5.96677	3.45052
chr1	25348717	25349690	C7Y9LACXX_5_7967.sorted.filtered_peak_423	156	.	4.10226	18.70061	15.67915
chr1	25358519	25359191	C7Y9LACXX_5_7967.sorted.filtered_peak_424	77	.	3.31438	10.49905	7.75545
chr1	25392296	25392823	C7Y9LACXX_5_7967.sorted.filtered_peak_425	14	.	2.44466	3.76928	1.48574
chr1	25422132	25422508	C7Y9LACXX_5_7967.sorted.filtered_peak_426	27	.	2.60841	5.13201	2.71074
chr1	25425995	25426551	C7Y9LACXX_5_7967.sorted.filtered_peak_427	37	.	2.84005	6.32162	3.79336
chr1	25558762	25559949	C7Y9LACXX_5_7967.sorted.filtered_peak_428	71	.	3.51291	9.80940	7.15686
chr1	25566049	25567004	C7Y9LACXX_5_7967.sorted.filtered_peak_429	148	.	4.27813	17.81515	14.83791
chr1	25573089	25574415	C7Y9LACXX_5_7967.sorted.filtered_peak_430	145	.	3.69966	17.51588	14.59637
chr1	25594379	25594645	C7Y9LACXX_5_7967.sorted.filtered_peak_431	63	.	4.35604	8.99240	6.30439
chr1	25664702	25665639	C7Y9LACXX_5_7967.sorted.filtered_peak_432	145	.	5.08302	17.54990	14.58495
chr1	25756643	25757713	C7Y9LACXX_5_7967.sorted.filtered_peak_433	150	.	4.13624	18.09030	15.06740
chr1	25869696	25870405	C7Y9LACXX_5_7967.sorted.filtered_peak_434	51	.	3.51359	7.73732	5.15503
chr1	25875971	25876833	C7Y9LACXX_5_7967.sorted.filtered_peak_435	22	.	2.66987	4.60491	2.22072
chr1	25888894	25889512	C7Y9LACXX_5_7967.sorted.filtered_peak_436	49	.	3.20406	7.56109	4.97363
chr1	25935009	25935324	C7Y9LACXX_5_7967.sorted.filtered_peak_437	28	.	3.11959	5.32567	2.87191
chr1	25942988	25943459	C7Y9LACXX_5_7967.sorted.filtered_peak_438	65	.	3.27499	9.19442	6.51430
chr1	25969121	25969580	C7Y9LACXX_5_7967.sorted.filtered_peak_439	79	.	4.13074	10.70082	7.95485
chr1	26002498	26002983	C7Y9LACXX_5_7967.sorted.filtered_peak_440	55	.	3.57565	8.21209	5.57938
chr1	26030867	26031232	C7Y9LACXX_5_7967.sorted.filtered_peak_441	34	.	3.28060	5.92384	3.44737
chr1	26101275	26102013	C7Y9LACXX_5_7967.sorted.filtered_peak_442	71	.	3.87500	9.78800	7.15452
chr1	26137386	26137784	C7Y9LACXX_5_7967.sorted.filtered_peak_443	19	.	2.61971	4.27213	1.92367
chr1	26146051	26147465	C7Y9LACXX_5_7967.sorted.filtered_peak_444	51	.	2.97219	7.73224	5.18636
chr1	26185784	26186512	C7Y9LACXX_5_7967.sorted.filtered_peak_445	89	.	4.28685	11.69147	8.96186
chr1	26221886	26222287	C7Y9LACXX_5_7967.sorted.filtered_peak_446	35	.	3.17116	6.10218	3.58490
chr1	26231512	26232226	C7Y9LACXX_5_7967.sorted.filtered_peak_447	94	.	3.52052	12.23925	9.42733
chr1	26232781	26233159	C7Y9LACXX_5_7967.sorted.filtered_peak_448	49	.	2.82695	7.49566	4.90148
chr1	26317031	26317704	C7Y9LACXX_5_7967.sorted.filtered_peak_449	24	.	2.82653	4.85236	2.44687
chr1	26324196	26325035	C7Y9LACXX_5_7967.sorted.filtered_peak_450	253	.	5.27288	28.69087	25.39079
chr1	26361746	26362776	C7Y9LACXX_5_7967.sorted.filtered_peak_451	44	.	3.13095	7.03829	4.46607
chr1	26437531	26438881	C7Y9LACXX_5_7967.sorted.filtered_peak_452	131	.	3.92365	16.10471	13.19675
chr1	26452695	26453350	C7Y9LACXX_5_7967.sorted.filtered_peak_453	118	.	4.02441	14.74104	11.86409
chr1	26471438	26472015	C7Y9LACXX_5_7967.sorted.filtered_peak_454	37	.	3.54005	6.31782	3.79544
chr1	26496155	26496538	C7Y9LACXX_5_7967.sorted.filtered_peak_455	57	.	3.58435	8.33565	5.70006
chr1	26560266	26561343	C7Y9LACXX_5_7967.sorted.filtered_peak_456	280	.	5.34733	31.45889	28.07817
chr1	26602126	26602610	C7Y9LACXX_5_7967.sorted.filtered_peak_457	45	.	2.80520	7.11975	4.56434
chr1	26606102	26606760	C7Y9LACXX_5_7967.sorted.filtered_peak_458	63	.	2.83874	9.00151	6.37012
chr1	26611214	26611792	C7Y9LACXX_5_7967.sorted.filtered_peak_459	48	.	2.61075	7.48003	4.89845
chr1	26613886	26614268	C7Y9LACXX_5_7967.sorted.filtered_peak_460	61	.	2.93871	8.77737	6.11539
chr1	26632800	26633844	C7Y9LACXX_5_7967.sorted.filtered_peak_461	118	.	4.24635	14.66138	11.80938
chr1	26644057	26644615	C7Y9LACXX_5_7967.sorted.filtered_peak_462	23	.	2.43760	4.76975	2.36774
chr1	26647993	26648387	C7Y9LACXX_5_7967.sorted.filtered_peak_463	37	.	2.85121	6.32582	3.79924
chr1	26662909	26663554	C7Y9LACXX_5_7967.sorted.filtered_peak_464	24	.	2.84345	4.89746	2.48488
chr1	26685402	26685808	C7Y9LACXX_5_7967.sorted.filtered_peak_465	16	.	2.50896	3.99353	1.69262
chr1	26690174	26690622	C7Y9LACXX_5_7967.sorted.filtered_peak_466	45	.	3.39730	7.05301	4.50140
chr1	26704567	26705491	C7Y9LACXX_5_7967.sorted.filtered_peak_467	164	.	4.73959	19.47091	16.44665
chr1	26710593	26711083	C7Y9LACXX_5_7967.sorted.filtered_peak_468	46	.	3.51716	7.22225	4.64220
chr1	26758291	26759155	C7Y9LACXX_5_7967.sorted.filtered_peak_469	204	.	5.55812	23.55035	20.44159
chr1	26798324	26800028	C7Y9LACXX_5_7967.sorted.filtered_peak_470	100	.	3.20781	12.82519	10.06180
chr1	26826701	26827953	C7Y9LACXX_5_7967.sorted.filtered_peak_471	123	.	4.08571	15.21781	12.31308
chr1	26855943	26856749	C7Y9LACXX_5_7967.sorted.filtered_peak_472	33	.	2.98418	5.83879	3.35894
chr1	26868123	26869038	C7Y9LACXX_5_7967.sorted.filtered_peak_473	49	.	2.71813	7.52089	4.93438
chr1	26872068	26872502	C7Y9LACXX_5_7967.sorted.filtered_peak_474	49	.	2.85985	7.53864	4.93988
chr1	26946614	26948379	C7Y9LACXX_5_7967.sorted.filtered_peak_475	146	.	3.73862	17.65217	14.69147
chr1	27004114	27004389	C7Y9LACXX_5_7967.sorted.filtered_peak_476	19	.	2.90076	4.27496	1.92565
chr1	27018778	27019834	C7Y9LACXX_5_7967.sorted.filtered_peak_477	41	.	2.35629	6.71578	4.16987
chr1	27021866	27022521	C7Y9LACXX_5_7967.sorted.filtered_peak_478	77	.	2.67755	10.45237	7.72704
chr1	27060423	27060847	C7Y9LACXX_5_7967.sorted.filtered_peak_479	38	.	3.39748	6.38209	3.85683
chr1	27070428	27071300	C7Y9LACXX_5_7967.sorted.filtered_peak_480	122	.	4.18701	15.06905	12.23737
chr1	27113702	27114883	C7Y9LACXX_5_7967.sorted.filtered_peak_481	173	.	3.72247	20.40820	17.31570
chr1	27147427	27147702	C7Y9LACXX_5_7967.sorted.filtered_peak_482	17	.	2.83567	4.07934	1.74582
chr1	27152766	27153460	C7Y9LACXX_5_7967.sorted.filtered_peak_483	37	.	2.92707	6.23542	3.71001
chr1	27159994	27160528	C7Y9LACXX_5_7967.sorted.filtered_peak_484	149	.	4.60193	17.90455	14.92707
chr1	27165352	27165686	C7Y9LACXX_5_7967.sorted.filtered_peak_485	30	.	3.12916	5.53938	3.07561
chr1	27191201	27192158	C7Y9LACXX_5_7967.sorted.filtered_peak_486	98	.	3.87524	12.64371	9.84596
chr1	27216444	27217299	C7Y9LACXX_5_7967.sorted.filtered_peak_487	44	.	3.24589	6.93528	4.43220
chr1	27226612	27227343	C7Y9LACXX_5_7967.sorted.filtered_peak_488	81	.	4.27683	10.79873	8.10030
chr1	27247756	27248609	C7Y9LACXX_5_7967.sorted.filtered_peak_489	176	.	5.06922	20.61377	17.60062
chr1	27320027	27320426	C7Y9LACXX_5_7967.sorted.filtered_peak_490	25	.	2.78094	4.94057	2.52350
chr1	27324165	27324456	C7Y9LACXX_5_7967.sorted.filtered_peak_491	24	.	2.68768	4.85928	2.44196
chr1	27371155	27371960	C7Y9LACXX_5_7967.sorted.filtered_peak_492	20	.	2.82176	4.43153	2.08337
chr1	27372231	27372529	C7Y9LACXX_5_7967.sorted.filtered_peak_493	16	.	2.71618	3.97516	1.65841
chr1	27438609	27438900	C7Y9LACXX_5_7967.sorted.filtered_peak_494	30	.	3.08200	5.49637	3.03727
chr1	27463503	27464268	C7Y9LACXX_5_7967.sorted.filtered_peak_495	40	.	3.18239	6.50915	4.01671
chr1	27481274	27482118	C7Y9LACXX_5_7967.sorted.filtered_peak_496	82	.	3.63607	10.96501	8.21396
chr1	27524377	27524870	C7Y9LACXX_5_7967.sorted.filtered_peak_497	32	.	3.38218	5.74430	3.27144
chr1	27560161	27561541	C7Y9LACXX_5_7967.sorted.filtered_peak_498	209	.	4.44109	24.07895	20.95463
chr1	27610984	27611455	C7Y9LACXX_5_7967.sorted.filtered_peak_499	27	.	3.19183	5.22228	2.78832
chr1	27627260	27627513	C7Y9LACXX_5_7967.sorted.filtered_peak_500	29	.	3.00192	5.39363	2.92772
chr1	27648272	27649212	C7Y9LACXX_5_7967.sorted.filtered_peak_501	145	.	4.40509	17.53316	14.58262
chr1	27668243	27668612	C7Y9LACXX_5_7967.sorted.filtered_peak_502	68	.	3.54723	9.54304	6.85519
chr1	27669557	27670266	C7Y9LACXX_5_7967.sorted.filtered_peak_503	68	.	3.44694	9.51818	6.84905
chr1	27675961	27676213	C7Y9LACXX_5_7967.sorted.filtered_peak_504	26	.	3.10497	5.06581	2.63016
chr1	27683797	27684209	C7Y9LACXX_5_7967.sorted.filtered_peak_505	25	.	2.73729	4.95120	2.53575
chr1	27686774	27687054	C7Y9LACXX_5_7967.sorted.filtered_peak_506	12	.	2.20704	3.42878	1.21129
chr1	27691866	27693133	C7Y9LACXX_5_7967.sorted.filtered_peak_507	37	.	2.75963	6.20658	3.71024
chr1	27718652	27719236	C7Y9LACXX_5_7967.sorted.filtered_peak_508	72	.	3.70227	9.98732	7.28063
chr1	27721878	27722160	C7Y9LACXX_5_7967.sorted.filtered_peak_509	23	.	2.63949	4.79790	2.39146
chr1	27757293	27757663	C7Y9LACXX_5_7967.sorted.filtered_peak_510	27	.	3.06939	5.17534	2.74498
chr1	27771870	27772323	C7Y9LACXX_5_7967.sorted.filtered_peak_511	30	.	3.24965	5.52120	3.05470
chr1	27781720	27782315	C7Y9LACXX_5_7967.sorted.filtered_peak_512	27	.	3.13682	5.23894	2.79167
chr1	27801724	27801989	C7Y9LACXX_5_7967.sorted.filtered_peak_513	25	.	3.16550	5.02326	2.58590
chr1	27816123	27817291	C7Y9LACXX_5_7967.sorted.filtered_peak_514	153	.	4.38558	18.29616	15.32961
chr1	27894880	27895473	C7Y9LACXX_5_7967.sorted.filtered_peak_515	114	.	4.28731	14.26789	11.42875
chr1	27930356	27931063	C7Y9LACXX_5_7967.sorted.filtered_peak_516	51	.	2.92624	7.73431	5.15455
chr1	27944871	27945341	C7Y9LACXX_5_7967.sorted.filtered_peak_517	37	.	3.35525	6.21656	3.70311
chr1	27959029	27959651	C7Y9LACXX_5_7967.sorted.filtered_peak_518	21	.	2.44375	4.49943	2.12526
chr1	27985912	27986993	C7Y9LACXX_5_7967.sorted.filtered_peak_519	52	.	2.82436	7.84877	5.24974
chr1	27989274	27989988	C7Y9LACXX_5_7967.sorted.filtered_peak_520	59	.	2.96941	8.64703	5.98523
chr1	27998312	27999212	C7Y9LACXX_5_7967.sorted.filtered_peak_521	81	.	3.71651	10.90846	8.18250
chr1	28051869	28052976	C7Y9LACXX_5_7967.sorted.filtered_peak_522	232	.	4.92763	26.42443	23.21337
chr1	28099073	28100398	C7Y9LACXX_5_7967.sorted.filtered_peak_523	199	.	4.37906	23.07866	19.96008
chr1	28156990	28157728	C7Y9LACXX_5_7967.sorted.filtered_peak_524	133	.	4.52121	16.24220	13.34633
chr1	28184445	28184926	C7Y9LACXX_5_7967.sorted.filtered_peak_525	65	.	4.14527	9.19154	6.52919
chr1	28195604	28196079	C7Y9LACXX_5_7967.sorted.filtered_peak_526	76	.	3.76652	10.39762	7.67758
chr1	28198831	28199410	C7Y9LACXX_5_7967.sorted.filtered_peak_527	42	.	3.06290	6.76874	4.20306
chr1	28213715	28214096	C7Y9LACXX_5_7967.sorted.filtered_peak_528	68	.	3.61451	9.56996	6.87153
chr1	28240691	28241706	C7Y9LACXX_5_7967.sorted.filtered_peak_529	201	.	4.90844	23.27284	20.13923
chr1	28269894	28270203	C7Y9LACXX_5_7967.sorted.filtered_peak_530	21	.	2.87947	4.58784	2.19809
chr1	28286037	28286752	C7Y9LACXX_5_7967.sorted.filtered_peak_531	66	.	3.67347	9.34814	6.66635
chr1	28382624	28383150	C7Y9LACXX_5_7967.sorted.filtered_peak_532	26	.	3.06054	5.10221	2.65916
chr1	28414735	28415502	C7Y9LACXX_5_7967.sorted.filtered_peak_533	238	.	5.44298	27.06582	23.80089
chr1	28417636	28417954	C7Y9LACXX_5_7967.sorted.filtered_peak_534	14	.	2.17969	3.68564	1.41398
chr1	28495807	28496273	C7Y9LACXX_5_7967.sorted.filtered_peak_535	135	.	4.95454	16.51580	13.57560
chr1	28498993	28499404	C7Y9LACXX_5_7967.sorted.filtered_peak_536	29	.	2.74491	5.42937	2.96391
chr1	28525845	28526860	C7Y9LACXX_5_7967.sorted.filtered_peak_537	61	.	3.69543	8.84590	6.17124
chr1	28535482	28535889	C7Y9LACXX_5_7967.sorted.filtered_peak_538	19	.	2.90684	4.27733	1.91903
chr1	28559166	28559720	C7Y9LACXX_5_7967.sorted.filtered_peak_539	75	.	3.38989	10.25399	7.55248
chr1	28562349	28562997	C7Y9LACXX_5_7967.sorted.filtered_peak_540	153	.	4.53399	18.32897	15.35104
chr1	28572986	28573378	C7Y9LACXX_5_7967.sorted.filtered_peak_541	32	.	2.41031	5.73768	3.26049
chr1	28573557	28574114	C7Y9LACXX_5_7967.sorted.filtered_peak_542	221	.	4.80776	25.36145	22.13799
chr1	28575027	28575354	C7Y9LACXX_5_7967.sorted.filtered_peak_543	40	.	2.56517	6.53945	4.00290
chr1	28582655	28583093	C7Y9LACXX_5_7967.sorted.filtered_peak_544	60	.	3.12320	8.69008	6.03197
chr1	28585505	28586269	C7Y9LACXX_5_7967.sorted.filtered_peak_545	151	.	4.17362	18.12361	15.18115
chr1	28655195	28655789	C7Y9LACXX_5_7967.sorted.filtered_peak_546	269	.	6.09830	30.31156	26.95031
chr1	28695825	28696840	C7Y9LACXX_5_7967.sorted.filtered_peak_547	56	.	3.52461	8.29038	5.67644
chr1	28743608	28743858	C7Y9LACXX_5_7967.sorted.filtered_peak_548	17	.	2.77508	4.06538	1.73325
chr1	28764588	28765032	C7Y9LACXX_5_7967.sorted.filtered_peak_549	12	.	2.60819	3.46327	1.21869
chr1	28776421	28776850	C7Y9LACXX_5_7967.sorted.filtered_peak_550	37	.	3.58009	6.32317	3.78658
chr1	28832163	28833145	C7Y9LACXX_5_7967.sorted.filtered_peak_551	197	.	4.30003	22.82667	19.74136
chr1	28844325	28845269	C7Y9LACXX_5_7967.sorted.filtered_peak_552	70	.	3.55295	9.75471	7.07690
chr1	28879119	28880291	C7Y9LACXX_5_7967.sorted.filtered_peak_553	161	.	4.45151	19.11764	16.14065
chr1	28907641	28908879	C7Y9LACXX_5_7967.sorted.filtered_peak_554	155	.	3.88826	18.52301	15.51924
chr1	28918205	28918893	C7Y9LACXX_5_7967.sorted.filtered_peak_555	17	.	2.84431	4.11115	1.77791
chr1	28928604	28928854	C7Y9LACXX_5_7967.sorted.filtered_peak_556	13	.	2.60646	3.53810	1.30417
chr1	28969181	28970196	C7Y9LACXX_5_7967.sorted.filtered_peak_557	169	.	4.17384	20.01157	16.99753
chr1	28974461	28975776	C7Y9LACXX_5_7967.sorted.filtered_peak_558	173	.	4.22385	20.46044	17.39024
chr1	28994721	28996641	C7Y9LACXX_5_7967.sorted.filtered_peak_559	61	.	3.17242	8.79294	6.14957
chr1	29062926	29064336	C7Y9LACXX_5_7967.sorted.filtered_peak_560	142	.	4.08274	17.15461	14.24754
chr1	29101643	29101975	C7Y9LACXX_5_7967.sorted.filtered_peak_561	41	.	3.54341	6.74321	4.19534
chr1	29111577	29111970	C7Y9LACXX_5_7967.sorted.filtered_peak_562	41	.	3.67178	6.68886	4.15000
chr1	29203744	29204106	C7Y9LACXX_5_7967.sorted.filtered_peak_563	49	.	3.73513	7.51170	4.91557
chr1	29211367	29211951	C7Y9LACXX_5_7967.sorted.filtered_peak_564	49	.	2.95125	7.49263	4.91487
chr1	29213302	29213831	C7Y9LACXX_5_7967.sorted.filtered_peak_565	46	.	2.89282	7.18122	4.62637
chr1	29240466	29242192	C7Y9LACXX_5_7967.sorted.filtered_peak_566	52	.	3.03809	7.87204	5.27845
chr1	29252868	29253926	C7Y9LACXX_5_7967.sorted.filtered_peak_567	69	.	3.48350	9.56681	6.94456
chr1	29254581	29255171	C7Y9LACXX_5_7967.sorted.filtered_peak_568	23	.	2.57723	4.76586	2.37245
chr1	29507579	29508996	C7Y9LACXX_5_7967.sorted.filtered_peak_569	163	.	3.91834	19.41078	16.39207
chr1	29529351	29529733	C7Y9LACXX_5_7967.sorted.filtered_peak_570	32	.	3.12641	5.66820	3.20310
chr1	29557132	29557700	C7Y9LACXX_5_7967.sorted.filtered_peak_571	100	.	4.31155	12.80866	10.01290
chr1	29562830	29563290	C7Y9LACXX_5_7967.sorted.filtered_peak_572	17	.	2.52073	4.07290	1.75331
chr1	29586369	29586677	C7Y9LACXX_5_7967.sorted.filtered_peak_573	38	.	3.35677	6.35710	3.82356
chr1	29658795	29659102	C7Y9LACXX_5_7967.sorted.filtered_peak_574	16	.	2.67863	3.91468	1.63029
chr1	30181847	30182114	C7Y9LACXX_5_7967.sorted.filtered_peak_575	17	.	2.57261	4.04040	1.71921
chr1	30664004	30664573	C7Y9LACXX_5_7967.sorted.filtered_peak_576	44	.	3.10638	7.02117	4.46359
chr1	30755925	30756423	C7Y9LACXX_5_7967.sorted.filtered_peak_577	51	.	3.26354	7.71273	5.12178
chr1	30767082	30767359	C7Y9LACXX_5_7967.sorted.filtered_peak_578	13	.	2.64460	3.56063	1.30108
chr1	30853180	30853467	C7Y9LACXX_5_7967.sorted.filtered_peak_579	34	.	3.10752	6.00112	3.49573
chr1	30893511	30893784	C7Y9LACXX_5_7967.sorted.filtered_peak_580	26	.	3.11487	5.09892	2.65908
chr1	31123157	31123407	C7Y9LACXX_5_7967.sorted.filtered_peak_581	12	.	2.61089	3.51825	1.29514
chr1	31190871	31192318	C7Y9LACXX_5_7967.sorted.filtered_peak_582	253	.	4.12287	28.64242	25.33877
chr1	31216441	31217201	C7Y9LACXX_5_7967.sorted.filtered_peak_583	92	.	3.41033	12.01664	9.26074
chr1	31222498	31222954	C7Y9LACXX_5_7967.sorted.filtered_peak_584	25	.	2.42580	4.90841	2.50639
chr1	31229372	31230124	C7Y9LACXX_5_7967.sorted.filtered_peak_585	44	.	2.74449	7.00123	4.45872
chr1	31252462	31252725	C7Y9LACXX_5_7967.sorted.filtered_peak_586	51	.	3.63781	7.78824	5.16580
chr1	31255273	31255672	C7Y9LACXX_5_7967.sorted.filtered_peak_587	20	.	2.72540	4.33604	2.00815
chr1	31296929	31297504	C7Y9LACXX_5_7967.sorted.filtered_peak_588	27	.	2.94814	5.21201	2.77014
chr1	31402329	31402600	C7Y9LACXX_5_7967.sorted.filtered_peak_589	30	.	3.12431	5.54118	3.07151
chr1	31483014	31483353	C7Y9LACXX_5_7967.sorted.filtered_peak_590	40	.	3.38051	6.58686	4.04182
chr1	31537986	31538874	C7Y9LACXX_5_7967.sorted.filtered_peak_591	132	.	4.10184	16.13433	13.23939
chr1	31627367	31628509	C7Y9LACXX_5_7967.sorted.filtered_peak_592	45	.	3.32583	7.07604	4.53040
chr1	31769417	31770381	C7Y9LACXX_5_7967.sorted.filtered_peak_593	231	.	5.23532	26.40109	23.19370
chr1	31846437	31846797	C7Y9LACXX_5_7967.sorted.filtered_peak_594	12	.	2.43895	3.43985	1.23042
chr1	31867492	31867956	C7Y9LACXX_5_7967.sorted.filtered_peak_595	30	.	3.16742	5.47256	3.02977
chr1	31895600	31895943	C7Y9LACXX_5_7967.sorted.filtered_peak_596	17	.	2.77842	4.07611	1.74279
chr1	32014497	32015144	C7Y9LACXX_5_7967.sorted.filtered_peak_597	40	.	3.30429	6.63869	4.09274
chr1	32109910	32110970	C7Y9LACXX_5_7967.sorted.filtered_peak_598	187	.	4.50064	21.83612	18.71582
chr1	32226538	32226788	C7Y9LACXX_5_7967.sorted.filtered_peak_599	14	.	2.32843	3.66989	1.41365
chr1	32254007	32255059	C7Y9LACXX_5_7967.sorted.filtered_peak_600	61	.	3.07732	8.82723	6.19458
chr1	32292573	32293003	C7Y9LACXX_5_7967.sorted.filtered_peak_601	27	.	3.16124	5.20341	2.75974
chr1	32313950	32314379	C7Y9LACXX_5_7967.sorted.filtered_peak_602	18	.	2.88934	4.23998	1.89270
chr1	32354766	32355339	C7Y9LACXX_5_7967.sorted.filtered_peak_603	69	.	4.30652	9.68816	6.98116
chr1	32378305	32378751	C7Y9LACXX_5_7967.sorted.filtered_peak_604	14	.	2.68321	3.76753	1.48281
chr1	32403055	32404425	C7Y9LACXX_5_7967.sorted.filtered_peak_605	83	.	2.81765	11.07079	8.36936
chr1	32405557	32405841	C7Y9LACXX_5_7967.sorted.filtered_peak_606	40	.	2.23279	6.58777	4.03688
chr1	32409239	32410565	C7Y9LACXX_5_7967.sorted.filtered_peak_607	69	.	3.11818	9.63555	6.96933
chr1	32421660	32422046	C7Y9LACXX_5_7967.sorted.filtered_peak_608	61	.	3.59321	8.81251	6.15270
chr1	32429760	32430227	C7Y9LACXX_5_7967.sorted.filtered_peak_609	41	.	3.66877	6.69264	4.15416
chr1	32447522	32447819	C7Y9LACXX_5_7967.sorted.filtered_peak_610	14	.	2.41648	3.72147	1.45275
chr1	32451005	32451341	C7Y9LACXX_5_7967.sorted.filtered_peak_611	25	.	2.76127	4.99658	2.57321
chr1	32478968	32480529	C7Y9LACXX_5_7967.sorted.filtered_peak_612	199	.	3.85985	23.01122	19.95580
chr1	32538140	32539266	C7Y9LACXX_5_7967.sorted.filtered_peak_613	202	.	4.57184	23.39396	20.25388
chr1	32573401	32574239	C7Y9LACXX_5_7967.sorted.filtered_peak_614	110	.	4.27451	13.95297	11.06805
chr1	32645032	32646017	C7Y9LACXX_5_7967.sorted.filtered_peak_615	162	.	4.26353	19.24198	16.23745
chr1	32665990	32667386	C7Y9LACXX_5_7967.sorted.filtered_peak_616	22	.	2.34078	4.67667	2.29707
chr1	32671063	32671371	C7Y9LACXX_5_7967.sorted.filtered_peak_617	26	.	2.54086	5.12633	2.68572
chr1	32687301	32688357	C7Y9LACXX_5_7967.sorted.filtered_peak_618	84	.	4.24020	11.12139	8.40534
chr1	32705988	32706567	C7Y9LACXX_5_7967.sorted.filtered_peak_619	18	.	2.74761	4.14911	1.83129
chr1	32715463	32716018	C7Y9LACXX_5_7967.sorted.filtered_peak_620	99	.	3.49803	12.79524	9.96879
chr1	32722273	32722523	C7Y9LACXX_5_7967.sorted.filtered_peak_621	25	.	2.65447	4.96075	2.53256
chr1	32729451	32729855	C7Y9LACXX_5_7967.sorted.filtered_peak_622	24	.	3.10454	4.86267	2.44835
chr1	32757089	32758503	C7Y9LACXX_5_7967.sorted.filtered_peak_623	122	.	4.05990	15.06107	12.23077
chr1	32787144	32787811	C7Y9LACXX_5_7967.sorted.filtered_peak_624	19	.	2.71989	4.33512	1.98230
chr1	32801459	32801923	C7Y9LACXX_5_7967.sorted.filtered_peak_625	33	.	2.67974	5.89350	3.38894
chr1	32816653	32817599	C7Y9LACXX_5_7967.sorted.filtered_peak_626	116	.	4.16040	14.50247	11.66776
chr1	32837762	32838143	C7Y9LACXX_5_7967.sorted.filtered_peak_627	39	.	3.29222	6.52211	3.97904
chr1	32859732	32860640	C7Y9LACXX_5_7967.sorted.filtered_peak_628	212	.	5.30824	24.44524	21.26627
chr1	32866320	32866655	C7Y9LACXX_5_7967.sorted.filtered_peak_629	12	.	2.58991	3.43544	1.21481
chr1	32879539	32879915	C7Y9LACXX_5_7967.sorted.filtered_peak_630	18	.	2.75672	4.16757	1.85259
chr1	32986066	32986329	C7Y9LACXX_5_7967.sorted.filtered_peak_631	38	.	3.60129	6.39847	3.85946
chr1	33093175	33093606	C7Y9LACXX_5_7967.sorted.filtered_peak_632	50	.	3.88351	7.62853	5.03662
chr1	33115923	33117329	C7Y9LACXX_5_7967.sorted.filtered_peak_633	213	.	4.24474	24.49895	21.33586
chr1	33177816	33178184	C7Y9LACXX_5_7967.sorted.filtered_peak_634	63	.	4.19945	9.04289	6.36242
chr1	33219332	33219597	C7Y9LACXX_5_7967.sorted.filtered_peak_635	32	.	3.09571	5.71212	3.21623
chr1	33264342	33265205	C7Y9LACXX_5_7967.sorted.filtered_peak_636	67	.	3.73423	9.45732	6.77932
chr1	33266708	33267023	C7Y9LACXX_5_7967.sorted.filtered_peak_637	25	.	2.72097	4.90437	2.50519
chr1	33282571	33283674	C7Y9LACXX_5_7967.sorted.filtered_peak_638	185	.	4.21436	21.61255	18.54391
chr1	33429498	33430742	C7Y9LACXX_5_7967.sorted.filtered_peak_639	102	.	3.54256	13.03434	10.28528
chr1	33446810	33447144	C7Y9LACXX_5_7967.sorted.filtered_peak_640	40	.	2.98797	6.56787	4.02627
chr1	33450010	33450348	C7Y9LACXX_5_7967.sorted.filtered_peak_641	16	.	2.33108	3.97443	1.66599
chr1	33458086	33458911	C7Y9LACXX_5_7967.sorted.filtered_peak_642	34	.	2.90544	5.96299	3.49057
chr1	33502328	33502854	C7Y9LACXX_5_7967.sorted.filtered_peak_643	218	.	6.23804	25.06211	21.85378
chr1	33511310	33511920	C7Y9LACXX_5_7967.sorted.filtered_peak_644	67	.	3.81010	9.46424	6.77342
chr1	33546421	33546963	C7Y9LACXX_5_7967.sorted.filtered_peak_645	68	.	3.65004	9.54692	6.86082
chr1	33554158	33554518	C7Y9LACXX_5_7967.sorted.filtered_peak_646	28	.	2.87274	5.30687	2.85328
chr1	33564810	33565490	C7Y9LACXX_5_7967.sorted.filtered_peak_647	116	.	4.38096	14.51059	11.62964
chr1	33592493	33593428	C7Y9LACXX_5_7967.sorted.filtered_peak_648	247	.	4.91082	27.99154	24.70115
chr1	33646478	33647107	C7Y9LACXX_5_7967.sorted.filtered_peak_649	20	.	2.53485	4.44021	2.09518
chr1	33647447	33647882	C7Y9LACXX_5_7967.sorted.filtered_peak_650	46	.	3.21193	7.19203	4.62194
chr1	33722110	33722637	C7Y9LACXX_5_7967.sorted.filtered_peak_651	19	.	2.62867	4.28951	1.94278
chr1	33761027	33761450	C7Y9LACXX_5_7967.sorted.filtered_peak_652	53	.	3.82752	7.98386	5.37697
chr1	33767860	33768115	C7Y9LACXX_5_7967.sorted.filtered_peak_653	27	.	2.99032	5.16931	2.71614
chr1	33814819	33816086	C7Y9LACXX_5_7967.sorted.filtered_peak_654	51	.	2.80995	7.66656	5.10127
chr1	33862292	33862601	C7Y9LACXX_5_7967.sorted.filtered_peak_655	11	.	2.46745	3.34213	1.15004
chr1	33937897	33938498	C7Y9LACXX_5_7967.sorted.filtered_peak_656	68	.	3.65051	9.51953	6.83230
chr1	34098743	34099001	C7Y9LACXX_5_7967.sorted.filtered_peak_657	21	.	2.81835	4.49186	2.10711
chr1	34126365	34126634	C7Y9LACXX_5_7967.sorted.filtered_peak_658	23	.	3.03642	4.78155	2.37306
chr1	34790579	34790829	C7Y9LACXX_5_7967.sorted.filtered_peak_659	27	.	3.16001	5.14554	2.70380
chr1	35147107	35147374	C7Y9LACXX_5_7967.sorted.filtered_peak_660	23	.	2.93769	4.73005	2.33916
chr1	35318286	35318818	C7Y9LACXX_5_7967.sorted.filtered_peak_661	37	.	3.25700	6.23204	3.73123
chr1	35325018	35325728	C7Y9LACXX_5_7967.sorted.filtered_peak_662	108	.	3.98597	13.65711	10.83123
chr1	35331694	35332289	C7Y9LACXX_5_7967.sorted.filtered_peak_663	41	.	3.05135	6.71221	4.14891
chr1	35450499	35451182	C7Y9LACXX_5_7967.sorted.filtered_peak_664	45	.	3.39152	7.12822	4.57184
chr1	35496423	35497716	C7Y9LACXX_5_7967.sorted.filtered_peak_665	113	.	4.13010	14.19019	11.38740
chr1	35544587	35545397	C7Y9LACXX_5_7967.sorted.filtered_peak_666	103	.	4.70996	13.22446	10.38571
chr1	35657369	35658065	C7Y9LACXX_5_7967.sorted.filtered_peak_667	46	.	2.55970	7.21044	4.65100
chr1	35658388	35659184	C7Y9LACXX_5_7967.sorted.filtered_peak_668	238	.	4.69212	27.11019	23.85734
chr1	35667790	35668211	C7Y9LACXX_5_7967.sorted.filtered_peak_669	35	.	3.37776	6.10141	3.59814
chr1	35733899	35734627	C7Y9LACXX_5_7967.sorted.filtered_peak_670	95	.	4.18103	12.33778	9.55324
chr1	35896560	35897250	C7Y9LACXX_5_7967.sorted.filtered_peak_671	29	.	2.88727	5.44476	2.99808
chr1	35964827	35965851	C7Y9LACXX_5_7967.sorted.filtered_peak_672	55	.	3.49687	8.19472	5.56758
chr1	35971587	35972385	C7Y9LACXX_5_7967.sorted.filtered_peak_673	75	.	3.57690	10.20992	7.53098
chr1	36004653	36005228	C7Y9LACXX_5_7967.sorted.filtered_peak_674	29	.	2.85246	5.37603	2.94982
chr1	36010576	36010847	C7Y9LACXX_5_7967.sorted.filtered_peak_675	21	.	2.83742	4.58041	2.19057
chr1	36022842	36023523	C7Y9LACXX_5_7967.sorted.filtered_peak_676	163	.	4.33522	19.37035	16.33217
chr1	36043129	36043595	C7Y9LACXX_5_7967.sorted.filtered_peak_677	31	.	3.19180	5.57177	3.10641
chr1	36106932	36107467	C7Y9LACXX_5_7967.sorted.filtered_peak_678	157	.	4.91699	18.81234	15.79712
chr1	36127243	36127590	C7Y9LACXX_5_7967.sorted.filtered_peak_679	14	.	2.71970	3.76460	1.47653
chr1	36184063	36185002	C7Y9LACXX_5_7967.sorted.filtered_peak_680	33	.	2.85905	5.87741	3.38549
chr1	36234802	36235853	C7Y9LACXX_5_7967.sorted.filtered_peak_681	97	.	3.99443	12.52866	9.72465
chr1	36348535	36349500	C7Y9LACXX_5_7967.sorted.filtered_peak_682	87	.	3.64369	11.47588	8.77838
chr1	36396130	36397219	C7Y9LACXX_5_7967.sorted.filtered_peak_683	121	.	3.89596	14.99844	12.14379
chr1	36488974	36489461	C7Y9LACXX_5_7967.sorted.filtered_peak_684	37	.	3.53309	6.27111	3.75389
chr1	36554229	36554921	C7Y9LACXX_5_7967.sorted.filtered_peak_685	148	.	4.40901	17.89507	14.89287
chr1	36565290	36565747	C7Y9LACXX_5_7967.sorted.filtered_peak_686	22	.	2.81187	4.65546	2.27894
chr1	36614737	36615549	C7Y9LACXX_5_7967.sorted.filtered_peak_687	224	.	4.58761	25.66933	22.43587
chr1	36616397	36616650	C7Y9LACXX_5_7967.sorted.filtered_peak_688	29	.	2.23076	5.42325	2.96303
chr1	36621163	36621878	C7Y9LACXX_5_7967.sorted.filtered_peak_689	47	.	2.72062	7.35039	4.75830
chr1	36626571	36626852	C7Y9LACXX_5_7967.sorted.filtered_peak_690	17	.	2.26207	4.11344	1.78442
chr1	36653792	36654098	C7Y9LACXX_5_7967.sorted.filtered_peak_691	39	.	3.59876	6.43806	3.90856
chr1	36689050	36690469	C7Y9LACXX_5_7967.sorted.filtered_peak_692	242	.	4.49488	27.57093	24.29850
chr1	36751043	36751397	C7Y9LACXX_5_7967.sorted.filtered_peak_693	29	.	3.12855	5.35384	2.90908
chr1	36772087	36772960	C7Y9LACXX_5_7967.sorted.filtered_peak_694	101	.	4.02676	12.95069	10.17941
chr1	36789204	36789454	C7Y9LACXX_5_7967.sorted.filtered_peak_695	17	.	2.43772	4.08240	1.75005
chr1	36834615	36834865	C7Y9LACXX_5_7967.sorted.filtered_peak_696	22	.	2.63281	4.62948	2.24266
chr1	36839184	36840305	C7Y9LACXX_5_7967.sorted.filtered_peak_697	32	.	2.85723	5.71382	3.24636
chr1	36851132	36852423	C7Y9LACXX_5_7967.sorted.filtered_peak_698	173	.	3.90407	20.44930	17.38372
chr1	36862964	36863735	C7Y9LACXX_5_7967.sorted.filtered_peak_699	64	.	3.58991	9.09449	6.45214
chr1	36886381	36887065	C7Y9LACXX_5_7967.sorted.filtered_peak_700	32	.	3.16997	5.68902	3.22101
chr1	36915787	36916482	C7Y9LACXX_5_7967.sorted.filtered_peak_701	53	.	3.54424	7.90930	5.32156
chr1	36923473	36923730	C7Y9LACXX_5_7967.sorted.filtered_peak_702	28	.	2.95120	5.26696	2.81009
chr1	36929695	36930359	C7Y9LACXX_5_7967.sorted.filtered_peak_703	105	.	4.36349	13.34576	10.53477
chr1	37578439	37578802	C7Y9LACXX_5_7967.sorted.filtered_peak_704	24	.	3.09485	4.84799	2.44217
chr1	37920436	37920809	C7Y9LACXX_5_7967.sorted.filtered_peak_705	30	.	3.32416	5.54193	3.07315
chr1	37932868	37933180	C7Y9LACXX_5_7967.sorted.filtered_peak_706	14	.	2.65204	3.64567	1.40177
chr1	37939740	37940294	C7Y9LACXX_5_7967.sorted.filtered_peak_707	48	.	2.51907	7.46337	4.87616
chr1	37945304	37945650	C7Y9LACXX_5_7967.sorted.filtered_peak_708	23	.	2.12963	4.72921	2.32571
chr1	37952821	37953182	C7Y9LACXX_5_7967.sorted.filtered_peak_709	27	.	2.82912	5.17647	2.73728
chr1	37979497	37980877	C7Y9LACXX_5_7967.sorted.filtered_peak_710	82	.	3.83480	11.00186	8.29076
chr1	38019467	38020147	C7Y9LACXX_5_7967.sorted.filtered_peak_711	147	.	5.36185	17.68290	14.76703
chr1	38061176	38062004	C7Y9LACXX_5_7967.sorted.filtered_peak_712	116	.	4.45371	14.56935	11.67702
chr1	38139577	38139980	C7Y9LACXX_5_7967.sorted.filtered_peak_713	11	.	2.46343	3.30794	1.12400
chr1	38156040	38156568	C7Y9LACXX_5_7967.sorted.filtered_peak_714	173	.	3.98040	20.44815	17.37637
chr1	38157626	38158351	C7Y9LACXX_5_7967.sorted.filtered_peak_715	155	.	3.75030	18.52362	15.54112
chr1	38273345	38274297	C7Y9LACXX_5_7967.sorted.filtered_peak_716	75	.	3.35689	10.29414	7.57685
chr1	38317436	38317842	C7Y9LACXX_5_7967.sorted.filtered_peak_717	12	.	2.49229	3.44534	1.22625
chr1	38325004	38326090	C7Y9LACXX_5_7967.sorted.filtered_peak_718	116	.	4.26801	14.46751	11.62288
chr1	38396364	38396642	C7Y9LACXX_5_7967.sorted.filtered_peak_719	22	.	2.54423	4.64229	2.25040
chr1	38396885	38397820	C7Y9LACXX_5_7967.sorted.filtered_peak_720	109	.	4.19703	13.77397	10.99029
chr1	38455141	38456092	C7Y9LACXX_5_7967.sorted.filtered_peak_721	152	.	4.86333	18.15993	15.20628
chr1	38461395	38461891	C7Y9LACXX_5_7967.sorted.filtered_peak_722	18	.	2.55597	4.15088	1.81864
chr1	38477974	38478848	C7Y9LACXX_5_7967.sorted.filtered_peak_723	179	.	4.47012	21.01130	17.98539
chr1	38495793	38496043	C7Y9LACXX_5_7967.sorted.filtered_peak_724	24	.	2.71737	4.81524	2.42700
chr1	38512398	38512797	C7Y9LACXX_5_7967.sorted.filtered_peak_725	49	.	3.38406	7.55383	4.96054
chr1	38656504	38656758	C7Y9LACXX_5_7967.sorted.filtered_peak_726	12	.	2.59408	3.49806	1.27037
chr1	38992936	38993327	C7Y9LACXX_5_7967.sorted.filtered_peak_727	17	.	2.72753	4.04800	1.73134
chr1	39024748	39025604	C7Y9LACXX_5_7967.sorted.filtered_peak_728	51	.	3.10600	7.70815	5.12683
chr1	39324700	39326094	C7Y9LACXX_5_7967.sorted.filtered_peak_729	127	.	3.82573	15.57496	12.71997
chr1	39338262	39339542	C7Y9LACXX_5_7967.sorted.filtered_peak_730	136	.	4.02377	16.59464	13.69369
chr1	39456457	39457287	C7Y9LACXX_5_7967.sorted.filtered_peak_731	150	.	4.47422	17.99802	15.05818
chr1	39491722	39492611	C7Y9LACXX_5_7967.sorted.filtered_peak_732	63	.	3.99060	9.03534	6.37614
chr1	39564365	39564639	C7Y9LACXX_5_7967.sorted.filtered_peak_733	22	.	2.82116	4.57796	2.20215
chr1	39568259	39568564	C7Y9LACXX_5_7967.sorted.filtered_peak_734	25	.	2.67158	5.00267	2.56966
chr1	39649318	39650167	C7Y9LACXX_5_7967.sorted.filtered_peak_735	32	.	2.99760	5.72104	3.28460
chr1	39657823	39658083	C7Y9LACXX_5_7967.sorted.filtered_peak_736	24	.	2.47614	4.90486	2.48006
chr1	39662503	39662847	C7Y9LACXX_5_7967.sorted.filtered_peak_737	61	.	3.29542	8.85070	6.18701
chr1	39670116	39671328	C7Y9LACXX_5_7967.sorted.filtered_peak_738	56	.	3.40055	8.27446	5.65130
chr1	39680866	39681547	C7Y9LACXX_5_7967.sorted.filtered_peak_739	22	.	2.70220	4.67039	2.28216
chr1	39696406	39696894	C7Y9LACXX_5_7967.sorted.filtered_peak_740	20	.	2.88141	4.40221	2.03718
chr1	39733889	39734139	C7Y9LACXX_5_7967.sorted.filtered_peak_741	16	.	2.47689	4.00154	1.68444
chr1	39793633	39794175	C7Y9LACXX_5_7967.sorted.filtered_peak_742	14	.	2.51329	3.75979	1.47376
chr1	39864243	39864656	C7Y9LACXX_5_7967.sorted.filtered_peak_743	19	.	2.72822	4.33077	1.98381
chr1	39874206	39874923	C7Y9LACXX_5_7967.sorted.filtered_peak_744	72	.	3.60242	10.01569	7.29155
chr1	39957047	39957612	C7Y9LACXX_5_7967.sorted.filtered_peak_745	44	.	3.64835	6.98491	4.43483
chr1	39991526	39991929	C7Y9LACXX_5_7967.sorted.filtered_peak_746	23	.	3.04953	4.71147	2.31823
chr1	40004900	40005192	C7Y9LACXX_5_7967.sorted.filtered_peak_747	25	.	3.14854	5.02549	2.59901
chr1	40041052	40041448	C7Y9LACXX_5_7967.sorted.filtered_peak_748	23	.	2.50094	4.79413	2.38332
chr1	40042125	40042774	C7Y9LACXX_5_7967.sorted.filtered_peak_749	67	.	3.44577	9.41611	6.74440
chr1	40071507	40072151	C7Y9LACXX_5_7967.sorted.filtered_peak_750	42	.	3.56605	6.80176	4.27164
chr1	40119035	40119538	C7Y9LACXX_5_7967.sorted.filtered_peak_751	31	.	3.11963	5.59193	3.10874
chr1	40156966	40157233	C7Y9LACXX_5_7967.sorted.filtered_peak_752	28	.	2.89724	5.28479	2.82744
chr1	40204268	40204902	C7Y9LACXX_5_7967.sorted.filtered_peak_753	62	.	3.68733	8.90398	6.24048
chr1	40254432	40254910	C7Y9LACXX_5_7967.sorted.filtered_peak_754	26	.	3.18220	5.07511	2.63348
chr1	40264731	40265183	C7Y9LACXX_5_7967.sorted.filtered_peak_755	45	.	3.65020	7.08495	4.52768
chr1	40265442	40265725	C7Y9LACXX_5_7967.sorted.filtered_peak_756	25	.	3.04861	4.92162	2.50294
chr1	40311286	40311997	C7Y9LACXX_5_7967.sorted.filtered_peak_757	35	.	3.00670	6.04856	3.55803
chr1	40348713	40349398	C7Y9LACXX_5_7967.sorted.filtered_peak_758	99	.	4.47578	12.75704	9.95961
chr1	40367529	40368288	C7Y9LACXX_5_7967.sorted.filtered_peak_759	24	.	2.83587	4.83067	2.42027
chr1	40420616	40421309	C7Y9LACXX_5_7967.sorted.filtered_peak_760	28	.	2.78236	5.26139	2.80981
chr1	40497991	40498276	C7Y9LACXX_5_7967.sorted.filtered_peak_761	12	.	2.43059	3.40760	1.20554
chr1	40505169	40506631	C7Y9LACXX_5_7967.sorted.filtered_peak_762	190	.	3.79121	22.18735	19.06978
chr1	40525085	40525829	C7Y9LACXX_5_7967.sorted.filtered_peak_763	74	.	3.73969	10.14843	7.47769
chr1	40562569	40563351	C7Y9LACXX_5_7967.sorted.filtered_peak_764	49	.	3.56843	7.52475	4.96034
chr1	40618779	40619152	C7Y9LACXX_5_7967.sorted.filtered_peak_765	22	.	2.87234	4.57742	2.20053
chr1	40626709	40627730	C7Y9LACXX_5_7967.sorted.filtered_peak_766	84	.	3.65184	11.18465	8.46833
chr1	40652112	40652608	C7Y9LACXX_5_7967.sorted.filtered_peak_767	25	.	2.99957	4.96524	2.55382
chr1	40707359	40707683	C7Y9LACXX_5_7967.sorted.filtered_peak_768	93	.	4.56844	12.11609	9.30630
chr1	40723070	40724195	C7Y9LACXX_5_7967.sorted.filtered_peak_769	118	.	3.95450	14.72839	11.87081
chr1	40780940	40781513	C7Y9LACXX_5_7967.sorted.filtered_peak_770	47	.	3.14781	7.32544	4.75434
chr1	40804464	40804736	C7Y9LACXX_5_7967.sorted.filtered_peak_771	28	.	2.89837	5.31565	2.85519
chr1	40807869	40808146	C7Y9LACXX_5_7967.sorted.filtered_peak_772	25	.	2.72768	4.91783	2.50909
chr1	40838967	40840614	C7Y9LACXX_5_7967.sorted.filtered_peak_773	50	.	2.90385	7.63379	5.05549
chr1	40851242	40852024	C7Y9LACXX_5_7967.sorted.filtered_peak_774	119	.	3.48270	14.84554	11.94506
chr1	40870391	40870726	C7Y9LACXX_5_7967.sorted.filtered_peak_775	22	.	2.66519	4.61152	2.23713
chr1	40915417	40916187	C7Y9LACXX_5_7967.sorted.filtered_peak_776	95	.	4.15809	12.40208	9.58736
chr1	40916430	40916972	C7Y9LACXX_5_7967.sorted.filtered_peak_777	13	.	2.32063	3.61986	1.37027
chr1	40942654	40943383	C7Y9LACXX_5_7967.sorted.filtered_peak_778	34	.	3.16663	5.94314	3.44512
chr1	40974108	40974998	C7Y9LACXX_5_7967.sorted.filtered_peak_779	61	.	4.11314	8.78359	6.16255
chr1	40996952	40997800	C7Y9LACXX_5_7967.sorted.filtered_peak_780	111	.	4.53176	13.95854	11.14304
chr1	41077998	41078446	C7Y9LACXX_5_7967.sorted.filtered_peak_781	22	.	3.04009	4.67196	2.27877
chr1	41131126	41131773	C7Y9LACXX_5_7967.sorted.filtered_peak_782	43	.	3.07625	6.91424	4.37221
chr1	41157039	41158227	C7Y9LACXX_5_7967.sorted.filtered_peak_783	131	.	3.76907	16.10987	13.16636
chr1	41174430	41175176	C7Y9LACXX_5_7967.sorted.filtered_peak_784	139	.	4.61746	16.91433	13.92920
chr1	41267877	41268559	C7Y9LACXX_5_7967.sorted.filtered_peak_785	69	.	3.54650	9.58236	6.93703
chr1	41284137	41284721	C7Y9LACXX_5_7967.sorted.filtered_peak_786	54	.	3.46434	8.08899	5.48380
chr1	41315708	41316111	C7Y9LACXX_5_7967.sorted.filtered_peak_787	15	.	2.49027	3.83826	1.56430
chr1	41327900	41328556	C7Y9LACXX_5_7967.sorted.filtered_peak_788	156	.	5.00746	18.70450	15.69777
chr1	41341435	41341731	C7Y9LACXX_5_7967.sorted.filtered_peak_789	39	.	3.35150	6.52817	3.98880
chr1	41431436	41431686	C7Y9LACXX_5_7967.sorted.filtered_peak_790	12	.	2.63949	3.54667	1.28901
chr1	41445005	41446045	C7Y9LACXX_5_7967.sorted.filtered_peak_791	217	.	4.55439	24.88104	21.70664
chr1	41469345	41469929	C7Y9LACXX_5_7967.sorted.filtered_peak_792	61	.	3.59309	8.81365	6.19623
chr1	41826512	41827398	C7Y9LACXX_5_7967.sorted.filtered_peak_793	98	.	3.64454	12.61392	9.81544
chr1	42127845	42128251	C7Y9LACXX_5_7967.sorted.filtered_peak_794	38	.	2.83728	6.40247	3.87763
chr1	42139030	42139919	C7Y9LACXX_5_7967.sorted.filtered_peak_795	25	.	2.62632	4.92346	2.50020
chr1	42149552	42149964	C7Y9LACXX_5_7967.sorted.filtered_peak_796	55	.	3.19381	8.16263	5.53983
chr1	42204675	42205120	C7Y9LACXX_5_7967.sorted.filtered_peak_797	35	.	3.02504	6.09040	3.58929
chr1	42216965	42217705	C7Y9LACXX_5_7967.sorted.filtered_peak_798	31	.	2.86821	5.61645	3.15292
chr1	42257436	42258083	C7Y9LACXX_5_7967.sorted.filtered_peak_799	16	.	2.55468	3.99592	1.68750
chr1	42268530	42269128	C7Y9LACXX_5_7967.sorted.filtered_peak_800	26	.	2.58265	5.05209	2.62254
chr1	42277185	42277438	C7Y9LACXX_5_7967.sorted.filtered_peak_801	21	.	2.62587	4.56194	2.17222
chr1	42328556	42328919	C7Y9LACXX_5_7967.sorted.filtered_peak_802	15	.	2.59413	3.87165	1.57925
chr1	42356985	42357861	C7Y9LACXX_5_7967.sorted.filtered_peak_803	57	.	3.46904	8.41726	5.79248
chr1	42363700	42364231	C7Y9LACXX_5_7967.sorted.filtered_peak_804	62	.	3.57940	8.87732	6.20119
chr1	42381775	42382048	C7Y9LACXX_5_7967.sorted.filtered_peak_805	42	.	2.90241	6.80432	4.24011
chr1	42385468	42386070	C7Y9LACXX_5_7967.sorted.filtered_peak_806	62	.	3.36715	8.94180	6.28049
chr1	42501017	42501977	C7Y9LACXX_5_7967.sorted.filtered_peak_807	166	.	4.53948	19.69648	16.66343
chr1	42772513	42773033	C7Y9LACXX_5_7967.sorted.filtered_peak_808	13	.	2.65522	3.58859	1.32434
chr1	42800350	42801476	C7Y9LACXX_5_7967.sorted.filtered_peak_809	118	.	3.86758	14.65821	11.81171
chr1	42921668	42922787	C7Y9LACXX_5_7967.sorted.filtered_peak_810	107	.	3.87679	13.55528	10.71334
chr1	42928568	42929188	C7Y9LACXX_5_7967.sorted.filtered_peak_811	222	.	5.61042	25.48560	22.27976
chr1	43123629	43124611	C7Y9LACXX_5_7967.sorted.filtered_peak_812	73	.	3.53906	10.00294	7.30822
chr1	43147334	43148147	C7Y9LACXX_5_7967.sorted.filtered_peak_813	135	.	3.82121	16.41636	13.51380
chr1	43148468	43148979	C7Y9LACXX_5_7967.sorted.filtered_peak_814	22	.	2.24477	4.62198	2.23116
chr1	43232074	43233305	C7Y9LACXX_5_7967.sorted.filtered_peak_815	223	.	4.59559	25.53308	22.35013
chr1	43282372	43283480	C7Y9LACXX_5_7967.sorted.filtered_peak_816	198	.	4.71308	22.92640	19.81306
chr1	43311814	43312690	C7Y9LACXX_5_7967.sorted.filtered_peak_817	77	.	3.40800	10.44694	7.74731
chr1	43379194	43379453	C7Y9LACXX_5_7967.sorted.filtered_peak_818	30	.	3.11987	5.53186	3.05328
chr1	43389598	43390550	C7Y9LACXX_5_7967.sorted.filtered_peak_819	139	.	4.21955	16.86217	13.93215
chr1	43396746	43397102	C7Y9LACXX_5_7967.sorted.filtered_peak_820	28	.	2.49077	5.25961	2.81803
chr1	43397496	43398154	C7Y9LACXX_5_7967.sorted.filtered_peak_821	59	.	3.02507	8.63329	5.98062
chr1	43423745	43425002	C7Y9LACXX_5_7967.sorted.filtered_peak_822	75	.	3.14950	10.25290	7.57382
chr1	43500389	43500639	C7Y9LACXX_5_7967.sorted.filtered_peak_823	13	.	2.68786	3.67565	1.39781
chr1	43637822	43638523	C7Y9LACXX_5_7967.sorted.filtered_peak_824	173	.	5.10332	20.41636	17.34144
chr1	43761477	43761776	C7Y9LACXX_5_7967.sorted.filtered_peak_825	39	.	3.42097	6.43293	3.91251
chr1	43814746	43815320	C7Y9LACXX_5_7967.sorted.filtered_peak_826	45	.	3.33773	7.15237	4.57306
chr1	43823865	43824849	C7Y9LACXX_5_7967.sorted.filtered_peak_827	139	.	4.53407	16.85987	13.95046
chr1	43833374	43834300	C7Y9LACXX_5_7967.sorted.filtered_peak_828	84	.	3.46606	11.18283	8.41865
chr1	43855139	43855908	C7Y9LACXX_5_7967.sorted.filtered_peak_829	113	.	4.48688	14.12339	11.35293
chr1	43919478	43920046	C7Y9LACXX_5_7967.sorted.filtered_peak_830	26	.	2.71747	5.05128	2.62963
chr1	43994837	43995208	C7Y9LACXX_5_7967.sorted.filtered_peak_831	27	.	2.84483	5.15547	2.72314
chr1	44115365	44116386	C7Y9LACXX_5_7967.sorted.filtered_peak_832	275	.	5.32317	30.96696	27.57380
chr1	44172736	44173603	C7Y9LACXX_5_7967.sorted.filtered_peak_833	76	.	3.46132	10.35187	7.64767
chr1	44229157	44229526	C7Y9LACXX_5_7967.sorted.filtered_peak_834	21	.	2.85668	4.49046	2.12480
chr1	44411990	44412775	C7Y9LACXX_5_7967.sorted.filtered_peak_835	197	.	5.02917	22.85868	19.71832
chr1	44435335	44435811	C7Y9LACXX_5_7967.sorted.filtered_peak_836	81	.	3.36484	10.85579	8.11310
chr1	44440110	44440905	C7Y9LACXX_5_7967.sorted.filtered_peak_837	115	.	3.62081	14.42402	11.56083
chr1	44457064	44457747	C7Y9LACXX_5_7967.sorted.filtered_peak_838	42	.	3.23775	6.76376	4.24975
chr1	44495516	44496466	C7Y9LACXX_5_7967.sorted.filtered_peak_839	98	.	3.84184	12.63097	9.81817
chr1	44678815	44679458	C7Y9LACXX_5_7967.sorted.filtered_peak_840	96	.	3.96124	12.51899	9.69252
chr1	44820608	44821266	C7Y9LACXX_5_7967.sorted.filtered_peak_841	161	.	4.95027	19.14668	16.15840
chr1	45097233	45098249	C7Y9LACXX_5_7967.sorted.filtered_peak_842	91	.	3.60837	11.90852	9.10598
chr1	45139588	45140524	C7Y9LACXX_5_7967.sorted.filtered_peak_843	290	.	5.33946	32.46932	29.03687
chr1	45180640	45181033	C7Y9LACXX_5_7967.sorted.filtered_peak_844	31	.	3.13227	5.59322	3.13054
chr1	45186989	45187961	C7Y9LACXX_5_7967.sorted.filtered_peak_845	111	.	3.93863	13.92259	11.10193
chr1	45196127	45197277	C7Y9LACXX_5_7967.sorted.filtered_peak_846	159	.	4.35320	18.98767	15.93708
chr1	45204994	45205930	C7Y9LACXX_5_7967.sorted.filtered_peak_847	123	.	4.36792	15.21522	12.37414
chr1	45240857	45241664	C7Y9LACXX_5_7967.sorted.filtered_peak_848	141	.	4.54447	17.14140	14.19100
chr1	45265341	45266535	C7Y9LACXX_5_7967.sorted.filtered_peak_849	222	.	4.33281	25.41324	22.22137
chr1	45273001	45273788	C7Y9LACXX_5_7967.sorted.filtered_peak_850	51	.	2.51732	7.74173	5.13426
chr1	45275141	45275713	C7Y9LACXX_5_7967.sorted.filtered_peak_851	62	.	2.64325	8.92516	6.28129
chr1	45284930	45286191	C7Y9LACXX_5_7967.sorted.filtered_peak_852	91	.	3.79617	11.92689	9.15264
chr1	45301607	45301869	C7Y9LACXX_5_7967.sorted.filtered_peak_853	19	.	2.90291	4.35503	1.99885
chr1	45451874	45452588	C7Y9LACXX_5_7967.sorted.filtered_peak_854	115	.	4.83820	14.34763	11.50463
chr1	45477034	45478067	C7Y9LACXX_5_7967.sorted.filtered_peak_855	69	.	3.04501	9.55435	6.90017
chr1	45671153	45671420	C7Y9LACXX_5_7967.sorted.filtered_peak_856	16	.	2.51957	3.89436	1.60408
chr1	45671963	45672286	C7Y9LACXX_5_7967.sorted.filtered_peak_857	32	.	3.03073	5.72578	3.26628
chr1	45769127	45770030	C7Y9LACXX_5_7967.sorted.filtered_peak_858	257	.	5.51985	29.03825	25.70056
chr1	45805292	45806332	C7Y9LACXX_5_7967.sorted.filtered_peak_859	141	.	4.16427	17.11497	14.13171
chr1	45956457	45957294	C7Y9LACXX_5_7967.sorted.filtered_peak_860	263	.	5.27599	29.65154	26.31497
chr1	45965298	45966220	C7Y9LACXX_5_7967.sorted.filtered_peak_861	194	.	5.00782	22.56954	19.46323
chr1	45986700	45987914	C7Y9LACXX_5_7967.sorted.filtered_peak_862	93	.	3.66961	12.16475	9.38379
chr1	46009445	46010165	C7Y9LACXX_5_7967.sorted.filtered_peak_863	54	.	3.75948	8.09887	5.49029
chr1	46016241	46016933	C7Y9LACXX_5_7967.sorted.filtered_peak_864	159	.	5.38531	18.93954	15.90688
chr1	46035525	46036077	C7Y9LACXX_5_7967.sorted.filtered_peak_865	50	.	3.74900	7.67732	5.09014
chr1	46048942	46050774	C7Y9LACXX_5_7967.sorted.filtered_peak_866	120	.	3.49747	14.95681	12.04273
chr1	46151894	46153355	C7Y9LACXX_5_7967.sorted.filtered_peak_867	211	.	3.85411	24.31285	21.13005
chr1	46153720	46154034	C7Y9LACXX_5_7967.sorted.filtered_peak_868	15	.	1.85566	3.84272	1.54706
chr1	46215786	46216839	C7Y9LACXX_5_7967.sorted.filtered_peak_869	142	.	4.29371	17.14521	14.21034
chr1	46268896	46269436	C7Y9LACXX_5_7967.sorted.filtered_peak_870	88	.	4.08622	11.63012	8.87570
chr1	46530837	46531276	C7Y9LACXX_5_7967.sorted.filtered_peak_871	14	.	2.58481	3.74243	1.45876
chr1	46598242	46599168	C7Y9LACXX_5_7967.sorted.filtered_peak_872	178	.	4.46522	20.90514	17.82864
chr1	46663902	46664484	C7Y9LACXX_5_7967.sorted.filtered_peak_873	50	.	3.46323	7.60158	5.01936
chr1	46712620	46713507	C7Y9LACXX_5_7967.sorted.filtered_peak_874	165	.	4.78463	19.54395	16.54480
chr1	46768166	46769730	C7Y9LACXX_5_7967.sorted.filtered_peak_875	117	.	3.54468	14.56275	11.74733
chr1	46806106	46806961	C7Y9LACXX_5_7967.sorted.filtered_peak_876	67	.	3.57698	9.41742	6.76039
chr1	46860084	46860378	C7Y9LACXX_5_7967.sorted.filtered_peak_877	16	.	2.81321	4.01798	1.69308
chr1	46908380	46908675	C7Y9LACXX_5_7967.sorted.filtered_peak_878	49	.	3.56138	7.53118	4.91588
chr1	46943068	46943418	C7Y9LACXX_5_7967.sorted.filtered_peak_879	22	.	2.80052	4.65283	2.25657
chr1	46993785	46994035	C7Y9LACXX_5_7967.sorted.filtered_peak_880	28	.	2.89933	5.26639	2.82478
chr1	46998732	46999101	C7Y9LACXX_5_7967.sorted.filtered_peak_881	16	.	2.48248	3.96409	1.65624
chr1	47047268	47047875	C7Y9LACXX_5_7967.sorted.filtered_peak_882	75	.	3.90700	10.27888	7.56852
chr1	47069593	47070260	C7Y9LACXX_5_7967.sorted.filtered_peak_883	240	.	5.24527	27.34475	24.08586
chr1	47081973	47082651	C7Y9LACXX_5_7967.sorted.filtered_peak_884	52	.	3.24432	7.88119	5.24272
chr1	47133940	47134460	C7Y9LACXX_5_7967.sorted.filtered_peak_885	17	.	2.51810	4.08913	1.76532
chr1	47184479	47185260	C7Y9LACXX_5_7967.sorted.filtered_peak_886	178	.	4.73284	20.87335	17.83626
chr1	47190884	47191180	C7Y9LACXX_5_7967.sorted.filtered_peak_887	37	.	3.48218	6.30834	3.77687
chr1	47644847	47645251	C7Y9LACXX_5_7967.sorted.filtered_peak_888	42	.	3.21525	6.75783	4.21234
chr1	47658564	47658847	C7Y9LACXX_5_7967.sorted.filtered_peak_889	23	.	2.82203	4.71267	2.30411
chr1	47754968	47755372	C7Y9LACXX_5_7967.sorted.filtered_peak_890	18	.	2.87930	4.20247	1.85424
chr1	47779431	47780475	C7Y9LACXX_5_7967.sorted.filtered_peak_891	236	.	5.04278	26.89038	23.69130
chr1	47799129	47800482	C7Y9LACXX_5_7967.sorted.filtered_peak_892	122	.	4.15961	15.12481	12.21239
chr1	47902141	47903914	C7Y9LACXX_5_7967.sorted.filtered_peak_893	55	.	2.76962	8.14586	5.56280
chr1	47910341	47910678	C7Y9LACXX_5_7967.sorted.filtered_peak_894	19	.	2.66445	4.33974	1.97944
chr1	48463171	48463522	C7Y9LACXX_5_7967.sorted.filtered_peak_895	16	.	2.60141	3.96853	1.67719
chr1	48937321	48938208	C7Y9LACXX_5_7967.sorted.filtered_peak_896	95	.	4.13146	12.32561	9.58618
chr1	49242598	49242862	C7Y9LACXX_5_7967.sorted.filtered_peak_897	25	.	2.82120	4.94732	2.53152
chr1	49568314	49568654	C7Y9LACXX_5_7967.sorted.filtered_peak_898	16	.	2.75239	3.92753	1.62847
chr1	50814359	50814620	C7Y9LACXX_5_7967.sorted.filtered_peak_899	23	.	2.89408	4.78681	2.37964
chr1	50918518	50918768	C7Y9LACXX_5_7967.sorted.filtered_peak_900	23	.	2.94961	4.77623	2.38729
chr1	51190394	51190811	C7Y9LACXX_5_7967.sorted.filtered_peak_901	22	.	2.95950	4.59940	2.20790
chr1	51339061	51339610	C7Y9LACXX_5_7967.sorted.filtered_peak_902	44	.	3.49285	7.00295	4.42924
chr1	51425163	51426330	C7Y9LACXX_5_7967.sorted.filtered_peak_903	127	.	4.09900	15.57659	12.75413
chr1	51433736	51436073	C7Y9LACXX_5_7967.sorted.filtered_peak_904	46	.	2.73642	7.18076	4.66800
chr1	51442652	51442963	C7Y9LACXX_5_7967.sorted.filtered_peak_905	21	.	2.72049	4.54132	2.17511
chr1	51680434	51680875	C7Y9LACXX_5_7967.sorted.filtered_peak_906	19	.	2.88642	4.32973	1.98773
chr1	51701545	51702699	C7Y9LACXX_5_7967.sorted.filtered_peak_907	93	.	3.85544	12.07034	9.30790
chr1	51895606	51895935	C7Y9LACXX_5_7967.sorted.filtered_peak_908	59	.	3.43620	8.63358	5.98213
chr1	51899288	51899951	C7Y9LACXX_5_7967.sorted.filtered_peak_909	79	.	3.77501	10.64781	7.90489
chr1	51907991	51908508	C7Y9LACXX_5_7967.sorted.filtered_peak_910	41	.	3.12535	6.68266	4.12757
chr1	51983756	51984135	C7Y9LACXX_5_7967.sorted.filtered_peak_911	32	.	2.38846	5.69284	3.21741
chr1	51984404	51985255	C7Y9LACXX_5_7967.sorted.filtered_peak_912	17	.	2.10456	4.10992	1.78770
chr1	52000096	52001024	C7Y9LACXX_5_7967.sorted.filtered_peak_913	35	.	3.32561	6.07371	3.57851
chr1	52082529	52083211	C7Y9LACXX_5_7967.sorted.filtered_peak_914	103	.	4.25607	13.15897	10.39139
chr1	52194891	52195907	C7Y9LACXX_5_7967.sorted.filtered_peak_915	130	.	4.06206	15.92337	13.02852
chr1	52344086	52345212	C7Y9LACXX_5_7967.sorted.filtered_peak_916	223	.	4.64593	25.52867	22.34221
chr1	52456278	52456556	C7Y9LACXX_5_7967.sorted.filtered_peak_917	16	.	2.72499	3.96452	1.65006
chr1	52467974	52468255	C7Y9LACXX_5_7967.sorted.filtered_peak_918	24	.	3.11246	4.86760	2.44575
chr1	52498758	52499729	C7Y9LACXX_5_7967.sorted.filtered_peak_919	49	.	3.42135	7.57212	4.98317
chr1	52520715	52522732	C7Y9LACXX_5_7967.sorted.filtered_peak_920	51	.	2.80326	7.71942	5.12451
chr1	52605460	52605741	C7Y9LACXX_5_7967.sorted.filtered_peak_921	32	.	3.24910	5.72484	3.24482
chr1	52831127	52832464	C7Y9LACXX_5_7967.sorted.filtered_peak_922	257	.	4.68463	29.07049	25.79839
chr1	52869429	52870762	C7Y9LACXX_5_7967.sorted.filtered_peak_923	111	.	3.84439	14.04494	11.19865
chr1	52889531	52890217	C7Y9LACXX_5_7967.sorted.filtered_peak_924	43	.	3.26273	6.90240	4.33311
chr1	52989149	52989461	C7Y9LACXX_5_7967.sorted.filtered_peak_925	42	.	3.70353	6.75897	4.20084
chr1	53017785	53019338	C7Y9LACXX_5_7967.sorted.filtered_peak_926	47	.	2.87836	7.29726	4.70465
chr1	53033552	53033831	C7Y9LACXX_5_7967.sorted.filtered_peak_927	13	.	2.68298	3.66414	1.38946
chr1	53102586	53103495	C7Y9LACXX_5_7967.sorted.filtered_peak_928	62	.	3.42204	8.88007	6.21024
chr1	53151798	53152135	C7Y9LACXX_5_7967.sorted.filtered_peak_929	43	.	3.71977	6.88618	4.33083
chr1	53163689	53164213	C7Y9LACXX_5_7967.sorted.filtered_peak_930	31	.	2.77967	5.65051	3.17647
chr1	53168577	53169267	C7Y9LACXX_5_7967.sorted.filtered_peak_931	120	.	4.46029	15.01742	12.08733
chr1	53191891	53192524	C7Y9LACXX_5_7967.sorted.filtered_peak_932	117	.	4.41606	14.62535	11.75910
chr1	53308165	53308744	C7Y9LACXX_5_7967.sorted.filtered_peak_933	38	.	3.52067	6.41015	3.89164
chr1	53387173	53387675	C7Y9LACXX_5_7967.sorted.filtered_peak_934	38	.	3.13385	6.35515	3.82058
chr1	53392773	53393538	C7Y9LACXX_5_7967.sorted.filtered_peak_935	42	.	3.23625	6.78374	4.25811
chr1	53480385	53480809	C7Y9LACXX_5_7967.sorted.filtered_peak_936	101	.	4.82759	12.95754	10.13109
chr1	53662064	53662985	C7Y9LACXX_5_7967.sorted.filtered_peak_937	89	.	3.77687	11.62850	8.92884
chr1	53685773	53686557	C7Y9LACXX_5_7967.sorted.filtered_peak_938	227	.	5.41133	25.95712	22.71814
chr1	53703806	53704649	C7Y9LACXX_5_7967.sorted.filtered_peak_939	112	.	4.20054	14.06447	11.26736
chr1	53791613	53792435	C7Y9LACXX_5_7967.sorted.filtered_peak_940	85	.	3.07671	11.24950	8.51220
chr1	53793327	53794020	C7Y9LACXX_5_7967.sorted.filtered_peak_941	28	.	2.26984	5.28509	2.85282
chr1	53878850	53879599	C7Y9LACXX_5_7967.sorted.filtered_peak_942	40	.	3.14513	6.57409	4.04151
chr1	54050848	54051098	C7Y9LACXX_5_7967.sorted.filtered_peak_943	38	.	3.16097	6.42555	3.88666
chr1	54231360	54231845	C7Y9LACXX_5_7967.sorted.filtered_peak_944	74	.	4.03656	10.18343	7.45670
chr1	54303491	54304487	C7Y9LACXX_5_7967.sorted.filtered_peak_945	198	.	4.97658	22.94588	19.81380
chr1	54355168	54355925	C7Y9LACXX_5_7967.sorted.filtered_peak_946	97	.	4.14667	12.51831	9.75440
chr1	54411085	54412334	C7Y9LACXX_5_7967.sorted.filtered_peak_947	313	.	4.73767	34.89292	31.39271
chr1	54518331	54519608	C7Y9LACXX_5_7967.sorted.filtered_peak_948	262	.	4.81181	29.50125	26.20081
chr1	54665436	54666208	C7Y9LACXX_5_7967.sorted.filtered_peak_949	104	.	4.32921	13.22046	10.42536
chr1	54694967	54695334	C7Y9LACXX_5_7967.sorted.filtered_peak_950	16	.	2.63089	3.95757	1.64437
chr1	54696733	54697108	C7Y9LACXX_5_7967.sorted.filtered_peak_951	16	.	2.64000	3.99133	1.68071
chr1	54752895	54753267	C7Y9LACXX_5_7967.sorted.filtered_peak_952	22	.	2.57784	4.63822	2.24812
chr1	54872041	54872423	C7Y9LACXX_5_7967.sorted.filtered_peak_953	40	.	2.56050	6.61233	4.07286
chr1	54873147	54873683	C7Y9LACXX_5_7967.sorted.filtered_peak_954	78	.	3.13426	10.56381	7.84696
chr1	54953755	54955407	C7Y9LACXX_5_7967.sorted.filtered_peak_955	36	.	2.75250	6.12822	3.64206
chr1	55181152	55182017	C7Y9LACXX_5_7967.sorted.filtered_peak_956	90	.	3.95955	11.77383	9.00851
chr1	55229902	55230679	C7Y9LACXX_5_7967.sorted.filtered_peak_957	317	.	5.69922	35.29547	31.79428
chr1	55266929	55267330	C7Y9LACXX_5_7967.sorted.filtered_peak_958	43	.	3.12317	6.92813	4.36215
chr1	55276176	55276426	C7Y9LACXX_5_7967.sorted.filtered_peak_959	28	.	2.88863	5.27027	2.82023
chr1	55352373	55353345	C7Y9LACXX_5_7967.sorted.filtered_peak_960	54	.	3.20782	8.03525	5.44331
chr1	55416344	55416782	C7Y9LACXX_5_7967.sorted.filtered_peak_961	22	.	3.01923	4.65459	2.27188
chr1	55462037	55462302	C7Y9LACXX_5_7967.sorted.filtered_peak_962	27	.	2.88863	5.18999	2.75049
chr1	55593687	55594017	C7Y9LACXX_5_7967.sorted.filtered_peak_963	18	.	2.64776	4.13972	1.80860
chr1	55606204	55606619	C7Y9LACXX_5_7967.sorted.filtered_peak_964	39	.	3.19881	6.51406	3.97907
chr1	55668645	55669048	C7Y9LACXX_5_7967.sorted.filtered_peak_965	35	.	3.24197	6.05862	3.55455
chr1	55680831	55681459	C7Y9LACXX_5_7967.sorted.filtered_peak_966	72	.	3.34081	9.98742	7.28277
chr1	55701571	55701821	C7Y9LACXX_5_7967.sorted.filtered_peak_967	24	.	3.11957	4.90186	2.48251
chr1	55723755	55724014	C7Y9LACXX_5_7967.sorted.filtered_peak_968	24	.	2.92060	4.90330	2.48979
chr1	55743205	55743535	C7Y9LACXX_5_7967.sorted.filtered_peak_969	25	.	2.93946	5.00240	2.57688
chr1	56125486	56125836	C7Y9LACXX_5_7967.sorted.filtered_peak_970	13	.	2.65944	3.59751	1.32978
chr1	58857735	58858170	C7Y9LACXX_5_7967.sorted.filtered_peak_971	32	.	3.24023	5.70113	3.22514
chr1	59011622	59012886	C7Y9LACXX_5_7967.sorted.filtered_peak_972	140	.	4.02173	17.00310	14.07678
chr1	59114551	59114908	C7Y9LACXX_5_7967.sorted.filtered_peak_973	34	.	3.25329	5.91634	3.40967
chr1	59128235	59128485	C7Y9LACXX_5_7967.sorted.filtered_peak_974	13	.	2.68388	3.66472	1.38831
chr1	59165366	59165984	C7Y9LACXX_5_7967.sorted.filtered_peak_975	94	.	4.43945	12.29534	9.49749
chr1	59183809	59184534	C7Y9LACXX_5_7967.sorted.filtered_peak_976	51	.	3.57952	7.71557	5.11329
chr1	59192547	59192797	C7Y9LACXX_5_7967.sorted.filtered_peak_977	26	.	3.17651	5.08413	2.65291
chr1	59220515	59221457	C7Y9LACXX_5_7967.sorted.filtered_peak_978	49	.	3.30025	7.56687	4.95782
chr1	59248982	59250481	C7Y9LACXX_5_7967.sorted.filtered_peak_979	176	.	3.29384	20.68044	17.64949
chr1	59281355	59282348	C7Y9LACXX_5_7967.sorted.filtered_peak_980	53	.	2.90849	7.93989	5.37440
chr1	59323822	59324099	C7Y9LACXX_5_7967.sorted.filtered_peak_981	17	.	2.65560	4.05309	1.73059
chr1	59368961	59369892	C7Y9LACXX_5_7967.sorted.filtered_peak_982	70	.	3.61681	9.78281	7.08319
chr1	59388161	59388416	C7Y9LACXX_5_7967.sorted.filtered_peak_983	17	.	2.64835	4.06999	1.74465
chr1	59407379	59408324	C7Y9LACXX_5_7967.sorted.filtered_peak_984	59	.	3.20133	8.59511	5.97496
chr1	59433912	59434586	C7Y9LACXX_5_7967.sorted.filtered_peak_985	57	.	3.39200	8.38435	5.74957
chr1	59485813	59486395	C7Y9LACXX_5_7967.sorted.filtered_peak_986	45	.	3.30475	7.07678	4.51200
chr1	59510561	59511117	C7Y9LACXX_5_7967.sorted.filtered_peak_987	21	.	2.59445	4.55547	2.17170
chr1	59512428	59512687	C7Y9LACXX_5_7967.sorted.filtered_peak_988	22	.	2.67217	4.66047	2.26667
chr1	59612221	59612903	C7Y9LACXX_5_7967.sorted.filtered_peak_989	23	.	2.60282	4.72330	2.32287
chr1	59741032	59741460	C7Y9LACXX_5_7967.sorted.filtered_peak_990	13	.	2.58229	3.59004	1.33359
chr1	59758343	59758618	C7Y9LACXX_5_7967.sorted.filtered_peak_991	24	.	2.38184	4.82448	2.43018
chr1	59762151	59763050	C7Y9LACXX_5_7967.sorted.filtered_peak_992	96	.	3.48256	12.37769	9.62667
chr1	59798451	59798966	C7Y9LACXX_5_7967.sorted.filtered_peak_993	20	.	2.71742	4.44035	2.06873
chr1	60026486	60026872	C7Y9LACXX_5_7967.sorted.filtered_peak_994	18	.	2.85853	4.15533	1.82229
chr1	60036054	60036581	C7Y9LACXX_5_7967.sorted.filtered_peak_995	87	.	4.20964	11.57464	8.79558
chr1	60162412	60162680	C7Y9LACXX_5_7967.sorted.filtered_peak_996	15	.	2.40740	3.79977	1.50622
chr1	60162998	60163477	C7Y9LACXX_5_7967.sorted.filtered_peak_997	19	.	2.54072	4.26535	1.91398
chr1	60225156	60225461	C7Y9LACXX_5_7967.sorted.filtered_peak_998	18	.	2.61642	4.20834	1.87120
chr1	60234698	60235030	C7Y9LACXX_5_7967.sorted.filtered_peak_999	13	.	2.53421	3.54146	1.30644
chr1	60280071	60280705	C7Y9LACXX_5_7967.sorted.filtered_peak_1000	45	.	3.37611	7.09297	4.53803
chr1	60392173	60392443	C7Y9LACXX_5_7967.sorted.filtered_peak_1001	25	.	2.96348	4.98531	2.55741
chr1	60746904	60747229	C7Y9LACXX_5_7967.sorted.filtered_peak_1002	11	.	2.59703	3.43407	1.19455
chr1	61508606	61509099	C7Y9LACXX_5_7967.sorted.filtered_peak_1003	38	.	3.27653	6.40329	3.86716
chr1	61515559	61516142	C7Y9LACXX_5_7967.sorted.filtered_peak_1004	56	.	3.23566	8.27497	5.64784
chr1	61542502	61543980	C7Y9LACXX_5_7967.sorted.filtered_peak_1005	108	.	3.32101	13.69112	10.84597
chr1	61720774	61721460	C7Y9LACXX_5_7967.sorted.filtered_peak_1006	19	.	2.72338	4.33163	1.98285
chr1	61736708	61737437	C7Y9LACXX_5_7967.sorted.filtered_peak_1007	22	.	2.56519	4.66215	2.27706
chr1	61767497	61768373	C7Y9LACXX_5_7967.sorted.filtered_peak_1008	21	.	2.65158	4.48639	2.11373
chr1	61784453	61784755	C7Y9LACXX_5_7967.sorted.filtered_peak_1009	29	.	2.70701	5.43975	2.97179
chr1	61853390	61853668	C7Y9LACXX_5_7967.sorted.filtered_peak_1010	17	.	2.67519	4.07476	1.74559
chr1	61918544	61919249	C7Y9LACXX_5_7967.sorted.filtered_peak_1011	40	.	3.18918	6.53715	4.04406
chr1	62190432	62191316	C7Y9LACXX_5_7967.sorted.filtered_peak_1012	119	.	4.65344	14.79262	11.92232
chr1	62207756	62208424	C7Y9LACXX_5_7967.sorted.filtered_peak_1013	24	.	3.02216	4.89343	2.48146
chr1	62248369	62248654	C7Y9LACXX_5_7967.sorted.filtered_peak_1014	51	.	4.00541	7.74696	5.12371
chr1	62641257	62641525	C7Y9LACXX_5_7967.sorted.filtered_peak_1015	28	.	3.26219	5.31805	2.85749
chr1	62737359	62737898	C7Y9LACXX_5_7967.sorted.filtered_peak_1016	15	.	2.63444	3.85872	1.57561
chr1	62901684	62902834	C7Y9LACXX_5_7967.sorted.filtered_peak_1017	302	.	4.72776	33.71127	30.25306
chr1	63153860	63154405	C7Y9LACXX_5_7967.sorted.filtered_peak_1018	18	.	2.62373	4.17698	1.83734
chr1	63249271	63250159	C7Y9LACXX_5_7967.sorted.filtered_peak_1019	166	.	4.60040	19.68867	16.64025
chr1	63428897	63429261	C7Y9LACXX_5_7967.sorted.filtered_peak_1020	12	.	2.52147	3.54966	1.29751
chr1	63577866	63578147	C7Y9LACXX_5_7967.sorted.filtered_peak_1021	22	.	2.85320	4.61476	2.22219
chr1	63787974	63788224	C7Y9LACXX_5_7967.sorted.filtered_peak_1022	20	.	2.75279	4.40581	2.04616
chr1	63832925	63833864	C7Y9LACXX_5_7967.sorted.filtered_peak_1023	129	.	4.48280	15.81330	12.91416
chr1	63988549	63989717	C7Y9LACXX_5_7967.sorted.filtered_peak_1024	93	.	3.80871	12.07325	9.32048
chr1	64059061	64060222	C7Y9LACXX_5_7967.sorted.filtered_peak_1025	77	.	3.63653	10.43991	7.71653
chr1	64081538	64082140	C7Y9LACXX_5_7967.sorted.filtered_peak_1026	35	.	3.13197	6.03071	3.53884
chr1	65210332	65210788	C7Y9LACXX_5_7967.sorted.filtered_peak_1027	16	.	2.65174	3.96407	1.64797
chr1	65292728	65293078	C7Y9LACXX_5_7967.sorted.filtered_peak_1028	21	.	2.61932	4.57535	2.18376
chr1	65329726	65330277	C7Y9LACXX_5_7967.sorted.filtered_peak_1029	86	.	4.19210	11.40174	8.61313
chr1	65342802	65343129	C7Y9LACXX_5_7967.sorted.filtered_peak_1030	34	.	3.22883	5.95609	3.45889
chr1	65422605	65423094	C7Y9LACXX_5_7967.sorted.filtered_peak_1031	17	.	2.58264	4.07876	1.75233
chr1	65431296	65432737	C7Y9LACXX_5_7967.sorted.filtered_peak_1032	105	.	3.59252	13.35811	10.54973
chr1	65468099	65468864	C7Y9LACXX_5_7967.sorted.filtered_peak_1033	33	.	3.14316	5.78351	3.30328
chr1	65515794	65516216	C7Y9LACXX_5_7967.sorted.filtered_peak_1034	18	.	2.78602	4.18238	1.84538
chr1	65532366	65532633	C7Y9LACXX_5_7967.sorted.filtered_peak_1035	25	.	2.47117	4.99229	2.56086
chr1	65532860	65533647	C7Y9LACXX_5_7967.sorted.filtered_peak_1036	23	.	2.41859	4.74545	2.35582
chr1	65541043	65541413	C7Y9LACXX_5_7967.sorted.filtered_peak_1037	34	.	3.26766	5.90554	3.41095
chr1	65701738	65701999	C7Y9LACXX_5_7967.sorted.filtered_peak_1038	15	.	2.65211	3.85590	1.57578
chr1	65719757	65720693	C7Y9LACXX_5_7967.sorted.filtered_peak_1039	71	.	3.60078	9.84278	7.16529
chr1	65731356	65731772	C7Y9LACXX_5_7967.sorted.filtered_peak_1040	32	.	3.01770	5.72953	3.24755
chr1	65885460	65886624	C7Y9LACXX_5_7967.sorted.filtered_peak_1041	217	.	4.31552	24.90220	21.70915
chr1	65925004	65925257	C7Y9LACXX_5_7967.sorted.filtered_peak_1042	17	.	2.86112	4.14115	1.79348
chr1	66153469	66153758	C7Y9LACXX_5_7967.sorted.filtered_peak_1043	32	.	3.30579	5.74023	3.24488
chr1	66277715	66278388	C7Y9LACXX_5_7967.sorted.filtered_peak_1044	42	.	2.99342	6.84709	4.29848
chr1	66295938	66296468	C7Y9LACXX_5_7967.sorted.filtered_peak_1045	163	.	5.09299	19.41082	16.36385
chr1	66332219	66332538	C7Y9LACXX_5_7967.sorted.filtered_peak_1046	20	.	2.91477	4.42437	2.08061
chr1	66556610	66557150	C7Y9LACXX_5_7967.sorted.filtered_peak_1047	16	.	2.68417	3.99623	1.68170
chr1	66634947	66635276	C7Y9LACXX_5_7967.sorted.filtered_peak_1048	18	.	2.81988	4.17294	1.83325
chr1	66647643	66648622	C7Y9LACXX_5_7967.sorted.filtered_peak_1049	28	.	2.98700	5.29131	2.85230
chr1	66680515	66680961	C7Y9LACXX_5_7967.sorted.filtered_peak_1050	23	.	2.82669	4.73863	2.33773
chr1	66740398	66741123	C7Y9LACXX_5_7967.sorted.filtered_peak_1051	34	.	2.70562	5.95045	3.46879
chr1	66741961	66742303	C7Y9LACXX_5_7967.sorted.filtered_peak_1052	34	.	2.71217	5.95756	3.45983
chr1	66748137	66748390	C7Y9LACXX_5_7967.sorted.filtered_peak_1053	17	.	2.42887	4.06810	1.73558
chr1	66766576	66767103	C7Y9LACXX_5_7967.sorted.filtered_peak_1054	29	.	3.02268	5.42144	2.95010
chr1	66796412	66796780	C7Y9LACXX_5_7967.sorted.filtered_peak_1055	83	.	3.21614	11.10858	8.35115
chr1	66801550	66802278	C7Y9LACXX_5_7967.sorted.filtered_peak_1056	72	.	2.93446	9.93594	7.23682
chr1	66815845	66816258	C7Y9LACXX_5_7967.sorted.filtered_peak_1057	40	.	2.79441	6.56336	4.03103
chr1	66840326	66840656	C7Y9LACXX_5_7967.sorted.filtered_peak_1058	33	.	2.89511	5.90365	3.39771
chr1	66867409	66867787	C7Y9LACXX_5_7967.sorted.filtered_peak_1059	14	.	2.57238	3.77023	1.48364
chr1	66902111	66902626	C7Y9LACXX_5_7967.sorted.filtered_peak_1060	24	.	2.84489	4.79065	2.40630
chr1	66911149	66911538	C7Y9LACXX_5_7967.sorted.filtered_peak_1061	35	.	3.09706	6.09203	3.56892
chr1	66911923	66912456	C7Y9LACXX_5_7967.sorted.filtered_peak_1062	21	.	2.61799	4.50205	2.12967
chr1	67191642	67191959	C7Y9LACXX_5_7967.sorted.filtered_peak_1063	23	.	2.85601	4.81705	2.39687
chr1	67235213	67235621	C7Y9LACXX_5_7967.sorted.filtered_peak_1064	22	.	2.81333	4.65398	2.26571
chr1	67390353	67391307	C7Y9LACXX_5_7967.sorted.filtered_peak_1065	258	.	4.46727	29.21728	25.89785
chr1	67395603	67396594	C7Y9LACXX_5_7967.sorted.filtered_peak_1066	119	.	3.32647	14.83605	11.94361
chr1	67461705	67461983	C7Y9LACXX_5_7967.sorted.filtered_peak_1067	25	.	3.00738	5.02190	2.59236
chr1	67519438	67520163	C7Y9LACXX_5_7967.sorted.filtered_peak_1068	68	.	3.41407	9.58296	6.87674
chr1	67608732	67609091	C7Y9LACXX_5_7967.sorted.filtered_peak_1069	28	.	3.03496	5.24894	2.80011
chr1	67636405	67637182	C7Y9LACXX_5_7967.sorted.filtered_peak_1070	64	.	3.35741	9.13449	6.47760
chr1	67660140	67660596	C7Y9LACXX_5_7967.sorted.filtered_peak_1071	48	.	3.19199	7.48642	4.89318
chr1	67678887	67679140	C7Y9LACXX_5_7967.sorted.filtered_peak_1072	31	.	3.35565	5.65825	3.16887
chr1	67760498	67761061	C7Y9LACXX_5_7967.sorted.filtered_peak_1073	37	.	3.35348	6.31354	3.77986
chr1	67772980	67773375	C7Y9LACXX_5_7967.sorted.filtered_peak_1074	27	.	2.59050	5.18165	2.74555
chr1	67798586	67799266	C7Y9LACXX_5_7967.sorted.filtered_peak_1075	64	.	3.30536	9.10681	6.44794
chr1	67856532	67856863	C7Y9LACXX_5_7967.sorted.filtered_peak_1076	14	.	2.67279	3.69785	1.44722
chr1	67884669	67884994	C7Y9LACXX_5_7967.sorted.filtered_peak_1077	21	.	2.94703	4.55956	2.17364
chr1	67895963	67896939	C7Y9LACXX_5_7967.sorted.filtered_peak_1078	166	.	4.08189	19.73100	16.65977
chr1	67966194	67966734	C7Y9LACXX_5_7967.sorted.filtered_peak_1079	38	.	3.53594	6.37819	3.86539
chr1	67998087	67998446	C7Y9LACXX_5_7967.sorted.filtered_peak_1080	17	.	2.82078	4.06703	1.75133
chr1	68140117	68140693	C7Y9LACXX_5_7967.sorted.filtered_peak_1081	19	.	2.59887	4.32602	1.97119
chr1	68150534	68151581	C7Y9LACXX_5_7967.sorted.filtered_peak_1082	136	.	3.41457	16.47274	13.60332
chr1	68152004	68152573	C7Y9LACXX_5_7967.sorted.filtered_peak_1083	19	.	2.03574	4.24861	1.90017
chr1	68225975	68226275	C7Y9LACXX_5_7967.sorted.filtered_peak_1084	20	.	2.76192	4.46129	2.09630
chr1	68315983	68316284	C7Y9LACXX_5_7967.sorted.filtered_peak_1085	24	.	3.06966	4.81224	2.40516
chr1	68962240	68963211	C7Y9LACXX_5_7967.sorted.filtered_peak_1086	32	.	2.89551	5.77658	3.29698
chr1	70671068	70672032	C7Y9LACXX_5_7967.sorted.filtered_peak_1087	106	.	3.77564	13.49606	10.67843
chr1	70686743	70687643	C7Y9LACXX_5_7967.sorted.filtered_peak_1088	117	.	4.18053	14.67133	11.79655
chr1	70693306	70693614	C7Y9LACXX_5_7967.sorted.filtered_peak_1089	22	.	2.76229	4.63801	2.24975
chr1	70759221	70759525	C7Y9LACXX_5_7967.sorted.filtered_peak_1090	11	.	2.55718	3.40597	1.19859
chr1	70819804	70820843	C7Y9LACXX_5_7967.sorted.filtered_peak_1091	146	.	4.68192	17.67447	14.68419
chr1	70876274	70877307	C7Y9LACXX_5_7967.sorted.filtered_peak_1092	114	.	4.11359	14.35748	11.49222
chr1	71150996	71151314	C7Y9LACXX_5_7967.sorted.filtered_peak_1093	24	.	3.07545	4.88371	2.48097
chr1	71546319	71547165	C7Y9LACXX_5_7967.sorted.filtered_peak_1094	135	.	4.50729	16.47599	13.57030
chr1	72748323	72748637	C7Y9LACXX_5_7967.sorted.filtered_peak_1095	23	.	2.71203	4.78584	2.38721
chr1	74663534	74664340	C7Y9LACXX_5_7967.sorted.filtered_peak_1096	169	.	4.77918	20.03093	16.98479
chr1	75198424	75199623	C7Y9LACXX_5_7967.sorted.filtered_peak_1097	96	.	3.76524	12.42281	9.65750
chr1	76189921	76190769	C7Y9LACXX_5_7967.sorted.filtered_peak_1098	119	.	4.14054	14.82548	11.95387
chr1	76251544	76252437	C7Y9LACXX_5_7967.sorted.filtered_peak_1099	139	.	4.48855	16.82254	13.92440
chr1	76446869	76447188	C7Y9LACXX_5_7967.sorted.filtered_peak_1100	15	.	2.60093	3.89555	1.59964
chr1	76489349	76489924	C7Y9LACXX_5_7967.sorted.filtered_peak_1101	57	.	3.60243	8.33699	5.71403
chr1	76518754	76519270	C7Y9LACXX_5_7967.sorted.filtered_peak_1102	12	.	2.60234	3.51038	1.28002
chr1	76540088	76540736	C7Y9LACXX_5_7967.sorted.filtered_peak_1103	67	.	3.83351	9.46990	6.78323
chr1	76571039	76571416	C7Y9LACXX_5_7967.sorted.filtered_peak_1104	14	.	2.72522	3.77667	1.48419
chr1	76619818	76620483	C7Y9LACXX_5_7967.sorted.filtered_peak_1105	54	.	3.61952	8.11854	5.48850
chr1	76733398	76733733	C7Y9LACXX_5_7967.sorted.filtered_peak_1106	24	.	2.80239	4.88988	2.49050
chr1	77684738	77685289	C7Y9LACXX_5_7967.sorted.filtered_peak_1107	72	.	3.97077	10.00569	7.29535
chr1	77946721	77947169	C7Y9LACXX_5_7967.sorted.filtered_peak_1108	16	.	2.81528	4.02402	1.69857
chr1	77999380	77999685	C7Y9LACXX_5_7967.sorted.filtered_peak_1109	25	.	3.04540	4.99136	2.56504
chr1	78113339	78113660	C7Y9LACXX_5_7967.sorted.filtered_peak_1110	15	.	2.71990	3.82468	1.54803
chr1	78147791	78149498	C7Y9LACXX_5_7967.sorted.filtered_peak_1111	116	.	3.40192	14.47591	11.61069
chr1	78224784	78225756	C7Y9LACXX_5_7967.sorted.filtered_peak_1112	82	.	3.83578	11.02792	8.27433
chr1	78244912	78245775	C7Y9LACXX_5_7967.sorted.filtered_peak_1113	33	.	3.09531	5.77920	3.32722
chr1	78392328	78392580	C7Y9LACXX_5_7967.sorted.filtered_peak_1114	28	.	3.25306	5.31800	2.86435
chr1	78443890	78445524	C7Y9LACXX_5_7967.sorted.filtered_peak_1115	130	.	3.62727	16.03165	13.09752
chr1	78469863	78470830	C7Y9LACXX_5_7967.sorted.filtered_peak_1116	100	.	3.67086	12.89686	10.08428
chr1	78580105	78580424	C7Y9LACXX_5_7967.sorted.filtered_peak_1117	15	.	2.62964	3.84090	1.55948
chr1	78773682	78773932	C7Y9LACXX_5_7967.sorted.filtered_peak_1118	14	.	2.71886	3.75738	1.46593
chr1	79085790	79086308	C7Y9LACXX_5_7967.sorted.filtered_peak_1119	17	.	2.31443	4.05471	1.73706
chr1	79115278	79115619	C7Y9LACXX_5_7967.sorted.filtered_peak_1120	34	.	3.13812	5.94508	3.43670
chr1	83974144	83974394	C7Y9LACXX_5_7967.sorted.filtered_peak_1121	19	.	2.74564	4.27550	1.91668
chr1	84326268	84326815	C7Y9LACXX_5_7967.sorted.filtered_peak_1122	19	.	2.73951	4.30502	1.95020
chr1	84464778	84465273	C7Y9LACXX_5_7967.sorted.filtered_peak_1123	32	.	2.97729	5.73960	3.26135
chr1	84543361	84544091	C7Y9LACXX_5_7967.sorted.filtered_peak_1124	26	.	2.83538	5.10366	2.66884
chr1	84556425	84556807	C7Y9LACXX_5_7967.sorted.filtered_peak_1125	15	.	2.60755	3.83734	1.54147
chr1	84609733	84610249	C7Y9LACXX_5_7967.sorted.filtered_peak_1126	58	.	3.33011	8.48599	5.85264
chr1	84764209	84764693	C7Y9LACXX_5_7967.sorted.filtered_peak_1127	20	.	2.65433	4.43181	2.05686
chr1	84795203	84795490	C7Y9LACXX_5_7967.sorted.filtered_peak_1128	18	.	2.74068	4.15017	1.82231
chr1	84899478	84899802	C7Y9LACXX_5_7967.sorted.filtered_peak_1129	26	.	2.81504	5.12161	2.68811
chr1	84907907	84908379	C7Y9LACXX_5_7967.sorted.filtered_peak_1130	60	.	4.22813	8.67061	6.01708
chr1	84944850	84945677	C7Y9LACXX_5_7967.sorted.filtered_peak_1131	75	.	3.84111	10.26372	7.59325
chr1	84971473	84972758	C7Y9LACXX_5_7967.sorted.filtered_peak_1132	146	.	3.81131	17.61438	14.66297
chr1	85038709	85040409	C7Y9LACXX_5_7967.sorted.filtered_peak_1133	56	.	3.26065	8.20982	5.62259
chr1	85086361	85086923	C7Y9LACXX_5_7967.sorted.filtered_peak_1134	53	.	3.48094	7.96697	5.34106
chr1	85155837	85156730	C7Y9LACXX_5_7967.sorted.filtered_peak_1135	162	.	4.22249	19.24137	16.24021
chr1	85238086	85238394	C7Y9LACXX_5_7967.sorted.filtered_peak_1136	20	.	2.70544	4.44978	2.08045
chr1	85328185	85328714	C7Y9LACXX_5_7967.sorted.filtered_peak_1137	34	.	3.15031	5.91813	3.44919
chr1	85401944	85402486	C7Y9LACXX_5_7967.sorted.filtered_peak_1138	15	.	2.57675	3.79996	1.51328
chr1	85410393	85411269	C7Y9LACXX_5_7967.sorted.filtered_peak_1139	84	.	3.89556	11.20758	8.47969
chr1	85425042	85425308	C7Y9LACXX_5_7967.sorted.filtered_peak_1140	24	.	2.95322	4.80108	2.40446
chr1	85438150	85438527	C7Y9LACXX_5_7967.sorted.filtered_peak_1141	27	.	3.07278	5.15277	2.71328
chr1	85454267	85454622	C7Y9LACXX_5_7967.sorted.filtered_peak_1142	18	.	2.75294	4.19161	1.86184
chr1	85462467	85462985	C7Y9LACXX_5_7967.sorted.filtered_peak_1143	33	.	2.81324	5.83686	3.34913
chr1	85516334	85516742	C7Y9LACXX_5_7967.sorted.filtered_peak_1144	12	.	2.46409	3.51295	1.28639
chr1	85527712	85528328	C7Y9LACXX_5_7967.sorted.filtered_peak_1145	83	.	4.19421	11.04853	8.32059
chr1	85666531	85667628	C7Y9LACXX_5_7967.sorted.filtered_peak_1146	45	.	3.26903	7.12816	4.59738
chr1	85724960	85725635	C7Y9LACXX_5_7967.sorted.filtered_peak_1147	118	.	4.48998	14.72030	11.87417
chr1	85741725	85742735	C7Y9LACXX_5_7967.sorted.filtered_peak_1148	218	.	4.76555	25.02817	21.86231
chr1	85763677	85764208	C7Y9LACXX_5_7967.sorted.filtered_peak_1149	45	.	3.32425	7.07833	4.50443
chr1	86173782	86174381	C7Y9LACXX_5_7967.sorted.filtered_peak_1150	86	.	4.16487	11.44654	8.69285
chr1	86861596	86862530	C7Y9LACXX_5_7967.sorted.filtered_peak_1151	82	.	3.79706	10.97887	8.23018
chr1	86895554	86895903	C7Y9LACXX_5_7967.sorted.filtered_peak_1152	23	.	2.85868	4.72913	2.32835
chr1	87169610	87171101	C7Y9LACXX_5_7967.sorted.filtered_peak_1153	89	.	3.38501	11.72190	8.93653
chr1	87340021	87340271	C7Y9LACXX_5_7967.sorted.filtered_peak_1154	15	.	2.74306	3.82568	1.52696
chr1	87379642	87380564	C7Y9LACXX_5_7967.sorted.filtered_peak_1155	236	.	4.77176	26.87117	23.61840
chr1	87380834	87381303	C7Y9LACXX_5_7967.sorted.filtered_peak_1156	12	.	1.97142	3.44679	1.22029
chr1	87597452	87597819	C7Y9LACXX_5_7967.sorted.filtered_peak_1157	34	.	3.12304	5.93118	3.43027
chr1	87793978	87794905	C7Y9LACXX_5_7967.sorted.filtered_peak_1158	52	.	2.53913	7.84089	5.23749
chr1	87797063	87797480	C7Y9LACXX_5_7967.sorted.filtered_peak_1159	19	.	1.94107	4.25854	1.91921
chr1	87800709	87801006	C7Y9LACXX_5_7967.sorted.filtered_peak_1160	18	.	2.07621	4.22256	1.87343
chr1	87869717	87870606	C7Y9LACXX_5_7967.sorted.filtered_peak_1161	36	.	2.90735	6.10764	3.60322
chr1	87901075	87901581	C7Y9LACXX_5_7967.sorted.filtered_peak_1162	30	.	3.27241	5.47461	3.01540
chr1	87914969	87915450	C7Y9LACXX_5_7967.sorted.filtered_peak_1163	27	.	3.01563	5.23734	2.79566
chr1	89149196	89150543	C7Y9LACXX_5_7967.sorted.filtered_peak_1164	206	.	4.40990	23.76269	20.61279
chr1	89333699	89334083	C7Y9LACXX_5_7967.sorted.filtered_peak_1165	17	.	2.80066	4.09797	1.78407
chr1	89356838	89357671	C7Y9LACXX_5_7967.sorted.filtered_peak_1166	111	.	3.84847	13.99091	11.15100
chr1	89449598	89449872	C7Y9LACXX_5_7967.sorted.filtered_peak_1167	39	.	3.31556	6.52099	3.97320
chr1	89458025	89459054	C7Y9LACXX_5_7967.sorted.filtered_peak_1168	119	.	3.77190	14.80123	11.90850
chr1	89464382	89464632	C7Y9LACXX_5_7967.sorted.filtered_peak_1169	34	.	3.03511	5.90579	3.40849
chr1	89487497	89488686	C7Y9LACXX_5_7967.sorted.filtered_peak_1170	39	.	3.14957	6.42828	3.90127
chr1	89530816	89531087	C7Y9LACXX_5_7967.sorted.filtered_peak_1171	32	.	3.15668	5.78735	3.29125
chr1	89591374	89592142	C7Y9LACXX_5_7967.sorted.filtered_peak_1172	21	.	2.50366	4.49598	2.13647
chr1	89608861	89609141	C7Y9LACXX_5_7967.sorted.filtered_peak_1173	24	.	3.11666	4.88522	2.46458
chr1	89664168	89664826	C7Y9LACXX_5_7967.sorted.filtered_peak_1174	25	.	2.65449	4.93101	2.51395
chr1	89740031	89740533	C7Y9LACXX_5_7967.sorted.filtered_peak_1175	19	.	2.26711	4.26114	1.91872
chr1	89744790	89745133	C7Y9LACXX_5_7967.sorted.filtered_peak_1176	21	.	2.43085	4.49429	2.11762
chr1	89751502	89751902	C7Y9LACXX_5_7967.sorted.filtered_peak_1177	12	.	2.30049	3.44856	1.21024
chr1	89752376	89753001	C7Y9LACXX_5_7967.sorted.filtered_peak_1178	85	.	4.05885	11.35062	8.57665
chr1	89776059	89776572	C7Y9LACXX_5_7967.sorted.filtered_peak_1179	68	.	4.00109	9.53823	6.86743
chr1	89823759	89824228	C7Y9LACXX_5_7967.sorted.filtered_peak_1180	42	.	3.40018	6.76121	4.20243
chr1	89948923	89949173	C7Y9LACXX_5_7967.sorted.filtered_peak_1181	24	.	3.01217	4.90219	2.49039
chr1	89989812	89990535	C7Y9LACXX_5_7967.sorted.filtered_peak_1182	73	.	3.52830	10.12607	7.39264
chr1	90073754	90074184	C7Y9LACXX_5_7967.sorted.filtered_peak_1183	15	.	2.16269	3.86041	1.56204
chr1	90077265	90077664	C7Y9LACXX_5_7967.sorted.filtered_peak_1184	66	.	3.20976	9.28291	6.60622
chr1	90098121	90099178	C7Y9LACXX_5_7967.sorted.filtered_peak_1185	61	.	2.87148	8.81502	6.16754
chr1	90123463	90123823	C7Y9LACXX_5_7967.sorted.filtered_peak_1186	70	.	3.81652	9.77080	7.07264
chr1	90185031	90185526	C7Y9LACXX_5_7967.sorted.filtered_peak_1187	62	.	3.48721	8.90307	6.23657
chr1	90186969	90187238	C7Y9LACXX_5_7967.sorted.filtered_peak_1188	40	.	2.92550	6.59325	4.04483
chr1	90204911	90205953	C7Y9LACXX_5_7967.sorted.filtered_peak_1189	61	.	3.39757	8.79167	6.14107
chr1	90222801	90223480	C7Y9LACXX_5_7967.sorted.filtered_peak_1190	17	.	2.56798	4.04914	1.72767
chr1	90228502	90229130	C7Y9LACXX_5_7967.sorted.filtered_peak_1191	42	.	3.25534	6.76546	4.21116
chr1	90286197	90287474	C7Y9LACXX_5_7967.sorted.filtered_peak_1192	25	.	2.74299	4.93700	2.52860
chr1	90308761	90309491	C7Y9LACXX_5_7967.sorted.filtered_peak_1193	60	.	3.27005	8.66762	6.01239
chr1	90321349	90321802	C7Y9LACXX_5_7967.sorted.filtered_peak_1194	41	.	3.34786	6.72568	4.17726
chr1	90336444	90336694	C7Y9LACXX_5_7967.sorted.filtered_peak_1195	14	.	2.54500	3.69928	1.42505
chr1	90372180	90372459	C7Y9LACXX_5_7967.sorted.filtered_peak_1196	15	.	2.51412	3.85809	1.57368
chr1	90452783	90453127	C7Y9LACXX_5_7967.sorted.filtered_peak_1197	34	.	3.20140	5.91702	3.44660
chr1	90460332	90461017	C7Y9LACXX_5_7967.sorted.filtered_peak_1198	102	.	4.06001	13.12049	10.27908
chr1	91316849	91317243	C7Y9LACXX_5_7967.sorted.filtered_peak_1199	34	.	3.11519	5.95892	3.46961
chr1	91486862	91488184	C7Y9LACXX_5_7967.sorted.filtered_peak_1200	104	.	3.52124	13.28736	10.47345
chr1	91582371	91583155	C7Y9LACXX_5_7967.sorted.filtered_peak_1201	20	.	2.91151	4.44890	2.07913
chr1	91630753	91631109	C7Y9LACXX_5_7967.sorted.filtered_peak_1202	14	.	2.58148	3.69972	1.44097
chr1	91852682	91853235	C7Y9LACXX_5_7967.sorted.filtered_peak_1203	1960	.	14.18572	201.92580	196.09575
chr1	91965986	91967228	C7Y9LACXX_5_7967.sorted.filtered_peak_1204	114	.	3.60879	14.33375	11.48592
chr1	92014173	92014981	C7Y9LACXX_5_7967.sorted.filtered_peak_1205	43	.	2.96919	6.87886	4.34415
chr1	92021242	92022280	C7Y9LACXX_5_7967.sorted.filtered_peak_1206	76	.	3.41143	10.34109	7.68966
chr1	92150291	92150742	C7Y9LACXX_5_7967.sorted.filtered_peak_1207	54	.	3.64147	8.01063	5.40476
chr1	92163040	92163451	C7Y9LACXX_5_7967.sorted.filtered_peak_1208	43	.	3.42825	6.92313	4.36326
chr1	92178660	92179368	C7Y9LACXX_5_7967.sorted.filtered_peak_1209	27	.	2.84602	5.22308	2.77980
chr1	92269315	92270889	C7Y9LACXX_5_7967.sorted.filtered_peak_1210	84	.	3.32887	11.19818	8.44216
chr1	92350998	92351944	C7Y9LACXX_5_7967.sorted.filtered_peak_1211	31	.	2.72014	5.62292	3.17245
chr1	92413763	92414759	C7Y9LACXX_5_7967.sorted.filtered_peak_1212	48	.	3.40806	7.47593	4.88128
chr1	92545749	92546547	C7Y9LACXX_5_7967.sorted.filtered_peak_1213	48	.	3.35115	7.39905	4.83021
chr1	92764017	92764712	C7Y9LACXX_5_7967.sorted.filtered_peak_1214	122	.	4.62593	15.09010	12.20793
chr1	92781326	92782209	C7Y9LACXX_5_7967.sorted.filtered_peak_1215	65	.	3.35670	9.18667	6.51011
chr1	92788987	92789726	C7Y9LACXX_5_7967.sorted.filtered_peak_1216	18	.	2.72276	4.19580	1.85594
chr1	92799488	92799738	C7Y9LACXX_5_7967.sorted.filtered_peak_1217	15	.	2.73121	3.81406	1.53419
chr1	92831046	92831661	C7Y9LACXX_5_7967.sorted.filtered_peak_1218	23	.	2.63791	4.74385	2.36008
chr1	92876213	92876857	C7Y9LACXX_5_7967.sorted.filtered_peak_1219	19	.	2.80263	4.32878	1.98870
chr1	92925435	92925859	C7Y9LACXX_5_7967.sorted.filtered_peak_1220	42	.	3.31638	6.85044	4.29017
chr1	92941741	92941991	C7Y9LACXX_5_7967.sorted.filtered_peak_1221	19	.	2.41127	4.30727	1.95185
chr1	92950978	92952084	C7Y9LACXX_5_7967.sorted.filtered_peak_1222	33	.	2.22366	5.75298	3.32043
chr1	92952255	92952832	C7Y9LACXX_5_7967.sorted.filtered_peak_1223	26	.	2.14347	5.03710	2.63422
chr1	93002270	93002999	C7Y9LACXX_5_7967.sorted.filtered_peak_1224	64	.	3.38971	9.11722	6.44527
chr1	93003516	93004097	C7Y9LACXX_5_7967.sorted.filtered_peak_1225	40	.	2.87506	6.53783	4.01262
chr1	93010265	93010515	C7Y9LACXX_5_7967.sorted.filtered_peak_1226	14	.	2.69390	3.69247	1.41265
chr1	93028950	93029482	C7Y9LACXX_5_7967.sorted.filtered_peak_1227	20	.	2.75253	4.45504	2.09655
chr1	93049372	93050233	C7Y9LACXX_5_7967.sorted.filtered_peak_1228	55	.	3.16476	8.14531	5.50079
chr1	93250283	93251083	C7Y9LACXX_5_7967.sorted.filtered_peak_1229	24	.	2.88030	4.83290	2.42687
chr1	93297334	93298220	C7Y9LACXX_5_7967.sorted.filtered_peak_1230	210	.	4.97329	24.22329	21.05939
chr1	93324400	93325013	C7Y9LACXX_5_7967.sorted.filtered_peak_1231	49	.	3.51657	7.52300	4.92282
chr1	93342903	93343859	C7Y9LACXX_5_7967.sorted.filtered_peak_1232	52	.	3.65185	7.90587	5.29521
chr1	93348604	93349295	C7Y9LACXX_5_7967.sorted.filtered_peak_1233	24	.	3.00904	4.87069	2.47214
chr1	93419162	93419412	C7Y9LACXX_5_7967.sorted.filtered_peak_1234	27	.	2.71314	5.20242	2.76091
chr1	93425957	93426543	C7Y9LACXX_5_7967.sorted.filtered_peak_1235	25	.	2.23193	4.99078	2.56125
chr1	93426782	93427386	C7Y9LACXX_5_7967.sorted.filtered_peak_1236	59	.	2.77775	8.56887	5.91026
chr1	93427880	93428361	C7Y9LACXX_5_7967.sorted.filtered_peak_1237	52	.	2.71691	7.82698	5.22066
chr1	93446377	93447155	C7Y9LACXX_5_7967.sorted.filtered_peak_1238	100	.	4.00341	12.88225	10.08751
chr1	93456315	93456688	C7Y9LACXX_5_7967.sorted.filtered_peak_1239	53	.	3.29825	8.02085	5.39244
chr1	93459644	93460029	C7Y9LACXX_5_7967.sorted.filtered_peak_1240	21	.	2.48449	4.49536	2.12653
chr1	93487107	93487391	C7Y9LACXX_5_7967.sorted.filtered_peak_1241	18	.	2.73466	4.17814	1.83507
chr1	93507771	93508477	C7Y9LACXX_5_7967.sorted.filtered_peak_1242	76	.	4.20511	10.35970	7.67158
chr1	93544359	93545166	C7Y9LACXX_5_7967.sorted.filtered_peak_1243	80	.	3.45311	10.72896	8.00953
chr1	93546088	93546374	C7Y9LACXX_5_7967.sorted.filtered_peak_1244	31	.	2.59835	5.59772	3.11710
chr1	93645161	93646978	C7Y9LACXX_5_7967.sorted.filtered_peak_1245	160	.	3.54019	19.10605	16.09146
chr1	93811015	93812540	C7Y9LACXX_5_7967.sorted.filtered_peak_1246	63	.	2.82867	8.90069	6.31360
chr1	94224382	94224946	C7Y9LACXX_5_7967.sorted.filtered_peak_1247	81	.	3.97956	10.83051	8.11731
chr1	94311673	94312392	C7Y9LACXX_5_7967.sorted.filtered_peak_1248	42	.	2.61849	6.84075	4.28487
chr1	94312689	94313751	C7Y9LACXX_5_7967.sorted.filtered_peak_1249	76	.	3.13741	10.33766	7.63114
chr1	94344026	94345099	C7Y9LACXX_5_7967.sorted.filtered_peak_1250	62	.	3.49146	8.94018	6.29447
chr1	94369622	94370036	C7Y9LACXX_5_7967.sorted.filtered_peak_1251	20	.	2.52827	4.36391	2.00387
chr1	94374450	94375593	C7Y9LACXX_5_7967.sorted.filtered_peak_1252	83	.	3.73086	11.06660	8.35061
chr1	94482850	94483361	C7Y9LACXX_5_7967.sorted.filtered_peak_1253	60	.	3.61147	8.69070	6.03813
chr1	94607734	94608089	C7Y9LACXX_5_7967.sorted.filtered_peak_1254	21	.	2.99615	4.55517	2.17800
chr1	94883402	94884371	C7Y9LACXX_5_7967.sorted.filtered_peak_1255	147	.	4.09932	17.73178	14.77807
chr1	94947170	94947524	C7Y9LACXX_5_7967.sorted.filtered_peak_1256	33	.	3.28693	5.80269	3.32533
chr1	95067822	95068373	C7Y9LACXX_5_7967.sorted.filtered_peak_1257	41	.	3.38771	6.71398	4.14870
chr1	95319762	95320463	C7Y9LACXX_5_7967.sorted.filtered_peak_1258	17	.	2.65446	4.02526	1.70805
chr1	95392645	95393006	C7Y9LACXX_5_7967.sorted.filtered_peak_1259	16	.	2.66090	3.91732	1.61583
chr1	95428549	95429030	C7Y9LACXX_5_7967.sorted.filtered_peak_1260	30	.	3.15983	5.53841	3.06846
chr1	95508966	95509310	C7Y9LACXX_5_7967.sorted.filtered_peak_1261	30	.	3.22867	5.53148	3.06840
chr1	95538060	95539073	C7Y9LACXX_5_7967.sorted.filtered_peak_1262	140	.	4.47926	16.99912	14.06670
chr1	95550155	95550483	C7Y9LACXX_5_7967.sorted.filtered_peak_1263	16	.	2.70260	3.97328	1.67038
chr1	95699336	95700134	C7Y9LACXX_5_7967.sorted.filtered_peak_1264	115	.	4.49218	14.42160	11.55643
chr1	97187118	97188161	C7Y9LACXX_5_7967.sorted.filtered_peak_1265	110	.	4.31613	13.92262	11.05043
chr1	98256648	98257214	C7Y9LACXX_5_7967.sorted.filtered_peak_1266	26	.	3.03849	5.03257	2.61277
chr1	98386117	98387193	C7Y9LACXX_5_7967.sorted.filtered_peak_1267	86	.	3.67178	11.46834	8.69977
chr1	98407854	98408434	C7Y9LACXX_5_7967.sorted.filtered_peak_1268	38	.	3.23486	6.32342	3.80726
chr1	98516655	98516910	C7Y9LACXX_5_7967.sorted.filtered_peak_1269	27	.	2.90887	5.18569	2.73096
chr1	98519733	98520108	C7Y9LACXX_5_7967.sorted.filtered_peak_1270	21	.	2.68702	4.54355	2.16291
chr1	98676952	98677207	C7Y9LACXX_5_7967.sorted.filtered_peak_1271	22	.	3.02455	4.60859	2.20990
chr1	98789385	98789912	C7Y9LACXX_5_7967.sorted.filtered_peak_1272	24	.	2.88641	4.84959	2.45412
chr1	98854001	98854478	C7Y9LACXX_5_7967.sorted.filtered_peak_1273	32	.	3.02699	5.75736	3.29670
chr1	98871214	98871602	C7Y9LACXX_5_7967.sorted.filtered_peak_1274	40	.	3.10249	6.58371	4.03935
chr1	99245335	99245592	C7Y9LACXX_5_7967.sorted.filtered_peak_1275	28	.	3.15319	5.25676	2.80424
chr1	99259854	99260122	C7Y9LACXX_5_7967.sorted.filtered_peak_1276	23	.	2.76222	4.76593	2.35547
chr1	99319765	99320025	C7Y9LACXX_5_7967.sorted.filtered_peak_1277	14	.	2.65434	3.66998	1.41493
chr1	99336861	99337507	C7Y9LACXX_5_7967.sorted.filtered_peak_1278	98	.	4.37722	12.68023	9.87650
chr1	99645792	99646218	C7Y9LACXX_5_7967.sorted.filtered_peak_1279	37	.	3.36541	6.21222	3.70441
chr1	100232027	100232357	C7Y9LACXX_5_7967.sorted.filtered_peak_1280	29	.	3.09734	5.46669	2.99762
chr1	100274252	100274540	C7Y9LACXX_5_7967.sorted.filtered_peak_1281	12	.	2.50312	3.40577	1.20260
chr1	100286160	100286460	C7Y9LACXX_5_7967.sorted.filtered_peak_1282	33	.	3.43464	5.88864	3.39289
chr1	100315265	100316295	C7Y9LACXX_5_7967.sorted.filtered_peak_1283	44	.	3.15614	6.94280	4.41075
chr1	100435316	100436189	C7Y9LACXX_5_7967.sorted.filtered_peak_1284	45	.	3.28484	7.11595	4.54653
chr1	100494271	100494666	C7Y9LACXX_5_7967.sorted.filtered_peak_1285	68	.	4.08066	9.51326	6.81407
chr1	100503256	100504018	C7Y9LACXX_5_7967.sorted.filtered_peak_1286	74	.	3.28972	10.18576	7.49761
chr1	100504226	100504791	C7Y9LACXX_5_7967.sorted.filtered_peak_1287	25	.	2.42038	4.93877	2.52226
chr1	100597977	100599020	C7Y9LACXX_5_7967.sorted.filtered_peak_1288	92	.	3.53173	12.01210	9.26070
chr1	100685956	100686206	C7Y9LACXX_5_7967.sorted.filtered_peak_1289	12	.	2.60720	3.46067	1.21653
chr1	100714904	100715663	C7Y9LACXX_5_7967.sorted.filtered_peak_1290	93	.	4.19022	12.10946	9.32540
chr1	100731326	100732269	C7Y9LACXX_5_7967.sorted.filtered_peak_1291	117	.	4.17780	14.55547	11.70463
chr1	100816710	100818480	C7Y9LACXX_5_7967.sorted.filtered_peak_1292	76	.	2.95696	10.41169	7.69429
chr1	100865862	100866296	C7Y9LACXX_5_7967.sorted.filtered_peak_1293	44	.	3.07266	7.03109	4.48078
chr1	100880049	100880539	C7Y9LACXX_5_7967.sorted.filtered_peak_1294	17	.	2.62031	4.04066	1.72198
chr1	100905497	100906098	C7Y9LACXX_5_7967.sorted.filtered_peak_1295	73	.	3.35510	10.07152	7.36429
chr1	100996159	100996797	C7Y9LACXX_5_7967.sorted.filtered_peak_1296	28	.	2.81007	5.31631	2.87896
chr1	101360577	101362363	C7Y9LACXX_5_7967.sorted.filtered_peak_1297	65	.	2.99061	9.18324	6.56729
chr1	101392853	101393359	C7Y9LACXX_5_7967.sorted.filtered_peak_1298	51	.	3.50677	7.75203	5.14576
chr1	101415135	101415583	C7Y9LACXX_5_7967.sorted.filtered_peak_1299	40	.	3.63824	6.58923	4.05418
chr1	101490933	101491907	C7Y9LACXX_5_7967.sorted.filtered_peak_1300	52	.	3.22227	7.86515	5.26217
chr1	101547067	101547393	C7Y9LACXX_5_7967.sorted.filtered_peak_1301	20	.	2.81380	4.47175	2.09603
chr1	101555312	101555562	C7Y9LACXX_5_7967.sorted.filtered_peak_1302	13	.	2.61354	3.53726	1.30433
chr1	101577502	101578245	C7Y9LACXX_5_7967.sorted.filtered_peak_1303	77	.	4.30770	10.48899	7.74138
chr1	101588007	101588300	C7Y9LACXX_5_7967.sorted.filtered_peak_1304	49	.	3.75428	7.54247	4.94527
chr1	101593829	101594234	C7Y9LACXX_5_7967.sorted.filtered_peak_1305	23	.	2.79698	4.76455	2.36256
chr1	101594437	101594879	C7Y9LACXX_5_7967.sorted.filtered_peak_1306	25	.	2.86741	4.96477	2.54439
chr1	101644437	101645191	C7Y9LACXX_5_7967.sorted.filtered_peak_1307	26	.	2.84053	5.12444	2.69048
chr1	101664670	101665119	C7Y9LACXX_5_7967.sorted.filtered_peak_1308	27	.	3.12243	5.22964	2.79336
chr1	101701184	101702602	C7Y9LACXX_5_7967.sorted.filtered_peak_1309	35	.	2.41776	6.11647	3.59938
chr1	101723354	101723689	C7Y9LACXX_5_7967.sorted.filtered_peak_1310	46	.	3.54346	7.22418	4.63511
chr1	101744300	101744754	C7Y9LACXX_5_7967.sorted.filtered_peak_1311	53	.	3.66744	7.98949	5.37840
chr1	101774919	101775557	C7Y9LACXX_5_7967.sorted.filtered_peak_1312	73	.	3.43675	10.00295	7.31030
chr1	101822935	101823314	C7Y9LACXX_5_7967.sorted.filtered_peak_1313	32	.	3.33285	5.77020	3.27197
chr1	101836861	101837124	C7Y9LACXX_5_7967.sorted.filtered_peak_1314	27	.	3.16598	5.23191	2.77914
chr1	101854694	101855130	C7Y9LACXX_5_7967.sorted.filtered_peak_1315	45	.	3.81286	7.14575	4.56845
chr1	103384439	103384714	C7Y9LACXX_5_7967.sorted.filtered_peak_1316	34	.	3.42247	5.92288	3.43806
chr1	104067961	104069047	C7Y9LACXX_5_7967.sorted.filtered_peak_1317	156	.	4.40493	18.57382	15.60858
chr1	104104625	104104909	C7Y9LACXX_5_7967.sorted.filtered_peak_1318	18	.	2.83764	4.22492	1.89012
chr1	107599015	107600151	C7Y9LACXX_5_7967.sorted.filtered_peak_1319	38	.	3.19231	6.41328	3.88957
chr1	108329072	108329390	C7Y9LACXX_5_7967.sorted.filtered_peak_1320	40	.	3.18949	6.60907	4.06059
chr1	108346835	108347094	C7Y9LACXX_5_7967.sorted.filtered_peak_1321	16	.	2.72852	3.99649	1.67663
chr1	108371782	108372247	C7Y9LACXX_5_7967.sorted.filtered_peak_1322	18	.	2.70587	4.15309	1.81400
chr1	108479536	108479972	C7Y9LACXX_5_7967.sorted.filtered_peak_1323	25	.	2.66978	4.90073	2.50285
chr1	108506160	108507393	C7Y9LACXX_5_7967.sorted.filtered_peak_1324	21	.	2.68401	4.52704	2.15819
chr1	108741834	108743243	C7Y9LACXX_5_7967.sorted.filtered_peak_1325	55	.	3.28847	8.15540	5.56489
chr1	109047493	109047743	C7Y9LACXX_5_7967.sorted.filtered_peak_1326	26	.	3.04588	5.12055	2.69375
chr1	109102314	109103386	C7Y9LACXX_5_7967.sorted.filtered_peak_1327	83	.	3.26560	11.09974	8.35973
chr1	109112773	109113112	C7Y9LACXX_5_7967.sorted.filtered_peak_1328	13	.	2.55205	3.65125	1.38129
chr1	109133563	109133983	C7Y9LACXX_5_7967.sorted.filtered_peak_1329	58	.	3.78287	8.51293	5.87560
chr1	109187566	109187862	C7Y9LACXX_5_7967.sorted.filtered_peak_1330	16	.	2.22309	3.93351	1.63229
chr1	109189232	109189925	C7Y9LACXX_5_7967.sorted.filtered_peak_1331	138	.	4.17397	16.79959	13.86463
chr1	109203614	109204249	C7Y9LACXX_5_7967.sorted.filtered_peak_1332	78	.	4.04775	10.60735	7.85687
chr1	109234630	109235834	C7Y9LACXX_5_7967.sorted.filtered_peak_1333	129	.	3.74973	15.86513	12.94722
chr1	109246109	109246524	C7Y9LACXX_5_7967.sorted.filtered_peak_1334	84	.	3.96758	11.19751	8.44417
chr1	109288884	109289856	C7Y9LACXX_5_7967.sorted.filtered_peak_1335	195	.	4.62470	22.68535	19.56007
chr1	109419295	109420158	C7Y9LACXX_5_7967.sorted.filtered_peak_1336	73	.	3.62845	10.04835	7.32147
chr1	109440749	109441124	C7Y9LACXX_5_7967.sorted.filtered_peak_1337	47	.	3.70855	7.32196	4.72801
chr1	109499283	109499847	C7Y9LACXX_5_7967.sorted.filtered_peak_1338	103	.	4.42872	13.21167	10.36804
chr1	109505407	109506360	C7Y9LACXX_5_7967.sorted.filtered_peak_1339	103	.	4.01392	13.20790	10.39181
chr1	109583980	109585104	C7Y9LACXX_5_7967.sorted.filtered_peak_1340	133	.	4.22404	16.22606	13.34313
chr1	109618261	109619045	C7Y9LACXX_5_7967.sorted.filtered_peak_1341	127	.	5.33220	15.68484	12.79625
chr1	109633092	109634278	C7Y9LACXX_5_7967.sorted.filtered_peak_1342	88	.	3.83561	11.63338	8.89275
chr1	109642511	109643385	C7Y9LACXX_5_7967.sorted.filtered_peak_1343	160	.	4.61472	19.06825	16.04720
chr1	109655322	109655673	C7Y9LACXX_5_7967.sorted.filtered_peak_1344	54	.	3.38160	8.09988	5.47069
chr1	109656365	109657046	C7Y9LACXX_5_7967.sorted.filtered_peak_1345	66	.	3.62078	9.34293	6.69780
chr1	109697136	109697386	C7Y9LACXX_5_7967.sorted.filtered_peak_1346	15	.	2.63685	3.82172	1.54305
chr1	109699978	109700228	C7Y9LACXX_5_7967.sorted.filtered_peak_1347	12	.	2.41784	3.42398	1.20530
chr1	109704806	109705338	C7Y9LACXX_5_7967.sorted.filtered_peak_1348	64	.	3.66033	9.11928	6.47025
chr1	109736261	109736564	C7Y9LACXX_5_7967.sorted.filtered_peak_1349	21	.	2.91301	4.55947	2.17790
chr1	109756223	109757642	C7Y9LACXX_5_7967.sorted.filtered_peak_1350	149	.	4.13766	17.91126	14.94806
chr1	109792065	109792315	C7Y9LACXX_5_7967.sorted.filtered_peak_1351	19	.	2.63771	4.25948	1.91887
chr1	109825466	109826504	C7Y9LACXX_5_7967.sorted.filtered_peak_1352	74	.	3.68265	10.17650	7.46426
chr1	109968373	109969593	C7Y9LACXX_5_7967.sorted.filtered_peak_1353	129	.	4.04596	15.86530	12.96896
chr1	110025997	110026997	C7Y9LACXX_5_7967.sorted.filtered_peak_1354	158	.	3.98364	18.90553	15.87437
chr1	110036412	110037096	C7Y9LACXX_5_7967.sorted.filtered_peak_1355	69	.	3.35625	9.64081	6.93185
chr1	110045083	110045479	C7Y9LACXX_5_7967.sorted.filtered_peak_1356	45	.	3.16592	7.12615	4.55655
chr1	110052249	110052777	C7Y9LACXX_5_7967.sorted.filtered_peak_1357	22	.	2.71287	4.58179	2.20452
chr1	110074978	110075732	C7Y9LACXX_5_7967.sorted.filtered_peak_1358	45	.	3.25913	7.07092	4.51101
chr1	110090771	110091730	C7Y9LACXX_5_7967.sorted.filtered_peak_1359	106	.	3.62498	13.43343	10.61562
chr1	110162133	110162541	C7Y9LACXX_5_7967.sorted.filtered_peak_1360	22	.	2.33176	4.60910	2.23400
chr1	110163414	110164016	C7Y9LACXX_5_7967.sorted.filtered_peak_1361	42	.	2.69987	6.75341	4.22183
chr1	110185955	110186224	C7Y9LACXX_5_7967.sorted.filtered_peak_1362	27	.	3.08383	5.12935	2.70687
chr1	110198344	110198873	C7Y9LACXX_5_7967.sorted.filtered_peak_1363	29	.	3.07955	5.39083	2.93448
chr1	110282620	110283206	C7Y9LACXX_5_7967.sorted.filtered_peak_1364	44	.	3.78391	7.05831	4.48658
chr1	110333322	110333817	C7Y9LACXX_5_7967.sorted.filtered_peak_1365	48	.	3.23097	7.45716	4.89612
chr1	110345099	110345390	C7Y9LACXX_5_7967.sorted.filtered_peak_1366	28	.	3.13965	5.30751	2.86012
chr1	110448877	110449289	C7Y9LACXX_5_7967.sorted.filtered_peak_1367	20	.	2.58551	4.43198	2.06290
chr1	110526878	110527573	C7Y9LACXX_5_7967.sorted.filtered_peak_1368	170	.	4.81442	20.09972	17.04237
chr1	110546689	110546939	C7Y9LACXX_5_7967.sorted.filtered_peak_1369	18	.	2.79995	4.22812	1.88026
chr1	110576882	110577747	C7Y9LACXX_5_7967.sorted.filtered_peak_1370	171	.	4.69789	20.16136	17.15448
chr1	110739592	110739849	C7Y9LACXX_5_7967.sorted.filtered_peak_1371	19	.	2.66987	4.29873	1.94188
chr1	110752395	110753206	C7Y9LACXX_5_7967.sorted.filtered_peak_1372	104	.	3.51990	13.22295	10.43122
chr1	110880722	110882208	C7Y9LACXX_5_7967.sorted.filtered_peak_1373	314	.	4.08905	34.95524	31.45604
chr1	110949976	110950631	C7Y9LACXX_5_7967.sorted.filtered_peak_1374	133	.	4.77567	16.23369	13.30713
chr1	111162001	111162621	C7Y9LACXX_5_7967.sorted.filtered_peak_1375	69	.	3.56641	9.61007	6.92493
chr1	111173380	111174336	C7Y9LACXX_5_7967.sorted.filtered_peak_1376	102	.	3.81299	13.15808	10.29997
chr1	111180161	111180439	C7Y9LACXX_5_7967.sorted.filtered_peak_1377	25	.	2.61600	4.97323	2.55337
chr1	111184508	111184772	C7Y9LACXX_5_7967.sorted.filtered_peak_1378	33	.	2.76362	5.87534	3.38278
chr1	111189793	111190600	C7Y9LACXX_5_7967.sorted.filtered_peak_1379	74	.	3.26243	10.13052	7.43234
chr1	111214650	111214970	C7Y9LACXX_5_7967.sorted.filtered_peak_1380	62	.	2.95997	8.90603	6.22642
chr1	111323542	111323868	C7Y9LACXX_5_7967.sorted.filtered_peak_1381	34	.	3.18004	5.93184	3.43299
chr1	111329605	111330562	C7Y9LACXX_5_7967.sorted.filtered_peak_1382	26	.	2.75627	5.07980	2.69400
chr1	111372596	111372846	C7Y9LACXX_5_7967.sorted.filtered_peak_1383	27	.	3.19369	5.22867	2.78633
chr1	111415486	111415923	C7Y9LACXX_5_7967.sorted.filtered_peak_1384	20	.	2.21589	4.42710	2.06448
chr1	111417202	111418401	C7Y9LACXX_5_7967.sorted.filtered_peak_1385	30	.	2.32246	5.53356	3.08696
chr1	111423432	111423811	C7Y9LACXX_5_7967.sorted.filtered_peak_1386	27	.	2.56203	5.17213	2.72861
chr1	111430553	111430909	C7Y9LACXX_5_7967.sorted.filtered_peak_1387	17	.	2.84616	4.10623	1.76779
chr1	111459450	111459955	C7Y9LACXX_5_7967.sorted.filtered_peak_1388	26	.	3.13317	5.06038	2.64790
chr1	111505916	111507052	C7Y9LACXX_5_7967.sorted.filtered_peak_1389	190	.	4.77522	22.16115	19.03830
chr1	111681986	111683188	C7Y9LACXX_5_7967.sorted.filtered_peak_1390	84	.	3.68215	11.16772	8.44071
chr1	111746264	111747203	C7Y9LACXX_5_7967.sorted.filtered_peak_1391	31	.	2.29219	5.59277	3.11963
chr1	111758375	111759101	C7Y9LACXX_5_7967.sorted.filtered_peak_1392	205	.	4.36354	23.71306	20.54283
chr1	111764328	111764784	C7Y9LACXX_5_7967.sorted.filtered_peak_1393	37	.	2.65552	6.23260	3.73282
chr1	111817239	111817583	C7Y9LACXX_5_7967.sorted.filtered_peak_1394	28	.	3.07061	5.32163	2.87706
chr1	111888797	111889363	C7Y9LACXX_5_7967.sorted.filtered_peak_1395	18	.	2.66005	4.13440	1.80011
chr1	111948973	111949324	C7Y9LACXX_5_7967.sorted.filtered_peak_1396	42	.	3.64424	6.81977	4.26610
chr1	111991357	111992295	C7Y9LACXX_5_7967.sorted.filtered_peak_1397	151	.	3.97622	18.09475	15.16368
chr1	112013499	112014124	C7Y9LACXX_5_7967.sorted.filtered_peak_1398	25	.	2.80374	4.97011	2.54512
chr1	112019371	112020134	C7Y9LACXX_5_7967.sorted.filtered_peak_1399	77	.	3.75687	10.53805	7.79952
chr1	112050121	112051207	C7Y9LACXX_5_7967.sorted.filtered_peak_1400	38	.	2.81813	6.44092	3.89935
chr1	112135185	112135953	C7Y9LACXX_5_7967.sorted.filtered_peak_1401	68	.	3.38030	9.53089	6.84006
chr1	112146509	112147308	C7Y9LACXX_5_7967.sorted.filtered_peak_1402	89	.	3.54954	11.68691	8.95751
chr1	112162141	112162839	C7Y9LACXX_5_7967.sorted.filtered_peak_1403	99	.	3.31450	12.73499	9.95583
chr1	112202959	112203232	C7Y9LACXX_5_7967.sorted.filtered_peak_1404	17	.	2.50106	4.08602	1.78103
chr1	112281770	112282714	C7Y9LACXX_5_7967.sorted.filtered_peak_1405	48	.	2.88558	7.42697	4.88486
chr1	112297693	112298847	C7Y9LACXX_5_7967.sorted.filtered_peak_1406	172	.	4.41369	20.22276	17.20388
chr1	112545548	112545851	C7Y9LACXX_5_7967.sorted.filtered_peak_1407	20	.	2.90456	4.39730	2.04973
chr1	112912306	112912556	C7Y9LACXX_5_7967.sorted.filtered_peak_1408	19	.	2.82914	4.31308	1.95609
chr1	112933450	112934007	C7Y9LACXX_5_7967.sorted.filtered_peak_1409	22	.	2.72415	4.67808	2.29022
chr1	112938597	112939344	C7Y9LACXX_5_7967.sorted.filtered_peak_1410	55	.	3.29998	8.18022	5.55841
chr1	112982369	112982619	C7Y9LACXX_5_7967.sorted.filtered_peak_1411	23	.	3.08675	4.78834	2.37162
chr1	113008557	113009271	C7Y9LACXX_5_7967.sorted.filtered_peak_1412	30	.	3.06453	5.50784	3.06639
chr1	113160632	113163017	C7Y9LACXX_5_7967.sorted.filtered_peak_1413	53	.	2.61500	7.88594	5.34101
chr1	113247679	113248097	C7Y9LACXX_5_7967.sorted.filtered_peak_1414	51	.	2.79445	7.76706	5.16718
chr1	113249673	113250214	C7Y9LACXX_5_7967.sorted.filtered_peak_1415	45	.	2.71809	7.06500	4.50248
chr1	113257761	113258386	C7Y9LACXX_5_7967.sorted.filtered_peak_1416	188	.	4.46597	21.92574	18.81284
chr1	113299826	113300076	C7Y9LACXX_5_7967.sorted.filtered_peak_1417	14	.	2.72395	3.77040	1.47641
chr1	113351915	113352184	C7Y9LACXX_5_7967.sorted.filtered_peak_1418	34	.	3.47091	5.99946	3.49417
chr1	113423532	113423782	C7Y9LACXX_5_7967.sorted.filtered_peak_1419	20	.	2.91215	4.39374	2.03821
chr1	113497929	113499288	C7Y9LACXX_5_7967.sorted.filtered_peak_1420	113	.	3.36461	14.22477	11.38004
chr1	113500053	113500400	C7Y9LACXX_5_7967.sorted.filtered_peak_1421	30	.	2.30964	5.54007	3.07196
chr1	113564153	113564499	C7Y9LACXX_5_7967.sorted.filtered_peak_1422	15	.	2.74719	3.84311	1.54608
chr1	113589353	113589603	C7Y9LACXX_5_7967.sorted.filtered_peak_1423	24	.	3.09775	4.86488	2.45904
chr1	113615205	113616484	C7Y9LACXX_5_7967.sorted.filtered_peak_1424	138	.	4.68852	16.80015	13.86145
chr1	113689586	113689928	C7Y9LACXX_5_7967.sorted.filtered_peak_1425	15	.	2.70972	3.89646	1.59169
chr1	113768547	113768797	C7Y9LACXX_5_7967.sorted.filtered_peak_1426	11	.	2.55875	3.34823	1.13804
chr1	113932575	113933178	C7Y9LACXX_5_7967.sorted.filtered_peak_1427	94	.	3.85046	12.28467	9.47965
chr1	113953746	113954037	C7Y9LACXX_5_7967.sorted.filtered_peak_1428	17	.	2.80236	4.08347	1.77762
chr1	114301463	114302681	C7Y9LACXX_5_7967.sorted.filtered_peak_1429	23	.	2.62388	4.78057	2.39014
chr1	114323248	114323753	C7Y9LACXX_5_7967.sorted.filtered_peak_1430	15	.	2.29100	3.84325	1.55816
chr1	114326186	114326955	C7Y9LACXX_5_7967.sorted.filtered_peak_1431	51	.	3.11675	7.79420	5.19584
chr1	114335037	114335287	C7Y9LACXX_5_7967.sorted.filtered_peak_1432	19	.	2.77565	4.32425	1.95857
chr1	114354444	114355455	C7Y9LACXX_5_7967.sorted.filtered_peak_1433	256	.	4.83122	28.99866	25.68736
chr1	114414032	114414662	C7Y9LACXX_5_7967.sorted.filtered_peak_1434	74	.	3.14558	10.12777	7.42121
chr1	114447154	114448204	C7Y9LACXX_5_7967.sorted.filtered_peak_1435	282	.	4.83874	31.60548	28.20821
chr1	114471738	114473334	C7Y9LACXX_5_7967.sorted.filtered_peak_1436	61	.	2.72514	8.81302	6.18481
chr1	114473981	114474571	C7Y9LACXX_5_7967.sorted.filtered_peak_1437	27	.	2.23115	5.16320	2.71720
chr1	114489586	114490262	C7Y9LACXX_5_7967.sorted.filtered_peak_1438	40	.	3.34566	6.60040	4.04863
chr1	114825448	114825747	C7Y9LACXX_5_7967.sorted.filtered_peak_1439	44	.	3.59694	7.02225	4.44246
chr1	114888934	114889583	C7Y9LACXX_5_7967.sorted.filtered_peak_1440	74	.	3.63452	10.14084	7.41524
chr1	115025398	115025667	C7Y9LACXX_5_7967.sorted.filtered_peak_1441	24	.	3.10552	4.84368	2.42194
chr1	115053160	115054615	C7Y9LACXX_5_7967.sorted.filtered_peak_1442	92	.	3.25003	11.98362	9.26310
chr1	115123911	115124590	C7Y9LACXX_5_7967.sorted.filtered_peak_1443	216	.	5.51878	24.89609	21.68686
chr1	115212349	115213160	C7Y9LACXX_5_7967.sorted.filtered_peak_1444	69	.	3.50097	9.55672	6.92386
chr1	115258924	115259775	C7Y9LACXX_5_7967.sorted.filtered_peak_1445	67	.	3.40482	9.35729	6.74955
chr1	115299955	115300955	C7Y9LACXX_5_7967.sorted.filtered_peak_1446	143	.	3.93226	17.30258	14.33015
chr1	115322912	115323594	C7Y9LACXX_5_7967.sorted.filtered_peak_1447	184	.	5.71718	21.54576	18.45332
chr1	115605235	115605859	C7Y9LACXX_5_7967.sorted.filtered_peak_1448	128	.	4.64479	15.72052	12.81281
chr1	115631824	115632334	C7Y9LACXX_5_7967.sorted.filtered_peak_1449	25	.	2.90052	4.94985	2.51981
chr1	115641631	115642468	C7Y9LACXX_5_7967.sorted.filtered_peak_1450	72	.	3.93046	9.94110	7.26024
chr1	116184969	116185621	C7Y9LACXX_5_7967.sorted.filtered_peak_1451	27	.	2.98266	5.22063	2.78099
chr1	116518862	116519157	C7Y9LACXX_5_7967.sorted.filtered_peak_1452	23	.	2.78298	4.70030	2.30069
chr1	116681604	116682227	C7Y9LACXX_5_7967.sorted.filtered_peak_1453	63	.	4.27409	9.00143	6.36430
chr1	116694506	116695028	C7Y9LACXX_5_7967.sorted.filtered_peak_1454	36	.	3.13003	6.19226	3.69563
chr1	116711028	116711497	C7Y9LACXX_5_7967.sorted.filtered_peak_1455	51	.	3.69745	7.77343	5.15915
chr1	116868416	116868990	C7Y9LACXX_5_7967.sorted.filtered_peak_1456	46	.	3.54517	7.23293	4.64917
chr1	116915376	116916055	C7Y9LACXX_5_7967.sorted.filtered_peak_1457	95	.	3.27914	12.25412	9.51351
chr1	116920343	116920974	C7Y9LACXX_5_7967.sorted.filtered_peak_1458	34	.	2.50677	5.95671	3.46887
chr1	116961029	116961505	C7Y9LACXX_5_7967.sorted.filtered_peak_1459	43	.	3.32131	6.90784	4.33366
chr1	117046965	117047487	C7Y9LACXX_5_7967.sorted.filtered_peak_1460	150	.	4.57379	18.03090	15.02723
chr1	117051755	117052058	C7Y9LACXX_5_7967.sorted.filtered_peak_1461	19	.	2.35960	4.32115	1.97585
chr1	117057613	117058611	C7Y9LACXX_5_7967.sorted.filtered_peak_1462	80	.	3.45078	10.82140	8.08467
chr1	117099082	117099601	C7Y9LACXX_5_7967.sorted.filtered_peak_1463	86	.	3.68180	11.43391	8.67383
chr1	117112666	117114020	C7Y9LACXX_5_7967.sorted.filtered_peak_1464	45	.	2.69908	7.10293	4.53385
chr1	117279885	117280784	C7Y9LACXX_5_7967.sorted.filtered_peak_1465	54	.	2.94542	8.04917	5.41612
chr1	117281097	117282049	C7Y9LACXX_5_7967.sorted.filtered_peak_1466	36	.	2.61980	6.12077	3.62312
chr1	117296772	117297296	C7Y9LACXX_5_7967.sorted.filtered_peak_1467	52	.	3.21278	7.88974	5.28781
chr1	117305820	117306370	C7Y9LACXX_5_7967.sorted.filtered_peak_1468	16	.	2.13008	3.95799	1.64482
chr1	117307046	117307473	C7Y9LACXX_5_7967.sorted.filtered_peak_1469	22	.	2.18332	4.63718	2.25545
chr1	117311921	117312747	C7Y9LACXX_5_7967.sorted.filtered_peak_1470	54	.	2.73483	8.01431	5.43063
chr1	117360196	117360625	C7Y9LACXX_5_7967.sorted.filtered_peak_1471	25	.	2.73438	4.99654	2.55977
chr1	117369892	117370143	C7Y9LACXX_5_7967.sorted.filtered_peak_1472	17	.	2.63369	4.13070	1.79440
chr1	117420519	117421080	C7Y9LACXX_5_7967.sorted.filtered_peak_1473	56	.	3.47242	8.25084	5.60084
chr1	117421823	117422226	C7Y9LACXX_5_7967.sorted.filtered_peak_1474	13	.	2.35844	3.59169	1.34161
chr1	117476239	117476705	C7Y9LACXX_5_7967.sorted.filtered_peak_1475	36	.	3.09343	6.13181	3.61100
chr1	117594117	117594414	C7Y9LACXX_5_7967.sorted.filtered_peak_1476	18	.	2.66378	4.19220	1.85914
chr1	117602100	117603265	C7Y9LACXX_5_7967.sorted.filtered_peak_1477	189	.	4.25316	21.98287	18.92675
chr1	117664278	117665055	C7Y9LACXX_5_7967.sorted.filtered_peak_1478	89	.	4.21888	11.69617	8.90798
chr1	117909067	117910466	C7Y9LACXX_5_7967.sorted.filtered_peak_1479	57	.	2.84384	8.37972	5.74353
chr1	118077558	118078143	C7Y9LACXX_5_7967.sorted.filtered_peak_1480	18	.	2.59628	4.17427	1.84159
chr1	118147964	118149570	C7Y9LACXX_5_7967.sorted.filtered_peak_1481	165	.	3.56382	19.46910	16.50706
chr1	118187376	118187629	C7Y9LACXX_5_7967.sorted.filtered_peak_1482	38	.	3.33746	6.38455	3.85189
chr1	118197149	118197423	C7Y9LACXX_5_7967.sorted.filtered_peak_1483	15	.	2.04153	3.84303	1.55006
chr1	118198739	118199276	C7Y9LACXX_5_7967.sorted.filtered_peak_1484	88	.	3.04768	11.62861	8.84984
chr1	118206830	118207420	C7Y9LACXX_5_7967.sorted.filtered_peak_1485	140	.	4.04126	16.98376	14.03782
chr1	118217184	118217523	C7Y9LACXX_5_7967.sorted.filtered_peak_1486	16	.	2.63774	3.96308	1.65029
chr1	118301628	118301930	C7Y9LACXX_5_7967.sorted.filtered_peak_1487	17	.	2.65593	4.11812	1.79334
chr1	118471880	118472709	C7Y9LACXX_5_7967.sorted.filtered_peak_1488	145	.	4.35446	17.50410	14.56877
chr1	119682653	119683564	C7Y9LACXX_5_7967.sorted.filtered_peak_1489	280	.	5.31462	31.40225	28.02448
chr1	120530170	120530617	C7Y9LACXX_5_7967.sorted.filtered_peak_1490	13	.	2.66394	3.61469	1.35171
chr1	120612013	120612280	C7Y9LACXX_5_7967.sorted.filtered_peak_1491	50	.	3.95154	7.62103	5.01568
chr1	120838587	120838850	C7Y9LACXX_5_7967.sorted.filtered_peak_1492	89	.	5.09154	11.78255	8.97254
chr1	121258117	121258630	C7Y9LACXX_5_7967.sorted.filtered_peak_1493	36	.	3.10766	6.13057	3.62379
chr1	121260586	121261652	C7Y9LACXX_5_7967.sorted.filtered_peak_1494	41	.	3.12181	6.67666	4.19583
chr1	121484317	121485512	C7Y9LACXX_5_7967.sorted.filtered_peak_1495	545	.	7.43355	58.69632	54.51564
chr1	142535481	142536529	C7Y9LACXX_5_7967.sorted.filtered_peak_1496	32	.	2.22565	5.75807	3.29368
chr1	142537413	142538956	C7Y9LACXX_5_7967.sorted.filtered_peak_1497	85	.	2.93032	11.38128	8.59722
chr1	142653956	142654248	C7Y9LACXX_5_7967.sorted.filtered_peak_1498	25	.	3.13238	4.96843	2.55485
chr1	143540130	143540465	C7Y9LACXX_5_7967.sorted.filtered_peak_1499	28	.	3.19125	5.32173	2.88366
chr1	144019102	144019436	C7Y9LACXX_5_7967.sorted.filtered_peak_1500	29	.	3.27787	5.38716	2.92744
chr1	144533564	144534280	C7Y9LACXX_5_7967.sorted.filtered_peak_1501	152	.	4.10731	18.28983	15.27325
chr1	144907891	144908701	C7Y9LACXX_5_7967.sorted.filtered_peak_1502	28	.	2.95635	5.27191	2.85142
chr1	144931213	144931495	C7Y9LACXX_5_7967.sorted.filtered_peak_1503	15	.	1.80232	3.79151	1.50248
chr1	144931754	144932664	C7Y9LACXX_5_7967.sorted.filtered_peak_1504	190	.	3.53815	22.16707	19.02272
chr1	144948702	144949103	C7Y9LACXX_5_7967.sorted.filtered_peak_1505	37	.	3.49383	6.21902	3.70709
chr1	144986366	144986633	C7Y9LACXX_5_7967.sorted.filtered_peak_1506	22	.	2.56123	4.59969	2.20592
chr1	144998913	144999208	C7Y9LACXX_5_7967.sorted.filtered_peak_1507	31	.	2.34531	5.65557	3.18225
chr1	145004289	145004576	C7Y9LACXX_5_7967.sorted.filtered_peak_1508	28	.	2.34080	5.31976	2.86780
chr1	145039257	145040195	C7Y9LACXX_5_7967.sorted.filtered_peak_1509	24	.	2.18116	4.83120	2.43620
chr1	145058879	145059402	C7Y9LACXX_5_7967.sorted.filtered_peak_1510	69	.	2.85235	9.65549	6.95854
chr1	145096201	145096617	C7Y9LACXX_5_7967.sorted.filtered_peak_1511	47	.	2.76316	7.36324	4.78208
chr1	145139209	145139514	C7Y9LACXX_5_7967.sorted.filtered_peak_1512	56	.	4.13606	8.29787	5.66199
chr1	145290682	145291021	C7Y9LACXX_5_7967.sorted.filtered_peak_1513	32	.	3.39095	5.74634	3.26038
chr1	145292404	145292657	C7Y9LACXX_5_7967.sorted.filtered_peak_1514	26	.	3.17178	5.05796	2.62130
chr1	145382435	145383259	C7Y9LACXX_5_7967.sorted.filtered_peak_1515	48	.	3.75391	7.38388	4.82878
chr1	145396702	145397969	C7Y9LACXX_5_7967.sorted.filtered_peak_1516	39	.	2.61403	6.42822	3.90579
chr1	145399066	145399486	C7Y9LACXX_5_7967.sorted.filtered_peak_1517	33	.	2.50083	5.80317	3.31421
chr1	145421562	145421850	C7Y9LACXX_5_7967.sorted.filtered_peak_1518	19	.	2.85041	4.26565	1.91455
chr1	145427083	145427920	C7Y9LACXX_5_7967.sorted.filtered_peak_1519	124	.	4.85494	15.34194	12.46075
chr1	145437458	145438690	C7Y9LACXX_5_7967.sorted.filtered_peak_1520	94	.	3.04849	12.12775	9.43532
chr1	145454540	145456092	C7Y9LACXX_5_7967.sorted.filtered_peak_1521	87	.	2.98861	11.49165	8.74279
chr1	145470183	145470769	C7Y9LACXX_5_7967.sorted.filtered_peak_1522	86	.	3.55680	11.36581	8.60944
chr1	145476755	145477558	C7Y9LACXX_5_7967.sorted.filtered_peak_1523	89	.	3.30846	11.70412	8.94594
chr1	145507150	145508017	C7Y9LACXX_5_7967.sorted.filtered_peak_1524	232	.	6.05899	26.47430	23.22601
chr1	145515713	145516580	C7Y9LACXX_5_7967.sorted.filtered_peak_1525	152	.	4.83525	18.23711	15.27566
chr1	145542948	145543327	C7Y9LACXX_5_7967.sorted.filtered_peak_1526	15	.	2.69444	3.86860	1.56662
chr1	145548762	145549343	C7Y9LACXX_5_7967.sorted.filtered_peak_1527	79	.	4.65240	10.71927	7.95854
chr1	145562434	145563151	C7Y9LACXX_5_7967.sorted.filtered_peak_1528	17	.	2.64395	4.08557	1.76300
chr1	145575055	145576417	C7Y9LACXX_5_7967.sorted.filtered_peak_1529	85	.	3.51760	11.24313	8.50823
chr1	145589167	145589765	C7Y9LACXX_5_7967.sorted.filtered_peak_1530	58	.	3.60926	8.44197	5.82706
chr1	145610565	145611382	C7Y9LACXX_5_7967.sorted.filtered_peak_1531	151	.	5.65642	18.10531	15.10210
chr1	145713424	145713908	C7Y9LACXX_5_7967.sorted.filtered_peak_1532	15	.	2.56227	3.85668	1.56523
chr1	145744154	145744606	C7Y9LACXX_5_7967.sorted.filtered_peak_1533	38	.	3.50166	6.40264	3.88154
chr1	146555936	146556768	C7Y9LACXX_5_7967.sorted.filtered_peak_1534	37	.	3.18657	6.28133	3.76911
chr1	146643592	146644544	C7Y9LACXX_5_7967.sorted.filtered_peak_1535	177	.	4.75729	20.83166	17.73843
chr1	146696808	146697326	C7Y9LACXX_5_7967.sorted.filtered_peak_1536	33	.	3.33224	5.84540	3.35458
chr1	146713953	146715168	C7Y9LACXX_5_7967.sorted.filtered_peak_1537	121	.	4.05741	15.06431	12.16444
chr1	146762319	146762590	C7Y9LACXX_5_7967.sorted.filtered_peak_1538	13	.	2.63896	3.67139	1.39957
chr1	147016799	147017081	C7Y9LACXX_5_7967.sorted.filtered_peak_1539	37	.	3.14340	6.30219	3.76791
chr1	147070893	147072285	C7Y9LACXX_5_7967.sorted.filtered_peak_1540	138	.	3.88958	16.72137	13.85647
chr1	147089552	147090213	C7Y9LACXX_5_7967.sorted.filtered_peak_1541	40	.	3.32469	6.60336	4.06037
chr1	147101141	147101427	C7Y9LACXX_5_7967.sorted.filtered_peak_1542	31	.	3.01550	5.64786	3.18645
chr1	147120037	147120634	C7Y9LACXX_5_7967.sorted.filtered_peak_1543	43	.	3.12240	6.92009	4.37013
chr1	147141591	147143114	C7Y9LACXX_5_7967.sorted.filtered_peak_1544	56	.	3.27136	8.28460	5.69023
chr1	147234841	147235091	C7Y9LACXX_5_7967.sorted.filtered_peak_1545	15	.	2.61989	3.81967	1.52570
chr1	147727068	147727487	C7Y9LACXX_5_7967.sorted.filtered_peak_1546	31	.	2.78959	5.58804	3.11454
chr1	147735472	147736190	C7Y9LACXX_5_7967.sorted.filtered_peak_1547	54	.	4.08156	8.10564	5.46408
chr1	147790396	147791156	C7Y9LACXX_5_7967.sorted.filtered_peak_1548	40	.	3.45001	6.56401	4.03550
chr1	147806348	147807381	C7Y9LACXX_5_7967.sorted.filtered_peak_1549	53	.	3.72630	7.99404	5.37366
chr1	148241362	148241720	C7Y9LACXX_5_7967.sorted.filtered_peak_1550	184	.	7.25163	21.53483	18.41654
chr1	148551839	148552320	C7Y9LACXX_5_7967.sorted.filtered_peak_1551	29	.	3.21759	5.36385	2.90705
chr1	148556236	148556976	C7Y9LACXX_5_7967.sorted.filtered_peak_1552	33	.	3.41106	5.87053	3.38950
chr1	149204366	149204659	C7Y9LACXX_5_7967.sorted.filtered_peak_1553	49	.	3.83509	7.53897	4.93724
chr1	149223245	149224145	C7Y9LACXX_5_7967.sorted.filtered_peak_1554	205	.	4.81374	23.70935	20.51950
chr1	149224477	149225079	C7Y9LACXX_5_7967.sorted.filtered_peak_1555	95	.	3.37444	12.28170	9.54750
chr1	149815109	149815553	C7Y9LACXX_5_7967.sorted.filtered_peak_1556	44	.	3.35965	7.01196	4.43540
chr1	149816860	149817417	C7Y9LACXX_5_7967.sorted.filtered_peak_1557	14	.	2.30687	3.72817	1.46098
chr1	149821284	149821772	C7Y9LACXX_5_7967.sorted.filtered_peak_1558	21	.	2.72973	4.49152	2.11937
chr1	149858122	149858634	C7Y9LACXX_5_7967.sorted.filtered_peak_1559	189	.	3.54817	22.09848	18.97856
chr1	149859340	149860279	C7Y9LACXX_5_7967.sorted.filtered_peak_1560	118	.	3.00305	14.74048	11.85273
chr1	149870900	149871662	C7Y9LACXX_5_7967.sorted.filtered_peak_1561	80	.	4.09542	10.76528	8.04215
chr1	149899360	149900417	C7Y9LACXX_5_7967.sorted.filtered_peak_1562	107	.	4.04002	13.61258	10.76970
chr1	149934042	149934441	C7Y9LACXX_5_7967.sorted.filtered_peak_1563	23	.	3.08828	4.79884	2.38447
chr1	149982175	149982970	C7Y9LACXX_5_7967.sorted.filtered_peak_1564	70	.	3.69150	9.72738	7.06890
chr1	150039026	150040146	C7Y9LACXX_5_7967.sorted.filtered_peak_1565	53	.	3.37203	7.96328	5.35722
chr1	150078483	150078788	C7Y9LACXX_5_7967.sorted.filtered_peak_1566	25	.	2.72447	4.97755	2.56803
chr1	150121961	150122408	C7Y9LACXX_5_7967.sorted.filtered_peak_1567	32	.	2.57210	5.68218	3.21797
chr1	150123598	150124442	C7Y9LACXX_5_7967.sorted.filtered_peak_1568	26	.	2.42225	5.02200	2.60919
chr1	150159203	150159904	C7Y9LACXX_5_7967.sorted.filtered_peak_1569	34	.	3.34645	5.94217	3.43935
chr1	150185634	150186446	C7Y9LACXX_5_7967.sorted.filtered_peak_1570	166	.	5.08622	19.68642	16.67773
chr1	150206468	150207358	C7Y9LACXX_5_7967.sorted.filtered_peak_1571	77	.	2.88934	10.52618	7.78150
chr1	150208154	150208974	C7Y9LACXX_5_7967.sorted.filtered_peak_1572	160	.	3.70733	19.08710	16.06857
chr1	150227877	150228514	C7Y9LACXX_5_7967.sorted.filtered_peak_1573	19	.	2.65547	4.28552	1.94354
chr1	150240716	150241878	C7Y9LACXX_5_7967.sorted.filtered_peak_1574	112	.	3.92496	14.12281	11.28868
chr1	150253962	150255012	C7Y9LACXX_5_7967.sorted.filtered_peak_1575	37	.	3.19000	6.30281	3.78739
chr1	150266050	150266620	C7Y9LACXX_5_7967.sorted.filtered_peak_1576	100	.	4.80797	12.90280	10.08824
chr1	150293699	150294472	C7Y9LACXX_5_7967.sorted.filtered_peak_1577	161	.	5.14966	19.09745	16.10933
chr1	150335831	150337579	C7Y9LACXX_5_7967.sorted.filtered_peak_1578	187	.	3.75108	21.80301	18.76977
chr1	150358899	150359305	C7Y9LACXX_5_7967.sorted.filtered_peak_1579	17	.	2.76317	4.04255	1.72010
chr1	150436920	150437236	C7Y9LACXX_5_7967.sorted.filtered_peak_1580	45	.	3.81294	7.13460	4.55834
chr1	150459397	150460224	C7Y9LACXX_5_7967.sorted.filtered_peak_1581	87	.	4.24795	11.50954	8.76924
chr1	150487750	150488511	C7Y9LACXX_5_7967.sorted.filtered_peak_1582	107	.	4.40298	13.53702	10.71702
chr1	150521098	150521583	C7Y9LACXX_5_7967.sorted.filtered_peak_1583	19	.	2.69903	4.28800	1.94540
chr1	150533651	150536099	C7Y9LACXX_5_7967.sorted.filtered_peak_1584	29	.	2.07051	5.44471	2.97940
chr1	150539800	150540937	C7Y9LACXX_5_7967.sorted.filtered_peak_1585	56	.	2.51788	8.23727	5.65961
chr1	150551339	150552700	C7Y9LACXX_5_7967.sorted.filtered_peak_1586	116	.	3.51522	14.44477	11.60880
chr1	150583880	150584498	C7Y9LACXX_5_7967.sorted.filtered_peak_1587	135	.	4.79179	16.49923	13.57513
chr1	150586082	150586391	C7Y9LACXX_5_7967.sorted.filtered_peak_1588	30	.	2.82336	5.50252	3.03671
chr1	150594090	150594459	C7Y9LACXX_5_7967.sorted.filtered_peak_1589	37	.	3.32832	6.21851	3.70478
chr1	150601361	150602458	C7Y9LACXX_5_7967.sorted.filtered_peak_1590	236	.	5.30102	26.95293	23.67494
chr1	150669493	150670188	C7Y9LACXX_5_7967.sorted.filtered_peak_1591	173	.	5.31454	20.38376	17.32460
chr1	150737964	150738420	C7Y9LACXX_5_7967.sorted.filtered_peak_1592	58	.	3.75317	8.50251	5.85854
chr1	150743233	150743683	C7Y9LACXX_5_7967.sorted.filtered_peak_1593	55	.	3.85386	8.20671	5.55682
chr1	150760048	150760384	C7Y9LACXX_5_7967.sorted.filtered_peak_1594	12	.	2.63219	3.52608	1.27061
chr1	150848672	150849476	C7Y9LACXX_5_7967.sorted.filtered_peak_1595	273	.	5.41217	30.72873	27.35416
chr1	150862591	150862842	C7Y9LACXX_5_7967.sorted.filtered_peak_1596	40	.	3.61181	6.61132	4.05907
chr1	150894931	150895263	C7Y9LACXX_5_7967.sorted.filtered_peak_1597	15	.	2.27804	3.79376	1.51902
chr1	150898393	150899296	C7Y9LACXX_5_7967.sorted.filtered_peak_1598	127	.	4.26233	15.65389	12.76571
chr1	150946688	150947681	C7Y9LACXX_5_7967.sorted.filtered_peak_1599	19	.	2.42559	4.31357	1.96424
chr1	150951968	150952266	C7Y9LACXX_5_7967.sorted.filtered_peak_1600	32	.	2.88214	5.74370	3.25802
chr1	150980556	150981272	C7Y9LACXX_5_7967.sorted.filtered_peak_1601	126	.	4.23900	15.59710	12.68635
chr1	151019829	151020489	C7Y9LACXX_5_7967.sorted.filtered_peak_1602	40	.	3.15820	6.63091	4.09617
chr1	151028734	151029277	C7Y9LACXX_5_7967.sorted.filtered_peak_1603	31	.	2.40428	5.62573	3.17306
chr1	151030010	151030509	C7Y9LACXX_5_7967.sorted.filtered_peak_1604	40	.	2.57751	6.57294	4.05284
chr1	151031643	151032338	C7Y9LACXX_5_7967.sorted.filtered_peak_1605	56	.	2.85239	8.30167	5.69699
chr1	151042788	151043880	C7Y9LACXX_5_7967.sorted.filtered_peak_1606	105	.	4.34609	13.39120	10.52577
chr1	151119002	151119590	C7Y9LACXX_5_7967.sorted.filtered_peak_1607	61	.	3.41192	8.80915	6.17285
chr1	151128577	151129400	C7Y9LACXX_5_7967.sorted.filtered_peak_1608	74	.	3.55346	10.16864	7.45103
chr1	151129645	151129939	C7Y9LACXX_5_7967.sorted.filtered_peak_1609	22	.	2.46164	4.63597	2.24047
chr1	151137951	151138879	C7Y9LACXX_5_7967.sorted.filtered_peak_1610	134	.	4.18721	16.35168	13.46485
chr1	151162324	151162888	C7Y9LACXX_5_7967.sorted.filtered_peak_1611	91	.	4.32208	11.91042	9.12749
chr1	151170643	151171535	C7Y9LACXX_5_7967.sorted.filtered_peak_1612	167	.	4.84313	19.78358	16.76954
chr1	151226909	151227538	C7Y9LACXX_5_7967.sorted.filtered_peak_1613	183	.	6.01403	21.41222	18.33639
chr1	151253640	151255180	C7Y9LACXX_5_7967.sorted.filtered_peak_1614	201	.	3.90153	23.26389	20.10482
chr1	151284087	151284532	C7Y9LACXX_5_7967.sorted.filtered_peak_1615	26	.	2.81485	5.05527	2.62139
chr1	151299517	151300699	C7Y9LACXX_5_7967.sorted.filtered_peak_1616	97	.	3.81080	12.47863	9.73298
chr1	151319228	151320331	C7Y9LACXX_5_7967.sorted.filtered_peak_1617	212	.	4.70640	24.37852	21.24156
chr1	151371729	151372433	C7Y9LACXX_5_7967.sorted.filtered_peak_1618	133	.	4.58382	16.26532	13.32228
chr1	151416321	151416666	C7Y9LACXX_5_7967.sorted.filtered_peak_1619	41	.	3.43218	6.66666	4.12146
chr1	151430427	151432134	C7Y9LACXX_5_7967.sorted.filtered_peak_1620	30	.	2.64431	5.54274	3.06855
chr1	151483368	151484376	C7Y9LACXX_5_7967.sorted.filtered_peak_1621	68	.	3.52179	9.46200	6.80505
chr1	151512353	151513244	C7Y9LACXX_5_7967.sorted.filtered_peak_1622	86	.	4.02979	11.42974	8.68253
chr1	151566495	151566852	C7Y9LACXX_5_7967.sorted.filtered_peak_1623	35	.	3.44888	6.09176	3.59283
chr1	151584232	151585020	C7Y9LACXX_5_7967.sorted.filtered_peak_1624	96	.	4.02478	12.41578	9.63329
chr1	151626710	151627057	C7Y9LACXX_5_7967.sorted.filtered_peak_1625	12	.	2.63355	3.53078	1.27555
chr1	151693660	151693969	C7Y9LACXX_5_7967.sorted.filtered_peak_1626	29	.	3.11474	5.37068	2.92557
chr1	151707413	151707748	C7Y9LACXX_5_7967.sorted.filtered_peak_1627	25	.	3.13048	4.94617	2.52820
chr1	151735647	151736281	C7Y9LACXX_5_7967.sorted.filtered_peak_1628	51	.	3.59695	7.82409	5.19872
chr1	151762378	151763624	C7Y9LACXX_5_7967.sorted.filtered_peak_1629	212	.	5.00181	24.42458	21.28009
chr1	151788333	151788585	C7Y9LACXX_5_7967.sorted.filtered_peak_1630	24	.	2.71305	4.82954	2.42459
chr1	151811948	151812625	C7Y9LACXX_5_7967.sorted.filtered_peak_1631	45	.	2.94123	7.15410	4.58765
chr1	151870596	151870965	C7Y9LACXX_5_7967.sorted.filtered_peak_1632	12	.	2.60467	3.45454	1.21193
chr1	151871269	151871589	C7Y9LACXX_5_7967.sorted.filtered_peak_1633	23	.	3.07037	4.74900	2.34081
chr1	151877555	151878027	C7Y9LACXX_5_7967.sorted.filtered_peak_1634	34	.	2.92819	5.88446	3.40560
chr1	151881761	151882630	C7Y9LACXX_5_7967.sorted.filtered_peak_1635	102	.	4.05973	13.08402	10.27323
chr1	151918119	151918657	C7Y9LACXX_5_7967.sorted.filtered_peak_1636	62	.	3.59197	8.94098	6.26123
chr1	151956767	151957121	C7Y9LACXX_5_7967.sorted.filtered_peak_1637	30	.	3.03413	5.52776	3.05712
chr1	151965696	151966898	C7Y9LACXX_5_7967.sorted.filtered_peak_1638	32	.	2.62401	5.66795	3.20950
chr1	152006963	152008402	C7Y9LACXX_5_7967.sorted.filtered_peak_1639	48	.	2.91199	7.45229	4.86592
chr1	152020224	152021155	C7Y9LACXX_5_7967.sorted.filtered_peak_1640	154	.	4.28930	18.47137	15.48614
chr1	152083514	152083845	C7Y9LACXX_5_7967.sorted.filtered_peak_1641	16	.	2.72329	3.96847	1.65376
chr1	152161218	152161596	C7Y9LACXX_5_7967.sorted.filtered_peak_1642	20	.	2.62263	4.37422	2.01172
chr1	152413330	152413605	C7Y9LACXX_5_7967.sorted.filtered_peak_1643	18	.	2.61397	4.14618	1.81318
chr1	152432344	152433071	C7Y9LACXX_5_7967.sorted.filtered_peak_1644	30	.	2.92002	5.51758	3.04668
chr1	152626347	152626604	C7Y9LACXX_5_7967.sorted.filtered_peak_1645	19	.	2.85891	4.28377	1.92482
chr1	153504798	153505048	C7Y9LACXX_5_7967.sorted.filtered_peak_1646	25	.	2.49370	4.95368	2.53396
chr1	153505694	153505958	C7Y9LACXX_5_7967.sorted.filtered_peak_1647	24	.	2.47749	4.92062	2.49934
chr1	153508389	153508914	C7Y9LACXX_5_7967.sorted.filtered_peak_1648	47	.	2.81602	7.30435	4.72629
chr1	153517510	153517932	C7Y9LACXX_5_7967.sorted.filtered_peak_1649	54	.	3.24015	8.05993	5.43466
chr1	153539135	153539385	C7Y9LACXX_5_7967.sorted.filtered_peak_1650	11	.	2.35758	3.33337	1.12400
chr1	153605999	153607171	C7Y9LACXX_5_7967.sorted.filtered_peak_1651	149	.	4.18645	17.92835	14.94980
chr1	153630912	153631773	C7Y9LACXX_5_7967.sorted.filtered_peak_1652	80	.	3.72819	10.81968	8.09711
chr1	153643112	153644077	C7Y9LACXX_5_7967.sorted.filtered_peak_1653	198	.	5.17833	23.02590	19.89256
chr1	153651750	153652022	C7Y9LACXX_5_7967.sorted.filtered_peak_1654	19	.	2.78768	4.24690	1.90486
chr1	153700026	153700962	C7Y9LACXX_5_7967.sorted.filtered_peak_1655	303	.	6.01709	33.84468	30.39559
chr1	153721803	153722206	C7Y9LACXX_5_7967.sorted.filtered_peak_1656	33	.	3.25921	5.85819	3.36180
chr1	153729936	153730267	C7Y9LACXX_5_7967.sorted.filtered_peak_1657	16	.	2.73536	4.00056	1.67771
chr1	153747587	153748281	C7Y9LACXX_5_7967.sorted.filtered_peak_1658	35	.	2.79677	6.01630	3.53289
chr1	153748528	153748845	C7Y9LACXX_5_7967.sorted.filtered_peak_1659	33	.	2.76410	5.86946	3.37746
chr1	153755715	153756609	C7Y9LACXX_5_7967.sorted.filtered_peak_1660	144	.	4.75624	17.47706	14.49368
chr1	153763484	153763856	C7Y9LACXX_5_7967.sorted.filtered_peak_1661	35	.	3.15515	6.00690	3.51010
chr1	153777710	153778204	C7Y9LACXX_5_7967.sorted.filtered_peak_1662	96	.	4.45931	12.46426	9.65830
chr1	153838796	153839143	C7Y9LACXX_5_7967.sorted.filtered_peak_1663	24	.	3.10457	4.89049	2.48582
chr1	153894993	153896110	C7Y9LACXX_5_7967.sorted.filtered_peak_1664	243	.	4.38725	27.59007	24.32210
chr1	153917635	153919386	C7Y9LACXX_5_7967.sorted.filtered_peak_1665	37	.	2.59217	6.27926	3.75449
chr1	153930332	153931404	C7Y9LACXX_5_7967.sorted.filtered_peak_1666	79	.	2.90971	10.61347	7.91380
chr1	153935944	153936471	C7Y9LACXX_5_7967.sorted.filtered_peak_1667	84	.	2.81436	11.18007	8.43454
chr1	153939687	153940458	C7Y9LACXX_5_7967.sorted.filtered_peak_1668	107	.	3.34419	13.62058	10.76644
chr1	153949659	153950752	C7Y9LACXX_5_7967.sorted.filtered_peak_1669	69	.	3.57708	9.60490	6.94054
chr1	153959218	153959615	C7Y9LACXX_5_7967.sorted.filtered_peak_1670	17	.	2.41714	4.07341	1.75015
chr1	153962935	153963588	C7Y9LACXX_5_7967.sorted.filtered_peak_1671	124	.	4.66419	15.42375	12.49576
chr1	154130112	154131045	C7Y9LACXX_5_7967.sorted.filtered_peak_1672	91	.	4.13047	11.81579	9.10118
chr1	154154674	154155443	C7Y9LACXX_5_7967.sorted.filtered_peak_1673	60	.	3.10188	8.74772	6.09552
chr1	154155636	154155942	C7Y9LACXX_5_7967.sorted.filtered_peak_1674	53	.	2.99611	7.95984	5.34619
chr1	154171640	154172069	C7Y9LACXX_5_7967.sorted.filtered_peak_1675	26	.	3.16679	5.04682	2.61331
chr1	154192731	154194346	C7Y9LACXX_5_7967.sorted.filtered_peak_1676	195	.	3.91191	22.56959	19.52091
chr1	154244573	154245422	C7Y9LACXX_5_7967.sorted.filtered_peak_1677	181	.	4.92412	21.17279	18.10097
chr1	154297100	154297470	C7Y9LACXX_5_7967.sorted.filtered_peak_1678	38	.	2.70753	6.33671	3.81200
chr1	154300867	154301182	C7Y9LACXX_5_7967.sorted.filtered_peak_1679	35	.	2.61957	6.09306	3.57379
chr1	154307633	154307952	C7Y9LACXX_5_7967.sorted.filtered_peak_1680	30	.	2.93089	5.51447	3.04222
chr1	154309907	154310325	C7Y9LACXX_5_7967.sorted.filtered_peak_1681	58	.	3.58632	8.43341	5.80457
chr1	154315365	154315946	C7Y9LACXX_5_7967.sorted.filtered_peak_1682	50	.	3.31642	7.61106	5.01882
chr1	154325682	154326161	C7Y9LACXX_5_7967.sorted.filtered_peak_1683	28	.	2.94638	5.33924	2.88896
chr1	154358997	154359365	C7Y9LACXX_5_7967.sorted.filtered_peak_1684	35	.	3.48838	6.06707	3.56170
chr1	154377452	154378057	C7Y9LACXX_5_7967.sorted.filtered_peak_1685	20	.	2.40067	4.37960	2.03020
chr1	154392291	154392749	C7Y9LACXX_5_7967.sorted.filtered_peak_1686	12	.	2.60307	3.53844	1.29794
chr1	154404140	154404393	C7Y9LACXX_5_7967.sorted.filtered_peak_1687	16	.	2.68473	3.95331	1.66362
chr1	154417708	154417969	C7Y9LACXX_5_7967.sorted.filtered_peak_1688	43	.	3.55053	6.86970	4.30606
chr1	154436079	154436554	C7Y9LACXX_5_7967.sorted.filtered_peak_1689	84	.	4.16174	11.26077	8.49664
chr1	154452334	154452771	C7Y9LACXX_5_7967.sorted.filtered_peak_1690	31	.	3.12362	5.61272	3.13939
chr1	154492615	154492977	C7Y9LACXX_5_7967.sorted.filtered_peak_1691	12	.	2.58731	3.47280	1.25229
chr1	154530754	154532209	C7Y9LACXX_5_7967.sorted.filtered_peak_1692	247	.	4.24127	27.99682	24.76383
chr1	154580422	154580891	C7Y9LACXX_5_7967.sorted.filtered_peak_1693	108	.	3.99824	13.66663	10.82827
chr1	154581103	154581376	C7Y9LACXX_5_7967.sorted.filtered_peak_1694	16	.	2.28724	3.96421	1.65094
chr1	154599963	154600687	C7Y9LACXX_5_7967.sorted.filtered_peak_1695	37	.	3.01159	6.23358	3.72811
chr1	154642000	154642649	C7Y9LACXX_5_7967.sorted.filtered_peak_1696	35	.	3.47791	6.04990	3.55044
chr1	154720464	154720726	C7Y9LACXX_5_7967.sorted.filtered_peak_1697	26	.	2.93856	5.13824	2.69164
chr1	154732966	154733282	C7Y9LACXX_5_7967.sorted.filtered_peak_1698	18	.	2.73235	4.14124	1.82796
chr1	154757261	154757726	C7Y9LACXX_5_7967.sorted.filtered_peak_1699	28	.	2.97318	5.34311	2.89730
chr1	154763783	154764296	C7Y9LACXX_5_7967.sorted.filtered_peak_1700	17	.	2.64970	4.08917	1.77231
chr1	154897868	154898157	C7Y9LACXX_5_7967.sorted.filtered_peak_1701	17	.	2.72639	4.05889	1.74569
chr1	154908930	154910266	C7Y9LACXX_5_7967.sorted.filtered_peak_1702	194	.	4.06433	22.62695	19.49644
chr1	154915036	154915301	C7Y9LACXX_5_7967.sorted.filtered_peak_1703	26	.	2.51466	5.03289	2.60249
chr1	154916309	154916801	C7Y9LACXX_5_7967.sorted.filtered_peak_1704	23	.	2.56058	4.78277	2.38251
chr1	154927566	154928836	C7Y9LACXX_5_7967.sorted.filtered_peak_1705	75	.	3.11826	10.21336	7.51140
chr1	154933680	154934590	C7Y9LACXX_5_7967.sorted.filtered_peak_1706	88	.	3.44074	11.65899	8.88463
chr1	154946170	154947825	C7Y9LACXX_5_7967.sorted.filtered_peak_1707	207	.	3.61756	23.93279	20.76708
chr1	154955344	154956286	C7Y9LACXX_5_7967.sorted.filtered_peak_1708	175	.	4.66482	20.53171	17.51205
chr1	154973301	154974947	C7Y9LACXX_5_7967.sorted.filtered_peak_1709	58	.	2.48860	8.43564	5.83738
chr1	154989974	154990309	C7Y9LACXX_5_7967.sorted.filtered_peak_1710	47	.	3.20874	7.35038	4.75910
chr1	155017405	155017722	C7Y9LACXX_5_7967.sorted.filtered_peak_1711	26	.	3.03520	5.11204	2.69437
chr1	155023076	155024435	C7Y9LACXX_5_7967.sorted.filtered_peak_1712	48	.	3.06333	7.36185	4.84261
chr1	155034045	155034295	C7Y9LACXX_5_7967.sorted.filtered_peak_1713	21	.	2.44306	4.55028	2.17141
chr1	155035716	155036695	C7Y9LACXX_5_7967.sorted.filtered_peak_1714	47	.	3.06525	7.33808	4.77687
chr1	155057232	155058641	C7Y9LACXX_5_7967.sorted.filtered_peak_1715	112	.	3.63148	14.08944	11.26266
chr1	155066882	155067258	C7Y9LACXX_5_7967.sorted.filtered_peak_1716	14	.	2.59345	3.71155	1.45585
chr1	155107748	155108860	C7Y9LACXX_5_7967.sorted.filtered_peak_1717	62	.	3.03832	8.88271	6.28776
chr1	155112805	155113150	C7Y9LACXX_5_7967.sorted.filtered_peak_1718	44	.	3.00764	7.02810	4.46218
chr1	155139891	155140550	C7Y9LACXX_5_7967.sorted.filtered_peak_1719	22	.	2.68618	4.63448	2.25860
chr1	155145328	155146422	C7Y9LACXX_5_7967.sorted.filtered_peak_1720	96	.	3.26756	12.39601	9.66648
chr1	155163094	155163679	C7Y9LACXX_5_7967.sorted.filtered_peak_1721	38	.	2.76320	6.39742	3.86176
chr1	155164171	155164824	C7Y9LACXX_5_7967.sorted.filtered_peak_1722	66	.	3.37915	9.34843	6.65479
chr1	155178344	155179137	C7Y9LACXX_5_7967.sorted.filtered_peak_1723	75	.	3.82659	10.23068	7.50006
chr1	155189520	155189900	C7Y9LACXX_5_7967.sorted.filtered_peak_1724	27	.	3.15797	5.17422	2.75590
chr1	155196364	155197843	C7Y9LACXX_5_7967.sorted.filtered_peak_1725	174	.	4.32880	20.45053	17.41361
chr1	155214174	155214884	C7Y9LACXX_5_7967.sorted.filtered_peak_1726	197	.	4.92267	22.88968	19.73729
chr1	155220177	155221183	C7Y9LACXX_5_7967.sorted.filtered_peak_1727	48	.	3.03325	7.46860	4.88133
chr1	155231631	155232447	C7Y9LACXX_5_7967.sorted.filtered_peak_1728	97	.	3.72247	12.52640	9.75246
chr1	155242874	155243530	C7Y9LACXX_5_7967.sorted.filtered_peak_1729	91	.	3.50573	11.95724	9.17326
chr1	155246954	155247357	C7Y9LACXX_5_7967.sorted.filtered_peak_1730	63	.	3.05663	8.99449	6.32846
chr1	155247990	155248309	C7Y9LACXX_5_7967.sorted.filtered_peak_1731	12	.	2.12852	3.50445	1.27208
chr1	155278147	155278832	C7Y9LACXX_5_7967.sorted.filtered_peak_1732	236	.	5.46336	26.93430	23.67316
chr1	155293060	155294463	C7Y9LACXX_5_7967.sorted.filtered_peak_1733	68	.	2.89615	9.59571	6.88998
chr1	155505878	155506368	C7Y9LACXX_5_7967.sorted.filtered_peak_1734	21	.	2.71492	4.55537	2.18600
chr1	155532144	155533192	C7Y9LACXX_5_7967.sorted.filtered_peak_1735	175	.	4.60829	20.56981	17.53715
chr1	155579461	155580047	C7Y9LACXX_5_7967.sorted.filtered_peak_1736	129	.	5.84770	15.83140	12.94877
chr1	155658067	155659054	C7Y9LACXX_5_7967.sorted.filtered_peak_1737	198	.	5.52438	23.06255	19.88943
chr1	155715062	155715652	C7Y9LACXX_5_7967.sorted.filtered_peak_1738	151	.	6.39699	18.18599	15.16003
chr1	155826860	155827294	C7Y9LACXX_5_7967.sorted.filtered_peak_1739	105	.	3.26954	13.34341	10.50275
chr1	155828859	155829497	C7Y9LACXX_5_7967.sorted.filtered_peak_1740	214	.	4.30274	24.65334	21.47667
chr1	155829754	155830529	C7Y9LACXX_5_7967.sorted.filtered_peak_1741	34	.	2.32421	5.89889	3.40421
chr1	155863368	155863630	C7Y9LACXX_5_7967.sorted.filtered_peak_1742	22	.	3.02286	4.61462	2.22183
chr1	155881031	155881638	C7Y9LACXX_5_7967.sorted.filtered_peak_1743	48	.	3.41530	7.42032	4.83814
chr1	155903774	155904703	C7Y9LACXX_5_7967.sorted.filtered_peak_1744	187	.	5.06557	21.84902	18.78103
chr1	155915994	155916385	C7Y9LACXX_5_7967.sorted.filtered_peak_1745	19	.	2.63438	4.23554	1.90127
chr1	155945953	155946306	C7Y9LACXX_5_7967.sorted.filtered_peak_1746	20	.	2.22694	4.39035	2.03791
chr1	155948011	155948327	C7Y9LACXX_5_7967.sorted.filtered_peak_1747	13	.	2.05570	3.63810	1.38573
chr1	155959179	155959789	C7Y9LACXX_5_7967.sorted.filtered_peak_1748	32	.	3.28812	5.74748	3.26482
chr1	155974619	155975201	C7Y9LACXX_5_7967.sorted.filtered_peak_1749	37	.	3.29837	6.24240	3.74015
chr1	155990531	155990975	C7Y9LACXX_5_7967.sorted.filtered_peak_1750	115	.	5.07025	14.46361	11.57257
chr1	156014838	156015278	C7Y9LACXX_5_7967.sorted.filtered_peak_1751	29	.	3.02296	5.45788	2.99254
chr1	156022929	156023288	C7Y9LACXX_5_7967.sorted.filtered_peak_1752	24	.	2.37106	4.85059	2.43628
chr1	156023622	156024827	C7Y9LACXX_5_7967.sorted.filtered_peak_1753	65	.	3.04245	9.14615	6.51449
chr1	156036114	156036373	C7Y9LACXX_5_7967.sorted.filtered_peak_1754	38	.	3.49382	6.36062	3.81652
chr1	156052317	156052567	C7Y9LACXX_5_7967.sorted.filtered_peak_1755	19	.	2.68502	4.29525	1.93639
chr1	156060521	156060859	C7Y9LACXX_5_7967.sorted.filtered_peak_1756	30	.	3.32444	5.51398	3.03789
chr1	156066392	156067184	C7Y9LACXX_5_7967.sorted.filtered_peak_1757	51	.	3.39008	7.75178	5.17258
chr1	156076065	156076415	C7Y9LACXX_5_7967.sorted.filtered_peak_1758	73	.	3.80091	10.08638	7.37361
chr1	156084837	156085247	C7Y9LACXX_5_7967.sorted.filtered_peak_1759	14	.	2.60340	3.78598	1.49502
chr1	156096665	156097311	C7Y9LACXX_5_7967.sorted.filtered_peak_1760	41	.	3.14382	6.66589	4.17132
chr1	156115805	156116121	C7Y9LACXX_5_7967.sorted.filtered_peak_1761	32	.	3.10797	5.76336	3.27863
chr1	156130564	156130857	C7Y9LACXX_5_7967.sorted.filtered_peak_1762	30	.	2.99057	5.48305	3.03669
chr1	156163448	156164181	C7Y9LACXX_5_7967.sorted.filtered_peak_1763	307	.	6.07549	34.20208	30.73827
chr1	156182657	156183158	C7Y9LACXX_5_7967.sorted.filtered_peak_1764	66	.	2.38580	9.31464	6.61408
chr1	156186156	156186707	C7Y9LACXX_5_7967.sorted.filtered_peak_1765	1969	.	11.21698	202.75739	196.90875
chr1	156195200	156195548	C7Y9LACXX_5_7967.sorted.filtered_peak_1766	48	.	3.53804	7.46171	4.88514
chr1	156252200	156252946	C7Y9LACXX_5_7967.sorted.filtered_peak_1767	160	.	4.56223	19.05241	16.01667
chr1	156265310	156265754	C7Y9LACXX_5_7967.sorted.filtered_peak_1768	35	.	3.27722	6.02826	3.52182
chr1	156307772	156308721	C7Y9LACXX_5_7967.sorted.filtered_peak_1769	377	.	5.74297	41.46779	37.76130
chr1	156391432	156391709	C7Y9LACXX_5_7967.sorted.filtered_peak_1770	18	.	2.50021	4.22410	1.88185
chr1	156415668	156415918	C7Y9LACXX_5_7967.sorted.filtered_peak_1771	15	.	2.56143	3.82822	1.54874
chr1	156426068	156427449	C7Y9LACXX_5_7967.sorted.filtered_peak_1772	106	.	3.54198	13.51251	10.66709
chr1	156470461	156471354	C7Y9LACXX_5_7967.sorted.filtered_peak_1773	142	.	3.30544	17.20126	14.20424
chr1	156474557	156475373	C7Y9LACXX_5_7967.sorted.filtered_peak_1774	119	.	3.04295	14.82028	11.94765
chr1	156561198	156561790	C7Y9LACXX_5_7967.sorted.filtered_peak_1775	79	.	4.05097	10.67386	7.93842
chr1	156570912	156571569	C7Y9LACXX_5_7967.sorted.filtered_peak_1776	53	.	3.58051	7.94255	5.34841
chr1	156577874	156578246	C7Y9LACXX_5_7967.sorted.filtered_peak_1777	31	.	3.35379	5.64912	3.17535
chr1	156595544	156595818	C7Y9LACXX_5_7967.sorted.filtered_peak_1778	17	.	2.73129	4.09975	1.77662
chr1	156629842	156630229	C7Y9LACXX_5_7967.sorted.filtered_peak_1779	60	.	3.25166	8.73503	6.08057
chr1	156698082	156698933	C7Y9LACXX_5_7967.sorted.filtered_peak_1780	164	.	3.95415	19.44925	16.41452
chr1	156710588	156711601	C7Y9LACXX_5_7967.sorted.filtered_peak_1781	234	.	4.21528	26.64178	23.43838
chr1	156721177	156722111	C7Y9LACXX_5_7967.sorted.filtered_peak_1782	103	.	3.34618	13.07460	10.33008
chr1	156736582	156737614	C7Y9LACXX_5_7967.sorted.filtered_peak_1783	253	.	4.89546	28.62913	25.35918
chr1	156771164	156771513	C7Y9LACXX_5_7967.sorted.filtered_peak_1784	18	.	2.48397	4.18448	1.83982
chr1	156786364	156787104	C7Y9LACXX_5_7967.sorted.filtered_peak_1785	126	.	4.03854	15.53691	12.67014
chr1	156829892	156830374	C7Y9LACXX_5_7967.sorted.filtered_peak_1786	38	.	3.14176	6.33478	3.81678
chr1	156880046	156880310	C7Y9LACXX_5_7967.sorted.filtered_peak_1787	41	.	3.33940	6.69458	4.12771
chr1	157059791	157060412	C7Y9LACXX_5_7967.sorted.filtered_peak_1788	23	.	3.07095	4.78904	2.39969
chr1	157108047	157108604	C7Y9LACXX_5_7967.sorted.filtered_peak_1789	83	.	3.51750	11.09641	8.33819
chr1	157261861	157262340	C7Y9LACXX_5_7967.sorted.filtered_peak_1790	16	.	2.77637	3.92311	1.61540
chr1	157493535	157493916	C7Y9LACXX_5_7967.sorted.filtered_peak_1791	29	.	3.12160	5.38278	2.92781
chr1	158065620	158065965	C7Y9LACXX_5_7967.sorted.filtered_peak_1792	15	.	2.65931	3.82530	1.53937
chr1	158094720	158095038	C7Y9LACXX_5_7967.sorted.filtered_peak_1793	24	.	3.12157	4.89782	2.47326
chr1	158119404	158119972	C7Y9LACXX_5_7967.sorted.filtered_peak_1794	29	.	2.90283	5.37474	2.91559
chr1	158173603	158173937	C7Y9LACXX_5_7967.sorted.filtered_peak_1795	37	.	3.49378	6.28284	3.77981
chr1	158788932	158789671	C7Y9LACXX_5_7967.sorted.filtered_peak_1796	41	.	3.45194	6.70895	4.19333
chr1	158900268	158900700	C7Y9LACXX_5_7967.sorted.filtered_peak_1797	58	.	3.41764	8.43489	5.81546
chr1	158901080	158901620	C7Y9LACXX_5_7967.sorted.filtered_peak_1798	36	.	2.94022	6.14709	3.64774
chr1	158968255	158968963	C7Y9LACXX_5_7967.sorted.filtered_peak_1799	29	.	2.90510	5.36995	2.90793
chr1	158978344	158978989	C7Y9LACXX_5_7967.sorted.filtered_peak_1800	30	.	2.44549	5.49479	3.04149
chr1	158979464	158980116	C7Y9LACXX_5_7967.sorted.filtered_peak_1801	27	.	2.35749	5.15849	2.72400
chr1	158985266	158985589	C7Y9LACXX_5_7967.sorted.filtered_peak_1802	23	.	2.55621	4.79564	2.39392
chr1	159037583	159038327	C7Y9LACXX_5_7967.sorted.filtered_peak_1803	30	.	2.82071	5.52929	3.06178
chr1	159046350	159047312	C7Y9LACXX_5_7967.sorted.filtered_peak_1804	171	.	4.35014	20.22588	17.16034
chr1	159130957	159131212	C7Y9LACXX_5_7967.sorted.filtered_peak_1805	32	.	3.33220	5.76470	3.26224
chr1	159750316	159751094	C7Y9LACXX_5_7967.sorted.filtered_peak_1806	164	.	4.65806	19.47344	16.44450
chr1	159769921	159770390	C7Y9LACXX_5_7967.sorted.filtered_peak_1807	48	.	3.32497	7.49021	4.88828
chr1	159795772	159796745	C7Y9LACXX_5_7967.sorted.filtered_peak_1808	34	.	2.75073	5.93447	3.45905
chr1	159824516	159824879	C7Y9LACXX_5_7967.sorted.filtered_peak_1809	19	.	2.56530	4.26525	1.92854
chr1	159880153	159880744	C7Y9LACXX_5_7967.sorted.filtered_peak_1810	91	.	4.09496	11.97802	9.19639
chr1	159892766	159893770	C7Y9LACXX_5_7967.sorted.filtered_peak_1811	26	.	2.33343	5.09390	2.66934
chr1	159895001	159895727	C7Y9LACXX_5_7967.sorted.filtered_peak_1812	24	.	2.24810	4.81007	2.41616
chr1	159906207	159906458	C7Y9LACXX_5_7967.sorted.filtered_peak_1813	25	.	2.75374	4.97896	2.55866
chr1	160001115	160001965	C7Y9LACXX_5_7967.sorted.filtered_peak_1814	38	.	2.98671	6.33963	3.81544
chr1	160068243	160069228	C7Y9LACXX_5_7967.sorted.filtered_peak_1815	105	.	3.42404	13.30069	10.52108
chr1	160175026	160175559	C7Y9LACXX_5_7967.sorted.filtered_peak_1816	21	.	2.49856	4.46808	2.11289
chr1	160231388	160233107	C7Y9LACXX_5_7967.sorted.filtered_peak_1817	121	.	3.50186	14.98109	12.13315
chr1	160254561	160255157	C7Y9LACXX_5_7967.sorted.filtered_peak_1818	57	.	3.59816	8.37755	5.76271
chr1	160261143	160261787	C7Y9LACXX_5_7967.sorted.filtered_peak_1819	16	.	2.59680	3.93829	1.64222
chr1	160312534	160313502	C7Y9LACXX_5_7967.sorted.filtered_peak_1820	75	.	3.68110	10.22687	7.54059
chr1	160398618	160399387	C7Y9LACXX_5_7967.sorted.filtered_peak_1821	25	.	2.63891	4.93172	2.52200
chr1	160407523	160408243	C7Y9LACXX_5_7967.sorted.filtered_peak_1822	22	.	2.82143	4.66244	2.27591
chr1	160423259	160423509	C7Y9LACXX_5_7967.sorted.filtered_peak_1823	25	.	2.90979	4.98771	2.55005
chr1	160430667	160431004	C7Y9LACXX_5_7967.sorted.filtered_peak_1824	18	.	2.65628	4.13076	1.80404
chr1	160441120	160441386	C7Y9LACXX_5_7967.sorted.filtered_peak_1825	29	.	3.27627	5.43390	2.98259
chr1	160489498	160490112	C7Y9LACXX_5_7967.sorted.filtered_peak_1826	29	.	2.73688	5.40295	2.94326
chr1	160492342	160493210	C7Y9LACXX_5_7967.sorted.filtered_peak_1827	38	.	3.01427	6.41959	3.89750
chr1	160509563	160510602	C7Y9LACXX_5_7967.sorted.filtered_peak_1828	63	.	3.44971	9.04467	6.38351
chr1	160537718	160538384	C7Y9LACXX_5_7967.sorted.filtered_peak_1829	81	.	3.67834	10.86841	8.11315
chr1	160548657	160549325	C7Y9LACXX_5_7967.sorted.filtered_peak_1830	21	.	2.43649	4.48668	2.10810
chr1	160576793	160577234	C7Y9LACXX_5_7967.sorted.filtered_peak_1831	21	.	2.62610	4.57051	2.18606
chr1	160593701	160594043	C7Y9LACXX_5_7967.sorted.filtered_peak_1832	14	.	2.16925	3.73271	1.45379
chr1	160598974	160599479	C7Y9LACXX_5_7967.sorted.filtered_peak_1833	18	.	2.25535	4.13769	1.80710
chr1	160607807	160608292	C7Y9LACXX_5_7967.sorted.filtered_peak_1834	64	.	3.10644	9.14425	6.46306
chr1	160634604	160635640	C7Y9LACXX_5_7967.sorted.filtered_peak_1835	28	.	2.76108	5.27361	2.84247
chr1	160642934	160643321	C7Y9LACXX_5_7967.sorted.filtered_peak_1836	28	.	2.83189	5.29113	2.85830
chr1	160652745	160653570	C7Y9LACXX_5_7967.sorted.filtered_peak_1837	72	.	3.34774	9.97740	7.27222
chr1	160681478	160681992	C7Y9LACXX_5_7967.sorted.filtered_peak_1838	36	.	2.54099	6.13182	3.62295
chr1	160696571	160697169	C7Y9LACXX_5_7967.sorted.filtered_peak_1839	36	.	3.20659	6.07605	3.60027
chr1	160708927	160709228	C7Y9LACXX_5_7967.sorted.filtered_peak_1840	15	.	2.60719	3.84914	1.54816
chr1	160714226	160714633	C7Y9LACXX_5_7967.sorted.filtered_peak_1841	26	.	2.83839	5.11737	2.68098
chr1	160726002	160726680	C7Y9LACXX_5_7967.sorted.filtered_peak_1842	35	.	3.17296	6.07454	3.57867
chr1	160736909	160737814	C7Y9LACXX_5_7967.sorted.filtered_peak_1843	26	.	2.67037	5.05828	2.63152
chr1	160738056	160738373	C7Y9LACXX_5_7967.sorted.filtered_peak_1844	30	.	2.77694	5.47970	3.00641
chr1	160751792	160752431	C7Y9LACXX_5_7967.sorted.filtered_peak_1845	26	.	3.14677	5.05823	2.64415
chr1	160759402	160759963	C7Y9LACXX_5_7967.sorted.filtered_peak_1846	20	.	2.94193	4.39536	2.02812
chr1	160765648	160766152	C7Y9LACXX_5_7967.sorted.filtered_peak_1847	112	.	4.01092	14.08255	11.20590
chr1	160807040	160808066	C7Y9LACXX_5_7967.sorted.filtered_peak_1848	74	.	3.43984	10.17025	7.47316
chr1	160825454	160825704	C7Y9LACXX_5_7967.sorted.filtered_peak_1849	20	.	2.81542	4.44201	2.07325
chr1	160825885	160826135	C7Y9LACXX_5_7967.sorted.filtered_peak_1850	15	.	2.66058	3.87030	1.57888
chr1	160832406	160832895	C7Y9LACXX_5_7967.sorted.filtered_peak_1851	38	.	3.28250	6.37019	3.83650
chr1	160847050	160847482	C7Y9LACXX_5_7967.sorted.filtered_peak_1852	14	.	2.59201	3.68007	1.42239
chr1	160921365	160921968	C7Y9LACXX_5_7967.sorted.filtered_peak_1853	15	.	2.61963	3.78635	1.51657
chr1	160983186	160984038	C7Y9LACXX_5_7967.sorted.filtered_peak_1854	54	.	3.97579	8.09221	5.45332
chr1	160990479	160991353	C7Y9LACXX_5_7967.sorted.filtered_peak_1855	53	.	3.71049	7.93184	5.30426
chr1	161008521	161008939	C7Y9LACXX_5_7967.sorted.filtered_peak_1856	79	.	3.85342	10.70559	7.98455
chr1	161014757	161015022	C7Y9LACXX_5_7967.sorted.filtered_peak_1857	18	.	2.12244	4.15639	1.81492
chr1	161015193	161016209	C7Y9LACXX_5_7967.sorted.filtered_peak_1858	112	.	3.52355	14.09957	11.26131
chr1	161037937	161038472	C7Y9LACXX_5_7967.sorted.filtered_peak_1859	48	.	2.75065	7.42730	4.84683
chr1	161038834	161039105	C7Y9LACXX_5_7967.sorted.filtered_peak_1860	25	.	2.32635	4.96501	2.53896
chr1	161039367	161040116	C7Y9LACXX_5_7967.sorted.filtered_peak_1861	116	.	3.56551	14.43481	11.62956
chr1	161067207	161068145	C7Y9LACXX_5_7967.sorted.filtered_peak_1862	52	.	2.94316	7.86910	5.24934
chr1	161087435	161088330	C7Y9LACXX_5_7967.sorted.filtered_peak_1863	61	.	3.28195	8.73446	6.12069
chr1	161102141	161102999	C7Y9LACXX_5_7967.sorted.filtered_peak_1864	134	.	4.36408	16.38479	13.44872
chr1	161123503	161124159	C7Y9LACXX_5_7967.sorted.filtered_peak_1865	96	.	4.19525	12.47571	9.69927
chr1	161128905	161129724	C7Y9LACXX_5_7967.sorted.filtered_peak_1866	97	.	3.73884	12.51730	9.73352
chr1	161135562	161136433	C7Y9LACXX_5_7967.sorted.filtered_peak_1867	140	.	4.12949	16.99092	14.00652
chr1	161146805	161147671	C7Y9LACXX_5_7967.sorted.filtered_peak_1868	89	.	3.86511	11.72382	8.98364
chr1	161155070	161156117	C7Y9LACXX_5_7967.sorted.filtered_peak_1869	85	.	3.48083	11.31735	8.55909
chr1	161162314	161162667	C7Y9LACXX_5_7967.sorted.filtered_peak_1870	34	.	3.07642	5.90392	3.41962
chr1	161171672	161172453	C7Y9LACXX_5_7967.sorted.filtered_peak_1871	98	.	3.60321	12.60354	9.83039
chr1	161179419	161179856	C7Y9LACXX_5_7967.sorted.filtered_peak_1872	20	.	2.73049	4.39899	2.02519
chr1	161187206	161187613	C7Y9LACXX_5_7967.sorted.filtered_peak_1873	27	.	2.96712	5.22502	2.79060
chr1	161195169	161196013	C7Y9LACXX_5_7967.sorted.filtered_peak_1874	246	.	5.07001	27.89055	24.61247
chr1	161197167	161197429	C7Y9LACXX_5_7967.sorted.filtered_peak_1875	19	.	2.19848	4.34203	1.98536
chr1	161275800	161276339	C7Y9LACXX_5_7967.sorted.filtered_peak_1876	53	.	3.45939	7.94640	5.32932
chr1	161283725	161284498	C7Y9LACXX_5_7967.sorted.filtered_peak_1877	72	.	4.00847	9.92531	7.26044
chr1	161321150	161321762	C7Y9LACXX_5_7967.sorted.filtered_peak_1878	17	.	2.83946	4.09402	1.76108
chr1	161359443	161360374	C7Y9LACXX_5_7967.sorted.filtered_peak_1879	144	.	4.32147	17.44727	14.49692
chr1	161368883	161370220	C7Y9LACXX_5_7967.sorted.filtered_peak_1880	89	.	3.64958	11.65402	8.90605
chr1	161410208	161410530	C7Y9LACXX_5_7967.sorted.filtered_peak_1881	14	.	2.71988	3.76916	1.48315
chr1	161456780	161457133	C7Y9LACXX_5_7967.sorted.filtered_peak_1882	25	.	2.90616	4.97561	2.55420
chr1	161493564	161494360	C7Y9LACXX_5_7967.sorted.filtered_peak_1883	143	.	6.21658	17.33288	14.35783
chr1	161500583	161501162	C7Y9LACXX_5_7967.sorted.filtered_peak_1884	179	.	6.06719	21.09173	17.98169
chr1	161509702	161510332	C7Y9LACXX_5_7967.sorted.filtered_peak_1885	154	.	5.69324	18.38630	15.42702
chr1	161511763	161512172	C7Y9LACXX_5_7967.sorted.filtered_peak_1886	24	.	2.79966	4.81205	2.41597
chr1	161515127	161515377	C7Y9LACXX_5_7967.sorted.filtered_peak_1887	42	.	3.70568	6.81627	4.26438
chr1	161582191	161582722	C7Y9LACXX_5_7967.sorted.filtered_peak_1888	89	.	5.03997	11.74891	8.95412
chr1	161591143	161591608	C7Y9LACXX_5_7967.sorted.filtered_peak_1889	68	.	4.43679	9.50467	6.82594
chr1	161695806	161697602	C7Y9LACXX_5_7967.sorted.filtered_peak_1890	26	.	2.45986	5.08170	2.65923
chr1	161708589	161709127	C7Y9LACXX_5_7967.sorted.filtered_peak_1891	65	.	3.63400	9.23810	6.54380
chr1	161711330	161711580	C7Y9LACXX_5_7967.sorted.filtered_peak_1892	21	.	2.56679	4.53184	2.17306
chr1	161719301	161720118	C7Y9LACXX_5_7967.sorted.filtered_peak_1893	124	.	4.77121	15.35689	12.43352
chr1	161735906	161736600	C7Y9LACXX_5_7967.sorted.filtered_peak_1894	44	.	3.29463	7.02377	4.45121
chr1	161742150	161742660	C7Y9LACXX_5_7967.sorted.filtered_peak_1895	42	.	3.53134	6.84400	4.26410
chr1	161762529	161762960	C7Y9LACXX_5_7967.sorted.filtered_peak_1896	23	.	2.92092	4.74171	2.34071
chr1	161903862	161904290	C7Y9LACXX_5_7967.sorted.filtered_peak_1897	62	.	4.13837	8.94055	6.28828
chr1	161993598	161993848	C7Y9LACXX_5_7967.sorted.filtered_peak_1898	15	.	2.54316	3.83871	1.54246
chr1	162025822	162026277	C7Y9LACXX_5_7967.sorted.filtered_peak_1899	22	.	2.87955	4.69026	2.29605
chr1	162039292	162039885	C7Y9LACXX_5_7967.sorted.filtered_peak_1900	18	.	2.59546	4.16695	1.83456
chr1	162050513	162050873	C7Y9LACXX_5_7967.sorted.filtered_peak_1901	16	.	2.79403	3.97473	1.66594
chr1	162064611	162064869	C7Y9LACXX_5_7967.sorted.filtered_peak_1902	22	.	3.04947	4.68269	2.27822
chr1	162122046	162122787	C7Y9LACXX_5_7967.sorted.filtered_peak_1903	70	.	3.60186	9.75261	7.04132
chr1	162381751	162382056	C7Y9LACXX_5_7967.sorted.filtered_peak_1904	12	.	2.54525	3.51306	1.27864
chr1	162467301	162468298	C7Y9LACXX_5_7967.sorted.filtered_peak_1905	82	.	4.00903	10.97025	8.23753
chr1	162530949	162531676	C7Y9LACXX_5_7967.sorted.filtered_peak_1906	172	.	4.67304	20.27934	17.22648
chr1	162583630	162583880	C7Y9LACXX_5_7967.sorted.filtered_peak_1907	14	.	2.69754	3.72497	1.46403
chr1	162793000	162793907	C7Y9LACXX_5_7967.sorted.filtered_peak_1908	23	.	2.91856	4.68013	2.32447
chr1	162804925	162805496	C7Y9LACXX_5_7967.sorted.filtered_peak_1909	75	.	4.13587	10.28253	7.55451
chr1	162817678	162818024	C7Y9LACXX_5_7967.sorted.filtered_peak_1910	29	.	3.08694	5.38231	2.91786
chr1	163291166	163292263	C7Y9LACXX_5_7967.sorted.filtered_peak_1911	167	.	4.31125	19.80990	16.78324
chr1	164528042	164528663	C7Y9LACXX_5_7967.sorted.filtered_peak_1912	23	.	2.97029	4.77809	2.38830
chr1	164629625	164629993	C7Y9LACXX_5_7967.sorted.filtered_peak_1913	26	.	2.99612	5.12323	2.69032
chr1	165362015	165362614	C7Y9LACXX_5_7967.sorted.filtered_peak_1914	64	.	3.51876	9.11538	6.45844
chr1	165567202	165567843	C7Y9LACXX_5_7967.sorted.filtered_peak_1915	66	.	3.51750	9.28819	6.63313
chr1	165599738	165600955	C7Y9LACXX_5_7967.sorted.filtered_peak_1916	152	.	4.24890	18.19195	15.23722
chr1	165647807	165648057	C7Y9LACXX_5_7967.sorted.filtered_peak_1917	24	.	3.11532	4.90178	2.48847
chr1	165667302	165668182	C7Y9LACXX_5_7967.sorted.filtered_peak_1918	113	.	4.31781	14.21008	11.34314
chr1	165737770	165738618	C7Y9LACXX_5_7967.sorted.filtered_peak_1919	155	.	4.83772	18.59891	15.59929
chr1	165796669	165797994	C7Y9LACXX_5_7967.sorted.filtered_peak_1920	30	.	2.80517	5.50782	3.03967
chr1	165840487	165841060	C7Y9LACXX_5_7967.sorted.filtered_peak_1921	40	.	3.28503	6.61731	4.07094
chr1	166050289	166050587	C7Y9LACXX_5_7967.sorted.filtered_peak_1922	27	.	2.98681	5.18812	2.75953
chr1	166136243	166136613	C7Y9LACXX_5_7967.sorted.filtered_peak_1923	16	.	2.40574	3.96046	1.65584
chr1	166459038	166459579	C7Y9LACXX_5_7967.sorted.filtered_peak_1924	55	.	3.74966	8.22641	5.59247
chr1	166808279	166808989	C7Y9LACXX_5_7967.sorted.filtered_peak_1925	52	.	3.26189	7.88580	5.27197
chr1	166844854	166845952	C7Y9LACXX_5_7967.sorted.filtered_peak_1926	201	.	4.63013	23.29447	20.17622
chr1	167013050	167013562	C7Y9LACXX_5_7967.sorted.filtered_peak_1927	19	.	2.74535	4.31720	1.95765
chr1	167028522	167028784	C7Y9LACXX_5_7967.sorted.filtered_peak_1928	16	.	2.60282	3.95466	1.64856
chr1	167035874	167036315	C7Y9LACXX_5_7967.sorted.filtered_peak_1929	15	.	2.66373	3.87599	1.59140
chr1	167189161	167190472	C7Y9LACXX_5_7967.sorted.filtered_peak_1930	196	.	3.66370	22.79792	19.67346
chr1	167191270	167191832	C7Y9LACXX_5_7967.sorted.filtered_peak_1931	24	.	2.02992	4.90929	2.48944
chr1	167400247	167400497	C7Y9LACXX_5_7967.sorted.filtered_peak_1932	13	.	2.37701	3.63869	1.38368
chr1	167411403	167411764	C7Y9LACXX_5_7967.sorted.filtered_peak_1933	29	.	2.74558	5.42910	2.97861
chr1	167416820	167417522	C7Y9LACXX_5_7967.sorted.filtered_peak_1934	44	.	3.03964	6.97734	4.41365
chr1	167424703	167425219	C7Y9LACXX_5_7967.sorted.filtered_peak_1935	29	.	2.64708	5.43962	2.99087
chr1	167461113	167461960	C7Y9LACXX_5_7967.sorted.filtered_peak_1936	26	.	2.62670	5.08786	2.67540
chr1	167486843	167488266	C7Y9LACXX_5_7967.sorted.filtered_peak_1937	23	.	2.38193	4.68902	2.30099
chr1	167503052	167503356	C7Y9LACXX_5_7967.sorted.filtered_peak_1938	21	.	2.90638	4.48008	2.10479
chr1	167522634	167523274	C7Y9LACXX_5_7967.sorted.filtered_peak_1939	106	.	4.08729	13.54608	10.69040
chr1	167569340	167569692	C7Y9LACXX_5_7967.sorted.filtered_peak_1940	26	.	2.76460	5.04863	2.63515
chr1	167570300	167570749	C7Y9LACXX_5_7967.sorted.filtered_peak_1941	20	.	2.60833	4.41041	2.05532
chr1	167586564	167587288	C7Y9LACXX_5_7967.sorted.filtered_peak_1942	49	.	3.53355	7.57883	4.98784
chr1	167597184	167597819	C7Y9LACXX_5_7967.sorted.filtered_peak_1943	108	.	3.56531	13.67695	10.83216
chr1	167606624	167606881	C7Y9LACXX_5_7967.sorted.filtered_peak_1944	22	.	2.55153	4.62872	2.23476
chr1	167611264	167611809	C7Y9LACXX_5_7967.sorted.filtered_peak_1945	67	.	3.62787	9.41597	6.73170
chr1	167656992	167657446	C7Y9LACXX_5_7967.sorted.filtered_peak_1946	45	.	3.74681	7.12959	4.55908
chr1	167683588	167685046	C7Y9LACXX_5_7967.sorted.filtered_peak_1947	43	.	2.64577	6.93158	4.35502
chr1	167690768	167691420	C7Y9LACXX_5_7967.sorted.filtered_peak_1948	75	.	3.72000	10.30178	7.57908
chr1	167772592	167773001	C7Y9LACXX_5_7967.sorted.filtered_peak_1949	74	.	3.74834	10.12625	7.40085
chr1	167774053	167774912	C7Y9LACXX_5_7967.sorted.filtered_peak_1950	50	.	3.25141	7.67399	5.09654
chr1	167904976	167906196	C7Y9LACXX_5_7967.sorted.filtered_peak_1951	255	.	4.57279	28.84724	25.54941
chr1	168051657	168052058	C7Y9LACXX_5_7967.sorted.filtered_peak_1952	18	.	2.60417	4.13947	1.82027
chr1	168104517	168104791	C7Y9LACXX_5_7967.sorted.filtered_peak_1953	13	.	2.48357	3.55032	1.31565
chr1	168147805	168148782	C7Y9LACXX_5_7967.sorted.filtered_peak_1954	214	.	5.36091	24.67265	21.45654
chr1	168194838	168195722	C7Y9LACXX_5_7967.sorted.filtered_peak_1955	51	.	3.27930	7.72574	5.15248
chr1	168204569	168204993	C7Y9LACXX_5_7967.sorted.filtered_peak_1956	22	.	2.64187	4.64730	2.25734
chr1	168282566	168282868	C7Y9LACXX_5_7967.sorted.filtered_peak_1957	18	.	2.72750	4.15499	1.81696
chr1	168311751	168312286	C7Y9LACXX_5_7967.sorted.filtered_peak_1958	57	.	3.29205	8.35872	5.72791
chr1	168332188	168332887	C7Y9LACXX_5_7967.sorted.filtered_peak_1959	97	.	4.05635	12.55935	9.76180
chr1	168378140	168378572	C7Y9LACXX_5_7967.sorted.filtered_peak_1960	19	.	2.57374	4.27751	1.93001
chr1	168390590	168391050	C7Y9LACXX_5_7967.sorted.filtered_peak_1961	68	.	3.92946	9.57935	6.88756
chr1	168409023	168409392	C7Y9LACXX_5_7967.sorted.filtered_peak_1962	31	.	2.77096	5.57325	3.11421
chr1	168436494	168437042	C7Y9LACXX_5_7967.sorted.filtered_peak_1963	16	.	2.35647	3.89303	1.60011
chr1	168489352	168489971	C7Y9LACXX_5_7967.sorted.filtered_peak_1964	46	.	3.13809	7.22086	4.64318
chr1	168490800	168491169	C7Y9LACXX_5_7967.sorted.filtered_peak_1965	43	.	3.10922	6.95277	4.38677
chr1	168504613	168505323	C7Y9LACXX_5_7967.sorted.filtered_peak_1966	55	.	4.04340	8.19502	5.57812
chr1	169013586	169014006	C7Y9LACXX_5_7967.sorted.filtered_peak_1967	63	.	3.81991	9.02973	6.35427
chr1	169075279	169076143	C7Y9LACXX_5_7967.sorted.filtered_peak_1968	27	.	2.68409	5.17757	2.74476
chr1	169278667	169278967	C7Y9LACXX_5_7967.sorted.filtered_peak_1969	14	.	2.51238	3.65131	1.40317
chr1	169281429	169281796	C7Y9LACXX_5_7967.sorted.filtered_peak_1970	65	.	4.09934	9.19893	6.51950
chr1	169336663	169337799	C7Y9LACXX_5_7967.sorted.filtered_peak_1971	184	.	4.16470	21.46634	18.41302
chr1	169454912	169455656	C7Y9LACXX_5_7967.sorted.filtered_peak_1972	124	.	4.45725	15.37136	12.47035
chr1	169573956	169574310	C7Y9LACXX_5_7967.sorted.filtered_peak_1973	36	.	3.32128	6.20165	3.67880
chr1	169661957	169662487	C7Y9LACXX_5_7967.sorted.filtered_peak_1974	55	.	3.23866	8.17687	5.54681
chr1	169663570	169663879	C7Y9LACXX_5_7967.sorted.filtered_peak_1975	30	.	2.66431	5.48276	3.01981
chr1	169680697	169681422	C7Y9LACXX_5_7967.sorted.filtered_peak_1976	18	.	2.70594	4.16499	1.82467
chr1	169763722	169764422	C7Y9LACXX_5_7967.sorted.filtered_peak_1977	142	.	4.38112	17.21753	14.24149
chr1	169862316	169863603	C7Y9LACXX_5_7967.sorted.filtered_peak_1978	133	.	3.46233	16.22738	13.33108
chr1	170043374	170044179	C7Y9LACXX_5_7967.sorted.filtered_peak_1979	306	.	5.46844	34.14701	30.67180
chr1	170500855	170501945	C7Y9LACXX_5_7967.sorted.filtered_peak_1980	62	.	3.57475	8.87999	6.23340
chr1	170898844	170899180	C7Y9LACXX_5_7967.sorted.filtered_peak_1981	22	.	3.04020	4.67429	2.27924
chr1	171129410	171129710	C7Y9LACXX_5_7967.sorted.filtered_peak_1982	14	.	2.71032	3.73637	1.44979
chr1	171282897	171283472	C7Y9LACXX_5_7967.sorted.filtered_peak_1983	94	.	4.46990	12.23284	9.44730
chr1	171435277	171435574	C7Y9LACXX_5_7967.sorted.filtered_peak_1984	22	.	3.00803	4.59365	2.21405
chr1	171454190	171455621	C7Y9LACXX_5_7967.sorted.filtered_peak_1985	131	.	3.70879	16.09622	13.19722
chr1	171710563	171711685	C7Y9LACXX_5_7967.sorted.filtered_peak_1986	59	.	3.00843	8.56905	5.93826
chr1	171750152	171750941	C7Y9LACXX_5_7967.sorted.filtered_peak_1987	358	.	5.87506	39.46754	35.82024
chr1	171810252	171810953	C7Y9LACXX_5_7967.sorted.filtered_peak_1988	49	.	3.21328	7.50953	4.94083
chr1	172123729	172124150	C7Y9LACXX_5_7967.sorted.filtered_peak_1989	20	.	2.74154	4.44725	2.08035
chr1	172150007	172150283	C7Y9LACXX_5_7967.sorted.filtered_peak_1990	34	.	2.84317	5.92396	3.41935
chr1	172150546	172151167	C7Y9LACXX_5_7967.sorted.filtered_peak_1991	61	.	3.40354	8.76921	6.10908
chr1	172327434	172328261	C7Y9LACXX_5_7967.sorted.filtered_peak_1992	64	.	3.55105	9.12235	6.46206
chr1	172349821	172350334	C7Y9LACXX_5_7967.sorted.filtered_peak_1993	52	.	3.58711	7.88331	5.26564
chr1	172363281	172363965	C7Y9LACXX_5_7967.sorted.filtered_peak_1994	20	.	2.55277	4.40737	2.05118
chr1	172413099	172413463	C7Y9LACXX_5_7967.sorted.filtered_peak_1995	69	.	3.92680	9.69105	6.98270
chr1	172501362	172502585	C7Y9LACXX_5_7967.sorted.filtered_peak_1996	297	.	4.59344	33.22506	29.79820
chr1	172608063	172608841	C7Y9LACXX_5_7967.sorted.filtered_peak_1997	50	.	3.11321	7.68630	5.06894
chr1	172631676	172632352	C7Y9LACXX_5_7967.sorted.filtered_peak_1998	58	.	3.33179	8.47075	5.83490
chr1	172639885	172640180	C7Y9LACXX_5_7967.sorted.filtered_peak_1999	31	.	2.84479	5.58252	3.11443
chr1	172644128	172644631	C7Y9LACXX_5_7967.sorted.filtered_peak_2000	21	.	2.60834	4.50028	2.12305
[truncated: 25,986 more rows]
