# Supplementary material for: Potential impact of celiac disease genetic risk factors on T cell receptor signaling in gluten-specific CD4+ T cells
Source: Sci Rep. 2021 Apr 29;11:9252. doi: 10.1038/s41598-021-86612-5 (PMC8085175; doi:10.1038/s41598-021-86612-5)
Supplement: Supplementary file 1 — Supplementary Information. [file 41598_2021_86612_MOESM1_ESM.zip › data_supplements_manuscript/dhs_and_peakcalling/macs_peaks/C7Y9LACXX_5_7967.sorted.filtered_peaks.xls]

# This file is generated by MACS version 2.2.6
# Command line: callpeak --treatment ./output/C7Y9LACXX_5_7967.sorted.filtered.bam --name C7Y9LACXX_5_7967.sorted.filtered --outdir ./output --format BAM --gsize hs --broad --nomodel --shift -125 --extsize 250 --bdg
# ARGUMENTS LIST:
# name = C7Y9LACXX_5_7967.sorted.filtered
# format = BAM
# ChIP-seq file = ['./output/C7Y9LACXX_5_7967.sorted.filtered.bam']
# control file = None
# effective genome size = 2.70e+09
# band width = 300
# model fold = [5, 50]
# qvalue cutoff for narrow/strong regions = 5.00e-02
# qvalue cutoff for broad/weak regions = 1.00e-01
# The maximum gap between significant sites is assigned as the read length/tag size.
# The minimum length of peaks is assigned as the predicted fragment length "d".
# Larger dataset will be scaled towards smaller dataset.
# Range for calculating regional lambda is: 10000 bps
# Broad region calling is on
# Paired-End mode is off

# tag size is determined as 42 bps
# total tags in treatment: 39737021
# tags after filtering in treatment: 39737017
# maximum duplicate tags at the same position in treatment = 1
# Redundant rate in treatment: 0.00
# Sequencing ends will be shifted towards 5' by 125 bp(s)
# d = 250
chr	start	end	length	pileup	-log10(pvalue)	fold_enrichment	-log10(qvalue)	name
chr1	713843	714377	535	40.45	30.60773	8.85896	27.24896	C7Y9LACXX_5_7967.sorted.filtered_peak_1
chr1	762734	762996	263	19.95	9.46910	4.47724	6.76162	C7Y9LACXX_5_7967.sorted.filtered_peak_2
chr1	894328	894882	555	34.58	11.51282	3.62017	8.74838	C7Y9LACXX_5_7967.sorted.filtered_peak_3
chr1	902085	902466	382	18.11	4.71373	2.67932	2.31496	C7Y9LACXX_5_7967.sorted.filtered_peak_4
chr1	948468	949378	911	36.37	14.79431	4.26666	11.93721	C7Y9LACXX_5_7967.sorted.filtered_peak_5
chr1	954636	955515	880	37.41	11.72686	3.55469	8.92974	C7Y9LACXX_5_7967.sorted.filtered_peak_6
chr1	968437	968695	259	18.34	5.79402	3.09984	3.29275	C7Y9LACXX_5_7967.sorted.filtered_peak_7
chr1	975998	976370	373	21.88	5.09263	2.57615	2.68560	C7Y9LACXX_5_7967.sorted.filtered_peak_8
chr1	994521	995189	669	27.46	8.31111	3.25001	5.68024	C7Y9LACXX_5_7967.sorted.filtered_peak_9
chr1	1004423	1005163	741	31.25	10.65177	3.56503	7.95529	C7Y9LACXX_5_7967.sorted.filtered_peak_10
chr1	1014845	1015325	481	12.18	3.74017	2.67270	1.46609	C7Y9LACXX_5_7967.sorted.filtered_peak_11
chr1	1051286	1052017	732	73.71	38.03692	6.18490	34.42593	C7Y9LACXX_5_7967.sorted.filtered_peak_12
chr1	1057599	1058182	584	18.71	4.90177	2.71624	2.47926	C7Y9LACXX_5_7967.sorted.filtered_peak_13
chr1	1079524	1079773	250	17.20	5.78648	3.19177	3.28887	C7Y9LACXX_5_7967.sorted.filtered_peak_14
chr1	1092796	1093654	859	20.31	5.34320	2.75140	2.90964	C7Y9LACXX_5_7967.sorted.filtered_peak_15
chr1	1136690	1137090	401	29.10	7.86816	3.00960	5.27118	C7Y9LACXX_5_7967.sorted.filtered_peak_16
chr1	1152177	1152752	576	35.60	8.79099	2.92703	6.13698	C7Y9LACXX_5_7967.sorted.filtered_peak_17
chr1	1167148	1167793	646	68.07	27.31704	4.61344	24.04731	C7Y9LACXX_5_7967.sorted.filtered_peak_18
chr1	1186176	1186650	475	16.65	6.01556	3.30323	3.53053	C7Y9LACXX_5_7967.sorted.filtered_peak_19
chr1	1195343	1195912	570	14.40	4.08550	2.66832	1.76029	C7Y9LACXX_5_7967.sorted.filtered_peak_20
chr1	1209103	1209580	478	32.99	12.17290	3.92914	9.38052	C7Y9LACXX_5_7967.sorted.filtered_peak_21
chr1	1243233	1244200	968	62.27	18.52529	3.58353	15.51004	C7Y9LACXX_5_7967.sorted.filtered_peak_22
chr1	1259803	1260565	763	48.87	18.20315	4.21836	15.19616	C7Y9LACXX_5_7967.sorted.filtered_peak_23
chr1	1284490	1285331	842	30.90	8.81594	3.16325	6.16053	C7Y9LACXX_5_7967.sorted.filtered_peak_24
chr1	1310461	1311074	614	62.52	22.04302	4.13201	18.91606	C7Y9LACXX_5_7967.sorted.filtered_peak_25
chr1	1334478	1335360	883	57.34	26.02897	5.08778	22.78731	C7Y9LACXX_5_7967.sorted.filtered_peak_26
chr1	1342230	1343096	867	31.94	13.74199	4.35218	10.93341	C7Y9LACXX_5_7967.sorted.filtered_peak_27
chr1	1406559	1407260	702	25.38	14.45145	5.57142	11.59044	C7Y9LACXX_5_7967.sorted.filtered_peak_28
chr1	1446851	1447646	796	39.88	23.62711	6.42701	20.48137	C7Y9LACXX_5_7967.sorted.filtered_peak_29
chr1	1509850	1510737	888	47.91	19.22650	4.49584	16.18729	C7Y9LACXX_5_7967.sorted.filtered_peak_30
chr1	1550447	1551487	1041	65.81	27.24561	4.67420	23.98243	C7Y9LACXX_5_7967.sorted.filtered_peak_31
chr1	1565121	1566192	1072	35.16	10.44508	3.27063	7.73607	C7Y9LACXX_5_7967.sorted.filtered_peak_32
chr1	1590263	1590789	527	49.57	37.04858	9.58690	33.47071	C7Y9LACXX_5_7967.sorted.filtered_peak_33
chr1	1609314	1609921	608	16.63	6.32459	3.47854	3.79189	C7Y9LACXX_5_7967.sorted.filtered_peak_34
chr1	1610224	1610473	250	12.98	3.71075	2.59641	1.44790	C7Y9LACXX_5_7967.sorted.filtered_peak_35
chr1	1648623	1648963	341	13.89	5.09012	3.18155	2.65361	C7Y9LACXX_5_7967.sorted.filtered_peak_36
chr1	1650524	1650820	297	13.66	4.96105	3.12958	2.54809	C7Y9LACXX_5_7967.sorted.filtered_peak_37
chr1	1655601	1656077	477	48.89	35.89154	9.28538	32.34231	C7Y9LACXX_5_7967.sorted.filtered_peak_38
chr1	1677716	1678018	303	21.55	10.83760	4.81915	8.08215	C7Y9LACXX_5_7967.sorted.filtered_peak_39
chr1	1709764	1710439	676	38.50	8.34830	2.71955	5.70432	C7Y9LACXX_5_7967.sorted.filtered_peak_40
chr1	1711403	1712297	895	34.24	6.49804	2.44977	3.98322	C7Y9LACXX_5_7967.sorted.filtered_peak_41
chr1	1822349	1823284	936	52.07	17.18716	3.80626	14.20902	C7Y9LACXX_5_7967.sorted.filtered_peak_42
chr1	1840156	1840891	736	53.39	24.02402	5.02913	20.85471	C7Y9LACXX_5_7967.sorted.filtered_peak_43
chr1	1850587	1851288	702	77.27	37.56042	5.57909	33.97767	C7Y9LACXX_5_7967.sorted.filtered_peak_44
chr1	1981399	1981995	597	24.33	8.62388	3.58823	5.98641	C7Y9LACXX_5_7967.sorted.filtered_peak_45
chr1	2064489	2065351	863	46.53	19.38757	4.53255	16.37626	C7Y9LACXX_5_7967.sorted.filtered_peak_46
chr1	2080215	2080562	348	17.75	5.53283	3.02715	3.06260	C7Y9LACXX_5_7967.sorted.filtered_peak_47
chr1	2120787	2121306	520	33.86	12.58501	4.01031	9.76723	C7Y9LACXX_5_7967.sorted.filtered_peak_48
chr1	2126155	2126904	750	44.58	12.37714	3.29500	9.55866	C7Y9LACXX_5_7967.sorted.filtered_peak_49
chr1	2130554	2131062	509	39.28	9.87949	2.97084	7.20141	C7Y9LACXX_5_7967.sorted.filtered_peak_50
chr1	2135998	2137148	1151	40.55	11.48704	3.24671	8.72592	C7Y9LACXX_5_7967.sorted.filtered_peak_51
chr1	2158906	2159545	640	68.07	21.96275	3.79135	18.85408	C7Y9LACXX_5_7967.sorted.filtered_peak_52
chr1	2163463	2163737	275	36.48	3.76509	1.83669	1.48186	C7Y9LACXX_5_7967.sorted.filtered_peak_53
chr1	2165807	2166193	387	38.34	7.60086	2.56894	5.00429	C7Y9LACXX_5_7967.sorted.filtered_peak_54
chr1	2186812	2187771	960	24.32	8.15963	3.46915	5.51761	C7Y9LACXX_5_7967.sorted.filtered_peak_55
chr1	2222052	2222771	720	31.13	11.10934	3.71673	8.37590	C7Y9LACXX_5_7967.sorted.filtered_peak_56
chr1	2231785	2232927	1143	40.32	12.90028	3.61705	10.06907	C7Y9LACXX_5_7967.sorted.filtered_peak_57
chr1	2322817	2323573	757	65.17	29.37517	5.05918	26.04897	C7Y9LACXX_5_7967.sorted.filtered_peak_58
chr1	2343731	2344575	845	54.16	17.69229	3.68072	14.73854	C7Y9LACXX_5_7967.sorted.filtered_peak_59
chr1	2457403	2458258	856	61.25	22.25702	4.27215	19.12091	C7Y9LACXX_5_7967.sorted.filtered_peak_60
chr1	2477464	2478602	1139	49.28	9.99650	2.68146	7.27726	C7Y9LACXX_5_7967.sorted.filtered_peak_61
chr1	2479306	2480455	1150	41.08	7.28800	2.41527	4.71819	C7Y9LACXX_5_7967.sorted.filtered_peak_62
chr1	2487023	2488229	1207	28.05	7.16734	2.89464	4.59118	C7Y9LACXX_5_7967.sorted.filtered_peak_63
chr1	2509695	2510193	499	26.87	10.66348	4.04933	7.92338	C7Y9LACXX_5_7967.sorted.filtered_peak_64
chr1	2516939	2518485	1547	61.96	23.59309	4.04771	20.50323	C7Y9LACXX_5_7967.sorted.filtered_peak_65
chr1	2574063	2574903	841	37.82	14.28433	4.06986	11.42801	C7Y9LACXX_5_7967.sorted.filtered_peak_66
chr1	3407822	3408182	361	18.40	6.36705	3.29624	3.85030	C7Y9LACXX_5_7967.sorted.filtered_peak_67
chr1	3418507	3418782	276	25.21	10.01676	4.06097	7.28332	C7Y9LACXX_5_7967.sorted.filtered_peak_68
chr1	3540855	3541916	1062	50.54	23.24564	4.76262	20.16816	C7Y9LACXX_5_7967.sorted.filtered_peak_69
chr1	3566311	3566903	593	20.44	6.99153	3.32460	4.45220	C7Y9LACXX_5_7967.sorted.filtered_peak_70
chr1	3663673	3664152	480	22.64	7.97316	3.51535	5.36214	C7Y9LACXX_5_7967.sorted.filtered_peak_71
chr1	3688946	3689357	412	26.85	7.44278	3.03281	4.85525	C7Y9LACXX_5_7967.sorted.filtered_peak_72
chr1	3704142	3704529	388	14.81	4.14701	2.66630	1.81609	C7Y9LACXX_5_7967.sorted.filtered_peak_73
chr1	3712710	3713507	798	29.06	12.99745	4.50515	10.19209	C7Y9LACXX_5_7967.sorted.filtered_peak_74
chr1	3773486	3774409	924	53.94	24.87175	4.99022	21.68759	C7Y9LACXX_5_7967.sorted.filtered_peak_75
chr1	3807582	3807880	299	17.10	4.86343	2.80444	2.45631	C7Y9LACXX_5_7967.sorted.filtered_peak_76
chr1	3816526	3818100	1575	73.41	25.56902	4.06444	22.34126	C7Y9LACXX_5_7967.sorted.filtered_peak_77
chr1	5449044	5449503	460	18.83	6.31740	3.26367	3.77960	C7Y9LACXX_5_7967.sorted.filtered_peak_78
chr1	5574592	5574841	250	12.60	3.55171	2.54772	1.31651	C7Y9LACXX_5_7967.sorted.filtered_peak_79
chr1	5727250	5727738	489	20.86	5.42829	2.74695	2.98805	C7Y9LACXX_5_7967.sorted.filtered_peak_80
chr1	5732291	5732717	427	18.57	4.28524	2.48856	1.93821	C7Y9LACXX_5_7967.sorted.filtered_peak_81
chr1	5828622	5828969	348	11.15	3.38833	2.57294	1.18455	C7Y9LACXX_5_7967.sorted.filtered_peak_82
chr1	6051993	6052879	887	61.63	23.38397	4.20398	20.25162	C7Y9LACXX_5_7967.sorted.filtered_peak_83
chr1	6086107	6086717	611	37.05	11.70955	3.48629	8.95248	C7Y9LACXX_5_7967.sorted.filtered_peak_84
chr1	6088217	6088703	487	22.28	3.68007	2.12735	1.41588	C7Y9LACXX_5_7967.sorted.filtered_peak_85
chr1	6259045	6260177	1133	45.24	21.84958	4.93666	18.82814	C7Y9LACXX_5_7967.sorted.filtered_peak_86
chr1	6265264	6265538	275	24.02	6.93884	3.07443	4.37538	C7Y9LACXX_5_7967.sorted.filtered_peak_87
chr1	6266009	6266481	473	20.18	4.95622	2.64997	2.52579	C7Y9LACXX_5_7967.sorted.filtered_peak_88
chr1	6295518	6296350	833	39.38	14.01295	3.74881	11.20457	C7Y9LACXX_5_7967.sorted.filtered_peak_89
chr1	6306784	6307109	326	21.28	5.67416	2.83360	3.19010	C7Y9LACXX_5_7967.sorted.filtered_peak_90
chr1	6320011	6320767	757	22.80	7.61911	3.34284	5.04311	C7Y9LACXX_5_7967.sorted.filtered_peak_91
chr1	6354206	6354594	389	14.79	3.74454	2.49241	1.47050	C7Y9LACXX_5_7967.sorted.filtered_peak_92
chr1	6403531	6403806	276	18.31	5.76808	3.08059	3.28021	C7Y9LACXX_5_7967.sorted.filtered_peak_93
chr1	6408437	6409011	575	22.70	7.13562	3.25717	4.54565	C7Y9LACXX_5_7967.sorted.filtered_peak_94
chr1	6425169	6425432	264	12.56	4.11522	2.82362	1.80021	C7Y9LACXX_5_7967.sorted.filtered_peak_95
chr1	6453221	6454272	1052	42.43	18.13190	4.62478	15.16314	C7Y9LACXX_5_7967.sorted.filtered_peak_96
chr1	6520000	6520934	935	27.11	8.96021	3.38594	6.33920	C7Y9LACXX_5_7967.sorted.filtered_peak_97
chr1	6535593	6535900	308	15.46	4.69774	2.86404	2.30288	C7Y9LACXX_5_7967.sorted.filtered_peak_98
chr1	6550553	6550859	307	17.41	3.91067	2.41060	1.61177	C7Y9LACXX_5_7967.sorted.filtered_peak_99
chr1	6606114	6606382	269	11.89	3.85382	2.75407	1.54935	C7Y9LACXX_5_7967.sorted.filtered_peak_100
chr1	6614217	6614874	658	28.08	12.35312	4.45089	9.56115	C7Y9LACXX_5_7967.sorted.filtered_peak_101
chr1	6639392	6640539	1148	33.28	12.78666	3.88850	10.03376	C7Y9LACXX_5_7967.sorted.filtered_peak_102
chr1	6661133	6661506	374	36.62	6.99570	2.49952	4.43108	C7Y9LACXX_5_7967.sorted.filtered_peak_103
chr1	6662570	6663797	1228	39.91	9.13524	2.83654	6.44999	C7Y9LACXX_5_7967.sorted.filtered_peak_104
chr1	6672896	6673941	1046	54.10	22.08932	4.33557	19.01969	C7Y9LACXX_5_7967.sorted.filtered_peak_105
chr1	6685043	6685822	780	24.95	7.55417	3.13326	4.99797	C7Y9LACXX_5_7967.sorted.filtered_peak_106
chr1	6761541	6762189	649	29.90	12.47934	4.23896	9.70006	C7Y9LACXX_5_7967.sorted.filtered_peak_107
chr1	6844488	6845649	1162	97.29	40.70576	5.00497	37.00785	C7Y9LACXX_5_7967.sorted.filtered_peak_108
chr1	7023373	7023733	361	16.85	4.12344	2.51917	1.80507	C7Y9LACXX_5_7967.sorted.filtered_peak_109
chr1	7609598	7609847	250	12.32	3.82355	2.70297	1.53793	C7Y9LACXX_5_7967.sorted.filtered_peak_110
chr1	7707316	7707661	346	14.85	4.50806	2.82944	2.12124	C7Y9LACXX_5_7967.sorted.filtered_peak_111
chr1	7764494	7764858	365	24.21	8.28772	3.50443	5.65106	C7Y9LACXX_5_7967.sorted.filtered_peak_112
chr1	7830900	7831735	836	25.15	9.32480	3.75393	6.65232	C7Y9LACXX_5_7967.sorted.filtered_peak_113
chr1	7843810	7844492	683	47.89	22.90170	5.39671	19.75386	C7Y9LACXX_5_7967.sorted.filtered_peak_114
chr1	7990768	7991299	532	19.18	6.75685	3.38345	4.21485	C7Y9LACXX_5_7967.sorted.filtered_peak_115
chr1	8000864	8001127	264	15.75	4.39578	2.70564	2.03022	C7Y9LACXX_5_7967.sorted.filtered_peak_116
chr1	8008808	8009515	708	27.64	10.10623	3.70619	7.42272	C7Y9LACXX_5_7967.sorted.filtered_peak_117
chr1	8013856	8014566	711	32.96	13.15594	4.23491	10.32009	C7Y9LACXX_5_7967.sorted.filtered_peak_118
chr1	8021178	8022379	1202	57.94	24.38120	4.44509	21.22205	C7Y9LACXX_5_7967.sorted.filtered_peak_119
chr1	8086099	8086602	504	26.44	7.77785	3.15153	5.17778	C7Y9LACXX_5_7967.sorted.filtered_peak_120
chr1	8157450	8157939	490	15.21	4.62438	2.84901	2.23162	C7Y9LACXX_5_7967.sorted.filtered_peak_121
chr1	8212676	8213493	818	30.78	12.63907	4.27093	9.81984	C7Y9LACXX_5_7967.sorted.filtered_peak_122
chr1	8229509	8230411	903	20.19	7.34440	3.51661	4.76183	C7Y9LACXX_5_7967.sorted.filtered_peak_123
chr1	8242203	8242915	713	36.98	18.97158	5.51248	15.94997	C7Y9LACXX_5_7967.sorted.filtered_peak_124
chr1	8377958	8378323	366	18.35	6.15913	3.22300	3.64737	C7Y9LACXX_5_7967.sorted.filtered_peak_125
chr1	8456981	8457864	884	16.31	5.01626	2.90531	2.62302	C7Y9LACXX_5_7967.sorted.filtered_peak_126
chr1	8469366	8469746	381	13.07	3.86679	2.66661	1.57499	C7Y9LACXX_5_7967.sorted.filtered_peak_127
chr1	8487654	8487930	277	22.80	4.97527	2.51504	2.55331	C7Y9LACXX_5_7967.sorted.filtered_peak_128
chr1	8490560	8490843	284	17.82	4.67432	2.68622	2.27611	C7Y9LACXX_5_7967.sorted.filtered_peak_129
chr1	8570245	8570796	552	13.98	4.65300	2.96129	2.26078	C7Y9LACXX_5_7967.sorted.filtered_peak_130
chr1	8585401	8586279	879	27.63	9.16392	3.36923	6.55035	C7Y9LACXX_5_7967.sorted.filtered_peak_131
chr1	8593223	8593506	284	15.40	5.75139	3.34646	3.26138	C7Y9LACXX_5_7967.sorted.filtered_peak_132
chr1	8599730	8600010	281	14.60	4.10944	2.66236	1.79169	C7Y9LACXX_5_7967.sorted.filtered_peak_133
chr1	8620928	8621501	574	14.91	4.89749	2.97754	2.50321	C7Y9LACXX_5_7967.sorted.filtered_peak_134
chr1	8662647	8663082	436	13.25	3.37318	2.41955	1.17701	C7Y9LACXX_5_7967.sorted.filtered_peak_135
chr1	8712516	8712799	284	13.44	4.79612	3.08485	2.38580	C7Y9LACXX_5_7967.sorted.filtered_peak_136
chr1	8761141	8761959	819	39.04	15.39285	4.22731	12.49921	C7Y9LACXX_5_7967.sorted.filtered_peak_137
chr1	8772795	8773203	409	20.68	9.48350	4.32098	6.79985	C7Y9LACXX_5_7967.sorted.filtered_peak_138
chr1	8877155	8878313	1159	35.03	12.02582	3.51089	9.31701	C7Y9LACXX_5_7967.sorted.filtered_peak_139
chr1	8918255	8918578	324	16.51	4.65484	2.76756	2.25897	C7Y9LACXX_5_7967.sorted.filtered_peak_140
chr1	8938101	8939599	1499	55.35	18.29062	3.65058	15.33110	C7Y9LACXX_5_7967.sorted.filtered_peak_141
chr1	8963982	8964308	327	14.02	5.17741	3.20885	2.73591	C7Y9LACXX_5_7967.sorted.filtered_peak_142
chr1	8978279	8978528	250	13.35	4.39637	2.90159	2.02674	C7Y9LACXX_5_7967.sorted.filtered_peak_143
chr1	9031097	9031407	311	18.81	7.85565	3.89205	5.24153	C7Y9LACXX_5_7967.sorted.filtered_peak_144
chr1	9065131	9065555	425	14.72	4.13010	2.66544	1.80103	C7Y9LACXX_5_7967.sorted.filtered_peak_145
chr1	9138251	9138501	251	16.47	4.79441	2.82685	2.38183	C7Y9LACXX_5_7967.sorted.filtered_peak_146
chr1	9182060	9182548	489	13.73	3.77425	2.57295	1.48861	C7Y9LACXX_5_7967.sorted.filtered_peak_147
chr1	9188813	9189892	1080	24.58	8.18589	3.44916	5.54836	C7Y9LACXX_5_7967.sorted.filtered_peak_148
chr1	9203231	9203480	250	14.25	4.75179	2.99215	2.34161	C7Y9LACXX_5_7967.sorted.filtered_peak_149
chr1	9241431	9241803	373	19.77	6.66170	3.29799	4.11490	C7Y9LACXX_5_7967.sorted.filtered_peak_150
chr1	9256504	9256877	374	20.50	7.08289	3.39710	4.50843	C7Y9LACXX_5_7967.sorted.filtered_peak_151
chr1	9294273	9295238	966	38.67	13.81004	3.89047	10.97320	C7Y9LACXX_5_7967.sorted.filtered_peak_152
chr1	9335619	9335907	289	13.10	3.72222	2.59507	1.45127	C7Y9LACXX_5_7967.sorted.filtered_peak_153
chr1	9352720	9353075	356	23.48	5.87692	2.77540	3.37186	C7Y9LACXX_5_7967.sorted.filtered_peak_154
chr1	9473137	9473690	554	16.16	3.73882	2.40432	1.47924	C7Y9LACXX_5_7967.sorted.filtered_peak_155
chr1	9486367	9486767	401	39.15	10.47300	3.14017	7.73863	C7Y9LACXX_5_7967.sorted.filtered_peak_156
chr1	9488737	9489404	668	65.13	29.65219	5.29532	26.30514	C7Y9LACXX_5_7967.sorted.filtered_peak_157
chr1	9551112	9551361	250	15.72	5.59270	3.25144	3.10507	C7Y9LACXX_5_7967.sorted.filtered_peak_158
chr1	9555182	9555500	319	12.83	3.95921	2.73023	1.64312	C7Y9LACXX_5_7967.sorted.filtered_peak_159
chr1	9598977	9599643	667	42.36	21.11230	5.11800	18.09052	C7Y9LACXX_5_7967.sorted.filtered_peak_160
chr1	9599877	9600198	322	17.21	3.25963	2.16923	1.08420	C7Y9LACXX_5_7967.sorted.filtered_peak_161
chr1	9648445	9649079	635	44.96	17.27358	4.19909	14.32495	C7Y9LACXX_5_7967.sorted.filtered_peak_162
chr1	9675648	9675977	330	18.18	6.70720	3.47738	4.15474	C7Y9LACXX_5_7967.sorted.filtered_peak_163
chr1	9687030	9687684	655	35.50	9.64957	3.13613	6.94624	C7Y9LACXX_5_7967.sorted.filtered_peak_164
chr1	9689238	9690097	860	34.40	9.49463	3.07060	6.84451	C7Y9LACXX_5_7967.sorted.filtered_peak_165
chr1	9712158	9712971	814	33.90	6.99305	2.58851	4.42655	C7Y9LACXX_5_7967.sorted.filtered_peak_166
chr1	9749111	9749677	567	19.96	5.59763	2.89054	3.11897	C7Y9LACXX_5_7967.sorted.filtered_peak_167
chr1	9777450	9778236	787	31.65	9.28102	3.24368	6.60521	C7Y9LACXX_5_7967.sorted.filtered_peak_168
chr1	9860058	9860575	518	23.14	9.55844	3.96920	6.89798	C7Y9LACXX_5_7967.sorted.filtered_peak_169
chr1	9883692	9884890	1199	29.05	7.58636	2.93971	5.00169	C7Y9LACXX_5_7967.sorted.filtered_peak_170
chr1	9927553	9927817	265	17.98	7.14296	3.71563	4.54758	C7Y9LACXX_5_7967.sorted.filtered_peak_171
chr1	9934886	9935349	464	14.67	4.24981	2.72241	1.90475	C7Y9LACXX_5_7967.sorted.filtered_peak_172
chr1	9970127	9971199	1073	81.74	39.81012	5.65286	36.14108	C7Y9LACXX_5_7967.sorted.filtered_peak_173
chr1	10002598	10002899	302	15.69	3.77847	2.45272	1.48718	C7Y9LACXX_5_7967.sorted.filtered_peak_174
chr1	10003094	10003828	735	26.46	10.36985	4.01128	7.63591	C7Y9LACXX_5_7967.sorted.filtered_peak_175
chr1	10010480	10010827	348	15.01	5.85125	3.42235	3.36114	C7Y9LACXX_5_7967.sorted.filtered_peak_176
chr1	10092531	10093739	1209	58.56	29.60850	5.50777	26.29127	C7Y9LACXX_5_7967.sorted.filtered_peak_177
chr1	10134435	10134813	379	19.21	8.09660	3.95624	5.46461	C7Y9LACXX_5_7967.sorted.filtered_peak_178
chr1	10270010	10270735	726	41.00	18.94562	5.00715	15.93031	C7Y9LACXX_5_7967.sorted.filtered_peak_179
chr1	10276202	10276542	341	13.97	3.74515	2.54258	1.48080	C7Y9LACXX_5_7967.sorted.filtered_peak_180
chr1	10367951	10368451	501	17.48	5.73707	3.12290	3.26138	C7Y9LACXX_5_7967.sorted.filtered_peak_181
chr1	10458560	10459667	1108	39.70	17.02916	4.60749	14.07045	C7Y9LACXX_5_7967.sorted.filtered_peak_182
chr1	10490111	10491080	970	48.68	22.64184	5.09426	19.52889	C7Y9LACXX_5_7967.sorted.filtered_peak_183
chr1	10532251	10532921	671	32.06	9.77158	3.32120	7.08543	C7Y9LACXX_5_7967.sorted.filtered_peak_184
chr1	10534834	10535461	628	31.24	9.14759	3.23739	6.47993	C7Y9LACXX_5_7967.sorted.filtered_peak_185
chr1	10554874	10555530	657	23.79	8.03953	3.44892	5.41710	C7Y9LACXX_5_7967.sorted.filtered_peak_186
chr1	10570926	10571902	977	24.88	7.54911	3.16994	4.97075	C7Y9LACXX_5_7967.sorted.filtered_peak_187
chr1	10585184	10585673	490	18.72	6.89278	3.51502	4.31806	C7Y9LACXX_5_7967.sorted.filtered_peak_188
chr1	10754573	10755375	803	28.96	7.86225	3.02217	5.25842	C7Y9LACXX_5_7967.sorted.filtered_peak_189
chr1	10927248	10927524	277	14.41	4.55815	2.88449	2.17880	C7Y9LACXX_5_7967.sorted.filtered_peak_190
chr1	10978005	10978481	477	14.72	5.02541	3.07070	2.59609	C7Y9LACXX_5_7967.sorted.filtered_peak_191
chr1	11071965	11073234	1270	42.73	18.85988	4.61838	15.87879	C7Y9LACXX_5_7967.sorted.filtered_peak_192
chr1	11097648	11098071	424	19.27	9.06374	4.33031	6.40026	C7Y9LACXX_5_7967.sorted.filtered_peak_193
chr1	11119610	11120511	902	37.90	12.82965	3.57148	10.07538	C7Y9LACXX_5_7967.sorted.filtered_peak_194
chr1	11123035	11123304	270	28.40	6.79036	2.78208	4.22951	C7Y9LACXX_5_7967.sorted.filtered_peak_195
chr1	11159347	11160234	888	33.95	14.50918	4.54903	11.62798	C7Y9LACXX_5_7967.sorted.filtered_peak_196
chr1	11322334	11323074	741	59.26	34.36834	6.75737	30.87626	C7Y9LACXX_5_7967.sorted.filtered_peak_197
chr1	11332633	11333677	1045	39.66	16.48066	4.32613	13.59096	C7Y9LACXX_5_7967.sorted.filtered_peak_198
chr1	11380145	11380487	343	13.24	3.63398	2.54431	1.36645	C7Y9LACXX_5_7967.sorted.filtered_peak_199
chr1	11395356	11395807	452	12.41	3.55595	2.56398	1.31063	C7Y9LACXX_5_7967.sorted.filtered_peak_200
chr1	11444122	11444409	288	13.35	4.02263	2.71497	1.71643	C7Y9LACXX_5_7967.sorted.filtered_peak_201
chr1	11724040	11724914	875	18.64	6.02946	3.15661	3.52085	C7Y9LACXX_5_7967.sorted.filtered_peak_202
chr1	11740885	11741864	980	34.24	13.46989	4.22005	10.61695	C7Y9LACXX_5_7967.sorted.filtered_peak_203
chr1	11752989	11753326	338	15.16	5.12038	3.06431	2.69627	C7Y9LACXX_5_7967.sorted.filtered_peak_204
chr1	11779382	11780219	838	16.82	5.46333	3.06909	3.00555	C7Y9LACXX_5_7967.sorted.filtered_peak_205
chr1	11790405	11790799	395	15.64	5.25731	3.08946	2.81254	C7Y9LACXX_5_7967.sorted.filtered_peak_206
chr1	11795972	11796226	255	22.52	5.84484	2.81312	3.34788	C7Y9LACXX_5_7967.sorted.filtered_peak_207
chr1	11796759	11797026	268	21.04	5.02680	2.62289	2.59611	C7Y9LACXX_5_7967.sorted.filtered_peak_208
chr1	11865637	11866664	1028	60.91	22.07400	4.11293	18.96168	C7Y9LACXX_5_7967.sorted.filtered_peak_209
chr1	11967779	11969231	1453	51.99	15.13904	3.51741	12.20752	C7Y9LACXX_5_7967.sorted.filtered_peak_210
chr1	11986314	11986756	443	41.45	24.09339	6.55688	20.90419	C7Y9LACXX_5_7967.sorted.filtered_peak_211
chr1	11994420	11995031	612	28.51	11.96813	4.32929	9.16780	C7Y9LACXX_5_7967.sorted.filtered_peak_212
chr1	12039881	12040983	1103	47.91	19.57397	4.25127	16.60204	C7Y9LACXX_5_7967.sorted.filtered_peak_213
chr1	12079168	12079792	625	57.44	29.93697	5.92421	26.59879	C7Y9LACXX_5_7967.sorted.filtered_peak_214
chr1	12107338	12107969	632	28.73	9.67917	3.59345	6.96886	C7Y9LACXX_5_7967.sorted.filtered_peak_215
chr1	12112153	12112428	276	25.37	6.22550	2.76518	3.70865	C7Y9LACXX_5_7967.sorted.filtered_peak_216
chr1	12147657	12148425	769	25.88	8.72300	3.39073	6.12300	C7Y9LACXX_5_7967.sorted.filtered_peak_217
chr1	12148743	12149122	380	18.71	4.48446	2.54612	2.12641	C7Y9LACXX_5_7967.sorted.filtered_peak_218
chr1	12184924	12185332	409	16.35	5.08241	2.94349	2.66761	C7Y9LACXX_5_7967.sorted.filtered_peak_219
chr1	12193003	12193531	529	15.56	4.74881	2.87165	2.35509	C7Y9LACXX_5_7967.sorted.filtered_peak_220
chr1	12210299	12211136	838	26.90	7.98907	3.19808	5.36721	C7Y9LACXX_5_7967.sorted.filtered_peak_221
chr1	12221861	12222447	587	29.38	7.25357	2.85890	4.66381	C7Y9LACXX_5_7967.sorted.filtered_peak_222
chr1	12233726	12234189	464	49.07	16.78141	3.91668	13.82403	C7Y9LACXX_5_7967.sorted.filtered_peak_223
chr1	12237979	12238469	491	25.18	5.00136	2.42081	2.57194	C7Y9LACXX_5_7967.sorted.filtered_peak_224
chr1	12268945	12269248	304	17.17	5.48044	3.05308	3.02150	C7Y9LACXX_5_7967.sorted.filtered_peak_225
chr1	12289834	12290584	751	17.20	5.99903	3.25097	3.50784	C7Y9LACXX_5_7967.sorted.filtered_peak_226
chr1	12405235	12405592	358	16.10	4.84117	2.86849	2.43359	C7Y9LACXX_5_7967.sorted.filtered_peak_227
chr1	12445002	12445389	388	13.84	5.02692	3.15421	2.60135	C7Y9LACXX_5_7967.sorted.filtered_peak_228
chr1	12494243	12494599	357	22.24	5.20423	2.61177	2.76680	C7Y9LACXX_5_7967.sorted.filtered_peak_229
chr1	12495728	12496100	373	22.43	5.37185	2.64453	2.92954	C7Y9LACXX_5_7967.sorted.filtered_peak_230
chr1	12498551	12498962	412	23.60	6.41802	2.90889	3.90947	C7Y9LACXX_5_7967.sorted.filtered_peak_231
chr1	12509442	12509998	557	30.85	12.38232	4.13967	9.60331	C7Y9LACXX_5_7967.sorted.filtered_peak_232
chr1	12532964	12533580	617	20.95	5.75180	2.87991	3.26431	C7Y9LACXX_5_7967.sorted.filtered_peak_233
chr1	12570593	12571159	567	21.23	7.25608	3.41520	4.66416	C7Y9LACXX_5_7967.sorted.filtered_peak_234
chr1	12664173	12664734	562	28.12	10.46474	3.86809	7.73388	C7Y9LACXX_5_7967.sorted.filtered_peak_235
chr1	12677787	12679406	1620	29.42	5.42602	2.37674	2.96605	C7Y9LACXX_5_7967.sorted.filtered_peak_236
chr1	13992151	13992512	362	12.44	3.94162	2.75145	1.64136	C7Y9LACXX_5_7967.sorted.filtered_peak_237
chr1	14026640	14027743	1104	22.06	4.98417	2.54895	2.56427	C7Y9LACXX_5_7967.sorted.filtered_peak_238
chr1	14029095	14029574	480	21.45	4.44288	2.39786	2.08158	C7Y9LACXX_5_7967.sorted.filtered_peak_239
chr1	14057172	14057797	626	34.65	12.42192	3.90177	9.60532	C7Y9LACXX_5_7967.sorted.filtered_peak_240
chr1	14059556	14059860	305	20.37	4.31982	2.40848	1.97393	C7Y9LACXX_5_7967.sorted.filtered_peak_241
chr1	14075517	14076425	909	37.73	14.49242	3.95114	11.67337	C7Y9LACXX_5_7967.sorted.filtered_peak_242
chr1	14522548	14522797	250	12.57	4.25671	2.90040	1.89913	C7Y9LACXX_5_7967.sorted.filtered_peak_243
chr1	15250474	15250723	250	13.70	4.33248	2.84102	1.96865	C7Y9LACXX_5_7967.sorted.filtered_peak_244
chr1	15308446	15308695	250	11.57	3.56312	2.63105	1.32636	C7Y9LACXX_5_7967.sorted.filtered_peak_245
chr1	15545009	15545335	327	15.18	4.64032	2.84635	2.25714	C7Y9LACXX_5_7967.sorted.filtered_peak_246
chr1	15575530	15575883	354	24.99	8.70270	3.57164	6.04859	C7Y9LACXX_5_7967.sorted.filtered_peak_247
chr1	15623579	15624008	430	11.79	3.77206	2.71766	1.49712	C7Y9LACXX_5_7967.sorted.filtered_peak_248
chr1	15650162	15650453	292	14.22	4.60365	2.91546	2.22629	C7Y9LACXX_5_7967.sorted.filtered_peak_249
chr1	15672436	15672765	330	22.43	7.59561	3.41212	4.99672	C7Y9LACXX_5_7967.sorted.filtered_peak_250
chr1	15735917	15736557	641	32.72	7.02201	2.64105	4.45586	C7Y9LACXX_5_7967.sorted.filtered_peak_251
chr1	15738342	15739000	659	29.71	5.00258	2.24820	2.59468	C7Y9LACXX_5_7967.sorted.filtered_peak_252
chr1	15744111	15744392	282	23.81	6.51513	2.95681	3.97200	C7Y9LACXX_5_7967.sorted.filtered_peak_253
chr1	15757528	15757803	276	14.35	4.07632	2.66775	1.75387	C7Y9LACXX_5_7967.sorted.filtered_peak_254
chr1	15850602	15851950	1349	93.64	28.60556	3.66085	25.31168	C7Y9LACXX_5_7967.sorted.filtered_peak_255
chr1	15852899	15853512	614	86.25	23.36069	3.36128	20.21683	C7Y9LACXX_5_7967.sorted.filtered_peak_256
chr1	15905303	15906126	824	15.65	5.65534	3.23618	3.19618	C7Y9LACXX_5_7967.sorted.filtered_peak_257
chr1	15911088	15911737	650	13.72	4.81022	3.06045	2.40888	C7Y9LACXX_5_7967.sorted.filtered_peak_258
chr1	15929805	15930515	711	28.36	15.06917	5.24003	12.21707	C7Y9LACXX_5_7967.sorted.filtered_peak_259
chr1	15943352	15944414	1063	46.40	19.13330	4.46017	16.12110	C7Y9LACXX_5_7967.sorted.filtered_peak_260
chr1	16011130	16011687	558	14.36	4.24956	2.74695	1.89832	C7Y9LACXX_5_7967.sorted.filtered_peak_261
chr1	16023433	16023986	554	12.70	4.36764	2.92877	2.01358	C7Y9LACXX_5_7967.sorted.filtered_peak_262
chr1	16142067	16142484	418	12.97	4.51046	2.98634	2.12957	C7Y9LACXX_5_7967.sorted.filtered_peak_263
chr1	16160857	16162909	2053	68.22	17.23616	3.10120	14.27430	C7Y9LACXX_5_7967.sorted.filtered_peak_264
chr1	16173706	16174738	1033	58.67	22.78629	4.19744	19.68865	C7Y9LACXX_5_7967.sorted.filtered_peak_265
chr1	16174951	16175355	405	30.21	4.74048	2.18115	2.34626	C7Y9LACXX_5_7967.sorted.filtered_peak_266
chr1	16276016	16276524	509	30.51	9.52599	3.40960	6.82603	C7Y9LACXX_5_7967.sorted.filtered_peak_267
chr1	16301830	16302814	985	31.69	13.61193	4.19698	10.85258	C7Y9LACXX_5_7967.sorted.filtered_peak_268
chr1	16382654	16382903	250	11.18	3.44841	2.60251	1.20640	C7Y9LACXX_5_7967.sorted.filtered_peak_269
chr1	16405426	16405785	360	16.66	5.27105	3.00223	2.83331	C7Y9LACXX_5_7967.sorted.filtered_peak_270
chr1	16494171	16494438	268	13.34	3.46390	2.45631	1.24824	C7Y9LACXX_5_7967.sorted.filtered_peak_271
chr1	16514274	16514585	312	13.98	5.15583	3.19778	2.72490	C7Y9LACXX_5_7967.sorted.filtered_peak_272
chr1	16532712	16533753	1042	46.69	15.16596	3.72631	12.26809	C7Y9LACXX_5_7967.sorted.filtered_peak_273
chr1	16543653	16544318	666	34.22	12.30176	3.77130	9.53941	C7Y9LACXX_5_7967.sorted.filtered_peak_274
chr1	16563285	16564054	770	30.71	11.27961	3.77765	8.55678	C7Y9LACXX_5_7967.sorted.filtered_peak_275
chr1	16570893	16571379	487	16.78	4.73330	2.77319	2.34000	C7Y9LACXX_5_7967.sorted.filtered_peak_276
chr1	16678441	16679470	1030	37.57	14.19446	4.00263	11.35232	C7Y9LACXX_5_7967.sorted.filtered_peak_277
chr1	16693325	16694683	1359	61.93	23.43107	4.34645	20.26862	C7Y9LACXX_5_7967.sorted.filtered_peak_278
chr1	16713777	16714221	445	13.99	4.01623	2.66731	1.69721	C7Y9LACXX_5_7967.sorted.filtered_peak_279
chr1	16747362	16747734	373	14.93	5.03415	3.05530	2.60885	C7Y9LACXX_5_7967.sorted.filtered_peak_280
chr1	16766791	16767995	1205	30.04	9.83855	3.48581	7.15131	C7Y9LACXX_5_7967.sorted.filtered_peak_281
chr1	16825473	16826286	814	19.93	9.46953	4.30572	6.82547	C7Y9LACXX_5_7967.sorted.filtered_peak_282
chr1	16840151	16840926	776	30.08	18.99025	6.28053	16.00363	C7Y9LACXX_5_7967.sorted.filtered_peak_283
chr1	16939725	16940489	765	42.60	11.29713	3.18709	8.51306	C7Y9LACXX_5_7967.sorted.filtered_peak_284
chr1	16970679	16971427	749	30.05	15.63337	5.17323	12.74979	C7Y9LACXX_5_7967.sorted.filtered_peak_285
chr1	17036298	17036614	317	22.05	6.71830	3.12639	4.17088	C7Y9LACXX_5_7967.sorted.filtered_peak_286
chr1	17053644	17054187	544	17.81	5.58724	3.02794	3.13284	C7Y9LACXX_5_7967.sorted.filtered_peak_287
chr1	17215438	17216071	634	13.18	4.09182	2.76611	1.75699	C7Y9LACXX_5_7967.sorted.filtered_peak_288
chr1	17222577	17223511	935	21.80	8.99726	3.88477	6.36684	C7Y9LACXX_5_7967.sorted.filtered_peak_289
chr1	17230830	17231838	1009	56.79	22.28912	4.35842	19.16991	C7Y9LACXX_5_7967.sorted.filtered_peak_290
chr1	17240054	17240959	906	46.56	23.26352	5.54115	20.11574	C7Y9LACXX_5_7967.sorted.filtered_peak_291
chr1	17338181	17338676	496	23.67	9.49250	3.96324	6.80846	C7Y9LACXX_5_7967.sorted.filtered_peak_292
chr1	17380157	17380938	782	57.58	29.77729	5.80979	26.43291	C7Y9LACXX_5_7967.sorted.filtered_peak_293
chr1	17452291	17452600	310	11.67	3.73265	2.70787	1.44907	C7Y9LACXX_5_7967.sorted.filtered_peak_294
chr1	17648018	17648267	250	12.60	4.28443	2.90621	1.93020	C7Y9LACXX_5_7967.sorted.filtered_peak_295
chr1	17763883	17765231	1349	31.87	6.43513	2.48326	3.94954	C7Y9LACXX_5_7967.sorted.filtered_peak_296
chr1	17766037	17766580	544	26.68	4.43901	2.20363	2.07756	C7Y9LACXX_5_7967.sorted.filtered_peak_297
chr1	19210661	19211007	347	13.62	3.62192	2.51232	1.37097	C7Y9LACXX_5_7967.sorted.filtered_peak_298
chr1	19228909	19229586	678	44.84	18.26677	4.58940	15.24950	C7Y9LACXX_5_7967.sorted.filtered_peak_299
chr1	19252929	19254310	1382	27.06	7.82865	3.09482	5.25059	C7Y9LACXX_5_7967.sorted.filtered_peak_300
chr1	19278360	19278910	551	38.03	8.01645	2.66473	5.39530	C7Y9LACXX_5_7967.sorted.filtered_peak_301
chr1	19283035	19283580	546	54.87	19.09003	3.94134	16.08531	C7Y9LACXX_5_7967.sorted.filtered_peak_302
chr1	19337568	19338074	507	17.90	6.10913	3.23154	3.61448	C7Y9LACXX_5_7967.sorted.filtered_peak_303
chr1	19400905	19401384	480	21.52	7.17525	3.32089	4.61129	C7Y9LACXX_5_7967.sorted.filtered_peak_304
chr1	19506229	19506478	250	12.68	3.92634	2.72773	1.61483	C7Y9LACXX_5_7967.sorted.filtered_peak_305
chr1	19536214	19537419	1206	41.39	15.09093	3.82702	12.24890	C7Y9LACXX_5_7967.sorted.filtered_peak_306
chr1	19577714	19578466	753	33.40	13.83205	4.44852	10.95744	C7Y9LACXX_5_7967.sorted.filtered_peak_307
chr1	19638260	19639173	914	39.32	14.41380	3.75051	11.63136	C7Y9LACXX_5_7967.sorted.filtered_peak_308
chr1	19717373	19718155	783	43.99	18.00264	4.45383	15.02622	C7Y9LACXX_5_7967.sorted.filtered_peak_309
chr1	19789464	19790129	666	33.20	13.58724	4.32112	10.73981	C7Y9LACXX_5_7967.sorted.filtered_peak_310
chr1	19795975	19796261	287	17.14	5.33323	3.00175	2.87380	C7Y9LACXX_5_7967.sorted.filtered_peak_311
chr1	19803226	19804190	965	20.34	5.18753	2.70952	2.75277	C7Y9LACXX_5_7967.sorted.filtered_peak_312
chr1	19804378	19804664	287	20.98	5.13642	2.65403	2.71131	C7Y9LACXX_5_7967.sorted.filtered_peak_313
chr1	19811692	19812617	926	53.59	19.82156	4.18323	16.78613	C7Y9LACXX_5_7967.sorted.filtered_peak_314
chr1	19822220	19822687	468	14.71	5.63814	3.33753	3.18024	C7Y9LACXX_5_7967.sorted.filtered_peak_315
chr1	19908733	19909308	576	15.28	6.02665	3.48007	3.51602	C7Y9LACXX_5_7967.sorted.filtered_peak_316
chr1	19923076	19924281	1206	47.73	18.80831	4.16479	15.82713	C7Y9LACXX_5_7967.sorted.filtered_peak_317
chr1	19933327	19933819	493	19.09	6.83879	3.40298	4.30226	C7Y9LACXX_5_7967.sorted.filtered_peak_318
chr1	19986233	19986495	263	16.44	4.81650	2.80299	2.43725	C7Y9LACXX_5_7967.sorted.filtered_peak_319
chr1	20014587	20015216	630	16.00	5.55279	3.17414	3.10009	C7Y9LACXX_5_7967.sorted.filtered_peak_320
chr1	20037611	20037860	250	12.48	3.95166	2.75646	1.64130	C7Y9LACXX_5_7967.sorted.filtered_peak_321
chr1	20042185	20042444	260	14.42	4.92616	3.06590	2.49436	C7Y9LACXX_5_7967.sorted.filtered_peak_322
chr1	20125943	20126276	334	14.73	4.05053	2.62979	1.73011	C7Y9LACXX_5_7967.sorted.filtered_peak_323
chr1	20126522	20126896	375	19.58	6.89631	3.41818	4.32827	C7Y9LACXX_5_7967.sorted.filtered_peak_324
chr1	20208606	20209414	809	41.50	18.98000	4.89233	15.96935	C7Y9LACXX_5_7967.sorted.filtered_peak_325
chr1	20478549	20479229	681	15.37	5.12330	3.04386	2.70247	C7Y9LACXX_5_7967.sorted.filtered_peak_326
chr1	20511601	20512304	704	19.00	5.16228	2.78557	2.72824	C7Y9LACXX_5_7967.sorted.filtered_peak_327
chr1	20834099	20834991	893	27.13	11.04517	3.97930	8.34176	C7Y9LACXX_5_7967.sorted.filtered_peak_328
chr1	20848887	20849159	273	14.43	5.42281	3.29716	2.95123	C7Y9LACXX_5_7967.sorted.filtered_peak_329
chr1	20959577	20960569	993	20.20	6.25395	3.09281	3.74363	C7Y9LACXX_5_7967.sorted.filtered_peak_330
chr1	20987438	20988393	956	42.49	17.41661	4.32686	14.49004	C7Y9LACXX_5_7967.sorted.filtered_peak_331
chr1	21022952	21023597	646	20.75	7.46194	3.51070	4.86862	C7Y9LACXX_5_7967.sorted.filtered_peak_332
chr1	21059397	21059881	485	19.05	5.37850	2.85459	2.93619	C7Y9LACXX_5_7967.sorted.filtered_peak_333
chr1	21112497	21114124	1628	64.48	21.49167	3.83713	18.41496	C7Y9LACXX_5_7967.sorted.filtered_peak_334
chr1	21258589	21258990	402	13.73	3.66180	2.51896	1.41501	C7Y9LACXX_5_7967.sorted.filtered_peak_335
chr1	21259326	21259601	276	15.65	4.82952	2.90344	2.41851	C7Y9LACXX_5_7967.sorted.filtered_peak_336
chr1	21318942	21319436	495	17.52	4.68580	2.69725	2.30042	C7Y9LACXX_5_7967.sorted.filtered_peak_337
chr1	21348640	21349355	716	23.09	9.11509	3.84487	6.46775	C7Y9LACXX_5_7967.sorted.filtered_peak_338
chr1	21502365	21502614	250	23.33	3.91982	2.16689	1.61208	C7Y9LACXX_5_7967.sorted.filtered_peak_339
chr1	21502947	21503848	902	47.11	18.23018	4.28604	15.24752	C7Y9LACXX_5_7967.sorted.filtered_peak_340
chr1	21558492	21558803	312	12.98	4.51890	2.98864	2.13926	C7Y9LACXX_5_7967.sorted.filtered_peak_341
chr1	21606551	21606842	292	13.99	4.54712	2.91517	2.16347	C7Y9LACXX_5_7967.sorted.filtered_peak_342
chr1	21616328	21616614	287	26.09	5.07130	2.39223	2.65456	C7Y9LACXX_5_7967.sorted.filtered_peak_343
chr1	21619586	21620274	689	25.55	4.32223	2.20799	1.97505	C7Y9LACXX_5_7967.sorted.filtered_peak_344
chr1	21620611	21621403	793	31.44	7.32313	2.76653	4.74185	C7Y9LACXX_5_7967.sorted.filtered_peak_345
chr1	21660468	21661201	734	28.22	9.33646	3.44792	6.68370	C7Y9LACXX_5_7967.sorted.filtered_peak_346
chr1	21671963	21672470	508	23.62	6.37920	2.91894	3.84683	C7Y9LACXX_5_7967.sorted.filtered_peak_347
chr1	21695011	21695623	613	12.03	3.93420	2.78154	1.62293	C7Y9LACXX_5_7967.sorted.filtered_peak_348
chr1	21766171	21766947	777	22.24	10.20235	4.46289	7.46790	C7Y9LACXX_5_7967.sorted.filtered_peak_349
chr1	21985713	21986310	598	15.86	4.70925	2.82726	2.32331	C7Y9LACXX_5_7967.sorted.filtered_peak_350
chr1	22026810	22027151	342	11.60	3.68602	2.69331	1.40282	C7Y9LACXX_5_7967.sorted.filtered_peak_351
chr1	22094796	22095269	474	14.19	4.91395	3.06598	2.50074	C7Y9LACXX_5_7967.sorted.filtered_peak_352
chr1	22100111	22100361	251	18.55	5.86600	3.11165	3.35797	C7Y9LACXX_5_7967.sorted.filtered_peak_353
chr1	22102360	22102864	505	16.70	4.93030	2.87127	2.50100	C7Y9LACXX_5_7967.sorted.filtered_peak_354
chr1	22108614	22110384	1771	50.94	17.26845	3.70355	14.35992	C7Y9LACXX_5_7967.sorted.filtered_peak_355
chr1	22263787	22264155	369	15.04	4.27620	2.70262	1.93669	C7Y9LACXX_5_7967.sorted.filtered_peak_356
chr1	22290503	22290832	330	18.36	8.26024	4.13681	5.61658	C7Y9LACXX_5_7967.sorted.filtered_peak_357
chr1	22345633	22345985	353	13.33	4.73051	3.06330	2.32480	C7Y9LACXX_5_7967.sorted.filtered_peak_358
chr1	22351432	22352767	1336	45.62	15.82976	3.97387	12.89103	C7Y9LACXX_5_7967.sorted.filtered_peak_359
chr1	22366153	22366838	686	45.34	22.95198	5.63629	19.80272	C7Y9LACXX_5_7967.sorted.filtered_peak_360
chr1	22378882	22380140	1259	33.23	10.54317	3.35793	7.85089	C7Y9LACXX_5_7967.sorted.filtered_peak_361
chr1	22416392	22416678	287	17.06	4.99713	2.86484	2.57141	C7Y9LACXX_5_7967.sorted.filtered_peak_362
chr1	22755216	22755517	302	12.41	4.16000	2.86658	1.81273	C7Y9LACXX_5_7967.sorted.filtered_peak_363
chr1	22778107	22779184	1078	36.05	12.98212	3.87976	10.16520	C7Y9LACXX_5_7967.sorted.filtered_peak_364
chr1	23030973	23031258	286	14.89	4.88513	2.99106	2.47610	C7Y9LACXX_5_7967.sorted.filtered_peak_365
chr1	23270965	23271250	286	12.46	4.19133	2.87601	1.84322	C7Y9LACXX_5_7967.sorted.filtered_peak_366
chr1	23302943	23303202	260	14.75	5.55829	3.32669	3.08185	C7Y9LACXX_5_7967.sorted.filtered_peak_367
chr1	23345654	23346321	668	44.27	20.36205	5.13334	17.28114	C7Y9LACXX_5_7967.sorted.filtered_peak_368
chr1	23426831	23427086	256	21.64	5.89923	2.89367	3.39288	C7Y9LACXX_5_7967.sorted.filtered_peak_369
chr1	23429843	23430232	390	21.94	6.32045	3.01589	3.78795	C7Y9LACXX_5_7967.sorted.filtered_peak_370
chr1	23445394	23445643	250	17.50	5.18044	2.90751	2.73798	C7Y9LACXX_5_7967.sorted.filtered_peak_371
chr1	23494824	23495535	712	19.09	5.83205	3.00291	3.36514	C7Y9LACXX_5_7967.sorted.filtered_peak_372
chr1	23646841	23647156	316	12.85	4.42542	2.95936	2.04894	C7Y9LACXX_5_7967.sorted.filtered_peak_373
chr1	23670478	23671368	891	54.60	21.21849	4.27667	18.15283	C7Y9LACXX_5_7967.sorted.filtered_peak_374
chr1	23694508	23695737	1230	64.23	26.03228	4.66731	22.78010	C7Y9LACXX_5_7967.sorted.filtered_peak_375
chr1	23730420	23730823	404	18.96	7.15151	3.56146	4.58281	C7Y9LACXX_5_7967.sorted.filtered_peak_376
chr1	23810588	23811421	834	25.75	9.07865	3.60314	6.41838	C7Y9LACXX_5_7967.sorted.filtered_peak_377
chr1	23854604	23855031	428	26.55	5.98647	2.62413	3.50675	C7Y9LACXX_5_7967.sorted.filtered_peak_378
chr1	23857582	23857989	408	25.03	5.66279	2.61999	3.18276	C7Y9LACXX_5_7967.sorted.filtered_peak_379
chr1	23866144	23866725	582	24.80	11.04102	4.40916	8.28613	C7Y9LACXX_5_7967.sorted.filtered_peak_380
chr1	23870984	23871417	434	15.75	4.14346	2.59753	1.81454	C7Y9LACXX_5_7967.sorted.filtered_peak_381
chr1	23881234	23881688	455	34.25	7.94323	2.78723	5.33181	C7Y9LACXX_5_7967.sorted.filtered_peak_382
chr1	23885759	23886362	604	35.63	9.11970	3.00502	6.44767	C7Y9LACXX_5_7967.sorted.filtered_peak_383
chr1	23939444	23939881	438	14.44	3.53125	2.41937	1.28927	C7Y9LACXX_5_7967.sorted.filtered_peak_384
chr1	23946044	23946608	565	19.27	6.78771	3.37817	4.24748	C7Y9LACXX_5_7967.sorted.filtered_peak_385
chr1	23961261	23961886	626	13.48	4.59672	2.97385	2.22536	C7Y9LACXX_5_7967.sorted.filtered_peak_386
chr1	24017911	24018825	915	29.80	12.69387	4.34419	9.89021	C7Y9LACXX_5_7967.sorted.filtered_peak_387
chr1	24036011	24036448	438	11.58	3.67446	2.68752	1.39656	C7Y9LACXX_5_7967.sorted.filtered_peak_388
chr1	24069500	24070506	1007	21.26	6.22379	3.01597	3.70744	C7Y9LACXX_5_7967.sorted.filtered_peak_389
chr1	24098619	24098868	250	14.59	4.91448	3.03709	2.49073	C7Y9LACXX_5_7967.sorted.filtered_peak_390
chr1	24104451	24105211	761	31.07	11.96880	4.10817	9.16011	C7Y9LACXX_5_7967.sorted.filtered_peak_391
chr1	24117188	24117765	578	22.69	7.82335	3.43521	5.23148	C7Y9LACXX_5_7967.sorted.filtered_peak_392
chr1	24127115	24127582	468	50.84	20.75055	4.62230	17.66127	C7Y9LACXX_5_7967.sorted.filtered_peak_393
chr1	24151605	24152154	550	20.78	8.57170	3.90212	5.94054	C7Y9LACXX_5_7967.sorted.filtered_peak_394
chr1	24194423	24195285	863	31.72	14.12564	4.41624	11.31877	C7Y9LACXX_5_7967.sorted.filtered_peak_395
chr1	24285357	24286705	1349	48.12	17.35151	4.06619	14.37815	C7Y9LACXX_5_7967.sorted.filtered_peak_396
chr1	24306437	24307213	777	52.88	20.48546	4.42443	17.41089	C7Y9LACXX_5_7967.sorted.filtered_peak_397
chr1	24397350	24397604	255	17.67	6.20539	3.33572	3.67046	C7Y9LACXX_5_7967.sorted.filtered_peak_398
chr1	24476965	24477281	317	15.31	5.47952	3.23508	3.00517	C7Y9LACXX_5_7967.sorted.filtered_peak_399
chr1	24525913	24526212	300	13.84	4.21574	2.76755	1.88213	C7Y9LACXX_5_7967.sorted.filtered_peak_400
chr1	24604021	24604395	375	14.18	5.05804	3.13396	2.63943	C7Y9LACXX_5_7967.sorted.filtered_peak_401
chr1	24648197	24649021	825	24.30	6.02416	2.74713	3.53124	C7Y9LACXX_5_7967.sorted.filtered_peak_402
chr1	24691847	24692248	402	13.28	3.29679	2.38186	1.11345	C7Y9LACXX_5_7967.sorted.filtered_peak_403
chr1	24718393	24719064	672	19.73	5.35997	2.81707	2.90182	C7Y9LACXX_5_7967.sorted.filtered_peak_404
chr1	24740127	24740426	300	28.50	6.75475	2.76743	4.19518	C7Y9LACXX_5_7967.sorted.filtered_peak_405
chr1	24741929	24742546	618	46.36	17.58155	4.23238	14.60080	C7Y9LACXX_5_7967.sorted.filtered_peak_406
chr1	24807690	24807939	250	14.83	4.49124	2.82279	2.10667	C7Y9LACXX_5_7967.sorted.filtered_peak_407
chr1	24828521	24829731	1211	36.12	9.61489	3.09810	6.91571	C7Y9LACXX_5_7967.sorted.filtered_peak_408
chr1	24861481	24862070	590	26.66	8.59596	3.43440	5.93170	C7Y9LACXX_5_7967.sorted.filtered_peak_409
chr1	24862765	24863397	633	26.42	7.71924	3.10671	5.13822	C7Y9LACXX_5_7967.sorted.filtered_peak_410
chr1	24961683	24961972	290	15.02	4.25085	2.68455	1.92716	C7Y9LACXX_5_7967.sorted.filtered_peak_411
chr1	24969024	24970018	995	80.93	36.99588	5.24421	33.42159	C7Y9LACXX_5_7967.sorted.filtered_peak_412
chr1	25015058	25015356	299	13.99	5.00679	3.11798	2.60349	C7Y9LACXX_5_7967.sorted.filtered_peak_413
chr1	25071305	25072142	838	57.22	26.01715	5.04480	22.81880	C7Y9LACXX_5_7967.sorted.filtered_peak_414
chr1	25174416	25175182	767	43.28	17.75485	4.54348	14.76159	C7Y9LACXX_5_7967.sorted.filtered_peak_415
chr1	25237512	25238258	747	21.54	5.67254	2.80580	3.19941	C7Y9LACXX_5_7967.sorted.filtered_peak_416
chr1	25251641	25252025	385	33.05	6.44739	2.48754	3.92028	C7Y9LACXX_5_7967.sorted.filtered_peak_417
chr1	25256345	25257134	790	36.66	7.81372	2.63882	5.23481	C7Y9LACXX_5_7967.sorted.filtered_peak_418
chr1	25281542	25282074	533	22.59	6.09912	2.88134	3.59576	C7Y9LACXX_5_7967.sorted.filtered_peak_419
chr1	25291301	25292109	809	46.09	13.10643	3.25050	10.31306	C7Y9LACXX_5_7967.sorted.filtered_peak_420
chr1	25311705	25312107	403	17.40	4.23060	2.53444	1.88344	C7Y9LACXX_5_7967.sorted.filtered_peak_421
chr1	25319300	25319549	250	19.52	5.96677	3.07485	3.45052	C7Y9LACXX_5_7967.sorted.filtered_peak_422
chr1	25348718	25349690	973	52.70	18.70061	4.10226	15.67915	C7Y9LACXX_5_7967.sorted.filtered_peak_423
chr1	25358520	25359191	672	36.25	10.49905	3.31438	7.75545	C7Y9LACXX_5_7967.sorted.filtered_peak_424
chr1	25392297	25392823	527	15.75	3.76928	2.44466	1.48574	C7Y9LACXX_5_7967.sorted.filtered_peak_425
chr1	25422133	25422508	376	21.68	5.13201	2.60841	2.71074	C7Y9LACXX_5_7967.sorted.filtered_peak_426
chr1	25425996	25426551	556	24.64	6.32162	2.84005	3.79336	C7Y9LACXX_5_7967.sorted.filtered_peak_427
chr1	25558763	25559949	1187	28.16	9.80940	3.51291	7.15686	C7Y9LACXX_5_7967.sorted.filtered_peak_428
chr1	25566050	25567004	955	46.27	17.81515	4.27813	14.83791	C7Y9LACXX_5_7967.sorted.filtered_peak_429
chr1	25573090	25574415	1326	51.57	17.51588	3.69966	14.59637	C7Y9LACXX_5_7967.sorted.filtered_peak_430
chr1	25594380	25594645	266	19.38	8.99240	4.35604	6.30439	C7Y9LACXX_5_7967.sorted.filtered_peak_431
chr1	25664703	25665639	937	35.77	17.54990	5.08302	14.58495	C7Y9LACXX_5_7967.sorted.filtered_peak_432
chr1	25756644	25757713	1070	50.60	18.09030	4.13624	15.06740	C7Y9LACXX_5_7967.sorted.filtered_peak_433
chr1	25869697	25870405	709	21.36	7.73732	3.51359	5.15503	C7Y9LACXX_5_7967.sorted.filtered_peak_434
chr1	25875972	25876833	862	17.56	4.60491	2.66987	2.22072	C7Y9LACXX_5_7967.sorted.filtered_peak_435
chr1	25888895	25889512	618	24.74	7.56109	3.20406	4.97363	C7Y9LACXX_5_7967.sorted.filtered_peak_436
chr1	25935010	25935324	315	15.72	5.32567	3.11959	2.87191	C7Y9LACXX_5_7967.sorted.filtered_peak_437
chr1	25942989	25943459	471	31.08	9.19442	3.27499	6.51430	C7Y9LACXX_5_7967.sorted.filtered_peak_438
chr1	25969122	25969580	459	26.39	10.70082	4.13074	7.95485	C7Y9LACXX_5_7967.sorted.filtered_peak_439
chr1	26002499	26002983	485	23.07	8.21209	3.57565	5.57938	C7Y9LACXX_5_7967.sorted.filtered_peak_440
chr1	26030868	26031232	365	16.56	5.92384	3.28060	3.44737	C7Y9LACXX_5_7967.sorted.filtered_peak_441
chr1	26101276	26102013	738	24.07	9.78800	3.87500	7.15452	C7Y9LACXX_5_7967.sorted.filtered_peak_442
chr1	26137387	26137784	398	16.28	4.27213	2.61971	1.92367	C7Y9LACXX_5_7967.sorted.filtered_peak_443
chr1	26146052	26147465	1414	27.35	7.73224	2.97219	5.18636	C7Y9LACXX_5_7967.sorted.filtered_peak_444
chr1	26185785	26186512	728	26.29	11.69147	4.28685	8.96186	C7Y9LACXX_5_7967.sorted.filtered_peak_445
chr1	26221887	26222287	401	18.88	6.10218	3.17116	3.58490	C7Y9LACXX_5_7967.sorted.filtered_peak_446
chr1	26231513	26232226	714	39.92	12.23925	3.52052	9.42733	C7Y9LACXX_5_7967.sorted.filtered_peak_447
chr1	26232782	26233159	378	31.16	7.49566	2.82695	4.90148	C7Y9LACXX_5_7967.sorted.filtered_peak_448
chr1	26317032	26317704	673	16.67	4.85236	2.82653	2.44687	C7Y9LACXX_5_7967.sorted.filtered_peak_449
chr1	26324197	26325035	839	60.41	28.69087	5.27288	25.39079	C7Y9LACXX_5_7967.sorted.filtered_peak_450
chr1	26361747	26362776	1030	23.61	7.03829	3.13095	4.46607	C7Y9LACXX_5_7967.sorted.filtered_peak_451
chr1	26437532	26438881	1350	44.93	16.10471	3.92365	13.19675	C7Y9LACXX_5_7967.sorted.filtered_peak_452
chr1	26452696	26453350	655	39.86	14.74104	4.02441	11.86409	C7Y9LACXX_5_7967.sorted.filtered_peak_453
chr1	26471439	26472015	577	15.91	6.31782	3.54005	3.79544	C7Y9LACXX_5_7967.sorted.filtered_peak_454
chr1	26496156	26496538	383	23.32	8.33565	3.58435	5.70006	C7Y9LACXX_5_7967.sorted.filtered_peak_455
chr1	26560267	26561343	1077	67.14	31.45889	5.34733	28.07817	C7Y9LACXX_5_7967.sorted.filtered_peak_456
chr1	26602127	26602610	484	29.26	7.11975	2.80520	4.56434	C7Y9LACXX_5_7967.sorted.filtered_peak_457
chr1	26606103	26606760	658	37.62	9.00151	2.83874	6.37012	C7Y9LACXX_5_7967.sorted.filtered_peak_458
chr1	26611215	26611792	578	35.70	7.48003	2.61075	4.89845	C7Y9LACXX_5_7967.sorted.filtered_peak_459
chr1	26613887	26614268	382	35.53	8.77737	2.93871	6.11539	C7Y9LACXX_5_7967.sorted.filtered_peak_460
chr1	26632801	26633844	1044	35.65	14.66138	4.24635	11.80938	C7Y9LACXX_5_7967.sorted.filtered_peak_461
chr1	26644058	26644615	558	23.00	4.76975	2.43760	2.36774	C7Y9LACXX_5_7967.sorted.filtered_peak_462
chr1	26647994	26648387	394	24.40	6.32582	2.85121	3.79924	C7Y9LACXX_5_7967.sorted.filtered_peak_463
chr1	26662910	26663554	645	16.72	4.89746	2.84345	2.48488	C7Y9LACXX_5_7967.sorted.filtered_peak_464
chr1	26685403	26685808	406	16.13	3.99353	2.50896	1.69262	C7Y9LACXX_5_7967.sorted.filtered_peak_465
chr1	26690175	26690622	448	20.15	7.05301	3.39730	4.50140	C7Y9LACXX_5_7967.sorted.filtered_peak_466
chr1	26704568	26705491	924	45.06	19.47091	4.73959	16.44665	C7Y9LACXX_5_7967.sorted.filtered_peak_467
chr1	26710594	26711083	490	19.83	7.22225	3.51716	4.64220	C7Y9LACXX_5_7967.sorted.filtered_peak_468
chr1	26758292	26759155	864	44.32	23.55035	5.55812	20.44159	C7Y9LACXX_5_7967.sorted.filtered_peak_469
chr1	26798325	26800028	1704	44.65	12.82519	3.20781	10.06180	C7Y9LACXX_5_7967.sorted.filtered_peak_470
chr1	26826702	26827953	1252	41.37	15.21781	4.08571	12.31308	C7Y9LACXX_5_7967.sorted.filtered_peak_471
chr1	26855944	26856749	806	19.55	5.83879	2.98418	3.35894	C7Y9LACXX_5_7967.sorted.filtered_peak_472
chr1	26868124	26869038	915	33.31	7.52089	2.71813	4.93438	C7Y9LACXX_5_7967.sorted.filtered_peak_473
chr1	26872069	26872502	434	30.65	7.53864	2.85985	4.93988	C7Y9LACXX_5_7967.sorted.filtered_peak_474
chr1	26946615	26948379	1765	54.00	17.65217	3.73862	14.69147	C7Y9LACXX_5_7967.sorted.filtered_peak_475
chr1	27004115	27004389	275	12.57	4.27496	2.90076	1.92565	C7Y9LACXX_5_7967.sorted.filtered_peak_476
chr1	27018779	27019834	1056	39.61	6.71578	2.35629	4.16987	C7Y9LACXX_5_7967.sorted.filtered_peak_477
chr1	27021867	27022521	655	51.48	10.45237	2.67755	7.72704	C7Y9LACXX_5_7967.sorted.filtered_peak_478
chr1	27060424	27060847	424	17.50	6.38209	3.39748	3.85683	C7Y9LACXX_5_7967.sorted.filtered_peak_479
chr1	27070429	27071300	872	36.85	15.06905	4.18701	12.23737	C7Y9LACXX_5_7967.sorted.filtered_peak_480
chr1	27113703	27114883	1181	66.86	20.40820	3.72247	17.31570	C7Y9LACXX_5_7967.sorted.filtered_peak_481
chr1	27147428	27147702	275	12.27	4.07934	2.83567	1.74582	C7Y9LACXX_5_7967.sorted.filtered_peak_482
chr1	27152767	27153460	694	22.74	6.23542	2.92707	3.71001	C7Y9LACXX_5_7967.sorted.filtered_peak_483
chr1	27159995	27160528	534	42.20	17.90455	4.60193	14.92707	C7Y9LACXX_5_7967.sorted.filtered_peak_484
chr1	27165353	27165686	334	16.59	5.53938	3.12916	3.07561	C7Y9LACXX_5_7967.sorted.filtered_peak_485
chr1	27191202	27192158	957	34.78	12.64371	3.87524	9.84596	C7Y9LACXX_5_7967.sorted.filtered_peak_486
chr1	27216445	27217299	855	20.52	6.93528	3.24589	4.43220	C7Y9LACXX_5_7967.sorted.filtered_peak_487
chr1	27226613	27227343	731	24.12	10.79873	4.27683	8.10030	C7Y9LACXX_5_7967.sorted.filtered_peak_488
chr1	27247757	27248609	853	41.01	20.61377	5.06922	17.60062	C7Y9LACXX_5_7967.sorted.filtered_peak_489
chr1	27320028	27320426	399	17.83	4.94057	2.78094	2.52350	C7Y9LACXX_5_7967.sorted.filtered_peak_490
chr1	27324166	27324456	291	18.91	4.85928	2.68768	2.44196	C7Y9LACXX_5_7967.sorted.filtered_peak_491
chr1	27371156	27371960	805	14.29	4.43153	2.82176	2.08337	C7Y9LACXX_5_7967.sorted.filtered_peak_492
chr1	27372232	27372529	298	13.10	3.97516	2.71618	1.65841	C7Y9LACXX_5_7967.sorted.filtered_peak_493
chr1	27438610	27438900	291	16.84	5.49637	3.08200	3.03727	C7Y9LACXX_5_7967.sorted.filtered_peak_494
chr1	27463504	27464268	765	19.68	6.50915	3.18239	4.01671	C7Y9LACXX_5_7967.sorted.filtered_peak_495
chr1	27481275	27482118	844	32.53	10.96501	3.63607	8.21396	C7Y9LACXX_5_7967.sorted.filtered_peak_496
chr1	27524378	27524870	493	14.90	5.74430	3.38218	3.27144	C7Y9LACXX_5_7967.sorted.filtered_peak_497
chr1	27560162	27561541	1380	56.56	24.07895	4.44109	20.95463	C7Y9LACXX_5_7967.sorted.filtered_peak_498
chr1	27610985	27611455	471	14.38	5.22228	3.19183	2.78832	C7Y9LACXX_5_7967.sorted.filtered_peak_499
chr1	27627261	27627513	253	17.45	5.39363	3.00192	2.92772	C7Y9LACXX_5_7967.sorted.filtered_peak_500
chr1	27648273	27649212	940	42.39	17.53316	4.40509	14.58262	C7Y9LACXX_5_7967.sorted.filtered_peak_501
chr1	27668244	27668612	369	28.49	9.54304	3.54723	6.85519	C7Y9LACXX_5_7967.sorted.filtered_peak_502
chr1	27669558	27670266	709	29.07	9.51818	3.44694	6.84905	C7Y9LACXX_5_7967.sorted.filtered_peak_503
chr1	27675962	27676213	252	14.60	5.06581	3.10497	2.63016	C7Y9LACXX_5_7967.sorted.filtered_peak_504
chr1	27683798	27684209	412	18.56	4.95120	2.73729	2.53575	C7Y9LACXX_5_7967.sorted.filtered_peak_505
chr1	27686775	27687054	280	17.83	3.42878	2.20704	1.21129	C7Y9LACXX_5_7967.sorted.filtered_peak_506
chr1	27691867	27693133	1267	24.88	6.20658	2.75963	3.71024	C7Y9LACXX_5_7967.sorted.filtered_peak_507
chr1	27718653	27719236	584	28.03	9.98732	3.70227	7.28063	C7Y9LACXX_5_7967.sorted.filtered_peak_508
chr1	27721879	27722160	282	19.26	4.79790	2.63949	2.39146	C7Y9LACXX_5_7967.sorted.filtered_peak_509
chr1	27757294	27757663	370	15.39	5.17534	3.06939	2.74498	C7Y9LACXX_5_7967.sorted.filtered_peak_510
chr1	27771871	27772323	453	15.23	5.52120	3.24965	3.05470	C7Y9LACXX_5_7967.sorted.filtered_peak_511
chr1	27781721	27782315	595	15.07	5.23894	3.13682	2.79167	C7Y9LACXX_5_7967.sorted.filtered_peak_512
chr1	27801725	27801989	265	13.81	5.02326	3.16550	2.58590	C7Y9LACXX_5_7967.sorted.filtered_peak_513
chr1	27816124	27817291	1168	44.28	18.29616	4.38558	15.32961	C7Y9LACXX_5_7967.sorted.filtered_peak_514
chr1	27894881	27895473	593	34.84	14.26789	4.28731	11.42875	C7Y9LACXX_5_7967.sorted.filtered_peak_515
chr1	27930357	27931063	707	29.65	7.73431	2.92624	5.15455	C7Y9LACXX_5_7967.sorted.filtered_peak_516
chr1	27944872	27945341	470	17.21	6.21656	3.35525	3.70311	C7Y9LACXX_5_7967.sorted.filtered_peak_517
chr1	27959030	27959651	622	21.01	4.49943	2.44375	2.12526	C7Y9LACXX_5_7967.sorted.filtered_peak_518
chr1	27985913	27986993	1081	32.36	7.84877	2.82436	5.24974	C7Y9LACXX_5_7967.sorted.filtered_peak_519
chr1	27989275	27989988	714	34.33	8.64703	2.96941	5.98523	C7Y9LACXX_5_7967.sorted.filtered_peak_520
chr1	27998313	27999212	900	30.60	10.90846	3.71651	8.18250	C7Y9LACXX_5_7967.sorted.filtered_peak_521
chr1	28051870	28052976	1107	56.47	26.42443	4.92763	23.21337	C7Y9LACXX_5_7967.sorted.filtered_peak_522
chr1	28099074	28100398	1325	57.09	23.07866	4.37906	19.96008	C7Y9LACXX_5_7967.sorted.filtered_peak_523
chr1	28156991	28157728	738	37.34	16.24220	4.52121	13.34633	C7Y9LACXX_5_7967.sorted.filtered_peak_524
chr1	28184446	28184926	481	20.96	9.19154	4.14527	6.52919	C7Y9LACXX_5_7967.sorted.filtered_peak_525
chr1	28195605	28196079	475	28.72	10.39762	3.76652	7.67758	C7Y9LACXX_5_7967.sorted.filtered_peak_526
chr1	28198832	28199410	579	23.53	6.76874	3.06290	4.20306	C7Y9LACXX_5_7967.sorted.filtered_peak_527
chr1	28213716	28214096	381	27.90	9.56996	3.61451	6.87153	C7Y9LACXX_5_7967.sorted.filtered_peak_528
chr1	28240692	28241706	1015	50.94	23.27284	4.90844	20.13923	C7Y9LACXX_5_7967.sorted.filtered_peak_529
chr1	28269895	28270203	309	14.67	4.58784	2.87947	2.19809	C7Y9LACXX_5_7967.sorted.filtered_peak_530
chr1	28286038	28286752	715	26.13	9.34814	3.67347	6.66635	C7Y9LACXX_5_7967.sorted.filtered_peak_531
chr1	28382625	28383150	526	15.34	5.10221	3.06054	2.65916	C7Y9LACXX_5_7967.sorted.filtered_peak_532
chr1	28414736	28415502	767	56.56	27.06582	5.44298	23.80089	C7Y9LACXX_5_7967.sorted.filtered_peak_533
chr1	28417637	28417954	318	20.86	3.68564	2.17969	1.41398	C7Y9LACXX_5_7967.sorted.filtered_peak_534
chr1	28495808	28496273	466	35.52	16.51580	4.95454	13.57560	C7Y9LACXX_5_7967.sorted.filtered_peak_535
chr1	28498994	28499404	411	21.26	5.42937	2.74491	2.96391	C7Y9LACXX_5_7967.sorted.filtered_peak_536
chr1	28525846	28526860	1015	24.39	8.84590	3.69543	6.17124	C7Y9LACXX_5_7967.sorted.filtered_peak_537
chr1	28535483	28535889	407	12.60	4.27733	2.90684	1.91903	C7Y9LACXX_5_7967.sorted.filtered_peak_538
chr1	28559167	28559720	554	32.82	10.25399	3.38989	7.55248	C7Y9LACXX_5_7967.sorted.filtered_peak_539
chr1	28562350	28562997	648	43.33	18.32897	4.53399	15.35104	C7Y9LACXX_5_7967.sorted.filtered_peak_540
chr1	28572987	28573378	392	30.51	5.73768	2.41031	3.26049	C7Y9LACXX_5_7967.sorted.filtered_peak_541
chr1	28573558	28574114	557	61.17	25.36145	4.80776	22.13799	C7Y9LACXX_5_7967.sorted.filtered_peak_542
chr1	28575028	28575354	327	31.83	6.53945	2.56517	4.00290	C7Y9LACXX_5_7967.sorted.filtered_peak_543
chr1	28582656	28583093	438	31.34	8.69008	3.12320	6.03197	C7Y9LACXX_5_7967.sorted.filtered_peak_544
chr1	28585506	28586269	764	45.79	18.12361	4.17362	15.18115	C7Y9LACXX_5_7967.sorted.filtered_peak_545
chr1	28655196	28655789	594	57.53	30.31156	6.09830	26.95031	C7Y9LACXX_5_7967.sorted.filtered_peak_546
chr1	28695826	28696840	1015	23.38	8.29038	3.52461	5.67644	C7Y9LACXX_5_7967.sorted.filtered_peak_547
chr1	28743609	28743858	250	12.95	4.06538	2.77508	1.73325	C7Y9LACXX_5_7967.sorted.filtered_peak_548
chr1	28764589	28765032	444	11.20	3.46327	2.60819	1.21869	C7Y9LACXX_5_7967.sorted.filtered_peak_549
chr1	28776422	28776850	429	15.75	6.32317	3.58009	3.78658	C7Y9LACXX_5_7967.sorted.filtered_peak_550
chr1	28832164	28833145	982	56.87	22.82667	4.30003	19.74136	C7Y9LACXX_5_7967.sorted.filtered_peak_551
chr1	28844326	28845269	944	28.52	9.75471	3.55295	7.07690	C7Y9LACXX_5_7967.sorted.filtered_peak_552
chr1	28879120	28880291	1172	44.59	19.11764	4.45151	16.14065	C7Y9LACXX_5_7967.sorted.filtered_peak_553
chr1	28907642	28908879	1238	54.23	18.52301	3.88826	15.51924	C7Y9LACXX_5_7967.sorted.filtered_peak_554
chr1	28918206	28918893	688	12.31	4.11115	2.84431	1.77791	C7Y9LACXX_5_7967.sorted.filtered_peak_555
chr1	28928605	28928854	250	11.71	3.53810	2.60646	1.30417	C7Y9LACXX_5_7967.sorted.filtered_peak_556
chr1	28969182	28970196	1015	52.40	20.01157	4.17384	16.99753	C7Y9LACXX_5_7967.sorted.filtered_peak_557
chr1	28974462	28975776	1315	54.97	20.46044	4.22385	17.39024	C7Y9LACXX_5_7967.sorted.filtered_peak_558
chr1	28994722	28996641	1920	30.37	8.79294	3.17242	6.14957	C7Y9LACXX_5_7967.sorted.filtered_peak_559
chr1	29062927	29064336	1410	44.00	17.15461	4.08274	14.24754	C7Y9LACXX_5_7967.sorted.filtered_peak_560
chr1	29101644	29101975	332	17.63	6.74321	3.54341	4.19534	C7Y9LACXX_5_7967.sorted.filtered_peak_561
chr1	29111578	29111970	393	16.18	6.68886	3.67178	4.15000	C7Y9LACXX_5_7967.sorted.filtered_peak_562
chr1	29203745	29204106	362	18.90	7.51170	3.73513	4.91557	C7Y9LACXX_5_7967.sorted.filtered_peak_563
chr1	29211368	29211951	584	28.20	7.49263	2.95125	4.91487	C7Y9LACXX_5_7967.sorted.filtered_peak_564
chr1	29213303	29213831	529	27.71	7.18122	2.89282	4.62637	C7Y9LACXX_5_7967.sorted.filtered_peak_565
chr1	29240467	29242192	1726	28.28	7.87204	3.03809	5.27845	C7Y9LACXX_5_7967.sorted.filtered_peak_566
chr1	29252869	29253926	1058	27.46	9.56681	3.48350	6.94456	C7Y9LACXX_5_7967.sorted.filtered_peak_567
chr1	29254582	29255171	590	20.00	4.76586	2.57723	2.37245	C7Y9LACXX_5_7967.sorted.filtered_peak_568
chr1	29507580	29508996	1417	55.89	19.41078	3.91834	16.39207	C7Y9LACXX_5_7967.sorted.filtered_peak_569
chr1	29529352	29529733	382	17.04	5.66820	3.12641	3.20310	C7Y9LACXX_5_7967.sorted.filtered_peak_570
chr1	29557133	29557700	568	30.39	12.80866	4.31155	10.01290	C7Y9LACXX_5_7967.sorted.filtered_peak_571
chr1	29562831	29563290	460	16.55	4.07290	2.52073	1.75331	C7Y9LACXX_5_7967.sorted.filtered_peak_572
chr1	29586370	29586677	308	17.97	6.35710	3.35677	3.82356	C7Y9LACXX_5_7967.sorted.filtered_peak_573
chr1	29658796	29659102	307	13.13	3.91468	2.67863	1.63029	C7Y9LACXX_5_7967.sorted.filtered_peak_574
chr1	30181848	30182114	267	15.55	4.04040	2.57261	1.71921	C7Y9LACXX_5_7967.sorted.filtered_peak_575
chr1	30664005	30664573	569	23.54	7.02117	3.10638	4.46359	C7Y9LACXX_5_7967.sorted.filtered_peak_576
chr1	30755926	30756423	498	24.41	7.71273	3.26354	5.12178	C7Y9LACXX_5_7967.sorted.filtered_peak_577
chr1	30767083	30767359	277	11.38	3.56063	2.64460	1.30108	C7Y9LACXX_5_7967.sorted.filtered_peak_578
chr1	30853181	30853467	287	19.12	6.00112	3.10752	3.49573	C7Y9LACXX_5_7967.sorted.filtered_peak_579
chr1	30893512	30893784	273	14.68	5.09892	3.11487	2.65908	C7Y9LACXX_5_7967.sorted.filtered_peak_580
chr1	31123158	31123407	250	11.51	3.51825	2.61089	1.29514	C7Y9LACXX_5_7967.sorted.filtered_peak_581
chr1	31190872	31192318	1447	79.80	28.64242	4.12287	25.33877	C7Y9LACXX_5_7967.sorted.filtered_peak_582
chr1	31216442	31217201	760	38.67	12.01664	3.41033	9.26074	C7Y9LACXX_5_7967.sorted.filtered_peak_583
chr1	31222499	31222954	456	24.04	4.90841	2.42580	2.50639	C7Y9LACXX_5_7967.sorted.filtered_peak_584
chr1	31229373	31230124	752	29.35	7.00123	2.74449	4.45872	C7Y9LACXX_5_7967.sorted.filtered_peak_585
chr1	31252463	31252725	263	21.02	7.78824	3.63781	5.16580	C7Y9LACXX_5_7967.sorted.filtered_peak_586
chr1	31255274	31255672	399	14.89	4.33604	2.72540	2.00815	C7Y9LACXX_5_7967.sorted.filtered_peak_587
chr1	31296930	31297504	575	17.03	5.21201	2.94814	2.77014	C7Y9LACXX_5_7967.sorted.filtered_peak_588
chr1	31402330	31402600	271	16.63	5.54118	3.12431	3.07151	C7Y9LACXX_5_7967.sorted.filtered_peak_589
chr1	31483015	31483353	339	18.67	6.58686	3.38051	4.04182	C7Y9LACXX_5_7967.sorted.filtered_peak_590
chr1	31537987	31538874	888	41.89	16.13433	4.10184	13.23939	C7Y9LACXX_5_7967.sorted.filtered_peak_591
chr1	31627368	31628509	1142	20.80	7.07604	3.32583	4.53040	C7Y9LACXX_5_7967.sorted.filtered_peak_592
chr1	31769418	31770381	964	54.87	26.40109	5.23532	23.19370	C7Y9LACXX_5_7967.sorted.filtered_peak_593
chr1	31846438	31846797	360	13.42	3.43985	2.43895	1.23042	C7Y9LACXX_5_7967.sorted.filtered_peak_594
chr1	31867493	31867956	464	15.72	5.47256	3.16742	3.02977	C7Y9LACXX_5_7967.sorted.filtered_peak_595
chr1	31895601	31895943	343	12.97	4.07611	2.77842	1.74279	C7Y9LACXX_5_7967.sorted.filtered_peak_596
chr1	32014498	32015144	647	19.62	6.63869	3.30429	4.09274	C7Y9LACXX_5_7967.sorted.filtered_peak_597
chr1	32109911	32110970	1060	55.45	21.83612	4.50064	18.71582	C7Y9LACXX_5_7967.sorted.filtered_peak_598
chr1	32226539	32226788	250	17.14	3.66989	2.32843	1.41365	C7Y9LACXX_5_7967.sorted.filtered_peak_599
chr1	32254008	32255059	1052	31.67	8.82723	3.07732	6.19458	C7Y9LACXX_5_7967.sorted.filtered_peak_600
chr1	32292574	32293003	430	14.64	5.20341	3.16124	2.75974	C7Y9LACXX_5_7967.sorted.filtered_peak_601
chr1	32313951	32314379	429	12.52	4.23998	2.88934	1.89270	C7Y9LACXX_5_7967.sorted.filtered_peak_602
chr1	32354767	32355339	573	21.73	9.68816	4.30652	6.98116	C7Y9LACXX_5_7967.sorted.filtered_peak_603
chr1	32378306	32378751	446	12.25	3.76753	2.68321	1.48281	C7Y9LACXX_5_7967.sorted.filtered_peak_604
chr1	32403056	32404425	1370	47.23	11.07079	2.81765	8.36936	C7Y9LACXX_5_7967.sorted.filtered_peak_605
chr1	32405558	32405841	284	44.33	6.58777	2.23279	4.03688	C7Y9LACXX_5_7967.sorted.filtered_peak_606
chr1	32409240	32410565	1326	34.68	9.63555	3.11818	6.96933	C7Y9LACXX_5_7967.sorted.filtered_peak_607
chr1	32421661	32422046	386	25.20	8.81251	3.59321	6.15270	C7Y9LACXX_5_7967.sorted.filtered_peak_608
chr1	32429761	32430227	467	16.17	6.69264	3.66877	4.15416	C7Y9LACXX_5_7967.sorted.filtered_peak_609
chr1	32447523	32447819	297	15.87	3.72147	2.41648	1.45275	C7Y9LACXX_5_7967.sorted.filtered_peak_610
chr1	32451006	32451341	336	18.54	4.99658	2.76127	2.57321	C7Y9LACXX_5_7967.sorted.filtered_peak_611
chr1	32478969	32480529	1561	59.61	23.01122	3.85985	19.95580	C7Y9LACXX_5_7967.sorted.filtered_peak_612
chr1	32538141	32539266	1126	56.80	23.39396	4.57184	20.25388	C7Y9LACXX_5_7967.sorted.filtered_peak_613
chr1	32573402	32574239	838	35.78	13.95297	4.27451	11.06805	C7Y9LACXX_5_7967.sorted.filtered_peak_614
chr1	32645033	32646017	985	49.62	19.24198	4.26353	16.23745	C7Y9LACXX_5_7967.sorted.filtered_peak_615
chr1	32665991	32667386	1396	24.53	4.67667	2.34078	2.29707	C7Y9LACXX_5_7967.sorted.filtered_peak_616
chr1	32671064	32671371	308	23.31	5.12633	2.54086	2.68572	C7Y9LACXX_5_7967.sorted.filtered_peak_617
chr1	32687302	32688357	1056	25.44	11.12139	4.24020	8.40534	C7Y9LACXX_5_7967.sorted.filtered_peak_618
chr1	32705989	32706567	579	13.65	4.14911	2.74761	1.83129	C7Y9LACXX_5_7967.sorted.filtered_peak_619
chr1	32715464	32716018	555	42.06	12.79524	3.49803	9.96879	C7Y9LACXX_5_7967.sorted.filtered_peak_620
chr1	32722274	32722523	250	20.11	4.96075	2.65447	2.53256	C7Y9LACXX_5_7967.sorted.filtered_peak_621
chr1	32729452	32729855	404	13.53	4.86267	3.10454	2.44835	C7Y9LACXX_5_7967.sorted.filtered_peak_622
chr1	32757090	32758503	1414	37.21	15.06107	4.05990	12.23077	C7Y9LACXX_5_7967.sorted.filtered_peak_623
chr1	32787145	32787811	667	15.20	4.33512	2.71989	1.98230	C7Y9LACXX_5_7967.sorted.filtered_peak_624
chr1	32801460	32801923	464	25.32	5.89350	2.67974	3.38894	C7Y9LACXX_5_7967.sorted.filtered_peak_625
chr1	32816654	32817599	946	36.19	14.50247	4.16040	11.66776	C7Y9LACXX_5_7967.sorted.filtered_peak_626
chr1	32837763	32838143	381	19.31	6.52211	3.29222	3.97904	C7Y9LACXX_5_7967.sorted.filtered_peak_627
chr1	32859733	32860640	908	50.49	24.44524	5.30824	21.26627	C7Y9LACXX_5_7967.sorted.filtered_peak_628
chr1	32866321	32866655	335	11.25	3.43544	2.58991	1.21481	C7Y9LACXX_5_7967.sorted.filtered_peak_629
chr1	32879540	32879915	376	13.59	4.16757	2.75672	1.85259	C7Y9LACXX_5_7967.sorted.filtered_peak_630
chr1	32986067	32986329	263	15.85	6.39847	3.60129	3.85946	C7Y9LACXX_5_7967.sorted.filtered_peak_631
chr1	33093176	33093606	431	17.92	7.62853	3.88351	5.03662	C7Y9LACXX_5_7967.sorted.filtered_peak_632
chr1	33115924	33117329	1406	64.92	24.49895	4.24474	21.33586	C7Y9LACXX_5_7967.sorted.filtered_peak_633
chr1	33177817	33178184	368	20.50	9.04289	4.19945	6.36242	C7Y9LACXX_5_7967.sorted.filtered_peak_634
chr1	33219333	33219597	265	17.98	5.71212	3.09571	3.21623	C7Y9LACXX_5_7967.sorted.filtered_peak_635
chr1	33264343	33265205	863	25.71	9.45732	3.73423	6.77932	C7Y9LACXX_5_7967.sorted.filtered_peak_636
chr1	33266709	33267023	315	18.41	4.90437	2.72097	2.50519	C7Y9LACXX_5_7967.sorted.filtered_peak_637
chr1	33282572	33283674	1103	55.05	21.61255	4.21436	18.54391	C7Y9LACXX_5_7967.sorted.filtered_peak_638
chr1	33429499	33430742	1244	37.63	13.03434	3.54256	10.28528	C7Y9LACXX_5_7967.sorted.filtered_peak_639
chr1	33446811	33447144	334	23.48	6.56787	2.98797	4.02627	C7Y9LACXX_5_7967.sorted.filtered_peak_640
chr1	33450011	33450348	338	19.51	3.97443	2.33108	1.66599	C7Y9LACXX_5_7967.sorted.filtered_peak_641
chr1	33458087	33458911	825	21.25	5.96299	2.90544	3.49057	C7Y9LACXX_5_7967.sorted.filtered_peak_642
chr1	33502329	33502854	526	45.05	25.06211	6.23804	21.85378	C7Y9LACXX_5_7967.sorted.filtered_peak_643
chr1	33511311	33511920	610	25.26	9.46424	3.81010	6.77342	C7Y9LACXX_5_7967.sorted.filtered_peak_644
chr1	33546422	33546963	542	27.13	9.54692	3.65004	6.86082	C7Y9LACXX_5_7967.sorted.filtered_peak_645
chr1	33554159	33554518	360	18.63	5.30687	2.87274	2.85328	C7Y9LACXX_5_7967.sorted.filtered_peak_646
chr1	33564811	33565490	680	35.38	14.51059	4.38096	11.62964	C7Y9LACXX_5_7967.sorted.filtered_peak_647
chr1	33592494	33593428	935	64.00	27.99154	4.91082	24.70115	C7Y9LACXX_5_7967.sorted.filtered_peak_648
chr1	33646479	33647107	629	18.55	4.44021	2.53485	2.09518	C7Y9LACXX_5_7967.sorted.filtered_peak_649
chr1	33647448	33647882	435	23.08	7.19203	3.21193	4.62194	C7Y9LACXX_5_7967.sorted.filtered_peak_650
chr1	33722111	33722637	527	16.24	4.28951	2.62867	1.94278	C7Y9LACXX_5_7967.sorted.filtered_peak_651
chr1	33761028	33761450	423	19.62	7.98386	3.82752	5.37697	C7Y9LACXX_5_7967.sorted.filtered_peak_652
chr1	33767861	33768115	255	16.55	5.16931	2.99032	2.71614	C7Y9LACXX_5_7967.sorted.filtered_peak_653
chr1	33814820	33816086	1267	30.94	7.66656	2.80995	5.10127	C7Y9LACXX_5_7967.sorted.filtered_peak_654
chr1	33862293	33862601	309	12.28	3.34213	2.46745	1.15004	C7Y9LACXX_5_7967.sorted.filtered_peak_655
chr1	33937898	33938498	601	27.09	9.51953	3.65051	6.83230	C7Y9LACXX_5_7967.sorted.filtered_peak_656
chr1	34098744	34099001	258	14.90	4.49186	2.81835	2.10711	C7Y9LACXX_5_7967.sorted.filtered_peak_657
chr1	34126366	34126634	269	13.92	4.78155	3.03642	2.37306	C7Y9LACXX_5_7967.sorted.filtered_peak_658
chr1	34790580	34790829	250	14.47	5.14554	3.16001	2.70380	C7Y9LACXX_5_7967.sorted.filtered_peak_659
chr1	35147108	35147374	267	14.68	4.73005	2.93769	2.33916	C7Y9LACXX_5_7967.sorted.filtered_peak_660
chr1	35318287	35318818	532	18.04	6.23204	3.25700	3.73123	C7Y9LACXX_5_7967.sorted.filtered_peak_661
chr1	35325019	35325728	710	36.59	13.65711	3.98597	10.83123	C7Y9LACXX_5_7967.sorted.filtered_peak_662
chr1	35331695	35332289	595	23.46	6.71221	3.05135	4.14891	C7Y9LACXX_5_7967.sorted.filtered_peak_663
chr1	35450500	35451182	683	20.39	7.12822	3.39152	4.57184	C7Y9LACXX_5_7967.sorted.filtered_peak_664
chr1	35496424	35497716	1293	34.74	14.19019	4.13010	11.38740	C7Y9LACXX_5_7967.sorted.filtered_peak_665
chr1	35544588	35545397	810	28.86	13.22446	4.70996	10.38571	C7Y9LACXX_5_7967.sorted.filtered_peak_666
chr1	35657370	35658065	696	35.56	7.21044	2.55970	4.65100	C7Y9LACXX_5_7967.sorted.filtered_peak_667
chr1	35658389	35659184	796	65.17	27.11019	4.69212	23.85734	C7Y9LACXX_5_7967.sorted.filtered_peak_668
chr1	35667791	35668211	421	16.47	6.10141	3.37776	3.59814	C7Y9LACXX_5_7967.sorted.filtered_peak_669
chr1	35733900	35734627	728	30.30	12.33778	4.18103	9.55324	C7Y9LACXX_5_7967.sorted.filtered_peak_670
chr1	35896561	35897250	690	18.88	5.44476	2.88727	2.99808	C7Y9LACXX_5_7967.sorted.filtered_peak_671
chr1	35964828	35965851	1024	23.80	8.19472	3.49687	5.56758	C7Y9LACXX_5_7967.sorted.filtered_peak_672
chr1	35971588	35972385	798	29.33	10.20992	3.57690	7.53098	C7Y9LACXX_5_7967.sorted.filtered_peak_673
chr1	36004654	36005228	575	18.78	5.37603	2.85246	2.94982	C7Y9LACXX_5_7967.sorted.filtered_peak_674
chr1	36010577	36010847	271	15.14	4.58041	2.83742	2.19057	C7Y9LACXX_5_7967.sorted.filtered_peak_675
chr1	36022843	36023523	681	50.91	19.37035	4.33522	16.33217	C7Y9LACXX_5_7967.sorted.filtered_peak_676
chr1	36043130	36043595	466	15.99	5.57177	3.19180	3.10641	C7Y9LACXX_5_7967.sorted.filtered_peak_677
chr1	36106933	36107467	535	41.70	18.81234	4.91699	15.79712	C7Y9LACXX_5_7967.sorted.filtered_peak_678
chr1	36127244	36127590	347	11.73	3.76460	2.71970	1.47653	C7Y9LACXX_5_7967.sorted.filtered_peak_679
chr1	36184064	36185002	939	21.79	5.87741	2.85905	3.38549	C7Y9LACXX_5_7967.sorted.filtered_peak_680
chr1	36234803	36235853	1051	33.11	12.52866	3.99443	9.72465	C7Y9LACXX_5_7967.sorted.filtered_peak_681
chr1	36348536	36349500	965	31.55	11.47588	3.64369	8.77838	C7Y9LACXX_5_7967.sorted.filtered_peak_682
chr1	36396131	36397219	1089	40.51	14.99844	3.89596	12.14379	C7Y9LACXX_5_7967.sorted.filtered_peak_683
chr1	36488975	36489461	487	15.77	6.27111	3.53309	3.75389	C7Y9LACXX_5_7967.sorted.filtered_peak_684
chr1	36554230	36554921	692	45.78	17.89507	4.40901	14.89287	C7Y9LACXX_5_7967.sorted.filtered_peak_685
chr1	36565291	36565747	457	15.73	4.65546	2.81187	2.27894	C7Y9LACXX_5_7967.sorted.filtered_peak_686
chr1	36614738	36615549	812	64.74	25.66933	4.58761	22.43587	C7Y9LACXX_5_7967.sorted.filtered_peak_687
chr1	36616398	36616650	253	34.26	5.42325	2.23076	2.96303	C7Y9LACXX_5_7967.sorted.filtered_peak_688
chr1	36621164	36621878	715	32.83	7.35039	2.72062	4.75830	C7Y9LACXX_5_7967.sorted.filtered_peak_689
chr1	36626572	36626852	281	22.30	4.11344	2.26207	1.78442	C7Y9LACXX_5_7967.sorted.filtered_peak_690
chr1	36653793	36654098	306	15.84	6.43806	3.59876	3.90856	C7Y9LACXX_5_7967.sorted.filtered_peak_691
chr1	36689051	36690469	1419	66.32	27.57093	4.49488	24.29850	C7Y9LACXX_5_7967.sorted.filtered_peak_692
chr1	36751044	36751397	354	15.63	5.35384	3.12855	2.90908	C7Y9LACXX_5_7967.sorted.filtered_peak_693
chr1	36772088	36772960	873	32.42	12.95069	4.02676	10.17941	C7Y9LACXX_5_7967.sorted.filtered_peak_694
chr1	36789205	36789454	250	18.17	4.08240	2.43772	1.75005	C7Y9LACXX_5_7967.sorted.filtered_peak_695
chr1	36834616	36834865	250	18.30	4.62948	2.63281	2.24266	C7Y9LACXX_5_7967.sorted.filtered_peak_696
chr1	36839185	36840305	1121	20.71	5.71382	2.85723	3.24636	C7Y9LACXX_5_7967.sorted.filtered_peak_697
chr1	36851133	36852423	1291	59.58	20.44930	3.90407	17.38372	C7Y9LACXX_5_7967.sorted.filtered_peak_698
chr1	36862965	36863735	771	25.34	9.09449	3.58991	6.45214	C7Y9LACXX_5_7967.sorted.filtered_peak_699
chr1	36886382	36887065	684	16.60	5.68902	3.16997	3.22101	C7Y9LACXX_5_7967.sorted.filtered_peak_700
chr1	36915788	36916482	695	21.70	7.90930	3.54424	5.32156	C7Y9LACXX_5_7967.sorted.filtered_peak_701
chr1	36923474	36923730	257	17.47	5.26696	2.95120	2.81009	C7Y9LACXX_5_7967.sorted.filtered_peak_702
chr1	36929696	36930359	664	31.27	13.34576	4.36349	10.53477	C7Y9LACXX_5_7967.sorted.filtered_peak_703
chr1	37578440	37578802	363	13.48	4.84799	3.09485	2.44217	C7Y9LACXX_5_7967.sorted.filtered_peak_704
chr1	37920437	37920809	373	14.55	5.54193	3.32416	3.07315	C7Y9LACXX_5_7967.sorted.filtered_peak_705
chr1	37932869	37933180	312	11.79	3.64567	2.65204	1.40177	C7Y9LACXX_5_7967.sorted.filtered_peak_706
chr1	37939741	37940294	554	38.90	7.46337	2.51907	4.87616	C7Y9LACXX_5_7967.sorted.filtered_peak_707
chr1	37945305	37945650	346	32.24	4.72921	2.12963	2.32571	C7Y9LACXX_5_7967.sorted.filtered_peak_708
chr1	37952822	37953182	361	18.49	5.17647	2.82912	2.73728	C7Y9LACXX_5_7967.sorted.filtered_peak_709
chr1	37979498	37980877	1380	28.92	11.00186	3.83480	8.29076	C7Y9LACXX_5_7967.sorted.filtered_peak_710
chr1	38019468	38020147	680	33.14	17.68290	5.36185	14.76703	C7Y9LACXX_5_7967.sorted.filtered_peak_711
chr1	38061177	38062004	828	34.96	14.56935	4.45371	11.67702	C7Y9LACXX_5_7967.sorted.filtered_peak_712
chr1	38139578	38139980	403	12.10	3.30794	2.46343	1.12400	C7Y9LACXX_5_7967.sorted.filtered_peak_713
chr1	38156041	38156568	528	59.65	20.44815	3.98040	17.37637	C7Y9LACXX_5_7967.sorted.filtered_peak_714
chr1	38157627	38158351	725	56.10	18.52362	3.75030	15.54112	C7Y9LACXX_5_7967.sorted.filtered_peak_715
chr1	38273346	38274297	952	33.71	10.29414	3.35689	7.57685	C7Y9LACXX_5_7967.sorted.filtered_peak_716
chr1	38317437	38317842	406	12.65	3.44534	2.49229	1.22625	C7Y9LACXX_5_7967.sorted.filtered_peak_717
chr1	38325005	38326090	1086	34.67	14.46751	4.26801	11.62288	C7Y9LACXX_5_7967.sorted.filtered_peak_718
chr1	38396365	38396642	278	20.01	4.64229	2.54423	2.25040	C7Y9LACXX_5_7967.sorted.filtered_peak_719
chr1	38396886	38397820	935	32.51	13.77397	4.19703	10.99029	C7Y9LACXX_5_7967.sorted.filtered_peak_720
chr1	38455142	38456092	951	37.96	18.15993	4.86333	15.20628	C7Y9LACXX_5_7967.sorted.filtered_peak_721
chr1	38461396	38461891	496	16.53	4.15088	2.55597	1.81864	C7Y9LACXX_5_7967.sorted.filtered_peak_722
chr1	38477975	38478848	874	50.49	21.01130	4.47012	17.98539	C7Y9LACXX_5_7967.sorted.filtered_peak_723
chr1	38495794	38496043	250	17.92	4.81524	2.71737	2.42700	C7Y9LACXX_5_7967.sorted.filtered_peak_724
chr1	38512399	38512797	399	22.62	7.55383	3.38406	4.96054	C7Y9LACXX_5_7967.sorted.filtered_peak_725
chr1	38656505	38656758	254	11.62	3.49806	2.59408	1.27037	C7Y9LACXX_5_7967.sorted.filtered_peak_726
chr1	38992937	38993327	391	13.40	4.04800	2.72753	1.73134	C7Y9LACXX_5_7967.sorted.filtered_peak_727
chr1	39024749	39025604	856	26.48	7.70815	3.10600	5.12683	C7Y9LACXX_5_7967.sorted.filtered_peak_728
chr1	39324701	39326094	1394	42.20	15.57496	3.82573	12.71997	C7Y9LACXX_5_7967.sorted.filtered_peak_729
chr1	39338263	39339542	1280	43.28	16.59464	4.02377	13.69369	C7Y9LACXX_5_7967.sorted.filtered_peak_730
chr1	39456458	39457287	830	42.10	17.99802	4.47422	15.05818	C7Y9LACXX_5_7967.sorted.filtered_peak_731
chr1	39491723	39492611	889	21.73	9.03534	3.99060	6.37614	C7Y9LACXX_5_7967.sorted.filtered_peak_732
chr1	39564366	39564639	274	15.22	4.57796	2.82116	2.20215	C7Y9LACXX_5_7967.sorted.filtered_peak_733
chr1	39568260	39568564	305	20.08	5.00267	2.67158	2.56966	C7Y9LACXX_5_7967.sorted.filtered_peak_734
chr1	39649319	39650167	849	18.46	5.72104	2.99760	3.28460	C7Y9LACXX_5_7967.sorted.filtered_peak_735
chr1	39657824	39658083	260	23.27	4.90486	2.47614	2.48006	C7Y9LACXX_5_7967.sorted.filtered_peak_736
chr1	39662504	39662847	344	29.28	8.85070	3.29542	6.18701	C7Y9LACXX_5_7967.sorted.filtered_peak_737
chr1	39670117	39671328	1212	25.22	8.27446	3.40055	5.65130	C7Y9LACXX_5_7967.sorted.filtered_peak_738
chr1	39680867	39681547	681	17.43	4.67039	2.70220	2.28216	C7Y9LACXX_5_7967.sorted.filtered_peak_739
chr1	39696407	39696894	488	13.53	4.40221	2.88141	2.03718	C7Y9LACXX_5_7967.sorted.filtered_peak_740
chr1	39733890	39734139	250	16.85	4.00154	2.47689	1.68444	C7Y9LACXX_5_7967.sorted.filtered_peak_741
chr1	39793634	39794175	542	14.58	3.75979	2.51329	1.47376	C7Y9LACXX_5_7967.sorted.filtered_peak_742
chr1	39864244	39864656	413	15.04	4.33077	2.72822	1.98381	C7Y9LACXX_5_7967.sorted.filtered_peak_743
chr1	39874207	39874923	717	29.90	10.01569	3.60242	7.29155	C7Y9LACXX_5_7967.sorted.filtered_peak_744
chr1	39957048	39957612	565	17.34	6.98491	3.64835	4.43483	C7Y9LACXX_5_7967.sorted.filtered_peak_745
chr1	39991527	39991929	403	13.27	4.71147	3.04953	2.31823	C7Y9LACXX_5_7967.sorted.filtered_peak_746
chr1	40004901	40005192	292	13.97	5.02549	3.14854	2.59901	C7Y9LACXX_5_7967.sorted.filtered_peak_747
chr1	40041053	40041448	396	21.91	4.79413	2.50094	2.38332	C7Y9LACXX_5_7967.sorted.filtered_peak_748
chr1	40042126	40042774	649	28.94	9.41611	3.44577	6.74440	C7Y9LACXX_5_7967.sorted.filtered_peak_749
chr1	40071508	40072151	644	17.14	6.80176	3.56605	4.27164	C7Y9LACXX_5_7967.sorted.filtered_peak_750
chr1	40119036	40119538	503	17.10	5.59193	3.11963	3.10874	C7Y9LACXX_5_7967.sorted.filtered_peak_751
chr1	40156967	40157233	267	18.27	5.28479	2.89724	2.82744	C7Y9LACXX_5_7967.sorted.filtered_peak_752
chr1	40204269	40204902	634	24.36	8.90398	3.68733	6.24048	C7Y9LACXX_5_7967.sorted.filtered_peak_753
chr1	40254433	40254910	478	13.89	5.07511	3.18220	2.63348	C7Y9LACXX_5_7967.sorted.filtered_peak_754
chr1	40264732	40265183	452	17.76	7.08495	3.65020	4.52768	C7Y9LACXX_5_7967.sorted.filtered_peak_755
chr1	40265443	40265725	283	14.41	4.92162	3.04861	2.50294	C7Y9LACXX_5_7967.sorted.filtered_peak_756
chr1	40311287	40311997	711	20.33	6.04856	3.00670	3.55803	C7Y9LACXX_5_7967.sorted.filtered_peak_757
chr1	40348714	40349398	685	28.64	12.75704	4.47578	9.95961	C7Y9LACXX_5_7967.sorted.filtered_peak_758
chr1	40367530	40368288	759	16.51	4.83067	2.83587	2.42027	C7Y9LACXX_5_7967.sorted.filtered_peak_759
chr1	40420617	40421309	693	19.74	5.26139	2.78236	2.80981	C7Y9LACXX_5_7967.sorted.filtered_peak_760
chr1	40497992	40498276	285	13.32	3.40760	2.43059	1.20554	C7Y9LACXX_5_7967.sorted.filtered_peak_761
chr1	40505170	40506631	1462	68.30	22.18735	3.79121	19.06978	C7Y9LACXX_5_7967.sorted.filtered_peak_762
chr1	40525086	40525829	744	27.21	10.14843	3.73969	7.47769	C7Y9LACXX_5_7967.sorted.filtered_peak_763
chr1	40562570	40563351	782	19.87	7.52475	3.56843	4.96034	C7Y9LACXX_5_7967.sorted.filtered_peak_764
chr1	40618780	40619152	373	14.61	4.57742	2.87234	2.20053	C7Y9LACXX_5_7967.sorted.filtered_peak_765
chr1	40626710	40627730	1021	31.69	11.18465	3.65184	8.46833	C7Y9LACXX_5_7967.sorted.filtered_peak_766
chr1	40652113	40652608	496	15.14	4.96524	2.99957	2.55382	C7Y9LACXX_5_7967.sorted.filtered_peak_767
chr1	40707360	40707683	324	27.09	12.11609	4.56844	9.30630	C7Y9LACXX_5_7967.sorted.filtered_peak_768
chr1	40723071	40724195	1125	40.14	14.72839	3.95450	11.87081	C7Y9LACXX_5_7967.sorted.filtered_peak_769
chr1	40780941	40781513	573	24.38	7.32544	3.14781	4.75434	C7Y9LACXX_5_7967.sorted.filtered_peak_770
chr1	40804465	40804736	272	18.40	5.31565	2.89837	2.85519	C7Y9LACXX_5_7967.sorted.filtered_peak_771
chr1	40807870	40808146	277	18.48	4.91783	2.72768	2.50909	C7Y9LACXX_5_7967.sorted.filtered_peak_772
chr1	40838968	40840614	1647	29.38	7.63379	2.90385	5.05549	C7Y9LACXX_5_7967.sorted.filtered_peak_773
chr1	40851243	40852024	782	50.50	14.84554	3.48270	11.94506	C7Y9LACXX_5_7967.sorted.filtered_peak_774
chr1	40870392	40870726	335	17.55	4.61152	2.66519	2.23713	C7Y9LACXX_5_7967.sorted.filtered_peak_775
chr1	40915418	40916187	770	31.50	12.40208	4.15809	9.58736	C7Y9LACXX_5_7967.sorted.filtered_peak_776
chr1	40916431	40916972	542	16.93	3.61986	2.32063	1.37027	C7Y9LACXX_5_7967.sorted.filtered_peak_777
chr1	40942655	40943383	729	18.02	5.94314	3.16663	3.44512	C7Y9LACXX_5_7967.sorted.filtered_peak_778
chr1	40974109	40974998	890	19.25	8.78359	4.11314	6.16255	C7Y9LACXX_5_7967.sorted.filtered_peak_779
chr1	40996953	40997800	848	31.06	13.95854	4.53176	11.14304	C7Y9LACXX_5_7967.sorted.filtered_peak_780
chr1	41077999	41078446	448	13.24	4.67196	3.04009	2.27877	C7Y9LACXX_5_7967.sorted.filtered_peak_781
chr1	41131127	41131773	647	23.37	6.91424	3.07625	4.37221	C7Y9LACXX_5_7967.sorted.filtered_peak_782
chr1	41157040	41158227	1188	49.41	16.10987	3.76907	13.16636	C7Y9LACXX_5_7967.sorted.filtered_peak_783
chr1	41174431	41175176	746	41.11	16.91433	4.61746	13.92920	C7Y9LACXX_5_7967.sorted.filtered_peak_784
chr1	41267878	41268559	682	27.29	9.58236	3.54650	6.93703	C7Y9LACXX_5_7967.sorted.filtered_peak_785
chr1	41284138	41284721	584	23.46	8.08899	3.46434	5.48380	C7Y9LACXX_5_7967.sorted.filtered_peak_786
chr1	41315709	41316111	403	15.32	3.83826	2.49027	1.56430	C7Y9LACXX_5_7967.sorted.filtered_peak_787
chr1	41327901	41328556	656	40.20	18.70450	5.00746	15.69777	C7Y9LACXX_5_7967.sorted.filtered_peak_788
chr1	41341436	41341731	296	18.74	6.52817	3.35150	3.98880	C7Y9LACXX_5_7967.sorted.filtered_peak_789
chr1	41431437	41431686	250	11.35	3.54667	2.63949	1.28901	C7Y9LACXX_5_7967.sorted.filtered_peak_790
chr1	41445006	41446045	1040	60.68	24.88104	4.55439	21.70664	C7Y9LACXX_5_7967.sorted.filtered_peak_791
chr1	41469346	41469929	584	24.32	8.81365	3.59309	6.19623	C7Y9LACXX_5_7967.sorted.filtered_peak_792
chr1	41826513	41827398	886	38.15	12.61392	3.64454	9.81544	C7Y9LACXX_5_7967.sorted.filtered_peak_793
chr1	42127846	42128251	406	25.03	6.40247	2.83728	3.87763	C7Y9LACXX_5_7967.sorted.filtered_peak_794
chr1	42139031	42139919	889	20.35	4.92346	2.62632	2.50020	C7Y9LACXX_5_7967.sorted.filtered_peak_795
chr1	42149553	42149964	412	27.66	8.16263	3.19381	5.53983	C7Y9LACXX_5_7967.sorted.filtered_peak_796
chr1	42204676	42205120	445	20.33	6.09040	3.02504	3.58929	C7Y9LACXX_5_7967.sorted.filtered_peak_797
chr1	42216966	42217705	740	20.05	5.61645	2.86821	3.15292	C7Y9LACXX_5_7967.sorted.filtered_peak_798
chr1	42257437	42258083	647	15.50	3.99592	2.55468	1.68750	C7Y9LACXX_5_7967.sorted.filtered_peak_799
chr1	42268531	42269128	598	21.91	5.05209	2.58265	2.62254	C7Y9LACXX_5_7967.sorted.filtered_peak_800
chr1	42277186	42277438	253	18.10	4.56194	2.62587	2.17222	C7Y9LACXX_5_7967.sorted.filtered_peak_801
chr1	42328557	42328919	363	14.09	3.87165	2.59413	1.57925	C7Y9LACXX_5_7967.sorted.filtered_peak_802
chr1	42356986	42357861	876	24.64	8.41726	3.46904	5.79248	C7Y9LACXX_5_7967.sorted.filtered_peak_803
chr1	42363701	42364231	531	25.87	8.87732	3.57940	6.20119	C7Y9LACXX_5_7967.sorted.filtered_peak_804
chr1	42381776	42382048	273	26.26	6.80432	2.90241	4.24011	C7Y9LACXX_5_7967.sorted.filtered_peak_805
chr1	42385469	42386070	602	28.41	8.94180	3.36715	6.28049	C7Y9LACXX_5_7967.sorted.filtered_peak_806
chr1	42501018	42501977	960	48.21	19.69648	4.53948	16.66343	C7Y9LACXX_5_7967.sorted.filtered_peak_807
chr1	42772514	42773033	520	11.42	3.58859	2.65522	1.32434	C7Y9LACXX_5_7967.sorted.filtered_peak_808
chr1	42800351	42801476	1126	40.49	14.65821	3.86758	11.81171	C7Y9LACXX_5_7967.sorted.filtered_peak_809
chr1	42921669	42922787	1119	38.24	13.55528	3.87679	10.71334	C7Y9LACXX_5_7967.sorted.filtered_peak_810
chr1	42928569	42929188	620	51.11	25.48560	5.61042	22.27976	C7Y9LACXX_5_7967.sorted.filtered_peak_811
chr1	43123630	43124611	982	29.67	10.00294	3.53906	7.30822	C7Y9LACXX_5_7967.sorted.filtered_peak_812
chr1	43147335	43148147	813	46.67	16.41636	3.82121	13.51380	C7Y9LACXX_5_7967.sorted.filtered_peak_813
chr1	43148469	43148979	511	27.09	4.62198	2.24477	2.23116	C7Y9LACXX_5_7967.sorted.filtered_peak_814
chr1	43232075	43233305	1231	57.64	25.53308	4.59559	22.35013	C7Y9LACXX_5_7967.sorted.filtered_peak_815
chr1	43282373	43283480	1108	52.93	22.92640	4.71308	19.81306	C7Y9LACXX_5_7967.sorted.filtered_peak_816
chr1	43311815	43312690	876	32.86	10.44694	3.40800	7.74731	C7Y9LACXX_5_7967.sorted.filtered_peak_817
chr1	43379195	43379453	259	16.78	5.53186	3.11987	3.05328	C7Y9LACXX_5_7967.sorted.filtered_peak_818
chr1	43389599	43390550	952	43.28	16.86217	4.21955	13.93215	C7Y9LACXX_5_7967.sorted.filtered_peak_819
chr1	43396747	43397102	356	25.11	5.25961	2.49077	2.81803	C7Y9LACXX_5_7967.sorted.filtered_peak_820
chr1	43397497	43398154	658	32.89	8.63329	3.02507	5.98062	C7Y9LACXX_5_7967.sorted.filtered_peak_821
chr1	43423746	43425002	1257	35.84	10.25290	3.14950	7.57382	C7Y9LACXX_5_7967.sorted.filtered_peak_822
chr1	43500390	43500639	250	11.58	3.67565	2.68786	1.39781	C7Y9LACXX_5_7967.sorted.filtered_peak_823
chr1	43637823	43638523	701	44.55	20.41636	5.10332	17.34144	C7Y9LACXX_5_7967.sorted.filtered_peak_824
chr1	43761478	43761776	299	17.45	6.43293	3.42097	3.91251	C7Y9LACXX_5_7967.sorted.filtered_peak_825
chr1	43814747	43815320	574	21.52	7.15237	3.33773	4.57306	C7Y9LACXX_5_7967.sorted.filtered_peak_826
chr1	43823866	43824849	984	38.72	16.85987	4.53407	13.95046	C7Y9LACXX_5_7967.sorted.filtered_peak_827
chr1	43833375	43834300	926	36.20	11.18283	3.46606	8.41865	C7Y9LACXX_5_7967.sorted.filtered_peak_828
chr1	43855140	43855908	769	30.01	14.12339	4.48688	11.35293	C7Y9LACXX_5_7967.sorted.filtered_peak_829
chr1	43919479	43920046	568	19.44	5.05128	2.71747	2.62963	C7Y9LACXX_5_7967.sorted.filtered_peak_830
chr1	43994838	43995208	371	18.07	5.15547	2.84483	2.72314	C7Y9LACXX_5_7967.sorted.filtered_peak_831
chr1	44115366	44116386	1021	68.97	30.96696	5.32317	27.57380	C7Y9LACXX_5_7967.sorted.filtered_peak_832
chr1	44172737	44173603	867	32.07	10.35187	3.46132	7.64767	C7Y9LACXX_5_7967.sorted.filtered_peak_833
chr1	44229158	44229526	369	14.32	4.49046	2.85668	2.12480	C7Y9LACXX_5_7967.sorted.filtered_peak_834
chr1	44411991	44412775	785	51.27	22.85868	5.02917	19.71832	C7Y9LACXX_5_7967.sorted.filtered_peak_835
chr1	44435336	44435811	476	36.22	10.85579	3.36484	8.11310	C7Y9LACXX_5_7967.sorted.filtered_peak_836
chr1	44440111	44440905	795	44.98	14.42402	3.62081	11.56083	C7Y9LACXX_5_7967.sorted.filtered_peak_837
chr1	44457065	44457747	683	20.37	6.76376	3.23775	4.24975	C7Y9LACXX_5_7967.sorted.filtered_peak_838
chr1	44495517	44496466	950	35.98	12.63097	3.84184	9.81817	C7Y9LACXX_5_7967.sorted.filtered_peak_839
chr1	44678816	44679458	643	34.53	12.51899	3.96124	9.69252	C7Y9LACXX_5_7967.sorted.filtered_peak_840
chr1	44820609	44821266	658	40.49	19.14668	4.95027	16.15840	C7Y9LACXX_5_7967.sorted.filtered_peak_841
chr1	45097234	45098249	1016	37.20	11.90852	3.60837	9.10598	C7Y9LACXX_5_7967.sorted.filtered_peak_842
chr1	45139589	45140524	936	71.12	32.46932	5.33946	29.03687	C7Y9LACXX_5_7967.sorted.filtered_peak_843
chr1	45180641	45181033	393	16.64	5.59322	3.13227	3.13054	C7Y9LACXX_5_7967.sorted.filtered_peak_844
chr1	45186990	45187961	972	37.48	13.92259	3.93863	11.10193	C7Y9LACXX_5_7967.sorted.filtered_peak_845
chr1	45196128	45197277	1150	50.53	18.98767	4.35320	15.93708	C7Y9LACXX_5_7967.sorted.filtered_peak_846
chr1	45204995	45205930	936	35.18	15.21522	4.36792	12.37414	C7Y9LACXX_5_7967.sorted.filtered_peak_847
chr1	45240858	45241664	807	40.48	17.14140	4.54447	14.19100	C7Y9LACXX_5_7967.sorted.filtered_peak_848
chr1	45265342	45266535	1194	65.72	25.41324	4.33281	22.22137	C7Y9LACXX_5_7967.sorted.filtered_peak_849
chr1	45273002	45273788	787	40.78	7.74173	2.51732	5.13426	C7Y9LACXX_5_7967.sorted.filtered_peak_850
chr1	45275142	45275713	572	43.13	8.92516	2.64325	6.28129	C7Y9LACXX_5_7967.sorted.filtered_peak_851
chr1	45284931	45286191	1261	33.19	11.92689	3.79617	9.15264	C7Y9LACXX_5_7967.sorted.filtered_peak_852
chr1	45301608	45301869	262	13.07	4.35503	2.90291	1.99885	C7Y9LACXX_5_7967.sorted.filtered_peak_853
chr1	45451875	45452588	714	29.80	14.34763	4.83820	11.50463	C7Y9LACXX_5_7967.sorted.filtered_peak_854
chr1	45477035	45478067	1033	35.12	9.55435	3.04501	6.90017	C7Y9LACXX_5_7967.sorted.filtered_peak_855
chr1	45671154	45671420	267	15.34	3.89436	2.51957	1.60408	C7Y9LACXX_5_7967.sorted.filtered_peak_856
chr1	45671964	45672286	323	18.38	5.72578	3.03073	3.26628	C7Y9LACXX_5_7967.sorted.filtered_peak_857
chr1	45769128	45770030	903	61.31	29.03825	5.51985	25.70056	C7Y9LACXX_5_7967.sorted.filtered_peak_858
chr1	45805293	45806332	1040	46.55	17.11497	4.16427	14.13171	C7Y9LACXX_5_7967.sorted.filtered_peak_859
chr1	45956458	45957294	837	61.83	29.65154	5.27599	26.31497	C7Y9LACXX_5_7967.sorted.filtered_peak_860
chr1	45965299	45966220	922	48.94	22.56954	5.00782	19.46323	C7Y9LACXX_5_7967.sorted.filtered_peak_861
chr1	45986701	45987914	1214	35.95	12.16475	3.66961	9.38379	C7Y9LACXX_5_7967.sorted.filtered_peak_862
chr1	46009446	46010165	720	20.44	8.09887	3.75948	5.49029	C7Y9LACXX_5_7967.sorted.filtered_peak_863
chr1	46016242	46016933	692	38.52	18.93954	5.38531	15.90688	C7Y9LACXX_5_7967.sorted.filtered_peak_864
chr1	46035526	46036077	552	19.07	7.67732	3.74900	5.09014	C7Y9LACXX_5_7967.sorted.filtered_peak_865
chr1	46048943	46050774	1832	50.97	14.95681	3.49747	12.04273	C7Y9LACXX_5_7967.sorted.filtered_peak_866
chr1	46151895	46153355	1461	75.44	24.31285	3.85411	21.13005	C7Y9LACXX_5_7967.sorted.filtered_peak_867
chr1	46153721	46154034	314	36.33	3.84272	1.85566	1.54706	C7Y9LACXX_5_7967.sorted.filtered_peak_868
chr1	46215787	46216839	1053	41.96	17.14521	4.29371	14.21034	C7Y9LACXX_5_7967.sorted.filtered_peak_869
chr1	46268897	46269436	540	29.01	11.63012	4.08622	8.87570	C7Y9LACXX_5_7967.sorted.filtered_peak_870
chr1	46530838	46531276	439	13.39	3.74243	2.58481	1.45876	C7Y9LACXX_5_7967.sorted.filtered_peak_871
chr1	46598243	46599168	926	52.14	20.90514	4.46522	17.82864	C7Y9LACXX_5_7967.sorted.filtered_peak_872
chr1	46663903	46664484	582	21.56	7.60158	3.46323	5.01936	C7Y9LACXX_5_7967.sorted.filtered_peak_873
chr1	46712621	46713507	887	42.97	19.54395	4.78463	16.54480	C7Y9LACXX_5_7967.sorted.filtered_peak_874
chr1	46768167	46769730	1564	43.91	14.56275	3.54468	11.74733	C7Y9LACXX_5_7967.sorted.filtered_peak_875
chr1	46806107	46806961	855	26.91	9.41742	3.57698	6.76039	C7Y9LACXX_5_7967.sorted.filtered_peak_876
chr1	46860085	46860378	294	12.16	4.01798	2.81321	1.69308	C7Y9LACXX_5_7967.sorted.filtered_peak_877
chr1	46908381	46908675	295	20.91	7.53118	3.56138	4.91588	C7Y9LACXX_5_7967.sorted.filtered_peak_878
chr1	46943069	46943418	350	16.01	4.65283	2.80052	2.25657	C7Y9LACXX_5_7967.sorted.filtered_peak_879
chr1	46993786	46994035	250	18.02	5.26639	2.89933	2.82478	C7Y9LACXX_5_7967.sorted.filtered_peak_880
chr1	46998733	46999101	369	16.43	3.96409	2.48248	1.65624	C7Y9LACXX_5_7967.sorted.filtered_peak_881
chr1	47047269	47047875	607	26.70	10.27888	3.90700	7.56852	C7Y9LACXX_5_7967.sorted.filtered_peak_882
chr1	47069594	47070260	667	57.56	27.34475	5.24527	24.08586	C7Y9LACXX_5_7967.sorted.filtered_peak_883
chr1	47081974	47082651	678	26.34	7.88119	3.24432	5.24272	C7Y9LACXX_5_7967.sorted.filtered_peak_884
chr1	47133941	47134460	520	16.71	4.08913	2.51810	1.76532	C7Y9LACXX_5_7967.sorted.filtered_peak_885
chr1	47184480	47185260	781	47.11	20.87335	4.73284	17.83626	C7Y9LACXX_5_7967.sorted.filtered_peak_886
chr1	47190885	47191180	296	16.53	6.30834	3.48218	3.77687	C7Y9LACXX_5_7967.sorted.filtered_peak_887
chr1	47644848	47645251	404	21.12	6.75783	3.21525	4.21234	C7Y9LACXX_5_7967.sorted.filtered_peak_888
chr1	47658565	47658847	283	16.13	4.71267	2.82203	2.30411	C7Y9LACXX_5_7967.sorted.filtered_peak_889
chr1	47754969	47755372	404	12.47	4.20247	2.87930	1.85424	C7Y9LACXX_5_7967.sorted.filtered_peak_890
chr1	47779432	47780475	1044	55.91	26.89038	5.04278	23.69130	C7Y9LACXX_5_7967.sorted.filtered_peak_891
chr1	47799130	47800482	1353	40.41	15.12481	4.15961	12.21239	C7Y9LACXX_5_7967.sorted.filtered_peak_892
chr1	47902142	47903914	1773	34.19	8.14586	2.76962	5.56280	C7Y9LACXX_5_7967.sorted.filtered_peak_893
chr1	47910342	47910678	337	16.10	4.33974	2.66445	1.97944	C7Y9LACXX_5_7967.sorted.filtered_peak_894
chr1	48463172	48463522	351	14.51	3.96853	2.60141	1.67719	C7Y9LACXX_5_7967.sorted.filtered_peak_895
chr1	48937322	48938208	887	29.27	12.32561	4.13146	9.58618	C7Y9LACXX_5_7967.sorted.filtered_peak_896
chr1	49242599	49242862	264	17.33	4.94732	2.82120	2.53152	C7Y9LACXX_5_7967.sorted.filtered_peak_897
chr1	49568315	49568654	340	12.35	3.92753	2.75239	1.62847	C7Y9LACXX_5_7967.sorted.filtered_peak_898
chr1	50814360	50814620	261	15.53	4.78681	2.89408	2.37964	C7Y9LACXX_5_7967.sorted.filtered_peak_899
chr1	50918519	50918768	250	14.67	4.77623	2.94961	2.38729	C7Y9LACXX_5_7967.sorted.filtered_peak_900
chr1	51190395	51190811	417	13.79	4.59940	2.95950	2.20790	C7Y9LACXX_5_7967.sorted.filtered_peak_901
chr1	51339062	51339610	549	19.27	7.00295	3.49285	4.42924	C7Y9LACXX_5_7967.sorted.filtered_peak_902
chr1	51425164	51426330	1167	37.44	15.57659	4.09900	12.75413	C7Y9LACXX_5_7967.sorted.filtered_peak_903
chr1	51433737	51436073	2337	29.04	7.18076	2.73642	4.66800	C7Y9LACXX_5_7967.sorted.filtered_peak_904
chr1	51442653	51442963	311	16.28	4.54132	2.72049	2.17511	C7Y9LACXX_5_7967.sorted.filtered_peak_905
chr1	51680435	51680875	441	13.03	4.32973	2.88642	1.98773	C7Y9LACXX_5_7967.sorted.filtered_peak_906
chr1	51701546	51702699	1154	32.82	12.07034	3.85544	9.30790	C7Y9LACXX_5_7967.sorted.filtered_peak_907
chr1	51895607	51895935	329	26.40	8.63358	3.43620	5.98213	C7Y9LACXX_5_7967.sorted.filtered_peak_908
chr1	51899289	51899951	663	29.81	10.64781	3.77501	7.90489	C7Y9LACXX_5_7967.sorted.filtered_peak_909
chr1	51907992	51908508	517	22.16	6.68266	3.12535	4.12757	C7Y9LACXX_5_7967.sorted.filtered_peak_910
chr1	51983757	51984135	379	30.97	5.69284	2.38846	3.21741	C7Y9LACXX_5_7967.sorted.filtered_peak_911
chr1	51984405	51985255	851	27.07	4.10992	2.10456	1.78770	C7Y9LACXX_5_7967.sorted.filtered_peak_912
chr1	52000097	52001024	928	16.74	6.07371	3.32561	3.57851	C7Y9LACXX_5_7967.sorted.filtered_peak_913
chr1	52082530	52083211	682	30.50	13.15897	4.25607	10.39139	C7Y9LACXX_5_7967.sorted.filtered_peak_914
chr1	52194892	52195907	1016	42.11	15.92337	4.06206	13.02852	C7Y9LACXX_5_7967.sorted.filtered_peak_915
chr1	52344087	52345212	1126	60.49	25.52867	4.64593	22.34221	C7Y9LACXX_5_7967.sorted.filtered_peak_916
chr1	52456279	52456556	278	12.90	3.96452	2.72499	1.65006	C7Y9LACXX_5_7967.sorted.filtered_peak_917
chr1	52467975	52468255	281	13.56	4.86760	3.11246	2.44575	C7Y9LACXX_5_7967.sorted.filtered_peak_918
chr1	52498759	52499729	971	21.94	7.57212	3.42135	4.98317	C7Y9LACXX_5_7967.sorted.filtered_peak_919
chr1	52520716	52522732	2017	32.44	7.71942	2.80326	5.12451	C7Y9LACXX_5_7967.sorted.filtered_peak_920
chr1	52605461	52605741	281	16.15	5.72484	3.24910	3.24482	C7Y9LACXX_5_7967.sorted.filtered_peak_921
chr1	52831128	52832464	1337	67.37	29.07049	4.68463	25.79839	C7Y9LACXX_5_7967.sorted.filtered_peak_922
chr1	52869430	52870762	1333	39.29	14.04494	3.84439	11.19865	C7Y9LACXX_5_7967.sorted.filtered_peak_923
chr1	52889532	52890217	686	21.41	6.90240	3.26273	4.33311	C7Y9LACXX_5_7967.sorted.filtered_peak_924
chr1	52989150	52989461	312	16.33	6.75897	3.70353	4.20084	C7Y9LACXX_5_7967.sorted.filtered_peak_925
chr1	53017786	53019338	1553	29.23	7.29726	2.87836	4.70465	C7Y9LACXX_5_7967.sorted.filtered_peak_926
chr1	53033553	53033831	279	11.55	3.66414	2.68298	1.38946	C7Y9LACXX_5_7967.sorted.filtered_peak_927
chr1	53102587	53103495	909	27.81	8.88007	3.42204	6.21024	C7Y9LACXX_5_7967.sorted.filtered_peak_928
chr1	53151799	53152135	337	16.59	6.88618	3.71977	4.33083	C7Y9LACXX_5_7967.sorted.filtered_peak_929
chr1	53163690	53164213	524	21.80	5.65051	2.77967	3.17647	C7Y9LACXX_5_7967.sorted.filtered_peak_930
chr1	53168578	53169267	690	37.35	15.01742	4.46029	12.08733	C7Y9LACXX_5_7967.sorted.filtered_peak_931
chr1	53191892	53192524	633	34.74	14.62535	4.41606	11.75910	C7Y9LACXX_5_7967.sorted.filtered_peak_932
chr1	53308166	53308744	579	16.34	6.41015	3.52067	3.89164	C7Y9LACXX_5_7967.sorted.filtered_peak_933
chr1	53387174	53387675	502	20.52	6.35515	3.13385	3.82058	C7Y9LACXX_5_7967.sorted.filtered_peak_934
chr1	53392774	53393538	765	20.54	6.78374	3.23625	4.25811	C7Y9LACXX_5_7967.sorted.filtered_peak_935
chr1	53480386	53480809	424	27.10	12.95754	4.82759	10.13109	C7Y9LACXX_5_7967.sorted.filtered_peak_936
chr1	53662065	53662985	921	30.78	11.62850	3.77687	8.92884	C7Y9LACXX_5_7967.sorted.filtered_peak_937
chr1	53685774	53686557	784	54.96	25.95712	5.41133	22.71814	C7Y9LACXX_5_7967.sorted.filtered_peak_938
chr1	53703807	53704649	843	33.86	14.06447	4.20054	11.26736	C7Y9LACXX_5_7967.sorted.filtered_peak_939
chr1	53791614	53792435	822	42.78	11.24950	3.07671	8.51220	C7Y9LACXX_5_7967.sorted.filtered_peak_940
chr1	53793328	53794020	693	31.36	5.28509	2.26984	2.85282	C7Y9LACXX_5_7967.sorted.filtered_peak_941
chr1	53878851	53879599	749	21.14	6.57409	3.14513	4.04151	C7Y9LACXX_5_7967.sorted.filtered_peak_942
chr1	54050849	54051098	250	20.47	6.42555	3.16097	3.88666	C7Y9LACXX_5_7967.sorted.filtered_peak_943
chr1	54231361	54231845	485	25.54	10.18343	4.03656	7.45670	C7Y9LACXX_5_7967.sorted.filtered_peak_944
chr1	54303492	54304487	996	50.45	22.94588	4.97658	19.81380	C7Y9LACXX_5_7967.sorted.filtered_peak_945
chr1	54355169	54355925	757	30.51	12.51831	4.14667	9.75440	C7Y9LACXX_5_7967.sorted.filtered_peak_946
chr1	54411086	54412334	1249	86.55	34.89292	4.73767	31.39271	C7Y9LACXX_5_7967.sorted.filtered_peak_947
chr1	54518332	54519608	1277	66.40	29.50125	4.81181	26.20081	C7Y9LACXX_5_7967.sorted.filtered_peak_948
chr1	54665437	54666208	772	30.91	13.22046	4.32921	10.42536	C7Y9LACXX_5_7967.sorted.filtered_peak_949
chr1	54694968	54695334	367	14.12	3.95757	2.63089	1.64437	C7Y9LACXX_5_7967.sorted.filtered_peak_950
chr1	54696734	54697108	375	14.15	3.99133	2.64000	1.68071	C7Y9LACXX_5_7967.sorted.filtered_peak_951
chr1	54752896	54753267	372	19.30	4.63822	2.57784	2.24812	C7Y9LACXX_5_7967.sorted.filtered_peak_952
chr1	54872042	54872423	382	32.31	6.61233	2.56050	4.07286	C7Y9LACXX_5_7967.sorted.filtered_peak_953
chr1	54873148	54873683	536	38.90	10.56381	3.13426	7.84696	C7Y9LACXX_5_7967.sorted.filtered_peak_954
chr1	54953756	54955407	1652	24.42	6.12822	2.75250	3.64206	C7Y9LACXX_5_7967.sorted.filtered_peak_955
chr1	55181153	55182017	865	30.78	11.77383	3.95955	9.00851	C7Y9LACXX_5_7967.sorted.filtered_peak_956
chr1	55229903	55230679	777	69.37	35.29547	5.69922	31.79428	C7Y9LACXX_5_7967.sorted.filtered_peak_957
chr1	55266930	55267330	401	23.24	6.92813	3.12317	4.36215	C7Y9LACXX_5_7967.sorted.filtered_peak_958
chr1	55276177	55276426	250	18.20	5.27027	2.88863	2.82023	C7Y9LACXX_5_7967.sorted.filtered_peak_959
chr1	55352374	55353345	972	26.27	8.03525	3.20782	5.44331	C7Y9LACXX_5_7967.sorted.filtered_peak_960
chr1	55416345	55416782	438	13.31	4.65459	3.01923	2.27188	C7Y9LACXX_5_7967.sorted.filtered_peak_961
chr1	55462038	55462302	265	17.80	5.18999	2.88863	2.75049	C7Y9LACXX_5_7967.sorted.filtered_peak_962
chr1	55593688	55594017	330	15.02	4.13972	2.64776	1.80860	C7Y9LACXX_5_7967.sorted.filtered_peak_963
chr1	55606205	55606619	415	20.26	6.51406	3.19881	3.97907	C7Y9LACXX_5_7967.sorted.filtered_peak_964
chr1	55668646	55669048	403	17.70	6.05862	3.24197	3.55455	C7Y9LACXX_5_7967.sorted.filtered_peak_965
chr1	55680832	55681459	628	33.20	9.98742	3.34081	7.28277	C7Y9LACXX_5_7967.sorted.filtered_peak_966
chr1	55701572	55701821	250	13.60	4.90186	3.11957	2.48251	C7Y9LACXX_5_7967.sorted.filtered_peak_967
chr1	55723756	55724014	259	15.78	4.90330	2.92060	2.48979	C7Y9LACXX_5_7967.sorted.filtered_peak_968
chr1	55743206	55743535	330	16.16	5.00240	2.93946	2.57688	C7Y9LACXX_5_7967.sorted.filtered_peak_969
chr1	56125487	56125836	350	11.44	3.59751	2.65944	1.32978	C7Y9LACXX_5_7967.sorted.filtered_peak_970
chr1	58857736	58858170	435	16.10	5.70113	3.24023	3.22514	C7Y9LACXX_5_7967.sorted.filtered_peak_971
chr1	59011623	59012886	1264	45.56	17.00310	4.02173	14.07678	C7Y9LACXX_5_7967.sorted.filtered_peak_972
chr1	59114552	59114908	357	17.09	5.91634	3.25329	3.40967	C7Y9LACXX_5_7967.sorted.filtered_peak_973
chr1	59128236	59128485	250	11.56	3.66472	2.68388	1.38831	C7Y9LACXX_5_7967.sorted.filtered_peak_974
chr1	59165367	59165984	618	28.12	12.29534	4.43945	9.49749	C7Y9LACXX_5_7967.sorted.filtered_peak_975
chr1	59183810	59184534	725	21.03	7.71557	3.57952	5.11329	C7Y9LACXX_5_7967.sorted.filtered_peak_976
chr1	59192548	59192797	250	13.86	5.08413	3.17651	2.65291	C7Y9LACXX_5_7967.sorted.filtered_peak_977
chr1	59220516	59221457	942	23.87	7.56687	3.30025	4.95782	C7Y9LACXX_5_7967.sorted.filtered_peak_978
chr1	59248983	59250481	1499	73.46	20.68044	3.29384	17.64949	C7Y9LACXX_5_7967.sorted.filtered_peak_979
chr1	59281356	59282348	993	29.98	7.93989	2.90849	5.37440	C7Y9LACXX_5_7967.sorted.filtered_peak_980
chr1	59323823	59324099	277	14.39	4.05309	2.65560	1.73059	C7Y9LACXX_5_7967.sorted.filtered_peak_981
chr1	59368962	59369892	931	28.41	9.78281	3.61681	7.08319	C7Y9LACXX_5_7967.sorted.filtered_peak_982
chr1	59388162	59388416	255	14.62	4.06999	2.64835	1.74465	C7Y9LACXX_5_7967.sorted.filtered_peak_983
chr1	59407380	59408324	945	28.77	8.59511	3.20133	5.97496	C7Y9LACXX_5_7967.sorted.filtered_peak_984
chr1	59433913	59434586	674	25.72	8.38435	3.39200	5.74957	C7Y9LACXX_5_7967.sorted.filtered_peak_985
chr1	59485814	59486395	582	21.43	7.07678	3.30475	4.51200	C7Y9LACXX_5_7967.sorted.filtered_peak_986
chr1	59510562	59511117	556	18.52	4.55547	2.59445	2.17170	C7Y9LACXX_5_7967.sorted.filtered_peak_987
chr1	59512429	59512687	259	17.91	4.66047	2.67217	2.26667	C7Y9LACXX_5_7967.sorted.filtered_peak_988
chr1	59612222	59612903	682	19.45	4.72330	2.60282	2.32287	C7Y9LACXX_5_7967.sorted.filtered_peak_989
chr1	59741033	59741460	428	12.39	3.59004	2.58229	1.33359	C7Y9LACXX_5_7967.sorted.filtered_peak_990
chr1	59758344	59758618	275	24.63	4.82448	2.38184	2.43018	C7Y9LACXX_5_7967.sorted.filtered_peak_991
chr1	59762152	59763050	899	37.80	12.37769	3.48256	9.62667	C7Y9LACXX_5_7967.sorted.filtered_peak_992
chr1	59798452	59798966	515	15.89	4.44035	2.71742	2.06873	C7Y9LACXX_5_7967.sorted.filtered_peak_993
chr1	60026487	60026872	386	12.39	4.15533	2.85853	1.82229	C7Y9LACXX_5_7967.sorted.filtered_peak_994
chr1	60036055	60036581	527	28.38	11.57464	4.20964	8.79558	C7Y9LACXX_5_7967.sorted.filtered_peak_995
chr1	60162413	60162680	268	16.66	3.79977	2.40740	1.50622	C7Y9LACXX_5_7967.sorted.filtered_peak_996
chr1	60162999	60163477	479	17.51	4.26535	2.54072	1.91398	C7Y9LACXX_5_7967.sorted.filtered_peak_997
chr1	60225157	60225461	305	15.93	4.20834	2.61642	1.87120	C7Y9LACXX_5_7967.sorted.filtered_peak_998
chr1	60234699	60235030	332	12.71	3.54146	2.53421	1.30644	C7Y9LACXX_5_7967.sorted.filtered_peak_999
chr1	60280072	60280705	634	20.47	7.09297	3.37611	4.53803	C7Y9LACXX_5_7967.sorted.filtered_peak_1000
chr1	60392174	60392443	270	15.75	4.98531	2.96348	2.55741	C7Y9LACXX_5_7967.sorted.filtered_peak_1001
chr1	60746905	60747229	325	11.15	3.43407	2.59703	1.19455	C7Y9LACXX_5_7967.sorted.filtered_peak_1002
chr1	61508607	61509099	493	18.99	6.40329	3.27653	3.86716	C7Y9LACXX_5_7967.sorted.filtered_peak_1003
chr1	61515560	61516142	583	27.40	8.27497	3.23566	5.64784	C7Y9LACXX_5_7967.sorted.filtered_peak_1004
chr1	61542503	61543980	1478	48.45	13.69112	3.32101	10.84597	C7Y9LACXX_5_7967.sorted.filtered_peak_1005
chr1	61720775	61721460	686	15.11	4.33163	2.72338	1.98285	C7Y9LACXX_5_7967.sorted.filtered_peak_1006
chr1	61736709	61737437	729	19.53	4.66215	2.56519	2.27706	C7Y9LACXX_5_7967.sorted.filtered_peak_1007
chr1	61767498	61768373	876	17.11	4.48639	2.65158	2.11373	C7Y9LACXX_5_7967.sorted.filtered_peak_1008
chr1	61784454	61784755	302	22.06	5.43975	2.70701	2.97179	C7Y9LACXX_5_7967.sorted.filtered_peak_1009
chr1	61853391	61853668	278	14.24	4.07476	2.67519	1.74559	C7Y9LACXX_5_7967.sorted.filtered_peak_1010
chr1	61918545	61919249	705	19.89	6.53715	3.18918	4.04406	C7Y9LACXX_5_7967.sorted.filtered_peak_1011
chr1	62190433	62191316	884	32.58	14.79262	4.65344	11.92232	C7Y9LACXX_5_7967.sorted.filtered_peak_1012
chr1	62207757	62208424	668	14.61	4.89343	3.02216	2.48146	C7Y9LACXX_5_7967.sorted.filtered_peak_1013
chr1	62248370	62248654	285	17.75	7.74696	4.00541	5.12371	C7Y9LACXX_5_7967.sorted.filtered_peak_1014
chr1	62641258	62641525	268	14.26	5.31805	3.26219	2.85749	C7Y9LACXX_5_7967.sorted.filtered_peak_1015
chr1	62737360	62737898	539	13.37	3.85872	2.63444	1.57561	C7Y9LACXX_5_7967.sorted.filtered_peak_1016
chr1	62901685	62902834	1150	82.67	33.71127	4.72776	30.25306	C7Y9LACXX_5_7967.sorted.filtered_peak_1017
chr1	63153861	63154405	545	15.64	4.17698	2.62373	1.83734	C7Y9LACXX_5_7967.sorted.filtered_peak_1018
chr1	63249272	63250159	888	47.76	19.68867	4.60040	16.64025	C7Y9LACXX_5_7967.sorted.filtered_peak_1019
chr1	63428898	63429261	364	13.00	3.54966	2.52147	1.29751	C7Y9LACXX_5_7967.sorted.filtered_peak_1020
chr1	63577867	63578147	281	15.11	4.61476	2.85320	2.22219	C7Y9LACXX_5_7967.sorted.filtered_peak_1021
chr1	63787975	63788224	250	15.20	4.40581	2.75279	2.04616	C7Y9LACXX_5_7967.sorted.filtered_peak_1022
chr1	63832926	63833864	939	36.42	15.81330	4.48280	12.91416	C7Y9LACXX_5_7967.sorted.filtered_peak_1023
chr1	63988550	63989717	1168	33.12	12.07325	3.80871	9.32048	C7Y9LACXX_5_7967.sorted.filtered_peak_1024
chr1	64059062	64060222	1161	30.63	10.43991	3.63653	7.71653	C7Y9LACXX_5_7967.sorted.filtered_peak_1025
chr1	64081539	64082140	602	18.71	6.03071	3.13197	3.53884	C7Y9LACXX_5_7967.sorted.filtered_peak_1026
chr1	65210333	65210788	456	13.88	3.96407	2.65174	1.64797	C7Y9LACXX_5_7967.sorted.filtered_peak_1027
chr1	65292729	65293078	350	18.29	4.57535	2.61932	2.18376	C7Y9LACXX_5_7967.sorted.filtered_peak_1028
chr1	65329727	65330277	551	28.45	11.40174	4.19210	8.61313	C7Y9LACXX_5_7967.sorted.filtered_peak_1029
chr1	65342803	65343129	327	17.35	5.95609	3.22883	3.45889	C7Y9LACXX_5_7967.sorted.filtered_peak_1030
chr1	65422606	65423094	489	15.63	4.07876	2.58264	1.75233	C7Y9LACXX_5_7967.sorted.filtered_peak_1031
chr1	65431297	65432737	1441	40.91	13.35811	3.59252	10.54973	C7Y9LACXX_5_7967.sorted.filtered_peak_1032
chr1	65468100	65468864	765	17.44	5.78351	3.14316	3.30328	C7Y9LACXX_5_7967.sorted.filtered_peak_1033
chr1	65515795	65516216	422	13.45	4.18238	2.78602	1.84538	C7Y9LACXX_5_7967.sorted.filtered_peak_1034
chr1	65532367	65532633	267	23.96	4.99229	2.47117	2.56086	C7Y9LACXX_5_7967.sorted.filtered_peak_1035
chr1	65532861	65533647	787	23.10	4.74545	2.41859	2.35582	C7Y9LACXX_5_7967.sorted.filtered_peak_1036
chr1	65541044	65541413	370	16.78	5.90554	3.26766	3.41095	C7Y9LACXX_5_7967.sorted.filtered_peak_1037
chr1	65701739	65701999	261	13.14	3.85590	2.65211	1.57578	C7Y9LACXX_5_7967.sorted.filtered_peak_1038
chr1	65719758	65720693	936	28.19	9.84278	3.60078	7.16529	C7Y9LACXX_5_7967.sorted.filtered_peak_1039
chr1	65731357	65731772	416	18.84	5.72953	3.01770	3.24755	C7Y9LACXX_5_7967.sorted.filtered_peak_1040
chr1	65885461	65886624	1164	64.37	24.90220	4.31552	21.70915	C7Y9LACXX_5_7967.sorted.filtered_peak_1041
chr1	65925005	65925257	253	12.39	4.14115	2.86112	1.79348	C7Y9LACXX_5_7967.sorted.filtered_peak_1042
chr1	66153470	66153758	289	15.79	5.74023	3.30579	3.24488	C7Y9LACXX_5_7967.sorted.filtered_peak_1043
chr1	66277716	66278388	673	24.40	6.84709	2.99342	4.29848	C7Y9LACXX_5_7967.sorted.filtered_peak_1044
chr1	66295939	66296468	530	42.19	19.41082	5.09299	16.36385	C7Y9LACXX_5_7967.sorted.filtered_peak_1045
chr1	66332220	66332538	319	13.18	4.42437	2.91477	2.08061	C7Y9LACXX_5_7967.sorted.filtered_peak_1046
chr1	66556611	66557150	540	13.65	3.99623	2.68417	1.68170	C7Y9LACXX_5_7967.sorted.filtered_peak_1047
chr1	66634948	66635276	329	13.02	4.17294	2.81988	1.83325	C7Y9LACXX_5_7967.sorted.filtered_peak_1048
chr1	66647644	66648622	979	16.89	5.29131	2.98700	2.85230	C7Y9LACXX_5_7967.sorted.filtered_peak_1049
chr1	66680516	66680961	446	16.11	4.73863	2.82669	2.33773	C7Y9LACXX_5_7967.sorted.filtered_peak_1050
chr1	66740399	66741123	725	24.69	5.95045	2.70562	3.46879	C7Y9LACXX_5_7967.sorted.filtered_peak_1051
chr1	66741962	66742303	342	24.89	5.95756	2.71217	3.45983	C7Y9LACXX_5_7967.sorted.filtered_peak_1052
chr1	66748138	66748390	253	18.26	4.06810	2.42887	1.73558	C7Y9LACXX_5_7967.sorted.filtered_peak_1053
chr1	66766577	66767103	527	17.39	5.42144	3.02268	2.95010	C7Y9LACXX_5_7967.sorted.filtered_peak_1054
chr1	66796413	66796780	368	40.42	11.10858	3.21614	8.35115	C7Y9LACXX_5_7967.sorted.filtered_peak_1055
chr1	66801551	66802278	728	40.86	9.93594	2.93446	7.23682	C7Y9LACXX_5_7967.sorted.filtered_peak_1056
chr1	66815846	66816258	413	26.54	6.56336	2.79441	4.03103	C7Y9LACXX_5_7967.sorted.filtered_peak_1057
chr1	66840327	66840656	330	21.61	5.90365	2.89511	3.39771	C7Y9LACXX_5_7967.sorted.filtered_peak_1058
chr1	66867410	66867787	378	13.71	3.77023	2.57238	1.48364	C7Y9LACXX_5_7967.sorted.filtered_peak_1059
chr1	66902112	66902626	515	15.99	4.79065	2.84489	2.40630	C7Y9LACXX_5_7967.sorted.filtered_peak_1060
chr1	66911150	66911538	389	19.80	6.09203	3.09706	3.56892	C7Y9LACXX_5_7967.sorted.filtered_peak_1061
chr1	66911924	66912456	533	17.74	4.50205	2.61799	2.12967	C7Y9LACXX_5_7967.sorted.filtered_peak_1062
chr1	67191643	67191959	317	16.29	4.81705	2.85601	2.39687	C7Y9LACXX_5_7967.sorted.filtered_peak_1063
chr1	67235214	67235621	408	15.81	4.65398	2.81333	2.26571	C7Y9LACXX_5_7967.sorted.filtered_peak_1064
chr1	67390354	67391307	954	76.23	29.21728	4.46727	25.89785	C7Y9LACXX_5_7967.sorted.filtered_peak_1065
chr1	67395604	67396594	991	53.43	14.83605	3.32647	11.94361	C7Y9LACXX_5_7967.sorted.filtered_peak_1066
chr1	67461706	67461983	278	15.44	5.02190	3.00738	2.59236	C7Y9LACXX_5_7967.sorted.filtered_peak_1067
chr1	67519439	67520163	725	30.87	9.58296	3.41407	6.87674	C7Y9LACXX_5_7967.sorted.filtered_peak_1068
chr1	67608733	67609091	359	16.28	5.24894	3.03496	2.80011	C7Y9LACXX_5_7967.sorted.filtered_peak_1069
chr1	67636406	67637182	777	28.83	9.13449	3.35741	6.47760	C7Y9LACXX_5_7967.sorted.filtered_peak_1070
chr1	67660141	67660596	456	24.80	7.48642	3.19199	4.89318	C7Y9LACXX_5_7967.sorted.filtered_peak_1071
chr1	67678888	67679140	253	14.99	5.65825	3.35565	3.16887	C7Y9LACXX_5_7967.sorted.filtered_peak_1072
chr1	67760499	67761061	563	17.82	6.31354	3.35348	3.77986	C7Y9LACXX_5_7967.sorted.filtered_peak_1073
chr1	67772981	67773375	395	22.49	5.18165	2.59050	2.74555	C7Y9LACXX_5_7967.sorted.filtered_peak_1074
chr1	67798587	67799266	680	29.73	9.10681	3.30536	6.44794	C7Y9LACXX_5_7967.sorted.filtered_peak_1075
chr1	67856533	67856863	331	11.85	3.69785	2.67279	1.44722	C7Y9LACXX_5_7967.sorted.filtered_peak_1076
chr1	67884670	67884994	325	13.70	4.55956	2.94703	2.17364	C7Y9LACXX_5_7967.sorted.filtered_peak_1077
chr1	67895964	67896939	976	57.02	19.73100	4.08189	16.65977	C7Y9LACXX_5_7967.sorted.filtered_peak_1078
chr1	67966195	67966734	540	16.07	6.37819	3.53594	3.86539	C7Y9LACXX_5_7967.sorted.filtered_peak_1079
chr1	67998088	67998446	359	12.37	4.06703	2.82078	1.75133	C7Y9LACXX_5_7967.sorted.filtered_peak_1080
chr1	68140118	68140693	576	16.97	4.32602	2.59887	1.97119	C7Y9LACXX_5_7967.sorted.filtered_peak_1081
chr1	68150535	68151581	1047	53.00	16.47274	3.41457	13.60332	C7Y9LACXX_5_7967.sorted.filtered_peak_1082
chr1	68152005	68152573	569	31.41	4.24861	2.03574	1.90017	C7Y9LACXX_5_7967.sorted.filtered_peak_1083
chr1	68225976	68226275	300	15.37	4.46129	2.76192	2.09630	C7Y9LACXX_5_7967.sorted.filtered_peak_1084
chr1	68315984	68316284	301	13.70	4.81224	3.06966	2.40516	C7Y9LACXX_5_7967.sorted.filtered_peak_1085
chr1	68962241	68963211	971	20.62	5.77658	2.89551	3.29698	C7Y9LACXX_5_7967.sorted.filtered_peak_1086
chr1	70671069	70672032	964	38.08	13.49606	3.77564	10.67843	C7Y9LACXX_5_7967.sorted.filtered_peak_1087
chr1	70686744	70687643	900	37.81	14.67133	4.18053	11.79655	C7Y9LACXX_5_7967.sorted.filtered_peak_1088
chr1	70693307	70693614	308	16.39	4.63801	2.76229	2.24975	C7Y9LACXX_5_7967.sorted.filtered_peak_1089
chr1	70759222	70759525	304	11.47	3.40597	2.55718	1.19859	C7Y9LACXX_5_7967.sorted.filtered_peak_1090
chr1	70819805	70820843	1039	41.56	17.67447	4.68192	14.68419	C7Y9LACXX_5_7967.sorted.filtered_peak_1091
chr1	70876275	70877307	1033	37.67	14.35748	4.11359	11.49222	C7Y9LACXX_5_7967.sorted.filtered_peak_1092
chr1	71150997	71151314	318	13.90	4.88371	3.07545	2.48097	C7Y9LACXX_5_7967.sorted.filtered_peak_1093
chr1	71546320	71547165	846	38.56	16.47599	4.50729	13.57030	C7Y9LACXX_5_7967.sorted.filtered_peak_1094
chr1	72748324	72748637	314	17.97	4.78584	2.71203	2.38721	C7Y9LACXX_5_7967.sorted.filtered_peak_1095
chr1	74663535	74664340	806	45.70	20.03093	4.77918	16.98479	C7Y9LACXX_5_7967.sorted.filtered_peak_1096
chr1	75198425	75199623	1199	34.68	12.42281	3.76524	9.65750	C7Y9LACXX_5_7967.sorted.filtered_peak_1097
chr1	76189922	76190769	848	38.37	14.82548	4.14054	11.95387	C7Y9LACXX_5_7967.sorted.filtered_peak_1098
chr1	76251545	76252437	893	38.84	16.82254	4.48855	13.92440	C7Y9LACXX_5_7967.sorted.filtered_peak_1099
chr1	76446870	76447188	319	14.13	3.89555	2.60093	1.59964	C7Y9LACXX_5_7967.sorted.filtered_peak_1100
chr1	76489350	76489924	575	22.87	8.33699	3.60243	5.71403	C7Y9LACXX_5_7967.sorted.filtered_peak_1101
chr1	76518755	76519270	516	11.59	3.51038	2.60234	1.28002	C7Y9LACXX_5_7967.sorted.filtered_peak_1102
chr1	76540089	76540736	648	24.76	9.46990	3.83351	6.78323	C7Y9LACXX_5_7967.sorted.filtered_peak_1103
chr1	76571040	76571416	377	11.75	3.77667	2.72522	1.48419	C7Y9LACXX_5_7967.sorted.filtered_peak_1104
chr1	76619819	76620483	665	22.35	8.11854	3.61952	5.48850	C7Y9LACXX_5_7967.sorted.filtered_peak_1105
chr1	76733399	76733733	335	17.17	4.88988	2.80239	2.49050	C7Y9LACXX_5_7967.sorted.filtered_peak_1106
chr1	77684739	77685289	551	25.35	10.00569	3.97077	7.29535	C7Y9LACXX_5_7967.sorted.filtered_peak_1107
chr1	77946722	77947169	448	12.17	4.02402	2.81528	1.69857	C7Y9LACXX_5_7967.sorted.filtered_peak_1108
chr1	77999381	77999685	305	14.87	4.99136	3.04540	2.56504	C7Y9LACXX_5_7967.sorted.filtered_peak_1109
chr1	78113340	78113660	321	12.08	3.82468	2.71990	1.54803	C7Y9LACXX_5_7967.sorted.filtered_peak_1110
chr1	78147792	78149498	1707	49.71	14.47591	3.40192	11.61069	C7Y9LACXX_5_7967.sorted.filtered_peak_1111
chr1	78224785	78225756	972	30.35	11.02792	3.83578	8.27433	C7Y9LACXX_5_7967.sorted.filtered_peak_1112
chr1	78244913	78245775	863	17.61	5.77920	3.09531	3.32722	C7Y9LACXX_5_7967.sorted.filtered_peak_1113
chr1	78392329	78392580	252	14.22	5.31800	3.25306	2.86435	C7Y9LACXX_5_7967.sorted.filtered_peak_1114
chr1	78443891	78445524	1634	50.99	16.03165	3.62727	13.09752	C7Y9LACXX_5_7967.sorted.filtered_peak_1115
chr1	78469864	78470830	967	38.61	12.89686	3.67086	10.08428	C7Y9LACXX_5_7967.sorted.filtered_peak_1116
chr1	78580106	78580424	319	13.34	3.84090	2.62964	1.55948	C7Y9LACXX_5_7967.sorted.filtered_peak_1117
chr1	78773683	78773932	250	11.72	3.75738	2.71886	1.46593	C7Y9LACXX_5_7967.sorted.filtered_peak_1118
chr1	79085791	79086308	518	20.51	4.05471	2.31443	1.73706	C7Y9LACXX_5_7967.sorted.filtered_peak_1119
chr1	79115279	79115619	341	18.53	5.94508	3.13812	3.43670	C7Y9LACXX_5_7967.sorted.filtered_peak_1120
chr1	83974145	83974394	250	14.56	4.27550	2.74564	1.91668	C7Y9LACXX_5_7967.sorted.filtered_peak_1121
chr1	84326269	84326815	547	14.80	4.30502	2.73951	1.95020	C7Y9LACXX_5_7967.sorted.filtered_peak_1122
chr1	84464779	84465273	495	19.36	5.73960	2.97729	3.26135	C7Y9LACXX_5_7967.sorted.filtered_peak_1123
chr1	84543362	84544091	730	17.96	5.10366	2.83538	2.66884	C7Y9LACXX_5_7967.sorted.filtered_peak_1124
chr1	84556426	84556807	382	13.66	3.83734	2.60755	1.54147	C7Y9LACXX_5_7967.sorted.filtered_peak_1125
chr1	84609734	84610249	516	26.88	8.48599	3.33011	5.85264	C7Y9LACXX_5_7967.sorted.filtered_peak_1126
chr1	84764210	84764693	484	16.80	4.43181	2.65433	2.05686	C7Y9LACXX_5_7967.sorted.filtered_peak_1127
chr1	84795204	84795490	287	13.80	4.15017	2.74068	1.82231	C7Y9LACXX_5_7967.sorted.filtered_peak_1128
chr1	84899479	84899802	324	18.37	5.12161	2.81504	2.68811	C7Y9LACXX_5_7967.sorted.filtered_peak_1129
chr1	84907908	84908379	472	18.89	8.67061	4.22813	6.01708	C7Y9LACXX_5_7967.sorted.filtered_peak_1130
chr1	84944851	84945677	827	26.46	10.26372	3.84111	7.59325	C7Y9LACXX_5_7967.sorted.filtered_peak_1131
chr1	84971474	84972758	1285	51.20	17.61438	3.81131	14.66297	C7Y9LACXX_5_7967.sorted.filtered_peak_1132
chr1	85038710	85040409	1700	25.94	8.20982	3.26065	5.62259	C7Y9LACXX_5_7967.sorted.filtered_peak_1133
chr1	85086362	85086923	562	23.28	7.96697	3.48094	5.34106	C7Y9LACXX_5_7967.sorted.filtered_peak_1134
chr1	85155838	85156730	893	49.98	19.24137	4.22249	16.24021	C7Y9LACXX_5_7967.sorted.filtered_peak_1135
chr1	85238087	85238394	308	16.12	4.44978	2.70544	2.08045	C7Y9LACXX_5_7967.sorted.filtered_peak_1136
chr1	85328186	85328714	529	17.82	5.91813	3.15031	3.44919	C7Y9LACXX_5_7967.sorted.filtered_peak_1137
chr1	85401945	85402486	542	13.86	3.79996	2.57675	1.51328	C7Y9LACXX_5_7967.sorted.filtered_peak_1138
chr1	85410394	85411269	876	29.44	11.20758	3.89556	8.47969	C7Y9LACXX_5_7967.sorted.filtered_peak_1139
chr1	85425043	85425308	266	14.81	4.80108	2.95322	2.40446	C7Y9LACXX_5_7967.sorted.filtered_peak_1140
chr1	85438151	85438527	377	15.38	5.15277	3.07278	2.71328	C7Y9LACXX_5_7967.sorted.filtered_peak_1141
chr1	85454268	85454622	355	13.87	4.19161	2.75294	1.86184	C7Y9LACXX_5_7967.sorted.filtered_peak_1142
chr1	85462468	85462985	518	22.36	5.83686	2.81324	3.34913	C7Y9LACXX_5_7967.sorted.filtered_peak_1143
chr1	85516335	85516742	408	13.57	3.51295	2.46409	1.28639	C7Y9LACXX_5_7967.sorted.filtered_peak_1144
chr1	85527713	85528328	616	26.03	11.04853	4.19421	8.32059	C7Y9LACXX_5_7967.sorted.filtered_peak_1145
chr1	85666532	85667628	1097	21.32	7.12816	3.26903	4.59738	C7Y9LACXX_5_7967.sorted.filtered_peak_1146
chr1	85724961	85725635	675	33.60	14.72030	4.48998	11.87417	C7Y9LACXX_5_7967.sorted.filtered_peak_1147
chr1	85741726	85742735	1010	57.13	25.02817	4.76555	21.86231	C7Y9LACXX_5_7967.sorted.filtered_peak_1148
chr1	85763678	85764208	531	21.34	7.07833	3.32425	4.50443	C7Y9LACXX_5_7967.sorted.filtered_peak_1149
chr1	86173783	86174381	599	27.80	11.44654	4.16487	8.69285	C7Y9LACXX_5_7967.sorted.filtered_peak_1150
chr1	86861597	86862530	934	30.45	10.97887	3.79706	8.23018	C7Y9LACXX_5_7967.sorted.filtered_peak_1151
chr1	86895555	86895903	349	15.70	4.72913	2.85868	2.32835	C7Y9LACXX_5_7967.sorted.filtered_peak_1152
chr1	87169611	87171101	1491	39.57	11.72190	3.38501	8.93653	C7Y9LACXX_5_7967.sorted.filtered_peak_1153
chr1	87340022	87340271	250	11.84	3.82568	2.74306	1.52696	C7Y9LACXX_5_7967.sorted.filtered_peak_1154
chr1	87379643	87380564	922	63.21	26.87117	4.77176	23.61840	C7Y9LACXX_5_7967.sorted.filtered_peak_1155
chr1	87380835	87381303	469	25.37	3.44679	1.97142	1.22029	C7Y9LACXX_5_7967.sorted.filtered_peak_1156
chr1	87597453	87597819	367	18.55	5.93118	3.12304	3.43027	C7Y9LACXX_5_7967.sorted.filtered_peak_1157
chr1	87793979	87794905	927	40.53	7.84089	2.53913	5.23749	C7Y9LACXX_5_7967.sorted.filtered_peak_1158
chr1	87797064	87797480	417	36.14	4.25854	1.94107	1.91921	C7Y9LACXX_5_7967.sorted.filtered_peak_1159
chr1	87800710	87801006	297	29.50	4.22256	2.07621	1.87343	C7Y9LACXX_5_7967.sorted.filtered_peak_1160
chr1	87869718	87870606	889	22.22	6.10764	2.90735	3.60322	C7Y9LACXX_5_7967.sorted.filtered_peak_1161
chr1	87901076	87901581	506	14.77	5.47461	3.27241	3.01540	C7Y9LACXX_5_7967.sorted.filtered_peak_1162
chr1	87914970	87915450	481	16.36	5.23734	3.01563	2.79566	C7Y9LACXX_5_7967.sorted.filtered_peak_1163
chr1	89149197	89150543	1347	58.38	23.76269	4.40990	20.61279	C7Y9LACXX_5_7967.sorted.filtered_peak_1164
chr1	89333700	89334083	384	12.71	4.09797	2.80066	1.78407	C7Y9LACXX_5_7967.sorted.filtered_peak_1165
chr1	89356839	89357671	833	39.24	13.99091	3.84847	11.15100	C7Y9LACXX_5_7967.sorted.filtered_peak_1166
chr1	89449599	89449872	274	19.15	6.52099	3.31556	3.97320	C7Y9LACXX_5_7967.sorted.filtered_peak_1167
chr1	89458026	89459054	1029	44.76	14.80123	3.77190	11.90850	C7Y9LACXX_5_7967.sorted.filtered_peak_1168
chr1	89464383	89464632	250	19.55	5.90579	3.03511	3.40849	C7Y9LACXX_5_7967.sorted.filtered_peak_1169
chr1	89487498	89488686	1189	20.43	6.42828	3.14957	3.90127	C7Y9LACXX_5_7967.sorted.filtered_peak_1170
chr1	89530817	89531087	271	17.61	5.78735	3.15668	3.29125	C7Y9LACXX_5_7967.sorted.filtered_peak_1171
chr1	89591375	89592142	768	19.60	4.49598	2.50366	2.13647	C7Y9LACXX_5_7967.sorted.filtered_peak_1172
chr1	89608862	89609141	280	13.58	4.88522	3.11666	2.46458	C7Y9LACXX_5_7967.sorted.filtered_peak_1173
chr1	89664169	89664826	658	19.82	4.93101	2.65449	2.51395	C7Y9LACXX_5_7967.sorted.filtered_peak_1174
chr1	89740032	89740533	502	23.37	4.26114	2.26711	1.91872	C7Y9LACXX_5_7967.sorted.filtered_peak_1175
chr1	89744791	89745133	343	21.22	4.49429	2.43085	2.11762	C7Y9LACXX_5_7967.sorted.filtered_peak_1176
chr1	89751503	89751902	400	16.00	3.44856	2.30049	1.21024	C7Y9LACXX_5_7967.sorted.filtered_peak_1177
chr1	89752377	89753001	625	29.26	11.35062	4.05885	8.57665	C7Y9LACXX_5_7967.sorted.filtered_peak_1178
chr1	89776060	89776572	513	23.29	9.53823	4.00109	6.86743	C7Y9LACXX_5_7967.sorted.filtered_peak_1179
chr1	89823760	89824228	469	19.17	6.76121	3.40018	4.20243	C7Y9LACXX_5_7967.sorted.filtered_peak_1180
chr1	89948924	89949173	250	14.72	4.90219	3.01217	2.49039	C7Y9LACXX_5_7967.sorted.filtered_peak_1181
chr1	89989813	89990535	723	31.50	10.12607	3.52830	7.39264	C7Y9LACXX_5_7967.sorted.filtered_peak_1182
chr1	90073755	90074184	430	22.97	3.86041	2.16269	1.56204	C7Y9LACXX_5_7967.sorted.filtered_peak_1183
chr1	90077266	90077664	399	32.36	9.28291	3.20976	6.60622	C7Y9LACXX_5_7967.sorted.filtered_peak_1184
chr1	90098122	90099178	1057	36.52	8.81502	2.87148	6.16754	C7Y9LACXX_5_7967.sorted.filtered_peak_1185
chr1	90123464	90123823	360	26.21	9.77080	3.81652	7.07264	C7Y9LACXX_5_7967.sorted.filtered_peak_1186
chr1	90185032	90185526	495	26.92	8.90307	3.48721	6.23657	C7Y9LACXX_5_7967.sorted.filtered_peak_1187
chr1	90186970	90187238	269	24.68	6.59325	2.92550	4.04483	C7Y9LACXX_5_7967.sorted.filtered_peak_1188
chr1	90204912	90205953	1042	27.17	8.79167	3.39757	6.14107	C7Y9LACXX_5_7967.sorted.filtered_peak_1189
chr1	90222802	90223480	679	15.60	4.04914	2.56798	1.72767	C7Y9LACXX_5_7967.sorted.filtered_peak_1190
chr1	90228503	90229130	628	20.73	6.76546	3.25534	4.21116	C7Y9LACXX_5_7967.sorted.filtered_peak_1191
chr1	90286198	90287474	1277	18.30	4.93700	2.74299	2.52860	C7Y9LACXX_5_7967.sorted.filtered_peak_1192
chr1	90308762	90309491	730	28.89	8.66762	3.27005	6.01239	C7Y9LACXX_5_7967.sorted.filtered_peak_1193
chr1	90321350	90321802	453	19.47	6.72568	3.34786	4.17726	C7Y9LACXX_5_7967.sorted.filtered_peak_1194
chr1	90336445	90336694	250	13.64	3.69928	2.54500	1.42505	C7Y9LACXX_5_7967.sorted.filtered_peak_1195
chr1	90372181	90372459	279	15.19	3.85809	2.51412	1.57368	C7Y9LACXX_5_7967.sorted.filtered_peak_1196
chr1	90452784	90453127	344	17.07	5.91702	3.20140	3.44660	C7Y9LACXX_5_7967.sorted.filtered_peak_1197
chr1	90460333	90461017	685	35.24	13.12049	4.06001	10.27908	C7Y9LACXX_5_7967.sorted.filtered_peak_1198
chr1	91316850	91317243	394	18.67	5.95892	3.11519	3.46961	C7Y9LACXX_5_7967.sorted.filtered_peak_1199
chr1	91486863	91488184	1322	42.06	13.28736	3.52124	10.47345	C7Y9LACXX_5_7967.sorted.filtered_peak_1200
chr1	91582372	91583155	784	13.46	4.44890	2.91151	2.07913	C7Y9LACXX_5_7967.sorted.filtered_peak_1201
chr1	91630754	91631109	356	13.08	3.69972	2.58148	1.44097	C7Y9LACXX_5_7967.sorted.filtered_peak_1202
chr1	91852683	91853235	553	238.99	201.92580	14.18572	196.09575	C7Y9LACXX_5_7967.sorted.filtered_peak_1203
chr1	91965987	91967228	1242	44.54	14.33375	3.60879	11.48592	C7Y9LACXX_5_7967.sorted.filtered_peak_1204
chr1	92014174	92014981	808	24.70	6.87886	2.96919	4.34415	C7Y9LACXX_5_7967.sorted.filtered_peak_1205
chr1	92021243	92022280	1038	31.23	10.34109	3.41143	7.68966	C7Y9LACXX_5_7967.sorted.filtered_peak_1206
chr1	92150292	92150742	451	21.33	8.01063	3.64147	5.40476	C7Y9LACXX_5_7967.sorted.filtered_peak_1207
chr1	92163041	92163451	411	19.48	6.92313	3.42825	4.36326	C7Y9LACXX_5_7967.sorted.filtered_peak_1208
chr1	92178661	92179368	708	18.52	5.22308	2.84602	2.77980	C7Y9LACXX_5_7967.sorted.filtered_peak_1209
chr1	92269316	92270889	1574	38.03	11.19818	3.32887	8.44216	C7Y9LACXX_5_7967.sorted.filtered_peak_1210
chr1	92350999	92351944	946	22.29	5.62292	2.72014	3.17245	C7Y9LACXX_5_7967.sorted.filtered_peak_1211
chr1	92413764	92414759	996	22.02	7.47593	3.40806	4.88128	C7Y9LACXX_5_7967.sorted.filtered_peak_1212
chr1	92545750	92546547	798	21.91	7.39905	3.35115	4.83021	C7Y9LACXX_5_7967.sorted.filtered_peak_1213
chr1	92764018	92764712	695	34.37	15.09010	4.62593	12.20793	C7Y9LACXX_5_7967.sorted.filtered_peak_1214
chr1	92781327	92782209	883	29.72	9.18667	3.35670	6.51011	C7Y9LACXX_5_7967.sorted.filtered_peak_1215
chr1	92788988	92789726	739	14.34	4.19580	2.72276	1.85594	C7Y9LACXX_5_7967.sorted.filtered_peak_1216
chr1	92799489	92799738	250	11.91	3.81406	2.73121	1.53419	C7Y9LACXX_5_7967.sorted.filtered_peak_1217
chr1	92831047	92831661	615	18.68	4.74385	2.63791	2.36008	C7Y9LACXX_5_7967.sorted.filtered_peak_1218
chr1	92876214	92876857	644	13.99	4.32878	2.80263	1.98870	C7Y9LACXX_5_7967.sorted.filtered_peak_1219
chr1	92925436	92925859	424	20.44	6.85044	3.31638	4.29017	C7Y9LACXX_5_7967.sorted.filtered_peak_1220
chr1	92941742	92941991	250	20.34	4.30727	2.41127	1.95185	C7Y9LACXX_5_7967.sorted.filtered_peak_1221
chr1	92950979	92952084	1106	35.69	5.75298	2.22366	3.32043	C7Y9LACXX_5_7967.sorted.filtered_peak_1222
chr1	92952256	92952832	577	33.85	5.03710	2.14347	2.63422	C7Y9LACXX_5_7967.sorted.filtered_peak_1223
chr1	93002271	93002999	729	28.81	9.11722	3.38971	6.44527	C7Y9LACXX_5_7967.sorted.filtered_peak_1224
chr1	93003517	93004097	581	24.89	6.53783	2.87506	4.01262	C7Y9LACXX_5_7967.sorted.filtered_peak_1225
chr1	93010266	93010515	250	11.61	3.69247	2.69390	1.41265	C7Y9LACXX_5_7967.sorted.filtered_peak_1226
chr1	93028951	93029482	532	15.39	4.45504	2.75253	2.09655	C7Y9LACXX_5_7967.sorted.filtered_peak_1227
chr1	93049373	93050233	861	28.52	8.14531	3.16476	5.50079	C7Y9LACXX_5_7967.sorted.filtered_peak_1228
chr1	93250284	93251083	800	15.95	4.83290	2.88030	2.42687	C7Y9LACXX_5_7967.sorted.filtered_peak_1229
chr1	93297335	93298220	886	53.26	24.22329	4.97329	21.05939	C7Y9LACXX_5_7967.sorted.filtered_peak_1230
chr1	93324401	93325013	613	21.09	7.52300	3.51657	4.92282	C7Y9LACXX_5_7967.sorted.filtered_peak_1231
chr1	93342904	93343859	956	20.94	7.90587	3.65185	5.29521	C7Y9LACXX_5_7967.sorted.filtered_peak_1232
chr1	93348605	93349295	691	14.46	4.87069	3.00904	2.47214	C7Y9LACXX_5_7967.sorted.filtered_peak_1233
chr1	93419163	93419412	250	20.45	5.20242	2.71314	2.76091	C7Y9LACXX_5_7967.sorted.filtered_peak_1234
chr1	93425958	93426543	586	30.74	4.99078	2.23193	2.56125	C7Y9LACXX_5_7967.sorted.filtered_peak_1235
chr1	93426783	93427386	604	38.56	8.56887	2.77775	5.91026	C7Y9LACXX_5_7967.sorted.filtered_peak_1236
chr1	93427881	93428361	481	35.38	7.82698	2.71691	5.22066	C7Y9LACXX_5_7967.sorted.filtered_peak_1237
chr1	93446378	93447155	778	33.95	12.88225	4.00341	10.08751	C7Y9LACXX_5_7967.sorted.filtered_peak_1238
chr1	93456316	93456688	373	25.82	8.02085	3.29825	5.39244	C7Y9LACXX_5_7967.sorted.filtered_peak_1239
chr1	93459645	93460029	385	20.00	4.49536	2.48449	2.12653	C7Y9LACXX_5_7967.sorted.filtered_peak_1240
chr1	93487108	93487391	284	14.11	4.17814	2.73466	1.83507	C7Y9LACXX_5_7967.sorted.filtered_peak_1241
chr1	93507772	93508477	706	23.63	10.35970	4.20511	7.67158	C7Y9LACXX_5_7967.sorted.filtered_peak_1242
chr1	93544360	93545166	807	33.71	10.72896	3.45311	8.00953	C7Y9LACXX_5_7967.sorted.filtered_peak_1243
chr1	93546089	93546374	286	25.18	5.59772	2.59835	3.11710	C7Y9LACXX_5_7967.sorted.filtered_peak_1244
chr1	93645162	93646978	1817	61.65	19.10605	3.54019	16.09146	C7Y9LACXX_5_7967.sorted.filtered_peak_1245
chr1	93811016	93812540	1525	35.49	8.90069	2.82867	6.31360	C7Y9LACXX_5_7967.sorted.filtered_peak_1246
chr1	94224383	94224946	564	27.45	10.83051	3.97956	8.11731	C7Y9LACXX_5_7967.sorted.filtered_peak_1247
chr1	94311674	94312392	719	32.10	6.84075	2.61849	4.28487	C7Y9LACXX_5_7967.sorted.filtered_peak_1248
chr1	94312690	94313751	1062	37.54	10.33766	3.13741	7.63114	C7Y9LACXX_5_7967.sorted.filtered_peak_1249
chr1	94344027	94345099	1073	26.31	8.94018	3.49146	6.29447	C7Y9LACXX_5_7967.sorted.filtered_peak_1250
chr1	94369623	94370036	414	18.38	4.36391	2.52827	2.00387	C7Y9LACXX_5_7967.sorted.filtered_peak_1251
chr1	94374451	94375593	1143	30.47	11.06660	3.73086	8.35061	C7Y9LACXX_5_7967.sorted.filtered_peak_1252
chr1	94482851	94483361	511	24.42	8.69070	3.61147	6.03813	C7Y9LACXX_5_7967.sorted.filtered_peak_1253
chr1	94607735	94608089	355	13.02	4.55517	2.99615	2.17800	C7Y9LACXX_5_7967.sorted.filtered_peak_1254
chr1	94883403	94884371	969	46.51	17.73178	4.09932	14.77807	C7Y9LACXX_5_7967.sorted.filtered_peak_1255
chr1	94947171	94947524	354	15.92	5.80269	3.28693	3.32533	C7Y9LACXX_5_7967.sorted.filtered_peak_1256
chr1	95067823	95068373	551	19.31	6.71398	3.38771	4.14870	C7Y9LACXX_5_7967.sorted.filtered_peak_1257
chr1	95319763	95320463	701	14.19	4.02526	2.65446	1.70805	C7Y9LACXX_5_7967.sorted.filtered_peak_1258
chr1	95392646	95393006	361	13.46	3.91732	2.66090	1.61583	C7Y9LACXX_5_7967.sorted.filtered_peak_1259
chr1	95428550	95429030	481	16.25	5.53841	3.15983	3.06846	C7Y9LACXX_5_7967.sorted.filtered_peak_1260
chr1	95508967	95509310	344	15.40	5.53148	3.22867	3.06840	C7Y9LACXX_5_7967.sorted.filtered_peak_1261
chr1	95538061	95539073	1013	40.27	16.99912	4.47926	14.06670	C7Y9LACXX_5_7967.sorted.filtered_peak_1262
chr1	95550156	95550483	328	13.24	3.97328	2.70260	1.67038	C7Y9LACXX_5_7967.sorted.filtered_peak_1263
chr1	95699337	95700134	798	33.57	14.42160	4.49218	11.55643	C7Y9LACXX_5_7967.sorted.filtered_peak_1264
chr1	97187119	97188161	1043	34.93	13.92262	4.31613	11.05043	C7Y9LACXX_5_7967.sorted.filtered_peak_1265
chr1	98256649	98257214	566	15.07	5.03257	3.03849	2.61277	C7Y9LACXX_5_7967.sorted.filtered_peak_1266
chr1	98386118	98387193	1076	33.71	11.46834	3.67178	8.69977	C7Y9LACXX_5_7967.sorted.filtered_peak_1267
chr1	98407855	98408434	580	18.84	6.32342	3.23486	3.80726	C7Y9LACXX_5_7967.sorted.filtered_peak_1268
chr1	98516656	98516910	255	17.65	5.18569	2.90887	2.73096	C7Y9LACXX_5_7967.sorted.filtered_peak_1269
chr1	98519734	98520108	375	16.91	4.54355	2.68702	2.16291	C7Y9LACXX_5_7967.sorted.filtered_peak_1270
chr1	98676953	98677207	255	13.15	4.60859	3.02455	2.20990	C7Y9LACXX_5_7967.sorted.filtered_peak_1271
chr1	98789386	98789912	527	15.75	4.84959	2.88641	2.45412	C7Y9LACXX_5_7967.sorted.filtered_peak_1272
chr1	98854002	98854478	477	18.64	5.75736	3.02699	3.29670	C7Y9LACXX_5_7967.sorted.filtered_peak_1273
chr1	98871215	98871602	388	21.90	6.58371	3.10249	4.03935	C7Y9LACXX_5_7967.sorted.filtered_peak_1274
chr1	99245336	99245592	257	15.00	5.25676	3.15319	2.80424	C7Y9LACXX_5_7967.sorted.filtered_peak_1275
chr1	99259855	99260122	268	17.23	4.76593	2.76222	2.35547	C7Y9LACXX_5_7967.sorted.filtered_peak_1276
chr1	99319766	99320025	260	11.94	3.66998	2.65434	1.41493	C7Y9LACXX_5_7967.sorted.filtered_peak_1277
chr1	99336862	99337507	646	29.68	12.68023	4.37722	9.87650	C7Y9LACXX_5_7967.sorted.filtered_peak_1278
chr1	99645793	99646218	426	17.01	6.21222	3.36541	3.70441	C7Y9LACXX_5_7967.sorted.filtered_peak_1279
chr1	100232028	100232357	330	16.67	5.46669	3.09734	2.99762	C7Y9LACXX_5_7967.sorted.filtered_peak_1280
chr1	100274253	100274540	288	12.22	3.40577	2.50312	1.20260	C7Y9LACXX_5_7967.sorted.filtered_peak_1281
chr1	100286161	100286460	300	15.07	5.88864	3.43464	3.39289	C7Y9LACXX_5_7967.sorted.filtered_peak_1282
chr1	100315266	100316295	1030	22.03	6.94280	3.15614	4.41075	C7Y9LACXX_5_7967.sorted.filtered_peak_1283
chr1	100435317	100436189	873	21.79	7.11595	3.28484	4.54653	C7Y9LACXX_5_7967.sorted.filtered_peak_1284
chr1	100494272	100494666	395	22.87	9.51326	4.08066	6.81407	C7Y9LACXX_5_7967.sorted.filtered_peak_1285
chr1	100503257	100504018	762	33.81	10.18576	3.28972	7.49761	C7Y9LACXX_5_7967.sorted.filtered_peak_1286
chr1	100504227	100504791	565	24.61	4.93877	2.42038	2.52226	C7Y9LACXX_5_7967.sorted.filtered_peak_1287
chr1	100597978	100599020	1043	36.40	12.01210	3.53173	9.26070	C7Y9LACXX_5_7967.sorted.filtered_peak_1288
chr1	100685957	100686206	250	11.20	3.46067	2.60720	1.21653	C7Y9LACXX_5_7967.sorted.filtered_peak_1289
chr1	100714905	100715663	759	29.43	12.10946	4.19022	9.32540	C7Y9LACXX_5_7967.sorted.filtered_peak_1290
chr1	100731327	100732269	943	36.06	14.55547	4.17780	11.70463	C7Y9LACXX_5_7967.sorted.filtered_peak_1291
chr1	100816711	100818480	1770	42.15	10.41169	2.95696	7.69429	C7Y9LACXX_5_7967.sorted.filtered_peak_1292
chr1	100865863	100866296	434	24.01	7.03109	3.07266	4.48078	C7Y9LACXX_5_7967.sorted.filtered_peak_1293
chr1	100880050	100880539	490	14.79	4.04066	2.62031	1.72198	C7Y9LACXX_5_7967.sorted.filtered_peak_1294
chr1	100905498	100906098	601	33.17	10.07152	3.35510	7.36429	C7Y9LACXX_5_7967.sorted.filtered_peak_1295
chr1	100996160	100996797	638	19.36	5.31631	2.81007	2.87896	C7Y9LACXX_5_7967.sorted.filtered_peak_1296
chr1	101360578	101362363	1786	33.75	9.18324	2.99061	6.56729	C7Y9LACXX_5_7967.sorted.filtered_peak_1297
chr1	101392854	101393359	506	21.94	7.75203	3.50677	5.14576	C7Y9LACXX_5_7967.sorted.filtered_peak_1298
chr1	101415136	101415583	448	16.02	6.58923	3.63824	4.05418	C7Y9LACXX_5_7967.sorted.filtered_peak_1299
chr1	101490934	101491907	974	25.74	7.86515	3.22227	5.26217	C7Y9LACXX_5_7967.sorted.filtered_peak_1300
chr1	101547068	101547393	326	14.77	4.47175	2.81380	2.09603	C7Y9LACXX_5_7967.sorted.filtered_peak_1301
chr1	101555313	101555562	250	11.62	3.53726	2.61354	1.30433	C7Y9LACXX_5_7967.sorted.filtered_peak_1302
chr1	101577503	101578245	743	24.42	10.48899	4.30770	7.74138	C7Y9LACXX_5_7967.sorted.filtered_peak_1303
chr1	101588008	101588300	293	18.85	7.54247	3.75428	4.94527	C7Y9LACXX_5_7967.sorted.filtered_peak_1304
chr1	101593830	101594234	405	16.70	4.76455	2.79698	2.36256	C7Y9LACXX_5_7967.sorted.filtered_peak_1305
chr1	101594438	101594879	442	16.82	4.96477	2.86741	2.54439	C7Y9LACXX_5_7967.sorted.filtered_peak_1306
chr1	101644438	101645191	754	18.02	5.12444	2.84053	2.69048	C7Y9LACXX_5_7967.sorted.filtered_peak_1307
chr1	101664671	101665119	449	15.04	5.22964	3.12243	2.79336	C7Y9LACXX_5_7967.sorted.filtered_peak_1308
chr1	101701185	101702602	1418	33.26	6.11647	2.41776	3.59938	C7Y9LACXX_5_7967.sorted.filtered_peak_1309
chr1	101723355	101723689	335	19.72	7.22418	3.54346	4.63511	C7Y9LACXX_5_7967.sorted.filtered_peak_1310
chr1	101744301	101744754	454	21.13	7.98949	3.66744	5.37840	C7Y9LACXX_5_7967.sorted.filtered_peak_1311
chr1	101774920	101775557	638	31.32	10.00295	3.43675	7.31030	C7Y9LACXX_5_7967.sorted.filtered_peak_1312
chr1	101822936	101823314	379	15.66	5.77020	3.33285	3.27197	C7Y9LACXX_5_7967.sorted.filtered_peak_1313
chr1	101836862	101837124	263	14.81	5.23191	3.16598	2.77914	C7Y9LACXX_5_7967.sorted.filtered_peak_1314
chr1	101854695	101855130	436	16.84	7.14575	3.81286	4.56845	C7Y9LACXX_5_7967.sorted.filtered_peak_1315
chr1	103384440	103384714	275	15.27	5.92288	3.42247	3.43806	C7Y9LACXX_5_7967.sorted.filtered_peak_1316
chr1	104067962	104069047	1086	44.40	18.57382	4.40493	15.60858	C7Y9LACXX_5_7967.sorted.filtered_peak_1317
chr1	104104626	104104909	284	13.02	4.22492	2.83764	1.89012	C7Y9LACXX_5_7967.sorted.filtered_peak_1318
chr1	107599016	107600151	1136	19.80	6.41328	3.19231	3.88957	C7Y9LACXX_5_7967.sorted.filtered_peak_1319
chr1	108329073	108329390	318	21.02	6.60907	3.18949	4.06059	C7Y9LACXX_5_7967.sorted.filtered_peak_1320
chr1	108346836	108347094	259	13.07	3.99649	2.72852	1.67663	C7Y9LACXX_5_7967.sorted.filtered_peak_1321
chr1	108371783	108372247	465	14.31	4.15309	2.70587	1.81400	C7Y9LACXX_5_7967.sorted.filtered_peak_1322
chr1	108479537	108479972	436	19.25	4.90073	2.66978	2.50285	C7Y9LACXX_5_7967.sorted.filtered_peak_1323
chr1	108506161	108507393	1233	16.77	4.52704	2.68401	2.15819	C7Y9LACXX_5_7967.sorted.filtered_peak_1324
chr1	108741835	108743243	1409	25.25	8.15540	3.28847	5.56489	C7Y9LACXX_5_7967.sorted.filtered_peak_1325
chr1	109047494	109047743	250	15.43	5.12055	3.04588	2.69375	C7Y9LACXX_5_7967.sorted.filtered_peak_1326
chr1	109102315	109103386	1072	38.35	11.09974	3.26560	8.35973	C7Y9LACXX_5_7967.sorted.filtered_peak_1327
chr1	109112774	109113112	339	13.25	3.65125	2.55205	1.38129	C7Y9LACXX_5_7967.sorted.filtered_peak_1328
chr1	109133564	109133983	420	21.89	8.51293	3.78287	5.87560	C7Y9LACXX_5_7967.sorted.filtered_peak_1329
chr1	109187567	109187862	296	21.83	3.93351	2.22309	1.63229	C7Y9LACXX_5_7967.sorted.filtered_peak_1330
chr1	109189233	109189925	693	44.16	16.79959	4.17397	13.86463	C7Y9LACXX_5_7967.sorted.filtered_peak_1331
chr1	109203615	109204249	635	27.09	10.60735	4.04775	7.85687	C7Y9LACXX_5_7967.sorted.filtered_peak_1332
chr1	109234631	109235834	1204	48.64	15.86513	3.74973	12.94722	C7Y9LACXX_5_7967.sorted.filtered_peak_1333
chr1	109246110	109246524	415	29.42	11.19751	3.96758	8.44417	C7Y9LACXX_5_7967.sorted.filtered_peak_1334
chr1	109288885	109289856	972	53.56	22.68535	4.62470	19.56007	C7Y9LACXX_5_7967.sorted.filtered_peak_1335
chr1	109419296	109420158	863	29.83	10.04835	3.62845	7.32147	C7Y9LACXX_5_7967.sorted.filtered_peak_1336
chr1	109440750	109441124	375	18.58	7.32196	3.70855	4.72801	C7Y9LACXX_5_7967.sorted.filtered_peak_1337
chr1	109499284	109499847	564	31.31	13.21167	4.42872	10.36804	C7Y9LACXX_5_7967.sorted.filtered_peak_1338
chr1	109505408	109506360	953	34.93	13.20790	4.01392	10.39181	C7Y9LACXX_5_7967.sorted.filtered_peak_1339
chr1	109583981	109585104	1124	39.86	16.22606	4.22404	13.34313	C7Y9LACXX_5_7967.sorted.filtered_peak_1340
chr1	109618262	109619045	784	29.40	15.68484	5.33220	12.79625	C7Y9LACXX_5_7967.sorted.filtered_peak_1341
chr1	109633093	109634278	1186	31.28	11.63338	3.83561	8.89275	C7Y9LACXX_5_7967.sorted.filtered_peak_1342
chr1	109642512	109643385	874	44.73	19.06825	4.61472	16.04720	C7Y9LACXX_5_7967.sorted.filtered_peak_1343
chr1	109655323	109655673	351	24.99	8.09988	3.38160	5.47069	C7Y9LACXX_5_7967.sorted.filtered_peak_1344
chr1	109656366	109657046	681	25.98	9.34293	3.62078	6.69780	C7Y9LACXX_5_7967.sorted.filtered_peak_1345
chr1	109697137	109697386	250	13.14	3.82172	2.63685	1.54305	C7Y9LACXX_5_7967.sorted.filtered_peak_1346
chr1	109699979	109700228	250	13.68	3.42398	2.41784	1.20530	C7Y9LACXX_5_7967.sorted.filtered_peak_1347
chr1	109704807	109705338	532	24.92	9.11928	3.66033	6.47025	C7Y9LACXX_5_7967.sorted.filtered_peak_1348
chr1	109736262	109736564	303	14.01	4.55947	2.91301	2.17790	C7Y9LACXX_5_7967.sorted.filtered_peak_1349
chr1	109756224	109757642	1419	47.93	17.91126	4.13766	14.94806	C7Y9LACXX_5_7967.sorted.filtered_peak_1350
chr1	109792066	109792315	250	15.85	4.25948	2.63771	1.91887	C7Y9LACXX_5_7967.sorted.filtered_peak_1351
chr1	109825467	109826504	1038	28.92	10.17650	3.68265	7.46426	C7Y9LACXX_5_7967.sorted.filtered_peak_1352
chr1	109968374	109969593	1220	41.84	15.86530	4.04596	12.96896	C7Y9LACXX_5_7967.sorted.filtered_peak_1353
chr1	110025998	110026997	1000	55.06	18.90553	3.98364	15.87437	C7Y9LACXX_5_7967.sorted.filtered_peak_1354
chr1	110036413	110037096	684	32.03	9.64081	3.35625	6.93185	C7Y9LACXX_5_7967.sorted.filtered_peak_1355
chr1	110045084	110045479	396	23.37	7.12615	3.16592	4.55655	C7Y9LACXX_5_7967.sorted.filtered_peak_1356
chr1	110052250	110052777	528	16.74	4.58179	2.71287	2.20452	C7Y9LACXX_5_7967.sorted.filtered_peak_1357
chr1	110074979	110075732	754	21.79	7.07092	3.25913	4.51101	C7Y9LACXX_5_7967.sorted.filtered_peak_1358
chr1	110090772	110091730	959	40.73	13.43343	3.62498	10.61562	C7Y9LACXX_5_7967.sorted.filtered_peak_1359
chr1	110162134	110162541	408	24.32	4.60910	2.33176	2.23400	C7Y9LACXX_5_7967.sorted.filtered_peak_1360
chr1	110163415	110164016	602	29.20	6.75341	2.69987	4.22183	C7Y9LACXX_5_7967.sorted.filtered_peak_1361
chr1	110185956	110186224	269	14.95	5.12935	3.08383	2.70687	C7Y9LACXX_5_7967.sorted.filtered_peak_1362
chr1	110198345	110198873	529	16.37	5.39083	3.07955	2.93448	C7Y9LACXX_5_7967.sorted.filtered_peak_1363
chr1	110282621	110283206	586	16.79	7.05831	3.78391	4.48658	C7Y9LACXX_5_7967.sorted.filtered_peak_1364
chr1	110333323	110333817	495	23.58	7.45716	3.23097	4.89612	C7Y9LACXX_5_7967.sorted.filtered_peak_1365
chr1	110345100	110345390	291	15.37	5.30751	3.13965	2.86012	C7Y9LACXX_5_7967.sorted.filtered_peak_1366
chr1	110448878	110449289	412	17.85	4.43198	2.58551	2.06290	C7Y9LACXX_5_7967.sorted.filtered_peak_1367
chr1	110526879	110527573	695	45.92	20.09972	4.81442	17.04237	C7Y9LACXX_5_7967.sorted.filtered_peak_1368
chr1	110546690	110546939	250	13.57	4.22812	2.79995	1.88026	C7Y9LACXX_5_7967.sorted.filtered_peak_1369
chr1	110576883	110577747	865	44.77	20.16136	4.69789	17.15448	C7Y9LACXX_5_7967.sorted.filtered_peak_1370
chr1	110739593	110739849	257	15.72	4.29873	2.66987	1.94188	C7Y9LACXX_5_7967.sorted.filtered_peak_1371
chr1	110752396	110753206	811	41.21	13.22295	3.51990	10.43122	C7Y9LACXX_5_7967.sorted.filtered_peak_1372
chr1	110880723	110882208	1486	101.88	34.95524	4.08905	31.45604	C7Y9LACXX_5_7967.sorted.filtered_peak_1373
chr1	110949977	110950631	655	35.85	16.23369	4.77567	13.30713	C7Y9LACXX_5_7967.sorted.filtered_peak_1374
chr1	111162002	111162621	620	28.42	9.61007	3.56641	6.92493	C7Y9LACXX_5_7967.sorted.filtered_peak_1375
chr1	111173381	111174336	956	39.10	13.15808	3.81299	10.29997	C7Y9LACXX_5_7967.sorted.filtered_peak_1376
chr1	111180162	111180439	278	20.75	4.97323	2.61600	2.55337	C7Y9LACXX_5_7967.sorted.filtered_peak_1377
chr1	111184509	111184772	264	23.41	5.87534	2.76362	3.38278	C7Y9LACXX_5_7967.sorted.filtered_peak_1378
chr1	111189794	111190600	807	34.44	10.13052	3.26243	7.43234	C7Y9LACXX_5_7967.sorted.filtered_peak_1379
chr1	111214651	111214970	320	35.97	8.90603	2.95997	6.22642	C7Y9LACXX_5_7967.sorted.filtered_peak_1380
chr1	111323543	111323868	326	17.90	5.93184	3.18004	3.43299	C7Y9LACXX_5_7967.sorted.filtered_peak_1381
chr1	111329606	111330562	957	18.50	5.07980	2.75627	2.69400	C7Y9LACXX_5_7967.sorted.filtered_peak_1382
chr1	111372597	111372846	250	14.44	5.22867	3.19369	2.78633	C7Y9LACXX_5_7967.sorted.filtered_peak_1383
chr1	111415487	111415923	437	26.21	4.42710	2.21589	2.06448	C7Y9LACXX_5_7967.sorted.filtered_peak_1384
chr1	111417203	111418401	1199	31.27	5.53356	2.32246	3.08696	C7Y9LACXX_5_7967.sorted.filtered_peak_1385
chr1	111423433	111423811	379	23.14	5.17213	2.56203	2.72861	C7Y9LACXX_5_7967.sorted.filtered_peak_1386
chr1	111430554	111430909	356	12.32	4.10623	2.84616	1.76779	C7Y9LACXX_5_7967.sorted.filtered_peak_1387
chr1	111459451	111459955	505	14.10	5.06038	3.13317	2.64790	C7Y9LACXX_5_7967.sorted.filtered_peak_1388
chr1	111505917	111507052	1136	51.61	22.16115	4.77522	19.03830	C7Y9LACXX_5_7967.sorted.filtered_peak_1389
chr1	111681987	111683188	1202	31.27	11.16772	3.68215	8.44071	C7Y9LACXX_5_7967.sorted.filtered_peak_1390
chr1	111746265	111747203	939	33.35	5.59277	2.29219	3.11963	C7Y9LACXX_5_7967.sorted.filtered_peak_1391
chr1	111758376	111759101	726	63.15	23.71306	4.36354	20.54283	C7Y9LACXX_5_7967.sorted.filtered_peak_1392
chr1	111764329	111764784	456	27.37	6.23260	2.65552	3.73282	C7Y9LACXX_5_7967.sorted.filtered_peak_1393
chr1	111817240	111817583	344	16.08	5.32163	3.07061	2.87706	C7Y9LACXX_5_7967.sorted.filtered_peak_1394
chr1	111888798	111889363	566	14.85	4.13440	2.66005	1.80011	C7Y9LACXX_5_7967.sorted.filtered_peak_1395
chr1	111948974	111949324	351	17.01	6.81977	3.64424	4.26610	C7Y9LACXX_5_7967.sorted.filtered_peak_1396
chr1	111991358	111992295	938	47.92	18.09475	3.97622	15.16368	C7Y9LACXX_5_7967.sorted.filtered_peak_1397
chr1	112013500	112014124	625	17.75	4.97011	2.80374	2.54512	C7Y9LACXX_5_7967.sorted.filtered_peak_1398
chr1	112019372	112020134	763	29.63	10.53805	3.75687	7.79952	C7Y9LACXX_5_7967.sorted.filtered_peak_1399
chr1	112050122	112051207	1086	25.80	6.44092	2.81813	3.89935	C7Y9LACXX_5_7967.sorted.filtered_peak_1400
chr1	112135186	112135953	768	30.77	9.53089	3.38030	6.84006	C7Y9LACXX_5_7967.sorted.filtered_peak_1401
chr1	112146510	112147308	799	34.97	11.68691	3.54954	8.95751	C7Y9LACXX_5_7967.sorted.filtered_peak_1402
chr1	112162142	112162839	698	43.67	12.73499	3.31450	9.95583	C7Y9LACXX_5_7967.sorted.filtered_peak_1403
chr1	112202960	112203232	273	16.84	4.08602	2.50106	1.78103	C7Y9LACXX_5_7967.sorted.filtered_peak_1404
chr1	112281771	112282714	944	28.19	7.42697	2.88558	4.88486	C7Y9LACXX_5_7967.sorted.filtered_peak_1405
chr1	112297694	112298847	1154	50.22	20.22276	4.41369	17.20388	C7Y9LACXX_5_7967.sorted.filtered_peak_1406
chr1	112545549	112545851	303	13.17	4.39730	2.90456	2.04973	C7Y9LACXX_5_7967.sorted.filtered_peak_1407
chr1	112912307	112912556	250	13.69	4.31308	2.82914	1.95609	C7Y9LACXX_5_7967.sorted.filtered_peak_1408
chr1	112933451	112934007	557	17.23	4.67808	2.72415	2.29022	C7Y9LACXX_5_7967.sorted.filtered_peak_1409
chr1	112938598	112939344	747	25.92	8.18022	3.29998	5.55841	C7Y9LACXX_5_7967.sorted.filtered_peak_1410
chr1	112982370	112982619	250	13.44	4.78834	3.08675	2.37162	C7Y9LACXX_5_7967.sorted.filtered_peak_1411
chr1	113008558	113009271	714	16.84	5.50784	3.06453	3.06639	C7Y9LACXX_5_7967.sorted.filtered_peak_1412
chr1	113160633	113163017	2385	35.32	7.88594	2.61500	5.34101	C7Y9LACXX_5_7967.sorted.filtered_peak_1413
chr1	113247680	113248097	418	32.94	7.76706	2.79445	5.16718	C7Y9LACXX_5_7967.sorted.filtered_peak_1414
chr1	113249674	113250214	541	30.83	7.06500	2.71809	4.50248	C7Y9LACXX_5_7967.sorted.filtered_peak_1415
chr1	113257762	113258386	625	55.98	21.92574	4.46597	18.81284	C7Y9LACXX_5_7967.sorted.filtered_peak_1416
chr1	113299827	113300076	250	11.75	3.77040	2.72395	1.47641	C7Y9LACXX_5_7967.sorted.filtered_peak_1417
chr1	113351916	113352184	269	15.24	5.99946	3.47091	3.49417	C7Y9LACXX_5_7967.sorted.filtered_peak_1418
chr1	113423533	113423782	250	13.14	4.39374	2.91215	2.03821	C7Y9LACXX_5_7967.sorted.filtered_peak_1419
chr1	113497930	113499288	1359	48.48	14.22477	3.36461	11.38004	C7Y9LACXX_5_7967.sorted.filtered_peak_1420
chr1	113500054	113500400	347	32.36	5.54007	2.30964	3.07196	C7Y9LACXX_5_7967.sorted.filtered_peak_1421
chr1	113564154	113564499	346	11.86	3.84311	2.74719	1.54608	C7Y9LACXX_5_7967.sorted.filtered_peak_1422
chr1	113589354	113589603	250	13.56	4.86488	3.09775	2.45904	C7Y9LACXX_5_7967.sorted.filtered_peak_1423
chr1	113615206	113616484	1279	37.95	16.80015	4.68852	13.86145	C7Y9LACXX_5_7967.sorted.filtered_peak_1424
chr1	113689587	113689928	342	12.69	3.89646	2.70972	1.59169	C7Y9LACXX_5_7967.sorted.filtered_peak_1425
chr1	113768548	113768797	250	11.07	3.34823	2.55875	1.13804	C7Y9LACXX_5_7967.sorted.filtered_peak_1426
chr1	113932576	113933178	603	34.55	12.28467	3.85046	9.47965	C7Y9LACXX_5_7967.sorted.filtered_peak_1427
chr1	113953747	113954037	291	12.59	4.08347	2.80236	1.77762	C7Y9LACXX_5_7967.sorted.filtered_peak_1428
chr1	114301464	114302681	1218	19.24	4.78057	2.62388	2.39014	C7Y9LACXX_5_7967.sorted.filtered_peak_1429
chr1	114323249	114323753	505	19.36	3.84325	2.29100	1.55816	C7Y9LACXX_5_7967.sorted.filtered_peak_1430
chr1	114326187	114326955	769	27.01	7.79420	3.11675	5.19584	C7Y9LACXX_5_7967.sorted.filtered_peak_1431
chr1	114335038	114335287	250	14.48	4.32425	2.77565	1.95857	C7Y9LACXX_5_7967.sorted.filtered_peak_1432
chr1	114354445	114355455	1011	67.44	28.99866	4.83122	25.68736	C7Y9LACXX_5_7967.sorted.filtered_peak_1433
chr1	114414033	114414662	630	36.98	10.12777	3.14558	7.42121	C7Y9LACXX_5_7967.sorted.filtered_peak_1434
chr1	114447155	114448204	1050	73.62	31.60548	4.83874	28.20821	C7Y9LACXX_5_7967.sorted.filtered_peak_1435
chr1	114471739	114473334	1596	39.28	8.81302	2.72514	6.18481	C7Y9LACXX_5_7967.sorted.filtered_peak_1436
chr1	114473982	114474571	590	32.24	5.16320	2.23115	2.71720	C7Y9LACXX_5_7967.sorted.filtered_peak_1437
chr1	114489587	114490262	676	19.16	6.60040	3.34566	4.04863	C7Y9LACXX_5_7967.sorted.filtered_peak_1438
chr1	114825449	114825747	299	18.46	7.02225	3.59694	4.44246	C7Y9LACXX_5_7967.sorted.filtered_peak_1439
chr1	114888935	114889583	649	29.90	10.14084	3.63452	7.41524	C7Y9LACXX_5_7967.sorted.filtered_peak_1440
chr1	115025399	115025667	269	13.53	4.84368	3.10552	2.42194	C7Y9LACXX_5_7967.sorted.filtered_peak_1441
chr1	115053161	115054615	1455	39.45	11.98362	3.25003	9.26310	C7Y9LACXX_5_7967.sorted.filtered_peak_1442
chr1	115123912	115124590	679	50.81	24.89609	5.51878	21.68686	C7Y9LACXX_5_7967.sorted.filtered_peak_1443
chr1	115212350	115213160	811	27.40	9.55672	3.50097	6.92386	C7Y9LACXX_5_7967.sorted.filtered_peak_1444
chr1	115258925	115259775	851	27.42	9.35729	3.40482	6.74955	C7Y9LACXX_5_7967.sorted.filtered_peak_1445
chr1	115299956	115300955	1000	50.58	17.30258	3.93226	14.33015	C7Y9LACXX_5_7967.sorted.filtered_peak_1446
chr1	115322913	115323594	682	40.70	21.54576	5.71718	18.45332	C7Y9LACXX_5_7967.sorted.filtered_peak_1447
chr1	115605236	115605859	624	35.79	15.72052	4.64479	12.81281	C7Y9LACXX_5_7967.sorted.filtered_peak_1448
chr1	115631825	115632334	510	16.42	4.94985	2.90052	2.51981	C7Y9LACXX_5_7967.sorted.filtered_peak_1449
chr1	115641632	115642468	837	24.82	9.94110	3.93046	7.26024	C7Y9LACXX_5_7967.sorted.filtered_peak_1450
chr1	116184970	116185621	652	16.67	5.22063	2.98266	2.78099	C7Y9LACXX_5_7967.sorted.filtered_peak_1451
chr1	116518863	116519157	295	16.52	4.70030	2.78298	2.30069	C7Y9LACXX_5_7967.sorted.filtered_peak_1452
chr1	116681605	116682227	623	19.00	9.00143	4.27409	6.36430	C7Y9LACXX_5_7967.sorted.filtered_peak_1453
chr1	116694507	116695028	522	19.45	6.19226	3.13003	3.69563	C7Y9LACXX_5_7967.sorted.filtered_peak_1454
chr1	116711029	116711497	469	20.27	7.77343	3.69745	5.15915	C7Y9LACXX_5_7967.sorted.filtered_peak_1455
chr1	116868417	116868990	574	19.68	7.23293	3.54517	4.64917	C7Y9LACXX_5_7967.sorted.filtered_peak_1456
chr1	116915377	116916055	679	41.29	12.25412	3.27914	9.51351	C7Y9LACXX_5_7967.sorted.filtered_peak_1457
chr1	116920344	116920974	631	29.24	5.95671	2.50677	3.46887	C7Y9LACXX_5_7967.sorted.filtered_peak_1458
chr1	116961030	116961505	476	20.82	6.90784	3.32131	4.33366	C7Y9LACXX_5_7967.sorted.filtered_peak_1459
chr1	117046966	117047487	522	44.11	18.03090	4.57379	15.02723	C7Y9LACXX_5_7967.sorted.filtered_peak_1460
chr1	117051756	117052058	303	21.49	4.32115	2.35960	1.97585	C7Y9LACXX_5_7967.sorted.filtered_peak_1461
chr1	117057614	117058611	998	34.45	10.82140	3.45078	8.08467	C7Y9LACXX_5_7967.sorted.filtered_peak_1462
chr1	117099083	117099601	519	33.55	11.43391	3.68180	8.67383	C7Y9LACXX_5_7967.sorted.filtered_peak_1463
chr1	117112667	117114020	1354	31.78	7.10293	2.69908	4.53385	C7Y9LACXX_5_7967.sorted.filtered_peak_1464
chr1	117279886	117280784	899	31.79	8.04917	2.94542	5.41612	C7Y9LACXX_5_7967.sorted.filtered_peak_1465
chr1	117281098	117282049	952	27.48	6.12077	2.61980	3.62312	C7Y9LACXX_5_7967.sorted.filtered_peak_1466
chr1	117296773	117297296	524	26.05	7.88974	3.21278	5.28781	C7Y9LACXX_5_7967.sorted.filtered_peak_1467
chr1	117305821	117306370	550	24.88	3.95799	2.13008	1.64482	C7Y9LACXX_5_7967.sorted.filtered_peak_1468
chr1	117307047	117307473	427	29.11	4.63718	2.18332	2.25545	C7Y9LACXX_5_7967.sorted.filtered_peak_1469
chr1	117311922	117312747	826	35.11	8.01431	2.73483	5.43063	C7Y9LACXX_5_7967.sorted.filtered_peak_1470
chr1	117360197	117360625	429	19.08	4.99654	2.73438	2.55977	C7Y9LACXX_5_7967.sorted.filtered_peak_1471
chr1	117369893	117370143	251	15.18	4.13070	2.63369	1.79440	C7Y9LACXX_5_7967.sorted.filtered_peak_1472
chr1	117420520	117421080	561	24.75	8.25084	3.47242	5.60084	C7Y9LACXX_5_7967.sorted.filtered_peak_1473
chr1	117421824	117422226	403	15.98	3.59169	2.35844	1.34161	C7Y9LACXX_5_7967.sorted.filtered_peak_1474
chr1	117476240	117476705	466	19.95	6.13181	3.09343	3.61100	C7Y9LACXX_5_7967.sorted.filtered_peak_1475
chr1	117594118	117594414	297	15.08	4.19220	2.66378	1.85914	C7Y9LACXX_5_7967.sorted.filtered_peak_1476
chr1	117602101	117603265	1165	55.55	21.98287	4.25316	18.92675	C7Y9LACXX_5_7967.sorted.filtered_peak_1477
chr1	117664279	117665055	777	28.80	11.69617	4.21888	8.90798	C7Y9LACXX_5_7967.sorted.filtered_peak_1478
chr1	117909068	117910466	1399	35.30	8.37972	2.84384	5.74353	C7Y9LACXX_5_7967.sorted.filtered_peak_1479
chr1	118077559	118078143	585	16.00	4.17427	2.59628	1.84159	C7Y9LACXX_5_7967.sorted.filtered_peak_1480
chr1	118147965	118149570	1606	60.10	19.46910	3.56382	16.50706	C7Y9LACXX_5_7967.sorted.filtered_peak_1481
chr1	118187377	118187629	253	18.20	6.38455	3.33746	3.85189	C7Y9LACXX_5_7967.sorted.filtered_peak_1482
chr1	118197150	118197423	274	26.93	3.84303	2.04153	1.55006	C7Y9LACXX_5_7967.sorted.filtered_peak_1483
chr1	118198740	118199276	537	46.58	11.62861	3.04768	8.84984	C7Y9LACXX_5_7967.sorted.filtered_peak_1484
chr1	118206831	118207420	590	46.85	16.98376	4.04126	14.03782	C7Y9LACXX_5_7967.sorted.filtered_peak_1485
chr1	118217185	118217523	339	14.03	3.96308	2.63774	1.65029	C7Y9LACXX_5_7967.sorted.filtered_peak_1486
chr1	118301629	118301930	302	14.75	4.11812	2.65593	1.79334	C7Y9LACXX_5_7967.sorted.filtered_peak_1487
chr1	118471881	118472709	829	42.28	17.50410	4.35446	14.56877	C7Y9LACXX_5_7967.sorted.filtered_peak_1488
chr1	119682654	119683564	911	68.03	31.40225	5.31462	28.02448	C7Y9LACXX_5_7967.sorted.filtered_peak_1489
chr1	120530171	120530617	447	11.50	3.61469	2.66394	1.35171	C7Y9LACXX_5_7967.sorted.filtered_peak_1490
chr1	120612014	120612280	267	17.49	7.62103	3.95154	5.01568	C7Y9LACXX_5_7967.sorted.filtered_peak_1491
chr1	120838588	120838850	263	22.83	11.78255	5.09154	8.97254	C7Y9LACXX_5_7967.sorted.filtered_peak_1492
chr1	121258118	121258630	513	19.56	6.13057	3.10766	3.62379	C7Y9LACXX_5_7967.sorted.filtered_peak_1493
chr1	121260587	121261652	1066	20.84	6.67666	3.12181	4.19583	C7Y9LACXX_5_7967.sorted.filtered_peak_1494
chr1	121484318	121485512	1195	98.99	58.69632	7.43355	54.51564	C7Y9LACXX_5_7967.sorted.filtered_peak_1495
chr1	142535482	142536529	1048	36.64	5.75807	2.22565	3.29368	C7Y9LACXX_5_7967.sorted.filtered_peak_1496
chr1	142537414	142538956	1543	49.33	11.38128	2.93032	8.59722	C7Y9LACXX_5_7967.sorted.filtered_peak_1497
chr1	142653957	142654248	292	13.66	4.96843	3.13238	2.55485	C7Y9LACXX_5_7967.sorted.filtered_peak_1498
chr1	143540131	143540465	335	14.75	5.32173	3.19125	2.88366	C7Y9LACXX_5_7967.sorted.filtered_peak_1499
chr1	144019103	144019436	334	14.34	5.38716	3.27787	2.92744	C7Y9LACXX_5_7967.sorted.filtered_peak_1500
chr1	144533565	144534280	716	51.00	18.28983	4.10731	15.27325	C7Y9LACXX_5_7967.sorted.filtered_peak_1501
chr1	144907892	144908701	810	16.87	5.27191	2.95635	2.85142	C7Y9LACXX_5_7967.sorted.filtered_peak_1502
chr1	144931214	144931495	282	39.33	3.79151	1.80232	1.50248	C7Y9LACXX_5_7967.sorted.filtered_peak_1503
chr1	144931755	144932664	910	78.68	22.16707	3.53815	19.02272	C7Y9LACXX_5_7967.sorted.filtered_peak_1504
chr1	144948703	144949103	401	15.94	6.21902	3.49383	3.70709	C7Y9LACXX_5_7967.sorted.filtered_peak_1505
chr1	144986367	144986633	267	19.46	4.59969	2.56123	2.20592	C7Y9LACXX_5_7967.sorted.filtered_peak_1506
chr1	144998914	144999208	295	31.92	5.65557	2.34531	3.18225	C7Y9LACXX_5_7967.sorted.filtered_peak_1507
chr1	145004290	145004576	287	29.69	5.31976	2.34080	2.86780	C7Y9LACXX_5_7967.sorted.filtered_peak_1508
chr1	145039258	145040195	938	30.77	4.83120	2.18116	2.43620	C7Y9LACXX_5_7967.sorted.filtered_peak_1509
chr1	145058880	145059402	523	41.90	9.65549	2.85235	6.95854	C7Y9LACXX_5_7967.sorted.filtered_peak_1510
chr1	145096202	145096617	416	31.64	7.36324	2.76316	4.78208	C7Y9LACXX_5_7967.sorted.filtered_peak_1511
chr1	145139210	145139514	305	18.35	8.29787	4.13606	5.66199	C7Y9LACXX_5_7967.sorted.filtered_peak_1512
chr1	145290683	145291021	339	14.87	5.74634	3.39095	3.26038	C7Y9LACXX_5_7967.sorted.filtered_peak_1513
chr1	145292405	145292657	253	13.84	5.05796	3.17178	2.62130	C7Y9LACXX_5_7967.sorted.filtered_peak_1514
chr1	145382436	145383259	824	17.65	7.38388	3.75391	4.82878	C7Y9LACXX_5_7967.sorted.filtered_peak_1515
chr1	145396703	145397969	1267	29.61	6.42822	2.61403	3.90579	C7Y9LACXX_5_7967.sorted.filtered_peak_1516
chr1	145399067	145399486	420	28.63	5.80317	2.50083	3.31421	C7Y9LACXX_5_7967.sorted.filtered_peak_1517
chr1	145421563	145421850	288	13.17	4.26565	2.85041	1.91455	C7Y9LACXX_5_7967.sorted.filtered_peak_1518
chr1	145427084	145427920	837	31.91	15.34194	4.85494	12.46075	C7Y9LACXX_5_7967.sorted.filtered_peak_1519
chr1	145437459	145438690	1232	42.39	12.12775	3.04849	9.43532	C7Y9LACXX_5_7967.sorted.filtered_peak_1520
chr1	145454541	145456092	1552	45.38	11.49165	2.98861	8.74279	C7Y9LACXX_5_7967.sorted.filtered_peak_1521
chr1	145470184	145470769	586	34.97	11.36581	3.55680	8.60944	C7Y9LACXX_5_7967.sorted.filtered_peak_1522
chr1	145476756	145477558	803	39.60	11.70412	3.30846	8.94594	C7Y9LACXX_5_7967.sorted.filtered_peak_1523
chr1	145507151	145508017	867	48.08	26.47430	6.05899	23.22601	C7Y9LACXX_5_7967.sorted.filtered_peak_1524
chr1	145515714	145516580	867	39.66	18.23711	4.83525	15.27566	C7Y9LACXX_5_7967.sorted.filtered_peak_1525
chr1	145542949	145543327	379	12.71	3.86860	2.69444	1.56662	C7Y9LACXX_5_7967.sorted.filtered_peak_1526
chr1	145548763	145549343	581	22.54	10.71927	4.65240	7.95854	C7Y9LACXX_5_7967.sorted.filtered_peak_1527
chr1	145562435	145563151	717	14.74	4.08557	2.64395	1.76300	C7Y9LACXX_5_7967.sorted.filtered_peak_1528
chr1	145575056	145576417	1362	33.93	11.24313	3.51760	8.50823	C7Y9LACXX_5_7967.sorted.filtered_peak_1529
chr1	145589168	145589765	598	23.02	8.44197	3.60926	5.82706	C7Y9LACXX_5_7967.sorted.filtered_peak_1530
chr1	145610566	145611382	817	34.29	18.10531	5.65642	15.10210	C7Y9LACXX_5_7967.sorted.filtered_peak_1531
chr1	145713425	145713908	484	14.44	3.85668	2.56227	1.56523	C7Y9LACXX_5_7967.sorted.filtered_peak_1532
chr1	145744155	145744606	452	16.52	6.40264	3.50166	3.88154	C7Y9LACXX_5_7967.sorted.filtered_peak_1533
chr1	146555937	146556768	832	19.23	6.28133	3.18657	3.76911	C7Y9LACXX_5_7967.sorted.filtered_peak_1534
chr1	146643593	146644544	952	49.45	20.83166	4.75729	17.73843	C7Y9LACXX_5_7967.sorted.filtered_peak_1535
chr1	146696809	146697326	518	15.87	5.84540	3.33224	3.35458	C7Y9LACXX_5_7967.sorted.filtered_peak_1536
chr1	146713954	146715168	1215	41.04	15.06431	4.05741	12.16444	C7Y9LACXX_5_7967.sorted.filtered_peak_1537
chr1	146762320	146762590	271	12.20	3.67139	2.63896	1.39957	C7Y9LACXX_5_7967.sorted.filtered_peak_1538
chr1	147016800	147017081	282	20.19	6.30219	3.14340	3.76791	C7Y9LACXX_5_7967.sorted.filtered_peak_1539
chr1	147070894	147072285	1392	44.78	16.72137	3.88958	13.85647	C7Y9LACXX_5_7967.sorted.filtered_peak_1540
chr1	147089553	147090213	661	19.19	6.60336	3.32469	4.06037	C7Y9LACXX_5_7967.sorted.filtered_peak_1541
chr1	147101142	147101427	286	18.24	5.64786	3.01550	3.18645	C7Y9LACXX_5_7967.sorted.filtered_peak_1542
chr1	147120038	147120634	597	22.93	6.92009	3.12240	4.37013	C7Y9LACXX_5_7967.sorted.filtered_peak_1543
chr1	147141592	147143114	1523	25.89	8.28460	3.27136	5.69023	C7Y9LACXX_5_7967.sorted.filtered_peak_1544
chr1	147234842	147235091	250	13.41	3.81967	2.61989	1.52570	C7Y9LACXX_5_7967.sorted.filtered_peak_1545
chr1	147727069	147727487	419	21.40	5.58804	2.78959	3.11454	C7Y9LACXX_5_7967.sorted.filtered_peak_1546
chr1	147735473	147736190	718	18.36	8.10564	4.08156	5.46408	C7Y9LACXX_5_7967.sorted.filtered_peak_1547
chr1	147790397	147791156	760	17.60	6.56401	3.45001	4.03550	C7Y9LACXX_5_7967.sorted.filtered_peak_1548
chr1	147806349	147807381	1033	20.71	7.99404	3.72630	5.37366	C7Y9LACXX_5_7967.sorted.filtered_peak_1549
chr1	148241363	148241720	358	32.93	21.53483	7.25163	18.41654	C7Y9LACXX_5_7967.sorted.filtered_peak_1550
chr1	148551840	148552320	481	14.83	5.36385	3.21759	2.90705	C7Y9LACXX_5_7967.sorted.filtered_peak_1551
chr1	148556237	148556976	740	14.96	5.87053	3.41106	3.38950	C7Y9LACXX_5_7967.sorted.filtered_peak_1552
chr1	149204367	149204659	293	18.20	7.53897	3.83509	4.93724	C7Y9LACXX_5_7967.sorted.filtered_peak_1553
chr1	149223246	149224145	900	56.31	23.70935	4.81374	20.51950	C7Y9LACXX_5_7967.sorted.filtered_peak_1554
chr1	149224478	149225079	602	39.26	12.28170	3.37444	9.54750	C7Y9LACXX_5_7967.sorted.filtered_peak_1555
chr1	149815110	149815553	444	20.79	7.01196	3.35965	4.43540	C7Y9LACXX_5_7967.sorted.filtered_peak_1556
chr1	149816861	149817417	557	18.09	3.72817	2.30687	1.46098	C7Y9LACXX_5_7967.sorted.filtered_peak_1557
chr1	149821285	149821772	488	16.03	4.49152	2.72973	2.11937	C7Y9LACXX_5_7967.sorted.filtered_peak_1558
chr1	149858123	149858634	512	75.78	22.09848	3.54817	18.97856	C7Y9LACXX_5_7967.sorted.filtered_peak_1559
chr1	149859341	149860279	939	62.03	14.74048	3.00305	11.85273	C7Y9LACXX_5_7967.sorted.filtered_peak_1560
chr1	149870901	149871662	762	25.98	10.76528	4.09542	8.04215	C7Y9LACXX_5_7967.sorted.filtered_peak_1561
chr1	149899361	149900417	1057	35.91	13.61258	4.04002	10.76970	C7Y9LACXX_5_7967.sorted.filtered_peak_1562
chr1	149934043	149934441	399	13.45	4.79884	3.08828	2.38447	C7Y9LACXX_5_7967.sorted.filtered_peak_1563
chr1	149982176	149982970	795	26.05	9.72738	3.69150	7.06890	C7Y9LACXX_5_7967.sorted.filtered_peak_1564
chr1	150039027	150040146	1120	24.05	7.96328	3.37203	5.35722	C7Y9LACXX_5_7967.sorted.filtered_peak_1565
chr1	150078484	150078788	305	18.81	4.97755	2.72447	2.56803	C7Y9LACXX_5_7967.sorted.filtered_peak_1566
chr1	150121962	150122408	447	25.86	5.68218	2.57210	3.21797	C7Y9LACXX_5_7967.sorted.filtered_peak_1567
chr1	150123599	150124442	844	24.95	5.02200	2.42225	2.60919	C7Y9LACXX_5_7967.sorted.filtered_peak_1568
chr1	150159204	150159904	701	16.19	5.94217	3.34645	3.43935	C7Y9LACXX_5_7967.sorted.filtered_peak_1569
chr1	150185635	150186446	812	40.42	19.68642	5.08622	16.67773	C7Y9LACXX_5_7967.sorted.filtered_peak_1570
chr1	150206469	150207358	890	45.69	10.52618	2.88934	7.78150	C7Y9LACXX_5_7967.sorted.filtered_peak_1571
chr1	150208155	150208974	820	59.82	19.08710	3.70733	16.06857	C7Y9LACXX_5_7967.sorted.filtered_peak_1572
chr1	150227878	150228514	637	15.71	4.28552	2.65547	1.94354	C7Y9LACXX_5_7967.sorted.filtered_peak_1573
chr1	150240717	150241878	1162	38.41	14.12281	3.92496	11.28868	C7Y9LACXX_5_7967.sorted.filtered_peak_1574
chr1	150253963	150255012	1050	19.30	6.30281	3.19000	3.78739	C7Y9LACXX_5_7967.sorted.filtered_peak_1575
chr1	150266051	150266620	570	26.76	12.90280	4.80797	10.08824	C7Y9LACXX_5_7967.sorted.filtered_peak_1576
chr1	150293700	150294472	773	37.96	19.09745	5.14966	16.10933	C7Y9LACXX_5_7967.sorted.filtered_peak_1577
chr1	150335832	150337579	1748	62.57	21.80301	3.75108	18.76977	C7Y9LACXX_5_7967.sorted.filtered_peak_1578
chr1	150358900	150359305	406	12.90	4.04255	2.76317	1.72010	C7Y9LACXX_5_7967.sorted.filtered_peak_1579
chr1	150436921	150437236	316	16.84	7.13460	3.81294	4.55834	C7Y9LACXX_5_7967.sorted.filtered_peak_1580
chr1	150459398	150460224	827	26.55	11.50954	4.24795	8.76924	C7Y9LACXX_5_7967.sorted.filtered_peak_1581
chr1	150487751	150488511	761	31.56	13.53702	4.40298	10.71702	C7Y9LACXX_5_7967.sorted.filtered_peak_1582
chr1	150521099	150521583	485	15.17	4.28800	2.69903	1.94540	C7Y9LACXX_5_7967.sorted.filtered_peak_1583
chr1	150533652	150536099	2448	42.07	5.44471	2.07051	2.97940	C7Y9LACXX_5_7967.sorted.filtered_peak_1584
chr1	150539801	150540937	1137	41.15	8.23727	2.51788	5.65961	C7Y9LACXX_5_7967.sorted.filtered_peak_1585
chr1	150551340	150552700	1361	44.61	14.44477	3.51522	11.60880	C7Y9LACXX_5_7967.sorted.filtered_peak_1586
chr1	150583881	150584498	618	36.28	16.49923	4.79179	13.57513	C7Y9LACXX_5_7967.sorted.filtered_peak_1587
chr1	150586083	150586391	309	20.44	5.50252	2.82336	3.03671	C7Y9LACXX_5_7967.sorted.filtered_peak_1588
chr1	150594091	150594459	369	17.49	6.21851	3.32832	3.70478	C7Y9LACXX_5_7967.sorted.filtered_peak_1589
chr1	150601362	150602458	1097	58.63	26.95293	5.30102	23.67494	C7Y9LACXX_5_7967.sorted.filtered_peak_1590
chr1	150669494	150670188	695	41.67	20.38376	5.31454	17.32460	C7Y9LACXX_5_7967.sorted.filtered_peak_1591
chr1	150737965	150738420	456	22.31	8.50251	3.75317	5.85854	C7Y9LACXX_5_7967.sorted.filtered_peak_1592
chr1	150743234	150743683	450	20.71	8.20671	3.85386	5.55682	C7Y9LACXX_5_7967.sorted.filtered_peak_1593
chr1	150760049	150760384	336	11.32	3.52608	2.63219	1.27061	C7Y9LACXX_5_7967.sorted.filtered_peak_1594
chr1	150848673	150849476	804	65.52	30.72873	5.41217	27.35416	C7Y9LACXX_5_7967.sorted.filtered_peak_1595
chr1	150862592	150862842	251	16.61	6.61132	3.61181	4.05907	C7Y9LACXX_5_7967.sorted.filtered_peak_1596
chr1	150894932	150895263	332	19.23	3.79376	2.27804	1.51902	C7Y9LACXX_5_7967.sorted.filtered_peak_1597
chr1	150898394	150899296	903	38.73	15.65389	4.26233	12.76571	C7Y9LACXX_5_7967.sorted.filtered_peak_1598
chr1	150946689	150947681	993	20.00	4.31357	2.42559	1.96424	C7Y9LACXX_5_7967.sorted.filtered_peak_1599
chr1	150951969	150952266	298	20.83	5.74370	2.88214	3.25802	C7Y9LACXX_5_7967.sorted.filtered_peak_1600
chr1	150980557	150981272	716	40.10	15.59710	4.23900	12.68635	C7Y9LACXX_5_7967.sorted.filtered_peak_1601
chr1	151019830	151020489	660	21.20	6.63091	3.15820	4.09617	C7Y9LACXX_5_7967.sorted.filtered_peak_1602
chr1	151028735	151029277	543	29.49	5.62573	2.40428	3.17306	C7Y9LACXX_5_7967.sorted.filtered_peak_1603
chr1	151030011	151030509	499	31.04	6.57294	2.57751	4.05284	C7Y9LACXX_5_7967.sorted.filtered_peak_1604
chr1	151031644	151032338	695	33.76	8.30167	2.85239	5.69699	C7Y9LACXX_5_7967.sorted.filtered_peak_1605
chr1	151042789	151043880	1092	33.32	13.39120	4.34609	10.52577	C7Y9LACXX_5_7967.sorted.filtered_peak_1606
chr1	151119003	151119590	588	26.75	8.80915	3.41192	6.17285	C7Y9LACXX_5_7967.sorted.filtered_peak_1607
chr1	151128578	151129400	823	30.81	10.16864	3.55346	7.45103	C7Y9LACXX_5_7967.sorted.filtered_peak_1608
chr1	151129646	151129939	294	21.64	4.63597	2.46164	2.24047	C7Y9LACXX_5_7967.sorted.filtered_peak_1609
chr1	151137952	151138879	928	40.75	16.35168	4.18721	13.46485	C7Y9LACXX_5_7967.sorted.filtered_peak_1610
chr1	151162325	151162888	564	28.05	11.91042	4.32208	9.12749	C7Y9LACXX_5_7967.sorted.filtered_peak_1611
chr1	151170644	151171535	892	43.02	19.78358	4.84313	16.76954	C7Y9LACXX_5_7967.sorted.filtered_peak_1612
chr1	151226910	151227538	629	38.32	21.41222	6.01403	18.33639	C7Y9LACXX_5_7967.sorted.filtered_peak_1613
chr1	151253641	151255180	1540	70.30	23.26389	3.90153	20.10482	C7Y9LACXX_5_7967.sorted.filtered_peak_1614
chr1	151284088	151284532	445	18.08	5.05527	2.81485	2.62139	C7Y9LACXX_5_7967.sorted.filtered_peak_1615
chr1	151299518	151300699	1182	33.18	12.47863	3.81080	9.73298	C7Y9LACXX_5_7967.sorted.filtered_peak_1616
chr1	151319229	151320331	1103	54.20	24.37852	4.70640	21.24156	C7Y9LACXX_5_7967.sorted.filtered_peak_1617
chr1	151371730	151372433	704	38.46	16.26532	4.58382	13.32228	C7Y9LACXX_5_7967.sorted.filtered_peak_1618
chr1	151416322	151416666	345	18.39	6.66666	3.43218	4.12146	C7Y9LACXX_5_7967.sorted.filtered_peak_1619
chr1	151430428	151432134	1707	23.81	5.54274	2.64431	3.06855	C7Y9LACXX_5_7967.sorted.filtered_peak_1620
chr1	151483369	151484376	1008	27.53	9.46200	3.52179	6.80505	C7Y9LACXX_5_7967.sorted.filtered_peak_1621
chr1	151512354	151513244	891	29.15	11.42974	4.02979	8.68253	C7Y9LACXX_5_7967.sorted.filtered_peak_1622
chr1	151566496	151566852	357	15.77	6.09176	3.44888	3.59283	C7Y9LACXX_5_7967.sorted.filtered_peak_1623
chr1	151584233	151585020	788	32.05	12.41578	4.02478	9.63329	C7Y9LACXX_5_7967.sorted.filtered_peak_1624
chr1	151626711	151627057	347	11.32	3.53078	2.63355	1.27555	C7Y9LACXX_5_7967.sorted.filtered_peak_1625
chr1	151693661	151693969	309	15.82	5.37068	3.11474	2.92557	C7Y9LACXX_5_7967.sorted.filtered_peak_1626
chr1	151707414	151707748	335	13.67	4.94617	3.13048	2.52820	C7Y9LACXX_5_7967.sorted.filtered_peak_1627
chr1	151735648	151736281	634	21.59	7.82409	3.59695	5.19872	C7Y9LACXX_5_7967.sorted.filtered_peak_1628
chr1	151762379	151763624	1246	52.32	24.42458	5.00181	21.28009	C7Y9LACXX_5_7967.sorted.filtered_peak_1629
chr1	151788334	151788585	252	18.25	4.82954	2.71305	2.42459	C7Y9LACXX_5_7967.sorted.filtered_peak_1630
chr1	151811949	151812625	677	26.87	7.15410	2.94123	4.58765	C7Y9LACXX_5_7967.sorted.filtered_peak_1631
chr1	151870597	151870965	369	11.19	3.45454	2.60467	1.21193	C7Y9LACXX_5_7967.sorted.filtered_peak_1632
chr1	151871270	151871589	320	13.37	4.74900	3.07037	2.34081	C7Y9LACXX_5_7967.sorted.filtered_peak_1633
chr1	151877556	151878027	472	20.74	5.88446	2.92819	3.40560	C7Y9LACXX_5_7967.sorted.filtered_peak_1634
chr1	151881762	151882630	869	34.05	13.08402	4.05973	10.27323	C7Y9LACXX_5_7967.sorted.filtered_peak_1635
chr1	151918120	151918657	538	25.95	8.94098	3.59197	6.26123	C7Y9LACXX_5_7967.sorted.filtered_peak_1636
chr1	151956768	151957121	354	17.66	5.52776	3.03413	3.05712	C7Y9LACXX_5_7967.sorted.filtered_peak_1637
chr1	151965697	151966898	1202	24.46	5.66795	2.62401	3.20950	C7Y9LACXX_5_7967.sorted.filtered_peak_1638
chr1	152006964	152008402	1439	29.06	7.45229	2.91199	4.86592	C7Y9LACXX_5_7967.sorted.filtered_peak_1639
chr1	152020225	152021155	931	47.03	18.47137	4.28930	15.48614	C7Y9LACXX_5_7967.sorted.filtered_peak_1640
chr1	152083515	152083845	331	12.94	3.96847	2.72329	1.65376	C7Y9LACXX_5_7967.sorted.filtered_peak_1641
chr1	152161219	152161596	378	16.87	4.37422	2.62263	2.01172	C7Y9LACXX_5_7967.sorted.filtered_peak_1642
chr1	152413331	152413605	275	15.59	4.14618	2.61397	1.81318	C7Y9LACXX_5_7967.sorted.filtered_peak_1643
chr1	152432345	152433071	727	19.11	5.51758	2.92002	3.04668	C7Y9LACXX_5_7967.sorted.filtered_peak_1644
chr1	152626348	152626604	257	13.23	4.28377	2.85891	1.92482	C7Y9LACXX_5_7967.sorted.filtered_peak_1645
chr1	153504799	153505048	250	23.10	4.95368	2.49370	2.53396	C7Y9LACXX_5_7967.sorted.filtered_peak_1646
chr1	153505695	153505958	264	23.27	4.92062	2.47749	2.49934	C7Y9LACXX_5_7967.sorted.filtered_peak_1647
chr1	153508390	153508914	525	30.13	7.30435	2.81602	4.72629	C7Y9LACXX_5_7967.sorted.filtered_peak_1648
chr1	153517511	153517932	422	26.63	8.05993	3.24015	5.43466	C7Y9LACXX_5_7967.sorted.filtered_peak_1649
chr1	153539136	153539385	250	14.00	3.33337	2.35758	1.12400	C7Y9LACXX_5_7967.sorted.filtered_peak_1650
chr1	153606000	153607171	1172	47.30	17.92835	4.18645	14.94980	C7Y9LACXX_5_7967.sorted.filtered_peak_1651
chr1	153630913	153631773	861	30.46	10.81968	3.72819	8.09711	C7Y9LACXX_5_7967.sorted.filtered_peak_1652
chr1	153643113	153644077	965	49.13	23.02590	5.17833	19.89256	C7Y9LACXX_5_7967.sorted.filtered_peak_1653
chr1	153651751	153652022	272	13.82	4.24690	2.78768	1.90486	C7Y9LACXX_5_7967.sorted.filtered_peak_1654
chr1	153700027	153700962	936	62.87	33.84468	6.01709	30.39559	C7Y9LACXX_5_7967.sorted.filtered_peak_1655
chr1	153721804	153722206	403	16.71	5.85819	3.25921	3.36180	C7Y9LACXX_5_7967.sorted.filtered_peak_1656
chr1	153729937	153730267	331	13.01	4.00056	2.73536	1.67771	C7Y9LACXX_5_7967.sorted.filtered_peak_1657
chr1	153747588	153748281	694	23.25	6.01630	2.79677	3.53289	C7Y9LACXX_5_7967.sorted.filtered_peak_1658
chr1	153748529	153748845	317	23.44	5.86946	2.76410	3.37746	C7Y9LACXX_5_7967.sorted.filtered_peak_1659
chr1	153755716	153756609	894	40.50	17.47706	4.75624	14.49368	C7Y9LACXX_5_7967.sorted.filtered_peak_1660
chr1	153763485	153763856	372	18.35	6.00690	3.15515	3.51010	C7Y9LACXX_5_7967.sorted.filtered_peak_1661
chr1	153777711	153778204	494	28.64	12.46426	4.45931	9.65830	C7Y9LACXX_5_7967.sorted.filtered_peak_1662
chr1	153838797	153839143	347	13.53	4.89049	3.10457	2.48582	C7Y9LACXX_5_7967.sorted.filtered_peak_1663
chr1	153894994	153896110	1117	70.20	27.59007	4.38725	24.32210	C7Y9LACXX_5_7967.sorted.filtered_peak_1664
chr1	153917636	153919386	1751	29.47	6.27926	2.59217	3.75449	C7Y9LACXX_5_7967.sorted.filtered_peak_1665
chr1	153930333	153931404	1072	42.72	10.61347	2.90971	7.91380	C7Y9LACXX_5_7967.sorted.filtered_peak_1666
chr1	153935945	153936471	527	50.32	11.18007	2.81436	8.43454	C7Y9LACXX_5_7967.sorted.filtered_peak_1667
chr1	153939688	153940458	771	48.39	13.62058	3.34419	10.76644	C7Y9LACXX_5_7967.sorted.filtered_peak_1668
chr1	153949660	153950752	1093	27.22	9.60490	3.57708	6.94054	C7Y9LACXX_5_7967.sorted.filtered_peak_1669
chr1	153959219	153959615	397	18.42	4.07341	2.41714	1.75015	C7Y9LACXX_5_7967.sorted.filtered_peak_1670
chr1	153962936	153963588	653	35.70	15.42375	4.66419	12.49576	C7Y9LACXX_5_7967.sorted.filtered_peak_1671
chr1	154130113	154131045	933	27.95	11.81579	4.13047	9.10118	C7Y9LACXX_5_7967.sorted.filtered_peak_1672
chr1	154154675	154155443	769	31.61	8.74772	3.10188	6.09552	C7Y9LACXX_5_7967.sorted.filtered_peak_1673
chr1	154155637	154155942	306	30.08	7.95984	2.99611	5.34619	C7Y9LACXX_5_7967.sorted.filtered_peak_1674
chr1	154171641	154172069	429	13.82	5.04682	3.16679	2.61331	C7Y9LACXX_5_7967.sorted.filtered_peak_1675
chr1	154192732	154194346	1615	60.49	22.56959	3.91191	19.52091	C7Y9LACXX_5_7967.sorted.filtered_peak_1676
chr1	154244574	154245422	849	46.60	21.17279	4.92412	18.10097	C7Y9LACXX_5_7967.sorted.filtered_peak_1677
chr1	154297101	154297470	370	27.17	6.33671	2.70753	3.81200	C7Y9LACXX_5_7967.sorted.filtered_peak_1678
chr1	154300868	154301182	315	27.90	6.09306	2.61957	3.57379	C7Y9LACXX_5_7967.sorted.filtered_peak_1679
chr1	154307634	154307952	319	18.96	5.51447	2.93089	3.04222	C7Y9LACXX_5_7967.sorted.filtered_peak_1680
chr1	154309908	154310325	418	23.54	8.43341	3.58632	5.80457	C7Y9LACXX_5_7967.sorted.filtered_peak_1681
chr1	154315366	154315946	581	23.45	7.61106	3.31642	5.01882	C7Y9LACXX_5_7967.sorted.filtered_peak_1682
chr1	154325683	154326161	479	17.77	5.33924	2.94638	2.88896	C7Y9LACXX_5_7967.sorted.filtered_peak_1683
chr1	154358998	154359365	368	15.32	6.06707	3.48838	3.56170	C7Y9LACXX_5_7967.sorted.filtered_peak_1684
chr1	154377453	154378057	605	20.84	4.37960	2.40067	2.03020	C7Y9LACXX_5_7967.sorted.filtered_peak_1685
chr1	154392292	154392749	458	11.78	3.53844	2.60307	1.29794	C7Y9LACXX_5_7967.sorted.filtered_peak_1686
chr1	154404141	154404393	253	13.29	3.95331	2.68473	1.66362	C7Y9LACXX_5_7967.sorted.filtered_peak_1687
chr1	154417709	154417969	261	18.19	6.86970	3.55053	4.30606	C7Y9LACXX_5_7967.sorted.filtered_peak_1688
chr1	154436080	154436554	475	27.72	11.26077	4.16174	8.49664	C7Y9LACXX_5_7967.sorted.filtered_peak_1689
chr1	154452335	154452771	437	17.01	5.61272	3.12362	3.13939	C7Y9LACXX_5_7967.sorted.filtered_peak_1690
chr1	154492616	154492977	362	11.53	3.47280	2.58731	1.25229	C7Y9LACXX_5_7967.sorted.filtered_peak_1691
chr1	154530755	154532209	1455	69.92	27.99682	4.24127	24.76383	C7Y9LACXX_5_7967.sorted.filtered_peak_1692
chr1	154580423	154580891	469	36.81	13.66663	3.99824	10.82827	C7Y9LACXX_5_7967.sorted.filtered_peak_1693
chr1	154581104	154581376	273	20.50	3.96421	2.28724	1.65094	C7Y9LACXX_5_7967.sorted.filtered_peak_1694
chr1	154599964	154600687	724	21.09	6.23358	3.01159	3.72811	C7Y9LACXX_5_7967.sorted.filtered_peak_1695
chr1	154642001	154642649	649	15.27	6.04990	3.47791	3.55044	C7Y9LACXX_5_7967.sorted.filtered_peak_1696
chr1	154720465	154720726	262	16.93	5.13824	2.93856	2.69164	C7Y9LACXX_5_7967.sorted.filtered_peak_1697
chr1	154732967	154733282	316	13.77	4.14124	2.73235	1.82796	C7Y9LACXX_5_7967.sorted.filtered_peak_1698
chr1	154757262	154757726	465	17.35	5.34311	2.97318	2.89730	C7Y9LACXX_5_7967.sorted.filtered_peak_1699
chr1	154763784	154764296	513	14.64	4.08917	2.64970	1.77231	C7Y9LACXX_5_7967.sorted.filtered_peak_1700
chr1	154897869	154898157	289	13.45	4.05889	2.72639	1.74569	C7Y9LACXX_5_7967.sorted.filtered_peak_1701
chr1	154908931	154910266	1336	63.98	22.62695	4.06433	19.49644	C7Y9LACXX_5_7967.sorted.filtered_peak_1702
chr1	154915037	154915301	265	23.25	5.03289	2.51466	2.60249	C7Y9LACXX_5_7967.sorted.filtered_peak_1703
chr1	154916310	154916801	492	20.52	4.78277	2.56058	2.38251	C7Y9LACXX_5_7967.sorted.filtered_peak_1704
chr1	154927567	154928836	1270	37.39	10.21336	3.11826	7.51140	C7Y9LACXX_5_7967.sorted.filtered_peak_1705
chr1	154933681	154934590	910	38.36	11.65899	3.44074	8.88463	C7Y9LACXX_5_7967.sorted.filtered_peak_1706
chr1	154946171	154947825	1655	76.04	23.93279	3.61756	20.76708	C7Y9LACXX_5_7967.sorted.filtered_peak_1707
chr1	154955345	154956286	942	45.78	20.53171	4.66482	17.51205	C7Y9LACXX_5_7967.sorted.filtered_peak_1708
chr1	154973302	154974947	1646	43.56	8.43564	2.48860	5.83738	C7Y9LACXX_5_7967.sorted.filtered_peak_1709
chr1	154989975	154990309	335	24.07	7.35038	3.20874	4.75910	C7Y9LACXX_5_7967.sorted.filtered_peak_1710
chr1	155017406	155017722	317	15.38	5.11204	3.03520	2.69437	C7Y9LACXX_5_7967.sorted.filtered_peak_1711
chr1	155023077	155024435	1359	24.28	7.36185	3.06333	4.84261	C7Y9LACXX_5_7967.sorted.filtered_peak_1712
chr1	155034046	155034295	250	21.33	4.55028	2.44306	2.17141	C7Y9LACXX_5_7967.sorted.filtered_peak_1713
chr1	155035717	155036695	979	25.27	7.33808	3.06525	4.77687	C7Y9LACXX_5_7967.sorted.filtered_peak_1714
chr1	155057233	155058641	1409	43.06	14.08944	3.63148	11.26266	C7Y9LACXX_5_7967.sorted.filtered_peak_1715
chr1	155066883	155067258	376	12.98	3.71155	2.59345	1.45585	C7Y9LACXX_5_7967.sorted.filtered_peak_1716
chr1	155107749	155108860	1112	31.18	8.88271	3.03832	6.28776	C7Y9LACXX_5_7967.sorted.filtered_peak_1717
chr1	155112806	155113150	345	25.37	7.02810	3.00764	4.46218	C7Y9LACXX_5_7967.sorted.filtered_peak_1718
chr1	155139892	155140550	659	17.36	4.63448	2.68618	2.25860	C7Y9LACXX_5_7967.sorted.filtered_peak_1719
chr1	155145329	155146422	1094	41.08	12.39601	3.26756	9.66648	C7Y9LACXX_5_7967.sorted.filtered_peak_1720
chr1	155163095	155163679	585	26.52	6.39742	2.76320	3.86176	C7Y9LACXX_5_7967.sorted.filtered_peak_1721
chr1	155164172	155164824	653	30.40	9.34843	3.37915	6.65479	C7Y9LACXX_5_7967.sorted.filtered_peak_1722
chr1	155178345	155179137	793	27.97	10.23068	3.82659	7.50006	C7Y9LACXX_5_7967.sorted.filtered_peak_1723
chr1	155189521	155189900	380	14.34	5.17422	3.15797	2.75590	C7Y9LACXX_5_7967.sorted.filtered_peak_1724
chr1	155196365	155197843	1479	48.58	20.45053	4.32880	17.41361	C7Y9LACXX_5_7967.sorted.filtered_peak_1725
chr1	155214175	155214884	710	52.63	22.88968	4.92267	19.73729	C7Y9LACXX_5_7967.sorted.filtered_peak_1726
chr1	155220178	155221183	1006	26.89	7.46860	3.03325	4.88133	C7Y9LACXX_5_7967.sorted.filtered_peak_1727
chr1	155231632	155232447	816	35.54	12.52640	3.72247	9.75246	C7Y9LACXX_5_7967.sorted.filtered_peak_1728
chr1	155242875	155243530	656	37.98	11.95724	3.50573	9.17326	C7Y9LACXX_5_7967.sorted.filtered_peak_1729
chr1	155246955	155247357	403	33.84	8.99449	3.05663	6.32846	C7Y9LACXX_5_7967.sorted.filtered_peak_1730
chr1	155247991	155248309	319	20.61	3.50445	2.12852	1.27208	C7Y9LACXX_5_7967.sorted.filtered_peak_1731
chr1	155278148	155278832	685	56.00	26.93430	5.46336	23.67316	C7Y9LACXX_5_7967.sorted.filtered_peak_1732
chr1	155293061	155294463	1403	40.90	9.59571	2.89615	6.88998	C7Y9LACXX_5_7967.sorted.filtered_peak_1733
chr1	155505879	155506368	490	16.51	4.55537	2.71492	2.18600	C7Y9LACXX_5_7967.sorted.filtered_peak_1734
chr1	155532145	155533192	1048	48.26	20.56981	4.60829	17.53715	C7Y9LACXX_5_7967.sorted.filtered_peak_1735
chr1	155579462	155580047	586	26.36	15.83140	5.84770	12.94877	C7Y9LACXX_5_7967.sorted.filtered_peak_1736
chr1	155658068	155659054	987	47.84	23.06255	5.52438	19.88943	C7Y9LACXX_5_7967.sorted.filtered_peak_1737
chr1	155715063	155715652	590	30.71	18.18599	6.39699	15.16003	C7Y9LACXX_5_7967.sorted.filtered_peak_1738
chr1	155826861	155827294	434	48.68	13.34341	3.26954	10.50275	C7Y9LACXX_5_7967.sorted.filtered_peak_1739
chr1	155828860	155829497	638	64.99	24.65334	4.30274	21.47667	C7Y9LACXX_5_7967.sorted.filtered_peak_1740
chr1	155829755	155830529	775	34.64	5.89889	2.32421	3.40421	C7Y9LACXX_5_7967.sorted.filtered_peak_1741
chr1	155863369	155863630	262	13.15	4.61462	3.02286	2.22183	C7Y9LACXX_5_7967.sorted.filtered_peak_1742
chr1	155881032	155881638	607	21.48	7.42032	3.41530	4.83814	C7Y9LACXX_5_7967.sorted.filtered_peak_1743
chr1	155903775	155904703	929	45.87	21.84902	5.06557	18.78103	C7Y9LACXX_5_7967.sorted.filtered_peak_1744
chr1	155915995	155916385	391	15.76	4.23554	2.63438	1.90127	C7Y9LACXX_5_7967.sorted.filtered_peak_1745
chr1	155945954	155946306	353	25.53	4.39035	2.22694	2.03791	C7Y9LACXX_5_7967.sorted.filtered_peak_1746
chr1	155948012	155948327	316	24.19	3.63810	2.05570	1.38573	C7Y9LACXX_5_7967.sorted.filtered_peak_1747
chr1	155959180	155959789	610	15.76	5.74748	3.28812	3.26482	C7Y9LACXX_5_7967.sorted.filtered_peak_1748
chr1	155974620	155975201	582	17.62	6.24240	3.29837	3.74015	C7Y9LACXX_5_7967.sorted.filtered_peak_1749
chr1	155990532	155990975	444	29.68	14.46361	5.07025	11.57257	C7Y9LACXX_5_7967.sorted.filtered_peak_1750
chr1	156014839	156015278	440	17.41	5.45788	3.02296	2.99254	C7Y9LACXX_5_7967.sorted.filtered_peak_1751
chr1	156022930	156023288	359	25.33	4.85059	2.37106	2.43628	C7Y9LACXX_5_7967.sorted.filtered_peak_1752
chr1	156023623	156024827	1205	33.17	9.14615	3.04245	6.51449	C7Y9LACXX_5_7967.sorted.filtered_peak_1753
chr1	156036115	156036373	259	16.77	6.36062	3.49382	3.81652	C7Y9LACXX_5_7967.sorted.filtered_peak_1754
chr1	156052318	156052567	250	15.50	4.29525	2.68502	1.93639	C7Y9LACXX_5_7967.sorted.filtered_peak_1755
chr1	156060522	156060859	338	14.56	5.51398	3.32444	3.03789	C7Y9LACXX_5_7967.sorted.filtered_peak_1756
chr1	156066393	156067184	792	22.71	7.75178	3.39008	5.17258	C7Y9LACXX_5_7967.sorted.filtered_peak_1757
chr1	156076066	156076415	350	27.48	10.08638	3.80091	7.37361	C7Y9LACXX_5_7967.sorted.filtered_peak_1758
chr1	156084838	156085247	410	13.43	3.78598	2.60340	1.49502	C7Y9LACXX_5_7967.sorted.filtered_peak_1759
chr1	156096666	156097311	646	20.79	6.66589	3.14382	4.17132	C7Y9LACXX_5_7967.sorted.filtered_peak_1760
chr1	156115806	156116121	316	17.87	5.76336	3.10797	3.27863	C7Y9LACXX_5_7967.sorted.filtered_peak_1761
chr1	156130565	156130857	293	17.69	5.48305	2.99057	3.03669	C7Y9LACXX_5_7967.sorted.filtered_peak_1762
chr1	156163449	156164181	733	65.52	34.20208	6.07549	30.73827	C7Y9LACXX_5_7967.sorted.filtered_peak_1763
chr1	156182658	156183158	501	58.31	9.31464	2.38580	6.61408	C7Y9LACXX_5_7967.sorted.filtered_peak_1764
chr1	156186157	156186707	551	273.50	202.75739	11.21698	196.90875	C7Y9LACXX_5_7967.sorted.filtered_peak_1765
chr1	156195201	156195548	348	20.29	7.46171	3.53804	4.88514	C7Y9LACXX_5_7967.sorted.filtered_peak_1766
chr1	156252201	156252946	746	46.85	19.05241	4.56223	16.01667	C7Y9LACXX_5_7967.sorted.filtered_peak_1767
chr1	156265311	156265754	444	17.25	6.02826	3.27722	3.52182	C7Y9LACXX_5_7967.sorted.filtered_peak_1768
chr1	156307773	156308721	949	83.34	41.46779	5.74297	37.76130	C7Y9LACXX_5_7967.sorted.filtered_peak_1769
chr1	156391433	156391709	277	17.96	4.22410	2.50021	1.88185	C7Y9LACXX_5_7967.sorted.filtered_peak_1770
chr1	156415669	156415918	250	14.24	3.82822	2.56143	1.54874	C7Y9LACXX_5_7967.sorted.filtered_peak_1771
chr1	156426069	156427449	1381	43.46	13.51251	3.54198	10.66709	C7Y9LACXX_5_7967.sorted.filtered_peak_1772
chr1	156470462	156471354	893	66.15	17.20126	3.30544	14.20424	C7Y9LACXX_5_7967.sorted.filtered_peak_1773
chr1	156474558	156475373	816	59.75	14.82028	3.04295	11.94765	C7Y9LACXX_5_7967.sorted.filtered_peak_1774
chr1	156561199	156561790	592	26.86	10.67386	4.05097	7.93842	C7Y9LACXX_5_7967.sorted.filtered_peak_1775
chr1	156570913	156571569	657	21.51	7.94255	3.58051	5.34841	C7Y9LACXX_5_7967.sorted.filtered_peak_1776
chr1	156577875	156578246	372	14.69	5.64912	3.35379	3.17535	C7Y9LACXX_5_7967.sorted.filtered_peak_1777
chr1	156595545	156595818	274	13.65	4.09975	2.73129	1.77662	C7Y9LACXX_5_7967.sorted.filtered_peak_1778
chr1	156629843	156630229	387	29.37	8.73503	3.25166	6.08057	C7Y9LACXX_5_7967.sorted.filtered_peak_1779
chr1	156698083	156698933	851	56.20	19.44925	3.95415	16.41452	C7Y9LACXX_5_7967.sorted.filtered_peak_1780
chr1	156710589	156711601	1013	68.04	26.64178	4.21528	23.43838	C7Y9LACXX_5_7967.sorted.filtered_peak_1781
chr1	156721178	156722111	934	42.05	13.07460	3.34618	10.33008	C7Y9LACXX_5_7967.sorted.filtered_peak_1782
chr1	156736583	156737614	1032	63.08	28.62913	4.89546	25.35918	C7Y9LACXX_5_7967.sorted.filtered_peak_1783
chr1	156771165	156771513	349	18.04	4.18448	2.48397	1.83982	C7Y9LACXX_5_7967.sorted.filtered_peak_1784
chr1	156786365	156787104	740	40.47	15.53691	4.03854	12.67014	C7Y9LACXX_5_7967.sorted.filtered_peak_1785
chr1	156829893	156830374	482	20.04	6.33478	3.14176	3.81678	C7Y9LACXX_5_7967.sorted.filtered_peak_1786
chr1	156880047	156880310	264	19.81	6.69458	3.33940	4.12771	C7Y9LACXX_5_7967.sorted.filtered_peak_1787
chr1	157059792	157060412	621	13.43	4.78904	3.07095	2.39969	C7Y9LACXX_5_7967.sorted.filtered_peak_1788
chr1	157108048	157108604	557	35.02	11.09641	3.51750	8.33819	C7Y9LACXX_5_7967.sorted.filtered_peak_1789
chr1	157261862	157262340	479	11.99	3.92311	2.77637	1.61540	C7Y9LACXX_5_7967.sorted.filtered_peak_1790
chr1	157493536	157493916	381	15.89	5.38278	3.12160	2.92781	C7Y9LACXX_5_7967.sorted.filtered_peak_1791
chr1	158065621	158065965	345	12.89	3.82530	2.65931	1.53937	C7Y9LACXX_5_7967.sorted.filtered_peak_1792
chr1	158094721	158095038	318	13.61	4.89782	3.12157	2.47326	C7Y9LACXX_5_7967.sorted.filtered_peak_1793
chr1	158119405	158119972	568	18.55	5.37474	2.90283	2.91559	C7Y9LACXX_5_7967.sorted.filtered_peak_1794
chr1	158173604	158173937	334	16.05	6.28284	3.49378	3.77981	C7Y9LACXX_5_7967.sorted.filtered_peak_1795
chr1	158788933	158789671	739	17.79	6.70895	3.45194	4.19333	C7Y9LACXX_5_7967.sorted.filtered_peak_1796
chr1	158900269	158900700	432	25.51	8.43489	3.41764	5.81546	C7Y9LACXX_5_7967.sorted.filtered_peak_1797
chr1	158901081	158901620	540	21.83	6.14709	2.94022	3.64774	C7Y9LACXX_5_7967.sorted.filtered_peak_1798
chr1	158968256	158968963	708	18.56	5.36995	2.90510	2.90793	C7Y9LACXX_5_7967.sorted.filtered_peak_1799
chr1	158978345	158978989	645	27.70	5.49479	2.44549	3.04149	C7Y9LACXX_5_7967.sorted.filtered_peak_1800
chr1	158979465	158980116	652	27.80	5.15849	2.35749	2.72400	C7Y9LACXX_5_7967.sorted.filtered_peak_1801
chr1	158985267	158985589	323	20.69	4.79564	2.55621	2.39392	C7Y9LACXX_5_7967.sorted.filtered_peak_1802
chr1	159037584	159038327	744	20.58	5.52929	2.82071	3.06178	C7Y9LACXX_5_7967.sorted.filtered_peak_1803
chr1	159046351	159047312	962	53.40	20.22588	4.35014	17.16034	C7Y9LACXX_5_7967.sorted.filtered_peak_1804
chr1	159130958	159131212	255	15.71	5.76470	3.33220	3.26224	C7Y9LACXX_5_7967.sorted.filtered_peak_1805
chr1	159750317	159751094	778	45.44	19.47344	4.65806	16.44450	C7Y9LACXX_5_7967.sorted.filtered_peak_1806
chr1	159769922	159770390	469	23.17	7.49021	3.32497	4.88828	C7Y9LACXX_5_7967.sorted.filtered_peak_1807
chr1	159795773	159796745	973	23.61	5.93447	2.75073	3.45905	C7Y9LACXX_5_7967.sorted.filtered_peak_1808
chr1	159824517	159824879	363	17.04	4.26525	2.56530	1.92854	C7Y9LACXX_5_7967.sorted.filtered_peak_1809
chr1	159880154	159880744	591	30.54	11.97802	4.09496	9.19639	C7Y9LACXX_5_7967.sorted.filtered_peak_1810
chr1	159892767	159893770	1004	28.00	5.09390	2.33343	2.66934	C7Y9LACXX_5_7967.sorted.filtered_peak_1811
chr1	159895002	159895727	726	28.30	4.81007	2.24810	2.41616	C7Y9LACXX_5_7967.sorted.filtered_peak_1812
chr1	159906208	159906458	251	18.51	4.97896	2.75374	2.55866	C7Y9LACXX_5_7967.sorted.filtered_peak_1813
chr1	160001116	160001965	850	22.25	6.33963	2.98671	3.81544	C7Y9LACXX_5_7967.sorted.filtered_peak_1814
chr1	160068244	160069228	985	41.61	13.30069	3.42404	10.52108	C7Y9LACXX_5_7967.sorted.filtered_peak_1815
chr1	160175027	160175559	533	19.48	4.46808	2.49856	2.11289	C7Y9LACXX_5_7967.sorted.filtered_peak_1816
chr1	160231389	160233107	1719	46.74	14.98109	3.50186	12.13315	C7Y9LACXX_5_7967.sorted.filtered_peak_1817
chr1	160254562	160255157	596	22.76	8.37755	3.59816	5.76271	C7Y9LACXX_5_7967.sorted.filtered_peak_1818
chr1	160261144	160261787	644	14.44	3.93829	2.59680	1.64222	C7Y9LACXX_5_7967.sorted.filtered_peak_1819
chr1	160312535	160313502	968	28.10	10.22687	3.68110	7.54059	C7Y9LACXX_5_7967.sorted.filtered_peak_1820
chr1	160398619	160399387	769	19.96	4.93172	2.63891	2.52200	C7Y9LACXX_5_7967.sorted.filtered_peak_1821
chr1	160407524	160408243	720	15.73	4.66244	2.82143	2.27591	C7Y9LACXX_5_7967.sorted.filtered_peak_1822
chr1	160423260	160423509	250	16.54	4.98771	2.90979	2.55005	C7Y9LACXX_5_7967.sorted.filtered_peak_1823
chr1	160430668	160431004	337	14.84	4.13076	2.65628	1.80404	C7Y9LACXX_5_7967.sorted.filtered_peak_1824
chr1	160441121	160441386	266	14.55	5.43390	3.27627	2.98259	C7Y9LACXX_5_7967.sorted.filtered_peak_1825
chr1	160489499	160490112	614	21.21	5.40295	2.73688	2.94326	C7Y9LACXX_5_7967.sorted.filtered_peak_1826
chr1	160492343	160493210	868	22.20	6.41959	3.01427	3.89750	C7Y9LACXX_5_7967.sorted.filtered_peak_1827
chr1	160509564	160510602	1039	27.46	9.04467	3.44971	6.38351	C7Y9LACXX_5_7967.sorted.filtered_peak_1828
chr1	160537719	160538384	666	31.96	10.86841	3.67834	8.11315	C7Y9LACXX_5_7967.sorted.filtered_peak_1829
chr1	160548658	160549325	668	21.12	4.48668	2.43649	2.10810	C7Y9LACXX_5_7967.sorted.filtered_peak_1830
chr1	160576794	160577234	441	18.07	4.57051	2.62610	2.18606	C7Y9LACXX_5_7967.sorted.filtered_peak_1831
chr1	160593702	160594043	342	21.58	3.73271	2.16925	1.45379	C7Y9LACXX_5_7967.sorted.filtered_peak_1832
chr1	160598975	160599479	505	22.70	4.13769	2.25535	1.80710	C7Y9LACXX_5_7967.sorted.filtered_peak_1833
chr1	160607808	160608292	485	33.87	9.14425	3.10644	6.46306	C7Y9LACXX_5_7967.sorted.filtered_peak_1834
chr1	160634605	160635640	1036	19.78	5.27361	2.76108	2.84247	C7Y9LACXX_5_7967.sorted.filtered_peak_1835
chr1	160642935	160643321	387	18.89	5.29113	2.83189	2.85830	C7Y9LACXX_5_7967.sorted.filtered_peak_1836
chr1	160652746	160653570	825	32.85	9.97740	3.34774	7.27222	C7Y9LACXX_5_7967.sorted.filtered_peak_1837
chr1	160681479	160681992	514	29.60	6.13182	2.54099	3.62295	C7Y9LACXX_5_7967.sorted.filtered_peak_1838
chr1	160696572	160697169	598	17.81	6.07605	3.20659	3.60027	C7Y9LACXX_5_7967.sorted.filtered_peak_1839
chr1	160708928	160709228	301	13.77	3.84914	2.60719	1.54816	C7Y9LACXX_5_7967.sorted.filtered_peak_1840
chr1	160714227	160714633	407	18.06	5.11737	2.83839	2.68098	C7Y9LACXX_5_7967.sorted.filtered_peak_1841
chr1	160726003	160726680	678	18.36	6.07454	3.17296	3.57867	C7Y9LACXX_5_7967.sorted.filtered_peak_1842
chr1	160736910	160737814	905	20.25	5.05828	2.67037	2.63152	C7Y9LACXX_5_7967.sorted.filtered_peak_1843
chr1	160738057	160738373	317	21.13	5.47970	2.77694	3.00641	C7Y9LACXX_5_7967.sorted.filtered_peak_1844
chr1	160751793	160752431	639	13.93	5.05823	3.14677	2.64415	C7Y9LACXX_5_7967.sorted.filtered_peak_1845
chr1	160759403	160759963	561	12.87	4.39536	2.94193	2.02812	C7Y9LACXX_5_7967.sorted.filtered_peak_1846
chr1	160765649	160766152	504	38.95	14.08255	4.01092	11.20590	C7Y9LACXX_5_7967.sorted.filtered_peak_1847
chr1	160807041	160808066	1026	31.91	10.17025	3.43984	7.47316	C7Y9LACXX_5_7967.sorted.filtered_peak_1848
chr1	160825455	160825704	250	14.57	4.44201	2.81542	2.07325	C7Y9LACXX_5_7967.sorted.filtered_peak_1849
chr1	160825886	160826135	250	13.17	3.87030	2.66058	1.57888	C7Y9LACXX_5_7967.sorted.filtered_peak_1850
chr1	160832407	160832895	489	18.80	6.37019	3.28250	3.83650	C7Y9LACXX_5_7967.sorted.filtered_peak_1851
chr1	160847051	160847482	432	12.85	3.68007	2.59201	1.42239	C7Y9LACXX_5_7967.sorted.filtered_peak_1852
chr1	160921366	160921968	603	13.12	3.78635	2.61963	1.51657	C7Y9LACXX_5_7967.sorted.filtered_peak_1853
chr1	160983187	160984038	852	19.03	8.09221	3.97579	5.45332	C7Y9LACXX_5_7967.sorted.filtered_peak_1854
chr1	160990480	160991353	874	20.84	7.93184	3.71049	5.30426	C7Y9LACXX_5_7967.sorted.filtered_peak_1855
chr1	161008522	161008939	418	28.67	10.70559	3.85342	7.98455	C7Y9LACXX_5_7967.sorted.filtered_peak_1856
chr1	161014758	161015022	265	27.06	4.15639	2.12244	1.81492	C7Y9LACXX_5_7967.sorted.filtered_peak_1857
chr1	161015194	161016209	1016	44.39	14.09957	3.52355	11.26131	C7Y9LACXX_5_7967.sorted.filtered_peak_1858
chr1	161037938	161038472	535	32.13	7.42730	2.75065	4.84683	C7Y9LACXX_5_7967.sorted.filtered_peak_1859
chr1	161038835	161039105	271	27.47	4.96501	2.32635	2.53896	C7Y9LACXX_5_7967.sorted.filtered_peak_1860
chr1	161039368	161040116	749	43.29	14.43481	3.56551	11.62956	C7Y9LACXX_5_7967.sorted.filtered_peak_1861
chr1	161067208	161068145	938	30.75	7.86910	2.94316	5.24934	C7Y9LACXX_5_7967.sorted.filtered_peak_1862
chr1	161087436	161088330	895	27.78	8.73446	3.28195	6.12069	C7Y9LACXX_5_7967.sorted.filtered_peak_1863
chr1	161102142	161102999	858	40.80	16.38479	4.36408	13.44872	C7Y9LACXX_5_7967.sorted.filtered_peak_1864
chr1	161123504	161124159	656	30.48	12.47571	4.19525	9.69927	C7Y9LACXX_5_7967.sorted.filtered_peak_1865
chr1	161128906	161129724	819	35.78	12.51730	3.73884	9.73352	C7Y9LACXX_5_7967.sorted.filtered_peak_1866
chr1	161135563	161136433	871	47.16	16.99092	4.12949	14.00652	C7Y9LACXX_5_7967.sorted.filtered_peak_1867
chr1	161146806	161147671	866	31.25	11.72382	3.86511	8.98364	C7Y9LACXX_5_7967.sorted.filtered_peak_1868
chr1	161155071	161156117	1047	35.92	11.31735	3.48083	8.55909	C7Y9LACXX_5_7967.sorted.filtered_peak_1869
chr1	161162315	161162667	353	18.81	5.90392	3.07642	3.41962	C7Y9LACXX_5_7967.sorted.filtered_peak_1870
chr1	161171673	161172453	781	37.70	12.60354	3.60321	9.83039	C7Y9LACXX_5_7967.sorted.filtered_peak_1871
chr1	161179420	161179856	437	15.52	4.39899	2.73049	2.02519	C7Y9LACXX_5_7967.sorted.filtered_peak_1872
chr1	161187207	161187613	407	16.84	5.22502	2.96712	2.79060	C7Y9LACXX_5_7967.sorted.filtered_peak_1873
chr1	161195170	161196013	844	62.32	27.89055	5.07001	24.61247	C7Y9LACXX_5_7967.sorted.filtered_peak_1874
chr1	161197168	161197429	262	26.14	4.34203	2.19848	1.98536	C7Y9LACXX_5_7967.sorted.filtered_peak_1875
chr1	161275801	161276339	539	23.30	7.94640	3.45939	5.32932	C7Y9LACXX_5_7967.sorted.filtered_peak_1876
chr1	161283726	161284498	773	23.73	9.92531	4.00847	7.26044	C7Y9LACXX_5_7967.sorted.filtered_peak_1877
chr1	161321151	161321762	612	12.29	4.09402	2.83946	1.76108	C7Y9LACXX_5_7967.sorted.filtered_peak_1878
chr1	161359444	161360374	931	43.87	17.44727	4.32147	14.49692	C7Y9LACXX_5_7967.sorted.filtered_peak_1879
chr1	161368884	161370220	1337	34.09	11.65402	3.64958	8.90605	C7Y9LACXX_5_7967.sorted.filtered_peak_1880
chr1	161410209	161410530	322	11.73	3.76916	2.71988	1.48315	C7Y9LACXX_5_7967.sorted.filtered_peak_1881
chr1	161456781	161457133	353	16.39	4.97561	2.90616	2.55420	C7Y9LACXX_5_7967.sorted.filtered_peak_1882
chr1	161493565	161494360	796	29.07	17.33288	6.21658	14.35783	C7Y9LACXX_5_7967.sorted.filtered_peak_1883
chr1	161500584	161501162	579	38.68	21.09173	6.06719	17.98169	C7Y9LACXX_5_7967.sorted.filtered_peak_1884
chr1	161509703	161510332	630	33.26	18.38630	5.69324	15.42702	C7Y9LACXX_5_7967.sorted.filtered_peak_1885
chr1	161511764	161512172	409	16.84	4.81205	2.79966	2.41597	C7Y9LACXX_5_7967.sorted.filtered_peak_1886
chr1	161515128	161515377	250	16.44	6.81627	3.70568	4.26438	C7Y9LACXX_5_7967.sorted.filtered_peak_1887
chr1	161582192	161582722	531	22.58	11.74891	5.03997	8.95412	C7Y9LACXX_5_7967.sorted.filtered_peak_1888
chr1	161591144	161591608	465	19.76	9.50467	4.43679	6.82594	C7Y9LACXX_5_7967.sorted.filtered_peak_1889
chr1	161695807	161697602	1796	24.56	5.08170	2.45986	2.65923	C7Y9LACXX_5_7967.sorted.filtered_peak_1890
chr1	161708590	161709127	538	26.71	9.23810	3.63400	6.54380	C7Y9LACXX_5_7967.sorted.filtered_peak_1891
chr1	161711331	161711580	250	18.66	4.53184	2.56679	2.17306	C7Y9LACXX_5_7967.sorted.filtered_peak_1892
chr1	161719302	161720118	817	34.53	15.35689	4.77121	12.43352	C7Y9LACXX_5_7967.sorted.filtered_peak_1893
chr1	161735907	161736600	694	21.47	7.02377	3.29463	4.45121	C7Y9LACXX_5_7967.sorted.filtered_peak_1894
chr1	161742151	161742660	510	18.51	6.84400	3.53134	4.26410	C7Y9LACXX_5_7967.sorted.filtered_peak_1895
chr1	161762530	161762960	431	14.96	4.74171	2.92092	2.34071	C7Y9LACXX_5_7967.sorted.filtered_peak_1896
chr1	161903863	161904290	428	20.21	8.94055	4.13837	6.28828	C7Y9LACXX_5_7967.sorted.filtered_peak_1897
chr1	161993599	161993848	250	14.63	3.83871	2.54316	1.54246	C7Y9LACXX_5_7967.sorted.filtered_peak_1898
chr1	162025823	162026277	455	15.13	4.69026	2.87955	2.29605	C7Y9LACXX_5_7967.sorted.filtered_peak_1899
chr1	162039293	162039885	593	15.96	4.16695	2.59546	1.83456	C7Y9LACXX_5_7967.sorted.filtered_peak_1900
chr1	162050514	162050873	360	12.15	3.97473	2.79403	1.66594	C7Y9LACXX_5_7967.sorted.filtered_peak_1901
chr1	162064612	162064869	258	13.27	4.68269	3.04947	2.27822	C7Y9LACXX_5_7967.sorted.filtered_peak_1902
chr1	162122047	162122787	741	28.79	9.75261	3.60186	7.04132	C7Y9LACXX_5_7967.sorted.filtered_peak_1903
chr1	162381752	162382056	305	12.37	3.51306	2.54525	1.27864	C7Y9LACXX_5_7967.sorted.filtered_peak_1904
chr1	162467302	162468298	997	27.76	10.97025	4.00903	8.23753	C7Y9LACXX_5_7967.sorted.filtered_peak_1905
chr1	162530950	162531676	727	47.89	20.27934	4.67304	17.22648	C7Y9LACXX_5_7967.sorted.filtered_peak_1906
chr1	162583631	162583880	250	11.77	3.72497	2.69754	1.46403	C7Y9LACXX_5_7967.sorted.filtered_peak_1907
chr1	162793001	162793907	907	14.33	4.68013	2.91856	2.32447	C7Y9LACXX_5_7967.sorted.filtered_peak_1908
chr1	162804926	162805496	571	24.88	10.28253	4.13587	7.55451	C7Y9LACXX_5_7967.sorted.filtered_peak_1909
chr1	162817679	162818024	346	16.39	5.38231	3.08694	2.91786	C7Y9LACXX_5_7967.sorted.filtered_peak_1910
chr1	163291167	163292263	1097	50.73	19.80990	4.31125	16.78324	C7Y9LACXX_5_7967.sorted.filtered_peak_1911
chr1	164528043	164528663	621	14.47	4.77809	2.97029	2.38830	C7Y9LACXX_5_7967.sorted.filtered_peak_1912
chr1	164629626	164629993	368	15.98	5.12323	2.99612	2.69032	C7Y9LACXX_5_7967.sorted.filtered_peak_1913
chr1	165362016	165362614	599	26.82	9.11538	3.51876	6.45844	C7Y9LACXX_5_7967.sorted.filtered_peak_1914
chr1	165567203	165567843	641	27.29	9.28819	3.51750	6.63313	C7Y9LACXX_5_7967.sorted.filtered_peak_1915
chr1	165599739	165600955	1217	45.52	18.19195	4.24890	15.23722	C7Y9LACXX_5_7967.sorted.filtered_peak_1916
chr1	165647808	165648057	250	13.60	4.90178	3.11532	2.48847	C7Y9LACXX_5_7967.sorted.filtered_peak_1917
chr1	165667303	165668182	880	35.21	14.21008	4.31781	11.34314	C7Y9LACXX_5_7967.sorted.filtered_peak_1918
chr1	165737771	165738618	848	41.46	18.59891	4.83772	15.59929	C7Y9LACXX_5_7967.sorted.filtered_peak_1919
chr1	165796670	165797994	1325	20.75	5.50782	2.80517	3.03967	C7Y9LACXX_5_7967.sorted.filtered_peak_1920
chr1	165840488	165841060	573	19.85	6.61731	3.28503	4.07094	C7Y9LACXX_5_7967.sorted.filtered_peak_1921
chr1	166050290	166050587	298	16.42	5.18812	2.98681	2.75953	C7Y9LACXX_5_7967.sorted.filtered_peak_1922
chr1	166136244	166136613	370	17.82	3.96046	2.40574	1.65584	C7Y9LACXX_5_7967.sorted.filtered_peak_1923
chr1	166459039	166459579	541	21.37	8.22641	3.74966	5.59247	C7Y9LACXX_5_7967.sorted.filtered_peak_1924
chr1	166808280	166808989	710	25.38	7.88580	3.26189	5.27197	C7Y9LACXX_5_7967.sorted.filtered_peak_1925
chr1	166844855	166845952	1098	53.31	23.29447	4.63013	20.17622	C7Y9LACXX_5_7967.sorted.filtered_peak_1926
chr1	167013051	167013562	512	14.81	4.31720	2.74535	1.95765	C7Y9LACXX_5_7967.sorted.filtered_peak_1927
chr1	167028523	167028784	262	14.50	3.95466	2.60282	1.64856	C7Y9LACXX_5_7967.sorted.filtered_peak_1928
chr1	167035875	167036315	441	13.12	3.87599	2.66373	1.59140	C7Y9LACXX_5_7967.sorted.filtered_peak_1929
chr1	167189162	167190472	1311	70.98	22.79792	3.66370	19.67346	C7Y9LACXX_5_7967.sorted.filtered_peak_1930
chr1	167191271	167191832	562	38.69	4.90929	2.02992	2.48944	C7Y9LACXX_5_7967.sorted.filtered_peak_1931
chr1	167400248	167400497	250	15.99	3.63869	2.37701	1.38368	C7Y9LACXX_5_7967.sorted.filtered_peak_1932
chr1	167411404	167411764	361	21.14	5.42910	2.74558	2.97861	C7Y9LACXX_5_7967.sorted.filtered_peak_1933
chr1	167416821	167417522	702	24.58	6.97734	3.03964	4.41365	C7Y9LACXX_5_7967.sorted.filtered_peak_1934
chr1	167424704	167425219	516	22.88	5.43962	2.64708	2.99087	C7Y9LACXX_5_7967.sorted.filtered_peak_1935
chr1	167461114	167461960	847	20.99	5.08786	2.62670	2.67540	C7Y9LACXX_5_7967.sorted.filtered_peak_1936
chr1	167486844	167488266	1423	23.71	4.68902	2.38193	2.30099	C7Y9LACXX_5_7967.sorted.filtered_peak_1937
chr1	167503053	167503356	304	13.71	4.48008	2.90638	2.10479	C7Y9LACXX_5_7967.sorted.filtered_peak_1938
chr1	167522635	167523274	640	36.18	13.54608	4.08729	10.69040	C7Y9LACXX_5_7967.sorted.filtered_peak_1939
chr1	167569341	167569692	352	18.61	5.04863	2.76460	2.63515	C7Y9LACXX_5_7967.sorted.filtered_peak_1940
chr1	167570301	167570749	449	17.28	4.41041	2.60833	2.05532	C7Y9LACXX_5_7967.sorted.filtered_peak_1941
chr1	167586565	167587288	724	20.91	7.57883	3.53355	4.98784	C7Y9LACXX_5_7967.sorted.filtered_peak_1942
chr1	167597185	167597819	635	43.56	13.67695	3.56531	10.83216	C7Y9LACXX_5_7967.sorted.filtered_peak_1943
chr1	167606625	167606881	257	19.79	4.62872	2.55153	2.23476	C7Y9LACXX_5_7967.sorted.filtered_peak_1944
chr1	167611265	167611809	545	26.90	9.41597	3.62787	6.73170	C7Y9LACXX_5_7967.sorted.filtered_peak_1945
chr1	167656993	167657446	454	17.27	7.12959	3.74681	4.55908	C7Y9LACXX_5_7967.sorted.filtered_peak_1946
chr1	167683589	167685046	1458	32.47	6.93158	2.64577	4.35502	C7Y9LACXX_5_7967.sorted.filtered_peak_1947
chr1	167690769	167691420	652	29.13	10.30178	3.72000	7.57908	C7Y9LACXX_5_7967.sorted.filtered_peak_1948
chr1	167772593	167773001	409	28.42	10.12625	3.74834	7.40085	C7Y9LACXX_5_7967.sorted.filtered_peak_1949
chr1	167774054	167774912	859	24.33	7.67399	3.25141	5.09654	C7Y9LACXX_5_7967.sorted.filtered_peak_1950
chr1	167904977	167906196	1220	71.80	28.84724	4.57279	25.54941	C7Y9LACXX_5_7967.sorted.filtered_peak_1951
chr1	168051658	168052058	401	15.58	4.13947	2.60417	1.82027	C7Y9LACXX_5_7967.sorted.filtered_peak_1952
chr1	168104518	168104791	274	13.54	3.55032	2.48357	1.31565	C7Y9LACXX_5_7967.sorted.filtered_peak_1953
chr1	168147806	168148782	977	53.42	24.67265	5.36091	21.45654	C7Y9LACXX_5_7967.sorted.filtered_peak_1954
chr1	168194839	168195722	884	23.79	7.72574	3.27930	5.15248	C7Y9LACXX_5_7967.sorted.filtered_peak_1955
chr1	168204570	168204993	424	18.22	4.64730	2.64187	2.25734	C7Y9LACXX_5_7967.sorted.filtered_peak_1956
chr1	168282567	168282868	302	14.04	4.15499	2.72750	1.81696	C7Y9LACXX_5_7967.sorted.filtered_peak_1957
chr1	168311752	168312286	535	27.00	8.35872	3.29205	5.72791	C7Y9LACXX_5_7967.sorted.filtered_peak_1958
chr1	168332189	168332887	699	32.53	12.55935	4.05635	9.76180	C7Y9LACXX_5_7967.sorted.filtered_peak_1959
chr1	168378141	168378572	432	17.04	4.27751	2.57374	1.93001	C7Y9LACXX_5_7967.sorted.filtered_peak_1960
chr1	168390591	168391050	460	24.32	9.57935	3.92946	6.88756	C7Y9LACXX_5_7967.sorted.filtered_peak_1961
chr1	168409024	168409392	369	21.44	5.57325	2.77096	3.11421	C7Y9LACXX_5_7967.sorted.filtered_peak_1962
chr1	168436495	168437042	548	18.33	3.89303	2.35647	1.60011	C7Y9LACXX_5_7967.sorted.filtered_peak_1963
chr1	168489353	168489971	619	24.23	7.22086	3.13809	4.64318	C7Y9LACXX_5_7967.sorted.filtered_peak_1964
chr1	168490801	168491169	369	23.57	6.95277	3.10922	4.38677	C7Y9LACXX_5_7967.sorted.filtered_peak_1965
chr1	168504614	168505323	710	18.51	8.19502	4.04340	5.57812	C7Y9LACXX_5_7967.sorted.filtered_peak_1966
chr1	169013587	169014006	420	23.74	9.02973	3.81991	6.35427	C7Y9LACXX_5_7967.sorted.filtered_peak_1967
chr1	169075280	169076143	864	20.67	5.17757	2.68409	2.74476	C7Y9LACXX_5_7967.sorted.filtered_peak_1968
chr1	169278668	169278967	300	13.78	3.65131	2.51238	1.40317	C7Y9LACXX_5_7967.sorted.filtered_peak_1969
chr1	169281430	169281796	367	21.69	9.19893	4.09934	6.51950	C7Y9LACXX_5_7967.sorted.filtered_peak_1970
chr1	169336664	169337799	1136	56.60	21.46634	4.16470	18.41302	C7Y9LACXX_5_7967.sorted.filtered_peak_1971
chr1	169454913	169455656	744	36.88	15.37136	4.45725	12.47035	C7Y9LACXX_5_7967.sorted.filtered_peak_1972
chr1	169573957	169574310	354	17.62	6.20165	3.32128	3.67880	C7Y9LACXX_5_7967.sorted.filtered_peak_1973
chr1	169661958	169662487	530	27.18	8.17687	3.23866	5.54681	C7Y9LACXX_5_7967.sorted.filtered_peak_1974
chr1	169663571	169663879	309	23.04	5.48276	2.66431	3.01981	C7Y9LACXX_5_7967.sorted.filtered_peak_1975
chr1	169680698	169681422	725	14.37	4.16499	2.70594	1.82467	C7Y9LACXX_5_7967.sorted.filtered_peak_1976
chr1	169763723	169764422	700	43.98	17.21753	4.38112	14.24149	C7Y9LACXX_5_7967.sorted.filtered_peak_1977
chr1	169862317	169863603	1287	52.80	16.22738	3.46233	13.33108	C7Y9LACXX_5_7967.sorted.filtered_peak_1978
chr1	170043375	170044179	805	71.28	34.14701	5.46844	30.67180	C7Y9LACXX_5_7967.sorted.filtered_peak_1979
chr1	170500856	170501945	1090	25.15	8.87999	3.57475	6.23340	C7Y9LACXX_5_7967.sorted.filtered_peak_1980
chr1	170898845	170899180	336	13.23	4.67429	3.04020	2.27924	C7Y9LACXX_5_7967.sorted.filtered_peak_1981
chr1	171129411	171129710	300	11.68	3.73637	2.71032	1.44979	C7Y9LACXX_5_7967.sorted.filtered_peak_1982
chr1	171282898	171283472	575	27.39	12.23284	4.46990	9.44730	C7Y9LACXX_5_7967.sorted.filtered_peak_1983
chr1	171435278	171435574	297	13.08	4.59365	3.00803	2.21405	C7Y9LACXX_5_7967.sorted.filtered_peak_1984
chr1	171454191	171455621	1431	46.76	16.09622	3.70879	13.19722	C7Y9LACXX_5_7967.sorted.filtered_peak_1985
chr1	171710564	171711685	1122	32.37	8.56905	3.00843	5.93826	C7Y9LACXX_5_7967.sorted.filtered_peak_1986
chr1	171750153	171750941	789	80.59	39.46754	5.87506	35.82024	C7Y9LACXX_5_7967.sorted.filtered_peak_1987
chr1	171810253	171810953	701	24.04	7.50953	3.21328	4.94083	C7Y9LACXX_5_7967.sorted.filtered_peak_1988
chr1	172123730	172124150	421	15.56	4.44725	2.74154	2.08035	C7Y9LACXX_5_7967.sorted.filtered_peak_1989
chr1	172150008	172150283	276	22.54	5.92396	2.84317	3.41935	C7Y9LACXX_5_7967.sorted.filtered_peak_1990
chr1	172150547	172151167	621	27.41	8.76921	3.40354	6.10908	C7Y9LACXX_5_7967.sorted.filtered_peak_1991
chr1	172327435	172328261	827	26.54	9.12235	3.55105	6.46206	C7Y9LACXX_5_7967.sorted.filtered_peak_1992
chr1	172349822	172350334	513	21.75	7.88331	3.58711	5.26564	C7Y9LACXX_5_7967.sorted.filtered_peak_1993
chr1	172363282	172363965	684	18.19	4.40737	2.55277	2.05118	C7Y9LACXX_5_7967.sorted.filtered_peak_1994
chr1	172413100	172413463	364	24.99	9.69105	3.92680	6.98270	C7Y9LACXX_5_7967.sorted.filtered_peak_1995
chr1	172501363	172502585	1223	83.83	33.22506	4.59344	29.79820	C7Y9LACXX_5_7967.sorted.filtered_peak_1996
chr1	172608064	172608841	778	27.11	7.68630	3.11321	5.06894	C7Y9LACXX_5_7967.sorted.filtered_peak_1997
chr1	172631677	172632352	676	27.02	8.47075	3.33179	5.83490	C7Y9LACXX_5_7967.sorted.filtered_peak_1998
chr1	172639886	172640180	295	20.43	5.58252	2.84479	3.11443	C7Y9LACXX_5_7967.sorted.filtered_peak_1999
chr1	172644129	172644631	503	17.94	4.50028	2.60834	2.12305	C7Y9LACXX_5_7967.sorted.filtered_peak_2000
chr1	172666613	172667061	449	20.52	4.26099	2.38304	1.91537	C7Y9LACXX_5_7967.sorted.filtered_peak_2001
chr1	172668257	172668779	523	34.33	11.46809	3.64297	8.69912	C7Y9LACXX_5_7967.sorted.filtered_peak_2002
chr1	172677539	172677986	448	19.27	6.85783	3.43760	4.29010	C7Y9LACXX_5_7967.sorted.filtered_peak_2003
chr1	172715151	172715846	696	27.64	9.64496	3.57243	6.97812	C7Y9LACXX_5_7967.sorted.filtered_peak_2004
chr1	172788002	172788871	870	17.88	5.68670	3.07150	3.20933	C7Y9LACXX_5_7967.sorted.filtered_peak_2005
chr1	172814599	172814848	250	11.96	3.90037	2.77008	1.59184	C7Y9LACXX_5_7967.sorted.filtered_peak_2006
chr1	172863847	172864693	847	22.97	8.00078	3.51285	5.37756	C7Y9LACXX_5_7967.sorted.filtered_peak_2007
chr1	173174652	173174927	276	18.24	4.55030	2.61043	2.16477	C7Y9LACXX_5_7967.sorted.filtered_peak_2008
chr1	173379463	173379751	289	16.34	5.06952	2.95163	2.63921	C7Y9LACXX_5_7967.sorted.filtered_peak_2009
chr1	173380182	173380431	250	13.03	3.32444	2.41141	1.12784	C7Y9LACXX_5_7967.sorted.filtered_peak_2010
chr1	173445676	173446829	1154	43.92	15.16816	3.83032	12.28386	C7Y9LACXX_5_7967.sorted.filtered_peak_2011
chr1	173683865	173684917	1053	28.35	10.42317	3.81724	7.69400	C7Y9LACXX_5_7967.sorted.filtered_peak_2012
chr1	173793065	173794385	1321	51.70	20.65264	4.40338	17.59680	C7Y9LACXX_5_7967.sorted.filtered_peak_2013
chr1	173836724	173838167	1444	81.11	24.37449	3.66671	21.18368	C7Y9LACXX_5_7967.sorted.filtered_peak_2014
chr1	173991087	173991820	734	32.20	12.28630	3.98695	9.50515	C7Y9LACXX_5_7967.sorted.filtered_peak_2015
chr1	174122479	174122965	487	19.20	5.40623	2.87528	2.94185	C7Y9LACXX_5_7967.sorted.filtered_peak_2016
chr1	174127985	174129266	1282	50.42	15.85604	3.56325	12.94694	C7Y9LACXX_5_7967.sorted.filtered_peak_2017
chr1	174160506	174160856	351	12.67	4.12236	2.81608	1.80839	C7Y9LACXX_5_7967.sorted.filtered_peak_2018
chr1	174173812	174174344	533	18.66	6.70536	3.41811	4.15770	C7Y9LACXX_5_7967.sorted.filtered_peak_2019
chr1	174194722	174195090	369	13.73	5.01068	3.14766	2.58834	C7Y9LACXX_5_7967.sorted.filtered_peak_2020
chr1	174739232	174739624	393	12.52	3.95142	2.75074	1.64475	C7Y9LACXX_5_7967.sorted.filtered_peak_2021
chr1	174768594	174769495	902	24.42	8.11697	3.36923	5.51917	C7Y9LACXX_5_7967.sorted.filtered_peak_2022
chr1	174933597	174934088	492	46.19	10.73032	2.91726	7.97598	C7Y9LACXX_5_7967.sorted.filtered_peak_2023
chr1	174937870	174938250	381	42.91	8.60916	2.61661	5.96408	C7Y9LACXX_5_7967.sorted.filtered_peak_2024
chr1	174968052	174969759	1708	75.17	25.77244	3.85702	22.57590	C7Y9LACXX_5_7967.sorted.filtered_peak_2025
chr1	174992130	174993057	928	36.01	15.70216	4.64176	12.79292	C7Y9LACXX_5_7967.sorted.filtered_peak_2026
chr1	175121251	175121502	252	19.42	6.61085	3.33634	4.05092	C7Y9LACXX_5_7967.sorted.filtered_peak_2027
chr1	175123968	175124300	333	15.26	3.77071	2.47333	1.49176	C7Y9LACXX_5_7967.sorted.filtered_peak_2028
chr1	175161743	175162305	563	27.63	6.72598	2.79211	4.17836	C7Y9LACXX_5_7967.sorted.filtered_peak_2029
chr1	175178154	175179060	907	28.82	10.42213	3.72420	7.71224	C7Y9LACXX_5_7967.sorted.filtered_peak_2030
chr1	175288763	175289105	343	17.75	5.57360	3.04105	3.10376	C7Y9LACXX_5_7967.sorted.filtered_peak_2031
chr1	175483770	175484140	371	22.26	7.17560	3.29632	4.58841	C7Y9LACXX_5_7967.sorted.filtered_peak_2032
chr1	175570030	175570346	317	16.14	4.37408	2.67528	2.00978	C7Y9LACXX_5_7967.sorted.filtered_peak_2033
chr1	175587570	175587897	328	14.25	4.09414	2.67955	1.76746	C7Y9LACXX_5_7967.sorted.filtered_peak_2034
chr1	176147169	176147523	355	11.16	3.37844	2.56715	1.17514	C7Y9LACXX_5_7967.sorted.filtered_peak_2035
chr1	176175812	176177109	1298	59.81	22.60785	4.13519	19.52950	C7Y9LACXX_5_7967.sorted.filtered_peak_2036
chr1	177224663	177224938	276	16.36	4.18926	2.58453	1.83846	C7Y9LACXX_5_7967.sorted.filtered_peak_2037
chr1	177352911	177353447	537	23.22	8.15153	3.54320	5.52230	C7Y9LACXX_5_7967.sorted.filtered_peak_2038
chr1	177355427	177355676	250	16.69	3.53630	2.30048	1.30071	C7Y9LACXX_5_7967.sorted.filtered_peak_2039
chr1	177778933	177779494	562	12.00	3.93312	2.77816	1.62694	C7Y9LACXX_5_7967.sorted.filtered_peak_2040
chr1	178501500	178501750	251	13.95	4.29370	2.79137	1.95873	C7Y9LACXX_5_7967.sorted.filtered_peak_2041
chr1	178511345	178512304	960	23.80	8.18913	3.45845	5.57891	C7Y9LACXX_5_7967.sorted.filtered_peak_2042
chr1	178695411	178695702	292	18.10	6.12975	3.24631	3.61713	C7Y9LACXX_5_7967.sorted.filtered_peak_2043
chr1	178971847	178972170	324	14.52	4.59891	2.89871	2.20744	C7Y9LACXX_5_7967.sorted.filtered_peak_2044
chr1	178994707	178995805	1099	30.83	9.05057	3.21209	6.39249	C7Y9LACXX_5_7967.sorted.filtered_peak_2045
chr1	179006061	179006457	397	17.30	5.19549	2.93123	2.74823	C7Y9LACXX_5_7967.sorted.filtered_peak_2046
chr1	179007714	179008091	378	14.05	3.62149	2.48558	1.35860	C7Y9LACXX_5_7967.sorted.filtered_peak_2047
chr1	179050591	179051589	999	27.85	8.50530	3.23427	5.89309	C7Y9LACXX_5_7967.sorted.filtered_peak_2048
chr1	179051930	179052231	302	22.93	5.33744	2.62334	2.88122	C7Y9LACXX_5_7967.sorted.filtered_peak_2049
chr1	179198409	179199084	676	14.00	3.69628	2.51833	1.43773	C7Y9LACXX_5_7967.sorted.filtered_peak_2050
chr1	179262588	179263437	850	31.89	10.81226	3.65165	8.06673	C7Y9LACXX_5_7967.sorted.filtered_peak_2051
chr1	179268110	179268447	338	20.27	6.44211	3.18207	3.90606	C7Y9LACXX_5_7967.sorted.filtered_peak_2052
chr1	179334723	179335447	725	38.32	16.38535	4.58090	13.44977	C7Y9LACXX_5_7967.sorted.filtered_peak_2053
chr1	179338913	179339231	319	18.41	4.38732	2.52812	2.04344	C7Y9LACXX_5_7967.sorted.filtered_peak_2054
chr1	179678848	179679295	448	14.60	4.48417	2.83432	2.10752	C7Y9LACXX_5_7967.sorted.filtered_peak_2055
chr1	179783787	179784326	540	25.19	9.03679	3.65315	6.36993	C7Y9LACXX_5_7967.sorted.filtered_peak_2056
chr1	179801256	179801505	250	13.53	4.04853	2.71551	1.73477	C7Y9LACXX_5_7967.sorted.filtered_peak_2057
chr1	179846790	179847064	275	28.56	5.28624	2.37819	2.82942	C7Y9LACXX_5_7967.sorted.filtered_peak_2058
chr1	179851275	179852543	1269	67.39	24.77145	4.17531	21.58331	C7Y9LACXX_5_7967.sorted.filtered_peak_2059
chr1	179922966	179924398	1433	55.79	23.40454	4.52698	20.28173	C7Y9LACXX_5_7967.sorted.filtered_peak_2060
chr1	180123474	180124496	1023	39.54	13.77297	3.81213	10.94491	C7Y9LACXX_5_7967.sorted.filtered_peak_2061
chr1	180221411	180221827	417	13.08	3.41907	2.45309	1.19097	C7Y9LACXX_5_7967.sorted.filtered_peak_2062
chr1	180451692	180451949	258	15.20	4.47430	2.78561	2.09770	C7Y9LACXX_5_7967.sorted.filtered_peak_2063
chr1	180471439	180472365	927	37.21	14.73453	4.25039	11.85824	C7Y9LACXX_5_7967.sorted.filtered_peak_2064
chr1	180485012	180485530	519	14.84	5.07678	3.08418	2.64224	C7Y9LACXX_5_7967.sorted.filtered_peak_2065
chr1	180600708	180601697	990	39.82	17.17030	4.37275	14.27763	C7Y9LACXX_5_7967.sorted.filtered_peak_2066
chr1	180805720	180805978	259	12.36	4.14317	2.85599	1.80723	C7Y9LACXX_5_7967.sorted.filtered_peak_2067
chr1	180991077	180992508	1432	35.40	9.25405	2.95787	6.61319	C7Y9LACXX_5_7967.sorted.filtered_peak_2068
chr1	181002447	181003382	936	31.53	11.10380	3.66244	8.38363	C7Y9LACXX_5_7967.sorted.filtered_peak_2069
chr1	181013627	181014047	421	15.04	5.61477	3.31749	3.13837	C7Y9LACXX_5_7967.sorted.filtered_peak_2070
chr1	181031245	181031494	250	13.87	4.24137	2.77974	1.90246	C7Y9LACXX_5_7967.sorted.filtered_peak_2071
chr1	181057422	181058120	699	52.41	15.46965	3.41768	12.58248	C7Y9LACXX_5_7967.sorted.filtered_peak_2072
chr1	181058617	181059553	937	32.24	5.11024	2.21083	2.68193	C7Y9LACXX_5_7967.sorted.filtered_peak_2073
chr1	181074113	181074973	861	54.84	18.86430	3.96075	15.84398	C7Y9LACXX_5_7967.sorted.filtered_peak_2074
chr1	181111501	181111981	481	23.34	6.14502	2.85208	3.63652	C7Y9LACXX_5_7967.sorted.filtered_peak_2075
chr1	181118708	181119308	601	22.31	7.54502	3.38744	4.95830	C7Y9LACXX_5_7967.sorted.filtered_peak_2076
chr1	181129174	181129543	370	16.99	5.74752	3.18413	3.25774	C7Y9LACXX_5_7967.sorted.filtered_peak_2077
chr1	181135379	181135938	560	12.63	3.69868	2.61503	1.42858	C7Y9LACXX_5_7967.sorted.filtered_peak_2078
chr1	181159036	181159332	297	14.59	4.31679	2.75747	1.96030	C7Y9LACXX_5_7967.sorted.filtered_peak_2079
chr1	181393998	181394391	394	22.15	8.58074	3.81186	5.93074	C7Y9LACXX_5_7967.sorted.filtered_peak_2080
chr1	181998503	181999406	904	59.78	29.26870	5.54290	25.95192	C7Y9LACXX_5_7967.sorted.filtered_peak_2081
chr1	182056339	182056722	384	15.81	3.66994	2.39812	1.41949	C7Y9LACXX_5_7967.sorted.filtered_peak_2082
chr1	182112298	182112547	250	15.33	4.70019	2.87646	2.29725	C7Y9LACXX_5_7967.sorted.filtered_peak_2083
chr1	182228262	182228883	622	23.41	7.80506	3.40518	5.19592	C7Y9LACXX_5_7967.sorted.filtered_peak_2084
chr1	182360494	182361128	635	21.07	4.46691	2.43312	2.08703	C7Y9LACXX_5_7967.sorted.filtered_peak_2085
chr1	182399591	182400176	586	22.89	8.64872	3.77553	5.98294	C7Y9LACXX_5_7967.sorted.filtered_peak_2086
chr1	182557646	182558531	886	17.82	5.79269	3.11598	3.31012	C7Y9LACXX_5_7967.sorted.filtered_peak_2087
chr1	182572994	182573774	781	34.06	10.01313	3.26377	7.32293	C7Y9LACXX_5_7967.sorted.filtered_peak_2088
chr1	182584976	182585850	875	33.82	11.55578	3.62976	8.81291	C7Y9LACXX_5_7967.sorted.filtered_peak_2089
chr1	182598894	182599143	250	15.76	4.52281	2.76724	2.13560	C7Y9LACXX_5_7967.sorted.filtered_peak_2090
chr1	182751203	182751549	347	15.63	3.82608	2.47658	1.52904	C7Y9LACXX_5_7967.sorted.filtered_peak_2091
chr1	182758482	182759161	680	29.24	10.06135	3.61362	7.36146	C7Y9LACXX_5_7967.sorted.filtered_peak_2092
chr1	182808135	182809289	1155	62.98	24.46480	4.41182	21.27736	C7Y9LACXX_5_7967.sorted.filtered_peak_2093
chr1	182859134	182859492	359	17.09	6.41723	3.45953	3.88701	C7Y9LACXX_5_7967.sorted.filtered_peak_2094
chr1	182931739	182932073	335	16.21	5.83286	3.28978	3.34393	C7Y9LACXX_5_7967.sorted.filtered_peak_2095
chr1	182991528	182991778	251	15.71	4.28191	2.66324	1.92702	C7Y9LACXX_5_7967.sorted.filtered_peak_2096
chr1	182992961	182993210	250	14.97	3.70766	2.46387	1.44354	C7Y9LACXX_5_7967.sorted.filtered_peak_2097
chr1	183002378	183002658	281	11.96	3.89275	2.76930	1.58077	C7Y9LACXX_5_7967.sorted.filtered_peak_2098
chr1	183163845	183164664	820	21.21	8.70014	3.82012	6.10071	C7Y9LACXX_5_7967.sorted.filtered_peak_2099
chr1	183439305	183439595	291	35.27	4.93908	2.10443	2.51921	C7Y9LACXX_5_7967.sorted.filtered_peak_2100
chr1	183440122	183441862	1741	55.60	15.34924	3.24939	12.46799	C7Y9LACXX_5_7967.sorted.filtered_peak_2101
chr1	183559538	183559840	303	20.90	6.34661	3.09723	3.81611	C7Y9LACXX_5_7967.sorted.filtered_peak_2102
chr1	183602904	183603304	401	30.89	3.79802	1.93963	1.51699	C7Y9LACXX_5_7967.sorted.filtered_peak_2103
chr1	183604672	183605499	828	72.34	28.37585	4.46230	25.09754	C7Y9LACXX_5_7967.sorted.filtered_peak_2104
chr1	183624637	183624975	339	13.11	4.33030	2.88715	1.97497	C7Y9LACXX_5_7967.sorted.filtered_peak_2105
chr1	183774044	183774830	787	14.15	4.11966	2.70317	1.78271	C7Y9LACXX_5_7967.sorted.filtered_peak_2106
chr1	183811456	183811755	300	12.16	3.67792	2.64563	1.40548	C7Y9LACXX_5_7967.sorted.filtered_peak_2107
chr1	183884949	183885625	677	27.88	9.86163	3.65343	7.17271	C7Y9LACXX_5_7967.sorted.filtered_peak_2108
chr1	183925526	183926251	726	42.66	17.73277	4.55971	14.75925	C7Y9LACXX_5_7967.sorted.filtered_peak_2109
chr1	184020452	184021498	1047	25.61	8.90351	3.54335	6.25949	C7Y9LACXX_5_7967.sorted.filtered_peak_2110
chr1	184044397	184044797	401	17.59	6.29559	3.33710	3.78337	C7Y9LACXX_5_7967.sorted.filtered_peak_2111
chr1	184129499	184130052	554	22.41	4.31456	2.31419	1.97501	C7Y9LACXX_5_7967.sorted.filtered_peak_2112
chr1	184145658	184145907	250	12.69	4.28892	2.90506	1.94138	C7Y9LACXX_5_7967.sorted.filtered_peak_2113
chr1	184355983	184356288	306	22.88	5.95861	2.81123	3.46808	C7Y9LACXX_5_7967.sorted.filtered_peak_2114
chr1	184356631	184357012	382	21.39	5.05467	2.60586	2.62721	C7Y9LACXX_5_7967.sorted.filtered_peak_2115
chr1	184460739	184461530	792	21.54	7.62224	3.42943	5.05257	C7Y9LACXX_5_7967.sorted.filtered_peak_2116
chr1	184712172	184712742	571	27.11	8.89185	3.44201	6.23485	C7Y9LACXX_5_7967.sorted.filtered_peak_2117
chr1	184723460	184724805	1346	58.18	20.75817	3.90322	17.71232	C7Y9LACXX_5_7967.sorted.filtered_peak_2118
chr1	184774735	184775065	331	15.31	4.46082	2.76096	2.10587	C7Y9LACXX_5_7967.sorted.filtered_peak_2119
chr1	184809622	184810169	548	35.77	15.09702	4.39037	12.23689	C7Y9LACXX_5_7967.sorted.filtered_peak_2120
chr1	184812764	184813378	615	20.11	5.81305	2.94890	3.33041	C7Y9LACXX_5_7967.sorted.filtered_peak_2121
chr1	184836046	184836802	757	32.49	12.56083	4.10510	9.74949	C7Y9LACXX_5_7967.sorted.filtered_peak_2122
chr1	184852241	184852490	250	12.80	4.04105	2.77547	1.71384	C7Y9LACXX_5_7967.sorted.filtered_peak_2123
chr1	184859630	184860146	517	20.83	5.70696	2.85265	3.24039	C7Y9LACXX_5_7967.sorted.filtered_peak_2124
chr1	184861217	184861480	264	18.22	4.28105	2.49826	1.95219	C7Y9LACXX_5_7967.sorted.filtered_peak_2125
chr1	184942845	184943884	1040	25.68	6.25043	2.76217	3.72701	C7Y9LACXX_5_7967.sorted.filtered_peak_2126
chr1	184951161	184951642	482	19.91	7.21299	3.45989	4.66249	C7Y9LACXX_5_7967.sorted.filtered_peak_2127
chr1	185014168	185014875	708	22.13	5.51784	2.70709	3.06365	C7Y9LACXX_5_7967.sorted.filtered_peak_2128
chr1	185125624	185126961	1338	67.90	25.36473	4.18780	22.17637	C7Y9LACXX_5_7967.sorted.filtered_peak_2129
chr1	185147745	185147994	250	13.86	4.37592	2.84042	2.02460	C7Y9LACXX_5_7967.sorted.filtered_peak_2130
chr1	185250513	185250762	250	16.80	5.78644	3.22488	3.28984	C7Y9LACXX_5_7967.sorted.filtered_peak_2131
chr1	185285063	185285717	655	37.73	7.10661	2.47841	4.54525	C7Y9LACXX_5_7967.sorted.filtered_peak_2132
chr1	185285977	185287309	1333	48.33	13.73940	3.22070	10.93504	C7Y9LACXX_5_7967.sorted.filtered_peak_2133
chr1	185307881	185308611	731	24.75	8.16617	3.44293	5.52257	C7Y9LACXX_5_7967.sorted.filtered_peak_2134
chr1	185389771	185390295	525	17.28	5.61477	3.08205	3.15156	C7Y9LACXX_5_7967.sorted.filtered_peak_2135
chr1	185408992	185409620	629	18.26	5.49503	2.98097	3.02238	C7Y9LACXX_5_7967.sorted.filtered_peak_2136
chr1	185528971	185529565	595	28.37	10.13269	3.75725	7.41047	C7Y9LACXX_5_7967.sorted.filtered_peak_2137
chr1	185530773	185531181	409	18.26	4.04411	2.41698	1.72088	C7Y9LACXX_5_7967.sorted.filtered_peak_2138
chr1	185536103	185536552	450	23.77	9.01219	3.80446	6.33759	C7Y9LACXX_5_7967.sorted.filtered_peak_2139
chr1	185672854	185673186	333	11.25	3.48006	2.61347	1.23868	C7Y9LACXX_5_7967.sorted.filtered_peak_2140
chr1	186343862	186345213	1352	73.66	28.95444	4.39287	25.65651	C7Y9LACXX_5_7967.sorted.filtered_peak_2141
chr1	186373754	186374240	487	14.67	4.39936	2.79022	2.03167	C7Y9LACXX_5_7967.sorted.filtered_peak_2142
chr1	186587188	186587887	700	18.69	5.90083	3.07317	3.42360	C7Y9LACXX_5_7967.sorted.filtered_peak_2143
chr1	186707708	186708138	431	13.51	3.65319	2.53362	1.38628	C7Y9LACXX_5_7967.sorted.filtered_peak_2144
chr1	190689019	190689268	250	13.69	4.93830	3.13889	2.50562	C7Y9LACXX_5_7967.sorted.filtered_peak_2145
chr1	191628315	191628564	250	11.59	3.59476	2.64368	1.35932	C7Y9LACXX_5_7967.sorted.filtered_peak_2146
chr1	192262768	192263039	272	11.59	3.68708	2.69091	1.40990	C7Y9LACXX_5_7967.sorted.filtered_peak_2147
chr1	192449597	192449846	250	12.96	4.48889	2.98273	2.10410	C7Y9LACXX_5_7967.sorted.filtered_peak_2148
chr1	192485704	192486438	735	49.00	21.75834	4.76289	18.69774	C7Y9LACXX_5_7967.sorted.filtered_peak_2149
chr1	192500176	192500454	279	16.07	4.21080	2.60431	1.87711	C7Y9LACXX_5_7967.sorted.filtered_peak_2150
chr1	192508054	192508441	388	25.30	7.10251	3.03766	4.52928	C7Y9LACXX_5_7967.sorted.filtered_peak_2151
chr1	192508706	192508955	250	20.64	4.74877	2.54712	2.34343	C7Y9LACXX_5_7967.sorted.filtered_peak_2152
chr1	192514017	192514520	504	20.52	4.75131	2.55508	2.34853	C7Y9LACXX_5_7967.sorted.filtered_peak_2153
chr1	192520023	192520609	587	23.66	5.08989	2.51322	2.65142	C7Y9LACXX_5_7967.sorted.filtered_peak_2154
chr1	192528483	192528928	446	17.28	3.72890	2.34497	1.45900	C7Y9LACXX_5_7967.sorted.filtered_peak_2155
chr1	192544424	192545196	773	50.66	16.28975	3.64524	13.37470	C7Y9LACXX_5_7967.sorted.filtered_peak_2156
chr1	192578269	192578667	399	24.13	9.38708	3.86984	6.71304	C7Y9LACXX_5_7967.sorted.filtered_peak_2157
chr1	192672614	192672923	310	17.29	4.31295	2.56691	1.97147	C7Y9LACXX_5_7967.sorted.filtered_peak_2158
chr1	192774985	192775328	344	36.77	7.96481	2.68542	5.35976	C7Y9LACXX_5_7967.sorted.filtered_peak_2159
chr1	192777755	192778461	707	45.87	12.69777	3.26580	9.88474	C7Y9LACXX_5_7967.sorted.filtered_peak_2160
chr1	193027767	193029224	1458	41.61	14.75290	3.57307	11.97227	C7Y9LACXX_5_7967.sorted.filtered_peak_2161
chr1	193039491	193039768	278	15.30	4.19409	2.65767	1.84249	C7Y9LACXX_5_7967.sorted.filtered_peak_2162
chr1	193073807	193074917	1111	18.35	5.14690	2.81936	2.71560	C7Y9LACXX_5_7967.sorted.filtered_peak_2163
chr1	193090751	193091707	957	53.95	21.11763	4.47959	18.02514	C7Y9LACXX_5_7967.sorted.filtered_peak_2164
chr1	193111031	193111375	345	15.27	4.54553	2.80417	2.17367	C7Y9LACXX_5_7967.sorted.filtered_peak_2165
chr1	193152450	193152699	250	19.06	5.46389	2.91010	2.99107	C7Y9LACXX_5_7967.sorted.filtered_peak_2166
chr1	193210167	193210748	582	23.35	8.50147	3.64995	5.85789	C7Y9LACXX_5_7967.sorted.filtered_peak_2167
chr1	193280367	193280753	387	18.81	5.35329	2.87422	2.89917	C7Y9LACXX_5_7967.sorted.filtered_peak_2168
chr1	193375966	193376322	357	20.23	7.19848	3.47477	4.61668	C7Y9LACXX_5_7967.sorted.filtered_peak_2169
chr1	193387792	193388062	271	14.64	3.71109	2.48567	1.43389	C7Y9LACXX_5_7967.sorted.filtered_peak_2170
chr1	193448172	193448915	744	42.71	19.16597	4.76113	16.17002	C7Y9LACXX_5_7967.sorted.filtered_peak_2171
chr1	193506787	193507167	381	19.66	4.31054	2.43663	1.96729	C7Y9LACXX_5_7967.sorted.filtered_peak_2172
chr1	193508926	193509255	330	21.74	5.78952	2.82644	3.31094	C7Y9LACXX_5_7967.sorted.filtered_peak_2173
chr1	193509698	193509961	264	23.98	6.94211	3.10074	4.36041	C7Y9LACXX_5_7967.sorted.filtered_peak_2174
chr1	193538893	193539234	342	13.75	4.99946	3.15148	2.57337	C7Y9LACXX_5_7967.sorted.filtered_peak_2175
chr1	193561387	193561994	608	24.93	7.42274	3.16022	4.83749	C7Y9LACXX_5_7967.sorted.filtered_peak_2176
chr1	193562224	193562507	284	18.15	3.82343	2.33910	1.54146	C7Y9LACXX_5_7967.sorted.filtered_peak_2177
chr1	193696664	193696939	276	12.00	3.92709	2.77919	1.61574	C7Y9LACXX_5_7967.sorted.filtered_peak_2178
chr1	194194911	194195293	383	13.26	3.44926	2.45493	1.22634	C7Y9LACXX_5_7967.sorted.filtered_peak_2179
chr1	194258582	194259121	540	12.27	3.89436	2.74183	1.59796	C7Y9LACXX_5_7967.sorted.filtered_peak_2180
chr1	194264886	194265176	291	14.86	4.13400	2.65686	1.80418	C7Y9LACXX_5_7967.sorted.filtered_peak_2181
chr1	195164677	195165021	345	17.52	5.74342	3.13678	3.25978	C7Y9LACXX_5_7967.sorted.filtered_peak_2182
chr1	196620715	196621340	626	16.72	4.57581	2.70982	2.19887	C7Y9LACXX_5_7967.sorted.filtered_peak_2183
chr1	197115631	197116256	626	35.43	11.56275	3.59136	8.79017	C7Y9LACXX_5_7967.sorted.filtered_peak_2184
chr1	197169754	197170856	1103	46.92	18.25398	4.09318	15.29405	C7Y9LACXX_5_7967.sorted.filtered_peak_2185
chr1	197313311	197313663	353	12.58	4.27168	2.89617	1.93382	C7Y9LACXX_5_7967.sorted.filtered_peak_2186
chr1	197347079	197347394	316	11.33	3.52646	2.63127	1.27594	C7Y9LACXX_5_7967.sorted.filtered_peak_2187
chr1	197450158	197450552	395	12.08	3.59834	2.61187	1.33796	C7Y9LACXX_5_7967.sorted.filtered_peak_2188
chr1	197730806	197731246	441	16.33	5.21635	3.00376	2.78294	C7Y9LACXX_5_7967.sorted.filtered_peak_2189
chr1	197744193	197745790	1598	32.04	6.58058	2.54375	4.05422	C7Y9LACXX_5_7967.sorted.filtered_peak_2190
chr1	197871591	197872374	784	31.19	11.69695	3.90715	8.93732	C7Y9LACXX_5_7967.sorted.filtered_peak_2191
chr1	197917800	197918226	427	14.87	4.31175	2.73034	1.96682	C7Y9LACXX_5_7967.sorted.filtered_peak_2192
chr1	198071589	198071951	363	15.73	4.82193	2.88188	2.42930	C7Y9LACXX_5_7967.sorted.filtered_peak_2193
chr1	198125423	198126916	1494	32.78	6.94252	2.60307	4.39411	C7Y9LACXX_5_7967.sorted.filtered_peak_2194
chr1	198127938	198128399	462	33.03	6.86144	2.61449	4.28398	C7Y9LACXX_5_7967.sorted.filtered_peak_2195
chr1	198136427	198137074	648	19.32	4.32167	2.46531	1.96600	C7Y9LACXX_5_7967.sorted.filtered_peak_2196
chr1	198157069	198157700	632	19.66	5.59728	2.89186	3.13630	C7Y9LACXX_5_7967.sorted.filtered_peak_2197
chr1	198350186	198350447	262	12.42	3.86671	2.71957	1.56664	C7Y9LACXX_5_7967.sorted.filtered_peak_2198
chr1	198434606	198435028	423	13.12	3.61517	2.54413	1.35224	C7Y9LACXX_5_7967.sorted.filtered_peak_2199
chr1	198525804	198526484	681	23.27	7.30180	3.23683	4.72458	C7Y9LACXX_5_7967.sorted.filtered_peak_2200
chr1	198533811	198534219	409	13.30	4.71775	3.05396	2.32088	C7Y9LACXX_5_7967.sorted.filtered_peak_2201
chr1	198583503	198583818	316	19.53	3.54876	2.18241	1.30889	C7Y9LACXX_5_7967.sorted.filtered_peak_2202
chr1	198590001	198590970	970	47.89	14.32382	3.49980	11.44085	C7Y9LACXX_5_7967.sorted.filtered_peak_2203
chr1	198607936	198608352	417	24.42	4.98890	2.44725	2.56386	C7Y9LACXX_5_7967.sorted.filtered_peak_2204
chr1	198610860	198611269	410	22.71	3.65308	2.10681	1.38928	C7Y9LACXX_5_7967.sorted.filtered_peak_2205
chr1	198625707	198626047	341	37.66	9.45151	2.98602	6.76626	C7Y9LACXX_5_7967.sorted.filtered_peak_2206
chr1	198626658	198626969	312	28.47	5.31182	2.37552	2.86495	C7Y9LACXX_5_7967.sorted.filtered_peak_2207
chr1	198638112	198638531	420	22.96	4.87412	2.46651	2.46929	C7Y9LACXX_5_7967.sorted.filtered_peak_2208
chr1	198650883	198651454	572	62.59	20.50558	3.88208	17.42774	C7Y9LACXX_5_7967.sorted.filtered_peak_2209
chr1	198888766	198889374	609	21.59	5.03500	2.57935	2.62284	C7Y9LACXX_5_7967.sorted.filtered_peak_2210
chr1	198899043	198899592	550	19.28	4.36618	2.48595	2.00384	C7Y9LACXX_5_7967.sorted.filtered_peak_2211
chr1	198904032	198905161	1130	28.31	5.79534	2.49081	3.32690	C7Y9LACXX_5_7967.sorted.filtered_peak_2212
chr1	198906118	198906826	709	26.40	5.28860	2.45314	2.83569	C7Y9LACXX_5_7967.sorted.filtered_peak_2213
chr1	199010628	199011152	525	42.84	18.73857	4.85418	15.70823	C7Y9LACXX_5_7967.sorted.filtered_peak_2214
chr1	199058627	199059083	457	11.76	3.76860	2.72309	1.47669	C7Y9LACXX_5_7967.sorted.filtered_peak_2215
chr1	199132452	199132877	426	11.95	3.66540	2.65342	1.40543	C7Y9LACXX_5_7967.sorted.filtered_peak_2216
chr1	199142427	199143059	633	24.33	8.43732	3.51705	5.80605	C7Y9LACXX_5_7967.sorted.filtered_peak_2217
chr1	200069631	200069994	364	12.79	3.58991	2.55105	1.34931	C7Y9LACXX_5_7967.sorted.filtered_peak_2218
chr1	200098382	200099085	704	21.95	7.98013	3.51582	5.41327	C7Y9LACXX_5_7967.sorted.filtered_peak_2219
chr1	200122378	200122631	254	20.66	3.99522	2.28468	1.69687	C7Y9LACXX_5_7967.sorted.filtered_peak_2220
chr1	200123270	200123708	439	30.19	9.11048	3.30314	6.43642	C7Y9LACXX_5_7967.sorted.filtered_peak_2221
chr1	200195499	200195814	316	14.79	4.15644	2.66868	1.83074	C7Y9LACXX_5_7967.sorted.filtered_peak_2222
chr1	200271241	200271954	714	21.78	6.93039	3.20102	4.38695	C7Y9LACXX_5_7967.sorted.filtered_peak_2223
chr1	200321115	200321429	315	19.19	7.11284	3.53748	4.54079	C7Y9LACXX_5_7967.sorted.filtered_peak_2224
chr1	200378825	200379588	764	46.17	19.75263	4.57624	16.74112	C7Y9LACXX_5_7967.sorted.filtered_peak_2225
chr1	200442677	200443472	796	22.81	8.86703	3.86713	6.19041	C7Y9LACXX_5_7967.sorted.filtered_peak_2226
chr1	200589736	200590315	580	27.34	9.12683	3.43686	6.49707	C7Y9LACXX_5_7967.sorted.filtered_peak_2227
chr1	200638505	200639454	950	39.11	15.87248	4.38923	12.96215	C7Y9LACXX_5_7967.sorted.filtered_peak_2228
chr1	200707759	200708424	666	22.90	6.00231	2.83274	3.50090	C7Y9LACXX_5_7967.sorted.filtered_peak_2229
chr1	200847120	200847496	377	13.47	4.32995	2.84751	1.97705	C7Y9LACXX_5_7967.sorted.filtered_peak_2230
chr1	200857179	200857756	578	25.78	8.07841	3.23568	5.49653	C7Y9LACXX_5_7967.sorted.filtered_peak_2231
chr1	200874853	200875190	338	16.75	5.03457	2.90504	2.60190	C7Y9LACXX_5_7967.sorted.filtered_peak_2232
chr1	200941087	200941374	288	14.99	3.65340	2.43941	1.39571	C7Y9LACXX_5_7967.sorted.filtered_peak_2233
chr1	200988515	200989067	553	37.77	8.46914	2.75563	5.83809	C7Y9LACXX_5_7967.sorted.filtered_peak_2234
chr1	200992711	200993057	347	41.20	10.30641	3.01292	7.57863	C7Y9LACXX_5_7967.sorted.filtered_peak_2235
chr1	201083083	201083806	724	17.19	4.67375	2.71734	2.28975	C7Y9LACXX_5_7967.sorted.filtered_peak_2236
chr1	201123272	201123869	598	32.34	13.09506	4.24221	10.27395	C7Y9LACXX_5_7967.sorted.filtered_peak_2237
chr1	201139600	201140741	1142	14.81	3.85362	2.53653	1.55447	C7Y9LACXX_5_7967.sorted.filtered_peak_2238
chr1	201404839	201405670	832	13.95	4.73085	3.00352	2.33161	C7Y9LACXX_5_7967.sorted.filtered_peak_2239
chr1	201438210	201438637	428	13.49	3.67470	2.54487	1.40099	C7Y9LACXX_5_7967.sorted.filtered_peak_2240
chr1	201449509	201450073	565	24.60	6.32917	2.83641	3.81012	C7Y9LACXX_5_7967.sorted.filtered_peak_2241
chr1	201451335	201451718	384	21.68	5.08867	2.61269	2.64601	C7Y9LACXX_5_7967.sorted.filtered_peak_2242
chr1	201475599	201476666	1068	22.36	6.78375	3.04832	4.28469	C7Y9LACXX_5_7967.sorted.filtered_peak_2243
chr1	201482100	201482349	250	13.82	4.77570	3.03993	2.37412	C7Y9LACXX_5_7967.sorted.filtered_peak_2244
chr1	201528768	201529017	250	15.39	4.76959	2.89906	2.36360	C7Y9LACXX_5_7967.sorted.filtered_peak_2245
chr1	201797850	201798798	949	38.66	15.12457	4.16034	12.24302	C7Y9LACXX_5_7967.sorted.filtered_peak_2246
chr1	201849495	201849774	280	12.27	3.64725	2.62072	1.37715	C7Y9LACXX_5_7967.sorted.filtered_peak_2247
chr1	201924258	201924960	703	38.59	18.98595	5.24053	15.97914	C7Y9LACXX_5_7967.sorted.filtered_peak_2248
chr1	201951549	201952404	856	18.37	6.04505	3.16430	3.54635	C7Y9LACXX_5_7967.sorted.filtered_peak_2249
chr1	201978650	201978899	250	14.40	4.76287	2.98098	2.35528	C7Y9LACXX_5_7967.sorted.filtered_peak_2250
chr1	202104364	202104886	523	14.75	4.82712	2.97567	2.42517	C7Y9LACXX_5_7967.sorted.filtered_peak_2251
chr1	202113766	202114041	276	21.30	6.22173	3.00828	3.70931	C7Y9LACXX_5_7967.sorted.filtered_peak_2252
chr1	202170349	202170809	461	13.75	3.83967	2.60101	1.54464	C7Y9LACXX_5_7967.sorted.filtered_peak_2253
chr1	202264585	202265214	630	21.03	8.27470	3.74153	5.67010	C7Y9LACXX_5_7967.sorted.filtered_peak_2254
chr1	202310781	202311573	793	41.82	19.49526	4.97712	16.47821	C7Y9LACXX_5_7967.sorted.filtered_peak_2255
chr1	202317285	202318743	1459	44.07	19.05138	4.41067	16.09784	C7Y9LACXX_5_7967.sorted.filtered_peak_2256
chr1	202598424	202598673	250	14.58	5.52605	3.32952	3.04820	C7Y9LACXX_5_7967.sorted.filtered_peak_2257
chr1	202779665	202780315	651	36.56	10.26451	3.14354	7.58452	C7Y9LACXX_5_7967.sorted.filtered_peak_2258
chr1	202804757	202805062	306	22.84	5.85466	2.80056	3.35253	C7Y9LACXX_5_7967.sorted.filtered_peak_2259
chr1	202806150	202806514	365	25.76	7.55310	3.13875	4.95783	C7Y9LACXX_5_7967.sorted.filtered_peak_2260
chr1	202830621	202830944	324	15.38	4.56266	2.80412	2.18748	C7Y9LACXX_5_7967.sorted.filtered_peak_2261
chr1	202857580	202858593	1014	59.44	24.79487	4.70751	21.61182	C7Y9LACXX_5_7967.sorted.filtered_peak_2262
chr1	202895825	202896739	915	34.08	13.83027	4.25088	10.99088	C7Y9LACXX_5_7967.sorted.filtered_peak_2263
chr1	202926777	202927933	1157	23.13	6.54357	2.92835	4.05044	C7Y9LACXX_5_7967.sorted.filtered_peak_2264
chr1	202935946	202936860	915	32.75	11.80375	3.88035	9.01729	C7Y9LACXX_5_7967.sorted.filtered_peak_2265
chr1	202968617	202968948	332	13.55	3.47770	2.44864	1.25733	C7Y9LACXX_5_7967.sorted.filtered_peak_2266
chr1	202976060	202977066	1007	28.29	10.12593	3.67378	7.42491	C7Y9LACXX_5_7967.sorted.filtered_peak_2267
chr1	202995334	202996011	678	24.13	9.20969	3.80498	6.53849	C7Y9LACXX_5_7967.sorted.filtered_peak_2268
chr1	203236467	203236931	465	24.96	8.10537	3.37894	5.47932	C7Y9LACXX_5_7967.sorted.filtered_peak_2269
chr1	203242237	203242632	396	29.42	8.45238	3.17708	5.80596	C7Y9LACXX_5_7967.sorted.filtered_peak_2270
chr1	203256375	203256969	595	49.28	11.71932	2.94064	8.95481	C7Y9LACXX_5_7967.sorted.filtered_peak_2271
chr1	203258619	203259149	531	45.54	9.79737	2.75706	7.09041	C7Y9LACXX_5_7967.sorted.filtered_peak_2272
chr1	203259460	203259995	536	44.52	9.24842	2.70235	6.56069	C7Y9LACXX_5_7967.sorted.filtered_peak_2273
chr1	203274098	203275169	1072	41.58	12.82026	3.50666	10.00772	C7Y9LACXX_5_7967.sorted.filtered_peak_2274
chr1	203289914	203290421	508	26.27	6.32221	2.72531	3.81789	C7Y9LACXX_5_7967.sorted.filtered_peak_2275
chr1	203296209	203297317	1109	48.77	14.91139	3.54163	12.02058	C7Y9LACXX_5_7967.sorted.filtered_peak_2276
chr1	203309286	203309703	418	14.05	3.96164	2.63944	1.64352	C7Y9LACXX_5_7967.sorted.filtered_peak_2277
chr1	203456513	203457154	642	16.35	4.38612	2.65355	2.03554	C7Y9LACXX_5_7967.sorted.filtered_peak_2278
chr1	203562885	203563136	252	13.47	4.10358	2.75089	1.77485	C7Y9LACXX_5_7967.sorted.filtered_peak_2279
chr1	203576326	203576847	522	21.22	8.31885	3.81021	5.67962	C7Y9LACXX_5_7967.sorted.filtered_peak_2280
chr1	203594693	203596065	1373	34.34	6.86188	2.54034	4.30918	C7Y9LACXX_5_7967.sorted.filtered_peak_2281
chr1	203619287	203619611	325	24.54	6.26548	2.82775	3.74417	C7Y9LACXX_5_7967.sorted.filtered_peak_2282
chr1	203621951	203622699	749	27.88	7.37465	2.96454	4.78361	C7Y9LACXX_5_7967.sorted.filtered_peak_2283
chr1	203642898	203643636	739	39.45	15.42273	4.25566	12.51505	C7Y9LACXX_5_7967.sorted.filtered_peak_2284
chr1	203651525	203652120	596	20.02	7.36661	3.56191	4.77326	C7Y9LACXX_5_7967.sorted.filtered_peak_2285
chr1	203712831	203713096	266	13.92	4.24555	2.77767	1.90502	C7Y9LACXX_5_7967.sorted.filtered_peak_2286
chr1	203734001	203735049	1049	30.48	12.07507	4.15055	9.27570	C7Y9LACXX_5_7967.sorted.filtered_peak_2287
chr1	203764437	203765317	881	29.37	9.66333	3.45534	6.98423	C7Y9LACXX_5_7967.sorted.filtered_peak_2288
chr1	203830425	203831253	829	48.29	24.72617	5.63601	21.53845	C7Y9LACXX_5_7967.sorted.filtered_peak_2289
chr1	203889534	203889882	349	19.60	9.29646	4.40146	6.61029	C7Y9LACXX_5_7967.sorted.filtered_peak_2290
chr1	204332612	204333136	525	19.67	6.39163	3.21478	3.85478	C7Y9LACXX_5_7967.sorted.filtered_peak_2291
chr1	204347177	204347551	375	12.49	3.71164	2.63535	1.42989	C7Y9LACXX_5_7967.sorted.filtered_peak_2292
chr1	204380392	204381515	1124	58.87	20.63786	4.01434	17.56640	C7Y9LACXX_5_7967.sorted.filtered_peak_2293
chr1	204400488	204400870	383	14.51	4.49115	2.84503	2.11419	C7Y9LACXX_5_7967.sorted.filtered_peak_2294
chr1	204422326	204422609	284	16.35	4.24808	2.60713	1.89631	C7Y9LACXX_5_7967.sorted.filtered_peak_2295
chr1	204463385	204464406	1022	32.80	10.15651	3.46478	7.41566	C7Y9LACXX_5_7967.sorted.filtered_peak_2296
chr1	204475450	204476736	1287	35.61	10.83347	3.41532	8.08002	C7Y9LACXX_5_7967.sorted.filtered_peak_2297
chr1	204482205	204482501	297	25.64	5.17563	2.44050	2.75238	C7Y9LACXX_5_7967.sorted.filtered_peak_2298
chr1	204485183	204485987	805	56.18	21.90233	4.51024	18.77645	C7Y9LACXX_5_7967.sorted.filtered_peak_2299
chr1	204490348	204490688	341	27.00	7.12242	2.93627	4.55837	C7Y9LACXX_5_7967.sorted.filtered_peak_2300
chr1	204513278	204513882	605	23.18	8.18010	3.58282	5.53619	C7Y9LACXX_5_7967.sorted.filtered_peak_2301
chr1	204547847	204548318	472	13.49	3.58123	2.50079	1.33468	C7Y9LACXX_5_7967.sorted.filtered_peak_2302
chr1	204733027	204733326	300	14.71	4.62273	2.88130	2.24441	C7Y9LACXX_5_7967.sorted.filtered_peak_2303
chr1	204760861	204761306	446	14.19	5.13432	3.15752	2.71814	C7Y9LACXX_5_7967.sorted.filtered_peak_2304
chr1	204776157	204776705	549	26.23	10.93310	4.16974	8.19601	C7Y9LACXX_5_7967.sorted.filtered_peak_2305
chr1	204910903	204911172	270	14.19	4.17682	2.72880	1.83098	C7Y9LACXX_5_7967.sorted.filtered_peak_2306
chr1	205090722	205091998	1277	43.47	17.97746	4.54671	14.99269	C7Y9LACXX_5_7967.sorted.filtered_peak_2307
chr1	205110853	205111102	250	11.75	3.67204	2.67083	1.41997	C7Y9LACXX_5_7967.sorted.filtered_peak_2308
chr1	205140557	205140916	360	18.66	6.85826	3.49977	4.29326	C7Y9LACXX_5_7967.sorted.filtered_peak_2309
chr1	205168516	205168976	461	11.13	3.42297	2.59279	1.18537	C7Y9LACXX_5_7967.sorted.filtered_peak_2310
chr1	205180118	205181221	1104	35.58	14.37058	4.25686	11.50648	C7Y9LACXX_5_7967.sorted.filtered_peak_2311
chr1	205196814	205197213	400	27.60	6.17019	2.62286	3.67659	C7Y9LACXX_5_7967.sorted.filtered_peak_2312
chr1	205198631	205199108	478	33.12	9.03001	3.12746	6.34946	C7Y9LACXX_5_7967.sorted.filtered_peak_2313
chr1	205225301	205225658	358	19.28	6.43876	3.24165	3.91406	C7Y9LACXX_5_7967.sorted.filtered_peak_2314
chr1	205242630	205242962	333	20.84	7.61750	3.58080	5.00705	C7Y9LACXX_5_7967.sorted.filtered_peak_2315
chr1	205254003	205254307	305	33.03	5.12659	2.20170	2.68603	C7Y9LACXX_5_7967.sorted.filtered_peak_2316
chr1	205254681	205255318	638	37.03	7.17246	2.49614	4.62020	C7Y9LACXX_5_7967.sorted.filtered_peak_2317
chr1	205255684	205256201	518	30.10	4.00230	2.00430	1.69487	C7Y9LACXX_5_7967.sorted.filtered_peak_2318
chr1	205257279	205257788	510	58.87	18.64906	3.74737	15.62818	C7Y9LACXX_5_7967.sorted.filtered_peak_2319
chr1	205282645	205282968	324	15.93	4.11457	2.57281	1.79504	C7Y9LACXX_5_7967.sorted.filtered_peak_2320
chr1	205290595	205291103	509	19.97	5.01906	2.67277	2.60236	C7Y9LACXX_5_7967.sorted.filtered_peak_2321
chr1	205304787	205305079	293	14.58	3.99634	2.61605	1.68469	C7Y9LACXX_5_7967.sorted.filtered_peak_2322
chr1	205399807	205400075	269	15.22	4.65980	2.86527	2.26209	C7Y9LACXX_5_7967.sorted.filtered_peak_2323
chr1	205410166	205410691	526	20.47	6.35971	3.10011	3.85223	C7Y9LACXX_5_7967.sorted.filtered_peak_2324
chr1	205450393	205450681	289	17.77	4.57036	2.64227	2.19266	C7Y9LACXX_5_7967.sorted.filtered_peak_2325
chr1	205498192	205498441	250	16.50	4.22129	2.58745	1.87162	C7Y9LACXX_5_7967.sorted.filtered_peak_2326
chr1	205560940	205561380	441	26.10	9.62540	3.78317	6.92760	C7Y9LACXX_5_7967.sorted.filtered_peak_2327
chr1	205580215	205580593	379	12.55	4.24522	2.89488	1.89101	C7Y9LACXX_5_7967.sorted.filtered_peak_2328
chr1	205600164	205601467	1304	42.20	12.95546	3.53752	10.11046	C7Y9LACXX_5_7967.sorted.filtered_peak_2329
chr1	205627927	205628316	390	15.05	3.77949	2.48993	1.50257	C7Y9LACXX_5_7967.sorted.filtered_peak_2330
chr1	205680377	205680651	275	14.07	4.11350	2.70729	1.77759	C7Y9LACXX_5_7967.sorted.filtered_peak_2331
chr1	205718127	205719836	1710	49.41	15.03886	3.46471	12.16455	C7Y9LACXX_5_7967.sorted.filtered_peak_2332
chr1	205743408	205743693	286	20.11	4.60559	2.51964	2.22850	C7Y9LACXX_5_7967.sorted.filtered_peak_2333
chr1	205744100	205744960	861	36.00	14.98554	4.42206	12.10697	C7Y9LACXX_5_7967.sorted.filtered_peak_2334
chr1	205751795	205752179	385	11.80	3.70641	2.68516	1.44267	C7Y9LACXX_5_7967.sorted.filtered_peak_2335
chr1	205760812	205761065	254	14.52	4.43254	2.81735	2.06114	C7Y9LACXX_5_7967.sorted.filtered_peak_2336
chr1	205782024	205782617	594	38.43	15.48528	4.36017	12.57978	C7Y9LACXX_5_7967.sorted.filtered_peak_2337
chr1	205819177	205819469	293	11.82	3.81340	2.73889	1.51557	C7Y9LACXX_5_7967.sorted.filtered_peak_2338
chr1	206234455	206234739	285	21.39	7.33082	3.42755	4.73883	C7Y9LACXX_5_7967.sorted.filtered_peak_2339
chr1	206289815	206290442	628	15.27	4.80752	2.92135	2.40126	C7Y9LACXX_5_7967.sorted.filtered_peak_2340
chr1	206643607	206644116	510	25.80	6.35191	2.78333	3.82297	C7Y9LACXX_5_7967.sorted.filtered_peak_2341
chr1	206644417	206644801	385	24.07	5.55940	2.63271	3.09050	C7Y9LACXX_5_7967.sorted.filtered_peak_2342
chr1	206718123	206718473	351	17.88	7.28908	3.76152	4.69937	C7Y9LACXX_5_7967.sorted.filtered_peak_2343
chr1	206725297	206725708	412	27.79	7.45894	2.98092	4.87993	C7Y9LACXX_5_7967.sorted.filtered_peak_2344
chr1	206730161	206730700	540	43.58	12.09341	3.23819	9.31423	C7Y9LACXX_5_7967.sorted.filtered_peak_2345
chr1	206736295	206736900	606	34.59	10.02250	3.26475	7.31235	C7Y9LACXX_5_7967.sorted.filtered_peak_2346
chr1	206748507	206749080	574	37.48	10.52632	3.21186	7.80052	C7Y9LACXX_5_7967.sorted.filtered_peak_2347
chr1	206753299	206753704	406	31.25	5.72663	2.37943	3.25126	C7Y9LACXX_5_7967.sorted.filtered_peak_2348
chr1	206763339	206764030	692	25.98	7.83270	3.15168	5.25359	C7Y9LACXX_5_7967.sorted.filtered_peak_2349
chr1	206785486	206786163	678	39.22	17.05291	4.71888	14.08910	C7Y9LACXX_5_7967.sorted.filtered_peak_2350
chr1	206807747	206809286	1540	24.81	7.05930	2.98306	4.53373	C7Y9LACXX_5_7967.sorted.filtered_peak_2351
chr1	206858155	206859429	1275	21.50	4.77632	2.49778	2.39313	C7Y9LACXX_5_7967.sorted.filtered_peak_2352
chr1	206876962	206877314	353	18.98	3.97623	2.35701	1.66323	C7Y9LACXX_5_7967.sorted.filtered_peak_2353
chr1	206877503	206878012	510	19.46	4.25635	2.42454	1.92111	C7Y9LACXX_5_7967.sorted.filtered_peak_2354
chr1	206889201	206889820	620	23.44	5.05715	2.50599	2.62990	C7Y9LACXX_5_7967.sorted.filtered_peak_2355
chr1	206910521	206910857	337	18.07	4.22875	2.49393	1.89304	C7Y9LACXX_5_7967.sorted.filtered_peak_2356
chr1	206930976	206931561	586	19.70	7.00931	3.40947	4.46196	C7Y9LACXX_5_7967.sorted.filtered_peak_2357
chr1	206939681	206940135	455	20.29	4.54183	2.49601	2.15503	C7Y9LACXX_5_7967.sorted.filtered_peak_2358
chr1	206942623	206943087	465	22.77	4.93349	2.49930	2.52103	C7Y9LACXX_5_7967.sorted.filtered_peak_2359
chr1	206957779	206958146	368	22.92	6.67643	3.04770	4.14018	C7Y9LACXX_5_7967.sorted.filtered_peak_2360
chr1	206976416	206977037	622	48.62	21.39224	4.95476	18.28437	C7Y9LACXX_5_7967.sorted.filtered_peak_2361
chr1	206982080	206982362	283	16.14	4.76920	2.83446	2.37045	C7Y9LACXX_5_7967.sorted.filtered_peak_2362
chr1	206990141	206990716	576	20.36	7.98826	3.75256	5.37294	C7Y9LACXX_5_7967.sorted.filtered_peak_2363
chr1	207002773	207003041	269	14.60	4.23339	2.72093	1.88658	C7Y9LACXX_5_7967.sorted.filtered_peak_2364
chr1	207094963	207095576	614	31.01	9.63088	3.39646	6.93447	C7Y9LACXX_5_7967.sorted.filtered_peak_2365
chr1	207096414	207096778	365	25.26	6.07314	2.71236	3.57715	C7Y9LACXX_5_7967.sorted.filtered_peak_2366
chr1	207106762	207107033	272	16.56	4.84848	2.83986	2.43412	C7Y9LACXX_5_7967.sorted.filtered_peak_2367
chr1	207155521	207155881	361	18.04	6.19937	3.29721	3.66830	C7Y9LACXX_5_7967.sorted.filtered_peak_2368
chr1	207224055	207224463	409	19.88	4.30662	2.43398	1.94790	C7Y9LACXX_5_7967.sorted.filtered_peak_2369
chr1	207226175	207226759	585	26.94	7.72318	3.13397	5.10915	C7Y9LACXX_5_7967.sorted.filtered_peak_2370
chr1	207251182	207251482	301	20.27	6.73618	3.30529	4.17408	C7Y9LACXX_5_7967.sorted.filtered_peak_2371
chr1	207494349	207495567	1219	63.79	25.72795	4.44877	22.53182	C7Y9LACXX_5_7967.sorted.filtered_peak_2372
chr1	207509350	207510380	1031	23.30	7.01164	3.12210	4.45653	C7Y9LACXX_5_7967.sorted.filtered_peak_2373
chr1	207519750	207520132	383	11.46	3.60953	2.66179	1.34471	C7Y9LACXX_5_7967.sorted.filtered_peak_2374
chr1	207536743	207537063	321	14.54	4.67177	2.90500	2.30811	C7Y9LACXX_5_7967.sorted.filtered_peak_2375
chr1	207578197	207578563	367	14.15	5.26930	3.23818	2.81909	C7Y9LACXX_5_7967.sorted.filtered_peak_2376
chr1	207672948	207673223	276	17.33	6.92911	3.66611	4.36248	C7Y9LACXX_5_7967.sorted.filtered_peak_2377
chr1	207752801	207753050	250	11.09	3.39661	2.58272	1.16359	C7Y9LACXX_5_7967.sorted.filtered_peak_2378
chr1	207925096	207925965	870	28.43	11.45735	4.04243	8.71884	C7Y9LACXX_5_7967.sorted.filtered_peak_2379
chr1	207980235	207980643	409	14.09	3.76143	2.54246	1.49023	C7Y9LACXX_5_7967.sorted.filtered_peak_2380
chr1	207997170	207997467	298	29.11	6.22217	2.59224	3.70350	C7Y9LACXX_5_7967.sorted.filtered_peak_2381
chr1	207999142	207999721	580	40.66	12.97927	3.55061	10.17723	C7Y9LACXX_5_7967.sorted.filtered_peak_2382
chr1	208005364	208005745	382	16.07	3.42750	2.28786	1.19242	C7Y9LACXX_5_7967.sorted.filtered_peak_2383
chr1	208042336	208042607	272	23.64	3.52839	2.04046	1.29487	C7Y9LACXX_5_7967.sorted.filtered_peak_2384
chr1	208046258	208047052	795	28.36	7.70661	3.02586	5.10539	C7Y9LACXX_5_7967.sorted.filtered_peak_2385
chr1	208056151	208057099	949	22.28	6.84268	3.17872	4.27453	C7Y9LACXX_5_7967.sorted.filtered_peak_2386
chr1	208136791	208137412	622	30.02	10.53787	3.66692	7.81857	C7Y9LACXX_5_7967.sorted.filtered_peak_2387
chr1	208417678	208418016	339	23.04	6.95123	3.12457	4.40579	C7Y9LACXX_5_7967.sorted.filtered_peak_2388
chr1	208418382	208418857	476	19.52	5.05289	2.71551	2.62590	C7Y9LACXX_5_7967.sorted.filtered_peak_2389
chr1	208798000	208798419	420	11.99	3.88340	2.75919	1.59343	C7Y9LACXX_5_7967.sorted.filtered_peak_2390
chr1	209161903	209162512	610	18.41	7.99032	3.88878	5.41329	C7Y9LACXX_5_7967.sorted.filtered_peak_2391
chr1	209824537	209824935	399	14.60	3.87095	2.56180	1.56522	C7Y9LACXX_5_7967.sorted.filtered_peak_2392
chr1	209833229	209833665	437	14.82	4.54008	2.84500	2.15229	C7Y9LACXX_5_7967.sorted.filtered_peak_2393
chr1	209846664	209846946	283	21.44	6.31874	3.04813	3.78798	C7Y9LACXX_5_7967.sorted.filtered_peak_2394
chr1	209859326	209859582	257	17.14	5.88105	3.23345	3.37776	C7Y9LACXX_5_7967.sorted.filtered_peak_2395
chr1	209883497	209883754	258	16.33	4.55534	2.74035	2.16681	C7Y9LACXX_5_7967.sorted.filtered_peak_2396
chr1	209920979	209921696	718	38.10	12.16700	3.58956	9.36301	C7Y9LACXX_5_7967.sorted.filtered_peak_2397
chr1	209925179	209925492	314	29.63	4.43930	2.12322	2.07049	C7Y9LACXX_5_7967.sorted.filtered_peak_2398
chr1	209929161	209930256	1096	33.94	8.74712	2.92369	6.12841	C7Y9LACXX_5_7967.sorted.filtered_peak_2399
chr1	209941525	209942261	737	32.25	8.47242	3.02093	5.83092	C7Y9LACXX_5_7967.sorted.filtered_peak_2400
chr1	209942615	209943097	483	26.64	5.38010	2.47073	2.91728	C7Y9LACXX_5_7967.sorted.filtered_peak_2401
chr1	209957516	209958402	887	54.32	22.28302	4.42239	19.19120	C7Y9LACXX_5_7967.sorted.filtered_peak_2402
chr1	209979501	209979968	468	16.53	4.76524	2.81138	2.35687	C7Y9LACXX_5_7967.sorted.filtered_peak_2403
chr1	210000939	210001686	748	36.13	15.11419	4.51395	12.20520	C7Y9LACXX_5_7967.sorted.filtered_peak_2404
chr1	210484582	210484966	385	16.07	5.59979	3.17959	3.15013	C7Y9LACXX_5_7967.sorted.filtered_peak_2405
chr1	210501914	210502967	1054	16.60	4.67685	2.75122	2.30196	C7Y9LACXX_5_7967.sorted.filtered_peak_2406
chr1	211307626	211307875	250	14.64	3.53847	2.41020	1.30497	C7Y9LACXX_5_7967.sorted.filtered_peak_2407
chr1	211402842	211403091	250	12.25	4.07381	2.83201	1.74385	C7Y9LACXX_5_7967.sorted.filtered_peak_2408
chr1	211431831	211433047	1217	47.69	14.88573	3.52516	12.02561	C7Y9LACXX_5_7967.sorted.filtered_peak_2409
chr1	211433673	211434401	729	32.28	5.87226	2.39626	3.37152	C7Y9LACXX_5_7967.sorted.filtered_peak_2410
chr1	211496774	211497152	379	20.60	6.54168	3.17314	4.00670	C7Y9LACXX_5_7967.sorted.filtered_peak_2411
chr1	211508475	211508794	320	15.58	4.47309	2.75192	2.10250	C7Y9LACXX_5_7967.sorted.filtered_peak_2412
chr1	211509010	211509433	424	16.66	5.26738	3.00398	2.82555	C7Y9LACXX_5_7967.sorted.filtered_peak_2413
chr1	211555932	211556655	724	29.92	10.16541	3.54601	7.47801	C7Y9LACXX_5_7967.sorted.filtered_peak_2414
chr1	211687316	211687586	271	17.78	5.43829	2.98424	2.97950	C7Y9LACXX_5_7967.sorted.filtered_peak_2415
chr1	211688836	211689239	404	17.08	4.68162	2.72881	2.29188	C7Y9LACXX_5_7967.sorted.filtered_peak_2416
chr1	211752229	211753122	894	60.10	22.92364	4.23557	19.80301	C7Y9LACXX_5_7967.sorted.filtered_peak_2417
chr1	211779984	211780487	504	14.94	4.14720	2.64885	1.83117	C7Y9LACXX_5_7967.sorted.filtered_peak_2418
chr1	211828669	211829169	501	15.30	4.21707	2.66367	1.86880	C7Y9LACXX_5_7967.sorted.filtered_peak_2419
chr1	211848842	211849421	580	28.69	11.82765	4.21437	9.06075	C7Y9LACXX_5_7967.sorted.filtered_peak_2420
chr1	211854062	211854672	611	26.28	9.41725	3.71155	6.72332	C7Y9LACXX_5_7967.sorted.filtered_peak_2421
chr1	211868549	211868823	275	13.39	4.57826	2.98562	2.19492	C7Y9LACXX_5_7967.sorted.filtered_peak_2422
chr1	211871901	211872323	423	14.56	4.08079	2.65121	1.76676	C7Y9LACXX_5_7967.sorted.filtered_peak_2423
chr1	212003636	212004535	900	19.75	5.29630	2.76466	2.87250	C7Y9LACXX_5_7967.sorted.filtered_peak_2424
chr1	212108766	212109284	519	15.31	4.09354	2.60719	1.77031	C7Y9LACXX_5_7967.sorted.filtered_peak_2425
chr1	212112132	212112497	366	14.28	3.48124	2.40675	1.24597	C7Y9LACXX_5_7967.sorted.filtered_peak_2426
chr1	212208118	212209415	1298	71.40	25.12606	4.11533	21.91753	C7Y9LACXX_5_7967.sorted.filtered_peak_2427
chr1	212295052	212295554	503	14.64	4.39152	2.79039	2.02178	C7Y9LACXX_5_7967.sorted.filtered_peak_2428
chr1	212298487	212298806	320	12.62	3.91692	2.72458	1.61276	C7Y9LACXX_5_7967.sorted.filtered_peak_2429
chr1	212336000	212336289	290	16.03	5.58062	3.20541	3.10409	C7Y9LACXX_5_7967.sorted.filtered_peak_2430
chr1	212343741	212343990	250	11.94	3.76062	2.70186	1.48960	C7Y9LACXX_5_7967.sorted.filtered_peak_2431
chr1	212398696	212399642	947	24.61	9.21941	3.67186	6.59128	C7Y9LACXX_5_7967.sorted.filtered_peak_2432
chr1	212429330	212430123	794	21.99	7.81058	3.48945	5.22233	C7Y9LACXX_5_7967.sorted.filtered_peak_2433
chr1	212458096	212459972	1877	53.48	15.99395	3.33799	13.12319	C7Y9LACXX_5_7967.sorted.filtered_peak_2434
chr1	212541309	212541598	290	11.42	3.58586	2.65466	1.32094	C7Y9LACXX_5_7967.sorted.filtered_peak_2435
chr1	212587551	212588490	940	29.97	10.88708	3.76288	8.15775	C7Y9LACXX_5_7967.sorted.filtered_peak_2436
chr1	212606021	212606625	605	17.86	6.03991	3.20381	3.55373	C7Y9LACXX_5_7967.sorted.filtered_peak_2437
chr1	212629304	212629575	272	14.29	3.80120	2.54903	1.51559	C7Y9LACXX_5_7967.sorted.filtered_peak_2438
chr1	212650596	212650845	250	16.62	5.34051	3.04116	2.88799	C7Y9LACXX_5_7967.sorted.filtered_peak_2439
chr1	212662327	212662576	250	15.06	3.42364	2.33875	1.19373	C7Y9LACXX_5_7967.sorted.filtered_peak_2440
chr1	212731959	212732628	670	41.29	17.74730	4.71712	14.75201	C7Y9LACXX_5_7967.sorted.filtered_peak_2441
chr1	212740070	212740868	799	21.39	6.83814	3.23102	4.27943	C7Y9LACXX_5_7967.sorted.filtered_peak_2442
chr1	212769357	212770101	745	27.51	11.15988	4.04405	8.44220	C7Y9LACXX_5_7967.sorted.filtered_peak_2443
chr1	212781492	212782599	1108	43.39	10.94346	2.96127	8.23911	C7Y9LACXX_5_7967.sorted.filtered_peak_2444
chr1	212803418	212803688	271	18.70	6.40606	3.29052	3.88196	C7Y9LACXX_5_7967.sorted.filtered_peak_2445
chr1	212809900	212810583	684	17.86	5.26410	2.90748	2.81954	C7Y9LACXX_5_7967.sorted.filtered_peak_2446
chr1	212838418	212838678	261	11.97	3.90496	2.77176	1.59580	C7Y9LACXX_5_7967.sorted.filtered_peak_2447
chr1	212856501	212856867	367	18.52	4.06334	2.40998	1.74257	C7Y9LACXX_5_7967.sorted.filtered_peak_2448
chr1	212873369	212874104	736	23.10	3.98305	2.19236	1.67544	C7Y9LACXX_5_7967.sorted.filtered_peak_2449
chr1	212885866	212886282	417	15.42	5.25431	3.10648	2.81902	C7Y9LACXX_5_7967.sorted.filtered_peak_2450
chr1	212894807	212895561	755	14.06	4.80876	3.02453	2.40770	C7Y9LACXX_5_7967.sorted.filtered_peak_2451
chr1	212926293	212926610	318	17.26	5.98697	3.26048	3.48123	C7Y9LACXX_5_7967.sorted.filtered_peak_2452
chr1	212964800	212965747	948	34.15	12.51874	3.78556	9.75901	C7Y9LACXX_5_7967.sorted.filtered_peak_2453
chr1	212967954	212968321	368	22.81	5.25874	2.59559	2.81655	C7Y9LACXX_5_7967.sorted.filtered_peak_2454
chr1	212993202	212993477	276	15.07	5.48263	3.25460	3.01455	C7Y9LACXX_5_7967.sorted.filtered_peak_2455
chr1	213031103	213032329	1227	29.46	8.49604	3.11392	5.87959	C7Y9LACXX_5_7967.sorted.filtered_peak_2456
chr1	213104188	213104520	333	11.24	3.48041	2.61474	1.23285	C7Y9LACXX_5_7967.sorted.filtered_peak_2457
chr1	213123802	213124347	546	15.61	4.40082	2.72316	2.02988	C7Y9LACXX_5_7967.sorted.filtered_peak_2458
chr1	213182019	213182268	250	14.14	3.72729	2.52237	1.46224	C7Y9LACXX_5_7967.sorted.filtered_peak_2459
chr1	213188252	213189375	1124	37.98	15.61793	4.15880	12.77115	C7Y9LACXX_5_7967.sorted.filtered_peak_2460
chr1	213224358	213225201	844	25.50	9.95031	3.96570	7.22883	C7Y9LACXX_5_7967.sorted.filtered_peak_2461
chr1	213263288	213263725	438	15.17	5.76296	3.36390	3.28138	C7Y9LACXX_5_7967.sorted.filtered_peak_2462
chr1	214434693	214435047	355	14.77	4.86025	2.97482	2.46563	C7Y9LACXX_5_7967.sorted.filtered_peak_2463
chr1	214454047	214455009	963	30.31	9.25041	3.36724	6.55241	C7Y9LACXX_5_7967.sorted.filtered_peak_2464
chr1	214600957	214601754	798	33.27	15.02959	4.69708	12.14683	C7Y9LACXX_5_7967.sorted.filtered_peak_2465
chr1	214612671	214613295	625	16.74	4.26419	2.59008	1.90940	C7Y9LACXX_5_7967.sorted.filtered_peak_2466
chr1	214776130	214776903	774	43.92	20.61438	5.10711	17.54490	C7Y9LACXX_5_7967.sorted.filtered_peak_2467
chr1	214965096	214965472	377	11.32	3.47574	2.60558	1.25932	C7Y9LACXX_5_7967.sorted.filtered_peak_2468
chr1	215716522	215716918	397	14.98	4.18879	2.67128	1.85370	C7Y9LACXX_5_7967.sorted.filtered_peak_2469
chr1	215741403	215741674	272	19.00	4.98766	2.73445	2.55381	C7Y9LACXX_5_7967.sorted.filtered_peak_2470
chr1	216394632	216395037	406	12.07	3.62614	2.62308	1.36911	C7Y9LACXX_5_7967.sorted.filtered_peak_2471
chr1	216774440	216774758	319	14.29	4.53724	2.87666	2.16680	C7Y9LACXX_5_7967.sorted.filtered_peak_2472
chr1	217804111	217804944	834	28.12	11.52905	4.20224	8.76335	C7Y9LACXX_5_7967.sorted.filtered_peak_2473
chr1	218458113	218458852	740	25.88	9.62473	3.77846	6.94547	C7Y9LACXX_5_7967.sorted.filtered_peak_2474
chr1	219346969	219347649	681	32.88	12.46170	4.06393	9.64923	C7Y9LACXX_5_7967.sorted.filtered_peak_2475
chr1	219589855	219590104	250	13.17	3.36933	2.42316	1.16931	C7Y9LACXX_5_7967.sorted.filtered_peak_2476
chr1	220219282	220220220	939	41.36	15.89680	4.20509	12.97460	C7Y9LACXX_5_7967.sorted.filtered_peak_2477
chr1	220263016	220263602	587	42.63	16.30663	4.14327	13.38537	C7Y9LACXX_5_7967.sorted.filtered_peak_2478
chr1	220267216	220267819	604	35.62	10.66659	3.38760	7.91853	C7Y9LACXX_5_7967.sorted.filtered_peak_2479
chr1	220445373	220446264	892	44.47	18.37099	4.40305	15.39203	C7Y9LACXX_5_7967.sorted.filtered_peak_2480
chr1	220863437	220863686	250	13.92	4.39452	2.84949	2.02990	C7Y9LACXX_5_7967.sorted.filtered_peak_2481
chr1	220906491	220906751	261	15.22	5.24530	3.13394	2.79114	C7Y9LACXX_5_7967.sorted.filtered_peak_2482
chr1	220983316	220983766	451	13.76	3.79911	2.58233	1.50857	C7Y9LACXX_5_7967.sorted.filtered_peak_2483
chr1	221014486	221014749	264	12.55	4.01094	2.77676	1.70033	C7Y9LACXX_5_7967.sorted.filtered_peak_2484
chr1	221651508	221651757	250	13.43	4.36740	2.87864	2.00253	C7Y9LACXX_5_7967.sorted.filtered_peak_2485
chr1	221881391	221881817	427	35.98	8.62702	2.85932	5.99525	C7Y9LACXX_5_7967.sorted.filtered_peak_2486
chr1	221885602	221885968	367	33.04	5.71941	2.32497	3.24448	C7Y9LACXX_5_7967.sorted.filtered_peak_2487
chr1	221886307	221886867	561	36.10	7.85465	2.69276	5.24803	C7Y9LACXX_5_7967.sorted.filtered_peak_2488
chr1	221915155	221916786	1632	61.00	18.55717	3.51264	15.57032	C7Y9LACXX_5_7967.sorted.filtered_peak_2489
chr1	221950648	221951499	852	25.49	6.61102	2.86239	4.07874	C7Y9LACXX_5_7967.sorted.filtered_peak_2490
chr1	221967646	221968000	355	16.32	4.61804	2.76472	2.22662	C7Y9LACXX_5_7967.sorted.filtered_peak_2491
chr1	222002825	222003272	448	18.68	4.91870	2.72103	2.49879	C7Y9LACXX_5_7967.sorted.filtered_peak_2492
chr1	222182481	222182730	250	17.41	6.75502	3.59341	4.19039	C7Y9LACXX_5_7967.sorted.filtered_peak_2493
chr1	222628228	222628817	590	15.70	4.67078	2.81921	2.29543	C7Y9LACXX_5_7967.sorted.filtered_peak_2494
chr1	222638357	222639256	900	18.94	7.81484	3.77935	5.24552	C7Y9LACXX_5_7967.sorted.filtered_peak_2495
chr1	222762938	222763649	712	25.86	10.45342	4.10977	7.71194	C7Y9LACXX_5_7967.sorted.filtered_peak_2496
chr1	222790784	222791629	846	42.42	16.39992	4.27612	13.45308	C7Y9LACXX_5_7967.sorted.filtered_peak_2497
chr1	222807775	222808183	409	14.48	4.19868	2.71388	1.85479	C7Y9LACXX_5_7967.sorted.filtered_peak_2498
chr1	222817059	222818004	946	44.15	18.63837	4.59639	15.62656	C7Y9LACXX_5_7967.sorted.filtered_peak_2499
chr1	222826718	222827111	394	20.32	4.55027	2.49209	2.16929	C7Y9LACXX_5_7967.sorted.filtered_peak_2500
chr1	222828012	222828638	627	25.39	7.36911	3.09228	4.79315	C7Y9LACXX_5_7967.sorted.filtered_peak_2501
chr1	222885768	222887054	1287	45.59	14.50721	3.66429	11.62129	C7Y9LACXX_5_7967.sorted.filtered_peak_2502
chr1	222912032	222912287	256	16.50	5.58324	3.15932	3.10610	C7Y9LACXX_5_7967.sorted.filtered_peak_2503
chr1	222987888	222988739	852	17.53	5.12097	2.87456	2.69312	C7Y9LACXX_5_7967.sorted.filtered_peak_2504
chr1	223254612	223255041	430	18.26	5.37942	2.92356	2.92586	C7Y9LACXX_5_7967.sorted.filtered_peak_2505
chr1	223307088	223307372	285	18.35	6.20339	3.25366	3.68228	C7Y9LACXX_5_7967.sorted.filtered_peak_2506
chr1	223316324	223316880	557	28.23	12.06353	4.37445	9.27209	C7Y9LACXX_5_7967.sorted.filtered_peak_2507
chr1	223536992	223537437	446	13.08	4.15531	2.80443	1.81790	C7Y9LACXX_5_7967.sorted.filtered_peak_2508
chr1	223664438	223664687	250	13.31	3.95053	2.68583	1.65233	C7Y9LACXX_5_7967.sorted.filtered_peak_2509
chr1	223688646	223689297	652	18.18	6.11249	3.17376	3.64405	C7Y9LACXX_5_7967.sorted.filtered_peak_2510
chr1	223885909	223886284	376	17.38	6.10418	3.30116	3.58629	C7Y9LACXX_5_7967.sorted.filtered_peak_2511
chr1	223899834	223900288	455	22.04	3.96279	2.22394	1.65376	C7Y9LACXX_5_7967.sorted.filtered_peak_2512
chr1	223904141	223904581	441	25.54	5.35544	2.50210	2.90358	C7Y9LACXX_5_7967.sorted.filtered_peak_2513
chr1	223914196	223914803	608	23.84	8.29588	3.50264	5.67876	C7Y9LACXX_5_7967.sorted.filtered_peak_2514
chr1	224019628	224020011	384	18.49	4.19731	2.45806	1.86004	C7Y9LACXX_5_7967.sorted.filtered_peak_2515
chr1	224022648	224022897	250	19.56	4.24952	2.42854	1.89710	C7Y9LACXX_5_7967.sorted.filtered_peak_2516
chr1	224033140	224034226	1087	41.02	13.59682	3.72873	10.74925	C7Y9LACXX_5_7967.sorted.filtered_peak_2517
chr1	224180158	224180544	387	40.29	30.01523	8.82319	26.66538	C7Y9LACXX_5_7967.sorted.filtered_peak_2518
chr1	224301578	224302077	500	27.21	8.85003	3.40733	6.20906	C7Y9LACXX_5_7967.sorted.filtered_peak_2519
chr1	224302343	224302600	258	18.81	4.03791	2.38797	1.71927	C7Y9LACXX_5_7967.sorted.filtered_peak_2520
chr1	224303745	224304211	467	22.86	5.99502	2.84412	3.48614	C7Y9LACXX_5_7967.sorted.filtered_peak_2521
chr1	224356653	224357148	496	20.17	9.21113	4.30594	6.52443	C7Y9LACXX_5_7967.sorted.filtered_peak_2522
chr1	224370094	224371489	1396	37.25	12.23472	3.59186	9.44810	C7Y9LACXX_5_7967.sorted.filtered_peak_2523
chr1	224432836	224433154	319	13.72	4.99715	3.14652	2.57583	C7Y9LACXX_5_7967.sorted.filtered_peak_2524
chr1	224454293	224454544	252	18.15	5.31531	2.91463	2.85583	C7Y9LACXX_5_7967.sorted.filtered_peak_2525
chr1	224517555	224518303	749	33.30	13.30900	4.18784	10.49130	C7Y9LACXX_5_7967.sorted.filtered_peak_2526
chr1	224528760	224529054	295	12.82	4.41589	2.95286	2.04655	C7Y9LACXX_5_7967.sorted.filtered_peak_2527
chr1	224544350	224545237	888	29.49	12.22095	4.24022	9.43109	C7Y9LACXX_5_7967.sorted.filtered_peak_2528
chr1	224567659	224568226	568	30.35	12.29134	4.19685	9.50300	C7Y9LACXX_5_7967.sorted.filtered_peak_2529
chr1	224589558	224589807	250	12.99	4.51122	2.98791	2.12726	C7Y9LACXX_5_7967.sorted.filtered_peak_2530
chr1	224621252	224621556	305	24.27	4.29455	2.24754	1.93964	C7Y9LACXX_5_7967.sorted.filtered_peak_2531
chr1	224622377	224622825	449	36.26	10.54950	3.27560	7.83249	C7Y9LACXX_5_7967.sorted.filtered_peak_2532
chr1	224685765	224686273	509	23.51	8.03914	3.46761	5.42544	C7Y9LACXX_5_7967.sorted.filtered_peak_2533
chr1	224701468	224701761	294	21.90	7.94114	3.60330	5.31315	C7Y9LACXX_5_7967.sorted.filtered_peak_2534
chr1	224811106	224812154	1049	41.03	15.32869	3.86154	12.49581	C7Y9LACXX_5_7967.sorted.filtered_peak_2535
chr1	225506785	225507062	278	13.97	5.13373	3.20019	2.68925	C7Y9LACXX_5_7967.sorted.filtered_peak_2536
chr1	225615420	225616809	1390	45.09	13.62439	3.32054	10.83260	C7Y9LACXX_5_7967.sorted.filtered_peak_2537
chr1	225632513	225633056	544	55.01	25.34413	5.18518	22.13632	C7Y9LACXX_5_7967.sorted.filtered_peak_2538
chr1	225641585	225642239	655	13.29	3.99208	2.70864	1.68616	C7Y9LACXX_5_7967.sorted.filtered_peak_2539
chr1	225642588	225642837	250	14.14	4.54278	2.90340	2.15890	C7Y9LACXX_5_7967.sorted.filtered_peak_2540
chr1	225648457	225648715	259	14.54	4.28159	2.75045	1.91975	C7Y9LACXX_5_7967.sorted.filtered_peak_2541
chr1	225654905	225655871	967	27.74	9.12838	3.46838	6.45753	C7Y9LACXX_5_7967.sorted.filtered_peak_2542
chr1	225662532	225663163	632	17.44	4.91042	2.79501	2.49959	C7Y9LACXX_5_7967.sorted.filtered_peak_2543
chr1	225964982	225966107	1126	42.14	17.00967	4.28232	14.07598	C7Y9LACXX_5_7967.sorted.filtered_peak_2544
chr1	226053507	226054269	763	17.06	5.53307	3.04980	3.09782	C7Y9LACXX_5_7967.sorted.filtered_peak_2545
chr1	226069102	226070399	1298	22.73	5.70693	2.74642	3.22869	C7Y9LACXX_5_7967.sorted.filtered_peak_2546
chr1	226084676	226085273	598	28.37	12.00578	4.28227	9.23530	C7Y9LACXX_5_7967.sorted.filtered_peak_2547
chr1	226111473	226112279	807	36.99	15.63501	4.46216	12.73066	C7Y9LACXX_5_7967.sorted.filtered_peak_2548
chr1	226163667	226164013	347	15.42	5.21688	3.08839	2.77977	C7Y9LACXX_5_7967.sorted.filtered_peak_2549
chr1	226186841	226187854	1014	66.51	26.23854	4.33626	23.02153	C7Y9LACXX_5_7967.sorted.filtered_peak_2550
chr1	226249530	226251248	1719	48.43	13.63018	3.26116	10.81479	C7Y9LACXX_5_7967.sorted.filtered_peak_2551
chr1	226270827	226271739	913	23.99	11.18933	4.50686	8.45511	C7Y9LACXX_5_7967.sorted.filtered_peak_2552
chr1	226288295	226288605	311	16.82	6.08874	3.34616	3.57986	C7Y9LACXX_5_7967.sorted.filtered_peak_2553
chr1	226297249	226298697	1449	21.18	5.72087	2.83403	3.25393	C7Y9LACXX_5_7967.sorted.filtered_peak_2554
chr1	226309162	226309905	744	31.72	8.36725	3.02986	5.72714	C7Y9LACXX_5_7967.sorted.filtered_peak_2555
chr1	226310222	226310510	289	23.06	4.12086	2.23644	1.79470	C7Y9LACXX_5_7967.sorted.filtered_peak_2556
chr1	226374224	226374839	616	23.86	9.07784	3.84318	6.39094	C7Y9LACXX_5_7967.sorted.filtered_peak_2557
chr1	226384750	226385051	302	12.24	4.06983	2.83024	1.74169	C7Y9LACXX_5_7967.sorted.filtered_peak_2558
chr1	226496439	226497293	855	26.78	9.78711	3.72907	7.09640	C7Y9LACXX_5_7967.sorted.filtered_peak_2559
chr1	226521139	226521449	311	15.81	5.66081	3.24841	3.18600	C7Y9LACXX_5_7967.sorted.filtered_peak_2560
chr1	226595334	226596189	856	47.05	16.23422	3.89023	13.30504	C7Y9LACXX_5_7967.sorted.filtered_peak_2561
chr1	226612847	226613096	250	13.75	3.72770	2.54992	1.45459	C7Y9LACXX_5_7967.sorted.filtered_peak_2562
chr1	226632458	226633012	555	16.15	5.36699	3.09579	2.90701	C7Y9LACXX_5_7967.sorted.filtered_peak_2563
chr1	226814241	226814537	297	17.65	5.15097	2.87667	2.72268	C7Y9LACXX_5_7967.sorted.filtered_peak_2564
chr1	226841117	226841406	290	27.00	8.17371	3.24556	5.54670	C7Y9LACXX_5_7967.sorted.filtered_peak_2565
chr1	226850445	226851146	702	40.10	15.63996	4.29821	12.71639	C7Y9LACXX_5_7967.sorted.filtered_peak_2566
chr1	226862480	226863228	749	37.89	10.53817	3.20511	7.80924	C7Y9LACXX_5_7967.sorted.filtered_peak_2567
chr1	226867788	226868037	250	26.43	4.59287	2.25358	2.21552	C7Y9LACXX_5_7967.sorted.filtered_peak_2568
chr1	226879076	226879347	272	18.28	4.29720	2.50819	1.95127	C7Y9LACXX_5_7967.sorted.filtered_peak_2569
chr1	226890747	226891621	875	25.09	10.29989	3.97280	7.63638	C7Y9LACXX_5_7967.sorted.filtered_peak_2570
chr1	226899600	226899892	293	21.85	6.07309	2.93364	3.55998	C7Y9LACXX_5_7967.sorted.filtered_peak_2571
chr1	226926834	226927543	710	45.55	12.36636	3.22817	9.56149	C7Y9LACXX_5_7967.sorted.filtered_peak_2572
chr1	226986145	226987075	931	17.31	5.25371	2.93334	2.81751	C7Y9LACXX_5_7967.sorted.filtered_peak_2573
chr1	227015491	227016061	571	16.11	5.24349	3.04042	2.80034	C7Y9LACXX_5_7967.sorted.filtered_peak_2574
chr1	227058088	227058494	407	14.54	4.12772	2.67554	1.80215	C7Y9LACXX_5_7967.sorted.filtered_peak_2575
chr1	227070426	227070908	483	23.07	8.83314	3.78315	6.18188	C7Y9LACXX_5_7967.sorted.filtered_peak_2576
chr1	227127200	227128359	1160	65.35	28.62724	4.80341	25.32684	C7Y9LACXX_5_7967.sorted.filtered_peak_2577
chr1	227650007	227650256	250	12.79	3.99471	2.74877	1.67864	C7Y9LACXX_5_7967.sorted.filtered_peak_2578
chr1	227669327	227669637	311	15.27	6.01818	3.47788	3.51158	C7Y9LACXX_5_7967.sorted.filtered_peak_2579
chr1	227730125	227730616	492	19.56	6.24744	3.16755	3.72139	C7Y9LACXX_5_7967.sorted.filtered_peak_2580
chr1	227751081	227751943	863	23.02	8.76747	3.80377	6.09787	C7Y9LACXX_5_7967.sorted.filtered_peak_2581
chr1	227916150	227916603	454	21.89	4.95596	2.55568	2.53009	C7Y9LACXX_5_7967.sorted.filtered_peak_2582
chr1	227922770	227923541	772	49.91	15.46662	3.56297	12.56508	C7Y9LACXX_5_7967.sorted.filtered_peak_2583
chr1	227936116	227936799	684	25.35	7.15584	3.06536	4.56909	C7Y9LACXX_5_7967.sorted.filtered_peak_2584
chr1	227950131	227950762	632	54.73	16.09380	3.50350	13.15537	C7Y9LACXX_5_7967.sorted.filtered_peak_2585
chr1	227953861	227954395	535	38.77	8.26950	2.66863	5.65769	C7Y9LACXX_5_7967.sorted.filtered_peak_2586
chr1	227961815	227962232	418	16.89	4.36588	2.62159	2.00158	C7Y9LACXX_5_7967.sorted.filtered_peak_2587
chr1	227975494	227976598	1105	46.94	17.39671	4.04782	14.44732	C7Y9LACXX_5_7967.sorted.filtered_peak_2588
chr1	228269894	228270649	756	57.04	21.81961	4.22723	18.75319	C7Y9LACXX_5_7967.sorted.filtered_peak_2589
chr1	228290557	228291285	729	41.76	12.43583	3.33410	9.67175	C7Y9LACXX_5_7967.sorted.filtered_peak_2590
chr1	228296781	228297424	644	59.64	29.95130	5.72199	26.61043	C7Y9LACXX_5_7967.sorted.filtered_peak_2591
chr1	228318813	228319083	271	14.50	5.06521	3.12224	2.62244	C7Y9LACXX_5_7967.sorted.filtered_peak_2592
chr1	228327412	228328409	998	80.10	37.60974	5.24221	34.03838	C7Y9LACXX_5_7967.sorted.filtered_peak_2593
chr1	228353020	228354219	1200	92.99	38.95721	4.95051	35.34718	C7Y9LACXX_5_7967.sorted.filtered_peak_2594
chr1	228362222	228362542	321	17.85	4.72480	2.69319	2.33504	C7Y9LACXX_5_7967.sorted.filtered_peak_2595
chr1	228373341	228373790	450	14.39	4.59903	2.90832	2.21106	C7Y9LACXX_5_7967.sorted.filtered_peak_2596
chr1	228401012	228401537	526	21.91	6.45446	3.07414	3.90544	C7Y9LACXX_5_7967.sorted.filtered_peak_2597
chr1	228463568	228463916	349	25.60	6.92546	2.96370	4.36731	C7Y9LACXX_5_7967.sorted.filtered_peak_2598
chr1	228594167	228595152	986	42.83	13.12739	3.42348	10.34907	C7Y9LACXX_5_7967.sorted.filtered_peak_2599
chr1	228645186	228645927	742	67.11	26.47141	4.57448	23.22134	C7Y9LACXX_5_7967.sorted.filtered_peak_2600
chr1	228651222	228651848	627	32.65	7.14435	2.67692	4.56907	C7Y9LACXX_5_7967.sorted.filtered_peak_2601
chr1	228652255	228652684	430	44.00	15.20048	3.89410	12.29962	C7Y9LACXX_5_7967.sorted.filtered_peak_2602
chr1	228653462	228653754	293	26.57	5.33220	2.45729	2.87658	C7Y9LACXX_5_7967.sorted.filtered_peak_2603
chr1	228659657	228660011	355	15.10	4.02331	2.59153	1.70202	C7Y9LACXX_5_7967.sorted.filtered_peak_2604
chr1	228666560	228667427	868	24.59	8.00460	3.41076	5.36535	C7Y9LACXX_5_7967.sorted.filtered_peak_2605
chr1	228674216	228675567	1352	40.75	12.96673	3.56781	10.14948	C7Y9LACXX_5_7967.sorted.filtered_peak_2606
chr1	228688604	228689194	591	19.42	6.28840	3.16650	3.78001	C7Y9LACXX_5_7967.sorted.filtered_peak_2607
chr1	228782511	228783848	1338	16.96	6.07092	3.31143	3.57036	C7Y9LACXX_5_7967.sorted.filtered_peak_2608
chr1	228870770	228871455	686	18.37	4.06857	2.42137	1.74065	C7Y9LACXX_5_7967.sorted.filtered_peak_2609
chr1	228929939	228930294	356	23.51	7.23348	3.20148	4.65617	C7Y9LACXX_5_7967.sorted.filtered_peak_2610
chr1	228940707	228941003	297	16.13	5.35375	3.09765	2.89070	C7Y9LACXX_5_7967.sorted.filtered_peak_2611
chr1	229335537	229336072	536	25.55	9.90816	3.92575	7.20156	C7Y9LACXX_5_7967.sorted.filtered_peak_2612
chr1	229363065	229363733	669	17.06	4.65733	2.71763	2.27106	C7Y9LACXX_5_7967.sorted.filtered_peak_2613
chr1	229389028	229389635	608	23.58	7.08445	3.13336	4.52230	C7Y9LACXX_5_7967.sorted.filtered_peak_2614
chr1	229394409	229394679	271	14.11	3.57528	2.45917	1.32834	C7Y9LACXX_5_7967.sorted.filtered_peak_2615
chr1	229406623	229407399	777	30.63	10.11525	3.52042	7.41753	C7Y9LACXX_5_7967.sorted.filtered_peak_2616
chr1	229422097	229422482	386	15.54	6.21383	3.53557	3.69637	C7Y9LACXX_5_7967.sorted.filtered_peak_2617
chr1	229477512	229479001	1490	28.99	8.41910	3.13425	5.80621	C7Y9LACXX_5_7967.sorted.filtered_peak_2618
chr1	229576840	229577126	287	13.06	4.26567	2.85807	1.92150	C7Y9LACXX_5_7967.sorted.filtered_peak_2619
chr1	229643518	229644717	1200	37.77	13.74386	3.84061	10.93398	C7Y9LACXX_5_7967.sorted.filtered_peak_2620
chr1	229650376	229650781	406	17.20	5.54411	3.07495	3.07801	C7Y9LACXX_5_7967.sorted.filtered_peak_2621
chr1	229693300	229695144	1845	34.14	11.51750	3.43157	8.82528	C7Y9LACXX_5_7967.sorted.filtered_peak_2622
chr1	229761396	229762520	1125	28.71	9.56743	3.39534	6.93044	C7Y9LACXX_5_7967.sorted.filtered_peak_2623
chr1	230202510	230203169	660	42.23	14.88558	3.94719	11.99160	C7Y9LACXX_5_7967.sorted.filtered_peak_2624
chr1	230322656	230322922	267	16.24	5.88420	3.32260	3.38397	C7Y9LACXX_5_7967.sorted.filtered_peak_2625
chr1	230348165	230348697	533	16.52	4.33958	2.63068	1.98206	C7Y9LACXX_5_7967.sorted.filtered_peak_2626
chr1	230446274	230446609	336	12.53	3.56212	2.55822	1.32780	C7Y9LACXX_5_7967.sorted.filtered_peak_2627
chr1	230562145	230562394	250	13.92	4.13688	2.72777	1.80574	C7Y9LACXX_5_7967.sorted.filtered_peak_2628
chr1	230777937	230778773	837	45.45	19.85076	4.80981	16.80480	C7Y9LACXX_5_7967.sorted.filtered_peak_2629
chr1	230912674	230912923	250	11.11	3.34470	2.55304	1.15276	C7Y9LACXX_5_7967.sorted.filtered_peak_2630
chr1	231003772	231004718	947	16.98	4.24090	2.55726	1.90443	C7Y9LACXX_5_7967.sorted.filtered_peak_2631
chr1	231108454	231109128	675	29.47	8.25760	3.11532	5.62400	C7Y9LACXX_5_7967.sorted.filtered_peak_2632
chr1	231113134	231113936	803	29.69	3.89229	1.98567	1.59956	C7Y9LACXX_5_7967.sorted.filtered_peak_2633
chr1	231114361	231115173	813	52.91	18.62898	3.92054	15.64866	C7Y9LACXX_5_7967.sorted.filtered_peak_2634
chr1	231175830	231176344	515	20.34	5.57681	2.84213	3.11205	C7Y9LACXX_5_7967.sorted.filtered_peak_2635
chr1	231347071	231347435	365	19.21	6.06337	3.10626	3.57261	C7Y9LACXX_5_7967.sorted.filtered_peak_2636
chr1	231376278	231377355	1078	26.88	8.43796	3.26744	5.82928	C7Y9LACXX_5_7967.sorted.filtered_peak_2637
chr1	231473063	231474319	1257	57.91	18.92670	3.72724	15.92190	C7Y9LACXX_5_7967.sorted.filtered_peak_2638
chr1	231493668	231494129	462	14.67	4.63105	2.89397	2.24249	C7Y9LACXX_5_7967.sorted.filtered_peak_2639
chr1	231512531	231513228	698	15.91	4.83942	2.87362	2.44467	C7Y9LACXX_5_7967.sorted.filtered_peak_2640
chr1	231557696	231558498	803	39.03	11.28945	3.28314	8.53962	C7Y9LACXX_5_7967.sorted.filtered_peak_2641
chr1	231596330	231596801	472	29.73	14.55071	5.00992	11.67591	C7Y9LACXX_5_7967.sorted.filtered_peak_2642
chr1	231663743	231664721	979	46.81	19.31936	4.46777	16.33018	C7Y9LACXX_5_7967.sorted.filtered_peak_2643
chr1	231665790	231666079	290	26.10	5.48261	2.50888	3.03150	C7Y9LACXX_5_7967.sorted.filtered_peak_2644
chr1	231739554	231740021	468	20.39	7.64315	3.62929	5.03737	C7Y9LACXX_5_7967.sorted.filtered_peak_2645
chr1	231748254	231748877	624	29.08	12.63281	4.49594	9.80698	C7Y9LACXX_5_7967.sorted.filtered_peak_2646
chr1	231761791	231762660	870	21.96	5.57542	2.72897	3.12641	C7Y9LACXX_5_7967.sorted.filtered_peak_2647
chr1	231763776	231764082	307	17.17	3.34131	2.20290	1.15150	C7Y9LACXX_5_7967.sorted.filtered_peak_2648
chr1	232361942	232362273	332	14.28	5.18849	3.18969	2.75015	C7Y9LACXX_5_7967.sorted.filtered_peak_2649
chr1	232664426	232664706	281	14.80	4.64727	2.89457	2.25225	C7Y9LACXX_5_7967.sorted.filtered_peak_2650
chr1	232714311	232714914	604	33.90	14.56114	4.59052	11.66509	C7Y9LACXX_5_7967.sorted.filtered_peak_2651
chr1	232765772	232766563	792	18.93	4.85622	2.68058	2.44344	C7Y9LACXX_5_7967.sorted.filtered_peak_2652
chr1	232771546	232771840	295	17.19	5.92695	3.24070	3.42881	C7Y9LACXX_5_7967.sorted.filtered_peak_2653
chr1	232940968	232941288	321	16.93	6.54818	3.52762	4.01027	C7Y9LACXX_5_7967.sorted.filtered_peak_2654
chr1	233059649	233060044	396	13.39	4.51479	2.95341	2.13723	C7Y9LACXX_5_7967.sorted.filtered_peak_2655
chr1	233085859	233086760	902	34.14	10.92642	3.48020	8.19623	C7Y9LACXX_5_7967.sorted.filtered_peak_2656
chr1	233248662	233249270	609	22.98	8.97273	3.80635	6.32606	C7Y9LACXX_5_7967.sorted.filtered_peak_2657
chr1	233417369	233418096	728	24.33	8.83938	3.62479	6.19466	C7Y9LACXX_5_7967.sorted.filtered_peak_2658
chr1	233430792	233431655	864	20.62	5.93991	2.96150	3.44126	C7Y9LACXX_5_7967.sorted.filtered_peak_2659
chr1	233462867	233463425	559	29.86	10.35825	3.64878	7.64383	C7Y9LACXX_5_7967.sorted.filtered_peak_2660
chr1	233542378	233543006	629	16.02	4.74602	2.82433	2.36261	C7Y9LACXX_5_7967.sorted.filtered_peak_2661
chr1	233734648	233735051	404	20.97	7.51328	3.50925	4.92494	C7Y9LACXX_5_7967.sorted.filtered_peak_2662
chr1	233926645	233927012	368	13.04	4.55767	3.00016	2.17540	C7Y9LACXX_5_7967.sorted.filtered_peak_2663
chr1	234250583	234250968	386	11.49	3.62376	2.66884	1.35298	C7Y9LACXX_5_7967.sorted.filtered_peak_2664
chr1	234366140	234366502	363	17.70	5.23778	2.91354	2.79305	C7Y9LACXX_5_7967.sorted.filtered_peak_2665
chr1	234445667	234445965	299	15.91	4.99537	2.94774	2.57617	C7Y9LACXX_5_7967.sorted.filtered_peak_2666
chr1	234462183	234462711	529	19.07	6.54727	3.33874	3.99336	C7Y9LACXX_5_7967.sorted.filtered_peak_2667
chr1	234508759	234509772	1014	50.96	18.27545	4.04377	15.27355	C7Y9LACXX_5_7967.sorted.filtered_peak_2668
chr1	234534658	234535016	359	14.97	4.60970	2.86394	2.21498	C7Y9LACXX_5_7967.sorted.filtered_peak_2669
chr1	234613829	234615119	1291	30.59	9.25783	3.25860	6.61658	C7Y9LACXX_5_7967.sorted.filtered_peak_2670
chr1	234622928	234623484	557	14.66	3.83592	2.53952	1.53882	C7Y9LACXX_5_7967.sorted.filtered_peak_2671
chr1	234634808	234635277	470	21.58	5.76608	2.83773	3.28217	C7Y9LACXX_5_7967.sorted.filtered_peak_2672
chr1	234735468	234736983	1516	35.76	7.86821	2.65647	5.30010	C7Y9LACXX_5_7967.sorted.filtered_peak_2673
chr1	234737361	234737700	340	30.15	4.39138	2.09528	2.04020	C7Y9LACXX_5_7967.sorted.filtered_peak_2674
chr1	234745886	234747187	1302	49.27	7.99338	2.32103	5.40065	C7Y9LACXX_5_7967.sorted.filtered_peak_2675
chr1	234859605	234860466	862	32.57	8.60487	3.03359	5.95148	C7Y9LACXX_5_7967.sorted.filtered_peak_2676
chr1	234860797	234861087	291	21.83	3.44194	2.06794	1.21332	C7Y9LACXX_5_7967.sorted.filtered_peak_2677
chr1	234866605	234867243	639	16.49	4.36443	2.64247	2.00429	C7Y9LACXX_5_7967.sorted.filtered_peak_2678
chr1	234894329	234894930	602	19.91	6.18043	3.10931	3.66226	C7Y9LACXX_5_7967.sorted.filtered_peak_2679
chr1	234907960	234908676	717	35.19	11.60154	3.53367	8.86919	C7Y9LACXX_5_7967.sorted.filtered_peak_2680
chr1	234978643	234979144	502	25.22	6.21595	2.77199	3.70088	C7Y9LACXX_5_7967.sorted.filtered_peak_2681
chr1	234981001	234981307	307	24.69	5.91300	2.71016	3.41636	C7Y9LACXX_5_7967.sorted.filtered_peak_2682
chr1	235047548	235047808	261	15.73	5.21078	3.06649	2.76396	C7Y9LACXX_5_7967.sorted.filtered_peak_2683
chr1	235061618	235062825	1208	23.72	6.54103	2.93176	4.01839	C7Y9LACXX_5_7967.sorted.filtered_peak_2684
chr1	235090741	235091308	568	16.06	3.68188	2.38898	1.42319	C7Y9LACXX_5_7967.sorted.filtered_peak_2685
chr1	235098661	235099605	945	48.95	17.21966	3.79949	14.30493	C7Y9LACXX_5_7967.sorted.filtered_peak_2686
chr1	235106911	235107444	534	21.90	4.63413	2.44707	2.24325	C7Y9LACXX_5_7967.sorted.filtered_peak_2687
chr1	235114390	235114753	364	25.51	5.13505	2.43960	2.70532	C7Y9LACXX_5_7967.sorted.filtered_peak_2688
chr1	235116254	235116940	687	23.88	4.87642	2.43265	2.46643	C7Y9LACXX_5_7967.sorted.filtered_peak_2689
chr1	235147360	235148461	1102	58.11	20.95632	3.96870	17.91614	C7Y9LACXX_5_7967.sorted.filtered_peak_2690
chr1	235176934	235177257	324	12.82	4.36534	2.92060	2.02528	C7Y9LACXX_5_7967.sorted.filtered_peak_2691
chr1	235246492	235247714	1223	18.56	5.80280	3.04535	3.32628	C7Y9LACXX_5_7967.sorted.filtered_peak_2692
chr1	235257124	235257384	261	14.61	5.08263	3.11738	2.63939	C7Y9LACXX_5_7967.sorted.filtered_peak_2693
chr1	235267510	235267910	401	28.24	9.87739	3.63601	7.18670	C7Y9LACXX_5_7967.sorted.filtered_peak_2694
chr1	235268371	235268783	413	24.42	6.99945	3.06295	4.43094	C7Y9LACXX_5_7967.sorted.filtered_peak_2695
chr1	235291598	235292586	989	36.61	13.14942	3.71887	10.37936	C7Y9LACXX_5_7967.sorted.filtered_peak_2696
chr1	235324001	235325015	1015	35.64	15.03265	4.52278	12.12691	C7Y9LACXX_5_7967.sorted.filtered_peak_2697
chr1	235460757	235461465	709	33.78	16.76861	5.13688	13.83790	C7Y9LACXX_5_7967.sorted.filtered_peak_2698
chr1	235468311	235468614	304	13.01	4.53817	2.99473	2.15588	C7Y9LACXX_5_7967.sorted.filtered_peak_2699
chr1	235491420	235492626	1207	98.13	36.85281	4.38727	33.29839	C7Y9LACXX_5_7967.sorted.filtered_peak_2700
chr1	235500235	235500594	360	14.27	4.68443	2.95236	2.28952	C7Y9LACXX_5_7967.sorted.filtered_peak_2701
chr1	235530419	235531105	687	22.28	10.42816	4.49280	7.69737	C7Y9LACXX_5_7967.sorted.filtered_peak_2702
chr1	235578603	235578900	298	15.31	5.84357	3.40397	3.34610	C7Y9LACXX_5_7967.sorted.filtered_peak_2703
chr1	235580395	235580644	250	14.64	5.54150	3.33864	3.05716	C7Y9LACXX_5_7967.sorted.filtered_peak_2704
chr1	235656235	235656691	457	13.67	4.07380	2.71331	1.76182	C7Y9LACXX_5_7967.sorted.filtered_peak_2705
chr1	235667213	235668612	1400	65.55	25.90873	4.27651	22.71280	C7Y9LACXX_5_7967.sorted.filtered_peak_2706
chr1	235730912	235731458	547	13.53	4.34810	2.85327	1.99233	C7Y9LACXX_5_7967.sorted.filtered_peak_2707
chr1	235805332	235806018	687	29.00	9.07296	3.39283	6.39260	C7Y9LACXX_5_7967.sorted.filtered_peak_2708
chr1	235812193	235812512	320	18.63	4.91131	2.71856	2.49582	C7Y9LACXX_5_7967.sorted.filtered_peak_2709
chr1	236029506	236031015	1510	51.54	14.60879	3.22384	11.77775	C7Y9LACXX_5_7967.sorted.filtered_peak_2710
chr1	236036361	236036802	442	21.12	5.44475	2.75974	2.98165	C7Y9LACXX_5_7967.sorted.filtered_peak_2711
chr1	236046518	236047048	531	20.72	4.79174	2.55100	2.39315	C7Y9LACXX_5_7967.sorted.filtered_peak_2712
chr1	236051468	236051983	516	22.13	6.74290	3.08474	4.23371	C7Y9LACXX_5_7967.sorted.filtered_peak_2713
chr1	236073797	236074223	427	12.53	3.45181	2.50304	1.23749	C7Y9LACXX_5_7967.sorted.filtered_peak_2714
chr1	236096755	236097174	420	12.72	3.61410	2.57038	1.35645	C7Y9LACXX_5_7967.sorted.filtered_peak_2715
chr1	236101910	236102323	414	17.05	6.29358	3.39206	3.78321	C7Y9LACXX_5_7967.sorted.filtered_peak_2716
chr1	236134735	236135488	754	17.80	7.04174	3.54816	4.52923	C7Y9LACXX_5_7967.sorted.filtered_peak_2717
chr1	236162171	236163190	1020	28.33	10.37380	3.77075	7.65977	C7Y9LACXX_5_7967.sorted.filtered_peak_2718
chr1	236221614	236221927	314	11.70	3.74471	2.71358	1.45625	C7Y9LACXX_5_7967.sorted.filtered_peak_2719
chr1	236230050	236230480	431	13.39	4.25369	2.82698	1.90046	C7Y9LACXX_5_7967.sorted.filtered_peak_2720
chr1	236246922	236247307	386	11.90	3.66034	2.64859	1.41710	C7Y9LACXX_5_7967.sorted.filtered_peak_2721
chr1	236305649	236306303	655	17.46	4.38812	2.58500	2.03925	C7Y9LACXX_5_7967.sorted.filtered_peak_2722
chr1	236319919	236320291	373	17.76	4.89707	2.77051	2.48249	C7Y9LACXX_5_7967.sorted.filtered_peak_2723
chr1	236444927	236445808	882	51.49	19.69161	4.23368	16.65903	C7Y9LACXX_5_7967.sorted.filtered_peak_2724
chr1	236558237	236558754	518	19.29	5.05108	2.73556	2.61547	C7Y9LACXX_5_7967.sorted.filtered_peak_2725
chr1	236579434	236579923	490	24.94	9.90609	4.00093	7.19059	C7Y9LACXX_5_7967.sorted.filtered_peak_2726
chr1	236588545	236588831	287	12.67	3.78277	2.65344	1.49321	C7Y9LACXX_5_7967.sorted.filtered_peak_2727
chr1	236680080	236680629	550	19.04	5.55007	2.93990	3.07592	C7Y9LACXX_5_7967.sorted.filtered_peak_2728
chr1	236686798	236688057	1260	24.82	7.70163	3.20054	5.13074	C7Y9LACXX_5_7967.sorted.filtered_peak_2729
chr1	236697325	236697943	619	17.87	6.09928	3.24188	3.59282	C7Y9LACXX_5_7967.sorted.filtered_peak_2730
chr1	236767606	236768280	675	36.38	15.60444	4.56810	12.69475	C7Y9LACXX_5_7967.sorted.filtered_peak_2731
chr1	236958156	236959505	1350	47.57	19.63317	4.42079	16.62630	C7Y9LACXX_5_7967.sorted.filtered_peak_2732
chr1	237433084	237433634	551	13.55	3.97747	2.68281	1.66777	C7Y9LACXX_5_7967.sorted.filtered_peak_2733
chr1	237469880	237470275	396	18.14	6.59841	3.43518	4.05084	C7Y9LACXX_5_7967.sorted.filtered_peak_2734
chr1	237575023	237575666	644	15.08	5.16280	3.09839	2.72942	C7Y9LACXX_5_7967.sorted.filtered_peak_2735
chr1	237732832	237733160	329	11.84	3.83731	2.74459	1.54236	C7Y9LACXX_5_7967.sorted.filtered_peak_2736
chr1	237900055	237900317	263	15.56	5.62916	3.27598	3.14269	C7Y9LACXX_5_7967.sorted.filtered_peak_2737
chr1	237970167	237970437	271	14.22	4.48847	2.85920	2.13281	C7Y9LACXX_5_7967.sorted.filtered_peak_2738
chr1	239750214	239750813	600	14.84	5.31607	3.17386	2.88015	C7Y9LACXX_5_7967.sorted.filtered_peak_2739
chr1	239882267	239882631	365	25.08	6.60957	2.90046	4.06449	C7Y9LACXX_5_7967.sorted.filtered_peak_2740
chr1	239882949	239883510	562	26.95	7.87171	3.13846	5.27263	C7Y9LACXX_5_7967.sorted.filtered_peak_2741
chr1	239974621	239974894	274	17.42	5.80352	3.16460	3.32031	C7Y9LACXX_5_7967.sorted.filtered_peak_2742
chr1	240061441	240061791	351	15.18	3.82662	2.49998	1.54855	C7Y9LACXX_5_7967.sorted.filtered_peak_2743
chr1	241682404	241683393	990	31.63	11.26382	3.63895	8.56433	C7Y9LACXX_5_7967.sorted.filtered_peak_2744
chr1	241694601	241695238	638	23.52	7.87919	3.41844	5.26591	C7Y9LACXX_5_7967.sorted.filtered_peak_2745
chr1	241715061	241715367	307	13.75	4.98461	3.15197	2.55114	C7Y9LACXX_5_7967.sorted.filtered_peak_2746
chr1	241790914	241791528	615	15.45	4.86681	2.93435	2.45351	C7Y9LACXX_5_7967.sorted.filtered_peak_2747
chr1	241803405	241803976	572	38.17	14.96892	4.22589	12.08510	C7Y9LACXX_5_7967.sorted.filtered_peak_2748
chr1	242010971	242011813	843	47.53	21.91017	5.18910	18.79458	C7Y9LACXX_5_7967.sorted.filtered_peak_2749
chr1	242161744	242162110	367	11.50	3.63260	2.67207	1.36066	C7Y9LACXX_5_7967.sorted.filtered_peak_2750
chr1	243264872	243265418	547	21.09	10.44365	4.72104	7.69794	C7Y9LACXX_5_7967.sorted.filtered_peak_2751
chr1	243417965	243419632	1668	57.38	16.42310	3.40653	13.49232	C7Y9LACXX_5_7967.sorted.filtered_peak_2752
chr1	243476979	243477291	313	11.02	3.29540	2.53429	1.11732	C7Y9LACXX_5_7967.sorted.filtered_peak_2753
chr1	243671520	243671837	318	16.64	4.59730	2.71734	2.23303	C7Y9LACXX_5_7967.sorted.filtered_peak_2754
chr1	243759073	243760153	1081	21.26	5.58119	2.76802	3.12979	C7Y9LACXX_5_7967.sorted.filtered_peak_2755
chr1	244001494	244001762	269	17.61	6.47375	3.45543	3.92202	C7Y9LACXX_5_7967.sorted.filtered_peak_2756
chr1	244012956	244014605	1650	28.59	6.88885	2.75987	4.34794	C7Y9LACXX_5_7967.sorted.filtered_peak_2757
chr1	244211000	244211948	949	62.46	22.59298	4.13984	19.46485	C7Y9LACXX_5_7967.sorted.filtered_peak_2758
chr1	244238126	244238660	535	18.24	6.17278	3.25488	3.65325	C7Y9LACXX_5_7967.sorted.filtered_peak_2759
chr1	244436384	244436901	518	14.37	4.53640	2.87537	2.16285	C7Y9LACXX_5_7967.sorted.filtered_peak_2760
chr1	244462685	244463180	496	28.15	13.38928	4.85269	10.54673	C7Y9LACXX_5_7967.sorted.filtered_peak_2761
chr1	244482722	244483348	627	28.08	7.99869	3.12712	5.37681	C7Y9LACXX_5_7967.sorted.filtered_peak_2762
chr1	244486267	244486764	498	30.86	8.32859	3.03857	5.69956	C7Y9LACXX_5_7967.sorted.filtered_peak_2763
chr1	244613987	244615782	1796	55.96	19.27444	3.53117	16.34703	C7Y9LACXX_5_7967.sorted.filtered_peak_2764
chr1	244624455	244625048	594	21.92	8.31316	3.72572	5.67592	C7Y9LACXX_5_7967.sorted.filtered_peak_2765
chr1	244815878	244816782	905	74.81	35.16026	5.39548	31.66203	C7Y9LACXX_5_7967.sorted.filtered_peak_2766
chr1	244997798	244999128	1331	55.47	18.69031	3.84107	15.69570	C7Y9LACXX_5_7967.sorted.filtered_peak_2767
chr1	245025687	245026905	1219	49.76	12.78835	3.08564	9.98846	C7Y9LACXX_5_7967.sorted.filtered_peak_2768
chr1	245027571	245028324	754	59.27	18.90982	3.71014	15.90147	C7Y9LACXX_5_7967.sorted.filtered_peak_2769
chr1	245081896	245082264	369	13.25	3.76135	2.60411	1.47809	C7Y9LACXX_5_7967.sorted.filtered_peak_2770
chr1	245133164	245134730	1567	45.00	14.68760	3.63657	11.83118	C7Y9LACXX_5_7967.sorted.filtered_peak_2771
chr1	245157246	245157495	250	12.18	3.96624	2.78749	1.66101	C7Y9LACXX_5_7967.sorted.filtered_peak_2772
chr1	245205928	245206330	403	15.85	5.37972	3.12406	2.92782	C7Y9LACXX_5_7967.sorted.filtered_peak_2773
chr1	245248812	245249061	250	14.81	5.56514	3.32369	3.08949	C7Y9LACXX_5_7967.sorted.filtered_peak_2774
chr1	246119615	246119906	292	16.18	3.90152	2.47560	1.60308	C7Y9LACXX_5_7967.sorted.filtered_peak_2775
chr1	246166404	246166787	384	13.50	4.03593	2.70810	1.73210	C7Y9LACXX_5_7967.sorted.filtered_peak_2776
chr1	246660612	246660955	344	13.87	4.44151	2.87668	2.06672	C7Y9LACXX_5_7967.sorted.filtered_peak_2777
chr1	246670084	246670962	879	29.01	9.94298	3.56184	7.25803	C7Y9LACXX_5_7967.sorted.filtered_peak_2778
chr1	246729378	246730368	991	57.41	22.28935	4.35704	19.17439	C7Y9LACXX_5_7967.sorted.filtered_peak_2779
chr1	246862351	246862902	552	22.19	8.74992	3.84674	6.09843	C7Y9LACXX_5_7967.sorted.filtered_peak_2780
chr1	246887392	246888018	627	16.08	5.97198	3.33197	3.49069	C7Y9LACXX_5_7967.sorted.filtered_peak_2781
chr1	247094877	247095754	878	55.81	25.21542	5.09530	21.99946	C7Y9LACXX_5_7967.sorted.filtered_peak_2782
chr1	247267134	247267929	796	20.29	8.99309	4.10228	6.34965	C7Y9LACXX_5_7967.sorted.filtered_peak_2783
chr1	247373470	247374454	985	29.33	10.48415	3.75536	7.75387	C7Y9LACXX_5_7967.sorted.filtered_peak_2784
chr1	247494518	247495266	749	19.99	5.53350	2.85369	3.07099	C7Y9LACXX_5_7967.sorted.filtered_peak_2785
chr1	247553445	247553936	492	26.54	10.34684	3.93978	7.64056	C7Y9LACXX_5_7967.sorted.filtered_peak_2786
chr1	247570331	247570885	555	19.58	5.41941	2.84850	2.95885	C7Y9LACXX_5_7967.sorted.filtered_peak_2787
chr1	247579175	247579659	485	15.66	5.89500	3.37767	3.39826	C7Y9LACXX_5_7967.sorted.filtered_peak_2788
chr1	248100270	248100562	293	16.85	6.41548	3.48631	3.88183	C7Y9LACXX_5_7967.sorted.filtered_peak_2789
chr1	249099306	249099757	452	12.71	3.61957	2.57132	1.37447	C7Y9LACXX_5_7967.sorted.filtered_peak_2790
chr1	249120050	249121120	1071	60.53	23.93709	4.68471	20.73439	C7Y9LACXX_5_7967.sorted.filtered_peak_2791
chr1	249131906	249133407	1502	37.96	12.61648	3.64092	9.81989	C7Y9LACXX_5_7967.sorted.filtered_peak_2792
chr1	249152839	249153667	829	50.13	16.18153	3.59982	13.28299	C7Y9LACXX_5_7967.sorted.filtered_peak_2793
chr1	249157178	249157583	406	25.94	3.82006	2.05972	1.53529	C7Y9LACXX_5_7967.sorted.filtered_peak_2794
chr1	249167663	249168762	1100	38.59	14.34930	4.06704	11.47564	C7Y9LACXX_5_7967.sorted.filtered_peak_2795
chr1	249200190	249201111	922	52.48	24.29753	5.25980	21.10189	C7Y9LACXX_5_7967.sorted.filtered_peak_2796
chr1	249218864	249219298	435	14.97	5.84198	3.41370	3.35865	C7Y9LACXX_5_7967.sorted.filtered_peak_2797
chr10	180981	182420	1440	21.10	4.70598	2.50047	2.31862	C7Y9LACXX_5_7967.sorted.filtered_peak_2798
chr10	228604	229171	568	11.24	3.47846	2.61310	1.23607	C7Y9LACXX_5_7967.sorted.filtered_peak_2799
chr10	379280	379972	693	15.97	4.88199	2.88375	2.49362	C7Y9LACXX_5_7967.sorted.filtered_peak_2800
chr10	496774	497372	599	16.68	6.68754	3.61856	4.14351	C7Y9LACXX_5_7967.sorted.filtered_peak_2801
chr10	977326	978210	885	48.93	21.48945	4.75749	18.42021	C7Y9LACXX_5_7967.sorted.filtered_peak_2802
chr10	1033885	1034861	977	29.36	12.09324	4.11851	9.33105	C7Y9LACXX_5_7967.sorted.filtered_peak_2803
chr10	1089442	1089906	465	26.73	7.28733	3.01167	4.70484	C7Y9LACXX_5_7967.sorted.filtered_peak_2804
chr10	1094500	1095659	1160	75.94	28.75294	4.32998	25.45425	C7Y9LACXX_5_7967.sorted.filtered_peak_2805
chr10	1102072	1103054	983	39.58	14.69422	3.93613	11.84539	C7Y9LACXX_5_7967.sorted.filtered_peak_2806
chr10	1109104	1109568	465	13.11	3.83208	2.64293	1.55524	C7Y9LACXX_5_7967.sorted.filtered_peak_2807
chr10	1155835	1156783	949	21.80	7.46667	3.38624	4.89432	C7Y9LACXX_5_7967.sorted.filtered_peak_2808
chr10	1282538	1282961	424	14.18	4.87147	3.04865	2.45861	C7Y9LACXX_5_7967.sorted.filtered_peak_2809
chr10	1403815	1404132	318	12.00	3.24976	2.44149	1.08156	C7Y9LACXX_5_7967.sorted.filtered_peak_2810
chr10	2620669	2620954	286	11.37	3.55337	2.64262	1.29317	C7Y9LACXX_5_7967.sorted.filtered_peak_2811
chr10	2951041	2951391	351	15.18	5.43087	3.22614	2.95762	C7Y9LACXX_5_7967.sorted.filtered_peak_2812
chr10	3110484	3110877	394	19.76	4.90235	2.64841	2.48597	C7Y9LACXX_5_7967.sorted.filtered_peak_2813
chr10	3137645	3138020	376	15.82	5.00543	2.96396	2.57914	C7Y9LACXX_5_7967.sorted.filtered_peak_2814
chr10	3214509	3215664	1156	65.80	28.76521	4.74012	25.48443	C7Y9LACXX_5_7967.sorted.filtered_peak_2815
chr10	3239714	3240293	580	21.15	6.80959	3.23157	4.25876	C7Y9LACXX_5_7967.sorted.filtered_peak_2816
chr10	3269949	3270323	375	22.25	9.55153	4.16731	6.85614	C7Y9LACXX_5_7967.sorted.filtered_peak_2817
chr10	3281856	3282493	638	14.62	4.08186	2.64920	1.76386	C7Y9LACXX_5_7967.sorted.filtered_peak_2818
chr10	3510306	3510765	460	17.26	5.26888	2.94534	2.83246	C7Y9LACXX_5_7967.sorted.filtered_peak_2819
chr10	3665235	3665484	250	16.25	4.73905	2.82323	2.32760	C7Y9LACXX_5_7967.sorted.filtered_peak_2820
chr10	3710626	3711349	724	20.83	6.85680	3.26105	4.31159	C7Y9LACXX_5_7967.sorted.filtered_peak_2821
chr10	3782298	3782908	611	18.43	5.89795	3.11758	3.40334	C7Y9LACXX_5_7967.sorted.filtered_peak_2822
chr10	3790230	3790480	251	15.53	4.97914	2.98930	2.54252	C7Y9LACXX_5_7967.sorted.filtered_peak_2823
chr10	3799515	3800966	1452	23.35	6.70504	3.00037	4.17804	C7Y9LACXX_5_7967.sorted.filtered_peak_2824
chr10	3807342	3807842	501	22.40	7.61263	3.42253	5.01371	C7Y9LACXX_5_7967.sorted.filtered_peak_2825
chr10	3827307	3827932	626	79.87	29.42369	4.31934	26.09067	C7Y9LACXX_5_7967.sorted.filtered_peak_2826
chr10	3847383	3847819	437	36.27	7.86960	2.69561	5.26163	C7Y9LACXX_5_7967.sorted.filtered_peak_2827
chr10	3852339	3852952	614	32.97	6.40373	2.48617	3.88016	C7Y9LACXX_5_7967.sorted.filtered_peak_2828
chr10	3894522	3895011	490	25.84	10.93719	4.24761	8.18993	C7Y9LACXX_5_7967.sorted.filtered_peak_2829
chr10	3915960	3916244	285	26.73	7.71193	3.13982	5.10214	C7Y9LACXX_5_7967.sorted.filtered_peak_2830
chr10	3930070	3930461	392	17.86	4.63752	2.65392	2.26505	C7Y9LACXX_5_7967.sorted.filtered_peak_2831
chr10	3934555	3935106	552	22.36	7.57458	3.44200	4.95929	C7Y9LACXX_5_7967.sorted.filtered_peak_2832
chr10	3944385	3944973	589	18.75	5.87037	3.07437	3.38033	C7Y9LACXX_5_7967.sorted.filtered_peak_2833
chr10	3977337	3977723	387	21.90	7.31898	3.34844	4.74323	C7Y9LACXX_5_7967.sorted.filtered_peak_2834
chr10	3988011	3988412	402	18.49	5.78082	3.06569	3.29874	C7Y9LACXX_5_7967.sorted.filtered_peak_2835
chr10	3991136	3991445	310	18.60	6.42667	3.31133	3.89993	C7Y9LACXX_5_7967.sorted.filtered_peak_2836
chr10	4003275	4003594	320	18.29	7.00020	3.58305	4.43927	C7Y9LACXX_5_7967.sorted.filtered_peak_2837
chr10	4014848	4015385	538	19.21	6.51469	3.30489	3.97018	C7Y9LACXX_5_7967.sorted.filtered_peak_2838
chr10	4022755	4023128	374	19.78	6.32823	3.17340	3.80439	C7Y9LACXX_5_7967.sorted.filtered_peak_2839
chr10	4077239	4077758	520	12.63	3.70123	2.61869	1.42535	C7Y9LACXX_5_7967.sorted.filtered_peak_2840
chr10	4101874	4102290	417	15.33	4.72923	2.88474	2.32940	C7Y9LACXX_5_7967.sorted.filtered_peak_2841
chr10	4122482	4122731	250	15.34	4.55993	2.81485	2.17326	C7Y9LACXX_5_7967.sorted.filtered_peak_2842
chr10	4173511	4174334	824	22.92	5.47763	2.65393	3.02753	C7Y9LACXX_5_7967.sorted.filtered_peak_2843
chr10	4868131	4868745	615	22.44	6.71108	3.09061	4.17077	C7Y9LACXX_5_7967.sorted.filtered_peak_2844
chr10	4891711	4892168	458	21.37	8.75632	3.95745	6.09364	C7Y9LACXX_5_7967.sorted.filtered_peak_2845
chr10	4910466	4910819	354	11.64	3.52898	2.60666	1.29908	C7Y9LACXX_5_7967.sorted.filtered_peak_2846
chr10	5136802	5137134	333	18.12	5.79074	3.10952	3.29324	C7Y9LACXX_5_7967.sorted.filtered_peak_2847
chr10	5325450	5325743	294	13.69	4.09329	2.71831	1.78241	C7Y9LACXX_5_7967.sorted.filtered_peak_2848
chr10	5333563	5334466	904	23.89	6.82701	3.01618	4.28576	C7Y9LACXX_5_7967.sorted.filtered_peak_2849
chr10	5335945	5336377	433	22.03	4.53437	2.40182	2.16452	C7Y9LACXX_5_7967.sorted.filtered_peak_2850
chr10	5339254	5339781	528	23.28	7.30984	3.24305	4.73125	C7Y9LACXX_5_7967.sorted.filtered_peak_2851
chr10	5359721	5360129	409	17.85	6.13714	3.26781	3.62395	C7Y9LACXX_5_7967.sorted.filtered_peak_2852
chr10	5425904	5426315	412	12.81	4.33882	2.91870	1.98422	C7Y9LACXX_5_7967.sorted.filtered_peak_2853
chr10	5454245	5454682	438	17.62	6.42249	3.41222	3.88735	C7Y9LACXX_5_7967.sorted.filtered_peak_2854
chr10	5476016	5476324	309	16.14	6.00910	3.38839	3.49602	C7Y9LACXX_5_7967.sorted.filtered_peak_2855
chr10	5489559	5489942	384	24.04	7.79077	3.34192	5.18194	C7Y9LACXX_5_7967.sorted.filtered_peak_2856
chr10	5726219	5727767	1549	41.13	13.29419	3.40260	10.52370	C7Y9LACXX_5_7967.sorted.filtered_peak_2857
chr10	5734752	5735125	374	16.82	5.66775	3.15936	3.18850	C7Y9LACXX_5_7967.sorted.filtered_peak_2858
chr10	5854993	5856102	1110	47.75	14.70419	3.46685	11.84702	C7Y9LACXX_5_7967.sorted.filtered_peak_2859
chr10	5915421	5915791	371	13.96	4.50412	2.89950	2.12058	C7Y9LACXX_5_7967.sorted.filtered_peak_2860
chr10	5931569	5932341	773	66.37	31.95177	5.47061	28.55938	C7Y9LACXX_5_7967.sorted.filtered_peak_2861
chr10	6018123	6018456	334	18.72	3.52406	2.20390	1.29724	C7Y9LACXX_5_7967.sorted.filtered_peak_2862
chr10	6018869	6019234	366	18.80	3.73266	2.27843	1.45421	C7Y9LACXX_5_7967.sorted.filtered_peak_2863
chr10	6019414	6020170	757	27.00	8.29282	3.27020	5.65905	C7Y9LACXX_5_7967.sorted.filtered_peak_2864
chr10	6056147	6056779	633	12.26	3.90415	2.74887	1.60842	C7Y9LACXX_5_7967.sorted.filtered_peak_2865
chr10	6079969	6080683	715	18.55	4.64239	2.62431	2.25169	C7Y9LACXX_5_7967.sorted.filtered_peak_2866
chr10	6092698	6093451	754	63.40	21.56936	3.99409	18.46635	C7Y9LACXX_5_7967.sorted.filtered_peak_2867
chr10	6094396	6094877	482	32.15	4.20815	2.00608	1.87775	C7Y9LACXX_5_7967.sorted.filtered_peak_2868
chr10	6103967	6104629	663	38.32	11.26199	3.31682	8.52001	C7Y9LACXX_5_7967.sorted.filtered_peak_2869
chr10	6107589	6108046	458	27.09	5.41396	2.45850	2.95209	C7Y9LACXX_5_7967.sorted.filtered_peak_2870
chr10	6125638	6125945	308	24.94	5.55041	2.59074	3.07980	C7Y9LACXX_5_7967.sorted.filtered_peak_2871
chr10	6128363	6128663	301	28.63	4.23478	2.09507	1.90357	C7Y9LACXX_5_7967.sorted.filtered_peak_2872
chr10	6130598	6131478	881	45.44	15.15930	3.57476	12.33172	C7Y9LACXX_5_7967.sorted.filtered_peak_2873
chr10	6171817	6172316	500	18.37	5.75697	3.04337	3.30019	C7Y9LACXX_5_7967.sorted.filtered_peak_2874
chr10	6183243	6183711	469	21.68	4.19265	2.31207	1.85152	C7Y9LACXX_5_7967.sorted.filtered_peak_2875
chr10	6186605	6187063	459	30.76	9.07414	3.25470	6.40278	C7Y9LACXX_5_7967.sorted.filtered_peak_2876
chr10	6193082	6193491	410	16.65	5.28782	2.99888	2.85511	C7Y9LACXX_5_7967.sorted.filtered_peak_2877
chr10	6205375	6206301	927	41.06	17.33273	4.55098	14.37070	C7Y9LACXX_5_7967.sorted.filtered_peak_2878
chr10	6215172	6215627	456	19.29	6.47612	3.27248	3.93987	C7Y9LACXX_5_7967.sorted.filtered_peak_2879
chr10	6243567	6243921	355	32.54	5.45360	2.28490	2.99164	C7Y9LACXX_5_7967.sorted.filtered_peak_2880
chr10	6244499	6245474	976	42.02	9.86486	2.90137	7.15142	C7Y9LACXX_5_7967.sorted.filtered_peak_2881
chr10	6281285	6281615	331	14.76	5.66144	3.36827	3.17893	C7Y9LACXX_5_7967.sorted.filtered_peak_2882
chr10	6309251	6309642	392	19.04	4.75149	2.63097	2.35576	C7Y9LACXX_5_7967.sorted.filtered_peak_2883
chr10	6312200	6312747	548	36.43	13.99553	4.12528	11.14542	C7Y9LACXX_5_7967.sorted.filtered_peak_2884
chr10	6317205	6317590	386	27.05	8.88615	3.44425	6.22954	C7Y9LACXX_5_7967.sorted.filtered_peak_2885
chr10	6333581	6333935	355	15.48	6.19276	3.52282	3.67786	C7Y9LACXX_5_7967.sorted.filtered_peak_2886
chr10	6342192	6342535	344	13.90	4.84309	3.06393	2.43257	C7Y9LACXX_5_7967.sorted.filtered_peak_2887
chr10	6389767	6390623	857	25.33	8.88707	3.57804	6.23491	C7Y9LACXX_5_7967.sorted.filtered_peak_2888
chr10	6443550	6443904	355	12.41	3.49171	2.53042	1.27534	C7Y9LACXX_5_7967.sorted.filtered_peak_2889
chr10	6451951	6452620	670	18.65	6.23849	3.24676	3.70924	C7Y9LACXX_5_7967.sorted.filtered_peak_2890
chr10	6458876	6459194	319	15.03	5.21655	3.13600	2.76510	C7Y9LACXX_5_7967.sorted.filtered_peak_2891
chr10	6487744	6488193	450	11.32	3.53180	2.63373	1.27688	C7Y9LACXX_5_7967.sorted.filtered_peak_2892
chr10	6515290	6516260	971	30.55	13.03117	4.33740	10.21876	C7Y9LACXX_5_7967.sorted.filtered_peak_2893
chr10	6537238	6537491	254	18.91	3.58021	2.21718	1.33721	C7Y9LACXX_5_7967.sorted.filtered_peak_2894
chr10	6540564	6541084	521	24.43	7.22955	3.13003	4.65205	C7Y9LACXX_5_7967.sorted.filtered_peak_2895
chr10	6546329	6546639	311	16.69	4.87884	2.83970	2.46814	C7Y9LACXX_5_7967.sorted.filtered_peak_2896
chr10	6549126	6549601	476	16.42	5.17291	2.98554	2.73695	C7Y9LACXX_5_7967.sorted.filtered_peak_2897
chr10	6571989	6572934	946	26.36	9.26778	3.52693	6.64983	C7Y9LACXX_5_7967.sorted.filtered_peak_2898
chr10	6584931	6586121	1191	31.10	11.90681	4.03634	9.12464	C7Y9LACXX_5_7967.sorted.filtered_peak_2899
chr10	6600187	6601056	870	29.81	10.60316	3.70516	7.88783	C7Y9LACXX_5_7967.sorted.filtered_peak_2900
chr10	6620243	6620618	376	24.79	4.48572	2.28218	2.11747	C7Y9LACXX_5_7967.sorted.filtered_peak_2901
chr10	6622267	6622639	373	27.04	5.09638	2.37856	2.65633	C7Y9LACXX_5_7967.sorted.filtered_peak_2902
chr10	6625453	6625710	258	26.24	6.03914	2.68768	3.51546	C7Y9LACXX_5_7967.sorted.filtered_peak_2903
chr10	6634083	6634334	252	20.72	6.71375	3.26616	4.14551	C7Y9LACXX_5_7967.sorted.filtered_peak_2904
chr10	6689997	6690253	257	14.82	4.63528	2.88661	2.24254	C7Y9LACXX_5_7967.sorted.filtered_peak_2905
chr10	6962037	6962457	421	17.80	5.58571	3.04006	3.11666	C7Y9LACXX_5_7967.sorted.filtered_peak_2906
chr10	6969453	6970597	1145	26.60	8.67567	3.34927	6.05556	C7Y9LACXX_5_7967.sorted.filtered_peak_2907
chr10	7000464	7001058	595	14.89	3.82723	2.52051	1.53749	C7Y9LACXX_5_7967.sorted.filtered_peak_2908
chr10	7015797	7016237	441	14.60	4.19494	2.69956	1.86009	C7Y9LACXX_5_7967.sorted.filtered_peak_2909
chr10	7072167	7072434	268	13.45	4.11387	2.75682	1.78458	C7Y9LACXX_5_7967.sorted.filtered_peak_2910
chr10	7088174	7088892	719	23.57	8.92698	3.75216	6.27104	C7Y9LACXX_5_7967.sorted.filtered_peak_2911
chr10	7235347	7235620	274	15.11	3.87695	2.52704	1.58259	C7Y9LACXX_5_7967.sorted.filtered_peak_2912
chr10	7311226	7311679	454	24.47	10.40663	4.22221	7.67479	C7Y9LACXX_5_7967.sorted.filtered_peak_2913
chr10	7360235	7360497	263	12.30	3.73219	2.66153	1.45025	C7Y9LACXX_5_7967.sorted.filtered_peak_2914
chr10	7452473	7453589	1117	22.66	4.60676	2.39303	2.23235	C7Y9LACXX_5_7967.sorted.filtered_peak_2915
chr10	7526394	7527128	735	34.63	13.76128	4.20485	10.91445	C7Y9LACXX_5_7967.sorted.filtered_peak_2916
chr10	7549946	7550503	558	15.77	4.39899	2.70920	2.03087	C7Y9LACXX_5_7967.sorted.filtered_peak_2917
chr10	7729172	7729520	349	15.95	6.51663	3.62257	3.98217	C7Y9LACXX_5_7967.sorted.filtered_peak_2918
chr10	7829642	7830682	1041	43.65	15.71854	3.95824	12.81281	C7Y9LACXX_5_7967.sorted.filtered_peak_2919
chr10	7860064	7860764	701	33.91	14.84151	4.48005	11.99349	C7Y9LACXX_5_7967.sorted.filtered_peak_2920
chr10	7861121	7861438	318	19.55	4.88383	2.65275	2.47443	C7Y9LACXX_5_7967.sorted.filtered_peak_2921
chr10	8095356	8095906	551	49.11	11.05679	2.83779	8.30795	C7Y9LACXX_5_7967.sorted.filtered_peak_2922
chr10	8096204	8096708	505	38.07	5.74333	2.21173	3.24880	C7Y9LACXX_5_7967.sorted.filtered_peak_2923
chr10	8102080	8102699	620	30.04	5.02530	2.24569	2.61425	C7Y9LACXX_5_7967.sorted.filtered_peak_2924
chr10	8103476	8103801	326	25.78	4.11165	2.14408	1.78435	C7Y9LACXX_5_7967.sorted.filtered_peak_2925
chr10	8173407	8173825	419	15.76	3.96004	2.52190	1.65240	C7Y9LACXX_5_7967.sorted.filtered_peak_2926
chr10	8175260	8175557	298	19.78	4.55600	2.52675	2.17202	C7Y9LACXX_5_7967.sorted.filtered_peak_2927
chr10	8179063	8179493	431	21.27	5.87134	2.88857	3.38931	C7Y9LACXX_5_7967.sorted.filtered_peak_2928
chr10	8224928	8225855	928	17.01	6.06598	3.31061	3.56080	C7Y9LACXX_5_7967.sorted.filtered_peak_2929
chr10	8280618	8281416	799	22.18	7.40629	3.33503	4.83008	C7Y9LACXX_5_7967.sorted.filtered_peak_2930
chr10	8287160	8287487	328	18.03	5.29340	2.89993	2.85562	C7Y9LACXX_5_7967.sorted.filtered_peak_2931
chr10	8373591	8374822	1232	52.36	21.83550	4.60522	18.75336	C7Y9LACXX_5_7967.sorted.filtered_peak_2932
chr10	8392350	8392696	347	14.38	3.40098	2.36512	1.19646	C7Y9LACXX_5_7967.sorted.filtered_peak_2933
chr10	8402137	8402765	629	23.11	7.19639	3.16852	4.65362	C7Y9LACXX_5_7967.sorted.filtered_peak_2934
chr10	8408013	8408291	279	20.29	6.51390	3.21738	3.96678	C7Y9LACXX_5_7967.sorted.filtered_peak_2935
chr10	8444524	8444837	314	25.74	5.79355	2.61621	3.31210	C7Y9LACXX_5_7967.sorted.filtered_peak_2936
chr10	8446627	8447100	474	35.80	11.51371	3.56948	8.73945	C7Y9LACXX_5_7967.sorted.filtered_peak_2937
chr10	8457943	8458864	922	28.78	10.60520	3.83941	7.86841	C7Y9LACXX_5_7967.sorted.filtered_peak_2938
chr10	8466799	8467126	328	13.31	4.27263	2.84204	1.91854	C7Y9LACXX_5_7967.sorted.filtered_peak_2939
chr10	8480512	8480930	419	16.61	5.06907	2.92630	2.64012	C7Y9LACXX_5_7967.sorted.filtered_peak_2940
chr10	8563224	8563616	393	11.47	3.53861	2.62470	1.31212	C7Y9LACXX_5_7967.sorted.filtered_peak_2941
chr10	9251008	9251323	316	12.69	3.73790	2.63231	1.45653	C7Y9LACXX_5_7967.sorted.filtered_peak_2942
chr10	9271662	9271951	290	15.11	4.41909	2.76389	2.05815	C7Y9LACXX_5_7967.sorted.filtered_peak_2943
chr10	11147308	11147592	285	12.64	3.53201	2.53565	1.29854	C7Y9LACXX_5_7967.sorted.filtered_peak_2944
chr10	11187215	11187810	596	31.59	9.89638	3.40655	7.19623	C7Y9LACXX_5_7967.sorted.filtered_peak_2945
chr10	11204954	11205661	708	53.53	14.29346	3.22556	11.42587	C7Y9LACXX_5_7967.sorted.filtered_peak_2946
chr10	11207903	11208163	261	34.62	3.67490	1.84616	1.40860	C7Y9LACXX_5_7967.sorted.filtered_peak_2947
chr10	11220279	11221269	991	48.67	11.31867	2.85566	8.58022	C7Y9LACXX_5_7967.sorted.filtered_peak_2948
chr10	11268590	11269053	464	15.95	3.87219	2.47254	1.57649	C7Y9LACXX_5_7967.sorted.filtered_peak_2949
chr10	11279532	11279789	258	19.34	5.21362	2.79665	2.76061	C7Y9LACXX_5_7967.sorted.filtered_peak_2950
chr10	11445077	11445496	420	21.92	9.00779	3.97167	6.34818	C7Y9LACXX_5_7967.sorted.filtered_peak_2951
chr10	11514252	11514502	251	15.24	5.67373	3.34270	3.17739	C7Y9LACXX_5_7967.sorted.filtered_peak_2952
chr10	11653267	11653624	358	15.97	4.10552	2.57187	1.77415	C7Y9LACXX_5_7967.sorted.filtered_peak_2953
chr10	11726776	11727456	681	15.42	4.64314	2.83893	2.25651	C7Y9LACXX_5_7967.sorted.filtered_peak_2954
chr10	11752776	11753066	291	17.74	7.14926	3.72628	4.56219	C7Y9LACXX_5_7967.sorted.filtered_peak_2955
chr10	11784108	11784453	346	14.01	5.01969	3.13563	2.59973	C7Y9LACXX_5_7967.sorted.filtered_peak_2956
chr10	11824910	11825202	293	11.51	3.63636	2.67433	1.36177	C7Y9LACXX_5_7967.sorted.filtered_peak_2957
chr10	11905689	11906148	460	21.99	7.43572	3.37537	4.85685	C7Y9LACXX_5_7967.sorted.filtered_peak_2958
chr10	12028647	12028901	255	12.16	4.00415	2.81008	1.67851	C7Y9LACXX_5_7967.sorted.filtered_peak_2959
chr10	12084470	12085595	1126	64.20	27.05104	4.74063	23.80441	C7Y9LACXX_5_7967.sorted.filtered_peak_2960
chr10	12110556	12111567	1012	41.10	20.56227	5.14238	17.53884	C7Y9LACXX_5_7967.sorted.filtered_peak_2961
chr10	12154780	12155189	410	15.29	6.08866	3.48130	3.59038	C7Y9LACXX_5_7967.sorted.filtered_peak_2962
chr10	12164666	12165309	644	19.18	7.21841	3.59521	4.63037	C7Y9LACXX_5_7967.sorted.filtered_peak_2963
chr10	12171217	12172561	1345	38.59	16.69351	4.34897	13.81221	C7Y9LACXX_5_7967.sorted.filtered_peak_2964
chr10	12223260	12223790	531	25.18	10.41888	4.17938	7.67408	C7Y9LACXX_5_7967.sorted.filtered_peak_2965
chr10	12237543	12238397	855	39.86	15.39752	4.21705	12.50161	C7Y9LACXX_5_7967.sorted.filtered_peak_2966
chr10	12306252	12306777	526	19.00	6.79054	3.42761	4.23452	C7Y9LACXX_5_7967.sorted.filtered_peak_2967
chr10	12390894	12391869	976	44.68	13.88821	3.53419	11.04531	C7Y9LACXX_5_7967.sorted.filtered_peak_2968
chr10	12392378	12393048	671	26.88	4.43156	2.19908	2.06562	C7Y9LACXX_5_7967.sorted.filtered_peak_2969
chr10	12408026	12408346	321	16.88	7.17301	3.81997	4.59578	C7Y9LACXX_5_7967.sorted.filtered_peak_2970
chr10	12461452	12461881	430	11.83	3.77002	2.71417	1.49931	C7Y9LACXX_5_7967.sorted.filtered_peak_2971
chr10	12490645	12491322	678	43.91	19.86449	4.97079	16.82554	C7Y9LACXX_5_7967.sorted.filtered_peak_2972
chr10	12556117	12556652	536	13.01	4.49422	2.96433	2.13950	C7Y9LACXX_5_7967.sorted.filtered_peak_2973
chr10	12630281	12630741	461	19.27	5.68980	2.97617	3.20415	C7Y9LACXX_5_7967.sorted.filtered_peak_2974
chr10	12636470	12637007	538	26.38	10.48222	4.07282	7.73638	C7Y9LACXX_5_7967.sorted.filtered_peak_2975
chr10	12670904	12671166	263	12.27	4.08203	2.83509	1.75140	C7Y9LACXX_5_7967.sorted.filtered_peak_2976
chr10	12698501	12698862	362	15.74	6.30746	3.57690	3.76860	C7Y9LACXX_5_7967.sorted.filtered_peak_2977
chr10	12732562	12732832	271	12.32	4.11050	2.84658	1.77277	C7Y9LACXX_5_7967.sorted.filtered_peak_2978
chr10	12752915	12753342	428	17.75	4.69014	2.69146	2.30151	C7Y9LACXX_5_7967.sorted.filtered_peak_2979
chr10	12783442	12783754	313	11.40	3.56992	2.64894	1.30685	C7Y9LACXX_5_7967.sorted.filtered_peak_2980
chr10	13096344	13096593	250	12.30	3.40350	2.49656	1.20161	C7Y9LACXX_5_7967.sorted.filtered_peak_2981
chr10	13141354	13142294	941	31.92	9.98230	3.41049	7.27952	C7Y9LACXX_5_7967.sorted.filtered_peak_2982
chr10	13149799	13150418	620	16.41	5.35547	3.05543	2.90869	C7Y9LACXX_5_7967.sorted.filtered_peak_2983
chr10	13158333	13158748	416	19.78	7.63487	3.66200	5.04339	C7Y9LACXX_5_7967.sorted.filtered_peak_2984
chr10	13203183	13204103	921	32.54	13.72811	4.16898	10.94372	C7Y9LACXX_5_7967.sorted.filtered_peak_2985
chr10	13341823	13342305	483	37.25	11.27463	3.42937	8.50451	C7Y9LACXX_5_7967.sorted.filtered_peak_2986
chr10	13343899	13344642	744	51.91	22.16528	4.80262	19.05393	C7Y9LACXX_5_7967.sorted.filtered_peak_2987
chr10	13382346	13382900	555	17.44	4.50879	2.64394	2.12959	C7Y9LACXX_5_7967.sorted.filtered_peak_2988
chr10	13389588	13390695	1108	34.77	8.51038	2.88838	5.87314	C7Y9LACXX_5_7967.sorted.filtered_peak_2989
chr10	13413853	13414627	775	12.85	4.45157	2.95977	2.08621	C7Y9LACXX_5_7967.sorted.filtered_peak_2990
chr10	13613016	13613271	256	13.45	4.78701	3.08893	2.36661	C7Y9LACXX_5_7967.sorted.filtered_peak_2991
chr10	13628680	13629108	429	27.66	13.34716	4.93041	10.49393	C7Y9LACXX_5_7967.sorted.filtered_peak_2992
chr10	13820130	13820625	496	13.21	4.26207	2.84942	1.90616	C7Y9LACXX_5_7967.sorted.filtered_peak_2993
chr10	13828936	13829394	459	31.30	12.88399	4.30812	10.05613	C7Y9LACXX_5_7967.sorted.filtered_peak_2994
chr10	14029567	14029929	363	14.09	4.09648	2.69740	1.76289	C7Y9LACXX_5_7967.sorted.filtered_peak_2995
chr10	14051196	14051982	787	34.67	12.41591	3.86516	9.61864	C7Y9LACXX_5_7967.sorted.filtered_peak_2996
chr10	14226827	14227913	1087	29.29	9.72066	3.41484	7.07296	C7Y9LACXX_5_7967.sorted.filtered_peak_2997
chr10	14541088	14541461	374	14.05	4.13162	2.71454	1.79831	C7Y9LACXX_5_7967.sorted.filtered_peak_2998
chr10	14570533	14570790	258	14.79	4.86626	3.00203	2.44361	C7Y9LACXX_5_7967.sorted.filtered_peak_2999
chr10	14585134	14585579	446	20.42	6.27002	3.08336	3.75944	C7Y9LACXX_5_7967.sorted.filtered_peak_3000
chr10	14613787	14614427	641	23.22	6.06828	2.84151	3.55983	C7Y9LACXX_5_7967.sorted.filtered_peak_3001
chr10	14625242	14625534	293	18.05	3.88384	2.36625	1.59394	C7Y9LACXX_5_7967.sorted.filtered_peak_3002
chr10	14630039	14630800	762	23.81	5.62493	2.64866	3.16581	C7Y9LACXX_5_7967.sorted.filtered_peak_3003
chr10	14645989	14646767	779	26.84	6.01258	2.61114	3.53061	C7Y9LACXX_5_7967.sorted.filtered_peak_3004
chr10	14690038	14690768	731	25.65	9.33687	3.66154	6.67948	C7Y9LACXX_5_7967.sorted.filtered_peak_3005
chr10	14701459	14702243	785	29.58	10.75185	3.80180	8.01295	C7Y9LACXX_5_7967.sorted.filtered_peak_3006
chr10	14879557	14880630	1074	55.28	23.90973	4.70950	20.76730	C7Y9LACXX_5_7967.sorted.filtered_peak_3007
chr10	14920233	14921223	991	42.11	14.55749	3.75161	11.70625	C7Y9LACXX_5_7967.sorted.filtered_peak_3008
chr10	14995713	14996531	819	40.12	14.42934	3.94807	11.56841	C7Y9LACXX_5_7967.sorted.filtered_peak_3009
chr10	15001156	15002294	1139	49.58	20.64983	4.72593	17.55719	C7Y9LACXX_5_7967.sorted.filtered_peak_3010
chr10	15085746	15086082	337	12.27	3.98659	2.78701	1.68699	C7Y9LACXX_5_7967.sorted.filtered_peak_3011
chr10	15130499	15131028	530	24.86	9.90797	4.03831	7.18199	C7Y9LACXX_5_7967.sorted.filtered_peak_3012
chr10	15138855	15139884	1030	58.64	24.32149	4.46543	21.18478	C7Y9LACXX_5_7967.sorted.filtered_peak_3013
chr10	15165663	15166152	490	18.08	6.45341	3.38292	3.91482	C7Y9LACXX_5_7967.sorted.filtered_peak_3014
chr10	15209758	15210102	345	29.14	4.12873	2.06098	1.79207	C7Y9LACXX_5_7967.sorted.filtered_peak_3015
chr10	15210303	15212230	1928	42.57	10.84099	3.00579	8.11394	C7Y9LACXX_5_7967.sorted.filtered_peak_3016
chr10	15250904	15251268	365	28.04	10.91473	4.00102	8.17390	C7Y9LACXX_5_7967.sorted.filtered_peak_3017
chr10	15251801	15252221	421	18.51	4.75730	2.67217	2.35060	C7Y9LACXX_5_7967.sorted.filtered_peak_3018
chr10	15411660	15411925	266	15.96	4.29549	2.65072	1.94957	C7Y9LACXX_5_7967.sorted.filtered_peak_3019
chr10	15837061	15837634	574	16.47	3.71204	2.38206	1.43150	C7Y9LACXX_5_7967.sorted.filtered_peak_3020
chr10	15874005	15874275	271	17.53	5.65460	3.09692	3.17386	C7Y9LACXX_5_7967.sorted.filtered_peak_3021
chr10	15901817	15902737	921	26.74	8.16685	3.20086	5.56833	C7Y9LACXX_5_7967.sorted.filtered_peak_3022
chr10	16237418	16237993	576	11.91	3.63774	2.64257	1.38322	C7Y9LACXX_5_7967.sorted.filtered_peak_3023
chr10	16478561	16479350	790	44.77	19.64947	4.77758	16.62068	C7Y9LACXX_5_7967.sorted.filtered_peak_3024
chr10	16829488	16829977	490	16.11	5.56900	3.17709	3.10874	C7Y9LACXX_5_7967.sorted.filtered_peak_3025
chr10	16859141	16860013	873	80.43	37.61990	5.42488	34.03617	C7Y9LACXX_5_7967.sorted.filtered_peak_3026
chr10	17044942	17045487	546	19.38	5.34436	2.81264	2.91157	C7Y9LACXX_5_7967.sorted.filtered_peak_3027
chr10	17065445	17065807	363	33.07	11.44996	3.77190	8.66701	C7Y9LACXX_5_7967.sorted.filtered_peak_3028
chr10	17068883	17069212	330	24.50	5.07655	2.47481	2.63549	C7Y9LACXX_5_7967.sorted.filtered_peak_3029
chr10	17071575	17071858	284	22.08	5.39926	2.69018	2.93584	C7Y9LACXX_5_7967.sorted.filtered_peak_3030
chr10	17242916	17243848	933	26.33	8.23277	3.28303	5.61539	C7Y9LACXX_5_7967.sorted.filtered_peak_3031
chr10	17248234	17248598	365	26.09	8.16071	3.29816	5.53975	C7Y9LACXX_5_7967.sorted.filtered_peak_3032
chr10	17258188	17258774	587	23.68	9.48156	3.93628	6.80654	C7Y9LACXX_5_7967.sorted.filtered_peak_3033
chr10	17269929	17270668	740	43.53	6.92206	2.30052	4.36119	C7Y9LACXX_5_7967.sorted.filtered_peak_3034
chr10	17270963	17271604	642	36.81	4.34951	1.95067	1.99223	C7Y9LACXX_5_7967.sorted.filtered_peak_3035
chr10	17271934	17272878	945	53.04	10.82270	2.73729	8.05434	C7Y9LACXX_5_7967.sorted.filtered_peak_3036
chr10	17299857	17300234	378	15.01	5.53282	3.28143	3.06218	C7Y9LACXX_5_7967.sorted.filtered_peak_3037
chr10	17470550	17471157	608	33.88	11.39663	3.71936	8.60808	C7Y9LACXX_5_7967.sorted.filtered_peak_3038
chr10	17485883	17486584	702	14.51	4.93409	3.05066	2.51198	C7Y9LACXX_5_7967.sorted.filtered_peak_3039
chr10	17495350	17495926	577	19.18	5.32459	2.82994	2.88275	C7Y9LACXX_5_7967.sorted.filtered_peak_3040
chr10	17496296	17496758	463	18.80	5.05296	2.75184	2.63714	C7Y9LACXX_5_7967.sorted.filtered_peak_3041
chr10	17548560	17548897	338	19.16	3.49556	2.17891	1.25427	C7Y9LACXX_5_7967.sorted.filtered_peak_3042
chr10	17551229	17551478	250	23.75	5.28007	2.56024	2.83738	C7Y9LACXX_5_7967.sorted.filtered_peak_3043
chr10	17552285	17552618	334	23.83	5.40412	2.59200	2.95569	C7Y9LACXX_5_7967.sorted.filtered_peak_3044
chr10	17553258	17553575	318	20.05	3.84442	2.26521	1.54738	C7Y9LACXX_5_7967.sorted.filtered_peak_3045
chr10	17659184	17659759	576	17.91	5.73312	3.09629	3.24761	C7Y9LACXX_5_7967.sorted.filtered_peak_3046
chr10	17685573	17686551	979	36.08	12.28360	3.66701	9.51678	C7Y9LACXX_5_7967.sorted.filtered_peak_3047
chr10	17690516	17690966	451	29.01	7.46862	2.90274	4.89264	C7Y9LACXX_5_7967.sorted.filtered_peak_3048
chr10	18790522	18790857	336	11.05	3.30440	2.53667	1.12418	C7Y9LACXX_5_7967.sorted.filtered_peak_3049
chr10	18940171	18941099	929	42.46	15.42605	3.86224	12.56302	C7Y9LACXX_5_7967.sorted.filtered_peak_3050
chr10	18947860	18948885	1026	48.98	20.15470	4.65818	17.07731	C7Y9LACXX_5_7967.sorted.filtered_peak_3051
chr10	21551218	21551499	282	11.27	3.50061	2.62204	1.25057	C7Y9LACXX_5_7967.sorted.filtered_peak_3052
chr10	21784514	21784966	453	24.47	8.29158	3.47171	5.66131	C7Y9LACXX_5_7967.sorted.filtered_peak_3053
chr10	21807070	21807330	261	18.73	5.20922	2.83291	2.76009	C7Y9LACXX_5_7967.sorted.filtered_peak_3054
chr10	21814543	21815134	592	21.94	5.42244	2.69587	2.96899	C7Y9LACXX_5_7967.sorted.filtered_peak_3055
chr10	21822455	21823961	1507	38.88	12.95609	3.50898	10.20135	C7Y9LACXX_5_7967.sorted.filtered_peak_3056
chr10	21991518	21992117	600	19.62	7.69853	3.75870	5.07910	C7Y9LACXX_5_7967.sorted.filtered_peak_3057
chr10	22013562	22013991	430	21.74	8.75644	3.92360	6.09759	C7Y9LACXX_5_7967.sorted.filtered_peak_3058
chr10	22021137	22021454	318	14.33	4.50916	2.86366	2.14220	C7Y9LACXX_5_7967.sorted.filtered_peak_3059
chr10	22029970	22030290	321	15.96	4.34409	2.67102	1.99043	C7Y9LACXX_5_7967.sorted.filtered_peak_3060
chr10	22291622	22292945	1324	34.39	12.38779	3.69993	9.63180	C7Y9LACXX_5_7967.sorted.filtered_peak_3061
chr10	22311525	22311970	446	15.73	5.05016	2.99444	2.61782	C7Y9LACXX_5_7967.sorted.filtered_peak_3062
chr10	22518002	22518720	719	27.04	7.75982	3.14973	5.13566	C7Y9LACXX_5_7967.sorted.filtered_peak_3063
chr10	22519069	22519754	686	22.72	5.38491	2.63557	2.94428	C7Y9LACXX_5_7967.sorted.filtered_peak_3064
chr10	22535659	22536235	577	18.27	5.02280	2.77425	2.60591	C7Y9LACXX_5_7967.sorted.filtered_peak_3065
chr10	22540670	22542068	1399	22.55	6.53071	3.00504	4.01060	C7Y9LACXX_5_7967.sorted.filtered_peak_3066
chr10	22604972	22606030	1059	40.54	11.66890	3.25018	8.92852	C7Y9LACXX_5_7967.sorted.filtered_peak_3067
chr10	22610375	22610624	250	27.58	3.99321	2.06235	1.68171	C7Y9LACXX_5_7967.sorted.filtered_peak_3068
chr10	22614196	22615038	843	25.33	4.88822	2.37863	2.47665	C7Y9LACXX_5_7967.sorted.filtered_peak_3069
chr10	22622122	22622451	330	19.42	4.63331	2.56994	2.24355	C7Y9LACXX_5_7967.sorted.filtered_peak_3070
chr10	22629058	22630346	1289	38.27	9.75842	2.90486	7.11490	C7Y9LACXX_5_7967.sorted.filtered_peak_3071
chr10	22725615	22726386	772	30.80	8.99910	3.27497	6.30846	C7Y9LACXX_5_7967.sorted.filtered_peak_3072
chr10	22780775	22781210	436	14.65	4.20913	2.70446	1.87069	C7Y9LACXX_5_7967.sorted.filtered_peak_3073
chr10	22794846	22795436	591	16.96	6.71777	3.62648	4.15741	C7Y9LACXX_5_7967.sorted.filtered_peak_3074
chr10	22886220	22886541	322	15.76	5.14105	3.02364	2.70826	C7Y9LACXX_5_7967.sorted.filtered_peak_3075
chr10	22895343	22895654	312	16.70	4.12161	2.52621	1.80922	C7Y9LACXX_5_7967.sorted.filtered_peak_3076
chr10	22900648	22901065	418	23.47	7.88384	3.39029	5.29360	C7Y9LACXX_5_7967.sorted.filtered_peak_3077
chr10	22919439	22920082	644	28.47	6.98330	2.79592	4.43611	C7Y9LACXX_5_7967.sorted.filtered_peak_3078
chr10	22935137	22935922	786	30.61	9.75085	3.44004	7.05727	C7Y9LACXX_5_7967.sorted.filtered_peak_3079
chr10	22955428	22955893	466	21.22	7.05793	3.32055	4.48838	C7Y9LACXX_5_7967.sorted.filtered_peak_3080
chr10	22971125	22971742	618	28.83	9.50120	3.52967	6.80330	C7Y9LACXX_5_7967.sorted.filtered_peak_3081
chr10	23003166	23003767	602	24.74	6.39898	2.84985	3.87480	C7Y9LACXX_5_7967.sorted.filtered_peak_3082
chr10	23201927	23202247	321	12.17	4.01634	2.81363	1.68980	C7Y9LACXX_5_7967.sorted.filtered_peak_3083
chr10	23277715	23278080	366	15.87	4.74697	2.84946	2.34764	C7Y9LACXX_5_7967.sorted.filtered_peak_3084
chr10	23384254	23384878	625	23.35	6.64613	3.00662	4.11238	C7Y9LACXX_5_7967.sorted.filtered_peak_3085
chr10	23447358	23447724	367	11.35	3.36778	2.54516	1.17341	C7Y9LACXX_5_7967.sorted.filtered_peak_3086
chr10	23651903	23652234	332	17.31	5.22684	2.94282	2.77713	C7Y9LACXX_5_7967.sorted.filtered_peak_3087
chr10	23652445	23652786	342	18.84	5.70058	3.01437	3.21609	C7Y9LACXX_5_7967.sorted.filtered_peak_3088
chr10	23657539	23658371	833	15.72	5.13742	3.01241	2.71946	C7Y9LACXX_5_7967.sorted.filtered_peak_3089
chr10	23727616	23728361	746	52.88	19.49552	4.09484	16.47634	C7Y9LACXX_5_7967.sorted.filtered_peak_3090
chr10	23737589	23737946	358	14.79	4.71096	2.92330	2.31245	C7Y9LACXX_5_7967.sorted.filtered_peak_3091
chr10	24485412	24485729	318	14.65	4.61058	2.88463	2.23008	C7Y9LACXX_5_7967.sorted.filtered_peak_3092
chr10	24911832	24912145	314	15.38	5.07438	3.02812	2.64926	C7Y9LACXX_5_7967.sorted.filtered_peak_3093
chr10	24931745	24932124	380	16.97	5.62298	3.11463	3.15715	C7Y9LACXX_5_7967.sorted.filtered_peak_3094
chr10	24995511	24995783	273	18.17	5.95758	3.17418	3.45033	C7Y9LACXX_5_7967.sorted.filtered_peak_3095
chr10	25011876	25012125	250	23.20	3.93205	2.17667	1.62286	C7Y9LACXX_5_7967.sorted.filtered_peak_3096
chr10	25012793	25013993	1201	33.71	9.94024	3.15908	7.28375	C7Y9LACXX_5_7967.sorted.filtered_peak_3097
chr10	25176501	25176887	387	17.98	6.33700	3.32061	3.81994	C7Y9LACXX_5_7967.sorted.filtered_peak_3098
chr10	25209945	25210553	609	13.07	4.47936	2.95087	2.12896	C7Y9LACXX_5_7967.sorted.filtered_peak_3099
chr10	25241305	25241568	264	15.58	4.77770	2.88917	2.36882	C7Y9LACXX_5_7967.sorted.filtered_peak_3100
chr10	25304954	25306327	1374	48.11	18.65129	4.27321	15.64362	C7Y9LACXX_5_7967.sorted.filtered_peak_3101
chr10	25369913	25370252	340	16.57	5.23026	3.00500	2.78104	C7Y9LACXX_5_7967.sorted.filtered_peak_3102
chr10	26384300	26384551	252	12.37	4.14074	2.85764	1.79969	C7Y9LACXX_5_7967.sorted.filtered_peak_3103
chr10	26623969	26624523	555	15.38	5.13232	3.05928	2.69708	C7Y9LACXX_5_7967.sorted.filtered_peak_3104
chr10	26719706	26720109	404	12.29	3.95368	2.76111	1.66867	C7Y9LACXX_5_7967.sorted.filtered_peak_3105
chr10	26726678	26728641	1964	23.92	4.55074	2.32973	2.17950	C7Y9LACXX_5_7967.sorted.filtered_peak_3106
chr10	26737357	26738157	801	26.84	9.24259	3.53779	6.58137	C7Y9LACXX_5_7967.sorted.filtered_peak_3107
chr10	26757589	26758081	493	19.47	5.83109	3.02603	3.32565	C7Y9LACXX_5_7967.sorted.filtered_peak_3108
chr10	26763197	26764016	820	19.62	5.15188	2.72900	2.72666	C7Y9LACXX_5_7967.sorted.filtered_peak_3109
chr10	26768757	26769088	332	20.03	4.46713	2.47861	2.09857	C7Y9LACXX_5_7967.sorted.filtered_peak_3110
chr10	26771030	26771463	434	23.89	6.06350	2.80441	3.54965	C7Y9LACXX_5_7967.sorted.filtered_peak_3111
chr10	26775921	26776846	926	23.06	7.19569	3.18435	4.64135	C7Y9LACXX_5_7967.sorted.filtered_peak_3112
chr10	26986000	26987005	1006	24.44	10.29236	4.16813	7.57556	C7Y9LACXX_5_7967.sorted.filtered_peak_3113
chr10	27010452	27011006	555	19.35	6.40675	3.21466	3.89062	C7Y9LACXX_5_7967.sorted.filtered_peak_3114
chr10	27028331	27028583	253	21.68	5.33436	2.69514	2.87288	C7Y9LACXX_5_7967.sorted.filtered_peak_3115
chr10	27094591	27094905	315	13.33	4.72849	3.04187	2.35618	C7Y9LACXX_5_7967.sorted.filtered_peak_3116
chr10	27118806	27119132	327	11.69	3.73572	2.71097	1.44709	C7Y9LACXX_5_7967.sorted.filtered_peak_3117
chr10	27149130	27150370	1241	79.51	31.62560	4.44655	28.23000	C7Y9LACXX_5_7967.sorted.filtered_peak_3118
chr10	27388881	27389939	1059	48.58	20.86908	4.66671	17.81586	C7Y9LACXX_5_7967.sorted.filtered_peak_3119
chr10	27443030	27444821	1792	38.16	10.66250	3.15947	7.95646	C7Y9LACXX_5_7967.sorted.filtered_peak_3120
chr10	27514608	27515018	411	17.94	7.18304	3.67184	4.61823	C7Y9LACXX_5_7967.sorted.filtered_peak_3121
chr10	27529513	27530118	606	33.29	5.97218	2.37561	3.47698	C7Y9LACXX_5_7967.sorted.filtered_peak_3122
chr10	27530653	27531375	723	48.52	13.77285	3.39331	10.90204	C7Y9LACXX_5_7967.sorted.filtered_peak_3123
chr10	27531825	27532206	382	31.30	5.09213	2.23522	2.66090	C7Y9LACXX_5_7967.sorted.filtered_peak_3124
chr10	27541336	27541902	567	18.24	6.92279	3.53199	4.37362	C7Y9LACXX_5_7967.sorted.filtered_peak_3125
chr10	27633756	27634118	363	13.43	4.79545	3.08345	2.38632	C7Y9LACXX_5_7967.sorted.filtered_peak_3126
chr10	27753668	27754275	608	12.38	4.15411	2.86042	1.81496	C7Y9LACXX_5_7967.sorted.filtered_peak_3127
chr10	27792738	27793460	723	60.11	31.72475	6.07116	28.32466	C7Y9LACXX_5_7967.sorted.filtered_peak_3128
chr10	27857423	27857848	426	13.58	3.82238	2.60704	1.52757	C7Y9LACXX_5_7967.sorted.filtered_peak_3129
chr10	28031070	28031537	468	26.67	10.65895	4.07869	7.91497	C7Y9LACXX_5_7967.sorted.filtered_peak_3130
chr10	28467074	28467460	387	12.58	3.80070	2.67239	1.50745	C7Y9LACXX_5_7967.sorted.filtered_peak_3131
chr10	28591484	28592542	1059	37.85	13.61123	3.89145	10.78076	C7Y9LACXX_5_7967.sorted.filtered_peak_3132
chr10	28622461	28622721	261	17.70	4.01020	2.43004	1.70302	C7Y9LACXX_5_7967.sorted.filtered_peak_3133
chr10	28623169	28623598	430	32.99	13.22424	4.28193	10.37745	C7Y9LACXX_5_7967.sorted.filtered_peak_3134
chr10	28623776	28624228	453	27.02	9.14910	3.55226	6.47120	C7Y9LACXX_5_7967.sorted.filtered_peak_3135
chr10	28656854	28657493	640	21.20	9.57299	4.30725	6.87625	C7Y9LACXX_5_7967.sorted.filtered_peak_3136
chr10	28670783	28671060	278	17.06	6.18488	3.38269	3.65781	C7Y9LACXX_5_7967.sorted.filtered_peak_3137
chr10	28721024	28721273	250	11.35	3.51537	2.62311	1.27970	C7Y9LACXX_5_7967.sorted.filtered_peak_3138
chr10	28821204	28823158	1955	53.31	15.40697	3.18825	12.58682	C7Y9LACXX_5_7967.sorted.filtered_peak_3139
chr10	28952712	28953078	367	12.55	3.80734	2.67835	1.51280	C7Y9LACXX_5_7967.sorted.filtered_peak_3140
chr10	28965817	28966562	746	26.57	8.12216	3.25240	5.50241	C7Y9LACXX_5_7967.sorted.filtered_peak_3141
chr10	29698141	29698634	494	18.49	6.56645	3.38087	4.02682	C7Y9LACXX_5_7967.sorted.filtered_peak_3142
chr10	29879622	29879883	262	13.95	5.15303	3.19578	2.72006	C7Y9LACXX_5_7967.sorted.filtered_peak_3143
chr10	29946776	29947039	264	20.08	5.51612	2.83363	3.06026	C7Y9LACXX_5_7967.sorted.filtered_peak_3144
chr10	29947800	29948418	619	35.79	16.54957	4.96464	13.59097	C7Y9LACXX_5_7967.sorted.filtered_peak_3145
chr10	29970573	29971297	725	28.37	12.50107	4.49048	9.69622	C7Y9LACXX_5_7967.sorted.filtered_peak_3146
chr10	29991188	29991437	250	11.32	3.53312	2.63284	1.28112	C7Y9LACXX_5_7967.sorted.filtered_peak_3147
chr10	30024128	30025049	922	19.94	5.64793	2.88136	3.19131	C7Y9LACXX_5_7967.sorted.filtered_peak_3148
chr10	30100879	30101456	578	16.61	5.54341	3.13393	3.06616	C7Y9LACXX_5_7967.sorted.filtered_peak_3149
chr10	30287350	30287658	309	14.80	3.63482	2.44145	1.38771	C7Y9LACXX_5_7967.sorted.filtered_peak_3150
chr10	30302734	30303064	331	14.53	4.28348	2.74876	1.92784	C7Y9LACXX_5_7967.sorted.filtered_peak_3151
chr10	30315930	30317077	1148	36.19	11.46391	3.45688	8.72237	C7Y9LACXX_5_7967.sorted.filtered_peak_3152
chr10	30573976	30574406	431	14.63	4.88160	3.01144	2.47124	C7Y9LACXX_5_7967.sorted.filtered_peak_3153
chr10	30637649	30638535	887	28.94	9.84435	3.57402	7.15439	C7Y9LACXX_5_7967.sorted.filtered_peak_3154
chr10	30681564	30681827	264	16.94	6.58434	3.57857	4.02412	C7Y9LACXX_5_7967.sorted.filtered_peak_3155
chr10	30707664	30708021	358	19.49	6.56769	3.29970	4.01925	C7Y9LACXX_5_7967.sorted.filtered_peak_3156
chr10	30716631	30716938	308	16.39	4.96824	2.90388	2.54401	C7Y9LACXX_5_7967.sorted.filtered_peak_3157
chr10	30722425	30723208	784	40.63	10.73728	3.08363	8.01700	C7Y9LACXX_5_7967.sorted.filtered_peak_3158
chr10	30725770	30726450	681	30.67	5.55712	2.36031	3.09918	C7Y9LACXX_5_7967.sorted.filtered_peak_3159
chr10	30745281	30745554	274	14.97	4.59352	2.85467	2.20381	C7Y9LACXX_5_7967.sorted.filtered_peak_3160
chr10	30790947	30791607	661	25.57	8.95230	3.55860	6.30813	C7Y9LACXX_5_7967.sorted.filtered_peak_3161
chr10	30818220	30818903	684	29.28	11.26812	3.99002	8.51482	C7Y9LACXX_5_7967.sorted.filtered_peak_3162
chr10	30823724	30823973	250	13.86	3.77207	2.56441	1.48903	C7Y9LACXX_5_7967.sorted.filtered_peak_3163
chr10	30959769	30960200	432	13.32	4.75122	3.06114	2.35596	C7Y9LACXX_5_7967.sorted.filtered_peak_3164
chr10	30971323	30971624	302	16.16	5.44843	3.09414	3.01231	C7Y9LACXX_5_7967.sorted.filtered_peak_3165
chr10	30990315	30991111	797	28.45	10.79210	3.88575	8.06457	C7Y9LACXX_5_7967.sorted.filtered_peak_3166
chr10	31072833	31073401	569	29.60	9.22817	3.33238	6.56875	C7Y9LACXX_5_7967.sorted.filtered_peak_3167
chr10	31081098	31081395	298	13.30	4.09902	2.75521	1.77437	C7Y9LACXX_5_7967.sorted.filtered_peak_3168
chr10	31274277	31275485	1209	17.38	4.90382	2.78402	2.50473	C7Y9LACXX_5_7967.sorted.filtered_peak_3169
chr10	31287635	31288029	395	17.79	4.39598	2.57588	2.02883	C7Y9LACXX_5_7967.sorted.filtered_peak_3170
chr10	31320367	31321611	1245	68.48	26.47686	4.56509	23.20541	C7Y9LACXX_5_7967.sorted.filtered_peak_3171
chr10	31389925	31390554	630	18.16	6.00768	3.18649	3.50407	C7Y9LACXX_5_7967.sorted.filtered_peak_3172
chr10	31528937	31529347	411	11.00	3.34881	2.56446	1.12407	C7Y9LACXX_5_7967.sorted.filtered_peak_3173
chr10	31607233	31608839	1607	40.82	8.62287	2.69914	5.96463	C7Y9LACXX_5_7967.sorted.filtered_peak_3174
chr10	31892318	31892736	419	24.07	7.85036	3.35433	5.24301	C7Y9LACXX_5_7967.sorted.filtered_peak_3175
chr10	31957044	31957392	349	11.33	3.49708	2.61553	1.26626	C7Y9LACXX_5_7967.sorted.filtered_peak_3176
chr10	31996441	31996800	360	15.89	4.57044	2.76921	2.18777	C7Y9LACXX_5_7967.sorted.filtered_peak_3177
chr10	32034678	32035012	335	13.69	4.20280	2.77937	1.86182	C7Y9LACXX_5_7967.sorted.filtered_peak_3178
chr10	32048807	32049571	765	49.90	23.58846	5.23748	20.43878	C7Y9LACXX_5_7967.sorted.filtered_peak_3179
chr10	32097569	32097954	386	19.79	7.62788	3.67766	5.02537	C7Y9LACXX_5_7967.sorted.filtered_peak_3180
chr10	32216949	32217247	299	19.44	3.47840	2.16142	1.25713	C7Y9LACXX_5_7967.sorted.filtered_peak_3181
chr10	32217639	32218015	377	24.73	5.93652	2.71845	3.43351	C7Y9LACXX_5_7967.sorted.filtered_peak_3182
chr10	32219085	32219450	366	20.35	4.29589	2.40450	1.94640	C7Y9LACXX_5_7967.sorted.filtered_peak_3183
chr10	32344566	32345658	1093	41.69	13.09377	3.56603	10.27115	C7Y9LACXX_5_7967.sorted.filtered_peak_3184
chr10	32428158	32428640	483	12.64	4.29778	2.91474	1.93527	C7Y9LACXX_5_7967.sorted.filtered_peak_3185
chr10	32439430	32440163	734	32.08	12.45221	4.04345	9.66718	C7Y9LACXX_5_7967.sorted.filtered_peak_3186
chr10	32479781	32480197	417	13.54	4.86225	3.09830	2.45583	C7Y9LACXX_5_7967.sorted.filtered_peak_3187
chr10	32545674	32546228	555	12.24	4.07169	2.82871	1.74599	C7Y9LACXX_5_7967.sorted.filtered_peak_3188
chr10	32621191	32621502	312	24.02	7.02287	3.10573	4.44915	C7Y9LACXX_5_7967.sorted.filtered_peak_3189
chr10	32634879	32636539	1661	45.57	11.64019	3.09403	8.85902	C7Y9LACXX_5_7967.sorted.filtered_peak_3190
chr10	32646105	32646569	465	24.99	10.05267	4.03180	7.34107	C7Y9LACXX_5_7967.sorted.filtered_peak_3191
chr10	32666535	32666884	350	25.27	6.22907	2.77219	3.71479	C7Y9LACXX_5_7967.sorted.filtered_peak_3192
chr10	32667523	32668293	771	34.95	12.61867	3.71787	9.88027	C7Y9LACXX_5_7967.sorted.filtered_peak_3193
chr10	32734619	32735443	825	36.88	14.63051	4.32267	11.73429	C7Y9LACXX_5_7967.sorted.filtered_peak_3194
chr10	32748280	32748529	250	13.51	4.17191	2.77777	1.83648	C7Y9LACXX_5_7967.sorted.filtered_peak_3195
chr10	33269474	33269751	278	15.63	4.47396	2.75169	2.09818	C7Y9LACXX_5_7967.sorted.filtered_peak_3196
chr10	33298982	33299547	566	17.05	5.70484	3.16091	3.21995	C7Y9LACXX_5_7967.sorted.filtered_peak_3197
chr10	33339386	33339749	364	12.29	4.09000	2.83757	1.75980	C7Y9LACXX_5_7967.sorted.filtered_peak_3198
chr10	33398567	33399333	767	19.70	4.56913	2.52620	2.19737	C7Y9LACXX_5_7967.sorted.filtered_peak_3199
chr10	33428013	33428419	407	18.75	5.91131	3.08530	3.42061	C7Y9LACXX_5_7967.sorted.filtered_peak_3200
chr10	33482158	33482583	426	16.97	5.50349	3.06265	3.05629	C7Y9LACXX_5_7967.sorted.filtered_peak_3201
chr10	33537554	33537947	394	14.72	4.04141	2.61917	1.73588	C7Y9LACXX_5_7967.sorted.filtered_peak_3202
chr10	34569719	34570046	328	14.50	3.55522	2.42675	1.31405	C7Y9LACXX_5_7967.sorted.filtered_peak_3203
chr10	35283630	35283953	324	18.85	7.63973	3.79449	5.03676	C7Y9LACXX_5_7967.sorted.filtered_peak_3204
chr10	35310491	35310773	283	23.54	10.47837	4.39625	7.73723	C7Y9LACXX_5_7967.sorted.filtered_peak_3205
chr10	35379080	35379833	754	33.39	13.28925	4.26472	10.44210	C7Y9LACXX_5_7967.sorted.filtered_peak_3206
chr10	35415412	35416527	1116	74.56	29.34113	4.46741	26.04087	C7Y9LACXX_5_7967.sorted.filtered_peak_3207
chr10	35421088	35421373	286	33.17	8.25936	2.91277	5.63172	C7Y9LACXX_5_7967.sorted.filtered_peak_3208
chr10	35438245	35438906	662	15.75	4.91797	2.93711	2.49519	C7Y9LACXX_5_7967.sorted.filtered_peak_3209
chr10	35483928	35485363	1436	45.55	17.09747	4.06335	14.16109	C7Y9LACXX_5_7967.sorted.filtered_peak_3210
chr10	35505434	35505783	350	15.74	3.66233	2.39889	1.40898	C7Y9LACXX_5_7967.sorted.filtered_peak_3211
chr10	35507372	35507689	318	18.04	5.23536	2.88627	2.79326	C7Y9LACXX_5_7967.sorted.filtered_peak_3212
chr10	35625150	35625707	558	36.72	14.27179	4.15054	11.41550	C7Y9LACXX_5_7967.sorted.filtered_peak_3213
chr10	35630217	35630668	452	17.73	4.30807	2.54793	1.95399	C7Y9LACXX_5_7967.sorted.filtered_peak_3214
chr10	35644910	35645431	522	14.98	3.68823	2.45292	1.43219	C7Y9LACXX_5_7967.sorted.filtered_peak_3215
chr10	35829662	35830022	361	12.27	3.70071	2.64781	1.42441	C7Y9LACXX_5_7967.sorted.filtered_peak_3216
chr10	38146079	38147215	1137	43.87	17.16691	4.28194	14.20530	C7Y9LACXX_5_7967.sorted.filtered_peak_3217
chr10	38265027	38266009	983	65.38	30.54951	5.29192	27.19851	C7Y9LACXX_5_7967.sorted.filtered_peak_3218
chr10	38299203	38300255	1053	64.69	31.13278	5.64004	27.74234	C7Y9LACXX_5_7967.sorted.filtered_peak_3219
chr10	38382912	38383440	529	36.72	19.46118	5.68743	16.43562	C7Y9LACXX_5_7967.sorted.filtered_peak_3220
chr10	38691331	38692233	903	29.48	19.65644	6.51319	16.66228	C7Y9LACXX_5_7967.sorted.filtered_peak_3221
chr10	38816547	38816837	291	22.52	4.77750	2.46828	2.36727	C7Y9LACXX_5_7967.sorted.filtered_peak_3222
chr10	38817088	38818767	1680	27.24	7.69559	3.10418	5.08244	C7Y9LACXX_5_7967.sorted.filtered_peak_3223
chr10	39079504	39079766	263	19.19	8.80772	4.31553	6.12152	C7Y9LACXX_5_7967.sorted.filtered_peak_3224
chr10	42355135	42355455	321	15.72	5.95211	3.39236	3.45573	C7Y9LACXX_5_7967.sorted.filtered_peak_3225
chr10	42355977	42356274	298	20.94	9.26767	4.25511	6.57239	C7Y9LACXX_5_7967.sorted.filtered_peak_3226
chr10	42358112	42358361	250	17.91	5.74126	3.10752	3.24774	C7Y9LACXX_5_7967.sorted.filtered_peak_3227
chr10	42379765	42380014	250	22.87	6.50771	3.03233	3.95093	C7Y9LACXX_5_7967.sorted.filtered_peak_3228
chr10	42383583	42383833	251	29.29	9.45881	3.51994	6.74472	C7Y9LACXX_5_7967.sorted.filtered_peak_3229
chr10	42384957	42385255	299	44.73	22.29224	5.69601	19.14278	C7Y9LACXX_5_7967.sorted.filtered_peak_3230
chr10	42390878	42391139	262	27.89	12.49315	4.67037	9.65254	C7Y9LACXX_5_7967.sorted.filtered_peak_3231
chr10	42396755	42397031	277	38.13	15.43813	4.49858	12.50649	C7Y9LACXX_5_7967.sorted.filtered_peak_3232
chr10	42400081	42400330	250	26.51	7.28620	3.03539	4.69215	C7Y9LACXX_5_7967.sorted.filtered_peak_3233
chr10	42529315	42529720	406	26.95	12.10103	4.58154	9.28485	C7Y9LACXX_5_7967.sorted.filtered_peak_3234
chr10	42531113	42531584	472	14.62	4.00634	2.61447	1.69892	C7Y9LACXX_5_7967.sorted.filtered_peak_3235
chr10	42531804	42532088	285	25.10	11.03460	4.40337	8.28265	C7Y9LACXX_5_7967.sorted.filtered_peak_3236
chr10	43047477	43048625	1149	40.17	18.83105	4.75449	15.87522	C7Y9LACXX_5_7967.sorted.filtered_peak_3237
chr10	43125729	43126093	365	12.93	4.49312	2.97609	2.11731	C7Y9LACXX_5_7967.sorted.filtered_peak_3238
chr10	43133408	43134458	1051	47.73	19.10198	4.50164	16.06546	C7Y9LACXX_5_7967.sorted.filtered_peak_3239
chr10	43277771	43278816	1046	27.33	10.62677	3.94202	7.91034	C7Y9LACXX_5_7967.sorted.filtered_peak_3240
chr10	43600805	43601552	748	19.16	4.29199	2.45855	1.94587	C7Y9LACXX_5_7967.sorted.filtered_peak_3241
chr10	43616332	43616927	596	21.72	6.47108	3.07013	3.93691	C7Y9LACXX_5_7967.sorted.filtered_peak_3242
chr10	43624783	43625129	347	16.86	4.58328	2.70135	2.21158	C7Y9LACXX_5_7967.sorted.filtered_peak_3243
chr10	43633461	43634676	1216	35.97	10.82429	3.30581	8.10390	C7Y9LACXX_5_7967.sorted.filtered_peak_3244
chr10	43726742	43727156	415	18.25	4.31666	2.51619	1.97062	C7Y9LACXX_5_7967.sorted.filtered_peak_3245
chr10	43782724	43783185	462	21.37	7.90489	3.62470	5.29051	C7Y9LACXX_5_7967.sorted.filtered_peak_3246
chr10	43788677	43789167	491	15.24	3.88049	2.52179	1.58832	C7Y9LACXX_5_7967.sorted.filtered_peak_3247
chr10	43789906	43790155	250	14.58	3.47805	2.38676	1.25656	C7Y9LACXX_5_7967.sorted.filtered_peak_3248
chr10	43795088	43795353	266	12.52	3.68087	2.61772	1.40870	C7Y9LACXX_5_7967.sorted.filtered_peak_3249
chr10	43818204	43818599	396	14.53	4.02034	2.61874	1.72947	C7Y9LACXX_5_7967.sorted.filtered_peak_3250
chr10	43827425	43827932	508	21.73	8.98574	3.96038	6.33721	C7Y9LACXX_5_7967.sorted.filtered_peak_3251
chr10	43843923	43844265	343	22.27	9.44522	4.12652	6.75180	C7Y9LACXX_5_7967.sorted.filtered_peak_3252
chr10	43857169	43858236	1068	44.15	20.78251	4.90033	17.74124	C7Y9LACXX_5_7967.sorted.filtered_peak_3253
chr10	43891683	43892954	1272	36.59	8.23840	2.76360	5.60540	C7Y9LACXX_5_7967.sorted.filtered_peak_3254
chr10	43902660	43903489	830	36.06	4.47772	1.98784	2.11350	C7Y9LACXX_5_7967.sorted.filtered_peak_3255
chr10	43903997	43905042	1046	65.32	20.52384	3.63520	17.48771	C7Y9LACXX_5_7967.sorted.filtered_peak_3256
chr10	43915680	43916740	1061	28.34	9.76290	3.66216	7.05085	C7Y9LACXX_5_7967.sorted.filtered_peak_3257
chr10	43931781	43932694	914	39.45	20.13582	5.51929	17.07271	C7Y9LACXX_5_7967.sorted.filtered_peak_3258
chr10	43950755	43951848	1094	50.48	20.48840	4.36438	17.45687	C7Y9LACXX_5_7967.sorted.filtered_peak_3259
chr10	44101883	44102176	294	13.91	4.81830	3.05146	2.41166	C7Y9LACXX_5_7967.sorted.filtered_peak_3260
chr10	44143974	44144618	645	21.71	8.18926	3.68365	5.56408	C7Y9LACXX_5_7967.sorted.filtered_peak_3261
chr10	44185110	44185881	772	23.27	7.83198	3.41956	5.22675	C7Y9LACXX_5_7967.sorted.filtered_peak_3262
chr10	44311761	44312159	399	24.97	9.90358	3.96539	7.20176	C7Y9LACXX_5_7967.sorted.filtered_peak_3263
chr10	45353228	45353490	263	16.22	4.34539	2.65647	1.98571	C7Y9LACXX_5_7967.sorted.filtered_peak_3264
chr10	45360059	45360636	578	20.92	7.47130	3.53401	4.86150	C7Y9LACXX_5_7967.sorted.filtered_peak_3265
chr10	45374191	45374463	273	19.76	6.69477	3.34256	4.12854	C7Y9LACXX_5_7967.sorted.filtered_peak_3266
chr10	45386463	45386835	373	12.74	3.58935	2.55420	1.34998	C7Y9LACXX_5_7967.sorted.filtered_peak_3267
chr10	45428295	45428562	268	17.89	4.98842	2.80692	2.55692	C7Y9LACXX_5_7967.sorted.filtered_peak_3268
chr10	45454655	45455687	1033	27.22	9.23326	3.53957	6.56312	C7Y9LACXX_5_7967.sorted.filtered_peak_3269
chr10	45463970	45464377	408	19.18	5.50869	2.90279	3.04726	C7Y9LACXX_5_7967.sorted.filtered_peak_3270
chr10	45496094	45496970	877	16.50	4.71368	2.77869	2.32721	C7Y9LACXX_5_7967.sorted.filtered_peak_3271
chr10	45503972	45504535	564	14.77	5.67641	3.36911	3.19551	C7Y9LACXX_5_7967.sorted.filtered_peak_3272
chr10	45869328	45869652	325	15.48	3.95596	2.53655	1.65820	C7Y9LACXX_5_7967.sorted.filtered_peak_3273
chr10	45914555	45915127	573	19.32	4.59170	2.55375	2.21280	C7Y9LACXX_5_7967.sorted.filtered_peak_3274
chr10	45950097	45950469	373	14.74	4.03893	2.62413	1.71961	C7Y9LACXX_5_7967.sorted.filtered_peak_3275
chr10	46052952	46053307	356	11.64	3.70695	2.69974	1.42417	C7Y9LACXX_5_7967.sorted.filtered_peak_3276
chr10	46076442	46076957	516	14.87	4.14544	2.65877	1.81989	C7Y9LACXX_5_7967.sorted.filtered_peak_3277
chr10	46089784	46090744	961	23.97	10.03049	3.94509	7.38732	C7Y9LACXX_5_7967.sorted.filtered_peak_3278
chr10	46167612	46168632	1021	36.03	18.50940	5.29159	15.52815	C7Y9LACXX_5_7967.sorted.filtered_peak_3279
chr10	46983649	46983960	312	24.12	3.97753	2.15444	1.67835	C7Y9LACXX_5_7967.sorted.filtered_peak_3280
chr10	47599873	47600157	285	12.77	3.94984	2.72848	1.64024	C7Y9LACXX_5_7967.sorted.filtered_peak_3281
chr10	47655564	47656394	831	24.20	8.70544	3.58429	6.07546	C7Y9LACXX_5_7967.sorted.filtered_peak_3282
chr10	48354702	48355160	459	22.07	8.01690	3.56995	5.41422	C7Y9LACXX_5_7967.sorted.filtered_peak_3283
chr10	48377753	48378063	311	15.64	5.20573	3.06088	2.77222	C7Y9LACXX_5_7967.sorted.filtered_peak_3284
chr10	48532406	48532700	295	12.60	3.68113	2.61167	1.40786	C7Y9LACXX_5_7967.sorted.filtered_peak_3285
chr10	49514221	49515397	1177	41.34	14.00250	3.62794	11.18908	C7Y9LACXX_5_7967.sorted.filtered_peak_3286
chr10	49571637	49571916	280	16.46	6.02895	3.34757	3.53066	C7Y9LACXX_5_7967.sorted.filtered_peak_3287
chr10	49607759	49608289	531	11.85	3.82686	2.74250	1.53017	C7Y9LACXX_5_7967.sorted.filtered_peak_3288
chr10	49864216	49864847	632	23.20	6.86841	3.09680	4.31524	C7Y9LACXX_5_7967.sorted.filtered_peak_3289
chr10	50132989	50133238	250	14.06	4.18249	2.74271	1.83592	C7Y9LACXX_5_7967.sorted.filtered_peak_3290
chr10	50288038	50288440	403	24.03	5.89111	2.73045	3.40024	C7Y9LACXX_5_7967.sorted.filtered_peak_3291
chr10	50396392	50396641	250	25.64	6.72743	2.92386	4.15939	C7Y9LACXX_5_7967.sorted.filtered_peak_3292
chr10	50517960	50518402	443	20.45	6.52677	3.19767	3.98491	C7Y9LACXX_5_7967.sorted.filtered_peak_3293
chr10	50605995	50606401	407	13.94	4.78140	3.03038	2.37706	C7Y9LACXX_5_7967.sorted.filtered_peak_3294
chr10	50746625	50747689	1065	47.15	19.68793	4.51638	16.66120	C7Y9LACXX_5_7967.sorted.filtered_peak_3295
chr10	50814776	50815281	506	16.53	5.45912	3.09924	2.99516	C7Y9LACXX_5_7967.sorted.filtered_peak_3296
chr10	51488529	51489337	809	15.57	6.40639	3.54096	3.91474	C7Y9LACXX_5_7967.sorted.filtered_peak_3297
chr10	51503327	51503614	288	11.30	3.51688	2.62868	1.26301	C7Y9LACXX_5_7967.sorted.filtered_peak_3298
chr10	51539645	51539945	301	12.23	3.91275	2.75272	1.62275	C7Y9LACXX_5_7967.sorted.filtered_peak_3299
chr10	51564935	51565458	524	35.89	13.14327	3.99848	10.30222	C7Y9LACXX_5_7967.sorted.filtered_peak_3300
chr10	51572218	51572526	309	23.08	7.26841	3.26226	4.67810	C7Y9LACXX_5_7967.sorted.filtered_peak_3301
chr10	52177635	52178303	669	19.31	4.96994	2.69316	2.55433	C7Y9LACXX_5_7967.sorted.filtered_peak_3302
chr10	52268054	52268425	372	19.55	5.29052	2.79444	2.84884	C7Y9LACXX_5_7967.sorted.filtered_peak_3303
chr10	52272690	52273065	376	19.65	5.23716	2.77295	2.79602	C7Y9LACXX_5_7967.sorted.filtered_peak_3304
chr10	52383624	52385203	1580	46.81	12.58325	3.09560	9.81407	C7Y9LACXX_5_7967.sorted.filtered_peak_3305
chr10	52396232	52397015	784	20.86	6.86376	3.27364	4.30906	C7Y9LACXX_5_7967.sorted.filtered_peak_3306
chr10	52499799	52500282	484	14.82	5.72669	3.38086	3.24573	C7Y9LACXX_5_7967.sorted.filtered_peak_3307
chr10	53459010	53459929	920	49.62	21.19812	4.79383	18.10048	C7Y9LACXX_5_7967.sorted.filtered_peak_3308
chr10	58120790	58121636	847	45.74	17.60928	4.24625	14.63431	C7Y9LACXX_5_7967.sorted.filtered_peak_3309
chr10	60027549	60029302	1754	52.45	14.63783	3.21618	11.79523	C7Y9LACXX_5_7967.sorted.filtered_peak_3310
chr10	60042235	60042777	543	17.00	5.46397	3.04431	3.01812	C7Y9LACXX_5_7967.sorted.filtered_peak_3311
chr10	60059059	60059732	674	12.26	4.03483	2.80658	1.73426	C7Y9LACXX_5_7967.sorted.filtered_peak_3312
chr10	60094581	60095025	445	18.60	6.28860	3.26245	3.76203	C7Y9LACXX_5_7967.sorted.filtered_peak_3313
chr10	60144614	60145470	857	43.89	16.25806	3.97921	13.35744	C7Y9LACXX_5_7967.sorted.filtered_peak_3314
chr10	60397276	60397638	363	11.04	3.37367	2.57395	1.14462	C7Y9LACXX_5_7967.sorted.filtered_peak_3315
chr10	61049891	61050206	316	11.81	3.65264	2.65667	1.40145	C7Y9LACXX_5_7967.sorted.filtered_peak_3316
chr10	61638914	61639543	630	25.21	7.23697	3.04021	4.67895	C7Y9LACXX_5_7967.sorted.filtered_peak_3317
chr10	61640751	61641160	410	24.68	5.86610	2.70094	3.37093	C7Y9LACXX_5_7967.sorted.filtered_peak_3318
chr10	61665954	61667009	1056	47.63	13.88261	3.44517	11.01278	C7Y9LACXX_5_7967.sorted.filtered_peak_3319
chr10	61751349	61751676	328	13.73	4.99170	3.14504	2.57201	C7Y9LACXX_5_7967.sorted.filtered_peak_3320
chr10	61996818	61997141	324	18.85	6.00538	3.13655	3.49212	C7Y9LACXX_5_7967.sorted.filtered_peak_3321
chr10	61997944	61998287	344	16.67	4.67660	2.76233	2.28244	C7Y9LACXX_5_7967.sorted.filtered_peak_3322
chr10	62332275	62332577	303	16.54	3.97426	2.48348	1.66502	C7Y9LACXX_5_7967.sorted.filtered_peak_3323
chr10	62332893	62333241	349	15.45	3.38082	2.29857	1.17791	C7Y9LACXX_5_7967.sorted.filtered_peak_3324
chr10	62406996	62407279	284	17.00	5.93602	3.27707	3.42444	C7Y9LACXX_5_7967.sorted.filtered_peak_3325
chr10	62468443	62469094	652	16.32	5.44855	3.10270	2.99377	C7Y9LACXX_5_7967.sorted.filtered_peak_3326
chr10	62474090	62474384	295	15.24	5.96447	3.47143	3.44998	C7Y9LACXX_5_7967.sorted.filtered_peak_3327
chr10	62487810	62488187	378	24.59	6.16874	2.79285	3.65432	C7Y9LACXX_5_7967.sorted.filtered_peak_3328
chr10	62537825	62538385	561	48.55	20.08829	4.62104	17.02825	C7Y9LACXX_5_7967.sorted.filtered_peak_3329
chr10	62702586	62702855	270	14.74	3.84058	2.53673	1.54122	C7Y9LACXX_5_7967.sorted.filtered_peak_3330
chr10	63525359	63525819	461	22.54	7.54011	3.37569	4.95343	C7Y9LACXX_5_7967.sorted.filtered_peak_3331
chr10	63659875	63660315	441	31.67	4.31239	2.04315	1.95962	C7Y9LACXX_5_7967.sorted.filtered_peak_3332
chr10	63663108	63663647	540	28.80	3.96214	2.02474	1.65782	C7Y9LACXX_5_7967.sorted.filtered_peak_3333
chr10	63693707	63694032	326	17.16	4.70293	2.73227	2.31485	C7Y9LACXX_5_7967.sorted.filtered_peak_3334
chr10	63702904	63703671	768	23.16	6.72431	3.05226	4.17236	C7Y9LACXX_5_7967.sorted.filtered_peak_3335
chr10	63721111	63721383	273	14.59	4.12014	2.66628	1.80155	C7Y9LACXX_5_7967.sorted.filtered_peak_3336
chr10	63747755	63748134	380	29.43	8.99841	3.34236	6.31983	C7Y9LACXX_5_7967.sorted.filtered_peak_3337
chr10	63752416	63753084	669	30.89	9.69043	3.38112	7.00256	C7Y9LACXX_5_7967.sorted.filtered_peak_3338
chr10	63798409	63798916	508	24.88	7.92502	3.28585	5.33344	C7Y9LACXX_5_7967.sorted.filtered_peak_3339
chr10	63810765	63811144	380	35.92	7.52023	2.63712	4.92802	C7Y9LACXX_5_7967.sorted.filtered_peak_3340
chr10	63842346	63842964	619	26.90	9.95210	3.68678	7.29369	C7Y9LACXX_5_7967.sorted.filtered_peak_3341
chr10	63942979	63943940	962	28.62	10.41133	3.62524	7.74727	C7Y9LACXX_5_7967.sorted.filtered_peak_3342
chr10	64037601	64037857	257	12.77	4.37163	2.94281	1.99763	C7Y9LACXX_5_7967.sorted.filtered_peak_3343
chr10	64143779	64144231	453	36.61	15.83407	4.61316	12.91859	C7Y9LACXX_5_7967.sorted.filtered_peak_3344
chr10	64288092	64288618	527	15.70	6.37782	3.56836	3.86252	C7Y9LACXX_5_7967.sorted.filtered_peak_3345
chr10	64370484	64370755	272	16.25	5.82102	3.29927	3.32074	C7Y9LACXX_5_7967.sorted.filtered_peak_3346
chr10	64391914	64392453	540	25.62	9.11502	3.66052	6.44065	C7Y9LACXX_5_7967.sorted.filtered_peak_3347
chr10	64397035	64397949	915	33.55	10.07952	3.38834	7.34498	C7Y9LACXX_5_7967.sorted.filtered_peak_3348
chr10	64440967	64441611	645	23.92	10.23794	4.25999	7.50511	C7Y9LACXX_5_7967.sorted.filtered_peak_3349
chr10	64492630	64493494	865	30.26	10.66077	3.69556	7.93962	C7Y9LACXX_5_7967.sorted.filtered_peak_3350
chr10	64539159	64539525	367	13.37	4.73833	3.05734	2.34481	C7Y9LACXX_5_7967.sorted.filtered_peak_3351
chr10	64563904	64565124	1221	25.43	7.86153	3.19485	5.28911	C7Y9LACXX_5_7967.sorted.filtered_peak_3352
chr10	64576020	64576966	947	73.88	28.60979	4.54508	25.30038	C7Y9LACXX_5_7967.sorted.filtered_peak_3353
chr10	64613748	64613997	250	15.98	4.30863	2.65825	1.95247	C7Y9LACXX_5_7967.sorted.filtered_peak_3354
chr10	64615963	64616377	415	14.81	3.73077	2.48064	1.46307	C7Y9LACXX_5_7967.sorted.filtered_peak_3355
chr10	64843735	64844264	530	11.88	3.74623	2.69888	1.48120	C7Y9LACXX_5_7967.sorted.filtered_peak_3356
chr10	64892555	64893647	1093	40.65	16.67676	4.28733	13.75771	C7Y9LACXX_5_7967.sorted.filtered_peak_3357
chr10	64917928	64918244	317	17.52	6.81228	3.59513	4.25271	C7Y9LACXX_5_7967.sorted.filtered_peak_3358
chr10	64926518	64926842	325	15.32	4.67949	2.86313	2.28342	C7Y9LACXX_5_7967.sorted.filtered_peak_3359
chr10	64964601	64965100	500	18.62	4.70416	2.63910	2.31210	C7Y9LACXX_5_7967.sorted.filtered_peak_3360
chr10	64976836	64977122	287	18.89	5.67812	3.00990	3.18751	C7Y9LACXX_5_7967.sorted.filtered_peak_3361
chr10	64985474	64986047	574	18.68	5.71861	3.02320	3.24002	C7Y9LACXX_5_7967.sorted.filtered_peak_3362
chr10	64996200	64996587	388	16.30	5.78514	3.24967	3.31408	C7Y9LACXX_5_7967.sorted.filtered_peak_3363
chr10	65028578	65029272	695	45.65	15.93850	3.97738	12.99481	C7Y9LACXX_5_7967.sorted.filtered_peak_3364
chr10	65148200	65148689	490	19.30	7.59518	3.69465	5.01080	C7Y9LACXX_5_7967.sorted.filtered_peak_3365
chr10	65181355	65181877	523	11.53	3.64961	2.67767	1.37687	C7Y9LACXX_5_7967.sorted.filtered_peak_3366
chr10	65224872	65225825	954	17.41	5.12322	2.87614	2.70084	C7Y9LACXX_5_7967.sorted.filtered_peak_3367
chr10	65280547	65281555	1009	24.26	5.92289	2.72122	3.43536	C7Y9LACXX_5_7967.sorted.filtered_peak_3368
chr10	65281763	65282184	422	19.01	3.64762	2.23818	1.38886	C7Y9LACXX_5_7967.sorted.filtered_peak_3369
chr10	65288029	65288399	371	13.74	4.78706	3.04166	2.39466	C7Y9LACXX_5_7967.sorted.filtered_peak_3370
chr10	65314267	65314708	442	14.49	4.81149	2.99287	2.40208	C7Y9LACXX_5_7967.sorted.filtered_peak_3371
chr10	65323455	65323754	300	15.93	5.55706	3.20194	3.08745	C7Y9LACXX_5_7967.sorted.filtered_peak_3372
chr10	65366920	65367169	250	11.19	3.45770	2.60606	1.21408	C7Y9LACXX_5_7967.sorted.filtered_peak_3373
chr10	65389186	65390714	1529	28.21	6.40340	2.66739	3.88268	C7Y9LACXX_5_7967.sorted.filtered_peak_3374
chr10	65479851	65480540	690	15.23	3.78309	2.47952	1.50640	C7Y9LACXX_5_7967.sorted.filtered_peak_3375
chr10	65626300	65626553	254	17.88	6.34712	3.36038	3.81316	C7Y9LACXX_5_7967.sorted.filtered_peak_3376
chr10	65800942	65801384	443	19.17	6.78980	3.38702	4.25814	C7Y9LACXX_5_7967.sorted.filtered_peak_3377
chr10	69372399	69373326	928	35.37	15.44072	4.56112	12.55384	C7Y9LACXX_5_7967.sorted.filtered_peak_3378
chr10	69523260	69524782	1523	52.99	18.72993	3.99231	15.71728	C7Y9LACXX_5_7967.sorted.filtered_peak_3379
chr10	69539466	69539918	453	16.95	5.26883	2.98356	2.82223	C7Y9LACXX_5_7967.sorted.filtered_peak_3380
chr10	69609094	69609977	884	20.25	7.52934	3.55873	4.94784	C7Y9LACXX_5_7967.sorted.filtered_peak_3381
chr10	69643920	69645414	1495	39.68	13.25795	3.61785	10.45959	C7Y9LACXX_5_7967.sorted.filtered_peak_3382
chr10	69834322	69835427	1106	47.25	16.18488	3.90166	13.25151	C7Y9LACXX_5_7967.sorted.filtered_peak_3383
chr10	70062007	70062282	276	13.75	4.79290	3.05149	2.39299	C7Y9LACXX_5_7967.sorted.filtered_peak_3384
chr10	70091240	70092493	1254	52.01	16.11107	3.44426	13.23721	C7Y9LACXX_5_7967.sorted.filtered_peak_3385
chr10	70166230	70167446	1217	20.08	6.96023	3.38641	4.39909	C7Y9LACXX_5_7967.sorted.filtered_peak_3386
chr10	70231132	70231890	759	26.17	10.74372	4.05733	8.03526	C7Y9LACXX_5_7967.sorted.filtered_peak_3387
chr10	70286705	70287586	882	35.16	16.51120	4.84543	13.60235	C7Y9LACXX_5_7967.sorted.filtered_peak_3388
chr10	70480580	70481449	870	51.82	25.85309	5.54076	22.63064	C7Y9LACXX_5_7967.sorted.filtered_peak_3389
chr10	70586888	70587348	461	14.00	4.69974	2.97618	2.31055	C7Y9LACXX_5_7967.sorted.filtered_peak_3390
chr10	70660493	70661385	893	50.87	23.55831	5.06481	20.40977	C7Y9LACXX_5_7967.sorted.filtered_peak_3391
chr10	70715530	70716424	895	34.18	12.81419	3.92103	10.02040	C7Y9LACXX_5_7967.sorted.filtered_peak_3392
chr10	70748287	70749077	791	28.97	10.08111	3.71584	7.34564	C7Y9LACXX_5_7967.sorted.filtered_peak_3393
chr10	70787389	70787783	395	19.95	8.78595	4.14101	6.12505	C7Y9LACXX_5_7967.sorted.filtered_peak_3394
chr10	70804964	70805729	766	33.97	13.46639	4.04881	10.67687	C7Y9LACXX_5_7967.sorted.filtered_peak_3395
chr10	70847425	70848198	774	37.96	10.12320	3.04677	7.44403	C7Y9LACXX_5_7967.sorted.filtered_peak_3396
chr10	70849780	70850151	372	34.80	7.50249	2.68155	4.90009	C7Y9LACXX_5_7967.sorted.filtered_peak_3397
chr10	70883340	70884554	1215	56.81	24.90317	4.80389	21.71753	C7Y9LACXX_5_7967.sorted.filtered_peak_3398
chr10	70939299	70940365	1067	36.53	14.27773	4.19633	11.40511	C7Y9LACXX_5_7967.sorted.filtered_peak_3399
chr10	70982056	70982822	767	28.67	12.02403	4.34685	9.21825	C7Y9LACXX_5_7967.sorted.filtered_peak_3400
chr10	70988725	70989503	779	21.04	6.21024	3.03239	3.69374	C7Y9LACXX_5_7967.sorted.filtered_peak_3401
chr10	70997373	70997626	254	17.48	6.19856	3.34888	3.66572	C7Y9LACXX_5_7967.sorted.filtered_peak_3402
chr10	71025399	71025774	376	12.44	3.42034	2.49301	1.21492	C7Y9LACXX_5_7967.sorted.filtered_peak_3403
chr10	71077707	71079232	1526	33.36	9.11623	3.03669	6.47844	C7Y9LACXX_5_7967.sorted.filtered_peak_3404
chr10	71104757	71105143	387	15.36	4.13701	2.62105	1.80160	C7Y9LACXX_5_7967.sorted.filtered_peak_3405
chr10	71119314	71119640	327	15.32	4.35371	2.71869	1.99840	C7Y9LACXX_5_7967.sorted.filtered_peak_3406
chr10	71152297	71152640	344	20.35	6.83762	3.33806	4.27037	C7Y9LACXX_5_7967.sorted.filtered_peak_3407
chr10	71168325	71169013	689	40.55	15.92480	4.36681	12.98046	C7Y9LACXX_5_7967.sorted.filtered_peak_3408
chr10	71211025	71211297	273	17.01	5.16020	2.92252	2.73192	C7Y9LACXX_5_7967.sorted.filtered_peak_3409
chr10	71267426	71267933	508	19.96	7.58953	3.68581	4.96991	C7Y9LACXX_5_7967.sorted.filtered_peak_3410
chr10	71275512	71275982	471	14.13	4.58960	2.91678	2.21077	C7Y9LACXX_5_7967.sorted.filtered_peak_3411
chr10	71823303	71823742	440	13.52	3.64468	2.52646	1.38014	C7Y9LACXX_5_7967.sorted.filtered_peak_3412
chr10	71853152	71853602	451	16.53	5.55059	3.15504	3.06406	C7Y9LACXX_5_7967.sorted.filtered_peak_3413
chr10	71875995	71876244	250	15.41	4.52891	2.78881	2.15525	C7Y9LACXX_5_7967.sorted.filtered_peak_3414
chr10	71905386	71906958	1573	32.97	9.57950	3.13588	6.93596	C7Y9LACXX_5_7967.sorted.filtered_peak_3415
chr10	71922534	71922996	463	17.12	6.28256	3.35815	3.79604	C7Y9LACXX_5_7967.sorted.filtered_peak_3416
chr10	71929598	71930638	1041	51.56	21.23007	4.53807	18.15567	C7Y9LACXX_5_7967.sorted.filtered_peak_3417
chr10	71981141	71981609	469	15.01	4.29384	2.71154	1.95658	C7Y9LACXX_5_7967.sorted.filtered_peak_3418
chr10	71992069	71993689	1621	42.30	13.00191	3.33547	10.23435	C7Y9LACXX_5_7967.sorted.filtered_peak_3419
chr10	72032420	72032867	448	14.47	4.36348	2.79231	1.99691	C7Y9LACXX_5_7967.sorted.filtered_peak_3420
chr10	72115223	72115561	339	14.97	3.65814	2.44139	1.40499	C7Y9LACXX_5_7967.sorted.filtered_peak_3421
chr10	72123899	72124578	680	22.15	9.40166	4.02488	6.75915	C7Y9LACXX_5_7967.sorted.filtered_peak_3422
chr10	72141990	72142708	719	29.66	9.99535	3.55124	7.30029	C7Y9LACXX_5_7967.sorted.filtered_peak_3423
chr10	72156324	72156573	250	13.09	4.57029	3.01067	2.17669	C7Y9LACXX_5_7967.sorted.filtered_peak_3424
chr10	72163487	72164708	1222	32.04	11.59686	3.72560	8.86520	C7Y9LACXX_5_7967.sorted.filtered_peak_3425
chr10	72318840	72319382	543	21.17	7.23301	3.41900	4.63823	C7Y9LACXX_5_7967.sorted.filtered_peak_3426
chr10	72337963	72338497	535	29.23	10.40252	3.68086	7.70401	C7Y9LACXX_5_7967.sorted.filtered_peak_3427
chr10	72362439	72362960	522	25.13	7.92896	3.29080	5.32057	C7Y9LACXX_5_7967.sorted.filtered_peak_3428
chr10	72370314	72370852	539	15.61	5.64159	3.24571	3.17215	C7Y9LACXX_5_7967.sorted.filtered_peak_3429
chr10	72416281	72416820	540	11.47	3.51717	2.61442	1.29119	C7Y9LACXX_5_7967.sorted.filtered_peak_3430
chr10	72575413	72576000	588	27.64	10.15480	3.81832	7.43004	C7Y9LACXX_5_7967.sorted.filtered_peak_3431
chr10	72647599	72648476	878	22.63	6.74694	3.06781	4.21929	C7Y9LACXX_5_7967.sorted.filtered_peak_3432
chr10	73078746	73079491	746	25.07	7.87201	3.29572	5.25358	C7Y9LACXX_5_7967.sorted.filtered_peak_3433
chr10	73136907	73137365	459	19.89	6.51433	3.24020	3.97446	C7Y9LACXX_5_7967.sorted.filtered_peak_3434
chr10	73472913	73473232	320	16.09	4.49555	2.71758	2.12682	C7Y9LACXX_5_7967.sorted.filtered_peak_3435
chr10	73486304	73487913	1610	20.00	4.72358	2.56744	2.33004	C7Y9LACXX_5_7967.sorted.filtered_peak_3436
chr10	73508278	73509004	727	41.78	16.15514	4.25155	13.22186	C7Y9LACXX_5_7967.sorted.filtered_peak_3437
chr10	73516438	73516753	316	18.46	4.73358	2.66118	2.33449	C7Y9LACXX_5_7967.sorted.filtered_peak_3438
chr10	73528515	73529012	498	33.56	8.09431	2.84877	5.47802	C7Y9LACXX_5_7967.sorted.filtered_peak_3439
chr10	73533149	73533744	596	36.32	10.34656	3.21369	7.63401	C7Y9LACXX_5_7967.sorted.filtered_peak_3440
chr10	73571618	73572092	475	13.63	3.81273	2.59952	1.51754	C7Y9LACXX_5_7967.sorted.filtered_peak_3441
chr10	73610524	73611347	824	49.06	23.36642	5.29100	20.20700	C7Y9LACXX_5_7967.sorted.filtered_peak_3442
chr10	73638407	73638908	502	14.13	4.95114	3.08528	2.54001	C7Y9LACXX_5_7967.sorted.filtered_peak_3443
chr10	73648477	73649107	631	14.24	4.45390	2.84871	2.08804	C7Y9LACXX_5_7967.sorted.filtered_peak_3444
chr10	73656183	73656819	637	14.88	5.44987	3.24578	2.99235	C7Y9LACXX_5_7967.sorted.filtered_peak_3445
chr10	73808352	73808665	314	20.11	7.39974	3.55566	4.81209	C7Y9LACXX_5_7967.sorted.filtered_peak_3446
chr10	73821090	73821426	337	13.00	3.28165	2.39291	1.10655	C7Y9LACXX_5_7967.sorted.filtered_peak_3447
chr10	73847122	73847457	336	22.13	4.36301	2.35152	1.99773	C7Y9LACXX_5_7967.sorted.filtered_peak_3448
chr10	73848059	73848528	470	24.08	5.44890	2.59531	2.99068	C7Y9LACXX_5_7967.sorted.filtered_peak_3449
chr10	73867178	73867471	294	16.66	5.00127	2.89344	2.57620	C7Y9LACXX_5_7967.sorted.filtered_peak_3450
chr10	73975373	73976255	883	61.00	28.49528	5.25647	25.20156	C7Y9LACXX_5_7967.sorted.filtered_peak_3451
chr10	74007809	74009061	1253	58.04	21.95993	4.36729	18.83455	C7Y9LACXX_5_7967.sorted.filtered_peak_3452
chr10	74014899	74015203	305	20.56	5.46192	2.78869	3.00922	C7Y9LACXX_5_7967.sorted.filtered_peak_3453
chr10	74020160	74021594	1435	55.85	19.45852	4.10760	16.39556	C7Y9LACXX_5_7967.sorted.filtered_peak_3454
chr10	74033275	74034026	752	62.42	20.82166	3.82368	17.75866	C7Y9LACXX_5_7967.sorted.filtered_peak_3455
chr10	74045057	74045409	353	22.34	11.41556	4.91937	8.64498	C7Y9LACXX_5_7967.sorted.filtered_peak_3456
chr10	74056884	74058258	1375	50.39	16.12695	3.75796	13.17181	C7Y9LACXX_5_7967.sorted.filtered_peak_3457
chr10	74065037	74065512	476	15.95	4.89348	2.89877	2.49301	C7Y9LACXX_5_7967.sorted.filtered_peak_3458
chr10	74079130	74080064	935	38.33	11.43146	3.38712	8.66570	C7Y9LACXX_5_7967.sorted.filtered_peak_3459
chr10	74091744	74091993	250	29.30	3.73979	1.95906	1.46264	C7Y9LACXX_5_7967.sorted.filtered_peak_3460
chr10	74094572	74095699	1128	40.57	9.74180	2.82907	7.09476	C7Y9LACXX_5_7967.sorted.filtered_peak_3461
chr10	74114111	74114968	858	55.27	22.77079	4.78150	19.61265	C7Y9LACXX_5_7967.sorted.filtered_peak_3462
chr10	74124052	74124490	439	20.50	6.67139	3.24124	4.12382	C7Y9LACXX_5_7967.sorted.filtered_peak_3463
chr10	74129928	74130469	542	38.36	18.90389	5.27541	15.89226	C7Y9LACXX_5_7967.sorted.filtered_peak_3464
chr10	74385499	74386295	797	35.39	17.39240	5.17528	14.43670	C7Y9LACXX_5_7967.sorted.filtered_peak_3465
chr10	74451502	74452389	888	33.49	13.27142	4.10454	10.46554	C7Y9LACXX_5_7967.sorted.filtered_peak_3466
chr10	74820706	74821050	345	14.84	4.60089	2.86481	2.21484	C7Y9LACXX_5_7967.sorted.filtered_peak_3467
chr10	74836307	74836987	681	15.41	5.15184	3.05476	2.72693	C7Y9LACXX_5_7967.sorted.filtered_peak_3468
chr10	74855638	74857214	1577	56.95	19.55398	3.70920	16.58344	C7Y9LACXX_5_7967.sorted.filtered_peak_3469
chr10	74870066	74870492	427	17.09	6.41564	3.44987	3.88938	C7Y9LACXX_5_7967.sorted.filtered_peak_3470
chr10	74918843	74919146	304	12.23	3.29255	2.44657	1.11051	C7Y9LACXX_5_7967.sorted.filtered_peak_3471
chr10	74927468	74928405	938	32.28	13.98678	4.58915	11.11123	C7Y9LACXX_5_7967.sorted.filtered_peak_3472
chr10	75006598	75007501	904	41.20	16.17617	4.21559	13.27537	C7Y9LACXX_5_7967.sorted.filtered_peak_3473
chr10	75012022	75012973	952	46.51	20.73918	4.67646	17.70683	C7Y9LACXX_5_7967.sorted.filtered_peak_3474
chr10	75056792	75057183	392	12.03	3.92332	2.77640	1.61764	C7Y9LACXX_5_7967.sorted.filtered_peak_3475
chr10	75118022	75118806	785	31.98	12.39617	4.10340	9.58413	C7Y9LACXX_5_7967.sorted.filtered_peak_3476
chr10	75173002	75174228	1227	34.56	13.16505	4.08488	10.32746	C7Y9LACXX_5_7967.sorted.filtered_peak_3477
chr10	75254912	75256049	1138	57.81	21.95090	4.47438	18.80961	C7Y9LACXX_5_7967.sorted.filtered_peak_3478
chr10	75289147	75289458	312	16.49	5.77563	3.23950	3.29239	C7Y9LACXX_5_7967.sorted.filtered_peak_3479
chr10	75351101	75351382	282	14.71	5.44438	3.27642	2.97840	C7Y9LACXX_5_7967.sorted.filtered_peak_3480
chr10	75385263	75386065	803	33.22	14.86431	4.53448	12.00599	C7Y9LACXX_5_7967.sorted.filtered_peak_3481
chr10	75403936	75404276	341	13.32	3.88117	2.65113	1.59383	C7Y9LACXX_5_7967.sorted.filtered_peak_3482
chr10	75413367	75413768	402	11.65	3.67247	2.67881	1.41328	C7Y9LACXX_5_7967.sorted.filtered_peak_3483
chr10	75489997	75490683	687	32.29	16.65510	5.21204	13.75152	C7Y9LACXX_5_7967.sorted.filtered_peak_3484
chr10	75503629	75504671	1043	52.54	23.90301	5.09118	20.72507	C7Y9LACXX_5_7967.sorted.filtered_peak_3485
chr10	75519075	75519431	357	16.96	4.58405	2.70775	2.19045	C7Y9LACXX_5_7967.sorted.filtered_peak_3486
chr10	75531830	75532866	1037	49.77	15.27357	3.66573	12.33564	C7Y9LACXX_5_7967.sorted.filtered_peak_3487
chr10	75541660	75542250	591	27.81	4.64193	2.21842	2.26761	C7Y9LACXX_5_7967.sorted.filtered_peak_3488
chr10	75544723	75545876	1154	45.37	15.28979	3.53816	12.47675	C7Y9LACXX_5_7967.sorted.filtered_peak_3489
chr10	75570820	75571893	1074	50.86	19.47423	4.11639	16.47028	C7Y9LACXX_5_7967.sorted.filtered_peak_3490
chr10	75608798	75609342	545	34.96	15.06872	4.62337	12.15937	C7Y9LACXX_5_7967.sorted.filtered_peak_3491
chr10	75618964	75619641	678	25.64	8.54967	3.44630	5.91049	C7Y9LACXX_5_7967.sorted.filtered_peak_3492
chr10	75625423	75625988	566	22.28	7.03162	3.19760	4.48046	C7Y9LACXX_5_7967.sorted.filtered_peak_3493
chr10	75634023	75634818	796	29.54	7.86294	2.99522	5.26074	C7Y9LACXX_5_7967.sorted.filtered_peak_3494
chr10	75639345	75639786	442	28.68	9.79270	3.60920	7.08784	C7Y9LACXX_5_7967.sorted.filtered_peak_3495
chr10	75645961	75646286	326	11.53	3.53741	2.61883	1.31155	C7Y9LACXX_5_7967.sorted.filtered_peak_3496
chr10	75668719	75668969	251	18.16	5.52252	2.99627	3.05033	C7Y9LACXX_5_7967.sorted.filtered_peak_3497
chr10	75692032	75692281	250	12.14	4.00433	2.80869	1.67989	C7Y9LACXX_5_7967.sorted.filtered_peak_3498
chr10	75700373	75700646	274	13.35	4.73852	3.06591	2.33366	C7Y9LACXX_5_7967.sorted.filtered_peak_3499
chr10	75716273	75717190	918	19.11	6.71562	3.36091	4.17779	C7Y9LACXX_5_7967.sorted.filtered_peak_3500
chr10	75734127	75734451	325	11.09	3.39675	2.58277	1.16370	C7Y9LACXX_5_7967.sorted.filtered_peak_3501
chr10	75751387	75752035	649	24.61	10.48535	4.10963	7.79741	C7Y9LACXX_5_7967.sorted.filtered_peak_3502
chr10	75757066	75758223	1158	39.07	15.13107	4.13300	12.26145	C7Y9LACXX_5_7967.sorted.filtered_peak_3503
chr10	75815823	75816459	637	15.84	4.74727	2.84435	2.35629	C7Y9LACXX_5_7967.sorted.filtered_peak_3504
chr10	75910395	75911307	913	50.52	23.88041	5.25522	20.70532	C7Y9LACXX_5_7967.sorted.filtered_peak_3505
chr10	75935959	75936690	732	39.29	18.74736	5.11805	15.74555	C7Y9LACXX_5_7967.sorted.filtered_peak_3506
chr10	75987677	75988099	423	15.17	4.76525	2.91620	2.35743	C7Y9LACXX_5_7967.sorted.filtered_peak_3507
chr10	76192968	76193398	431	12.77	3.72934	2.62169	1.46125	C7Y9LACXX_5_7967.sorted.filtered_peak_3508
chr10	76345131	76346232	1102	28.61	8.04735	3.12103	5.41636	C7Y9LACXX_5_7967.sorted.filtered_peak_3509
chr10	76498707	76499401	695	21.54	7.86395	3.53939	5.27992	C7Y9LACXX_5_7967.sorted.filtered_peak_3510
chr10	76585567	76586896	1330	94.65	35.38274	4.36015	31.86797	C7Y9LACXX_5_7967.sorted.filtered_peak_3511
chr10	76657402	76657659	258	14.90	3.68028	2.45521	1.42464	C7Y9LACXX_5_7967.sorted.filtered_peak_3512
chr10	76660087	76660346	260	18.02	5.12189	2.84553	2.68137	C7Y9LACXX_5_7967.sorted.filtered_peak_3513
chr10	76737788	76738082	295	16.62	5.78481	3.23366	3.29705	C7Y9LACXX_5_7967.sorted.filtered_peak_3514
chr10	76870912	76871873	962	49.03	20.39003	4.48455	17.35545	C7Y9LACXX_5_7967.sorted.filtered_peak_3515
chr10	76925805	76926694	890	17.84	7.23184	3.66901	4.68357	C7Y9LACXX_5_7967.sorted.filtered_peak_3516
chr10	76947715	76947964	250	14.60	5.58603	3.33379	3.11919	C7Y9LACXX_5_7967.sorted.filtered_peak_3517
chr10	76969637	76970696	1060	47.85	20.45454	4.80731	17.37693	C7Y9LACXX_5_7967.sorted.filtered_peak_3518
chr10	76993725	76994678	954	44.91	13.75725	3.49207	10.92426	C7Y9LACXX_5_7967.sorted.filtered_peak_3519
chr10	76995482	76996015	534	29.35	5.21534	2.30917	2.79013	C7Y9LACXX_5_7967.sorted.filtered_peak_3520
chr10	77054747	77055164	418	14.99	4.36205	2.74995	2.00289	C7Y9LACXX_5_7967.sorted.filtered_peak_3521
chr10	79401421	79401688	268	12.37	3.53407	2.55605	1.28957	C7Y9LACXX_5_7967.sorted.filtered_peak_3522
chr10	79561185	79561608	424	23.48	8.52887	3.65905	5.87686	C7Y9LACXX_5_7967.sorted.filtered_peak_3523
chr10	79596129	79596510	382	27.33	10.01129	3.81799	7.28914	C7Y9LACXX_5_7967.sorted.filtered_peak_3524
chr10	79637515	79637972	458	20.08	7.69492	3.67369	5.08945	C7Y9LACXX_5_7967.sorted.filtered_peak_3525
chr10	79788984	79789765	782	40.67	11.82415	3.32618	9.04408	C7Y9LACXX_5_7967.sorted.filtered_peak_3526
chr10	79793306	79794161	856	40.08	12.12413	3.34759	9.36998	C7Y9LACXX_5_7967.sorted.filtered_peak_3527
chr10	79998382	79998671	290	12.36	4.13940	2.85409	1.80414	C7Y9LACXX_5_7967.sorted.filtered_peak_3528
chr10	80062714	80063687	974	48.00	19.12245	4.23575	16.14293	C7Y9LACXX_5_7967.sorted.filtered_peak_3529
chr10	80733241	80733976	736	27.47	8.20438	3.19214	5.58836	C7Y9LACXX_5_7967.sorted.filtered_peak_3530
chr10	80787304	80787723	420	14.59	3.85712	2.55533	1.55579	C7Y9LACXX_5_7967.sorted.filtered_peak_3531
chr10	80807885	80808134	250	16.53	4.14154	2.55321	1.80483	C7Y9LACXX_5_7967.sorted.filtered_peak_3532
chr10	80826910	80827302	393	28.19	5.20493	2.36235	2.76295	C7Y9LACXX_5_7967.sorted.filtered_peak_3533
chr10	80828345	80828983	639	35.67	9.24536	3.00332	6.58548	C7Y9LACXX_5_7967.sorted.filtered_peak_3534
chr10	80955051	80955513	463	20.05	5.73628	2.94012	3.24360	C7Y9LACXX_5_7967.sorted.filtered_peak_3535
chr10	81003500	81003947	448	26.64	4.77503	2.29960	2.37590	C7Y9LACXX_5_7967.sorted.filtered_peak_3536
chr10	81044875	81045228	354	19.54	3.62269	2.20707	1.35891	C7Y9LACXX_5_7967.sorted.filtered_peak_3537
chr10	81046027	81046580	554	25.20	5.89288	2.68938	3.38602	C7Y9LACXX_5_7967.sorted.filtered_peak_3538
chr10	81077365	81078102	738	24.54	5.03094	2.44265	2.61872	C7Y9LACXX_5_7967.sorted.filtered_peak_3539
chr10	81082642	81083469	828	39.58	13.32999	3.77833	10.48359	C7Y9LACXX_5_7967.sorted.filtered_peak_3540
chr10	81106942	81108075	1134	28.39	7.69720	2.99647	5.10768	C7Y9LACXX_5_7967.sorted.filtered_peak_3541
chr10	81121795	81122092	298	11.52	3.46850	2.58607	1.24856	C7Y9LACXX_5_7967.sorted.filtered_peak_3542
chr10	81204584	81205870	1287	43.95	14.13051	3.43082	11.34298	C7Y9LACXX_5_7967.sorted.filtered_peak_3543
chr10	81227254	81227522	269	14.77	5.21303	3.16253	2.76130	C7Y9LACXX_5_7967.sorted.filtered_peak_3544
chr10	81664565	81664879	315	15.48	6.18697	3.52107	3.67505	C7Y9LACXX_5_7967.sorted.filtered_peak_3545
chr10	81806670	81807040	371	16.16	6.67246	3.66782	4.12832	C7Y9LACXX_5_7967.sorted.filtered_peak_3546
chr10	81838058	81839209	1152	22.87	7.74661	3.41266	5.14431	C7Y9LACXX_5_7967.sorted.filtered_peak_3547
chr10	81864232	81864481	250	11.21	3.46678	2.60953	1.22159	C7Y9LACXX_5_7967.sorted.filtered_peak_3548
chr10	81903552	81904255	704	11.41	3.47144	2.59635	1.25123	C7Y9LACXX_5_7967.sorted.filtered_peak_3549
chr10	81947283	81948046	764	34.57	12.50858	3.93486	9.68901	C7Y9LACXX_5_7967.sorted.filtered_peak_3550
chr10	81956015	81956412	398	17.88	4.68123	2.67504	2.29699	C7Y9LACXX_5_7967.sorted.filtered_peak_3551
chr10	81963072	81963729	658	28.55	6.50353	2.67194	3.98495	C7Y9LACXX_5_7967.sorted.filtered_peak_3552
chr10	81965008	81965825	818	25.16	5.20126	2.47363	2.76055	C7Y9LACXX_5_7967.sorted.filtered_peak_3553
chr10	82013286	82013586	301	15.33	6.06027	3.48956	3.54924	C7Y9LACXX_5_7967.sorted.filtered_peak_3554
chr10	82020529	82020891	363	13.01	4.39485	2.92663	2.03944	C7Y9LACXX_5_7967.sorted.filtered_peak_3555
chr10	82204446	82204776	331	17.34	4.51942	2.64263	2.15570	C7Y9LACXX_5_7967.sorted.filtered_peak_3556
chr10	82213620	82214503	884	35.45	7.19111	2.57404	4.62008	C7Y9LACXX_5_7967.sorted.filtered_peak_3557
chr10	82218857	82219157	301	34.00	6.87616	2.56425	4.31842	C7Y9LACXX_5_7967.sorted.filtered_peak_3558
chr10	82225640	82225944	305	26.80	5.26224	2.42834	2.81432	C7Y9LACXX_5_7967.sorted.filtered_peak_3559
chr10	82247443	82248199	757	27.65	6.45902	2.72596	3.91974	C7Y9LACXX_5_7967.sorted.filtered_peak_3560
chr10	82258577	82258896	320	21.94	6.28992	2.99536	3.76851	C7Y9LACXX_5_7967.sorted.filtered_peak_3561
chr10	82265320	82265682	363	19.00	6.08822	3.14668	3.57605	C7Y9LACXX_5_7967.sorted.filtered_peak_3562
chr10	82295500	82295941	442	21.21	7.53596	3.51878	4.92790	C7Y9LACXX_5_7967.sorted.filtered_peak_3563
chr10	82422488	82422753	266	15.21	4.85382	2.95475	2.43685	C7Y9LACXX_5_7967.sorted.filtered_peak_3564
chr10	85440382	85440696	315	20.95	6.35732	3.08111	3.83876	C7Y9LACXX_5_7967.sorted.filtered_peak_3565
chr10	85631290	85631568	279	14.74	4.98877	3.05513	2.55995	C7Y9LACXX_5_7967.sorted.filtered_peak_3566
chr10	85898569	85899698	1130	53.13	22.99090	4.42548	19.89244	C7Y9LACXX_5_7967.sorted.filtered_peak_3567
chr10	86027328	86027623	296	14.92	3.78615	2.49895	1.51275	C7Y9LACXX_5_7967.sorted.filtered_peak_3568
chr10	86068584	86068870	287	12.60	4.27577	2.90721	1.91610	C7Y9LACXX_5_7967.sorted.filtered_peak_3569
chr10	86087912	86089339	1428	44.72	10.97234	2.89197	8.26995	C7Y9LACXX_5_7967.sorted.filtered_peak_3570
chr10	86089956	86090291	336	44.90	8.79877	2.59464	6.14388	C7Y9LACXX_5_7967.sorted.filtered_peak_3571
chr10	86093639	86094268	630	35.20	9.04790	3.01750	6.37737	C7Y9LACXX_5_7967.sorted.filtered_peak_3572
chr10	86297216	86297526	311	15.45	5.11329	3.03736	2.68717	C7Y9LACXX_5_7967.sorted.filtered_peak_3573
chr10	87354101	87354553	453	13.88	3.63577	2.49778	1.38950	C7Y9LACXX_5_7967.sorted.filtered_peak_3574
chr10	87362954	87363380	427	20.41	7.92821	3.69664	5.33635	C7Y9LACXX_5_7967.sorted.filtered_peak_3575
chr10	87371958	87372792	835	28.25	9.76828	3.61998	7.07219	C7Y9LACXX_5_7967.sorted.filtered_peak_3576
chr10	87384241	87384529	289	19.93	5.77653	2.95284	3.29318	C7Y9LACXX_5_7967.sorted.filtered_peak_3577
chr10	88094382	88094716	335	12.00	3.20628	2.41968	1.04544	C7Y9LACXX_5_7967.sorted.filtered_peak_3578
chr10	88136868	88137328	461	15.44	4.24667	2.66755	1.89332	C7Y9LACXX_5_7967.sorted.filtered_peak_3579
chr10	88159409	88160635	1227	31.41	10.33157	3.59516	7.59333	C7Y9LACXX_5_7967.sorted.filtered_peak_3580
chr10	88171080	88171531	452	20.42	5.56221	2.83416	3.10420	C7Y9LACXX_5_7967.sorted.filtered_peak_3581
chr10	88172877	88173371	495	20.92	5.75931	2.86766	3.28454	C7Y9LACXX_5_7967.sorted.filtered_peak_3582
chr10	88281070	88282029	960	46.73	18.89165	4.28082	15.90842	C7Y9LACXX_5_7967.sorted.filtered_peak_3583
chr10	88340021	88340270	250	12.32	4.11159	2.84636	1.77541	C7Y9LACXX_5_7967.sorted.filtered_peak_3584
chr10	88345235	88345549	315	17.48	7.61169	3.94845	5.00886	C7Y9LACXX_5_7967.sorted.filtered_peak_3585
chr10	88470788	88471559	772	24.99	7.88967	3.20855	5.32664	C7Y9LACXX_5_7967.sorted.filtered_peak_3586
chr10	88515777	88516479	703	28.98	9.94769	3.60242	7.24837	C7Y9LACXX_5_7967.sorted.filtered_peak_3587
chr10	88534887	88535163	277	12.98	3.99685	2.73482	1.67812	C7Y9LACXX_5_7967.sorted.filtered_peak_3588
chr10	88699242	88699525	284	23.16	8.49442	3.68402	5.84048	C7Y9LACXX_5_7967.sorted.filtered_peak_3589
chr10	88730893	88731444	552	24.90	8.33095	3.48039	5.68027	C7Y9LACXX_5_7967.sorted.filtered_peak_3590
chr10	88854323	88855627	1305	50.55	14.97323	3.49199	12.07009	C7Y9LACXX_5_7967.sorted.filtered_peak_3591
chr10	89264146	89265184	1039	21.03	6.49873	3.10244	3.97886	C7Y9LACXX_5_7967.sorted.filtered_peak_3592
chr10	89440022	89440273	252	13.28	4.60168	2.99711	2.23014	C7Y9LACXX_5_7967.sorted.filtered_peak_3593
chr10	89577579	89578698	1120	40.43	15.07098	4.16125	12.15599	C7Y9LACXX_5_7967.sorted.filtered_peak_3594
chr10	89602939	89603188	250	14.01	4.91070	3.08907	2.49129	C7Y9LACXX_5_7967.sorted.filtered_peak_3595
chr10	89610541	89610841	301	13.97	5.08302	3.16114	2.66902	C7Y9LACXX_5_7967.sorted.filtered_peak_3596
chr10	89621753	89623506	1754	46.75	10.37799	2.78442	7.66380	C7Y9LACXX_5_7967.sorted.filtered_peak_3597
chr10	89851107	89851878	772	28.35	10.45184	3.72790	7.76308	C7Y9LACXX_5_7967.sorted.filtered_peak_3598
chr10	89876841	89877288	448	15.99	3.91820	2.49223	1.60801	C7Y9LACXX_5_7967.sorted.filtered_peak_3599
chr10	89953805	89954177	373	14.81	4.37354	2.75859	2.02038	C7Y9LACXX_5_7967.sorted.filtered_peak_3600
chr10	90030603	90031791	1189	34.82	10.81554	3.44987	8.06974	C7Y9LACXX_5_7967.sorted.filtered_peak_3601
chr10	90145232	90146204	973	25.29	6.92834	2.97858	4.37086	C7Y9LACXX_5_7967.sorted.filtered_peak_3602
chr10	90342450	90343252	803	20.91	7.37014	3.43394	4.79744	C7Y9LACXX_5_7967.sorted.filtered_peak_3603
chr10	90570132	90570971	840	13.82	3.71175	2.53484	1.45905	C7Y9LACXX_5_7967.sorted.filtered_peak_3604
chr10	90584960	90585348	389	23.77	7.92324	3.40810	5.30918	C7Y9LACXX_5_7967.sorted.filtered_peak_3605
chr10	90593506	90593821	316	20.42	4.21676	2.37436	1.87545	C7Y9LACXX_5_7967.sorted.filtered_peak_3606
chr10	90595403	90595727	325	27.48	8.03961	3.18777	5.40968	C7Y9LACXX_5_7967.sorted.filtered_peak_3607
chr10	90639635	90641078	1444	41.61	11.15636	3.19421	8.38494	C7Y9LACXX_5_7967.sorted.filtered_peak_3608
chr10	90661362	90661691	330	14.19	3.40003	2.37573	1.18844	C7Y9LACXX_5_7967.sorted.filtered_peak_3609
chr10	90694588	90694940	353	19.44	5.37355	2.82454	2.92812	C7Y9LACXX_5_7967.sorted.filtered_peak_3610
chr10	90695141	90695466	326	15.90	3.73129	2.41836	1.46838	C7Y9LACXX_5_7967.sorted.filtered_peak_3611
chr10	90734660	90735369	710	13.62	4.82344	3.06001	2.44090	C7Y9LACXX_5_7967.sorted.filtered_peak_3612
chr10	90750115	90750824	710	34.46	9.32927	3.07166	6.66586	C7Y9LACXX_5_7967.sorted.filtered_peak_3613
chr10	90844233	90844624	392	20.21	7.04964	3.39838	4.48632	C7Y9LACXX_5_7967.sorted.filtered_peak_3614
chr10	90846487	90847040	554	14.56	3.88007	2.56725	1.57713	C7Y9LACXX_5_7967.sorted.filtered_peak_3615
chr10	90923402	90923922	521	20.24	7.21673	3.43859	4.65792	C7Y9LACXX_5_7967.sorted.filtered_peak_3616
chr10	90966984	90967747	764	18.90	4.62319	2.58715	2.24776	C7Y9LACXX_5_7967.sorted.filtered_peak_3617
chr10	91011244	91012001	758	42.50	20.86609	5.31357	17.79679	C7Y9LACXX_5_7967.sorted.filtered_peak_3618
chr10	91020163	91020459	297	18.91	6.75393	3.41899	4.20257	C7Y9LACXX_5_7967.sorted.filtered_peak_3619
chr10	91061645	91061975	331	19.48	6.76720	3.37811	4.20822	C7Y9LACXX_5_7967.sorted.filtered_peak_3620
chr10	91087485	91087797	313	15.95	3.81086	2.44956	1.52082	C7Y9LACXX_5_7967.sorted.filtered_peak_3621
chr10	91092115	91092414	300	23.58	4.46451	2.32450	2.08804	C7Y9LACXX_5_7967.sorted.filtered_peak_3622
chr10	91093472	91094159	688	37.76	13.47336	3.92744	10.62161	C7Y9LACXX_5_7967.sorted.filtered_peak_3623
chr10	91127151	91127599	449	17.56	6.39201	3.39984	3.86597	C7Y9LACXX_5_7967.sorted.filtered_peak_3624
chr10	91151796	91152537	742	25.88	9.05762	3.55941	6.40533	C7Y9LACXX_5_7967.sorted.filtered_peak_3625
chr10	91174054	91175251	1198	25.22	8.57361	3.47374	5.94355	C7Y9LACXX_5_7967.sorted.filtered_peak_3626
chr10	91403571	91404504	934	32.94	8.73083	3.04546	6.06988	C7Y9LACXX_5_7967.sorted.filtered_peak_3627
chr10	91404678	91405237	560	28.10	6.49139	2.69183	3.97075	C7Y9LACXX_5_7967.sorted.filtered_peak_3628
chr10	91460851	91462020	1170	45.89	18.08290	4.15771	15.15658	C7Y9LACXX_5_7967.sorted.filtered_peak_3629
chr10	91498563	91498956	394	16.22	5.20890	3.00761	2.77476	C7Y9LACXX_5_7967.sorted.filtered_peak_3630
chr10	91553351	91553600	250	14.17	3.95852	2.62885	1.64670	C7Y9LACXX_5_7967.sorted.filtered_peak_3631
chr10	91610247	91610509	263	13.84	4.84296	3.07253	2.43277	C7Y9LACXX_5_7967.sorted.filtered_peak_3632
chr10	91620531	91620783	253	13.89	4.04411	2.69065	1.71567	C7Y9LACXX_5_7967.sorted.filtered_peak_3633
chr10	91901054	91901303	250	12.51	4.22254	2.88701	1.87153	C7Y9LACXX_5_7967.sorted.filtered_peak_3634
chr10	92631177	92631916	740	18.78	5.23483	2.83833	2.78424	C7Y9LACXX_5_7967.sorted.filtered_peak_3635
chr10	92766066	92766985	920	14.90	4.21784	2.68735	1.88692	C7Y9LACXX_5_7967.sorted.filtered_peak_3636
chr10	92922413	92923827	1415	29.30	8.05060	3.04998	5.44063	C7Y9LACXX_5_7967.sorted.filtered_peak_3637
chr10	92960979	92961709	731	25.33	7.43995	3.12789	4.85455	C7Y9LACXX_5_7967.sorted.filtered_peak_3638
chr10	92980020	92980805	786	36.36	14.68322	4.30849	11.81154	C7Y9LACXX_5_7967.sorted.filtered_peak_3639
chr10	93058074	93058490	417	18.42	7.09182	3.60158	4.52590	C7Y9LACXX_5_7967.sorted.filtered_peak_3640
chr10	93129277	93129563	287	13.12	4.59871	3.01793	2.20633	C7Y9LACXX_5_7967.sorted.filtered_peak_3641
chr10	93169323	93170655	1333	29.20	8.81666	3.27240	6.16246	C7Y9LACXX_5_7967.sorted.filtered_peak_3642
chr10	93556357	93556664	308	23.93	4.17075	2.22377	1.82868	C7Y9LACXX_5_7967.sorted.filtered_peak_3643
chr10	93557625	93558790	1166	35.31	9.87088	3.10707	7.20360	C7Y9LACXX_5_7967.sorted.filtered_peak_3644
chr10	93563799	93564074	276	16.83	4.94725	2.86419	2.52532	C7Y9LACXX_5_7967.sorted.filtered_peak_3645
chr10	93647521	93647926	406	12.77	3.91903	2.71490	1.60897	C7Y9LACXX_5_7967.sorted.filtered_peak_3646
chr10	93661538	93661925	388	16.03	6.25969	3.48611	3.75166	C7Y9LACXX_5_7967.sorted.filtered_peak_3647
chr10	93667891	93669043	1153	26.88	9.36754	3.62232	6.68378	C7Y9LACXX_5_7967.sorted.filtered_peak_3648
chr10	93683095	93684040	946	33.35	14.68236	4.54269	11.81320	C7Y9LACXX_5_7967.sorted.filtered_peak_3649
chr10	93704738	93705237	500	13.27	4.71208	3.04987	2.31704	C7Y9LACXX_5_7967.sorted.filtered_peak_3650
chr10	93847523	93847842	320	16.37	5.17398	2.98995	2.73624	C7Y9LACXX_5_7967.sorted.filtered_peak_3651
chr10	93860865	93861287	423	14.14	4.24533	2.76149	1.89675	C7Y9LACXX_5_7967.sorted.filtered_peak_3652
chr10	93999665	94000659	995	20.03	5.85840	2.93648	3.39670	C7Y9LACXX_5_7967.sorted.filtered_peak_3653
chr10	94050323	94051271	949	36.42	13.57277	3.93718	10.75769	C7Y9LACXX_5_7967.sorted.filtered_peak_3654
chr10	94276913	94277268	356	12.67	4.31893	2.92193	1.95495	C7Y9LACXX_5_7967.sorted.filtered_peak_3655
chr10	94333116	94334667	1552	27.56	7.34689	2.89491	4.81260	C7Y9LACXX_5_7967.sorted.filtered_peak_3656
chr10	94351254	94351896	643	41.14	12.88760	3.55071	10.06840	C7Y9LACXX_5_7967.sorted.filtered_peak_3657
chr10	94352494	94353192	699	43.00	13.76603	3.59242	10.92854	C7Y9LACXX_5_7967.sorted.filtered_peak_3658
chr10	94361693	94361942	250	13.55	3.84546	2.62257	1.54458	C7Y9LACXX_5_7967.sorted.filtered_peak_3659
chr10	94399843	94400108	266	14.08	3.99469	2.65023	1.67434	C7Y9LACXX_5_7967.sorted.filtered_peak_3660
chr10	94449567	94450315	749	18.52	4.62989	2.61862	2.24588	C7Y9LACXX_5_7967.sorted.filtered_peak_3661
chr10	94602872	94603140	269	15.64	3.88663	2.50169	1.58267	C7Y9LACXX_5_7967.sorted.filtered_peak_3662
chr10	94608059	94608887	829	46.18	19.35305	4.61546	16.32634	C7Y9LACXX_5_7967.sorted.filtered_peak_3663
chr10	94661561	94661961	401	12.89	4.35630	2.91362	2.00333	C7Y9LACXX_5_7967.sorted.filtered_peak_3664
chr10	94822497	94822872	376	14.33	4.42500	2.82652	2.06275	C7Y9LACXX_5_7967.sorted.filtered_peak_3665
chr10	95027196	95027566	371	12.59	4.10880	2.81549	1.79445	C7Y9LACXX_5_7967.sorted.filtered_peak_3666
chr10	95136156	95136520	365	21.28	7.05870	3.31610	4.49044	C7Y9LACXX_5_7967.sorted.filtered_peak_3667
chr10	95172935	95173465	531	14.19	4.59545	2.91704	2.21204	C7Y9LACXX_5_7967.sorted.filtered_peak_3668
chr10	95222771	95223036	266	15.87	5.42098	3.15000	2.95787	C7Y9LACXX_5_7967.sorted.filtered_peak_3669
chr10	95241908	95242537	630	15.59	4.73014	2.86251	2.33659	C7Y9LACXX_5_7967.sorted.filtered_peak_3670
chr10	95255810	95256801	992	39.47	13.53490	3.75887	10.70099	C7Y9LACXX_5_7967.sorted.filtered_peak_3671
chr10	95262783	95263069	287	16.51	4.45124	2.67449	2.08735	C7Y9LACXX_5_7967.sorted.filtered_peak_3672
chr10	95269614	95269888	275	14.40	4.70308	2.94599	2.31326	C7Y9LACXX_5_7967.sorted.filtered_peak_3673
chr10	95314394	95314761	368	11.47	3.61453	2.66437	1.34762	C7Y9LACXX_5_7967.sorted.filtered_peak_3674
chr10	95356471	95356780	310	14.14	4.27661	2.76810	1.93886	C7Y9LACXX_5_7967.sorted.filtered_peak_3675
chr10	95461931	95462979	1049	41.89	15.11034	3.94368	12.23432	C7Y9LACXX_5_7967.sorted.filtered_peak_3676
chr10	95653524	95653872	349	21.15	5.79103	2.86770	3.31230	C7Y9LACXX_5_7967.sorted.filtered_peak_3677
chr10	95965996	95966301	306	13.59	4.20766	2.78367	1.87202	C7Y9LACXX_5_7967.sorted.filtered_peak_3678
chr10	96052503	96052788	286	12.26	4.07426	2.83281	1.74358	C7Y9LACXX_5_7967.sorted.filtered_peak_3679
chr10	96059153	96059774	622	18.34	6.93670	3.55608	4.37238	C7Y9LACXX_5_7967.sorted.filtered_peak_3680
chr10	96122364	96122990	627	30.33	12.79362	4.40954	9.96245	C7Y9LACXX_5_7967.sorted.filtered_peak_3681
chr10	96162228	96162676	449	12.57	3.61298	2.57881	1.37015	C7Y9LACXX_5_7967.sorted.filtered_peak_3682
chr10	96163395	96163678	284	13.68	4.25320	2.80262	1.90929	C7Y9LACXX_5_7967.sorted.filtered_peak_3683
chr10	96172454	96172703	250	11.53	3.56680	2.63325	1.33814	C7Y9LACXX_5_7967.sorted.filtered_peak_3684
chr10	96305134	96305975	842	20.87	6.06725	3.00162	3.54956	C7Y9LACXX_5_7967.sorted.filtered_peak_3685
chr10	96943264	96943770	507	15.44	4.33214	2.70166	1.97456	C7Y9LACXX_5_7967.sorted.filtered_peak_3686
chr10	97054859	97055311	453	21.57	7.33492	3.39105	4.74938	C7Y9LACXX_5_7967.sorted.filtered_peak_3687
chr10	97123047	97123296	250	14.02	4.37761	2.82788	2.02798	C7Y9LACXX_5_7967.sorted.filtered_peak_3688
chr10	97320829	97321508	680	33.85	12.99514	4.02431	10.19993	C7Y9LACXX_5_7967.sorted.filtered_peak_3689
chr10	97415988	97416892	905	32.41	12.81694	4.04130	10.03066	C7Y9LACXX_5_7967.sorted.filtered_peak_3690
chr10	97453221	97454153	933	67.07	33.72617	5.39125	30.29788	C7Y9LACXX_5_7967.sorted.filtered_peak_3691
chr10	97501749	97502084	336	12.64	3.68398	2.61018	1.41724	C7Y9LACXX_5_7967.sorted.filtered_peak_3692
chr10	97517888	97518957	1070	22.97	4.44204	2.33173	2.08669	C7Y9LACXX_5_7967.sorted.filtered_peak_3693
chr10	97529215	97529723	509	12.53	4.05659	2.80106	1.74093	C7Y9LACXX_5_7967.sorted.filtered_peak_3694
chr10	97553372	97553621	250	20.96	4.89970	2.58742	2.47483	C7Y9LACXX_5_7967.sorted.filtered_peak_3695
chr10	97591966	97592657	692	34.62	11.12579	3.49361	8.38686	C7Y9LACXX_5_7967.sorted.filtered_peak_3696
chr10	97601694	97601943	250	17.45	3.97922	2.43523	1.67077	C7Y9LACXX_5_7967.sorted.filtered_peak_3697
chr10	97624935	97625315	381	15.18	3.89716	2.53135	1.60450	C7Y9LACXX_5_7967.sorted.filtered_peak_3698
chr10	97666776	97667348	573	15.40	4.12162	2.61150	1.79262	C7Y9LACXX_5_7967.sorted.filtered_peak_3699
chr10	97667594	97668097	504	19.24	6.36135	3.24466	3.82376	C7Y9LACXX_5_7967.sorted.filtered_peak_3700
chr10	97723328	97723664	337	14.78	4.81352	2.96893	2.40691	C7Y9LACXX_5_7967.sorted.filtered_peak_3701
chr10	97803119	97804196	1078	21.10	6.26048	3.04915	3.73344	C7Y9LACXX_5_7967.sorted.filtered_peak_3702
chr10	97849433	97850237	805	29.13	10.66029	3.88583	7.90156	C7Y9LACXX_5_7967.sorted.filtered_peak_3703
chr10	97889593	97890750	1158	32.75	12.96384	4.02969	10.20246	C7Y9LACXX_5_7967.sorted.filtered_peak_3704
chr10	98134876	98135471	596	22.32	7.97203	3.53584	5.37033	C7Y9LACXX_5_7967.sorted.filtered_peak_3705
chr10	98273160	98273896	737	18.73	5.32827	2.86695	2.87983	C7Y9LACXX_5_7967.sorted.filtered_peak_3706
chr10	98346065	98347419	1355	29.33	8.19632	2.98589	5.63184	C7Y9LACXX_5_7967.sorted.filtered_peak_3707
chr10	98411782	98412052	271	17.17	6.17230	3.34453	3.65797	C7Y9LACXX_5_7967.sorted.filtered_peak_3708
chr10	98430683	98430933	251	14.59	4.09165	2.66219	1.76155	C7Y9LACXX_5_7967.sorted.filtered_peak_3709
chr10	98480233	98480998	766	18.26	4.24252	2.49052	1.89725	C7Y9LACXX_5_7967.sorted.filtered_peak_3710
chr10	98500625	98500998	374	11.53	3.65649	2.67759	1.38798	C7Y9LACXX_5_7967.sorted.filtered_peak_3711
chr10	98525402	98525742	341	15.06	5.71195	3.37265	3.21864	C7Y9LACXX_5_7967.sorted.filtered_peak_3712
chr10	98561246	98561659	414	55.33	39.46869	9.01137	35.81172	C7Y9LACXX_5_7967.sorted.filtered_peak_3713
chr10	98591612	98592854	1243	46.35	12.81307	3.28958	9.98259	C7Y9LACXX_5_7967.sorted.filtered_peak_3714
chr10	98797398	98797771	374	13.05	3.64150	2.56069	1.37960	C7Y9LACXX_5_7967.sorted.filtered_peak_3715
chr10	98832642	98832947	306	15.89	5.01124	2.95315	2.59165	C7Y9LACXX_5_7967.sorted.filtered_peak_3716
chr10	98955983	98956657	675	16.59	5.59573	3.13430	3.13093	C7Y9LACXX_5_7967.sorted.filtered_peak_3717
chr10	99038282	99038585	304	13.02	4.54722	2.99713	2.16490	C7Y9LACXX_5_7967.sorted.filtered_peak_3718
chr10	99051718	99052798	1081	41.14	19.82620	5.03956	16.81023	C7Y9LACXX_5_7967.sorted.filtered_peak_3719
chr10	99078590	99079238	649	38.83	15.92163	4.42813	12.99771	C7Y9LACXX_5_7967.sorted.filtered_peak_3720
chr10	99079599	99080346	748	20.25	4.20706	2.37724	1.86889	C7Y9LACXX_5_7967.sorted.filtered_peak_3721
chr10	99094289	99094945	657	48.72	21.42626	4.92530	18.32608	C7Y9LACXX_5_7967.sorted.filtered_peak_3722
chr10	99115469	99116028	560	14.63	4.06191	2.63712	1.75142	C7Y9LACXX_5_7967.sorted.filtered_peak_3723
chr10	99140096	99140365	270	15.49	5.35638	3.14931	2.90510	C7Y9LACXX_5_7967.sorted.filtered_peak_3724
chr10	99160697	99161335	639	32.35	17.86152	5.55461	14.91730	C7Y9LACXX_5_7967.sorted.filtered_peak_3725
chr10	99167018	99167498	481	14.88	5.21872	3.14672	2.77070	C7Y9LACXX_5_7967.sorted.filtered_peak_3726
chr10	99173784	99174093	310	15.47	4.63954	2.83771	2.24629	C7Y9LACXX_5_7967.sorted.filtered_peak_3727
chr10	99178836	99179186	351	17.31	4.62745	2.69568	2.23831	C7Y9LACXX_5_7967.sorted.filtered_peak_3728
chr10	99185258	99186457	1200	46.31	16.48652	3.60164	13.65389	C7Y9LACXX_5_7967.sorted.filtered_peak_3729
chr10	99205334	99206389	1056	40.27	16.27061	4.18561	13.38480	C7Y9LACXX_5_7967.sorted.filtered_peak_3730
chr10	99257659	99258828	1170	66.35	26.25521	4.43755	23.03946	C7Y9LACXX_5_7967.sorted.filtered_peak_3731
chr10	99393093	99393685	593	23.40	9.17555	3.83508	6.52013	C7Y9LACXX_5_7967.sorted.filtered_peak_3732
chr10	99399975	99400815	841	59.66	30.81909	5.73813	27.45359	C7Y9LACXX_5_7967.sorted.filtered_peak_3733
chr10	99408758	99409104	347	18.55	6.63785	3.39095	4.10513	C7Y9LACXX_5_7967.sorted.filtered_peak_3734
chr10	99446605	99447539	935	37.49	16.03143	4.55474	13.11990	C7Y9LACXX_5_7967.sorted.filtered_peak_3735
chr10	99461178	99461471	294	15.18	5.88551	3.43022	3.39000	C7Y9LACXX_5_7967.sorted.filtered_peak_3736
chr10	99469451	99469764	314	15.17	4.39483	2.75086	2.02831	C7Y9LACXX_5_7967.sorted.filtered_peak_3737
chr10	99496462	99497455	994	37.46	14.92783	4.24142	12.05004	C7Y9LACXX_5_7967.sorted.filtered_peak_3738
chr10	99541649	99541947	299	13.16	3.53073	2.50081	1.27870	C7Y9LACXX_5_7967.sorted.filtered_peak_3739
chr10	99609301	99609921	621	18.14	6.18659	3.24327	3.68187	C7Y9LACXX_5_7967.sorted.filtered_peak_3740
chr10	99629141	99629579	439	24.00	8.57526	3.58819	5.94528	C7Y9LACXX_5_7967.sorted.filtered_peak_3741
chr10	99805509	99805832	324	16.49	6.10807	3.40177	3.58572	C7Y9LACXX_5_7967.sorted.filtered_peak_3742
chr10	99893953	99894783	831	25.17	8.62659	3.49681	5.99529	C7Y9LACXX_5_7967.sorted.filtered_peak_3743
chr10	100206007	100207101	1095	17.48	4.53165	2.64089	2.16172	C7Y9LACXX_5_7967.sorted.filtered_peak_3744
chr10	100227387	100227969	583	14.77	4.44756	2.79618	2.08046	C7Y9LACXX_5_7967.sorted.filtered_peak_3745
chr10	100423807	100424494	688	12.45	3.60424	2.58428	1.34337	C7Y9LACXX_5_7967.sorted.filtered_peak_3746
chr10	100993768	100994120	353	14.15	4.80026	3.02336	2.38780	C7Y9LACXX_5_7967.sorted.filtered_peak_3747
chr10	101190096	101190866	771	51.85	24.99771	5.26614	21.80585	C7Y9LACXX_5_7967.sorted.filtered_peak_3748
chr10	101315616	101316078	463	17.91	5.11181	2.84764	2.67557	C7Y9LACXX_5_7967.sorted.filtered_peak_3749
chr10	101380048	101381194	1147	76.24	31.61992	4.68957	28.21705	C7Y9LACXX_5_7967.sorted.filtered_peak_3750
chr10	101418883	101419402	520	30.31	12.87489	4.44411	10.03961	C7Y9LACXX_5_7967.sorted.filtered_peak_3751
chr10	101491544	101492668	1125	35.80	14.55086	4.20080	11.70749	C7Y9LACXX_5_7967.sorted.filtered_peak_3752
chr10	101539237	101539486	250	12.71	4.33113	2.92912	1.96056	C7Y9LACXX_5_7967.sorted.filtered_peak_3753
chr10	101588447	101588739	293	13.09	4.57718	3.01056	2.18869	C7Y9LACXX_5_7967.sorted.filtered_peak_3754
chr10	101605616	101606172	557	15.78	5.06181	2.99499	2.62585	C7Y9LACXX_5_7967.sorted.filtered_peak_3755
chr10	101629853	101630325	473	13.32	4.73679	3.06118	2.33523	C7Y9LACXX_5_7967.sorted.filtered_peak_3756
chr10	101754153	101754550	398	11.89	3.85694	2.75393	1.55397	C7Y9LACXX_5_7967.sorted.filtered_peak_3757
chr10	101769337	101770220	884	18.48	5.09627	2.78171	2.68397	C7Y9LACXX_5_7967.sorted.filtered_peak_3758
chr10	101945266	101946407	1142	37.05	13.31482	3.77914	10.51976	C7Y9LACXX_5_7967.sorted.filtered_peak_3759
chr10	101964328	101964577	250	11.65	3.71618	2.70349	1.43097	C7Y9LACXX_5_7967.sorted.filtered_peak_3760
chr10	101989159	101989526	368	25.27	9.91240	3.96493	7.20393	C7Y9LACXX_5_7967.sorted.filtered_peak_3761
chr10	102027156	102027758	603	17.33	7.21265	3.77580	4.64374	C7Y9LACXX_5_7967.sorted.filtered_peak_3762
chr10	102045929	102046802	874	34.75	12.88267	3.89625	10.08140	C7Y9LACXX_5_7967.sorted.filtered_peak_3763
chr10	102090780	102091112	333	13.28	3.34519	2.40464	1.15420	C7Y9LACXX_5_7967.sorted.filtered_peak_3764
chr10	102106312	102106986	675	27.22	8.01717	3.18687	5.39441	C7Y9LACXX_5_7967.sorted.filtered_peak_3765
chr10	102130689	102131363	675	25.56	6.32146	2.72287	3.85437	C7Y9LACXX_5_7967.sorted.filtered_peak_3766
chr10	102132864	102133919	1056	25.58	6.62823	2.83522	4.10638	C7Y9LACXX_5_7967.sorted.filtered_peak_3767
chr10	102193499	102193930	432	19.84	9.49304	4.45351	6.80630	C7Y9LACXX_5_7967.sorted.filtered_peak_3768
chr10	102241309	102241931	623	17.81	5.14967	2.85137	2.72981	C7Y9LACXX_5_7967.sorted.filtered_peak_3769
chr10	102270737	102271229	493	20.16	5.58555	2.87629	3.10371	C7Y9LACXX_5_7967.sorted.filtered_peak_3770
chr10	102289342	102290061	720	26.26	8.28064	3.35453	5.63936	C7Y9LACXX_5_7967.sorted.filtered_peak_3771
chr10	102295203	102296074	872	46.01	19.12885	4.53699	16.11736	C7Y9LACXX_5_7967.sorted.filtered_peak_3772
chr10	102672140	102673315	1176	39.54	13.69956	3.78181	10.85290	C7Y9LACXX_5_7967.sorted.filtered_peak_3773
chr10	102746856	102747419	564	27.79	10.96825	4.12771	8.19302	C7Y9LACXX_5_7967.sorted.filtered_peak_3774
chr10	102757393	102757956	564	25.64	4.85274	2.35955	2.44007	C7Y9LACXX_5_7967.sorted.filtered_peak_3775
chr10	102758803	102759281	479	31.22	8.10020	2.95824	5.48891	C7Y9LACXX_5_7967.sorted.filtered_peak_3776
chr10	102772650	102772969	320	17.83	5.68187	3.08938	3.19442	C7Y9LACXX_5_7967.sorted.filtered_peak_3777
chr10	102790635	102791375	741	27.05	7.40202	2.99112	4.82722	C7Y9LACXX_5_7967.sorted.filtered_peak_3778
chr10	102791902	102792680	779	23.13	5.11633	2.52809	2.70293	C7Y9LACXX_5_7967.sorted.filtered_peak_3779
chr10	102802395	102802922	528	25.44	7.88511	3.25906	5.27831	C7Y9LACXX_5_7967.sorted.filtered_peak_3780
chr10	102819799	102821346	1548	41.63	12.99337	3.39732	10.22020	C7Y9LACXX_5_7967.sorted.filtered_peak_3781
chr10	102827480	102827871	392	19.00	5.38479	2.87651	2.92352	C7Y9LACXX_5_7967.sorted.filtered_peak_3782
chr10	102921545	102922159	615	16.91	4.85632	2.81046	2.45357	C7Y9LACXX_5_7967.sorted.filtered_peak_3783
chr10	102986656	102986942	287	14.06	4.57245	2.92124	2.18553	C7Y9LACXX_5_7967.sorted.filtered_peak_3784
chr10	103113403	103114242	840	72.52	35.29776	5.50888	31.79467	C7Y9LACXX_5_7967.sorted.filtered_peak_3785
chr10	103213499	103213877	379	16.80	4.62944	2.72970	2.24479	C7Y9LACXX_5_7967.sorted.filtered_peak_3786
chr10	103226966	103227311	346	15.51	5.44192	3.18616	2.97977	C7Y9LACXX_5_7967.sorted.filtered_peak_3787
chr10	103329862	103330296	435	22.34	7.69213	3.46775	5.08012	C7Y9LACXX_5_7967.sorted.filtered_peak_3788
chr10	103347712	103348306	595	22.42	9.27777	3.96226	6.62926	C7Y9LACXX_5_7967.sorted.filtered_peak_3789
chr10	103453565	103455142	1578	20.15	5.58065	2.87026	3.10418	C7Y9LACXX_5_7967.sorted.filtered_peak_3790
chr10	103543022	103543428	407	19.25	4.36202	2.48188	2.00287	C7Y9LACXX_5_7967.sorted.filtered_peak_3791
chr10	103577689	103578944	1256	74.94	28.29171	4.28614	24.99358	C7Y9LACXX_5_7967.sorted.filtered_peak_3792
chr10	103589872	103590939	1068	48.33	16.72159	3.79042	13.82495	C7Y9LACXX_5_7967.sorted.filtered_peak_3793
chr10	103618323	103618898	576	14.92	5.10544	3.09179	2.66819	C7Y9LACXX_5_7967.sorted.filtered_peak_3794
chr10	103769596	103769969	374	15.85	5.50610	3.18712	3.03679	C7Y9LACXX_5_7967.sorted.filtered_peak_3795
chr10	103780720	103780998	279	14.64	5.60628	3.34329	3.13409	C7Y9LACXX_5_7967.sorted.filtered_peak_3796
chr10	103815338	103816272	935	31.92	13.70000	4.52433	10.84043	C7Y9LACXX_5_7967.sorted.filtered_peak_3797
chr10	103824678	103825458	781	33.42	12.93766	4.04794	10.13856	C7Y9LACXX_5_7967.sorted.filtered_peak_3798
chr10	103874640	103874932	293	27.49	4.80318	2.27718	2.40150	C7Y9LACXX_5_7967.sorted.filtered_peak_3799
chr10	103879991	103880584	594	28.99	5.69644	2.46350	3.21415	C7Y9LACXX_5_7967.sorted.filtered_peak_3800
chr10	103892222	103893315	1094	55.20	24.28912	4.98742	21.09955	C7Y9LACXX_5_7967.sorted.filtered_peak_3801
chr10	103911614	103912556	943	71.23	33.07991	5.29079	29.62973	C7Y9LACXX_5_7967.sorted.filtered_peak_3802
chr10	103929051	103929537	487	20.49	9.77100	4.42530	7.09375	C7Y9LACXX_5_7967.sorted.filtered_peak_3803
chr10	103949123	103949372	250	14.52	5.50512	3.31755	3.03619	C7Y9LACXX_5_7967.sorted.filtered_peak_3804
chr10	103985745	103986101	357	22.46	7.33884	3.31634	4.76197	C7Y9LACXX_5_7967.sorted.filtered_peak_3805
chr10	103989688	103990041	354	16.54	3.40330	2.25400	1.19566	C7Y9LACXX_5_7967.sorted.filtered_peak_3806
chr10	104001263	104001554	292	36.65	7.51123	2.60793	4.91615	C7Y9LACXX_5_7967.sorted.filtered_peak_3807
chr10	104004740	104005648	909	59.81	23.54660	4.23351	20.45165	C7Y9LACXX_5_7967.sorted.filtered_peak_3808
chr10	104082664	104083218	555	14.22	5.19604	3.18277	2.77124	C7Y9LACXX_5_7967.sorted.filtered_peak_3809
chr10	104111698	104111947	250	12.90	4.17214	2.82593	1.83899	C7Y9LACXX_5_7967.sorted.filtered_peak_3810
chr10	104153627	104154526	900	70.63	25.12029	4.19764	21.90382	C7Y9LACXX_5_7967.sorted.filtered_peak_3811
chr10	104155227	104155495	269	44.89	8.06217	2.47766	5.43037	C7Y9LACXX_5_7967.sorted.filtered_peak_3812
chr10	104159109	104159582	474	34.22	6.83063	2.54310	4.28102	C7Y9LACXX_5_7967.sorted.filtered_peak_3813
chr10	104180260	104181408	1149	54.91	15.93546	3.45238	13.00822	C7Y9LACXX_5_7967.sorted.filtered_peak_3814
chr10	104192092	104192683	592	41.22	17.24936	4.50113	14.30618	C7Y9LACXX_5_7967.sorted.filtered_peak_3815
chr10	104209390	104211053	1664	32.31	9.28640	3.14863	6.63440	C7Y9LACXX_5_7967.sorted.filtered_peak_3816
chr10	104220762	104221495	734	25.44	11.15238	4.29024	8.42794	C7Y9LACXX_5_7967.sorted.filtered_peak_3817
chr10	104238781	104239082	302	20.95	7.50078	3.53662	4.89265	C7Y9LACXX_5_7967.sorted.filtered_peak_3818
chr10	104261634	104262873	1240	89.33	27.13125	3.78052	23.84229	C7Y9LACXX_5_7967.sorted.filtered_peak_3819
chr10	104263382	104263875	494	70.95	16.54382	3.00197	13.59729	C7Y9LACXX_5_7967.sorted.filtered_peak_3820
chr10	104401779	104402557	779	53.23	12.39982	2.87450	9.61852	C7Y9LACXX_5_7967.sorted.filtered_peak_3821
chr10	104405822	104406109	288	38.83	4.13671	1.87623	1.80623	C7Y9LACXX_5_7967.sorted.filtered_peak_3822
chr10	104420552	104421453	902	18.75	5.90851	3.09935	3.41008	C7Y9LACXX_5_7967.sorted.filtered_peak_3823
chr10	104433683	104434296	614	17.62	4.77106	2.71781	2.38192	C7Y9LACXX_5_7967.sorted.filtered_peak_3824
chr10	104442186	104442435	250	13.20	4.27456	2.85324	1.92127	C7Y9LACXX_5_7967.sorted.filtered_peak_3825
chr10	104473390	104474875	1486	46.36	14.40175	3.44272	11.55377	C7Y9LACXX_5_7967.sorted.filtered_peak_3826
chr10	104488944	104489226	283	14.31	4.58844	2.90630	2.20567	C7Y9LACXX_5_7967.sorted.filtered_peak_3827
chr10	104503199	104503894	696	54.28	27.29669	5.65116	24.03726	C7Y9LACXX_5_7967.sorted.filtered_peak_3828
chr10	104613792	104614473	682	46.12	24.06412	5.98553	20.86983	C7Y9LACXX_5_7967.sorted.filtered_peak_3829
chr10	104677277	104678631	1355	63.55	24.74805	4.31296	21.55994	C7Y9LACXX_5_7967.sorted.filtered_peak_3830
chr10	104813682	104814413	732	20.77	7.54904	3.56466	4.94198	C7Y9LACXX_5_7967.sorted.filtered_peak_3831
chr10	104829348	104829863	516	11.88	3.59276	2.62209	1.34367	C7Y9LACXX_5_7967.sorted.filtered_peak_3832
chr10	104952213	104953496	1284	24.23	7.01657	3.05874	4.46827	C7Y9LACXX_5_7967.sorted.filtered_peak_3833
chr10	105004496	105004766	271	14.15	4.56955	2.91656	2.18109	C7Y9LACXX_5_7967.sorted.filtered_peak_3834
chr10	105036878	105037127	250	13.62	4.22128	2.79279	1.87562	C7Y9LACXX_5_7967.sorted.filtered_peak_3835
chr10	105110672	105111255	584	21.30	9.90067	4.43520	7.18860	C7Y9LACXX_5_7967.sorted.filtered_peak_3836
chr10	105127452	105128652	1201	32.84	12.92517	4.21686	10.08270	C7Y9LACXX_5_7967.sorted.filtered_peak_3837
chr10	105155938	105156745	808	34.11	14.36860	4.29538	11.54394	C7Y9LACXX_5_7967.sorted.filtered_peak_3838
chr10	105211571	105212221	651	15.14	4.04546	2.59867	1.72070	C7Y9LACXX_5_7967.sorted.filtered_peak_3839
chr10	105230808	105231476	669	28.24	8.87247	3.35577	6.21284	C7Y9LACXX_5_7967.sorted.filtered_peak_3840
chr10	105245513	105245783	271	16.87	6.76097	3.65792	4.19859	C7Y9LACXX_5_7967.sorted.filtered_peak_3841
chr10	105264045	105264409	365	17.52	5.97009	3.22552	3.46858	C7Y9LACXX_5_7967.sorted.filtered_peak_3842
chr10	105343988	105344694	707	16.87	5.39537	3.00911	2.97211	C7Y9LACXX_5_7967.sorted.filtered_peak_3843
chr10	105419542	105419989	448	16.42	4.77346	2.81614	2.37075	C7Y9LACXX_5_7967.sorted.filtered_peak_3844
chr10	105437757	105438311	555	16.56	5.87637	3.25836	3.40126	C7Y9LACXX_5_7967.sorted.filtered_peak_3845
chr10	105456081	105456568	488	17.39	4.27797	2.55054	1.93541	C7Y9LACXX_5_7967.sorted.filtered_peak_3846
chr10	105472689	105472994	306	17.51	6.35336	3.38238	3.83045	C7Y9LACXX_5_7967.sorted.filtered_peak_3847
chr10	105517527	105517864	338	14.74	3.78998	2.51357	1.50346	C7Y9LACXX_5_7967.sorted.filtered_peak_3848
chr10	105532025	105532708	684	24.24	9.84341	4.10637	7.11382	C7Y9LACXX_5_7967.sorted.filtered_peak_3849
chr10	105560471	105560955	485	25.31	9.61405	3.86466	6.91208	C7Y9LACXX_5_7967.sorted.filtered_peak_3850
chr10	105605851	105606142	292	18.74	6.82220	3.46896	4.26237	C7Y9LACXX_5_7967.sorted.filtered_peak_3851
chr10	105648109	105648369	261	15.45	4.63771	2.83427	2.25085	C7Y9LACXX_5_7967.sorted.filtered_peak_3852
chr10	105668067	105668452	386	27.30	7.18410	2.93230	4.61695	C7Y9LACXX_5_7967.sorted.filtered_peak_3853
chr10	105670669	105671096	428	31.09	8.66994	3.13293	6.01593	C7Y9LACXX_5_7967.sorted.filtered_peak_3854
chr10	105677575	105678475	901	53.37	19.77847	4.12877	16.74553	C7Y9LACXX_5_7967.sorted.filtered_peak_3855
chr10	105726592	105727298	707	34.24	11.48565	3.59037	8.74785	C7Y9LACXX_5_7967.sorted.filtered_peak_3856
chr10	105743008	105743793	786	21.46	7.59305	3.52157	4.97978	C7Y9LACXX_5_7967.sorted.filtered_peak_3857
chr10	105880744	105882278	1535	57.74	20.16626	3.80379	17.14556	C7Y9LACXX_5_7967.sorted.filtered_peak_3858
chr10	105991764	105992539	776	24.83	12.48891	4.83460	9.71267	C7Y9LACXX_5_7967.sorted.filtered_peak_3859
chr10	106006944	106007509	566	11.82	3.60549	2.62830	1.36741	C7Y9LACXX_5_7967.sorted.filtered_peak_3860
chr10	106016037	106016503	467	22.68	6.14963	2.87334	3.66319	C7Y9LACXX_5_7967.sorted.filtered_peak_3861
chr10	106028235	106029123	889	56.60	26.21700	5.08745	22.98230	C7Y9LACXX_5_7967.sorted.filtered_peak_3862
chr10	106051104	106051716	613	23.74	10.42160	4.23673	7.72405	C7Y9LACXX_5_7967.sorted.filtered_peak_3863
chr10	106088943	106089408	466	28.12	7.60165	3.00869	5.00555	C7Y9LACXX_5_7967.sorted.filtered_peak_3864
chr10	106097869	106098658	790	29.59	8.33379	3.11805	5.70347	C7Y9LACXX_5_7967.sorted.filtered_peak_3865
chr10	106113033	106113673	641	35.83	11.95884	3.63348	9.18139	C7Y9LACXX_5_7967.sorted.filtered_peak_3866
chr10	111612252	111612545	294	14.10	4.68390	2.97626	2.27838	C7Y9LACXX_5_7967.sorted.filtered_peak_3867
chr10	111683089	111683507	419	28.47	10.00950	3.65784	7.31507	C7Y9LACXX_5_7967.sorted.filtered_peak_3868
chr10	111693607	111694479	873	21.56	7.55291	3.45139	4.96747	C7Y9LACXX_5_7967.sorted.filtered_peak_3869
chr10	111767367	111768131	765	47.29	13.75955	3.44846	10.88855	C7Y9LACXX_5_7967.sorted.filtered_peak_3870
chr10	111769843	111770271	429	29.07	4.48767	2.15236	2.10994	C7Y9LACXX_5_7967.sorted.filtered_peak_3871
chr10	111827763	111828341	579	29.88	8.22181	3.10555	5.57446	C7Y9LACXX_5_7967.sorted.filtered_peak_3872
chr10	111829368	111829761	394	28.29	7.16814	2.87834	4.59907	C7Y9LACXX_5_7967.sorted.filtered_peak_3873
chr10	111836350	111837048	699	30.08	7.96845	2.99687	5.35318	C7Y9LACXX_5_7967.sorted.filtered_peak_3874
chr10	111916472	111917117	646	28.10	9.88660	3.67573	7.18208	C7Y9LACXX_5_7967.sorted.filtered_peak_3875
chr10	111969260	111969568	309	31.87	4.19012	2.01194	1.85269	C7Y9LACXX_5_7967.sorted.filtered_peak_3876
chr10	111970768	111971216	449	47.12	11.09199	2.89829	8.35294	C7Y9LACXX_5_7967.sorted.filtered_peak_3877
chr10	111985305	111986974	1670	41.02	10.80549	3.05391	8.09008	C7Y9LACXX_5_7967.sorted.filtered_peak_3878
chr10	112064238	112065122	885	45.73	20.81948	4.76571	17.78617	C7Y9LACXX_5_7967.sorted.filtered_peak_3879
chr10	112071142	112071391	250	18.24	6.46281	3.38383	3.91543	C7Y9LACXX_5_7967.sorted.filtered_peak_3880
chr10	112114101	112114398	298	25.66	5.21122	2.45751	2.77169	C7Y9LACXX_5_7967.sorted.filtered_peak_3881
chr10	112115785	112116059	275	25.66	5.24356	2.47074	2.79660	C7Y9LACXX_5_7967.sorted.filtered_peak_3882
chr10	112116330	112116706	377	31.02	7.86527	2.91870	5.26191	C7Y9LACXX_5_7967.sorted.filtered_peak_3883
chr10	112174140	112174802	663	40.90	15.30487	4.11440	12.39690	C7Y9LACXX_5_7967.sorted.filtered_peak_3884
chr10	112185820	112186274	455	16.96	4.49391	2.66424	2.11988	C7Y9LACXX_5_7967.sorted.filtered_peak_3885
chr10	112208357	112208642	286	13.58	4.52197	2.93799	2.14423	C7Y9LACXX_5_7967.sorted.filtered_peak_3886
chr10	112247664	112247985	322	13.91	4.29914	2.80162	1.95663	C7Y9LACXX_5_7967.sorted.filtered_peak_3887
chr10	112257171	112258092	922	54.78	14.35187	3.11441	11.52035	C7Y9LACXX_5_7967.sorted.filtered_peak_3888
chr10	112263697	112264175	479	30.85	5.83870	2.43095	3.34602	C7Y9LACXX_5_7967.sorted.filtered_peak_3889
chr10	112282184	112282579	396	19.55	7.92798	3.82841	5.31291	C7Y9LACXX_5_7967.sorted.filtered_peak_3890
chr10	112288579	112288938	360	20.12	6.68127	3.27568	4.13812	C7Y9LACXX_5_7967.sorted.filtered_peak_3891
chr10	112295710	112296139	430	14.62	4.34901	2.77151	1.98548	C7Y9LACXX_5_7967.sorted.filtered_peak_3892
chr10	112326972	112328175	1204	39.86	13.62001	3.60843	10.84172	C7Y9LACXX_5_7967.sorted.filtered_peak_3893
chr10	112378351	112378638	288	13.53	4.24763	2.80756	1.90159	C7Y9LACXX_5_7967.sorted.filtered_peak_3894
chr10	112431895	112432429	535	23.27	8.17517	3.56218	5.53532	C7Y9LACXX_5_7967.sorted.filtered_peak_3895
chr10	112533689	112534485	797	20.07	5.06339	2.69347	2.62428	C7Y9LACXX_5_7967.sorted.filtered_peak_3896
chr10	112562303	112562767	465	19.34	6.09953	3.07484	3.62786	C7Y9LACXX_5_7967.sorted.filtered_peak_3897
chr10	112564200	112564662	463	16.26	4.16580	2.57797	1.82558	C7Y9LACXX_5_7967.sorted.filtered_peak_3898
chr10	112602680	112603502	823	17.36	5.18742	2.90540	2.75700	C7Y9LACXX_5_7967.sorted.filtered_peak_3899
chr10	112617424	112617710	287	23.48	5.53666	2.66554	3.05787	C7Y9LACXX_5_7967.sorted.filtered_peak_3900
chr10	112620365	112620869	505	28.59	6.60730	2.71198	4.06618	C7Y9LACXX_5_7967.sorted.filtered_peak_3901
chr10	112624325	112624782	458	35.24	9.12889	3.01876	6.45534	C7Y9LACXX_5_7967.sorted.filtered_peak_3902
chr10	112631228	112632830	1603	35.37	8.69125	2.83756	6.07810	C7Y9LACXX_5_7967.sorted.filtered_peak_3903
chr10	112653213	112653561	349	13.10	3.74681	2.60119	1.48321	C7Y9LACXX_5_7967.sorted.filtered_peak_3904
chr10	112678172	112679541	1370	64.12	22.14377	3.95317	19.01457	C7Y9LACXX_5_7967.sorted.filtered_peak_3905
chr10	112752509	112752758	250	17.22	5.16184	2.93052	2.71137	C7Y9LACXX_5_7967.sorted.filtered_peak_3906
chr10	113900027	113900276	250	14.85	3.75479	2.49258	1.47662	C7Y9LACXX_5_7967.sorted.filtered_peak_3907
chr10	113943125	113943927	803	28.66	10.89194	3.83203	8.18065	C7Y9LACXX_5_7967.sorted.filtered_peak_3908
chr10	114129125	114129656	532	22.61	10.01037	4.26010	7.31174	C7Y9LACXX_5_7967.sorted.filtered_peak_3909
chr10	114135618	114136393	776	21.69	6.49252	3.05469	3.97435	C7Y9LACXX_5_7967.sorted.filtered_peak_3910
chr10	114149064	114149600	537	22.20	7.50245	3.41157	4.90081	C7Y9LACXX_5_7967.sorted.filtered_peak_3911
chr10	114206304	114207303	1000	33.01	12.34246	3.91671	9.56603	C7Y9LACXX_5_7967.sorted.filtered_peak_3912
chr10	114292125	114292374	250	15.79	4.81533	2.87892	2.41783	C7Y9LACXX_5_7967.sorted.filtered_peak_3913
chr10	114741311	114741621	311	13.68	4.58638	2.96307	2.19762	C7Y9LACXX_5_7967.sorted.filtered_peak_3914
chr10	114853912	114854267	356	14.83	5.73435	3.38326	3.24950	C7Y9LACXX_5_7967.sorted.filtered_peak_3915
chr10	115141811	115142165	355	16.50	4.15901	2.55894	1.82125	C7Y9LACXX_5_7967.sorted.filtered_peak_3916
chr10	115439178	115440229	1052	26.06	7.61238	3.15180	5.00737	C7Y9LACXX_5_7967.sorted.filtered_peak_3917
chr10	115441451	115441965	515	21.22	4.23365	2.33799	1.90398	C7Y9LACXX_5_7967.sorted.filtered_peak_3918
chr10	115613811	115614479	669	23.65	6.27474	2.88062	3.74978	C7Y9LACXX_5_7967.sorted.filtered_peak_3919
chr10	115720456	115721934	1479	35.10	11.06449	3.44498	8.32623	C7Y9LACXX_5_7967.sorted.filtered_peak_3920
chr10	115855975	115856258	284	18.45	6.11797	3.21481	3.60062	C7Y9LACXX_5_7967.sorted.filtered_peak_3921
chr10	115933684	115934494	811	38.91	15.60110	4.36186	12.68338	C7Y9LACXX_5_7967.sorted.filtered_peak_3922
chr10	116063642	116064198	557	17.52	4.53112	2.64246	2.15773	C7Y9LACXX_5_7967.sorted.filtered_peak_3923
chr10	116231105	116231483	379	18.88	7.66516	3.78237	5.07002	C7Y9LACXX_5_7967.sorted.filtered_peak_3924
chr10	116259333	116259582	250	15.04	4.42450	2.77450	2.05800	C7Y9LACXX_5_7967.sorted.filtered_peak_3925
chr10	116285902	116287106	1205	30.95	11.67710	3.90866	8.91568	C7Y9LACXX_5_7967.sorted.filtered_peak_3926
chr10	116300803	116301531	729	36.85	12.27072	3.69948	9.46721	C7Y9LACXX_5_7967.sorted.filtered_peak_3927
chr10	116304121	116304431	311	27.54	6.48716	2.72834	3.95312	C7Y9LACXX_5_7967.sorted.filtered_peak_3928
chr10	116375447	116375696	250	12.26	3.91400	2.74827	1.62747	C7Y9LACXX_5_7967.sorted.filtered_peak_3929
chr10	116561045	116561624	580	19.36	7.18037	3.54343	4.60660	C7Y9LACXX_5_7967.sorted.filtered_peak_3930
chr10	116581263	116582006	744	24.33	5.98987	2.76139	3.47703	C7Y9LACXX_5_7967.sorted.filtered_peak_3931
chr10	116616124	116616967	844	16.01	4.30331	2.63827	1.97251	C7Y9LACXX_5_7967.sorted.filtered_peak_3932
chr10	116697773	116698318	546	26.58	11.91569	4.46145	9.13875	C7Y9LACXX_5_7967.sorted.filtered_peak_3933
chr10	116852563	116852820	258	15.16	3.95119	2.55891	1.64226	C7Y9LACXX_5_7967.sorted.filtered_peak_3934
[truncated: 2,459,406 more chars]
