# Supplementary material for: Potential impact of celiac disease genetic risk factors on T cell receptor signaling in gluten-specific CD4+ T cells
Source: Sci Rep. 2021 Apr 29;11:9252. doi: 10.1038/s41598-021-86612-5 (PMC8085175; doi:10.1038/s41598-021-86612-5)
Supplement: Supplementary file 1 — Supplementary Information. [file 41598_2021_86612_MOESM1_ESM.zip › data_supplements_manuscript/dhs_and_peakcalling/macs_peaks/C7Y9LACXX_5_7968.sorted.filtered_peaks.gappedPeak]

chr1	713872	714364	C7Y9LACXX_5_7968.sorted.filtered_peak_1	192	.	713872	714364	0	3	1,431,1	0,1,491	6.97101	22.82363	19.20396
chr1	894531	895100	C7Y9LACXX_5_7968.sorted.filtered_peak_2	18	.	894531	895100	0	2	1,1	0,568	2.25275	4.38778	1.89661
chr1	902220	902484	C7Y9LACXX_5_7968.sorted.filtered_peak_3	32	.	902220	902484	0	3	1,250,1	0,10,263	2.74887	5.90074	3.24175
chr1	948403	949019	C7Y9LACXX_5_7968.sorted.filtered_peak_4	69	.	948403	949019	0	3	1,610,1	0,2,615	3.44483	9.87073	6.92257
chr1	949549	949873	C7Y9LACXX_5_7968.sorted.filtered_peak_5	17	.	949549	949873	0	2	1,1	0,323	2.31080	4.14940	1.70521
chr1	954590	955242	C7Y9LACXX_5_7968.sorted.filtered_peak_6	28	.	954590	955242	0	3	1,592,1	0,53,651	2.45452	5.44884	2.83469
chr1	968384	968734	C7Y9LACXX_5_7968.sorted.filtered_peak_7	20	.	968384	968734	0	3	1,288,1	0,2,349	2.63595	4.54896	2.03483
chr1	994596	995208	C7Y9LACXX_5_7968.sorted.filtered_peak_8	18	.	994596	995208	0	3	1,596,1	0,9,611	2.36908	4.34259	1.86850
chr1	999388	999903	C7Y9LACXX_5_7968.sorted.filtered_peak_9	24	.	999388	999903	0	2	1,1	0,514	2.43248	4.98550	2.42115
chr1	1004556	1004969	C7Y9LACXX_5_7968.sorted.filtered_peak_10	44	.	1004556	1004969	0	3	1,384,1	0,1,412	2.85065	7.22508	4.46711
chr1	1051343	1051957	C7Y9LACXX_5_7968.sorted.filtered_peak_11	123	.	1051343	1051957	0	3	1,568,1	0,17,613	3.77773	15.60353	12.33742
chr1	1072539	1073210	C7Y9LACXX_5_7968.sorted.filtered_peak_12	29	.	1072539	1073210	0	4	1,318,254,1	0,1,410,670	2.91097	5.52905	2.90288
chr1	1092901	1093151	C7Y9LACXX_5_7968.sorted.filtered_peak_13	25	.	1092901	1093151	0	2	1,1	0,249	2.76901	5.15268	2.56433
chr1	1136766	1137036	C7Y9LACXX_5_7968.sorted.filtered_peak_14	17	.	1136766	1137036	0	2	1,1	0,269	2.28126	4.24430	1.77655
chr1	1143637	1143915	C7Y9LACXX_5_7968.sorted.filtered_peak_15	18	.	1143637	1143915	0	2	1,1	0,277	2.19781	4.32153	1.83914
chr1	1152156	1152697	C7Y9LACXX_5_7968.sorted.filtered_peak_16	22	.	1152156	1152697	0	3	1,252,1	0,4,540	2.12950	4.74358	2.21205
chr1	1166554	1167719	C7Y9LACXX_5_7968.sorted.filtered_peak_17	51	.	1166554	1167719	0	3	1,778,1	0,386,1164	2.51876	7.91893	5.13871
chr1	1186235	1186672	C7Y9LACXX_5_7968.sorted.filtered_peak_18	35	.	1186235	1186672	0	3	1,360,1	0,37,436	3.16040	6.22638	3.54173
chr1	1209085	1209751	C7Y9LACXX_5_7968.sorted.filtered_peak_19	37	.	1209085	1209751	0	3	1,645,1	0,4,665	2.66587	6.47467	3.77195
chr1	1243276	1244151	C7Y9LACXX_5_7968.sorted.filtered_peak_20	74	.	1243276	1244151	0	3	1,859,1	0,3,874	2.59391	10.39881	7.41550
chr1	1259878	1260528	C7Y9LACXX_5_7968.sorted.filtered_peak_21	74	.	1259878	1260528	0	3	1,643,1	0,5,649	2.92299	10.38535	7.43491
chr1	1284586	1285297	C7Y9LACXX_5_7968.sorted.filtered_peak_22	27	.	1284586	1285297	0	4	1,294,294,1	0,19,403,710	2.52703	5.30270	2.70399
chr1	1306992	1307644	C7Y9LACXX_5_7968.sorted.filtered_peak_23	20	.	1306992	1307644	0	3	1,360,1	0,284,651	2.05344	4.52422	2.02276
chr1	1310510	1311058	C7Y9LACXX_5_7968.sorted.filtered_peak_24	106	.	1310510	1311058	0	3	1,537,1	0,7,547	3.10714	13.79426	10.63427
chr1	1334584	1335373	C7Y9LACXX_5_7968.sorted.filtered_peak_25	110	.	1334584	1335373	0	3	1,767,1	0,3,788	3.37160	14.20179	11.02945
chr1	1342471	1343175	C7Y9LACXX_5_7968.sorted.filtered_peak_26	56	.	1342471	1343175	0	3	1,696,1	0,4,703	3.08636	8.44316	5.62986
chr1	1376022	1376332	C7Y9LACXX_5_7968.sorted.filtered_peak_27	14	.	1376022	1376332	0	2	1,1	0,309	2.64008	3.78242	1.40726
chr1	1406630	1407255	C7Y9LACXX_5_7968.sorted.filtered_peak_28	109	.	1406630	1407255	0	2	622,1	0,624	5.23343	14.10123	10.92388
chr1	1446712	1447640	C7Y9LACXX_5_7968.sorted.filtered_peak_29	113	.	1446712	1447640	0	3	1,901,1	0,22,927	4.52901	14.52738	11.36250
chr1	1509910	1510774	C7Y9LACXX_5_7968.sorted.filtered_peak_30	77	.	1509910	1510774	0	3	1,843,1	0,14,863	3.05366	10.68443	7.70600
chr1	1550505	1551333	C7Y9LACXX_5_7968.sorted.filtered_peak_31	112	.	1550505	1551333	0	3	1,812,1	0,5,827	3.38698	14.47402	11.25488
chr1	1565259	1566070	C7Y9LACXX_5_7968.sorted.filtered_peak_32	50	.	1565259	1566070	0	3	1,436,1	0,367,810	2.98345	7.86346	5.09654
chr1	1590296	1590795	C7Y9LACXX_5_7968.sorted.filtered_peak_33	270	.	1590296	1590795	0	3	1,491,1	0,2,498	8.47559	31.10688	27.01099
chr1	1596531	1597442	C7Y9LACXX_5_7968.sorted.filtered_peak_34	19	.	1596531	1597442	0	3	1,527,1	0,381,910	2.88019	4.48412	1.98113
chr1	1609763	1610246	C7Y9LACXX_5_7968.sorted.filtered_peak_35	29	.	1609763	1610246	0	3	1,466,1	0,5,482	3.22538	5.57815	2.94615
chr1	1648541	1648947	C7Y9LACXX_5_7968.sorted.filtered_peak_36	26	.	1648541	1648947	0	2	1,397	0,9	3.10177	5.20804	2.61191
chr1	1650559	1650913	C7Y9LACXX_5_7968.sorted.filtered_peak_37	30	.	1650559	1650913	0	2	329,1	0,353	3.11394	5.63748	3.00009
chr1	1655598	1656068	C7Y9LACXX_5_7968.sorted.filtered_peak_38	233	.	1655598	1656068	0	3	1,465,1	0,3,469	7.17434	27.30180	23.39761
chr1	1663904	1664154	C7Y9LACXX_5_7968.sorted.filtered_peak_39	15	.	1663904	1664154	0	2	1,1	0,249	2.72747	4.02912	1.59722
chr1	1677766	1678019	C7Y9LACXX_5_7968.sorted.filtered_peak_40	66	.	1677766	1678019	0	3	1,250,1	0,2,252	4.34479	9.62523	6.67389
chr1	1709739	1710106	C7Y9LACXX_5_7968.sorted.filtered_peak_41	49	.	1709739	1710106	0	3	1,363,1	0,2,366	2.55488	7.74192	4.94969
chr1	1711554	1712143	C7Y9LACXX_5_7968.sorted.filtered_peak_42	21	.	1711554	1712143	0	3	1,576,1	0,10,588	2.09490	4.62971	2.11273
chr1	1822464	1823088	C7Y9LACXX_5_7968.sorted.filtered_peak_43	75	.	1822464	1823088	0	3	1,464,1	0,3,623	2.98438	10.50060	7.53602
chr1	1840051	1840812	C7Y9LACXX_5_7968.sorted.filtered_peak_44	83	.	1840051	1840812	0	3	1,630,1	0,127,760	3.32200	11.36801	8.39882
chr1	1850699	1851287	C7Y9LACXX_5_7968.sorted.filtered_peak_45	115	.	1850699	1851287	0	3	1,567,1	0,1,587	3.51751	14.77890	11.56130
chr1	1981497	1981915	C7Y9LACXX_5_7968.sorted.filtered_peak_46	16	.	1981497	1981915	0	3	1,297,1	0,114,417	2.57423	4.03906	1.60592
chr1	2064599	2065251	C7Y9LACXX_5_7968.sorted.filtered_peak_47	92	.	2064599	2065251	0	3	1,631,1	0,3,651	3.42197	12.33495	9.26884
chr1	2120833	2121137	C7Y9LACXX_5_7968.sorted.filtered_peak_48	35	.	2120833	2121137	0	3	1,253,1	0,38,303	2.65351	6.19301	3.52830
chr1	2126164	2126930	C7Y9LACXX_5_7968.sorted.filtered_peak_49	71	.	2126164	2126930	0	3	1,760,1	0,1,765	2.82881	10.11961	7.15492
chr1	2130629	2131026	C7Y9LACXX_5_7968.sorted.filtered_peak_50	20	.	2130629	2131026	0	3	1,383,1	0,12,396	2.10137	4.60257	2.08217
chr1	2136165	2137055	C7Y9LACXX_5_7968.sorted.filtered_peak_51	54	.	2136165	2137055	0	3	1,653,1	0,164,889	2.67999	8.18743	5.40187
chr1	2158996	2159605	C7Y9LACXX_5_7968.sorted.filtered_peak_52	111	.	2158996	2159605	0	2	607,1	0,608	3.12521	14.34098	11.15420
chr1	2165795	2166110	C7Y9LACXX_5_7968.sorted.filtered_peak_53	42	.	2165795	2166110	0	3	1,309,1	0,1,314	2.46103	6.96383	4.22319
chr1	2186759	2187771	C7Y9LACXX_5_7968.sorted.filtered_peak_54	27	.	2186759	2187771	0	4	1,343,370,1	0,22,479,1011	2.65063	5.31655	2.73592
chr1	2222010	2222885	C7Y9LACXX_5_7968.sorted.filtered_peak_55	42	.	2222010	2222885	0	3	1,846,1	0,22,874	2.95198	6.95366	4.23604
chr1	2231771	2232893	C7Y9LACXX_5_7968.sorted.filtered_peak_56	56	.	2231771	2232893	0	4	1,450,604,1	0,7,515,1121	2.87559	8.51656	5.66517
chr1	2322644	2323401	C7Y9LACXX_5_7968.sorted.filtered_peak_57	138	.	2322644	2323401	0	3	1,628,1	0,103,756	3.61714	17.14193	13.80677
chr1	2343872	2344427	C7Y9LACXX_5_7968.sorted.filtered_peak_58	77	.	2343872	2344427	0	3	1,526,1	0,4,554	2.84409	10.68639	7.73473
chr1	2345660	2345952	C7Y9LACXX_5_7968.sorted.filtered_peak_59	21	.	2345660	2345952	0	3	1,277,1	0,11,291	2.13609	4.68274	2.15064
chr1	2457539	2458360	C7Y9LACXX_5_7968.sorted.filtered_peak_60	101	.	2457539	2458360	0	3	1,753,1	0,9,820	3.20610	13.32762	10.19225
chr1	2477473	2477992	C7Y9LACXX_5_7968.sorted.filtered_peak_61	29	.	2477473	2477992	0	3	1,277,1	0,220,518	2.12841	5.51625	2.90505
chr1	2478335	2478630	C7Y9LACXX_5_7968.sorted.filtered_peak_62	45	.	2478335	2478630	0	3	1,284,1	0,5,294	2.39074	7.33708	4.55888
chr1	2479255	2479951	C7Y9LACXX_5_7968.sorted.filtered_peak_63	26	.	2479255	2479951	0	3	1,386,1	0,2,695	2.12355	5.19343	2.61882
chr1	2480176	2480494	C7Y9LACXX_5_7968.sorted.filtered_peak_64	49	.	2480176	2480494	0	3	1,286,1	0,5,317	2.51322	7.80104	4.99899
chr1	2487036	2488323	C7Y9LACXX_5_7968.sorted.filtered_peak_65	30	.	2487036	2488323	0	4	1,511,418,1	0,114,681,1286	2.54069	5.70346	3.08104
chr1	2509703	2510076	C7Y9LACXX_5_7968.sorted.filtered_peak_66	36	.	2509703	2510076	0	3	1,300,1	0,67,372	3.06277	6.38242	3.67698
chr1	2516676	2516962	C7Y9LACXX_5_7968.sorted.filtered_peak_67	11	.	2516676	2516962	0	2	1,1	0,285	1.87462	3.49233	1.16762
chr1	2517709	2518372	C7Y9LACXX_5_7968.sorted.filtered_peak_68	105	.	2517709	2518372	0	3	1,617,1	0,41,662	3.10548	13.70702	10.56493
chr1	2574058	2574995	C7Y9LACXX_5_7968.sorted.filtered_peak_69	57	.	2574058	2574995	0	3	1,593,1	0,281,936	3.23267	8.54876	5.71294
chr1	3407909	3408161	C7Y9LACXX_5_7968.sorted.filtered_peak_70	29	.	3407909	3408161	0	2	1,1	0,251	3.07435	5.63986	2.99863
chr1	3418498	3418790	C7Y9LACXX_5_7968.sorted.filtered_peak_71	69	.	3418498	3418790	0	3	1,286,1	0,5,291	3.88747	9.85432	6.90715
chr1	3541145	3541979	C7Y9LACXX_5_7968.sorted.filtered_peak_72	112	.	3541145	3541979	0	3	1,823,1	0,1,833	3.78293	14.44810	11.27183
chr1	3566373	3566872	C7Y9LACXX_5_7968.sorted.filtered_peak_73	24	.	3566373	3566872	0	2	1,478	0,21	2.65029	5.01300	2.44505
chr1	3663756	3664217	C7Y9LACXX_5_7968.sorted.filtered_peak_74	47	.	3663756	3664217	0	3	1,442,1	0,3,460	3.39344	7.51502	4.74397
chr1	3688999	3689312	C7Y9LACXX_5_7968.sorted.filtered_peak_75	33	.	3688999	3689312	0	3	1,308,1	0,2,312	2.72805	6.06284	3.38857
chr1	3712802	3713638	C7Y9LACXX_5_7968.sorted.filtered_peak_76	73	.	3712802	3713638	0	3	1,672,1	0,16,835	3.76639	10.30157	7.36318
chr1	3773507	3774317	C7Y9LACXX_5_7968.sorted.filtered_peak_77	101	.	3773507	3774317	0	3	1,808,1	0,1,809	3.46013	13.29389	10.16870
chr1	3816191	3816519	C7Y9LACXX_5_7968.sorted.filtered_peak_78	11	.	3816191	3816519	0	2	1,1	0,327	1.85685	3.52769	1.18491
chr1	3816723	3818064	C7Y9LACXX_5_7968.sorted.filtered_peak_79	91	.	3816723	3818064	0	3	1,1336,1	0,2,1340	2.98683	12.23531	9.15524
chr1	5449191	5449572	C7Y9LACXX_5_7968.sorted.filtered_peak_80	15	.	5449191	5449572	0	2	1,1	0,380	2.61012	3.99746	1.56071
chr1	5732276	5732699	C7Y9LACXX_5_7968.sorted.filtered_peak_81	37	.	5732276	5732699	0	3	1,411,1	0,3,422	2.81275	6.43510	3.75013
chr1	6052247	6052844	C7Y9LACXX_5_7968.sorted.filtered_peak_82	141	.	6052247	6052844	0	3	1,594,1	0,1,596	3.83821	17.47493	14.10259
chr1	6086158	6087146	C7Y9LACXX_5_7968.sorted.filtered_peak_83	33	.	6086158	6087146	0	4	1,417,254,1	0,5,680,987	2.47532	5.97069	3.32393
chr1	6088038	6088564	C7Y9LACXX_5_7968.sorted.filtered_peak_84	24	.	6088038	6088564	0	3	1,337,1	0,92,525	2.29817	4.99297	2.44512
chr1	6259463	6260621	C7Y9LACXX_5_7968.sorted.filtered_peak_85	119	.	6259463	6260621	0	3	1,727,1	0,4,1157	3.60921	15.14533	11.97886
chr1	6265891	6266291	C7Y9LACXX_5_7968.sorted.filtered_peak_86	17	.	6265891	6266291	0	3	1,268,1	0,126,399	2.35122	4.16772	1.70932
chr1	6295850	6296333	C7Y9LACXX_5_7968.sorted.filtered_peak_87	62	.	6295850	6296333	0	3	1,445,1	0,7,482	2.98780	9.16379	6.27239
chr1	6320077	6320347	C7Y9LACXX_5_7968.sorted.filtered_peak_88	33	.	6320077	6320347	0	3	1,264,1	0,1,269	2.83954	6.04268	3.37307
chr1	6408652	6409174	C7Y9LACXX_5_7968.sorted.filtered_peak_89	20	.	6408652	6409174	0	3	1,314,1	0,82,521	2.59438	4.58150	2.06813
chr1	6453293	6454302	C7Y9LACXX_5_7968.sorted.filtered_peak_90	72	.	6453293	6454302	0	3	1,921,1	0,8,1008	3.40635	10.21716	7.29010
chr1	6520316	6520930	C7Y9LACXX_5_7968.sorted.filtered_peak_91	59	.	6520316	6520930	0	3	1,605,1	0,6,613	3.20468	8.82860	5.97203
chr1	6614242	6614821	C7Y9LACXX_5_7968.sorted.filtered_peak_92	37	.	6614242	6614821	0	3	1,565,1	0,4,578	3.17053	6.39059	3.70590
chr1	6639768	6640351	C7Y9LACXX_5_7968.sorted.filtered_peak_93	73	.	6639768	6640351	0	3	1,463,1	0,18,582	3.50846	10.24159	7.30855
chr1	6661109	6661925	C7Y9LACXX_5_7968.sorted.filtered_peak_94	32	.	6661109	6661925	0	3	1,429,1	0,14,815	2.24744	5.87347	3.25467
chr1	6662751	6663165	C7Y9LACXX_5_7968.sorted.filtered_peak_95	28	.	6662751	6663165	0	3	1,411,1	0,2,413	2.21350	5.40314	2.80034
chr1	6672802	6673960	C7Y9LACXX_5_7968.sorted.filtered_peak_96	99	.	6672802	6673960	0	3	1,635,1	0,515,1157	3.21341	13.00137	9.94875
chr1	6684804	6685392	C7Y9LACXX_5_7968.sorted.filtered_peak_97	43	.	6684804	6685392	0	3	1,548,1	0,38,587	2.87631	7.07440	4.35908
chr1	6761729	6762125	C7Y9LACXX_5_7968.sorted.filtered_peak_98	68	.	6761729	6762125	0	3	1,386,1	0,1,395	3.48742	9.75371	6.81646
chr1	6844466	6845616	C7Y9LACXX_5_7968.sorted.filtered_peak_99	189	.	6844466	6845616	0	3	1,1143,1	0,3,1149	3.74039	22.64105	18.99199
chr1	7764544	7764904	C7Y9LACXX_5_7968.sorted.filtered_peak_100	45	.	7764544	7764904	0	3	1,332,1	0,17,359	3.22298	7.35867	4.59620
chr1	7830896	7831551	C7Y9LACXX_5_7968.sorted.filtered_peak_101	38	.	7830896	7831551	0	3	1,379,1	0,275,654	2.81126	6.49914	3.81066
chr1	7843846	7844503	C7Y9LACXX_5_7968.sorted.filtered_peak_102	88	.	7843846	7844503	0	3	1,640,1	0,2,656	3.48456	11.87542	8.82349
chr1	7902691	7902974	C7Y9LACXX_5_7968.sorted.filtered_peak_103	30	.	7902691	7902974	0	2	268,1	0,282	3.23806	5.66031	3.02697
chr1	7990546	7991297	C7Y9LACXX_5_7968.sorted.filtered_peak_104	19	.	7990546	7991297	0	3	1,458,1	0,13,750	2.53551	4.43864	1.94352
chr1	8009096	8009703	C7Y9LACXX_5_7968.sorted.filtered_peak_105	41	.	8009096	8009703	0	3	1,585,1	0,1,606	2.94486	6.92704	4.19243
chr1	8013976	8014578	C7Y9LACXX_5_7968.sorted.filtered_peak_106	77	.	8013976	8014578	0	2	601,1	0,601	3.47918	10.71911	7.72079
chr1	8021071	8022323	C7Y9LACXX_5_7968.sorted.filtered_peak_107	122	.	8021071	8022323	0	3	1,1049,1	0,159,1251	3.53592	15.45787	12.24406
chr1	8075072	8075354	C7Y9LACXX_5_7968.sorted.filtered_peak_108	37	.	8075072	8075354	0	3	1,271,1	0,5,281	3.21628	6.49882	3.78578
chr1	8086223	8086770	C7Y9LACXX_5_7968.sorted.filtered_peak_109	30	.	8086223	8086770	0	3	1,532,1	0,8,546	2.75919	5.64895	3.03576
chr1	8212729	8213506	C7Y9LACXX_5_7968.sorted.filtered_peak_110	62	.	8212729	8213506	0	3	1,769,1	0,3,776	3.62422	9.09452	6.22497
chr1	8229656	8230189	C7Y9LACXX_5_7968.sorted.filtered_peak_111	43	.	8229656	8230189	0	3	1,511,1	0,2,532	3.30254	7.09907	4.35534
chr1	8242346	8242980	C7Y9LACXX_5_7968.sorted.filtered_peak_112	89	.	8242346	8242980	0	3	1,599,1	0,7,633	4.08017	11.97176	8.90601
chr1	8487550	8487994	C7Y9LACXX_5_7968.sorted.filtered_peak_113	28	.	8487550	8487994	0	3	1,413,1	0,5,443	2.54227	5.41048	2.80252
chr1	8570526	8570836	C7Y9LACXX_5_7968.sorted.filtered_peak_114	13	.	8570526	8570836	0	2	1,1	0,309	2.57513	3.76285	1.36678
chr1	8585505	8586292	C7Y9LACXX_5_7968.sorted.filtered_peak_115	44	.	8585505	8586292	0	4	1,362,350,1	0,2,433,786	2.99848	7.15720	4.40111
chr1	8664064	8664331	C7Y9LACXX_5_7968.sorted.filtered_peak_116	23	.	8664064	8664331	0	2	1,1	0,266	2.80466	4.91012	2.34697
chr1	8761045	8761859	C7Y9LACXX_5_7968.sorted.filtered_peak_117	111	.	8761045	8761859	0	3	1,512,1	0,298,813	3.83499	14.25438	11.11228
chr1	8772316	8773075	C7Y9LACXX_5_7968.sorted.filtered_peak_118	18	.	8772316	8773075	0	3	1,303,1	0,325,758	2.81032	4.34026	1.86194
chr1	8877029	8878381	C7Y9LACXX_5_7968.sorted.filtered_peak_119	45	.	8877029	8878381	0	3	1,1038,1	0,306,1351	2.75280	7.21961	4.50549
chr1	8889556	8889825	C7Y9LACXX_5_7968.sorted.filtered_peak_120	29	.	8889556	8889825	0	2	1,1	0,268	3.21107	5.53248	2.90975
chr1	8918201	8918521	C7Y9LACXX_5_7968.sorted.filtered_peak_121	14	.	8918201	8918521	0	2	1,250	0,70	2.39603	3.86254	1.46301
chr1	8938020	8939588	C7Y9LACXX_5_7968.sorted.filtered_peak_122	51	.	8938020	8939588	0	3	1,1064,1	0,503,1567	2.65301	7.95698	5.16190
chr1	9030868	9031377	C7Y9LACXX_5_7968.sorted.filtered_peak_123	46	.	9030868	9031377	0	3	1,489,1	0,6,508	3.69330	7.48400	4.69531
chr1	9064974	9065449	C7Y9LACXX_5_7968.sorted.filtered_peak_124	27	.	9064974	9065449	0	3	1,266,1	0,70,474	3.06828	5.29180	2.70151
chr1	9178132	9178382	C7Y9LACXX_5_7968.sorted.filtered_peak_125	19	.	9178132	9178382	0	2	1,1	0,249	2.75288	4.43809	1.93438
chr1	9188424	9188829	C7Y9LACXX_5_7968.sorted.filtered_peak_126	13	.	9188424	9188829	0	2	1,1	0,404	2.25987	3.68692	1.32129
chr1	9189125	9190046	C7Y9LACXX_5_7968.sorted.filtered_peak_127	23	.	9189125	9190046	0	3	1,846,1	0,53,920	2.52945	4.85100	2.30375
chr1	9241356	9242137	C7Y9LACXX_5_7968.sorted.filtered_peak_128	14	.	9241356	9242137	0	2	1,1	0,780	2.47247	3.89873	1.48728
chr1	9294137	9295196	C7Y9LACXX_5_7968.sorted.filtered_peak_129	42	.	9294137	9295196	0	3	1,892,1	0,157,1058	2.78113	6.97411	4.22127
chr1	9299743	9300150	C7Y9LACXX_5_7968.sorted.filtered_peak_130	16	.	9299743	9300150	0	2	1,1	0,406	2.23119	4.04141	1.60502
chr1	9335745	9336076	C7Y9LACXX_5_7968.sorted.filtered_peak_131	16	.	9335745	9336076	0	2	1,1	0,330	2.61716	4.06210	1.61628
chr1	9375671	9375931	C7Y9LACXX_5_7968.sorted.filtered_peak_132	23	.	9375671	9375931	0	2	1,1	0,259	2.91310	4.88088	2.32404
chr1	9473075	9473833	C7Y9LACXX_5_7968.sorted.filtered_peak_133	14	.	9473075	9473833	0	3	1,267,1	0,36,757	2.41378	3.88247	1.47945
chr1	9486354	9486829	C7Y9LACXX_5_7968.sorted.filtered_peak_134	33	.	9486354	9486829	0	3	1,464,1	0,1,474	2.34490	5.98589	3.31932
chr1	9488678	9489373	C7Y9LACXX_5_7968.sorted.filtered_peak_135	136	.	9488678	9489373	0	3	1,603,1	0,68,694	3.64723	16.92137	13.60770
chr1	9599158	9599604	C7Y9LACXX_5_7968.sorted.filtered_peak_136	110	.	9599158	9599604	0	3	1,434,1	0,9,445	4.21431	14.23627	11.05033
chr1	9648332	9648898	C7Y9LACXX_5_7968.sorted.filtered_peak_137	41	.	9648332	9648898	0	2	559,1	0,565	2.77594	6.88617	4.14419
chr1	9687129	9687450	C7Y9LACXX_5_7968.sorted.filtered_peak_138	48	.	9687129	9687450	0	3	1,292,1	0,14,320	2.74269	7.63556	4.84275
chr1	9689281	9690055	C7Y9LACXX_5_7968.sorted.filtered_peak_139	30	.	9689281	9690055	0	3	1,415,1	0,350,773	2.39245	5.66281	3.05138
chr1	9712198	9712762	C7Y9LACXX_5_7968.sorted.filtered_peak_140	25	.	9712198	9712762	0	2	1,1	0,563	2.31565	5.15821	2.59922
chr1	9747196	9747751	C7Y9LACXX_5_7968.sorted.filtered_peak_141	17	.	9747196	9747751	0	2	1,1	0,554	2.38631	4.25944	1.78048
chr1	9777450	9778067	C7Y9LACXX_5_7968.sorted.filtered_peak_142	37	.	9777450	9778067	0	3	1,610,1	0,2,616	2.64649	6.48917	3.76401
chr1	9844711	9844967	C7Y9LACXX_5_7968.sorted.filtered_peak_143	26	.	9844711	9844967	0	2	250,1	0,255	2.99100	5.22330	2.63157
chr1	9883947	9884293	C7Y9LACXX_5_7968.sorted.filtered_peak_144	39	.	9883947	9884293	0	3	1,338,1	0,7,345	2.75781	6.61822	3.90262
chr1	9969200	9969483	C7Y9LACXX_5_7968.sorted.filtered_peak_145	14	.	9969200	9969483	0	2	1,1	0,282	2.01268	3.86342	1.45651
chr1	9970163	9971131	C7Y9LACXX_5_7968.sorted.filtered_peak_146	182	.	9970163	9971131	0	3	1,957,1	0,7,967	4.21088	21.89503	18.28643
chr1	10002537	10003818	C7Y9LACXX_5_7968.sorted.filtered_peak_147	31	.	10002537	10003818	0	4	1,396,582,1	0,2,617,1280	2.82045	5.81393	3.18108
chr1	10010513	10010767	C7Y9LACXX_5_7968.sorted.filtered_peak_148	39	.	10010513	10010767	0	2	1,1	0,253	3.46537	6.68149	3.93796
chr1	10092567	10093526	C7Y9LACXX_5_7968.sorted.filtered_peak_149	185	.	10092567	10093526	0	3	1,943,1	0,11,958	4.65028	22.10937	18.54009
chr1	10134401	10134943	C7Y9LACXX_5_7968.sorted.filtered_peak_150	35	.	10134401	10134943	0	3	1,352,1	0,58,541	3.34024	6.26678	3.59289
chr1	10269975	10270792	C7Y9LACXX_5_7968.sorted.filtered_peak_151	46	.	10269975	10270792	0	3	1,746,1	0,61,816	3.04874	7.41395	4.66846
chr1	10458412	10459553	C7Y9LACXX_5_7968.sorted.filtered_peak_152	89	.	10458412	10459553	0	3	1,837,1	0,296,1140	3.68206	11.98386	8.96365
chr1	10489927	10491060	C7Y9LACXX_5_7968.sorted.filtered_peak_153	90	.	10489927	10491060	0	3	1,1021,1	0,10,1132	3.50918	12.11515	9.03171
chr1	10532369	10532848	C7Y9LACXX_5_7968.sorted.filtered_peak_154	67	.	10532369	10532848	0	3	1,399,1	0,74,478	3.22247	9.64516	6.72923
chr1	10534858	10535468	C7Y9LACXX_5_7968.sorted.filtered_peak_155	35	.	10534858	10535468	0	3	1,329,1	0,5,609	2.70387	6.27498	3.58720
chr1	10554874	10555682	C7Y9LACXX_5_7968.sorted.filtered_peak_156	39	.	10554874	10555682	0	3	1,593,1	0,212,807	2.97314	6.67384	3.99120
chr1	10570608	10571533	C7Y9LACXX_5_7968.sorted.filtered_peak_157	39	.	10570608	10571533	0	2	1,622	0,303	2.75965	6.58381	3.90469
chr1	10585251	10585567	C7Y9LACXX_5_7968.sorted.filtered_peak_158	23	.	10585251	10585567	0	1	316	0	2.90272	4.89323	2.33647
chr1	10754668	10755073	C7Y9LACXX_5_7968.sorted.filtered_peak_159	51	.	10754668	10755073	0	3	1,398,1	0,6,404	3.11927	7.99175	5.16340
chr1	11000273	11000528	C7Y9LACXX_5_7968.sorted.filtered_peak_160	14	.	11000273	11000528	0	2	1,1	0,254	2.54228	3.89993	1.49035
chr1	11072040	11073293	C7Y9LACXX_5_7968.sorted.filtered_peak_161	90	.	11072040	11073293	0	3	1,1231,1	0,21,1252	3.63736	12.12856	9.07287
chr1	11097727	11097988	C7Y9LACXX_5_7968.sorted.filtered_peak_162	27	.	11097727	11097988	0	2	1,256	0,5	3.17281	5.39374	2.77599
chr1	11120016	11120615	C7Y9LACXX_5_7968.sorted.filtered_peak_163	56	.	11120016	11120615	0	3	1,558,1	0,1,598	2.87111	8.48044	5.66648
chr1	11159196	11160127	C7Y9LACXX_5_7968.sorted.filtered_peak_164	65	.	11159196	11160127	0	3	1,789,1	0,139,930	3.42556	9.43061	6.53542
chr1	11322310	11323001	C7Y9LACXX_5_7968.sorted.filtered_peak_165	135	.	11322310	11323001	0	3	1,556,1	0,127,690	4.42194	16.85031	13.53724
chr1	11332657	11333914	C7Y9LACXX_5_7968.sorted.filtered_peak_166	62	.	11332657	11333914	0	3	1,1242,1	0,5,1256	3.17497	9.16876	6.25780
chr1	11395435	11395871	C7Y9LACXX_5_7968.sorted.filtered_peak_167	17	.	11395435	11395871	0	3	1,271,1	0,153,435	2.64457	4.25488	1.78916
chr1	11724256	11724837	C7Y9LACXX_5_7968.sorted.filtered_peak_168	18	.	11724256	11724837	0	3	1,273,1	0,13,580	2.67333	4.29291	1.81763
chr1	11741093	11741720	C7Y9LACXX_5_7968.sorted.filtered_peak_169	62	.	11741093	11741720	0	3	1,614,1	0,7,626	3.38331	9.15747	6.25332
chr1	11753266	11753572	C7Y9LACXX_5_7968.sorted.filtered_peak_170	14	.	11753266	11753572	0	2	1,1	0,305	2.57027	3.84343	1.43903
chr1	11795758	11796200	C7Y9LACXX_5_7968.sorted.filtered_peak_171	14	.	11795758	11796200	0	2	1,1	0,441	2.33411	3.88320	1.47290
chr1	11865595	11866695	C7Y9LACXX_5_7968.sorted.filtered_peak_172	90	.	11865595	11866695	0	3	1,969,1	0,110,1099	3.03809	12.06592	9.03776
chr1	11967803	11969257	C7Y9LACXX_5_7968.sorted.filtered_peak_173	80	.	11967803	11969257	0	3	1,1444,1	0,7,1453	2.96696	11.05773	8.01889
chr1	11986342	11986786	C7Y9LACXX_5_7968.sorted.filtered_peak_174	71	.	11986342	11986786	0	3	1,435,1	0,4,443	3.90213	10.16414	7.19013
chr1	11994217	11995084	C7Y9LACXX_5_7968.sorted.filtered_peak_175	39	.	11994217	11995084	0	3	1,781,1	0,18,866	3.01836	6.70200	3.99947
chr1	12026847	12027259	C7Y9LACXX_5_7968.sorted.filtered_peak_176	18	.	12026847	12027259	0	2	1,1	0,411	2.76644	4.29034	1.82280
chr1	12039840	12040660	C7Y9LACXX_5_7968.sorted.filtered_peak_177	120	.	12039840	12040660	0	3	1,614,1	0,196,819	3.76887	15.27689	12.08001
chr1	12051010	12051320	C7Y9LACXX_5_7968.sorted.filtered_peak_178	23	.	12051010	12051320	0	2	1,1	0,309	2.79608	4.96080	2.39871
chr1	12079163	12079720	C7Y9LACXX_5_7968.sorted.filtered_peak_179	192	.	12079163	12079720	0	3	1,543,1	0,13,556	4.93007	22.94526	19.29856
chr1	12100579	12100829	C7Y9LACXX_5_7968.sorted.filtered_peak_180	24	.	12100579	12100829	0	2	1,1	0,249	2.86083	4.99460	2.42320
chr1	12107402	12108073	C7Y9LACXX_5_7968.sorted.filtered_peak_181	24	.	12107402	12108073	0	3	1,334,1	0,320,670	2.60236	4.97493	2.41843
chr1	12147922	12148439	C7Y9LACXX_5_7968.sorted.filtered_peak_182	39	.	12147922	12148439	0	3	1,502,1	0,11,516	2.93000	6.62505	3.91431
chr1	12203843	12204152	C7Y9LACXX_5_7968.sorted.filtered_peak_183	17	.	12203843	12204152	0	2	1,1	0,308	2.41990	4.21320	1.74835
chr1	12210288	12211188	C7Y9LACXX_5_7968.sorted.filtered_peak_184	19	.	12210288	12211188	0	4	1,250,456,1	0,8,427,899	2.34998	4.39538	1.91107
chr1	12221838	12222479	C7Y9LACXX_5_7968.sorted.filtered_peak_185	35	.	12221838	12222479	0	3	1,600,1	0,1,640	2.46278	6.15962	3.50546
chr1	12233010	12234149	C7Y9LACXX_5_7968.sorted.filtered_peak_186	55	.	12233010	12234149	0	3	1,788,1	0,348,1138	2.65478	8.31492	5.51220
chr1	12238046	12238558	C7Y9LACXX_5_7968.sorted.filtered_peak_187	12	.	12238046	12238558	0	2	1,1	0,511	2.00412	3.56546	1.21961
chr1	12289889	12290213	C7Y9LACXX_5_7968.sorted.filtered_peak_188	46	.	12289889	12290213	0	3	1,316,1	0,4,323	3.40451	7.44994	4.67006
chr1	12445029	12445279	C7Y9LACXX_5_7968.sorted.filtered_peak_189	13	.	12445029	12445279	0	2	1,1	0,249	2.61306	3.76779	1.37704
chr1	12495761	12496011	C7Y9LACXX_5_7968.sorted.filtered_peak_190	19	.	12495761	12496011	0	2	1,1	0,249	2.37727	4.46064	1.95570
chr1	12509302	12509862	C7Y9LACXX_5_7968.sorted.filtered_peak_191	47	.	12509302	12509862	0	3	1,447,1	0,105,559	3.25993	7.58926	4.79608
chr1	12570618	12571124	C7Y9LACXX_5_7968.sorted.filtered_peak_192	42	.	12570618	12571124	0	3	1,488,1	0,2,505	3.21349	6.96403	4.23300
chr1	12664391	12664688	C7Y9LACXX_5_7968.sorted.filtered_peak_193	50	.	12664391	12664688	0	3	1,291,1	0,5,296	3.27477	7.88766	5.07709
chr1	12678274	12678667	C7Y9LACXX_5_7968.sorted.filtered_peak_194	27	.	12678274	12678667	0	3	1,318,1	0,46,392	2.38073	5.39255	2.78832
chr1	13992194	13992496	C7Y9LACXX_5_7968.sorted.filtered_peak_195	40	.	13992194	13992496	0	2	1,296	0,6	3.48348	6.75689	4.02010
chr1	14057128	14058071	C7Y9LACXX_5_7968.sorted.filtered_peak_196	37	.	14057128	14058071	0	3	1,534,1	0,15,942	2.71760	6.45653	3.75838
chr1	14075393	14076293	C7Y9LACXX_5_7968.sorted.filtered_peak_197	71	.	14075393	14076293	0	3	1,569,1	0,100,899	3.14869	10.06123	7.15440
chr1	15545204	15545536	C7Y9LACXX_5_7968.sorted.filtered_peak_198	14	.	15545204	15545536	0	2	1,1	0,331	2.52240	3.85468	1.46014
chr1	15575544	15575946	C7Y9LACXX_5_7968.sorted.filtered_peak_199	41	.	15575544	15575946	0	3	1,311,1	0,19,401	2.98552	6.91087	4.18815
chr1	15738336	15738882	C7Y9LACXX_5_7968.sorted.filtered_peak_200	20	.	15738336	15738882	0	2	1,1	0,545	2.18430	4.56864	2.05505
chr1	15744019	15744349	C7Y9LACXX_5_7968.sorted.filtered_peak_201	19	.	15744019	15744349	0	3	1,316,1	0,1,329	2.39203	4.50648	1.99976
chr1	15850594	15851865	C7Y9LACXX_5_7968.sorted.filtered_peak_202	106	.	15850594	15851865	0	3	1,1261,1	0,7,1270	2.86663	13.77378	10.60972
chr1	15852894	15853460	C7Y9LACXX_5_7968.sorted.filtered_peak_203	107	.	15852894	15853460	0	3	1,544,1	0,13,565	2.83436	13.87986	10.73576
chr1	15906069	15906403	C7Y9LACXX_5_7968.sorted.filtered_peak_204	20	.	15906069	15906403	0	2	1,1	0,333	2.79187	4.57948	2.05292
chr1	15929622	15930509	C7Y9LACXX_5_7968.sorted.filtered_peak_205	81	.	15929622	15930509	0	2	1,602	0,285	4.09834	11.09615	8.12676
chr1	15943211	15944212	C7Y9LACXX_5_7968.sorted.filtered_peak_206	55	.	15943211	15944212	0	3	1,988,1	0,12,1000	2.93759	8.37346	5.54682
chr1	16023782	16024032	C7Y9LACXX_5_7968.sorted.filtered_peak_207	15	.	16023782	16024032	0	2	1,1	0,249	2.72703	4.01179	1.57104
chr1	16142987	16143407	C7Y9LACXX_5_7968.sorted.filtered_peak_208	25	.	16142987	16143407	0	3	1,250,1	0,166,419	3.08619	5.10107	2.50968
chr1	16160863	16162768	C7Y9LACXX_5_7968.sorted.filtered_peak_209	85	.	16160863	16162768	0	3	1,1892,1	0,8,1904	2.64408	11.60710	8.57878
chr1	16173714	16175232	C7Y9LACXX_5_7968.sorted.filtered_peak_210	64	.	16173714	16175232	0	4	1,1019,355,1	0,3,1102,1517	2.74146	9.27575	6.41887
chr1	16275728	16276465	C7Y9LACXX_5_7968.sorted.filtered_peak_211	29	.	16275728	16276465	0	3	1,634,1	0,99,736	2.52619	5.60785	2.97132
chr1	16292647	16292977	C7Y9LACXX_5_7968.sorted.filtered_peak_212	26	.	16292647	16292977	0	3	1,272,1	0,46,329	2.78971	5.23837	2.64686
chr1	16302023	16302818	C7Y9LACXX_5_7968.sorted.filtered_peak_213	78	.	16302023	16302818	0	3	1,773,1	0,21,794	3.49404	10.77504	7.80107
chr1	16405559	16405809	C7Y9LACXX_5_7968.sorted.filtered_peak_214	18	.	16405559	16405809	0	2	1,1	0,249	2.61459	4.33912	1.85629
chr1	16532681	16533619	C7Y9LACXX_5_7968.sorted.filtered_peak_215	50	.	16532681	16533619	0	3	1,900,1	0,7,937	2.75706	7.81252	5.01745
chr1	16543357	16544296	C7Y9LACXX_5_7968.sorted.filtered_peak_216	38	.	16543357	16544296	0	3	1,421,1	0,509,938	2.74402	6.48943	3.84234
chr1	16563328	16564253	C7Y9LACXX_5_7968.sorted.filtered_peak_217	52	.	16563328	16564253	0	3	1,898,1	0,20,924	3.17416	8.05508	5.25449
chr1	16570959	16571231	C7Y9LACXX_5_7968.sorted.filtered_peak_218	30	.	16570959	16571231	0	3	1,250,1	0,18,271	3.10336	5.70526	3.05898
chr1	16678546	16679383	C7Y9LACXX_5_7968.sorted.filtered_peak_219	59	.	16678546	16679383	0	3	1,824,1	0,4,836	3.16624	8.85288	5.98256
chr1	16693293	16694807	C7Y9LACXX_5_7968.sorted.filtered_peak_220	126	.	16693293	16694807	0	3	1,1299,1	0,15,1513	3.51683	15.95108	12.65657
chr1	16713831	16714136	C7Y9LACXX_5_7968.sorted.filtered_peak_221	13	.	16713831	16714136	0	2	1,1	0,304	2.36646	3.74018	1.36697
chr1	16747286	16747566	C7Y9LACXX_5_7968.sorted.filtered_peak_222	22	.	16747286	16747566	0	2	1,1	0,279	2.85486	4.84756	2.28676
chr1	16767001	16768241	C7Y9LACXX_5_7968.sorted.filtered_peak_223	42	.	16767001	16768241	0	3	1,1212,1	0,17,1239	2.94069	7.04588	4.29846
chr1	16825578	16826213	C7Y9LACXX_5_7968.sorted.filtered_peak_224	82	.	16825578	16826213	0	3	1,413,1	0,1,634	4.67321	11.27320	8.26584
chr1	16840208	16840875	C7Y9LACXX_5_7968.sorted.filtered_peak_225	99	.	16840208	16840875	0	3	1,341,1	0,172,666	5.01562	13.07066	9.99256
chr1	16939793	16940456	C7Y9LACXX_5_7968.sorted.filtered_peak_226	59	.	16939793	16940456	0	3	1,634,1	0,2,662	2.79787	8.80587	5.96161
chr1	16952108	16952519	C7Y9LACXX_5_7968.sorted.filtered_peak_227	32	.	16952108	16952519	0	3	1,356,1	0,6,410	2.77748	5.90846	3.26826
chr1	16963288	16963556	C7Y9LACXX_5_7968.sorted.filtered_peak_228	19	.	16963288	16963556	0	2	1,1	0,267	2.61071	4.41698	1.95333
chr1	16970708	16971393	C7Y9LACXX_5_7968.sorted.filtered_peak_229	143	.	16970708	16971393	0	2	683,1	0,684	5.21181	17.72630	14.36600
chr1	17030714	17031013	C7Y9LACXX_5_7968.sorted.filtered_peak_230	14	.	17030714	17031013	0	2	1,1	0,298	2.38875	3.84582	1.45155
chr1	17036375	17036637	C7Y9LACXX_5_7968.sorted.filtered_peak_231	35	.	17036375	17036637	0	2	1,1	0,261	2.98745	6.27065	3.57588
chr1	17053937	17054309	C7Y9LACXX_5_7968.sorted.filtered_peak_232	29	.	17053937	17054309	0	3	1,307,1	0,45,371	2.97833	5.61437	2.99600
chr1	17222613	17223756	C7Y9LACXX_5_7968.sorted.filtered_peak_233	34	.	17222613	17223756	0	2	1,1	0,1142	2.89760	6.04574	3.40149
chr1	17230808	17231832	C7Y9LACXX_5_7968.sorted.filtered_peak_234	119	.	17230808	17231832	0	3	1,1007,1	0,2,1023	3.43260	15.20228	11.95355
chr1	17240064	17241017	C7Y9LACXX_5_7968.sorted.filtered_peak_235	81	.	17240064	17241017	0	3	1,917,1	0,11,952	3.63160	11.11492	8.16442
chr1	17250818	17251206	C7Y9LACXX_5_7968.sorted.filtered_peak_236	10	.	17250818	17251206	0	2	1,1	0,387	2.25574	3.36296	1.08108
chr1	17338313	17338674	C7Y9LACXX_5_7968.sorted.filtered_peak_237	36	.	17338313	17338674	0	3	1,335,1	0,19,360	3.11730	6.33051	3.64637
chr1	17380313	17380926	C7Y9LACXX_5_7968.sorted.filtered_peak_238	166	.	17380313	17380926	0	3	1,611,1	0,1,612	4.16742	20.16729	16.65745
chr1	17763944	17764625	C7Y9LACXX_5_7968.sorted.filtered_peak_239	16	.	17763944	17764625	0	3	1,368,1	0,307,680	1.98472	4.07263	1.63058
chr1	17766351	17766644	C7Y9LACXX_5_7968.sorted.filtered_peak_240	16	.	17766351	17766644	0	2	1,1	0,292	2.01866	4.06940	1.63880
chr1	19210746	19211021	C7Y9LACXX_5_7968.sorted.filtered_peak_241	12	.	19210746	19211021	0	2	1,1	0,274	2.44655	3.59142	1.23400
chr1	19228908	19229589	C7Y9LACXX_5_7968.sorted.filtered_peak_242	108	.	19228908	19229589	0	3	1,650,1	0,27,680	3.75827	14.01854	10.87672
chr1	19253123	19253690	C7Y9LACXX_5_7968.sorted.filtered_peak_243	37	.	19253123	19253690	0	3	1,421,1	0,119,566	2.87054	6.47884	3.77042
chr1	19278332	19278851	C7Y9LACXX_5_7968.sorted.filtered_peak_244	31	.	19278332	19278851	0	3	1,507,1	0,4,518	2.30513	5.75248	3.11867
chr1	19283059	19283501	C7Y9LACXX_5_7968.sorted.filtered_peak_245	71	.	19283059	19283501	0	3	1,346,1	0,92,441	2.91540	10.05629	7.11351
chr1	19337610	19337990	C7Y9LACXX_5_7968.sorted.filtered_peak_246	56	.	19337610	19337990	0	3	1,344,1	0,11,379	3.66527	8.51357	5.66185
chr1	19400959	19401367	C7Y9LACXX_5_7968.sorted.filtered_peak_247	38	.	19400959	19401367	0	3	1,392,1	0,7,407	3.00761	6.54019	3.81911
chr1	19536092	19537357	C7Y9LACXX_5_7968.sorted.filtered_peak_248	100	.	19536092	19537357	0	3	1,604,1	0,516,1264	3.20356	13.13443	10.08941
chr1	19577641	19578410	C7Y9LACXX_5_7968.sorted.filtered_peak_249	67	.	19577641	19578410	0	3	1,461,1	0,306,768	3.35626	9.58213	6.70187
chr1	19638408	19638978	C7Y9LACXX_5_7968.sorted.filtered_peak_250	87	.	19638408	19638978	0	3	1,550,1	0,12,569	3.34138	11.77295	8.72355
chr1	19717199	19718203	C7Y9LACXX_5_7968.sorted.filtered_peak_251	61	.	19717199	19718203	0	3	1,938,1	0,5,1003	3.04189	9.08011	6.19485
chr1	19789539	19790130	C7Y9LACXX_5_7968.sorted.filtered_peak_252	53	.	19789539	19790130	0	3	1,475,1	0,111,590	3.27971	8.15936	5.32849
chr1	19803103	19804148	C7Y9LACXX_5_7968.sorted.filtered_peak_253	28	.	19803103	19804148	0	3	1,665,1	0,306,1044	2.56995	5.40131	2.81300
chr1	19810975	19811261	C7Y9LACXX_5_7968.sorted.filtered_peak_254	21	.	19810975	19811261	0	2	1,1	0,285	2.16272	4.69977	2.16702
chr1	19811899	19812643	C7Y9LACXX_5_7968.sorted.filtered_peak_255	56	.	19811899	19812643	0	3	1,734,1	0,6,743	2.76917	8.47496	5.61292
chr1	19922959	19924245	C7Y9LACXX_5_7968.sorted.filtered_peak_256	72	.	19922959	19924245	0	3	1,1266,1	0,15,1285	3.19906	10.22619	7.29480
chr1	19933276	19933671	C7Y9LACXX_5_7968.sorted.filtered_peak_257	54	.	19933276	19933671	0	3	1,373,1	0,10,394	3.47714	8.28749	5.44708
chr1	20126471	20126951	C7Y9LACXX_5_7968.sorted.filtered_peak_258	25	.	20126471	20126951	0	2	1,473	0,7	2.86514	5.08880	2.51911
chr1	20208574	20209279	C7Y9LACXX_5_7968.sorted.filtered_peak_259	76	.	20208574	20209279	0	3	1,541,1	0,12,704	3.39937	10.55573	7.60540
chr1	20478587	20479356	C7Y9LACXX_5_7968.sorted.filtered_peak_260	18	.	20478587	20479356	0	3	1,308,1	0,362,768	2.63563	4.36659	1.88304
chr1	20834174	20835023	C7Y9LACXX_5_7968.sorted.filtered_peak_261	61	.	20834174	20835023	0	3	1,679,1	0,162,848	3.31863	9.02229	6.16134
chr1	20959605	20960059	C7Y9LACXX_5_7968.sorted.filtered_peak_262	28	.	20959605	20960059	0	3	1,403,1	0,46,453	2.87702	5.51146	2.89845
chr1	20960238	20960630	C7Y9LACXX_5_7968.sorted.filtered_peak_263	24	.	20960238	20960630	0	3	1,377,1	0,1,391	2.73487	5.00401	2.43453
chr1	20987502	20988411	C7Y9LACXX_5_7968.sorted.filtered_peak_264	63	.	20987502	20988411	0	3	1,814,1	0,12,908	3.13060	9.20804	6.31271
chr1	21059577	21059945	C7Y9LACXX_5_7968.sorted.filtered_peak_265	26	.	21059577	21059945	0	3	1,319,1	0,38,367	2.88117	5.27163	2.67737
chr1	21112205	21114312	C7Y9LACXX_5_7968.sorted.filtered_peak_266	84	.	21112205	21114312	0	3	1,1468,1	0,638,2106	2.81310	11.37485	8.40599
chr1	21348694	21349607	C7Y9LACXX_5_7968.sorted.filtered_peak_267	49	.	21348694	21349607	0	3	1,867,1	0,36,912	3.48125	7.75972	4.96620
chr1	21502407	21503725	C7Y9LACXX_5_7968.sorted.filtered_peak_268	82	.	21502407	21503725	0	3	1,699,1	0,616,1317	3.20165	11.15545	8.21780
chr1	21620450	21621378	C7Y9LACXX_5_7968.sorted.filtered_peak_269	20	.	21620450	21621378	0	4	1,400,264,1	0,2,636,927	2.25230	4.58303	2.06679
chr1	21660579	21661069	C7Y9LACXX_5_7968.sorted.filtered_peak_270	74	.	21660579	21661069	0	3	1,476,1	0,10,489	3.46575	10.40681	7.43230
chr1	21671993	21672337	C7Y9LACXX_5_7968.sorted.filtered_peak_271	34	.	21671993	21672337	0	3	1,326,1	0,8,343	2.74662	6.09452	3.42626
chr1	21710225	21710475	C7Y9LACXX_5_7968.sorted.filtered_peak_272	21	.	21710225	21710475	0	2	1,1	0,249	2.95076	4.67604	2.13430
chr1	21766287	21766852	C7Y9LACXX_5_7968.sorted.filtered_peak_273	57	.	21766287	21766852	0	2	556,1	0,564	4.05745	8.64129	5.77188
chr1	21835352	21835602	C7Y9LACXX_5_7968.sorted.filtered_peak_274	15	.	21835352	21835602	0	2	1,1	0,249	2.67733	3.99098	1.55604
chr1	22094710	22095026	C7Y9LACXX_5_7968.sorted.filtered_peak_275	18	.	22094710	22095026	0	3	1,250,1	0,61,315	2.77758	4.34705	1.85807
chr1	22108563	22110354	C7Y9LACXX_5_7968.sorted.filtered_peak_276	80	.	22108563	22110354	0	4	1,396,1193,1	0,10,597,1790	2.91388	10.97991	8.03943
chr1	22345587	22346064	C7Y9LACXX_5_7968.sorted.filtered_peak_277	37	.	22345587	22346064	0	3	1,467,1	0,1,476	3.35566	6.50331	3.78206
chr1	22351392	22352641	C7Y9LACXX_5_7968.sorted.filtered_peak_278	77	.	22351392	22352641	0	3	1,1236,1	0,3,1248	3.31980	10.75257	7.73366
chr1	22366151	22366819	C7Y9LACXX_5_7968.sorted.filtered_peak_279	141	.	22366151	22366819	0	3	1,662,1	0,1,667	4.81332	17.47460	14.10921
chr1	22378940	22379677	C7Y9LACXX_5_7968.sorted.filtered_peak_280	42	.	22378940	22379677	0	3	1,724,1	0,12,736	2.73223	7.01925	4.27707
chr1	22380000	22380395	C7Y9LACXX_5_7968.sorted.filtered_peak_281	14	.	22380000	22380395	0	2	1,1	0,394	2.14159	3.86956	1.46454
chr1	22755147	22755436	C7Y9LACXX_5_7968.sorted.filtered_peak_282	29	.	22755147	22755436	0	2	1,265	0,24	3.17101	5.54913	2.92795
chr1	22778141	22779193	C7Y9LACXX_5_7968.sorted.filtered_peak_283	74	.	22778141	22779193	0	3	1,501,1	0,3,1051	3.33491	10.33271	7.41913
chr1	23345531	23346796	C7Y9LACXX_5_7968.sorted.filtered_peak_284	40	.	23345531	23346796	0	4	1,654,299,1	0,117,875,1264	2.92124	6.78012	4.08107
chr1	23426771	23427072	C7Y9LACXX_5_7968.sorted.filtered_peak_285	25	.	23426771	23427072	0	3	1,277,1	0,22,300	2.59956	5.13606	2.55501
chr1	23445273	23445653	C7Y9LACXX_5_7968.sorted.filtered_peak_286	13	.	23445273	23445653	0	2	1,1	0,379	2.50755	3.71209	1.32950
chr1	23586582	23586889	C7Y9LACXX_5_7968.sorted.filtered_peak_287	16	.	23586582	23586889	0	3	1,265,1	0,25,306	2.75981	4.11248	1.65913
chr1	23670500	23671515	C7Y9LACXX_5_7968.sorted.filtered_peak_288	93	.	23670500	23671515	0	3	1,868,1	0,144,1014	3.30108	12.36637	9.32306
chr1	23694461	23695613	C7Y9LACXX_5_7968.sorted.filtered_peak_289	115	.	23694461	23695613	0	3	1,1131,1	0,17,1151	3.50246	14.79367	11.57595
chr1	23730286	23730669	C7Y9LACXX_5_7968.sorted.filtered_peak_290	16	.	23730286	23730669	0	2	1,1	0,382	2.64693	4.04972	1.62358
chr1	23810893	23811513	C7Y9LACXX_5_7968.sorted.filtered_peak_291	42	.	23810893	23811513	0	3	1,490,1	0,60,619	3.11325	6.93300	4.20114
chr1	23857683	23858127	C7Y9LACXX_5_7968.sorted.filtered_peak_292	28	.	23857683	23858127	0	3	1,425,1	0,17,443	2.36592	5.52384	2.89839
chr1	23866200	23866717	C7Y9LACXX_5_7968.sorted.filtered_peak_293	73	.	23866200	23866717	0	2	1,469	0,48	4.10311	10.32038	7.35467
chr1	23871226	23871530	C7Y9LACXX_5_7968.sorted.filtered_peak_294	24	.	23871226	23871530	0	3	1,266,1	0,3,303	2.81495	5.01109	2.44578
chr1	23881401	23881827	C7Y9LACXX_5_7968.sorted.filtered_peak_295	42	.	23881401	23881827	0	3	1,405,1	0,5,425	2.67522	6.94090	4.21054
chr1	23885906	23886287	C7Y9LACXX_5_7968.sorted.filtered_peak_296	60	.	23885906	23886287	0	3	1,348,1	0,8,380	2.98847	8.90158	6.01562
chr1	23939628	23940286	C7Y9LACXX_5_7968.sorted.filtered_peak_297	14	.	23939628	23940286	0	2	1,1	0,657	2.42915	3.76930	1.40374
chr1	24018012	24018779	C7Y9LACXX_5_7968.sorted.filtered_peak_298	61	.	24018012	24018779	0	3	1,635,1	0,2,766	3.53968	9.03264	6.18247
chr1	24069778	24070327	C7Y9LACXX_5_7968.sorted.filtered_peak_299	28	.	24069778	24070327	0	3	1,252,1	0,13,548	2.68743	5.40144	2.80364
chr1	24104358	24105282	C7Y9LACXX_5_7968.sorted.filtered_peak_300	38	.	24104358	24105282	0	3	1,558,1	0,305,923	2.74600	6.55525	3.87760
chr1	24127140	24127637	C7Y9LACXX_5_7968.sorted.filtered_peak_301	82	.	24127140	24127637	0	3	1,487,1	0,3,496	3.06420	11.25041	8.21600
chr1	24151749	24152081	C7Y9LACXX_5_7968.sorted.filtered_peak_302	67	.	24151749	24152081	0	3	1,318,1	0,5,331	3.91453	9.71879	6.78324
chr1	24165018	24165334	C7Y9LACXX_5_7968.sorted.filtered_peak_303	22	.	24165018	24165334	0	3	1,250,1	0,3,315	2.97156	4.78398	2.25373
chr1	24194647	24195419	C7Y9LACXX_5_7968.sorted.filtered_peak_304	68	.	24194647	24195419	0	3	1,741,1	0,1,771	3.55931	9.77981	6.86821
chr1	24285364	24286367	C7Y9LACXX_5_7968.sorted.filtered_peak_305	87	.	24285364	24286367	0	3	1,952,1	0,36,1002	3.35795	11.78164	8.71194
chr1	24286640	24286989	C7Y9LACXX_5_7968.sorted.filtered_peak_306	19	.	24286640	24286989	0	3	1,347,1	0,1,348	2.19893	4.39698	1.90391
chr1	24306473	24307448	C7Y9LACXX_5_7968.sorted.filtered_peak_307	89	.	24306473	24307448	0	3	1,972,1	0,1,974	3.04270	11.96274	8.92099
chr1	24476787	24477316	C7Y9LACXX_5_7968.sorted.filtered_peak_308	17	.	24476787	24477316	0	2	1,1	0,528	2.80026	4.24826	1.78514
chr1	24648769	24649174	C7Y9LACXX_5_7968.sorted.filtered_peak_309	27	.	24648769	24649174	0	3	1,329,1	0,16,404	2.52247	5.36654	2.76179
chr1	24718803	24719133	C7Y9LACXX_5_7968.sorted.filtered_peak_310	28	.	24718803	24719133	0	3	1,313,1	0,9,329	2.73015	5.47749	2.85350
chr1	24740121	24740470	C7Y9LACXX_5_7968.sorted.filtered_peak_311	74	.	24740121	24740470	0	3	1,341,1	0,7,348	3.16006	10.43268	7.44482
chr1	24741964	24742411	C7Y9LACXX_5_7968.sorted.filtered_peak_312	92	.	24741964	24742411	0	3	1,428,1	0,17,446	3.37907	12.34723	9.27502
chr1	24807649	24807961	C7Y9LACXX_5_7968.sorted.filtered_peak_313	19	.	24807649	24807961	0	2	1,295	0,17	2.69938	4.48448	1.98512
chr1	24808424	24808764	C7Y9LACXX_5_7968.sorted.filtered_peak_314	17	.	24808424	24808764	0	2	1,1	0,339	2.55711	4.16155	1.70828
chr1	24828363	24829511	C7Y9LACXX_5_7968.sorted.filtered_peak_315	37	.	24828363	24829511	0	4	1,371,274,1	0,391,864,1147	2.52123	6.38700	3.71102
chr1	24861416	24862035	C7Y9LACXX_5_7968.sorted.filtered_peak_316	53	.	24861416	24862035	0	3	1,609,1	0,8,618	3.20637	8.17650	5.34151
chr1	24862831	24863407	C7Y9LACXX_5_7968.sorted.filtered_peak_317	34	.	24862831	24863407	0	3	1,548,1	0,2,575	2.75148	6.07068	3.40165
chr1	24968998	24969950	C7Y9LACXX_5_7968.sorted.filtered_peak_318	196	.	24968998	24969950	0	3	1,943,1	0,4,951	4.03756	23.36441	19.69089
chr1	25015183	25015496	C7Y9LACXX_5_7968.sorted.filtered_peak_319	23	.	25015183	25015496	0	3	1,278,1	0,1,312	3.00542	4.88132	2.33467
chr1	25054022	25054272	C7Y9LACXX_5_7968.sorted.filtered_peak_320	19	.	25054022	25054272	0	2	1,1	0,249	2.87003	4.44516	1.94562
chr1	25071321	25072020	C7Y9LACXX_5_7968.sorted.filtered_peak_321	133	.	25071321	25072020	0	3	1,681,1	0,7,698	3.84761	16.62049	13.30559
chr1	25174411	25175175	C7Y9LACXX_5_7968.sorted.filtered_peak_322	92	.	25174411	25175175	0	2	723,1	0,763	3.57303	12.35194	9.26787
chr1	25237685	25238009	C7Y9LACXX_5_7968.sorted.filtered_peak_323	26	.	25237685	25238009	0	3	1,287,1	0,24,323	2.61589	5.19658	2.61074
chr1	25251454	25252178	C7Y9LACXX_5_7968.sorted.filtered_peak_324	23	.	25251454	25252178	0	3	1,287,1	0,303,723	2.20094	4.91690	2.37717
chr1	25256654	25257086	C7Y9LACXX_5_7968.sorted.filtered_peak_325	39	.	25256654	25257086	0	3	1,419,1	0,9,431	2.46008	6.71875	3.99142
chr1	25281635	25281979	C7Y9LACXX_5_7968.sorted.filtered_peak_326	21	.	25281635	25281979	0	3	1,339,1	0,3,343	2.42795	4.71557	2.19056
chr1	25291345	25292235	C7Y9LACXX_5_7968.sorted.filtered_peak_327	86	.	25291345	25292235	0	3	1,619,1	0,70,889	2.87872	11.65390	8.61830
chr1	25348599	25349843	C7Y9LACXX_5_7968.sorted.filtered_peak_328	64	.	25348599	25349843	0	3	1,1215,1	0,1,1243	2.78495	9.28041	6.40061
chr1	25358645	25359191	C7Y9LACXX_5_7968.sorted.filtered_peak_329	46	.	25358645	25359191	0	3	1,541,1	0,1,545	2.61853	7.47927	4.68843
chr1	25422140	25422493	C7Y9LACXX_5_7968.sorted.filtered_peak_330	25	.	25422140	25422493	0	3	1,253,1	0,18,352	2.54641	5.07102	2.50007
chr1	25426089	25426441	C7Y9LACXX_5_7968.sorted.filtered_peak_331	32	.	25426089	25426441	0	3	1,327,1	0,22,351	2.62299	5.94221	3.28973
chr1	25475328	25475658	C7Y9LACXX_5_7968.sorted.filtered_peak_332	19	.	25475328	25475658	0	2	1,1	0,329	2.79480	4.41478	1.92996
chr1	25558705	25559747	C7Y9LACXX_5_7968.sorted.filtered_peak_333	66	.	25558705	25559747	0	3	1,708,1	0,2,1041	3.13126	9.48288	6.60131
chr1	25566065	25566849	C7Y9LACXX_5_7968.sorted.filtered_peak_334	91	.	25566065	25566849	0	3	1,779,1	0,2,783	3.32544	12.22789	9.16204
chr1	25573034	25574460	C7Y9LACXX_5_7968.sorted.filtered_peak_335	95	.	25573034	25574460	0	3	1,1332,1	0,87,1425	3.09307	12.59205	9.51227
chr1	25594389	25594650	C7Y9LACXX_5_7968.sorted.filtered_peak_336	76	.	25594389	25594650	0	3	1,259,1	0,1,260	4.60560	10.65880	7.64312
chr1	25664719	25665456	C7Y9LACXX_5_7968.sorted.filtered_peak_337	97	.	25664719	25665456	0	3	1,715,1	0,13,736	4.39950	12.91015	9.78460
chr1	25665664	25665984	C7Y9LACXX_5_7968.sorted.filtered_peak_338	19	.	25665664	25665984	0	3	1,295,1	0,16,319	2.54958	4.39511	1.91373
chr1	25756609	25757514	C7Y9LACXX_5_7968.sorted.filtered_peak_339	87	.	25756609	25757514	0	3	1,853,1	0,26,904	3.27648	11.80972	8.75321
chr1	25830437	25830687	C7Y9LACXX_5_7968.sorted.filtered_peak_340	16	.	25830437	25830687	0	2	1,1	0,249	2.73157	4.04163	1.60988
chr1	25889004	25889379	C7Y9LACXX_5_7968.sorted.filtered_peak_341	74	.	25889004	25889379	0	3	1,296,1	0,64,374	3.63680	10.43357	7.47034
chr1	25942850	25943194	C7Y9LACXX_5_7968.sorted.filtered_peak_342	35	.	25942850	25943194	0	3	1,332,1	0,7,343	2.70659	6.26864	3.58057
chr1	25968796	25969459	C7Y9LACXX_5_7968.sorted.filtered_peak_343	47	.	25968796	25969459	0	3	1,347,1	0,315,662	3.20477	7.45619	4.72734
chr1	26002398	26003142	C7Y9LACXX_5_7968.sorted.filtered_peak_344	19	.	26002398	26003142	0	3	1,453,1	0,57,743	2.60989	4.38675	1.91391
chr1	26101388	26101703	C7Y9LACXX_5_7968.sorted.filtered_peak_345	47	.	26101388	26101703	0	2	1,308	0,7	3.49576	7.56808	4.76755
chr1	26123221	26123525	C7Y9LACXX_5_7968.sorted.filtered_peak_346	27	.	26123221	26123525	0	3	1,267,1	0,17,303	2.82358	5.39184	2.78263
chr1	26146222	26147331	C7Y9LACXX_5_7968.sorted.filtered_peak_347	36	.	26146222	26147331	0	4	1,543,348,1	0,1,706,1108	2.61940	6.29113	3.62481
chr1	26185722	26186284	C7Y9LACXX_5_7968.sorted.filtered_peak_348	37	.	26185722	26186284	0	3	1,516,1	0,31,561	3.02155	6.46414	3.76269
chr1	26221981	26222240	C7Y9LACXX_5_7968.sorted.filtered_peak_349	17	.	26221981	26222240	0	2	1,1	0,258	2.45804	4.21004	1.74437
chr1	26231592	26232421	C7Y9LACXX_5_7968.sorted.filtered_peak_350	26	.	26231592	26232421	0	3	1,748,1	0,79,828	2.38409	5.22563	2.65019
chr1	26232668	26233252	C7Y9LACXX_5_7968.sorted.filtered_peak_351	17	.	26232668	26233252	0	3	1,250,1	0,306,583	2.20876	4.22195	1.75194
chr1	26323744	26324144	C7Y9LACXX_5_7968.sorted.filtered_peak_352	15	.	26323744	26324144	0	2	1,1	0,399	2.05051	4.03951	1.59914
chr1	26324328	26325150	C7Y9LACXX_5_7968.sorted.filtered_peak_353	176	.	26324328	26325150	0	3	1,676,1	0,6,821	4.11921	21.21084	17.67261
chr1	26361844	26362390	C7Y9LACXX_5_7968.sorted.filtered_peak_354	23	.	26361844	26362390	0	3	1,287,1	0,2,545	2.48233	4.87990	2.34958
chr1	26431448	26431844	C7Y9LACXX_5_7968.sorted.filtered_peak_355	16	.	26431448	26431844	0	2	1,1	0,395	2.49311	4.02265	1.60038
chr1	26437322	26438811	C7Y9LACXX_5_7968.sorted.filtered_peak_356	69	.	26437322	26438811	0	3	1,1416,1	0,29,1488	2.98796	9.87332	6.97249
chr1	26452738	26453369	C7Y9LACXX_5_7968.sorted.filtered_peak_357	81	.	26452738	26453369	0	2	1,622	0,9	3.45329	11.17295	8.16011
chr1	26471613	26471942	C7Y9LACXX_5_7968.sorted.filtered_peak_358	27	.	26471613	26471942	0	3	1,300,1	0,4,328	2.98632	5.38605	2.77726
chr1	26496159	26496502	C7Y9LACXX_5_7968.sorted.filtered_peak_359	37	.	26496159	26496502	0	3	1,327,1	0,5,342	3.07653	6.41115	3.71863
chr1	26560298	26561545	C7Y9LACXX_5_7968.sorted.filtered_peak_360	134	.	26560298	26561545	0	3	1,1013,1	0,21,1246	3.73121	16.74059	13.45042
chr1	26602187	26602939	C7Y9LACXX_5_7968.sorted.filtered_peak_361	23	.	26602187	26602939	0	3	1,693,1	0,23,751	2.26228	4.87590	2.33514
chr1	26611279	26611852	C7Y9LACXX_5_7968.sorted.filtered_peak_362	20	.	26611279	26611852	0	2	1,1	0,572	2.07342	4.56692	2.07014
chr1	26632804	26633630	C7Y9LACXX_5_7968.sorted.filtered_peak_363	67	.	26632804	26633630	0	3	1,809,1	0,3,825	3.36510	9.64605	6.73771
chr1	26647915	26648372	C7Y9LACXX_5_7968.sorted.filtered_peak_364	26	.	26647915	26648372	0	3	1,297,1	0,64,456	2.56784	5.17693	2.60591
chr1	26662618	26663203	C7Y9LACXX_5_7968.sorted.filtered_peak_365	32	.	26662618	26663203	0	3	1,432,1	0,134,584	3.00426	5.88010	3.23791
chr1	26685330	26685580	C7Y9LACXX_5_7968.sorted.filtered_peak_366	14	.	26685330	26685580	0	2	1,1	0,249	2.45877	3.86167	1.46014
chr1	26690249	26690499	C7Y9LACXX_5_7968.sorted.filtered_peak_367	21	.	26690249	26690499	0	2	1,1	0,249	2.63177	4.67949	2.15204
chr1	26704577	26705445	C7Y9LACXX_5_7968.sorted.filtered_peak_368	114	.	26704577	26705445	0	3	1,771,1	0,6,867	3.88055	14.70285	11.48823
chr1	26758381	26759660	C7Y9LACXX_5_7968.sorted.filtered_peak_369	112	.	26758381	26759660	0	3	1,948,1	0,9,1278	3.97811	14.39051	11.23975
chr1	26798579	26799954	C7Y9LACXX_5_7968.sorted.filtered_peak_370	56	.	26798579	26799954	0	4	1,371,567,1	0,300,739,1374	2.60322	8.37762	5.60656
chr1	26826497	26827859	C7Y9LACXX_5_7968.sorted.filtered_peak_371	52	.	26826497	26827859	0	3	1,1072,1	0,287,1361	3.02443	8.08896	5.26442
chr1	26856112	26856372	C7Y9LACXX_5_7968.sorted.filtered_peak_372	29	.	26856112	26856372	0	2	1,1	0,259	2.88451	5.62430	2.99314
chr1	26868205	26869027	C7Y9LACXX_5_7968.sorted.filtered_peak_373	47	.	26868205	26869027	0	3	1,623,1	0,175,821	2.58143	7.52930	4.76012
chr1	26872050	26872412	C7Y9LACXX_5_7968.sorted.filtered_peak_374	19	.	26872050	26872412	0	3	1,316,1	0,44,361	2.18131	4.46661	1.97025
chr1	26946618	26948138	C7Y9LACXX_5_7968.sorted.filtered_peak_375	81	.	26946618	26948138	0	3	1,1505,1	0,2,1519	3.16019	11.18451	8.16436
chr1	27003921	27004353	C7Y9LACXX_5_7968.sorted.filtered_peak_376	14	.	27003921	27004353	0	2	1,1	0,431	2.68764	3.90796	1.49500
chr1	27018933	27019744	C7Y9LACXX_5_7968.sorted.filtered_peak_377	31	.	27018933	27019744	0	3	1,725,1	0,41,810	2.17510	5.79361	3.14409
chr1	27021995	27022523	C7Y9LACXX_5_7968.sorted.filtered_peak_378	42	.	27021995	27022523	0	3	1,520,1	0,4,527	2.23691	6.97294	4.23236
chr1	27024585	27024857	C7Y9LACXX_5_7968.sorted.filtered_peak_379	19	.	27024585	27024857	0	2	1,1	0,271	1.97276	4.40848	1.91489
chr1	27070362	27071130	C7Y9LACXX_5_7968.sorted.filtered_peak_380	71	.	27070362	27071130	0	3	1,681,1	0,1,767	3.29956	10.11323	7.16041
chr1	27113844	27115144	C7Y9LACXX_5_7968.sorted.filtered_peak_381	75	.	27113844	27115144	0	3	1,1027,1	0,3,1299	2.67537	10.48143	7.51342
chr1	27115488	27116004	C7Y9LACXX_5_7968.sorted.filtered_peak_382	18	.	27115488	27116004	0	3	1,483,1	0,1,515	1.93379	4.28603	1.81145
chr1	27126782	27127171	C7Y9LACXX_5_7968.sorted.filtered_peak_383	19	.	27126782	27127171	0	2	385,1	0,388	2.83106	4.42329	1.92869
chr1	27147410	27147852	C7Y9LACXX_5_7968.sorted.filtered_peak_384	12	.	27147410	27147852	0	2	1,1	0,441	2.60310	3.65527	1.27804
chr1	27160014	27160479	C7Y9LACXX_5_7968.sorted.filtered_peak_385	70	.	27160014	27160479	0	3	1,456,1	0,1,464	3.23339	10.00595	7.05519
chr1	27165225	27165712	C7Y9LACXX_5_7968.sorted.filtered_peak_386	24	.	27165225	27165712	0	3	1,426,1	0,10,486	2.71282	5.06378	2.49621
chr1	27191412	27192140	C7Y9LACXX_5_7968.sorted.filtered_peak_387	99	.	27191412	27192140	0	3	1,703,1	0,6,727	3.90277	13.06267	9.93991
chr1	27216634	27217213	C7Y9LACXX_5_7968.sorted.filtered_peak_388	27	.	27216634	27217213	0	3	1,369,1	0,19,578	2.68236	5.37956	2.79359
chr1	27226542	27227506	C7Y9LACXX_5_7968.sorted.filtered_peak_389	33	.	27226542	27227506	0	3	1,349,1	0,241,963	2.92800	5.92070	3.30554
chr1	27247814	27248375	C7Y9LACXX_5_7968.sorted.filtered_peak_390	141	.	27247814	27248375	0	3	1,559,1	0,1,560	4.44496	17.46818	14.11186
chr1	27264913	27265420	C7Y9LACXX_5_7968.sorted.filtered_peak_391	18	.	27264913	27265420	0	2	1,1	0,506	2.80486	4.26482	1.80207
chr1	27319791	27320391	C7Y9LACXX_5_7968.sorted.filtered_peak_392	20	.	27319791	27320391	0	2	491,1	0,599	2.70709	4.55270	2.04396
chr1	27371066	27371316	C7Y9LACXX_5_7968.sorted.filtered_peak_393	34	.	27371066	27371316	0	2	1,1	0,249	3.36912	6.18096	3.48450
chr1	27438594	27438863	C7Y9LACXX_5_7968.sorted.filtered_peak_394	21	.	27438594	27438863	0	3	1,255,1	0,10,268	2.79779	4.69640	2.15355
chr1	27463450	27464073	C7Y9LACXX_5_7968.sorted.filtered_peak_395	32	.	27463450	27464073	0	3	1,606,1	0,13,622	2.87981	5.90332	3.24066
chr1	27481442	27482289	C7Y9LACXX_5_7968.sorted.filtered_peak_396	51	.	27481442	27482289	0	3	1,664,1	0,20,846	2.81653	7.91121	5.11922
chr1	27524419	27524774	C7Y9LACXX_5_7968.sorted.filtered_peak_397	17	.	27524419	27524774	0	3	1,293,1	0,51,354	2.80105	4.23983	1.77015
chr1	27560445	27561322	C7Y9LACXX_5_7968.sorted.filtered_peak_398	144	.	27560445	27561322	0	3	1,867,1	0,5,876	4.01048	17.86444	14.47668
chr1	27561938	27562211	C7Y9LACXX_5_7968.sorted.filtered_peak_399	30	.	27561938	27562211	0	3	1,268,1	0,3,272	2.41812	5.64675	3.01491
chr1	27648397	27649348	C7Y9LACXX_5_7968.sorted.filtered_peak_400	68	.	27648397	27649348	0	3	1,651,1	0,10,950	3.15501	9.78534	6.89532
chr1	27668073	27668706	C7Y9LACXX_5_7968.sorted.filtered_peak_401	22	.	27668073	27668706	0	3	1,250,1	0,379,632	2.58787	4.83116	2.28625
chr1	27669702	27670462	C7Y9LACXX_5_7968.sorted.filtered_peak_402	23	.	27669702	27670462	0	3	1,361,1	0,5,759	2.56808	4.89292	2.34573
chr1	27683961	27684407	C7Y9LACXX_5_7968.sorted.filtered_peak_403	37	.	27683961	27684407	0	3	1,382,1	0,9,445	3.00169	6.42231	3.71942
chr1	27691965	27692299	C7Y9LACXX_5_7968.sorted.filtered_peak_404	38	.	27691965	27692299	0	3	1,328,1	0,1,333	2.82167	6.60577	3.88789
chr1	27718771	27719228	C7Y9LACXX_5_7968.sorted.filtered_peak_405	41	.	27718771	27719228	0	3	1,375,1	0,78,456	2.99765	6.88355	4.15571
chr1	27771904	27772224	C7Y9LACXX_5_7968.sorted.filtered_peak_406	28	.	27771904	27772224	0	3	1,288,1	0,5,319	3.10329	5.43921	2.82032
chr1	27816101	27817251	C7Y9LACXX_5_7968.sorted.filtered_peak_407	112	.	27816101	27817251	0	3	1,705,1	0,440,1149	3.71163	14.37477	11.22716
chr1	27894870	27895500	C7Y9LACXX_5_7968.sorted.filtered_peak_408	41	.	27894870	27895500	0	3	1,512,1	0,30,629	2.90204	6.91890	4.19651
chr1	27930257	27930845	C7Y9LACXX_5_7968.sorted.filtered_peak_409	15	.	27930257	27930845	0	2	1,1	0,587	2.16185	3.95347	1.53475
chr1	27959281	27959654	C7Y9LACXX_5_7968.sorted.filtered_peak_410	18	.	27959281	27959654	0	3	1,250,1	0,122,372	2.31415	4.33694	1.84937
chr1	27986444	27986892	C7Y9LACXX_5_7968.sorted.filtered_peak_411	61	.	27986444	27986892	0	3	1,414,1	0,24,447	2.93685	8.97516	6.10783
chr1	27989261	27989995	C7Y9LACXX_5_7968.sorted.filtered_peak_412	22	.	27989261	27989995	0	3	1,349,1	0,344,733	2.21872	4.78352	2.24503
chr1	27998437	27999122	C7Y9LACXX_5_7968.sorted.filtered_peak_413	69	.	27998437	27999122	0	3	1,660,1	0,22,684	3.42802	9.86550	6.91023
chr1	28051927	28053354	C7Y9LACXX_5_7968.sorted.filtered_peak_414	103	.	28051927	28053354	0	4	1,630,420,1	0,42,856,1426	3.50497	13.40194	10.30029
chr1	28099189	28100486	C7Y9LACXX_5_7968.sorted.filtered_peak_415	91	.	28099189	28100486	0	3	1,1246,1	0,37,1296	3.23377	12.25316	9.17355
chr1	28157004	28157822	C7Y9LACXX_5_7968.sorted.filtered_peak_416	56	.	28157004	28157822	0	3	1,770,1	0,3,817	3.12080	8.50881	5.67616
chr1	28184596	28185097	C7Y9LACXX_5_7968.sorted.filtered_peak_417	30	.	28184596	28185097	0	2	471,1	0,500	3.16442	5.66120	3.03158
chr1	28195561	28196372	C7Y9LACXX_5_7968.sorted.filtered_peak_418	33	.	28195561	28196372	0	3	1,465,1	0,5,810	2.76716	6.00940	3.34441
chr1	28240820	28241635	C7Y9LACXX_5_7968.sorted.filtered_peak_419	152	.	28240820	28241635	0	3	1,799,1	0,15,814	4.33424	18.63702	15.21203
chr1	28286107	28287068	C7Y9LACXX_5_7968.sorted.filtered_peak_420	22	.	28286107	28287068	0	3	1,694,1	0,6,960	2.53507	4.74933	2.21284
chr1	28382738	28383266	C7Y9LACXX_5_7968.sorted.filtered_peak_421	24	.	28382738	28383266	0	3	1,495,1	0,31,527	2.77045	4.96304	2.41931
chr1	28414503	28415481	C7Y9LACXX_5_7968.sorted.filtered_peak_422	93	.	28414503	28415481	0	3	1,595,1	0,375,977	3.56604	12.36328	9.32033
chr1	28495862	28496205	C7Y9LACXX_5_7968.sorted.filtered_peak_423	67	.	28495862	28496205	0	3	1,308,1	0,2,342	3.61520	9.66436	6.75260
chr1	28526202	28526845	C7Y9LACXX_5_7968.sorted.filtered_peak_424	44	.	28526202	28526845	0	3	1,619,1	0,7,642	3.28828	7.26907	4.49887
chr1	28535576	28535946	C7Y9LACXX_5_7968.sorted.filtered_peak_425	14	.	28535576	28535946	0	2	1,1	0,369	2.69469	3.91884	1.49500
chr1	28559379	28559702	C7Y9LACXX_5_7968.sorted.filtered_peak_426	65	.	28559379	28559702	0	3	1,313,1	0,8,322	3.19515	9.47868	6.55539
chr1	28562345	28563013	C7Y9LACXX_5_7968.sorted.filtered_peak_427	65	.	28562345	28563013	0	3	1,657,1	0,4,667	3.16671	9.51761	6.59753
chr1	28572922	28573352	C7Y9LACXX_5_7968.sorted.filtered_peak_428	51	.	28572922	28573352	0	3	1,421,1	0,8,429	2.62680	7.97354	5.16955
chr1	28573606	28574264	C7Y9LACXX_5_7968.sorted.filtered_peak_429	149	.	28573606	28574264	0	3	1,647,1	0,5,657	3.80209	18.37778	14.97614
chr1	28574840	28575263	C7Y9LACXX_5_7968.sorted.filtered_peak_430	27	.	28574840	28575263	0	3	1,408,1	0,2,422	2.29617	5.39081	2.77216
chr1	28582727	28583114	C7Y9LACXX_5_7968.sorted.filtered_peak_431	38	.	28582727	28583114	0	3	1,381,1	0,5,386	2.80742	6.54548	3.83825
chr1	28585515	28586207	C7Y9LACXX_5_7968.sorted.filtered_peak_432	94	.	28585515	28586207	0	3	1,619,1	0,63,691	3.62774	12.53155	9.45796
chr1	28655219	28655767	C7Y9LACXX_5_7968.sorted.filtered_peak_433	176	.	28655219	28655767	0	3	1,524,1	0,3,547	4.75870	21.22560	17.66102
chr1	28695970	28697150	C7Y9LACXX_5_7968.sorted.filtered_peak_434	24	.	28695970	28697150	0	4	1,381,250,1	0,49,918,1179	2.79328	5.02292	2.47748
chr1	28756952	28757323	C7Y9LACXX_5_7968.sorted.filtered_peak_435	10	.	28756952	28757323	0	2	1,1	0,370	2.49869	3.36330	1.04621
chr1	28776520	28776840	C7Y9LACXX_5_7968.sorted.filtered_peak_436	25	.	28776520	28776840	0	3	1,282,1	0,16,319	3.07213	5.08312	2.50718
chr1	28832069	28833138	C7Y9LACXX_5_7968.sorted.filtered_peak_437	141	.	28832069	28833138	0	3	1,669,1	0,64,1068	3.52880	17.47346	14.16195
chr1	28843894	28844973	C7Y9LACXX_5_7968.sorted.filtered_peak_438	37	.	28843894	28844973	0	3	1,374,1	0,696,1078	2.83243	6.40086	3.77328
chr1	28879232	28880333	C7Y9LACXX_5_7968.sorted.filtered_peak_439	95	.	28879232	28880333	0	3	1,901,1	0,2,1100	3.53216	12.63354	9.59055
chr1	28907114	28908822	C7Y9LACXX_5_7968.sorted.filtered_peak_440	46	.	28907114	28908822	0	4	1,250,831,1	0,561,875,1707	2.60693	7.31811	4.60074
chr1	28968830	28970174	C7Y9LACXX_5_7968.sorted.filtered_peak_441	86	.	28968830	28970174	0	3	1,952,1	0,369,1343	3.07377	11.60628	8.60499
chr1	28974465	28975724	C7Y9LACXX_5_7968.sorted.filtered_peak_442	112	.	28974465	28975724	0	3	1,1234,1	0,16,1258	3.50919	14.48170	11.27456
chr1	28994724	28996593	C7Y9LACXX_5_7968.sorted.filtered_peak_443	50	.	28994724	28996593	0	3	1,1860,1	0,3,1868	2.87034	7.90900	5.07559
chr1	29062981	29064388	C7Y9LACXX_5_7968.sorted.filtered_peak_444	96	.	29062981	29064388	0	3	1,917,1	0,14,1406	3.47764	12.76802	9.69331
chr1	29101595	29102008	C7Y9LACXX_5_7968.sorted.filtered_peak_445	32	.	29101595	29102008	0	3	1,410,1	0,1,412	3.16722	5.87265	3.22147
chr1	29111472	29111864	C7Y9LACXX_5_7968.sorted.filtered_peak_446	22	.	29111472	29111864	0	3	1,250,1	0,124,391	2.97097	4.77202	2.24079
chr1	29172523	29172880	C7Y9LACXX_5_7968.sorted.filtered_peak_447	13	.	29172523	29172880	0	2	1,1	0,356	2.61239	3.68402	1.30383
chr1	29211533	29211783	C7Y9LACXX_5_7968.sorted.filtered_peak_448	30	.	29211533	29211783	0	2	1,1	0,249	2.57278	5.69008	3.05238
chr1	29213380	29213772	C7Y9LACXX_5_7968.sorted.filtered_peak_449	32	.	29213380	29213772	0	3	1,367,1	0,6,391	2.58906	5.90221	3.24968
chr1	29240587	29241367	C7Y9LACXX_5_7968.sorted.filtered_peak_450	44	.	29240587	29241367	0	3	1,775,1	0,1,779	2.86873	7.17275	4.42552
chr1	29241617	29241928	C7Y9LACXX_5_7968.sorted.filtered_peak_451	28	.	29241617	29241928	0	3	1,259,1	0,44,310	2.53560	5.43714	2.82307
chr1	29253326	29254046	C7Y9LACXX_5_7968.sorted.filtered_peak_452	67	.	29253326	29254046	0	3	1,667,1	0,8,719	3.42435	9.60058	6.73371
chr1	29497542	29497814	C7Y9LACXX_5_7968.sorted.filtered_peak_453	28	.	29497542	29497814	0	2	1,266	0,6	3.07152	5.51909	2.88554
chr1	29507499	29508938	C7Y9LACXX_5_7968.sorted.filtered_peak_454	92	.	29507499	29508938	0	3	1,1322,1	0,115,1438	3.24977	12.28790	9.22391
chr1	29529382	29529705	C7Y9LACXX_5_7968.sorted.filtered_peak_455	31	.	29529382	29529705	0	3	1,266,1	0,2,322	2.97018	5.80102	3.15079
chr1	29557251	29557688	C7Y9LACXX_5_7968.sorted.filtered_peak_456	88	.	29557251	29557688	0	3	1,409,1	0,14,436	3.72833	11.88062	8.82398
chr1	30663956	30664501	C7Y9LACXX_5_7968.sorted.filtered_peak_457	32	.	30663956	30664501	0	3	1,526,1	0,3,544	2.79229	5.89805	3.25794
chr1	30691306	30691573	C7Y9LACXX_5_7968.sorted.filtered_peak_458	17	.	30691306	30691573	0	2	1,1	0,266	2.69677	4.21966	1.78397
chr1	30756003	30756364	C7Y9LACXX_5_7968.sorted.filtered_peak_459	19	.	30756003	30756364	0	2	1,1	0,360	2.40703	4.37929	1.90050
chr1	31190861	31192222	C7Y9LACXX_5_7968.sorted.filtered_peak_460	107	.	31190861	31192222	0	2	1357,1	0,1360	3.03331	13.94905	10.78470
chr1	31216495	31217302	C7Y9LACXX_5_7968.sorted.filtered_peak_461	32	.	31216495	31217302	0	3	1,641,1	0,2,806	2.33408	5.89589	3.25349
chr1	31229123	31229975	C7Y9LACXX_5_7968.sorted.filtered_peak_462	23	.	31229123	31229975	0	3	1,438,1	0,382,851	2.24680	4.88081	2.33942
chr1	31252402	31252720	C7Y9LACXX_5_7968.sorted.filtered_peak_463	16	.	31252402	31252720	0	2	1,1	0,317	2.51714	4.05210	1.63139
chr1	31296885	31297507	C7Y9LACXX_5_7968.sorted.filtered_peak_464	16	.	31296885	31297507	0	2	1,1	0,621	2.61987	4.14839	1.69945
chr1	31482919	31483524	C7Y9LACXX_5_7968.sorted.filtered_peak_465	13	.	31482919	31483524	0	2	1,1	0,604	2.41171	3.68419	1.31734
chr1	31509579	31509985	C7Y9LACXX_5_7968.sorted.filtered_peak_466	15	.	31509579	31509985	0	2	1,1	0,405	2.60363	3.91693	1.52071
chr1	31538017	31538844	C7Y9LACXX_5_7968.sorted.filtered_peak_467	68	.	31538017	31538844	0	4	1,284,468,1	0,5,342,826	3.23031	9.77193	6.89103
chr1	31627261	31628164	C7Y9LACXX_5_7968.sorted.filtered_peak_468	22	.	31627261	31628164	0	3	1,702,1	0,148,902	2.70192	4.80112	2.25815
chr1	31769352	31770281	C7Y9LACXX_5_7968.sorted.filtered_peak_469	122	.	31769352	31770281	0	3	1,851,1	0,51,928	3.86665	15.47840	12.24888
chr1	31867580	31867855	C7Y9LACXX_5_7968.sorted.filtered_peak_470	31	.	31867580	31867855	0	2	1,266	0,9	3.15938	5.84698	3.19636
chr1	32109970	32111078	C7Y9LACXX_5_7968.sorted.filtered_peak_471	116	.	32109970	32111078	0	3	1,1074,1	0,6,1107	3.48046	14.87909	11.67091
chr1	32170865	32171155	C7Y9LACXX_5_7968.sorted.filtered_peak_472	20	.	32170865	32171155	0	3	1,279,1	0,8,289	2.63628	4.52554	2.01024
chr1	32253822	32254707	C7Y9LACXX_5_7968.sorted.filtered_peak_473	31	.	32253822	32254707	0	3	1,618,1	0,236,884	2.55885	5.80503	3.17632
chr1	32354825	32355193	C7Y9LACXX_5_7968.sorted.filtered_peak_474	44	.	32354825	32355193	0	3	1,353,1	0,13,367	3.57980	7.24200	4.47013
chr1	32403213	32404510	C7Y9LACXX_5_7968.sorted.filtered_peak_475	49	.	32403213	32404510	0	4	1,467,721,1	0,11,571,1296	2.45304	7.76233	4.98534
chr1	32405460	32405849	C7Y9LACXX_5_7968.sorted.filtered_peak_476	23	.	32405460	32405849	0	3	1,347,1	0,29,388	1.99694	4.88790	2.34376
chr1	32409267	32410638	C7Y9LACXX_5_7968.sorted.filtered_peak_477	34	.	32409267	32410638	0	3	1,957,1	0,27,1370	2.44042	6.14954	3.48991
chr1	32421708	32422073	C7Y9LACXX_5_7968.sorted.filtered_peak_478	34	.	32421708	32422073	0	3	1,345,1	0,16,364	2.86681	6.17767	3.49660
chr1	32429826	32430083	C7Y9LACXX_5_7968.sorted.filtered_peak_479	32	.	32429826	32430083	0	2	254,1	0,256	3.22286	5.93892	3.26161
chr1	32450326	32450581	C7Y9LACXX_5_7968.sorted.filtered_peak_480	20	.	32450326	32450581	0	3	1,250,1	0,4,254	2.68392	4.58963	2.06897
chr1	32479019	32480721	C7Y9LACXX_5_7968.sorted.filtered_peak_481	107	.	32479019	32480721	0	4	1,793,784,1	0,4,871,1701	3.10109	13.86852	10.74053
chr1	32538078	32539200	C7Y9LACXX_5_7968.sorted.filtered_peak_482	74	.	32538078	32539200	0	3	1,1006,1	0,115,1121	3.13525	10.36318	7.41898
chr1	32573433	32574329	C7Y9LACXX_5_7968.sorted.filtered_peak_483	73	.	32573433	32574329	0	3	1,864,1	0,1,895	3.45209	10.28654	7.35998
chr1	32644927	32645667	C7Y9LACXX_5_7968.sorted.filtered_peak_484	59	.	32644927	32645667	0	3	1,712,1	0,16,739	2.89898	8.86916	5.98671
chr1	32645896	32646411	C7Y9LACXX_5_7968.sorted.filtered_peak_485	33	.	32645896	32646411	0	3	1,357,1	0,7,514	2.47209	6.01851	3.35188
chr1	32665907	32666259	C7Y9LACXX_5_7968.sorted.filtered_peak_486	12	.	32665907	32666259	0	2	1,1	0,351	2.03918	3.61656	1.25452
chr1	32666934	32667469	C7Y9LACXX_5_7968.sorted.filtered_peak_487	21	.	32666934	32667469	0	3	1,355,1	0,2,534	2.22859	4.69723	2.17987
chr1	32687615	32688369	C7Y9LACXX_5_7968.sorted.filtered_peak_488	64	.	32687615	32688369	0	3	1,736,1	0,3,753	3.47079	9.26871	6.40587
chr1	32706382	32706632	C7Y9LACXX_5_7968.sorted.filtered_peak_489	11	.	32706382	32706632	0	2	1,1	0,249	2.50930	3.41385	1.11221
chr1	32715469	32716139	C7Y9LACXX_5_7968.sorted.filtered_peak_490	61	.	32715469	32716139	0	3	1,656,1	0,12,669	2.85575	9.07476	6.18202
chr1	32739327	32739767	C7Y9LACXX_5_7968.sorted.filtered_peak_491	33	.	32739327	32739767	0	2	1,436	0,4	3.13371	6.02850	3.36333
chr1	32757090	32758434	C7Y9LACXX_5_7968.sorted.filtered_peak_492	55	.	32757090	32758434	0	3	1,1011,1	0,39,1343	3.04092	8.40350	5.57791
chr1	32787216	32787665	C7Y9LACXX_5_7968.sorted.filtered_peak_493	17	.	32787216	32787665	0	2	1,1	0,448	2.59714	4.21603	1.75595
chr1	32816700	32817629	C7Y9LACXX_5_7968.sorted.filtered_peak_494	46	.	32816700	32817629	0	3	1,597,1	0,6,928	2.90840	7.36971	4.60789
chr1	32837759	32838229	C7Y9LACXX_5_7968.sorted.filtered_peak_495	52	.	32837759	32838229	0	3	1,438,1	0,29,469	3.50864	8.10811	5.28346
chr1	32859841	32860549	C7Y9LACXX_5_7968.sorted.filtered_peak_496	134	.	32859841	32860549	0	3	1,705,1	0,2,707	4.27098	16.77747	13.44091
chr1	33089176	33089426	C7Y9LACXX_5_7968.sorted.filtered_peak_497	21	.	33089176	33089426	0	2	1,1	0,249	2.93041	4.64411	2.12272
chr1	33115757	33117346	C7Y9LACXX_5_7968.sorted.filtered_peak_498	119	.	33115757	33117346	0	3	1,1333,1	0,242,1588	3.32932	15.17452	11.95599
chr1	33177875	33178154	C7Y9LACXX_5_7968.sorted.filtered_peak_499	43	.	33177875	33178154	0	3	1,252,1	0,3,278	3.48808	7.05798	4.30464
chr1	33264465	33265084	C7Y9LACXX_5_7968.sorted.filtered_peak_500	85	.	33264465	33265084	0	3	1,579,1	0,30,618	3.78523	11.57176	8.54678
chr1	33266620	33267076	C7Y9LACXX_5_7968.sorted.filtered_peak_501	21	.	33266620	33267076	0	3	1,256,1	0,77,455	2.51048	4.67154	2.14613
chr1	33282365	33283526	C7Y9LACXX_5_7968.sorted.filtered_peak_502	68	.	33282365	33283526	0	3	1,866,1	0,220,1160	3.03708	9.68787	6.81661
chr1	33283699	33284154	C7Y9LACXX_5_7968.sorted.filtered_peak_503	25	.	33283699	33284154	0	3	1,342,1	0,6,454	2.37245	5.10793	2.53578
chr1	33429446	33429868	C7Y9LACXX_5_7968.sorted.filtered_peak_504	20	.	33429446	33429868	0	2	1,1	0,421	2.23195	4.56698	2.05562
chr1	33430253	33430793	C7Y9LACXX_5_7968.sorted.filtered_peak_505	68	.	33430253	33430793	0	3	1,534,1	0,5,539	3.08495	9.74044	6.80274
chr1	33446772	33447035	C7Y9LACXX_5_7968.sorted.filtered_peak_506	34	.	33446772	33447035	0	3	1,258,1	0,3,262	2.71481	6.15635	3.47058
chr1	33449850	33450348	C7Y9LACXX_5_7968.sorted.filtered_peak_507	27	.	33449850	33450348	0	3	1,470,1	0,5,497	2.52807	5.32796	2.72162
chr1	33457621	33458047	C7Y9LACXX_5_7968.sorted.filtered_peak_508	19	.	33457621	33458047	0	2	1,1	0,425	2.60818	4.47560	1.97936
chr1	33502135	33502856	C7Y9LACXX_5_7968.sorted.filtered_peak_509	75	.	33502135	33502856	0	3	1,496,1	0,223,720	3.47188	10.43452	7.50886
chr1	33511302	33511751	C7Y9LACXX_5_7968.sorted.filtered_peak_510	24	.	33511302	33511751	0	3	1,410,1	0,1,448	2.68892	4.98813	2.43546
chr1	33520769	33521116	C7Y9LACXX_5_7968.sorted.filtered_peak_511	22	.	33520769	33521116	0	3	1,298,1	0,15,346	2.96966	4.76683	2.23396
chr1	33546311	33546806	C7Y9LACXX_5_7968.sorted.filtered_peak_512	34	.	33546311	33546806	0	3	1,401,1	0,90,494	2.85470	6.12498	3.46010
chr1	33554166	33554512	C7Y9LACXX_5_7968.sorted.filtered_peak_513	20	.	33554166	33554512	0	2	1,1	0,345	2.60558	4.51955	2.01304
chr1	33564801	33565507	C7Y9LACXX_5_7968.sorted.filtered_peak_514	95	.	33564801	33565507	0	3	1,694,1	0,7,705	3.65812	12.62570	9.53848
chr1	33592679	33593519	C7Y9LACXX_5_7968.sorted.filtered_peak_515	201	.	33592679	33593519	0	3	1,823,1	0,13,839	4.40917	23.80644	20.11167
chr1	33646438	33646712	C7Y9LACXX_5_7968.sorted.filtered_peak_516	35	.	33646438	33646712	0	2	1,1	0,273	2.79802	6.18204	3.50071
chr1	33722199	33722777	C7Y9LACXX_5_7968.sorted.filtered_peak_517	14	.	33722199	33722777	0	2	1,1	0,577	2.37165	3.85341	1.44490
chr1	33815263	33816087	C7Y9LACXX_5_7968.sorted.filtered_peak_518	37	.	33815263	33816087	0	2	1,809	0,15	2.68151	6.42219	3.72216
chr1	34098683	34098982	C7Y9LACXX_5_7968.sorted.filtered_peak_519	29	.	34098683	34098982	0	3	1,278,1	0,17,298	3.10266	5.56076	2.94462
chr1	35318305	35318908	C7Y9LACXX_5_7968.sorted.filtered_peak_520	26	.	35318305	35318908	0	3	1,296,1	0,16,602	2.68570	5.25146	2.68704
chr1	35325160	35325700	C7Y9LACXX_5_7968.sorted.filtered_peak_521	53	.	35325160	35325700	0	3	1,453,1	0,84,539	2.89501	8.19475	5.38402
chr1	35331939	35332286	C7Y9LACXX_5_7968.sorted.filtered_peak_522	45	.	35331939	35332286	0	3	1,335,1	0,10,346	3.00888	7.36047	4.58321
chr1	35450649	35451172	C7Y9LACXX_5_7968.sorted.filtered_peak_523	39	.	35450649	35451172	0	3	1,483,1	0,36,522	3.25046	6.62774	3.93268
chr1	35496785	35497713	C7Y9LACXX_5_7968.sorted.filtered_peak_524	101	.	35496785	35497713	0	3	1,647,1	0,279,927	3.79105	13.28958	10.19358
chr1	35544667	35545189	C7Y9LACXX_5_7968.sorted.filtered_peak_525	60	.	35544667	35545189	0	3	1,420,1	0,56,521	3.66792	8.88941	6.03096
chr1	35657396	35657936	C7Y9LACXX_5_7968.sorted.filtered_peak_526	32	.	35657396	35657936	0	3	1,415,1	0,113,539	2.31374	5.88850	3.23545
chr1	35658292	35659174	C7Y9LACXX_5_7968.sorted.filtered_peak_527	124	.	35658292	35659174	0	3	1,725,1	0,155,881	3.47090	15.70761	12.47848
chr1	35667575	35667894	C7Y9LACXX_5_7968.sorted.filtered_peak_528	22	.	35667575	35667894	0	3	1,250,1	0,58,318	2.86244	4.74695	2.21842
chr1	35733854	35734441	C7Y9LACXX_5_7968.sorted.filtered_peak_529	73	.	35733854	35734441	0	3	1,566,1	0,8,586	3.55644	10.28125	7.34054
chr1	35896688	35897127	C7Y9LACXX_5_7968.sorted.filtered_peak_530	21	.	35896688	35897127	0	3	1,250,1	0,182,438	2.59882	4.65645	2.13360
chr1	35964777	35966021	C7Y9LACXX_5_7968.sorted.filtered_peak_531	30	.	35964777	35966021	0	4	1,266,620,1	0,18,587,1243	2.83306	5.70970	3.08612
chr1	35971370	35972262	C7Y9LACXX_5_7968.sorted.filtered_peak_532	58	.	35971370	35972262	0	3	1,664,1	0,217,891	3.18845	8.71613	5.88638
chr1	36022922	36023411	C7Y9LACXX_5_7968.sorted.filtered_peak_533	135	.	36022922	36023411	0	2	1,484	0,5	3.89844	16.92620	13.57550
chr1	36043000	36043550	C7Y9LACXX_5_7968.sorted.filtered_peak_534	15	.	36043000	36043550	0	2	1,1	0,549	2.60325	3.97270	1.55228
chr1	36106842	36107470	C7Y9LACXX_5_7968.sorted.filtered_peak_535	74	.	36106842	36107470	0	3	1,613,1	0,11,627	3.39507	10.35470	7.40020
chr1	36184363	36184818	C7Y9LACXX_5_7968.sorted.filtered_peak_536	22	.	36184363	36184818	0	3	1,289,1	0,23,454	2.60086	4.74943	2.21189
chr1	36192668	36192918	C7Y9LACXX_5_7968.sorted.filtered_peak_537	11	.	36192668	36192918	0	2	1,1	0,249	2.45643	3.43302	1.10680
chr1	36234906	36235862	C7Y9LACXX_5_7968.sorted.filtered_peak_538	78	.	36234906	36235862	0	3	1,912,1	0,2,955	3.51806	10.87317	7.86097
chr1	36348197	36349315	C7Y9LACXX_5_7968.sorted.filtered_peak_539	40	.	36348197	36349315	0	3	1,385,1	0,308,1117	2.79754	6.71593	4.05275
chr1	36396127	36397435	C7Y9LACXX_5_7968.sorted.filtered_peak_540	41	.	36396127	36397435	0	3	1,1173,1	0,133,1307	2.69886	6.91549	4.17703
chr1	36488979	36489622	C7Y9LACXX_5_7968.sorted.filtered_peak_541	40	.	36488979	36489622	0	3	1,433,1	0,9,642	3.25767	6.76091	4.04914
chr1	36553908	36554934	C7Y9LACXX_5_7968.sorted.filtered_peak_542	43	.	36553908	36554934	0	3	1,917,1	0,39,1025	2.60953	7.07989	4.35224
chr1	36574694	36574944	C7Y9LACXX_5_7968.sorted.filtered_peak_543	16	.	36574694	36574944	0	2	1,1	0,249	2.69271	4.12320	1.67149
chr1	36614705	36615999	C7Y9LACXX_5_7968.sorted.filtered_peak_544	121	.	36614705	36615999	0	3	1,938,1	0,43,1293	3.23381	15.36371	12.14390
chr1	36688927	36690620	C7Y9LACXX_5_7968.sorted.filtered_peak_545	118	.	36688927	36690620	0	3	1,1648,1	0,1,1692	3.35821	15.13188	11.89416
chr1	36750939	36751393	C7Y9LACXX_5_7968.sorted.filtered_peak_546	21	.	36750939	36751393	0	3	1,250,1	0,194,453	2.74578	4.65820	2.15113
chr1	36771549	36771921	C7Y9LACXX_5_7968.sorted.filtered_peak_547	12	.	36771549	36771921	0	2	1,1	0,371	2.21883	3.61033	1.24631
chr1	36772444	36772909	C7Y9LACXX_5_7968.sorted.filtered_peak_548	50	.	36772444	36772909	0	3	1,462,1	0,2,464	3.16066	7.88602	5.06838
chr1	36789366	36789669	C7Y9LACXX_5_7968.sorted.filtered_peak_549	24	.	36789366	36789669	0	3	1,254,1	0,6,302	2.54558	4.97683	2.40801
chr1	36839482	36840305	C7Y9LACXX_5_7968.sorted.filtered_peak_550	24	.	36839482	36840305	0	4	1,414,283,1	0,4,526,822	2.51818	4.98455	2.43137
chr1	36850991	36852414	C7Y9LACXX_5_7968.sorted.filtered_peak_551	72	.	36850991	36852414	0	3	1,1163,1	0,222,1422	2.83037	10.14839	7.23931
chr1	36863051	36863721	C7Y9LACXX_5_7968.sorted.filtered_peak_552	46	.	36863051	36863721	0	3	1,654,1	0,14,669	3.01960	7.43075	4.66376
chr1	36886508	36886758	C7Y9LACXX_5_7968.sorted.filtered_peak_553	16	.	36886508	36886758	0	2	1,1	0,249	2.60182	4.08280	1.63592
chr1	36915663	36916439	C7Y9LACXX_5_7968.sorted.filtered_peak_554	48	.	36915663	36916439	0	3	1,471,1	0,293,775	3.20306	7.58703	4.86034
chr1	36929769	36930366	C7Y9LACXX_5_7968.sorted.filtered_peak_555	75	.	36929769	36930366	0	3	1,451,1	0,1,596	3.43398	10.44131	7.51074
chr1	37920482	37920733	C7Y9LACXX_5_7968.sorted.filtered_peak_556	18	.	37920482	37920733	0	2	1,1	0,250	2.74173	4.28201	1.80504
chr1	37939921	37940411	C7Y9LACXX_5_7968.sorted.filtered_peak_557	16	.	37939921	37940411	0	2	1,1	0,489	1.99116	4.02844	1.60262
chr1	37979480	37979802	C7Y9LACXX_5_7968.sorted.filtered_peak_558	20	.	37979480	37979802	0	2	1,1	0,321	2.40348	4.50000	2.01385
chr1	37980017	37980887	C7Y9LACXX_5_7968.sorted.filtered_peak_559	61	.	37980017	37980887	0	3	1,858,1	0,1,869	3.31033	8.99249	6.12883
chr1	38019710	38020100	C7Y9LACXX_5_7968.sorted.filtered_peak_560	66	.	38019710	38020100	0	3	1,379,1	0,5,389	3.59020	9.57277	6.65445
chr1	38061041	38061912	C7Y9LACXX_5_7968.sorted.filtered_peak_561	84	.	38061041	38061912	0	3	1,829,1	0,40,870	3.68960	11.49081	8.47724
chr1	38156057	38156520	C7Y9LACXX_5_7968.sorted.filtered_peak_562	124	.	38156057	38156520	0	3	1,452,1	0,7,462	3.25933	15.72450	12.47242
chr1	38157637	38158275	C7Y9LACXX_5_7968.sorted.filtered_peak_563	66	.	38157637	38158275	0	3	1,634,1	0,2,637	2.62282	9.55799	6.67229
chr1	38273656	38274200	C7Y9LACXX_5_7968.sorted.filtered_peak_564	64	.	38273656	38274200	0	3	1,524,1	0,16,543	3.05877	9.29745	6.40213
chr1	38325007	38325596	C7Y9LACXX_5_7968.sorted.filtered_peak_565	109	.	38325007	38325596	0	3	1,577,1	0,11,588	3.96289	14.09855	10.92167
chr1	38397140	38397885	C7Y9LACXX_5_7968.sorted.filtered_peak_566	66	.	38397140	38397885	0	3	1,627,1	0,116,744	3.44821	9.56981	6.65940
chr1	38412611	38412861	C7Y9LACXX_5_7968.sorted.filtered_peak_567	18	.	38412611	38412861	0	2	1,1	0,249	2.60996	4.33367	1.85440
chr1	38455186	38456091	C7Y9LACXX_5_7968.sorted.filtered_peak_568	86	.	38455186	38456091	0	3	1,516,1	0,383,904	3.69215	11.67226	8.65814
chr1	38478026	38478782	C7Y9LACXX_5_7968.sorted.filtered_peak_569	61	.	38478026	38478782	0	3	1,750,1	0,4,755	2.91299	9.04794	6.18248
chr1	39024964	39025436	C7Y9LACXX_5_7968.sorted.filtered_peak_570	18	.	39024964	39025436	0	3	1,369,1	0,75,471	2.34068	4.28786	1.81027
chr1	39324740	39325944	C7Y9LACXX_5_7968.sorted.filtered_peak_571	60	.	39324740	39325944	0	4	1,335,740,1	0,54,453,1203	2.89109	8.90097	6.06983
chr1	39338700	39339554	C7Y9LACXX_5_7968.sorted.filtered_peak_572	124	.	39338700	39339554	0	3	1,801,1	0,20,853	3.72162	15.66171	12.42060
chr1	39456416	39457485	C7Y9LACXX_5_7968.sorted.filtered_peak_573	69	.	39456416	39457485	0	3	1,585,1	0,70,1068	3.32156	9.89760	6.98939
chr1	39457986	39458328	C7Y9LACXX_5_7968.sorted.filtered_peak_574	14	.	39457986	39458328	0	2	1,1	0,341	2.16060	3.80858	1.40674
chr1	39462822	39463223	C7Y9LACXX_5_7968.sorted.filtered_peak_575	22	.	39462822	39463223	0	3	1,298,1	0,102,400	2.63805	4.82051	2.28001
chr1	39491741	39492713	C7Y9LACXX_5_7968.sorted.filtered_peak_576	41	.	39491741	39492713	0	3	1,860,1	0,50,971	3.37777	6.91876	4.18359
chr1	39620619	39621175	C7Y9LACXX_5_7968.sorted.filtered_peak_577	15	.	39620619	39621175	0	2	1,1	0,555	2.61097	3.91691	1.51057
chr1	39649388	39650070	C7Y9LACXX_5_7968.sorted.filtered_peak_578	28	.	39649388	39650070	0	4	1,291,328,1	0,9,346,681	2.78064	5.48577	2.87572
chr1	39657854	39658230	C7Y9LACXX_5_7968.sorted.filtered_peak_579	53	.	39657854	39658230	0	3	1,338,1	0,34,375	2.96711	8.17607	5.34127
chr1	39670126	39671422	C7Y9LACXX_5_7968.sorted.filtered_peak_580	29	.	39670126	39671422	0	4	1,350,459,1	0,343,793,1295	2.74311	5.57409	2.96712
chr1	39680653	39681175	C7Y9LACXX_5_7968.sorted.filtered_peak_581	22	.	39680653	39681175	0	2	1,442	0,80	2.67922	4.79447	2.25383
chr1	39681422	39681706	C7Y9LACXX_5_7968.sorted.filtered_peak_582	15	.	39681422	39681706	0	2	1,1	0,283	2.46209	3.93537	1.51420
chr1	39874210	39874714	C7Y9LACXX_5_7968.sorted.filtered_peak_583	46	.	39874210	39874714	0	3	1,482,1	0,11,503	3.16999	7.42619	4.64016
chr1	39957071	39957409	C7Y9LACXX_5_7968.sorted.filtered_peak_584	39	.	39957071	39957409	0	2	1,319	0,19	3.42513	6.65938	3.93812
chr1	39991560	39991914	C7Y9LACXX_5_7968.sorted.filtered_peak_585	19	.	39991560	39991914	0	3	1,341,1	0,5,353	2.89288	4.50248	1.98572
chr1	40040587	40040865	C7Y9LACXX_5_7968.sorted.filtered_peak_586	20	.	40040587	40040865	0	2	1,1	0,277	2.29940	4.60210	2.09361
chr1	40042251	40042690	C7Y9LACXX_5_7968.sorted.filtered_peak_587	23	.	40042251	40042690	0	3	1,421,1	0,15,438	2.43964	4.94269	2.38498
chr1	40071864	40072175	C7Y9LACXX_5_7968.sorted.filtered_peak_588	34	.	40071864	40072175	0	3	1,283,1	0,14,310	3.36330	6.10792	3.45085
chr1	40157039	40157320	C7Y9LACXX_5_7968.sorted.filtered_peak_589	38	.	40157039	40157320	0	1	281	0	3.14648	6.56482	3.84087
chr1	40204331	40205080	C7Y9LACXX_5_7968.sorted.filtered_peak_590	70	.	40204331	40205080	0	3	1,394,1	0,3,748	3.56263	9.94095	7.02188
chr1	40264847	40265174	C7Y9LACXX_5_7968.sorted.filtered_peak_591	44	.	40264847	40265174	0	3	1,324,1	0,1,326	3.54240	7.17885	4.42489
chr1	40311179	40311815	C7Y9LACXX_5_7968.sorted.filtered_peak_592	22	.	40311179	40311815	0	3	1,271,1	0,56,635	2.62698	4.76698	2.26064
chr1	40348757	40349360	C7Y9LACXX_5_7968.sorted.filtered_peak_593	90	.	40348757	40349360	0	3	1,540,1	0,61,602	3.99124	12.11396	9.06186
chr1	40439080	40439561	C7Y9LACXX_5_7968.sorted.filtered_peak_594	16	.	40439080	40439561	0	2	1,1	0,480	2.71774	4.14076	1.68716
chr1	40505044	40506779	C7Y9LACXX_5_7968.sorted.filtered_peak_595	73	.	40505044	40506779	0	3	1,1697,1	0,31,1734	2.71755	10.27895	7.33860
chr1	40516485	40516772	C7Y9LACXX_5_7968.sorted.filtered_peak_596	14	.	40516485	40516772	0	2	1,1	0,286	2.48028	3.87858	1.46667
chr1	40525092	40525503	C7Y9LACXX_5_7968.sorted.filtered_peak_597	37	.	40525092	40525503	0	3	1,395,1	0,11,410	2.85110	6.47608	3.77572
chr1	40562523	40563217	C7Y9LACXX_5_7968.sorted.filtered_peak_598	45	.	40562523	40563217	0	3	1,615,1	0,73,693	3.13776	7.28562	4.53907
chr1	40626648	40627424	C7Y9LACXX_5_7968.sorted.filtered_peak_599	85	.	40626648	40627424	0	3	1,661,1	0,3,775	3.51239	11.60427	8.58485
chr1	40652074	40652401	C7Y9LACXX_5_7968.sorted.filtered_peak_600	13	.	40652074	40652401	0	2	1,1	0,326	2.50472	3.72086	1.33432
chr1	40698149	40698399	C7Y9LACXX_5_7968.sorted.filtered_peak_601	19	.	40698149	40698399	0	2	1,1	0,249	2.86103	4.40954	1.90842
chr1	40723060	40724274	C7Y9LACXX_5_7968.sorted.filtered_peak_602	79	.	40723060	40724274	0	3	1,1118,1	0,7,1213	3.08312	10.94269	7.94290
chr1	40781025	40781283	C7Y9LACXX_5_7968.sorted.filtered_peak_603	33	.	40781025	40781283	0	2	1,1	0,257	2.78211	6.05806	3.38245
chr1	40781463	40782003	C7Y9LACXX_5_7968.sorted.filtered_peak_604	14	.	40781463	40782003	0	2	1,1	0,539	2.28874	3.79868	1.40658
chr1	40804424	40804736	C7Y9LACXX_5_7968.sorted.filtered_peak_605	18	.	40804424	40804736	0	2	1,1	0,311	2.65525	4.35266	1.87322
chr1	40838983	40840190	C7Y9LACXX_5_7968.sorted.filtered_peak_606	48	.	40838983	40840190	0	4	1,536,444,1	0,23,745,1206	2.80121	7.63132	4.85627
chr1	40851267	40852041	C7Y9LACXX_5_7968.sorted.filtered_peak_607	74	.	40851267	40852041	0	2	694,1	0,773	2.81990	10.41022	7.43306
chr1	40915454	40916880	C7Y9LACXX_5_7968.sorted.filtered_peak_608	36	.	40915454	40916880	0	4	1,720,453,1	0,26,940,1425	2.83386	6.33945	3.66122
chr1	40974050	40975044	C7Y9LACXX_5_7968.sorted.filtered_peak_609	44	.	40974050	40975044	0	2	991,1	0,993	3.53818	7.25655	4.49898
chr1	40996885	40997642	C7Y9LACXX_5_7968.sorted.filtered_peak_610	103	.	40996885	40997642	0	3	1,668,1	0,88,756	4.14198	13.52968	10.39559
chr1	41078034	41078310	C7Y9LACXX_5_7968.sorted.filtered_peak_611	18	.	41078034	41078310	0	2	275,1	0,275	2.82081	4.36380	1.87557
chr1	41131229	41131695	C7Y9LACXX_5_7968.sorted.filtered_peak_612	18	.	41131229	41131695	0	2	1,1	0,465	2.50503	4.35273	1.86934
chr1	41157047	41158388	C7Y9LACXX_5_7968.sorted.filtered_peak_613	51	.	41157047	41158388	0	3	1,876,1	0,1,1340	2.65466	7.90928	5.13376
chr1	41174439	41175101	C7Y9LACXX_5_7968.sorted.filtered_peak_614	98	.	41174439	41175101	0	3	1,628,1	0,1,661	3.71658	12.98286	9.86210
chr1	41267891	41268389	C7Y9LACXX_5_7968.sorted.filtered_peak_615	43	.	41267891	41268389	0	2	1,491	0,7	3.08355	7.12250	4.35911
chr1	41327914	41328507	C7Y9LACXX_5_7968.sorted.filtered_peak_616	99	.	41327914	41328507	0	3	1,569,1	0,13,592	3.91355	13.10378	9.98469
chr1	41341425	41341783	C7Y9LACXX_5_7968.sorted.filtered_peak_617	31	.	41341425	41341783	0	3	1,350,1	0,6,357	2.99595	5.76836	3.12897
chr1	41444804	41446253	C7Y9LACXX_5_7968.sorted.filtered_peak_618	58	.	41444804	41446253	0	3	1,1145,1	0,124,1448	2.73277	8.69596	5.84768
chr1	41469338	41469756	C7Y9LACXX_5_7968.sorted.filtered_peak_619	45	.	41469338	41469756	0	3	1,415,1	0,2,417	3.08772	7.35679	4.59651
chr1	41826687	41827072	C7Y9LACXX_5_7968.sorted.filtered_peak_620	67	.	41826687	41827072	0	3	1,370,1	0,11,384	3.27338	9.67946	6.74742
chr1	42127904	42128200	C7Y9LACXX_5_7968.sorted.filtered_peak_621	33	.	42127904	42128200	0	3	1,284,1	0,10,295	2.67933	6.03905	3.36623
chr1	42139015	42139451	C7Y9LACXX_5_7968.sorted.filtered_peak_622	41	.	42139015	42139451	0	3	1,416,1	0,8,435	2.89363	6.91102	4.17738
chr1	42194352	42194760	C7Y9LACXX_5_7968.sorted.filtered_peak_623	18	.	42194352	42194760	0	3	1,345,1	0,1,407	2.49458	4.33936	1.85510
chr1	42217111	42217429	C7Y9LACXX_5_7968.sorted.filtered_peak_624	48	.	42217111	42217429	0	3	1,312,1	0,4,317	3.21569	7.64679	4.84974
chr1	42268688	42269048	C7Y9LACXX_5_7968.sorted.filtered_peak_625	39	.	42268688	42269048	0	3	1,345,1	0,1,359	2.72421	6.62678	3.90990
chr1	42356839	42357613	C7Y9LACXX_5_7968.sorted.filtered_peak_626	47	.	42356839	42357613	0	3	1,640,1	0,131,773	3.09710	7.48696	4.70343
chr1	42363790	42364255	C7Y9LACXX_5_7968.sorted.filtered_peak_627	19	.	42363790	42364255	0	3	1,415,1	0,39,464	2.50615	4.43433	1.93975
chr1	42385561	42386071	C7Y9LACXX_5_7968.sorted.filtered_peak_628	36	.	42385561	42386071	0	3	1,506,1	0,1,509	2.81568	6.36958	3.65977
chr1	42501017	42502082	C7Y9LACXX_5_7968.sorted.filtered_peak_629	50	.	42501017	42502082	0	3	1,955,1	0,108,1064	2.86991	7.80805	5.03693
chr1	42800160	42801542	C7Y9LACXX_5_7968.sorted.filtered_peak_630	45	.	42800160	42801542	0	3	1,832,1	0,549,1381	2.74286	7.24998	4.50595
chr1	42921406	42922838	C7Y9LACXX_5_7968.sorted.filtered_peak_631	43	.	42921406	42922838	0	3	1,1416,1	0,15,1431	2.76823	7.09513	4.34058
chr1	42928448	42929307	C7Y9LACXX_5_7968.sorted.filtered_peak_632	75	.	42928448	42929307	0	3	1,748,1	0,2,858	3.37282	10.42780	7.50785
chr1	43123629	43124294	C7Y9LACXX_5_7968.sorted.filtered_peak_633	66	.	43123629	43124294	0	3	1,656,1	0,7,664	3.38929	9.55738	6.62042
chr1	43147657	43148121	C7Y9LACXX_5_7968.sorted.filtered_peak_634	142	.	43147657	43148121	0	3	1,459,1	0,4,463	3.97486	17.65348	14.28357
chr1	43232241	43233300	C7Y9LACXX_5_7968.sorted.filtered_peak_635	113	.	43232241	43233300	0	3	1,1054,1	0,1,1058	3.54855	14.49208	11.31015
chr1	43282320	43283435	C7Y9LACXX_5_7968.sorted.filtered_peak_636	109	.	43282320	43283435	0	3	1,1101,1	0,7,1114	3.51418	14.14525	10.99902
chr1	43311909	43312436	C7Y9LACXX_5_7968.sorted.filtered_peak_637	57	.	43311909	43312436	0	3	1,503,1	0,2,526	3.01115	8.63177	5.76665
chr1	43389640	43390377	C7Y9LACXX_5_7968.sorted.filtered_peak_638	51	.	43389640	43390377	0	3	1,734,1	0,1,736	2.81878	7.95352	5.15179
chr1	43397490	43398135	C7Y9LACXX_5_7968.sorted.filtered_peak_639	51	.	43397490	43398135	0	3	1,634,1	0,3,644	2.74052	7.95419	5.16044
chr1	43423663	43424043	C7Y9LACXX_5_7968.sorted.filtered_peak_640	22	.	43423663	43424043	0	3	1,260,1	0,1,379	2.25524	4.79599	2.25330
chr1	43424223	43424910	C7Y9LACXX_5_7968.sorted.filtered_peak_641	85	.	43424223	43424910	0	3	1,549,1	0,130,686	3.29801	11.53948	8.50535
chr1	43637660	43638480	C7Y9LACXX_5_7968.sorted.filtered_peak_642	71	.	43637660	43638480	0	3	1,681,1	0,130,819	3.25181	10.01596	7.11618
chr1	43823994	43824819	C7Y9LACXX_5_7968.sorted.filtered_peak_643	88	.	43823994	43824819	0	3	1,804,1	0,18,824	3.46151	11.84977	8.81198
chr1	43833311	43834335	C7Y9LACXX_5_7968.sorted.filtered_peak_644	48	.	43833311	43834335	0	3	1,822,1	0,193,1023	2.80619	7.66133	4.87939
chr1	43855174	43855786	C7Y9LACXX_5_7968.sorted.filtered_peak_645	59	.	43855174	43855786	0	3	1,529,1	0,27,611	3.34120	8.76425	5.91366
chr1	43920006	43920533	C7Y9LACXX_5_7968.sorted.filtered_peak_646	23	.	43920006	43920533	0	3	1,450,1	0,44,526	2.72826	4.93163	2.37019
chr1	44115427	44116496	C7Y9LACXX_5_7968.sorted.filtered_peak_647	179	.	44115427	44116496	0	3	1,1061,1	0,4,1068	4.15635	21.51097	17.93563
chr1	44172771	44173809	C7Y9LACXX_5_7968.sorted.filtered_peak_648	34	.	44172771	44173809	0	3	1,962,1	0,47,1037	2.67057	6.13565	3.47201
chr1	44412131	44412875	C7Y9LACXX_5_7968.sorted.filtered_peak_649	83	.	44412131	44412875	0	3	1,633,1	0,11,743	3.36569	11.31019	8.31640
chr1	44435338	44435830	C7Y9LACXX_5_7968.sorted.filtered_peak_650	45	.	44435338	44435830	0	3	1,477,1	0,6,491	2.62405	7.34577	4.58851
chr1	44440137	44440815	C7Y9LACXX_5_7968.sorted.filtered_peak_651	48	.	44440137	44440815	0	3	1,666,1	0,4,677	2.55426	7.59592	4.80427
chr1	44457116	44457578	C7Y9LACXX_5_7968.sorted.filtered_peak_652	25	.	44457116	44457578	0	3	1,449,1	0,9,461	2.73016	5.10606	2.52206
chr1	44495287	44496056	C7Y9LACXX_5_7968.sorted.filtered_peak_653	34	.	44495287	44496056	0	3	1,416,1	0,352,768	2.71977	6.07449	3.41586
chr1	44678588	44679521	C7Y9LACXX_5_7968.sorted.filtered_peak_654	37	.	44678588	44679521	0	3	1,787,1	0,137,932	2.77864	6.49345	3.79267
chr1	44820811	44821252	C7Y9LACXX_5_7968.sorted.filtered_peak_655	105	.	44820811	44821252	0	3	1,434,1	0,2,440	3.86214	13.66511	10.50037
chr1	45097109	45097920	C7Y9LACXX_5_7968.sorted.filtered_peak_656	30	.	45097109	45097920	0	3	1,561,1	0,157,810	2.50065	5.66135	3.03413
chr1	45139619	45140535	C7Y9LACXX_5_7968.sorted.filtered_peak_657	142	.	45139619	45140535	0	3	1,899,1	0,6,915	3.85607	17.63704	14.28267
chr1	45173501	45173912	C7Y9LACXX_5_7968.sorted.filtered_peak_658	16	.	45173501	45173912	0	3	1,320,1	0,17,410	2.61215	4.14626	1.69597
chr1	45187147	45187965	C7Y9LACXX_5_7968.sorted.filtered_peak_659	57	.	45187147	45187965	0	3	1,777,1	0,16,817	3.05718	8.56306	5.70755
chr1	45196192	45197249	C7Y9LACXX_5_7968.sorted.filtered_peak_660	105	.	45196192	45197249	0	3	1,1050,1	0,3,1056	3.63322	13.74470	10.56427
chr1	45204893	45205789	C7Y9LACXX_5_7968.sorted.filtered_peak_661	100	.	45204893	45205789	0	3	1,890,1	0,5,895	3.56856	13.18779	10.07891
chr1	45240588	45241583	C7Y9LACXX_5_7968.sorted.filtered_peak_662	76	.	45240588	45241583	0	3	1,788,1	0,206,994	3.37527	10.54103	7.61761
chr1	45259341	45259591	C7Y9LACXX_5_7968.sorted.filtered_peak_663	27	.	45259341	45259591	0	2	1,1	0,249	3.11080	5.40762	2.78569
chr1	45265380	45266802	C7Y9LACXX_5_7968.sorted.filtered_peak_664	90	.	45265380	45266802	0	4	1,1052,250,1	0,40,1162,1421	3.02115	12.01435	9.00542
chr1	45273094	45273839	C7Y9LACXX_5_7968.sorted.filtered_peak_665	43	.	45273094	45273839	0	3	1,638,1	0,59,744	2.31381	7.15018	4.39056
chr1	45274967	45275522	C7Y9LACXX_5_7968.sorted.filtered_peak_666	26	.	45274967	45275522	0	3	1,251,1	0,293,554	2.07987	5.19557	2.61095
chr1	45285052	45286024	C7Y9LACXX_5_7968.sorted.filtered_peak_667	55	.	45285052	45286024	0	2	965,1	0,971	3.02827	8.34235	5.50579
chr1	45301554	45301909	C7Y9LACXX_5_7968.sorted.filtered_peak_668	23	.	45301554	45301909	0	3	1,288,1	0,11,354	2.93368	4.87099	2.31871
chr1	45335658	45335993	C7Y9LACXX_5_7968.sorted.filtered_peak_669	17	.	45335658	45335993	0	2	1,1	0,334	2.78290	4.26921	1.79633
chr1	45452007	45452611	C7Y9LACXX_5_7968.sorted.filtered_peak_670	84	.	45452007	45452611	0	3	1,554,1	0,35,603	3.89055	11.52947	8.49820
chr1	45476947	45478093	C7Y9LACXX_5_7968.sorted.filtered_peak_671	55	.	45476947	45478093	0	4	1,460,596,1	0,29,547,1145	2.80583	8.38528	5.59935
chr1	45671753	45672040	C7Y9LACXX_5_7968.sorted.filtered_peak_672	20	.	45671753	45672040	0	2	1,1	0,286	2.64477	4.58476	2.06399
chr1	45769140	45770102	C7Y9LACXX_5_7968.sorted.filtered_peak_673	85	.	45769140	45770102	0	3	1,949,1	0,6,961	3.24167	11.61904	8.58192
chr1	45805226	45806328	C7Y9LACXX_5_7968.sorted.filtered_peak_674	81	.	45805226	45806328	0	3	1,1084,1	0,3,1101	3.19858	11.14545	8.11045
chr1	45956448	45957311	C7Y9LACXX_5_7968.sorted.filtered_peak_675	129	.	45956448	45957311	0	3	1,575,1	0,283,862	3.89215	16.16955	12.90672
chr1	45965141	45966219	C7Y9LACXX_5_7968.sorted.filtered_peak_676	90	.	45965141	45966219	0	3	1,614,1	0,434,1077	3.37925	12.08351	9.07316
chr1	45986957	45988313	C7Y9LACXX_5_7968.sorted.filtered_peak_677	49	.	45986957	45988313	0	3	1,1007,1	0,19,1355	2.85976	7.78582	4.98940
chr1	46009292	46010005	C7Y9LACXX_5_7968.sorted.filtered_peak_678	50	.	46009292	46010005	0	3	1,706,1	0,6,712	3.36078	7.88994	5.08894
chr1	46016132	46017132	C7Y9LACXX_5_7968.sorted.filtered_peak_679	72	.	46016132	46017132	0	3	1,985,1	0,4,999	3.63489	10.23316	7.28721
chr1	46049011	46050801	C7Y9LACXX_5_7968.sorted.filtered_peak_680	50	.	46049011	46050801	0	3	1,1783,1	0,2,1789	2.66793	7.81556	5.00515
chr1	46151859	46153340	C7Y9LACXX_5_7968.sorted.filtered_peak_681	123	.	46151859	46153340	0	3	1,1461,1	0,10,1480	3.19587	15.67919	12.39049
chr1	46153609	46154121	C7Y9LACXX_5_7968.sorted.filtered_peak_682	18	.	46153609	46154121	0	2	1,1	0,511	1.94789	4.37160	1.88504
chr1	46215913	46216845	C7Y9LACXX_5_7968.sorted.filtered_peak_683	81	.	46215913	46216845	0	3	1,897,1	0,4,931	3.43975	11.18309	8.17435
chr1	46269048	46269352	C7Y9LACXX_5_7968.sorted.filtered_peak_684	43	.	46269048	46269352	0	2	1,277	0,27	3.08631	7.11885	4.36811
chr1	46528499	46528902	C7Y9LACXX_5_7968.sorted.filtered_peak_685	16	.	46528499	46528902	0	2	1,1	0,402	2.73421	4.15279	1.69408
chr1	46531067	46531335	C7Y9LACXX_5_7968.sorted.filtered_peak_686	16	.	46531067	46531335	0	2	1,1	0,267	2.60830	4.12314	1.68376
chr1	46598257	46599113	C7Y9LACXX_5_7968.sorted.filtered_peak_687	110	.	46598257	46599113	0	3	1,822,1	0,27,855	3.66477	14.19511	11.01859
chr1	46632251	46632607	C7Y9LACXX_5_7968.sorted.filtered_peak_688	16	.	46632251	46632607	0	2	1,1	0,355	2.71865	4.07513	1.63278
chr1	46663923	46664568	C7Y9LACXX_5_7968.sorted.filtered_peak_689	28	.	46663923	46664568	0	3	1,636,1	0,4,644	2.76840	5.47577	2.86158
chr1	46712823	46713472	C7Y9LACXX_5_7968.sorted.filtered_peak_690	89	.	46712823	46713472	0	3	1,625,1	0,10,648	3.43057	12.02279	8.98898
chr1	46768529	46769765	C7Y9LACXX_5_7968.sorted.filtered_peak_691	95	.	46768529	46769765	0	3	1,852,1	0,96,1235	3.26212	12.57047	9.54107
chr1	46806198	46806763	C7Y9LACXX_5_7968.sorted.filtered_peak_692	52	.	46806198	46806763	0	3	1,489,1	0,2,564	3.18266	8.04175	5.24056
chr1	46835699	46836058	C7Y9LACXX_5_7968.sorted.filtered_peak_693	20	.	46835699	46836058	0	2	1,1	0,358	2.88085	4.50870	2.01858
chr1	46908316	46908648	C7Y9LACXX_5_7968.sorted.filtered_peak_694	29	.	46908316	46908648	0	3	1,309,1	0,5,331	2.95321	5.59585	2.97251
chr1	47047271	47047873	C7Y9LACXX_5_7968.sorted.filtered_peak_695	73	.	47047271	47047873	0	3	1,594,1	0,1,601	3.67236	10.30258	7.35326
chr1	47069494	47070239	C7Y9LACXX_5_7968.sorted.filtered_peak_696	65	.	47069494	47070239	0	3	1,659,1	0,65,744	2.95910	9.42777	6.57284
chr1	47081990	47082317	C7Y9LACXX_5_7968.sorted.filtered_peak_697	14	.	47081990	47082317	0	2	1,1	0,326	2.19750	3.81373	1.41206
chr1	47133175	47133482	C7Y9LACXX_5_7968.sorted.filtered_peak_698	20	.	47133175	47133482	0	3	1,266,1	0,14,306	2.48546	4.59657	2.08854
chr1	47184625	47185228	C7Y9LACXX_5_7968.sorted.filtered_peak_699	80	.	47184625	47185228	0	3	1,563,1	0,3,602	3.31453	11.07265	8.05683
chr1	47644864	47645141	C7Y9LACXX_5_7968.sorted.filtered_peak_700	24	.	47644864	47645141	0	3	1,250,1	0,22,276	2.64409	5.00930	2.44292
chr1	47755011	47755310	C7Y9LACXX_5_7968.sorted.filtered_peak_701	15	.	47755011	47755310	0	2	1,1	0,298	2.69512	3.93069	1.51297
chr1	47779254	47780327	C7Y9LACXX_5_7968.sorted.filtered_peak_702	141	.	47779254	47780327	0	3	1,770,1	0,302,1072	3.96179	17.43482	14.12753
chr1	47799112	47800584	C7Y9LACXX_5_7968.sorted.filtered_peak_703	44	.	47799112	47800584	0	3	1,1440,1	0,23,1471	2.85409	7.19579	4.42706
chr1	47902112	47902443	C7Y9LACXX_5_7968.sorted.filtered_peak_704	23	.	47902112	47902443	0	2	1,1	0,330	2.26227	4.86175	2.31122
chr1	47903127	47903863	C7Y9LACXX_5_7968.sorted.filtered_peak_705	70	.	47903127	47903863	0	3	1,669,1	0,8,735	3.06301	9.98545	7.03119
chr1	48937758	48938088	C7Y9LACXX_5_7968.sorted.filtered_peak_706	89	.	48937758	48938088	0	2	1,328	0,2	4.12388	12.07038	8.99725
chr1	51339124	51339652	C7Y9LACXX_5_7968.sorted.filtered_peak_707	29	.	51339124	51339652	0	2	526,1	0,527	3.07214	5.56936	2.92992
chr1	51425553	51426374	C7Y9LACXX_5_7968.sorted.filtered_peak_708	115	.	51425553	51426374	0	3	1,788,1	0,21,820	3.74975	14.80264	11.58142
chr1	51433785	51434662	C7Y9LACXX_5_7968.sorted.filtered_peak_709	45	.	51433785	51434662	0	3	1,827,1	0,14,876	2.67811	7.28588	4.55395
chr1	51435546	51435842	C7Y9LACXX_5_7968.sorted.filtered_peak_710	18	.	51435546	51435842	0	2	1,1	0,295	2.18914	4.28862	1.80817
chr1	51655170	51655482	C7Y9LACXX_5_7968.sorted.filtered_peak_711	28	.	51655170	51655482	0	2	304,1	0,311	3.18587	5.51751	2.89642
chr1	51680366	51680795	C7Y9LACXX_5_7968.sorted.filtered_peak_712	23	.	51680366	51680795	0	3	1,278,1	0,149,428	2.90079	4.88520	2.35927
chr1	51701374	51702487	C7Y9LACXX_5_7968.sorted.filtered_peak_713	52	.	51701374	51702487	0	3	1,435,1	0,311,1112	3.10805	7.97535	5.21792
chr1	51895648	51895926	C7Y9LACXX_5_7968.sorted.filtered_peak_714	36	.	51895648	51895926	0	3	1,255,1	0,15,277	2.77923	6.33809	3.63445
chr1	51899275	51899812	C7Y9LACXX_5_7968.sorted.filtered_peak_715	54	.	51899275	51899812	0	3	1,500,1	0,26,536	3.08393	8.25438	5.42097
chr1	51970865	51971172	C7Y9LACXX_5_7968.sorted.filtered_peak_716	33	.	51970865	51971172	0	3	1,292,1	0,11,306	2.84855	5.98992	3.33950
chr1	51983760	51984427	C7Y9LACXX_5_7968.sorted.filtered_peak_717	20	.	51983760	51984427	0	3	1,250,1	0,48,666	2.14140	4.55400	2.04702
chr1	51984701	51985339	C7Y9LACXX_5_7968.sorted.filtered_peak_718	15	.	51984701	51985339	0	2	1,1	0,637	2.02305	3.95408	1.54013
chr1	52000296	52000939	C7Y9LACXX_5_7968.sorted.filtered_peak_719	27	.	52000296	52000939	0	3	1,262,1	0,5,642	2.97721	5.33633	2.74578
chr1	52034926	52035415	C7Y9LACXX_5_7968.sorted.filtered_peak_720	19	.	52034926	52035415	0	2	1,1	0,488	2.65222	4.48601	1.98703
chr1	52082548	52082981	C7Y9LACXX_5_7968.sorted.filtered_peak_721	62	.	52082548	52082981	0	3	1,361,1	0,58,432	3.50397	9.16367	6.29198
chr1	52195196	52195733	C7Y9LACXX_5_7968.sorted.filtered_peak_722	60	.	52195196	52195733	0	3	1,513,1	0,20,536	3.16700	8.89808	6.01221
chr1	52343798	52345027	C7Y9LACXX_5_7968.sorted.filtered_peak_723	149	.	52343798	52345027	0	3	1,939,1	0,285,1228	3.61300	18.34934	14.99746
chr1	52468038	52468288	C7Y9LACXX_5_7968.sorted.filtered_peak_724	14	.	52468038	52468288	0	2	1,1	0,249	2.67650	3.87283	1.46506
chr1	52499118	52499650	C7Y9LACXX_5_7968.sorted.filtered_peak_725	50	.	52499118	52499650	0	3	1,521,1	0,3,531	3.36635	7.83537	5.01716
chr1	52520773	52521487	C7Y9LACXX_5_7968.sorted.filtered_peak_726	28	.	52520773	52521487	0	4	1,309,308,1	0,26,405,713	2.29191	5.47446	2.85691
chr1	52521747	52522704	C7Y9LACXX_5_7968.sorted.filtered_peak_727	48	.	52521747	52522704	0	3	1,899,1	0,48,956	2.64258	7.68545	4.87657
chr1	52605326	52605845	C7Y9LACXX_5_7968.sorted.filtered_peak_728	18	.	52605326	52605845	0	3	1,277,1	0,123,518	2.72622	4.31716	1.84017
chr1	52831297	52832526	C7Y9LACXX_5_7968.sorted.filtered_peak_729	113	.	52831297	52832526	0	3	1,1134,1	0,82,1228	3.34304	14.49831	11.33049
chr1	52859277	52859669	C7Y9LACXX_5_7968.sorted.filtered_peak_730	14	.	52859277	52859669	0	2	1,1	0,391	2.63763	3.85642	1.44903
chr1	52869327	52870668	C7Y9LACXX_5_7968.sorted.filtered_peak_731	93	.	52869327	52870668	0	3	1,1099,1	0,211,1340	3.32110	12.42708	9.34945
chr1	52889478	52890425	C7Y9LACXX_5_7968.sorted.filtered_peak_732	25	.	52889478	52890425	0	3	1,826,1	0,1,946	2.68457	5.17091	2.59137
chr1	53017878	53019370	C7Y9LACXX_5_7968.sorted.filtered_peak_733	28	.	53017878	53019370	0	4	1,547,451,1	0,310,1028,1491	2.53550	5.41834	2.81872
chr1	53102565	53103437	C7Y9LACXX_5_7968.sorted.filtered_peak_734	40	.	53102565	53103437	0	3	1,833,1	0,12,871	2.89251	6.79493	4.05810
chr1	53151849	53152099	C7Y9LACXX_5_7968.sorted.filtered_peak_735	32	.	53151849	53152099	0	2	1,1	0,249	3.26648	5.89801	3.23610
chr1	53163728	53164374	C7Y9LACXX_5_7968.sorted.filtered_peak_736	28	.	53163728	53164374	0	3	1,364,1	0,94,645	2.65257	5.47693	2.87253
chr1	53168587	53169262	C7Y9LACXX_5_7968.sorted.filtered_peak_737	46	.	53168587	53169262	0	3	1,589,1	0,79,674	3.10324	7.46449	4.69166
chr1	53191859	53192667	C7Y9LACXX_5_7968.sorted.filtered_peak_738	49	.	53191859	53192667	0	3	1,494,1	0,23,807	2.98234	7.69013	4.91552
chr1	53308327	53308627	C7Y9LACXX_5_7968.sorted.filtered_peak_739	34	.	53308327	53308627	0	3	1,255,1	0,13,299	3.37561	6.08728	3.41083
chr1	53392875	53393160	C7Y9LACXX_5_7968.sorted.filtered_peak_740	19	.	53392875	53393160	0	2	1,1	0,284	2.62100	4.42646	1.94002
chr1	53480411	53481112	C7Y9LACXX_5_7968.sorted.filtered_peak_741	31	.	53480411	53481112	0	3	1,386,1	0,4,700	3.06952	5.76062	3.15225
chr1	53662220	53662991	C7Y9LACXX_5_7968.sorted.filtered_peak_742	69	.	53662220	53662991	0	3	1,727,1	0,7,770	3.36967	9.85752	6.97611
chr1	53685743	53686752	C7Y9LACXX_5_7968.sorted.filtered_peak_743	78	.	53685743	53686752	0	3	1,817,1	0,12,1008	3.21867	10.84011	7.84110
chr1	53703817	53704538	C7Y9LACXX_5_7968.sorted.filtered_peak_744	68	.	53703817	53704538	0	3	1,478,1	0,236,720	3.34535	9.76492	6.86300
chr1	53791566	53792277	C7Y9LACXX_5_7968.sorted.filtered_peak_745	61	.	53791566	53792277	0	3	1,642,1	0,64,710	2.77566	9.05562	6.16735
chr1	53878945	53879634	C7Y9LACXX_5_7968.sorted.filtered_peak_746	37	.	53878945	53879634	0	3	1,630,1	0,12,688	2.99587	6.47910	3.78918
chr1	54231461	54231830	C7Y9LACXX_5_7968.sorted.filtered_peak_747	15	.	54231461	54231830	0	2	1,1	0,368	2.37559	3.96941	1.54725
chr1	54303526	54304510	C7Y9LACXX_5_7968.sorted.filtered_peak_748	120	.	54303526	54304510	0	2	1,852	0,132	3.92257	15.27778	12.04839
chr1	54355282	54355949	C7Y9LACXX_5_7968.sorted.filtered_peak_749	51	.	54355282	54355949	0	3	1,660,1	0,4,666	3.02868	7.99617	5.17478
chr1	54411116	54412260	C7Y9LACXX_5_7968.sorted.filtered_peak_750	115	.	54411116	54412260	0	3	1,1077,1	0,45,1143	3.08105	14.79550	11.59819
chr1	54518373	54519644	C7Y9LACXX_5_7968.sorted.filtered_peak_751	134	.	54518373	54519644	0	3	1,1248,1	0,19,1270	3.50964	16.72878	13.43526
chr1	54665539	54666071	C7Y9LACXX_5_7968.sorted.filtered_peak_752	89	.	54665539	54666071	0	3	1,511,1	0,1,531	3.83186	12.00030	8.93666
chr1	54696205	54697026	C7Y9LACXX_5_7968.sorted.filtered_peak_753	27	.	54696205	54697026	0	3	1,501,1	0,291,820	2.85385	5.34236	2.76015
chr1	54752884	54753197	C7Y9LACXX_5_7968.sorted.filtered_peak_754	41	.	54752884	54753197	0	3	1,308,1	0,4,312	2.96328	6.92578	4.18205
chr1	54872043	54872470	C7Y9LACXX_5_7968.sorted.filtered_peak_755	44	.	54872043	54872470	0	3	1,367,1	0,10,426	2.46856	7.24372	4.49332
chr1	54873114	54873633	C7Y9LACXX_5_7968.sorted.filtered_peak_756	44	.	54873114	54873633	0	3	1,482,1	0,34,518	2.49016	7.17759	4.42469
chr1	54953886	54954647	C7Y9LACXX_5_7968.sorted.filtered_peak_757	36	.	54953886	54954647	0	4	1,384,250,1	0,18,510,760	2.66651	6.36399	3.66761
chr1	54955149	54955541	C7Y9LACXX_5_7968.sorted.filtered_peak_758	24	.	54955149	54955541	0	3	1,261,1	0,16,391	2.40497	4.95004	2.41184
chr1	55181266	55181861	C7Y9LACXX_5_7968.sorted.filtered_peak_759	54	.	55181266	55181861	0	3	1,578,1	0,1,594	3.30948	8.27366	5.45731
chr1	55229768	55230619	C7Y9LACXX_5_7968.sorted.filtered_peak_760	162	.	55229768	55230619	0	3	1,541,1	0,291,850	4.02546	19.69165	16.27598
chr1	55267030	55267403	C7Y9LACXX_5_7968.sorted.filtered_peak_761	30	.	55267030	55267403	0	3	1,360,1	0,11,372	2.65788	5.63483	3.02229
chr1	55352623	55353172	C7Y9LACXX_5_7968.sorted.filtered_peak_762	25	.	55352623	55353172	0	3	1,285,1	0,262,548	2.60641	5.13535	2.55229
chr1	55606224	55606510	C7Y9LACXX_5_7968.sorted.filtered_peak_763	39	.	55606224	55606510	0	3	1,280,1	0,1,285	3.32141	6.64947	3.91851
chr1	55680956	55681374	C7Y9LACXX_5_7968.sorted.filtered_peak_764	22	.	55680956	55681374	0	3	1,359,1	0,49,417	2.34319	4.84507	2.29747
chr1	59011339	59012705	C7Y9LACXX_5_7968.sorted.filtered_peak_765	64	.	59011339	59012705	0	4	1,326,453,1	0,433,902,1365	2.86374	9.28326	6.44680
chr1	59165512	59165973	C7Y9LACXX_5_7968.sorted.filtered_peak_766	61	.	59165512	59165973	0	2	1,413	0,48	3.68773	8.99558	6.10852
chr1	59183576	59184172	C7Y9LACXX_5_7968.sorted.filtered_peak_767	20	.	59183576	59184172	0	3	1,445,1	0,21,595	2.65425	4.58150	2.08575
chr1	59220182	59221606	C7Y9LACXX_5_7968.sorted.filtered_peak_768	23	.	59220182	59221606	0	3	1,388,1	0,978,1423	2.52275	4.84745	2.31603
chr1	59249276	59250889	C7Y9LACXX_5_7968.sorted.filtered_peak_769	94	.	59249276	59250889	0	3	1,1303,1	0,4,1612	2.61586	12.44736	9.40849
chr1	59281349	59282180	C7Y9LACXX_5_7968.sorted.filtered_peak_770	49	.	59281349	59282180	0	3	1,535,1	0,295,830	2.72886	7.75462	4.97149
chr1	59369048	59369983	C7Y9LACXX_5_7968.sorted.filtered_peak_771	36	.	59369048	59369983	0	3	1,813,1	0,49,934	2.73791	6.31124	3.61468
chr1	59399081	59399342	C7Y9LACXX_5_7968.sorted.filtered_peak_772	14	.	59399081	59399342	0	2	1,1	0,260	2.43708	3.83928	1.43378
chr1	59407419	59408622	C7Y9LACXX_5_7968.sorted.filtered_peak_773	44	.	59407419	59408622	0	3	1,844,1	0,97,1202	2.94381	7.22630	4.46461
chr1	59434017	59434531	C7Y9LACXX_5_7968.sorted.filtered_peak_774	72	.	59434017	59434531	0	3	1,490,1	0,10,513	3.59123	10.22172	7.26890
chr1	59512165	59512569	C7Y9LACXX_5_7968.sorted.filtered_peak_775	22	.	59512165	59512569	0	3	1,369,1	0,27,403	2.68848	4.77473	2.22791
chr1	59758317	59758578	C7Y9LACXX_5_7968.sorted.filtered_peak_776	17	.	59758317	59758578	0	2	1,1	0,260	2.11805	4.23432	1.77383
chr1	59762001	59762930	C7Y9LACXX_5_7968.sorted.filtered_peak_777	57	.	59762001	59762930	0	3	1,833,1	0,55,928	2.75775	8.54818	5.72665
chr1	59798683	59798966	C7Y9LACXX_5_7968.sorted.filtered_peak_778	22	.	59798683	59798966	0	3	1,250,1	0,5,282	2.80882	4.74323	2.20645
chr1	59942882	59943293	C7Y9LACXX_5_7968.sorted.filtered_peak_779	25	.	59942882	59943293	0	3	1,255,1	0,43,410	2.68085	5.17258	2.59925
chr1	60035980	60036507	C7Y9LACXX_5_7968.sorted.filtered_peak_780	20	.	60035980	60036507	0	3	1,434,1	0,62,526	2.50968	4.49383	2.01327
chr1	60038523	60038773	C7Y9LACXX_5_7968.sorted.filtered_peak_781	14	.	60038523	60038773	0	2	1,1	0,249	2.42382	3.90544	1.49132
chr1	61508669	61509041	C7Y9LACXX_5_7968.sorted.filtered_peak_782	32	.	61508669	61509041	0	3	1,347,1	0,23,371	3.10470	5.91565	3.26626
chr1	61515561	61515860	C7Y9LACXX_5_7968.sorted.filtered_peak_783	20	.	61515561	61515860	0	2	1,1	0,298	2.41943	4.54767	2.04155
chr1	61542524	61543384	C7Y9LACXX_5_7968.sorted.filtered_peak_784	68	.	61542524	61543384	0	3	1,768,1	0,8,859	2.76995	9.80073	6.87937
chr1	61543559	61544039	C7Y9LACXX_5_7968.sorted.filtered_peak_785	75	.	61543559	61544039	0	3	1,472,1	0,4,479	2.84464	10.54408	7.56293
chr1	61736816	61737088	C7Y9LACXX_5_7968.sorted.filtered_peak_786	21	.	61736816	61737088	0	2	1,1	0,271	2.49811	4.68231	2.14730
chr1	61797967	61798298	C7Y9LACXX_5_7968.sorted.filtered_peak_787	20	.	61797967	61798298	0	3	1,264,1	0,49,330	2.69012	4.53171	2.01881
chr1	61918738	61919328	C7Y9LACXX_5_7968.sorted.filtered_peak_788	44	.	61918738	61919328	0	2	584,1	0,589	3.12001	7.23920	4.47253
chr1	61936347	61936720	C7Y9LACXX_5_7968.sorted.filtered_peak_789	16	.	61936347	61936720	0	3	1,250,1	0,120,372	2.76251	4.13224	1.68409
chr1	62190424	62191244	C7Y9LACXX_5_7968.sorted.filtered_peak_790	68	.	62190424	62191244	0	3	1,789,1	0,21,819	3.58592	9.76880	6.83378
chr1	62901634	62903035	C7Y9LACXX_5_7968.sorted.filtered_peak_791	131	.	62901634	62903035	0	3	1,1161,1	0,34,1400	3.21728	16.46362	13.19721
chr1	62915982	62916236	C7Y9LACXX_5_7968.sorted.filtered_peak_792	27	.	62915982	62916236	0	2	1,1	0,253	3.04669	5.41256	2.79934
chr1	63147745	63148007	C7Y9LACXX_5_7968.sorted.filtered_peak_793	29	.	63147745	63148007	0	2	1,1	0,261	3.21553	5.56365	2.94011
chr1	63154004	63154533	C7Y9LACXX_5_7968.sorted.filtered_peak_794	23	.	63154004	63154533	0	2	1,1	0,528	2.66733	4.90150	2.35085
chr1	63249281	63250166	C7Y9LACXX_5_7968.sorted.filtered_peak_795	115	.	63249281	63250166	0	3	1,860,1	0,5,884	3.88562	14.73944	11.50253
chr1	63832538	63833622	C7Y9LACXX_5_7968.sorted.filtered_peak_796	75	.	63832538	63833622	0	3	1,690,1	0,376,1083	3.32948	10.47334	7.55685
chr1	63843623	63843927	C7Y9LACXX_5_7968.sorted.filtered_peak_797	19	.	63843623	63843927	0	2	1,1	0,303	2.84579	4.39548	1.91815
chr1	63988406	63989634	C7Y9LACXX_5_7968.sorted.filtered_peak_798	58	.	63988406	63989634	0	3	1,1063,1	0,152,1227	3.03696	8.66541	5.82139
chr1	64059156	64060148	C7Y9LACXX_5_7968.sorted.filtered_peak_799	38	.	64059156	64060148	0	3	1,935,1	0,3,991	2.87977	6.51814	3.80628
chr1	65292695	65293059	C7Y9LACXX_5_7968.sorted.filtered_peak_800	41	.	65292695	65293059	0	3	1,278,1	0,3,363	3.19921	6.87011	4.13266
chr1	65329740	65330238	C7Y9LACXX_5_7968.sorted.filtered_peak_801	93	.	65329740	65330238	0	3	1,453,1	0,1,497	4.10463	12.40491	9.33832
chr1	65363813	65364085	C7Y9LACXX_5_7968.sorted.filtered_peak_802	34	.	65363813	65364085	0	3	1,256,1	0,5,271	3.15646	6.09904	3.42678
chr1	65431317	65432704	C7Y9LACXX_5_7968.sorted.filtered_peak_803	35	.	65431317	65432704	0	4	1,834,351,1	0,60,954,1386	2.50560	6.17720	3.51179
chr1	65532412	65532907	C7Y9LACXX_5_7968.sorted.filtered_peak_804	19	.	65532412	65532907	0	3	1,447,1	0,20,494	2.28186	4.50925	1.99779
chr1	65541038	65541403	C7Y9LACXX_5_7968.sorted.filtered_peak_805	15	.	65541038	65541403	0	2	1,1	0,364	2.59991	4.03958	1.59692
chr1	65614358	65615169	C7Y9LACXX_5_7968.sorted.filtered_peak_806	20	.	65614358	65615169	0	4	1,299,259,1	0,28,533,810	2.58310	4.51711	2.02148
chr1	65719782	65720674	C7Y9LACXX_5_7968.sorted.filtered_peak_807	30	.	65719782	65720674	0	3	1,434,1	0,1,891	2.71804	5.63261	3.00057
chr1	65885524	65886599	C7Y9LACXX_5_7968.sorted.filtered_peak_808	81	.	65885524	65886599	0	2	1059,1	0,1074	2.91115	11.16939	8.16086
chr1	66153359	66153966	C7Y9LACXX_5_7968.sorted.filtered_peak_809	28	.	66153359	66153966	0	3	1,583,1	0,20,606	3.05177	5.47910	2.86639
chr1	66277601	66278165	C7Y9LACXX_5_7968.sorted.filtered_peak_810	75	.	66277601	66278165	0	3	1,553,1	0,6,563	3.35233	10.49671	7.53745
chr1	66296005	66296521	C7Y9LACXX_5_7968.sorted.filtered_peak_811	76	.	66296005	66296521	0	3	1,511,1	0,4,515	3.76015	10.67327	7.67079
chr1	66648182	66648525	C7Y9LACXX_5_7968.sorted.filtered_peak_812	21	.	66648182	66648525	0	2	1,1	0,342	2.76675	4.63300	2.12141
chr1	66649133	66649386	C7Y9LACXX_5_7968.sorted.filtered_peak_813	15	.	66649133	66649386	0	2	1,1	0,252	2.60525	3.93698	1.53423
chr1	66740410	66741059	C7Y9LACXX_5_7968.sorted.filtered_peak_814	27	.	66740410	66741059	0	3	1,274,1	0,8,648	2.50083	5.28350	2.70433
chr1	66741965	66742276	C7Y9LACXX_5_7968.sorted.filtered_peak_815	29	.	66741965	66742276	0	3	1,276,1	0,33,310	2.53295	5.54205	2.92995
chr1	66748016	66748287	C7Y9LACXX_5_7968.sorted.filtered_peak_816	38	.	66748016	66748287	0	3	1,269,1	0,1,270	2.91370	6.60882	3.89937
chr1	66766796	66767121	C7Y9LACXX_5_7968.sorted.filtered_peak_817	21	.	66766796	66767121	0	3	1,250,1	0,56,324	2.53868	4.67670	2.15507
chr1	66796437	66796769	C7Y9LACXX_5_7968.sorted.filtered_peak_818	45	.	66796437	66796769	0	3	1,316,1	0,15,331	2.52061	7.34072	4.56325
chr1	66801676	66802264	C7Y9LACXX_5_7968.sorted.filtered_peak_819	41	.	66801676	66802264	0	3	1,346,1	0,88,587	2.45418	6.90303	4.16618
chr1	66840296	66840687	C7Y9LACXX_5_7968.sorted.filtered_peak_820	31	.	66840296	66840687	0	3	1,280,1	0,110,390	2.65810	5.78022	3.12820
chr1	67390161	67391279	C7Y9LACXX_5_7968.sorted.filtered_peak_821	101	.	67390161	67391279	0	3	1,1110,1	0,1,1117	2.98359	13.32122	10.19025
chr1	67395553	67396382	C7Y9LACXX_5_7968.sorted.filtered_peak_822	62	.	67395553	67396382	0	3	1,813,1	0,14,828	2.54153	9.08916	6.21521
chr1	67448339	67448707	C7Y9LACXX_5_7968.sorted.filtered_peak_823	21	.	67448339	67448707	0	2	1,1	0,367	2.63575	4.67108	2.14453
chr1	67518848	67519130	C7Y9LACXX_5_7968.sorted.filtered_peak_824	19	.	67518848	67519130	0	2	1,1	0,281	2.35112	4.38994	1.90924
chr1	67519302	67520332	C7Y9LACXX_5_7968.sorted.filtered_peak_825	37	.	67519302	67520332	0	3	1,887,1	0,113,1029	2.76183	6.48259	3.77173
chr1	67628577	67628838	C7Y9LACXX_5_7968.sorted.filtered_peak_826	18	.	67628577	67628838	0	2	1,1	0,260	2.77585	4.31973	1.83075
chr1	67636557	67637159	C7Y9LACXX_5_7968.sorted.filtered_peak_827	50	.	67636557	67637159	0	3	1,438,1	0,9,601	3.04768	7.80516	5.03423
chr1	67660171	67660626	C7Y9LACXX_5_7968.sorted.filtered_peak_828	42	.	67660171	67660626	0	2	1,429	0,26	2.80775	6.99221	4.23611
chr1	67760470	67761129	C7Y9LACXX_5_7968.sorted.filtered_peak_829	14	.	67760470	67761129	0	2	1,1	0,658	2.57074	3.89909	1.48469
chr1	67772931	67773248	C7Y9LACXX_5_7968.sorted.filtered_peak_830	12	.	67772931	67773248	0	2	1,1	0,316	2.16410	3.60591	1.24697
chr1	67798647	67799390	C7Y9LACXX_5_7968.sorted.filtered_peak_831	45	.	67798647	67799390	0	3	1,405,1	0,110,742	2.87326	7.26074	4.51787
chr1	67896003	67896842	C7Y9LACXX_5_7968.sorted.filtered_peak_832	114	.	67896003	67896842	0	3	1,814,1	0,2,838	3.41750	14.64070	11.41429
chr1	67966136	67966490	C7Y9LACXX_5_7968.sorted.filtered_peak_833	17	.	67966136	67966490	0	3	1,313,1	0,10,353	2.70479	4.20492	1.75317
chr1	68027440	68027768	C7Y9LACXX_5_7968.sorted.filtered_peak_834	14	.	68027440	68027768	0	2	1,1	0,327	2.50587	3.79880	1.41070
chr1	68150022	68150282	C7Y9LACXX_5_7968.sorted.filtered_peak_835	14	.	68150022	68150282	0	2	1,1	0,259	1.98558	3.88816	1.47675
chr1	68150548	68151284	C7Y9LACXX_5_7968.sorted.filtered_peak_836	110	.	68150548	68151284	0	3	1,541,1	0,63,735	3.25782	14.18379	11.02680
chr1	68152026	68152320	C7Y9LACXX_5_7968.sorted.filtered_peak_837	18	.	68152026	68152320	0	2	1,1	0,293	2.07560	4.38898	1.89758
chr1	68177543	68177806	C7Y9LACXX_5_7968.sorted.filtered_peak_838	14	.	68177543	68177806	0	2	1,1	0,262	2.58361	3.88372	1.47606
chr1	68962093	68962343	C7Y9LACXX_5_7968.sorted.filtered_peak_839	14	.	68962093	68962343	0	2	1,1	0,249	2.40221	3.80248	1.40358
chr1	68962569	68963176	C7Y9LACXX_5_7968.sorted.filtered_peak_840	27	.	68962569	68963176	0	3	1,290,1	0,1,606	2.79624	5.35707	2.76354
chr1	70670743	70671755	C7Y9LACXX_5_7968.sorted.filtered_peak_841	100	.	70670743	70671755	0	3	1,643,1	0,368,1011	3.49324	13.11206	10.03396
chr1	70686757	70687704	C7Y9LACXX_5_7968.sorted.filtered_peak_842	68	.	70686757	70687704	0	3	1,934,1	0,2,946	3.14086	9.74624	6.81434
chr1	70819535	70820859	C7Y9LACXX_5_7968.sorted.filtered_peak_843	59	.	70819535	70820859	0	3	1,293,732	0,108,592	3.28027	8.76968	5.94976
chr1	70876231	70877330	C7Y9LACXX_5_7968.sorted.filtered_peak_844	88	.	70876231	70877330	0	3	1,1051,1	0,6,1098	3.73029	11.88813	8.85368
chr1	71546359	71547176	C7Y9LACXX_5_7968.sorted.filtered_peak_845	72	.	71546359	71547176	0	3	1,810,1	0,5,816	3.48310	10.22110	7.25180
chr1	72127337	72127588	C7Y9LACXX_5_7968.sorted.filtered_peak_846	11	.	72127337	72127588	0	2	1,1	0,250	2.56151	3.53943	1.18656
chr1	74180390	74180658	C7Y9LACXX_5_7968.sorted.filtered_peak_847	11	.	74180390	74180658	0	2	1,1	0,267	2.54740	3.49859	1.15264
chr1	74663411	74664312	C7Y9LACXX_5_7968.sorted.filtered_peak_848	96	.	74663411	74664312	0	3	1,826,1	0,13,900	3.65795	12.70642	9.61983
chr1	75198391	75199634	C7Y9LACXX_5_7968.sorted.filtered_peak_849	48	.	75198391	75199634	0	2	1199,1	0,1242	2.86113	7.67019	4.88039
chr1	75327425	75327709	C7Y9LACXX_5_7968.sorted.filtered_peak_850	10	.	75327425	75327709	0	2	1,1	0,283	2.50496	3.38071	1.05990
chr1	76189758	76190606	C7Y9LACXX_5_7968.sorted.filtered_peak_851	97	.	76189758	76190606	0	3	1,663,1	0,155,847	3.80545	12.89348	9.78415
chr1	76251558	76252375	C7Y9LACXX_5_7968.sorted.filtered_peak_852	65	.	76251558	76252375	0	3	1,778,1	0,29,816	3.39802	9.46280	6.54907
chr1	76489431	76489842	C7Y9LACXX_5_7968.sorted.filtered_peak_853	30	.	76489431	76489842	0	3	1,392,1	0,1,410	2.89055	5.68086	3.03664
chr1	76518621	76518930	C7Y9LACXX_5_7968.sorted.filtered_peak_854	14	.	76518621	76518930	0	2	1,1	0,308	2.67240	3.88760	1.49583
chr1	76539917	76540396	C7Y9LACXX_5_7968.sorted.filtered_peak_855	15	.	76539917	76540396	0	3	1,353,1	0,4,478	2.53738	4.04107	1.59997
chr1	76619826	76620461	C7Y9LACXX_5_7968.sorted.filtered_peak_856	42	.	76619826	76620461	0	3	1,474,1	0,137,634	3.30123	6.99317	4.24728
chr1	77357669	77357923	C7Y9LACXX_5_7968.sorted.filtered_peak_857	17	.	77357669	77357923	0	2	1,1	0,253	2.81313	4.27156	1.79474
chr1	77684634	77685311	C7Y9LACXX_5_7968.sorted.filtered_peak_858	38	.	77684634	77685311	0	3	1,600,1	0,75,676	3.15832	6.53545	3.83228
chr1	78148043	78149619	C7Y9LACXX_5_7968.sorted.filtered_peak_859	68	.	78148043	78149619	0	3	1,1554,1	0,19,1575	2.85539	9.81979	6.87836
chr1	78224974	78225798	C7Y9LACXX_5_7968.sorted.filtered_peak_860	37	.	78224974	78225798	0	3	1,819,1	0,1,823	2.88592	6.47224	3.76828
chr1	78244988	78245856	C7Y9LACXX_5_7968.sorted.filtered_peak_861	38	.	78244988	78245856	0	3	1,484,1	0,53,867	3.09061	6.50464	3.84138
chr1	78443962	78445454	C7Y9LACXX_5_7968.sorted.filtered_peak_862	85	.	78443962	78445454	0	3	1,1413,1	0,1,1491	3.00769	11.53217	8.50513
chr1	78469799	78470890	C7Y9LACXX_5_7968.sorted.filtered_peak_863	51	.	78469799	78470890	0	3	1,734,1	0,239,1090	2.88468	7.94729	5.15038
chr1	79086025	79086360	C7Y9LACXX_5_7968.sorted.filtered_peak_864	22	.	79086025	79086360	0	2	1,1	0,334	2.37747	4.75687	2.23465
chr1	79115158	79115435	C7Y9LACXX_5_7968.sorted.filtered_peak_865	24	.	79115158	79115435	0	3	1,250,1	0,20,276	2.67644	5.02000	2.45754
chr1	84464925	84465284	C7Y9LACXX_5_7968.sorted.filtered_peak_866	35	.	84464925	84465284	0	3	1,305,1	0,2,358	3.08584	6.27973	3.58489
chr1	84543328	84543639	C7Y9LACXX_5_7968.sorted.filtered_peak_867	17	.	84543328	84543639	0	3	1,275,1	0,21,310	2.46203	4.20806	1.74194
chr1	84609781	84610391	C7Y9LACXX_5_7968.sorted.filtered_peak_868	28	.	84609781	84610391	0	3	1,455,1	0,10,609	2.60174	5.42478	2.83920
chr1	84763900	84764383	C7Y9LACXX_5_7968.sorted.filtered_peak_869	22	.	84763900	84764383	0	3	1,358,1	0,123,482	2.71589	4.83281	2.28983
chr1	84907825	84908272	C7Y9LACXX_5_7968.sorted.filtered_peak_870	53	.	84907825	84908272	0	2	441,1	0,446	3.93370	8.15113	5.31834
chr1	84916606	84916857	C7Y9LACXX_5_7968.sorted.filtered_peak_871	26	.	84916606	84916857	0	2	1,1	0,250	3.12815	5.24629	2.64374
chr1	84944716	84945535	C7Y9LACXX_5_7968.sorted.filtered_peak_872	58	.	84944716	84945535	0	3	1,788,1	0,18,818	3.50047	8.73805	5.86429
chr1	84970458	84970708	C7Y9LACXX_5_7968.sorted.filtered_peak_873	14	.	84970458	84970708	0	2	1,1	0,249	1.99464	3.88467	1.47286
chr1	84971550	84972529	C7Y9LACXX_5_7968.sorted.filtered_peak_874	87	.	84971550	84972529	0	3	1,927,1	0,26,978	3.07940	11.78274	8.74607
chr1	85039518	85040563	C7Y9LACXX_5_7968.sorted.filtered_peak_875	50	.	85039518	85040563	0	3	1,909,1	0,4,1044	2.94672	7.81051	5.00576
chr1	85086321	85086859	C7Y9LACXX_5_7968.sorted.filtered_peak_876	41	.	85086321	85086859	0	3	1,363,1	0,172,537	3.11233	6.80863	4.10551
chr1	85156037	85156663	C7Y9LACXX_5_7968.sorted.filtered_peak_877	97	.	85156037	85156663	0	2	625,1	0,625	3.53590	12.81130	9.73735
chr1	85410608	85411243	C7Y9LACXX_5_7968.sorted.filtered_peak_878	70	.	85410608	85411243	0	3	1,589,1	0,40,634	3.47715	9.99325	7.05283
chr1	85454203	85454730	C7Y9LACXX_5_7968.sorted.filtered_peak_879	18	.	85454203	85454730	0	2	1,250	0,277	2.77077	4.30566	1.81983
chr1	85495201	85495451	C7Y9LACXX_5_7968.sorted.filtered_peak_880	11	.	85495201	85495451	0	2	1,1	0,249	2.44030	3.41561	1.11319
chr1	85527617	85528285	C7Y9LACXX_5_7968.sorted.filtered_peak_881	50	.	85527617	85528285	0	3	1,502,1	0,116,667	3.29824	7.80511	5.03733
chr1	85666628	85667455	C7Y9LACXX_5_7968.sorted.filtered_peak_882	18	.	85666628	85667455	0	4	1,250,281,1	0,12,380,826	2.56688	4.31521	1.83842
chr1	85724967	85725635	C7Y9LACXX_5_7968.sorted.filtered_peak_883	50	.	85724967	85725635	0	3	1,595,1	0,60,667	3.10204	7.83687	5.02641
chr1	85741882	85742825	C7Y9LACXX_5_7968.sorted.filtered_peak_884	125	.	85741882	85742825	0	3	1,928,1	0,3,942	3.59541	15.81916	12.56085
chr1	85763925	85764268	C7Y9LACXX_5_7968.sorted.filtered_peak_885	17	.	85763925	85764268	0	2	1,1	0,342	2.58460	4.25721	1.78704
chr1	86173810	86174304	C7Y9LACXX_5_7968.sorted.filtered_peak_886	54	.	86173810	86174304	0	3	1,438,1	0,21,493	3.45971	8.32486	5.49813
chr1	86861811	86862461	C7Y9LACXX_5_7968.sorted.filtered_peak_887	57	.	86861811	86862461	0	3	1,640,1	0,5,649	3.30522	8.63628	5.77977
chr1	87169729	87171344	C7Y9LACXX_5_7968.sorted.filtered_peak_888	36	.	87169729	87171344	0	3	1,1185,1	0,12,1614	2.60227	6.35345	3.66649
chr1	87265638	87265888	C7Y9LACXX_5_7968.sorted.filtered_peak_889	12	.	87265638	87265888	0	2	1,1	0,249	2.58143	3.59309	1.22699
chr1	87379573	87380672	C7Y9LACXX_5_7968.sorted.filtered_peak_890	137	.	87379573	87380672	0	3	1,962,1	0,6,1098	3.52626	17.09942	13.78893
chr1	87794029	87794495	C7Y9LACXX_5_7968.sorted.filtered_peak_891	16	.	87794029	87794495	0	2	1,1	0,465	1.96649	4.06574	1.63573
chr1	87869067	87869521	C7Y9LACXX_5_7968.sorted.filtered_peak_892	13	.	87869067	87869521	0	2	1,1	0,453	2.21785	3.68820	1.32034
chr1	87869857	87870626	C7Y9LACXX_5_7968.sorted.filtered_peak_893	27	.	87869857	87870626	0	3	1,601,1	0,17,768	2.59600	5.34108	2.74959
chr1	87901171	87901487	C7Y9LACXX_5_7968.sorted.filtered_peak_894	36	.	87901171	87901487	0	3	1,291,1	0,15,315	3.34092	6.37594	3.67705
chr1	87915043	87915356	C7Y9LACXX_5_7968.sorted.filtered_peak_895	21	.	87915043	87915356	0	2	1,250	0,63	2.73607	4.63485	2.11249
chr1	89149203	89150815	C7Y9LACXX_5_7968.sorted.filtered_peak_896	83	.	89149203	89150815	0	3	1,1002,1	0,301,1611	2.96226	11.29774	8.33607
chr1	89356931	89357687	C7Y9LACXX_5_7968.sorted.filtered_peak_897	86	.	89356931	89357687	0	3	1,580,1	0,13,755	3.41094	11.61011	8.60398
chr1	89457985	89458969	C7Y9LACXX_5_7968.sorted.filtered_peak_898	54	.	89457985	89458969	0	3	1,952,1	0,11,983	2.79190	8.26955	5.41876
chr1	89488201	89488736	C7Y9LACXX_5_7968.sorted.filtered_peak_899	48	.	89488201	89488736	0	3	1,438,1	0,14,534	3.51754	7.69537	4.89496
chr1	89506816	89507084	C7Y9LACXX_5_7968.sorted.filtered_peak_900	15	.	89506816	89507084	0	2	1,1	0,267	2.70568	3.94703	1.51474
chr1	89530905	89531155	C7Y9LACXX_5_7968.sorted.filtered_peak_901	23	.	89530905	89531155	0	2	1,1	0,249	2.70760	4.89199	2.33463
chr1	89591645	89592278	C7Y9LACXX_5_7968.sorted.filtered_peak_902	48	.	89591645	89592278	0	3	1,530,1	0,4,632	3.00826	7.65111	4.84940
chr1	89664107	89664728	C7Y9LACXX_5_7968.sorted.filtered_peak_903	24	.	89664107	89664728	0	3	1,328,1	0,289,620	2.56235	5.04624	2.48190
chr1	89752484	89752981	C7Y9LACXX_5_7968.sorted.filtered_peak_904	46	.	89752484	89752981	0	3	1,475,1	0,7,496	2.99569	7.46326	4.69138
chr1	89948882	89949224	C7Y9LACXX_5_7968.sorted.filtered_peak_905	20	.	89948882	89949224	0	2	1,1	0,341	2.84352	4.55726	2.05188
chr1	89989815	89990523	C7Y9LACXX_5_7968.sorted.filtered_peak_906	34	.	89989815	89990523	0	3	1,390,1	0,317,707	2.70221	6.10051	3.43817
chr1	89990750	89991152	C7Y9LACXX_5_7968.sorted.filtered_peak_907	26	.	89990750	89991152	0	3	1,379,1	0,15,401	2.55109	5.19288	2.60319
chr1	90097937	90098818	C7Y9LACXX_5_7968.sorted.filtered_peak_908	22	.	90097937	90098818	0	3	1,484,1	0,333,880	2.23662	4.73344	2.21145
chr1	90123514	90123818	C7Y9LACXX_5_7968.sorted.filtered_peak_909	26	.	90123514	90123818	0	2	1,302	0,2	2.67429	5.29294	2.69399
chr1	90185022	90185616	C7Y9LACXX_5_7968.sorted.filtered_peak_910	29	.	90185022	90185616	0	3	1,571,1	0,12,593	2.63550	5.59810	2.97580
chr1	90186978	90187252	C7Y9LACXX_5_7968.sorted.filtered_peak_911	46	.	90186978	90187252	0	3	1,264,1	0,4,273	2.92069	7.42307	4.62940
chr1	90205286	90205790	C7Y9LACXX_5_7968.sorted.filtered_peak_912	18	.	90205286	90205790	0	3	1,283,1	0,220,503	2.33324	4.27237	1.80261
chr1	90228166	90228659	C7Y9LACXX_5_7968.sorted.filtered_peak_913	25	.	90228166	90228659	0	3	1,301,1	0,178,492	2.68588	5.10705	2.53191
chr1	90286205	90286527	C7Y9LACXX_5_7968.sorted.filtered_peak_914	14	.	90286205	90286527	0	2	1,1	0,321	2.34805	3.84981	1.45403
chr1	90286863	90287324	C7Y9LACXX_5_7968.sorted.filtered_peak_915	18	.	90286863	90287324	0	3	1,358,1	0,67,460	2.49522	4.33984	1.85471
chr1	90308745	90309010	C7Y9LACXX_5_7968.sorted.filtered_peak_916	22	.	90308745	90309010	0	2	1,255	0,10	2.50801	4.84694	2.29162
chr1	90309259	90309879	C7Y9LACXX_5_7968.sorted.filtered_peak_917	25	.	90309259	90309879	0	3	1,390,1	0,187,619	2.57389	5.11374	2.53914
chr1	90321202	90321662	C7Y9LACXX_5_7968.sorted.filtered_peak_918	20	.	90321202	90321662	0	3	1,452,1	0,4,459	2.65067	4.61471	2.09097
chr1	90452846	90453344	C7Y9LACXX_5_7968.sorted.filtered_peak_919	28	.	90452846	90453344	0	3	1,321,1	0,12,497	2.84741	5.44846	2.83810
chr1	90460235	90461313	C7Y9LACXX_5_7968.sorted.filtered_peak_920	39	.	90460235	90461313	0	3	1,775,1	0,11,1077	2.80259	6.68577	3.98974
chr1	91127347	91127601	C7Y9LACXX_5_7968.sorted.filtered_peak_921	21	.	91127347	91127601	0	2	1,1	0,253	2.92714	4.65974	2.14751
chr1	91317115	91317427	C7Y9LACXX_5_7968.sorted.filtered_peak_922	13	.	91317115	91317427	0	2	1,1	0,311	2.43484	3.75295	1.37476
chr1	91486775	91488104	C7Y9LACXX_5_7968.sorted.filtered_peak_923	51	.	91486775	91488104	0	3	1,1297,1	0,31,1328	2.76228	7.97390	5.15883
chr1	91520223	91520510	C7Y9LACXX_5_7968.sorted.filtered_peak_924	31	.	91520223	91520510	0	2	1,1	0,286	3.26684	5.76682	3.13867
chr1	91590323	91590859	C7Y9LACXX_5_7968.sorted.filtered_peak_925	16	.	91590323	91590859	0	2	407,1	0,535	2.64226	4.04820	1.61660
chr1	91748120	91748496	C7Y9LACXX_5_7968.sorted.filtered_peak_926	16	.	91748120	91748496	0	2	1,1	0,375	2.67191	4.06711	1.62276
chr1	91852680	91853233	C7Y9LACXX_5_7968.sorted.filtered_peak_927	1867	.	91852680	91853233	0	3	1,551,1	0,1,552	13.64603	192.82143	186.78648
chr1	91966202	91967095	C7Y9LACXX_5_7968.sorted.filtered_peak_928	93	.	91966202	91967095	0	3	1,872,1	0,1,892	3.27702	12.44461	9.33768
chr1	92014490	92014923	C7Y9LACXX_5_7968.sorted.filtered_peak_929	33	.	92014490	92014923	0	3	1,357,1	0,2,432	2.70127	6.01512	3.34974
chr1	92021463	92022375	C7Y9LACXX_5_7968.sorted.filtered_peak_930	39	.	92021463	92022375	0	2	902,1	0,911	2.73800	6.64076	3.92555
chr1	92150141	92150610	C7Y9LACXX_5_7968.sorted.filtered_peak_931	21	.	92150141	92150610	0	3	1,449,1	0,19,468	2.71932	4.71139	2.18675
chr1	92163152	92163482	C7Y9LACXX_5_7968.sorted.filtered_peak_932	18	.	92163152	92163482	0	3	1,290,1	0,31,329	2.57509	4.36128	1.87226
chr1	92178875	92179378	C7Y9LACXX_5_7968.sorted.filtered_peak_933	33	.	92178875	92179378	0	3	1,463,1	0,31,502	2.91786	5.99494	3.32372
chr1	92269287	92270734	C7Y9LACXX_5_7968.sorted.filtered_peak_934	59	.	92269287	92270734	0	3	1,1442,1	0,1,1446	2.92954	8.85590	5.98231
chr1	92350480	92350861	C7Y9LACXX_5_7968.sorted.filtered_peak_935	17	.	92350480	92350861	0	2	1,1	0,380	2.45588	4.24309	1.78194
chr1	92351203	92351562	C7Y9LACXX_5_7968.sorted.filtered_peak_936	29	.	92351203	92351562	0	3	1,303,1	0,50,358	2.76466	5.60074	2.98527
chr1	92414021	92414758	C7Y9LACXX_5_7968.sorted.filtered_peak_937	55	.	92414021	92414758	0	3	1,730,1	0,5,736	3.55242	8.39440	5.52097
chr1	92545685	92546364	C7Y9LACXX_5_7968.sorted.filtered_peak_938	32	.	92545685	92546364	0	3	1,548,1	0,127,678	2.98036	5.91409	3.26646
chr1	92764152	92764807	C7Y9LACXX_5_7968.sorted.filtered_peak_939	42	.	92764152	92764807	0	3	1,611,1	0,13,654	2.92946	6.94538	4.21246
chr1	92781308	92781985	C7Y9LACXX_5_7968.sorted.filtered_peak_940	31	.	92781308	92781985	0	3	1,348,1	0,327,676	2.60696	5.83050	3.19531
chr1	92789088	92789647	C7Y9LACXX_5_7968.sorted.filtered_peak_941	19	.	92789088	92789647	0	3	1,365,1	0,6,558	2.64116	4.44325	1.95349
chr1	92831278	92831702	C7Y9LACXX_5_7968.sorted.filtered_peak_942	61	.	92831278	92831702	0	3	1,334,1	0,63,423	3.51248	8.98006	6.11277
chr1	92925072	92925766	C7Y9LACXX_5_7968.sorted.filtered_peak_943	23	.	92925072	92925766	0	3	1,364,1	0,327,693	2.76796	4.93443	2.38446
chr1	92951403	92951848	C7Y9LACXX_5_7968.sorted.filtered_peak_944	21	.	92951403	92951848	0	3	1,417,1	0,15,444	2.02125	4.65941	2.13726
chr1	92952135	92952817	C7Y9LACXX_5_7968.sorted.filtered_peak_945	13	.	92952135	92952817	0	2	1,1	0,681	1.88071	3.72550	1.34842
chr1	93002201	93002891	C7Y9LACXX_5_7968.sorted.filtered_peak_946	60	.	93002201	93002891	0	3	1,411,1	0,277,689	3.30032	8.87553	6.02200
chr1	93003674	93004062	C7Y9LACXX_5_7968.sorted.filtered_peak_947	25	.	93003674	93004062	0	3	1,373,1	0,14,387	2.52616	5.09904	2.52073
chr1	93029057	93029428	C7Y9LACXX_5_7968.sorted.filtered_peak_948	31	.	93029057	93029428	0	3	1,270,1	0,18,370	3.06004	5.83559	3.17168
chr1	93049381	93050225	C7Y9LACXX_5_7968.sorted.filtered_peak_949	30	.	93049381	93050225	0	3	1,827,1	0,5,843	2.55237	5.65628	3.02257
chr1	93249616	93249917	C7Y9LACXX_5_7968.sorted.filtered_peak_950	16	.	93249616	93249917	0	2	1,1	0,300	2.63527	4.06903	1.62368
chr1	93250343	93251080	C7Y9LACXX_5_7968.sorted.filtered_peak_951	18	.	93250343	93251080	0	3	1,431,1	0,303,736	2.65877	4.28528	1.81753
chr1	93297353	93298205	C7Y9LACXX_5_7968.sorted.filtered_peak_952	112	.	93297353	93298205	0	3	1,640,1	0,3,851	3.55685	14.38313	11.23361
chr1	93324436	93324743	C7Y9LACXX_5_7968.sorted.filtered_peak_953	27	.	93324436	93324743	0	2	1,285	0,22	2.84847	5.35698	2.76638
chr1	93342824	93343793	C7Y9LACXX_5_7968.sorted.filtered_peak_954	31	.	93342824	93343793	0	3	1,663,1	0,286,968	3.10663	5.78007	3.13380
chr1	93425871	93427636	C7Y9LACXX_5_7968.sorted.filtered_peak_955	31	.	93425871	93427636	0	4	1,627,607,1	0,12,898,1764	2.24677	5.73224	3.10340
chr1	93427923	93428300	C7Y9LACXX_5_7968.sorted.filtered_peak_956	35	.	93427923	93428300	0	3	1,298,1	0,69,376	2.35948	6.27164	3.59204
chr1	93446543	93447094	C7Y9LACXX_5_7968.sorted.filtered_peak_957	50	.	93446543	93447094	0	3	1,544,1	0,6,550	2.91792	7.81074	5.05500
chr1	93456378	93456655	C7Y9LACXX_5_7968.sorted.filtered_peak_958	26	.	93456378	93456655	0	3	1,272,1	0,3,276	2.59872	5.23914	2.64161
chr1	93507937	93508417	C7Y9LACXX_5_7968.sorted.filtered_peak_959	48	.	93507937	93508417	0	3	1,440,1	0,6,479	3.48607	7.65878	4.86560
chr1	93544503	93545000	C7Y9LACXX_5_7968.sorted.filtered_peak_960	53	.	93544503	93545000	0	3	1,424,1	0,2,496	2.99995	8.18289	5.36131
chr1	93545897	93546289	C7Y9LACXX_5_7968.sorted.filtered_peak_961	13	.	93545897	93546289	0	2	1,1	0,391	2.16538	3.75588	1.36808
chr1	93559417	93559819	C7Y9LACXX_5_7968.sorted.filtered_peak_962	12	.	93559417	93559819	0	2	1,1	0,401	2.57222	3.58050	1.23682
chr1	93645105	93646981	C7Y9LACXX_5_7968.sorted.filtered_peak_963	83	.	93645105	93646981	0	3	1,1857,1	0,15,1875	2.82607	11.32922	8.31742
chr1	93684994	93685475	C7Y9LACXX_5_7968.sorted.filtered_peak_964	23	.	93684994	93685475	0	3	1,336,1	0,143,480	2.79190	4.94033	2.38001
chr1	93811045	93811731	C7Y9LACXX_5_7968.sorted.filtered_peak_965	59	.	93811045	93811731	0	3	1,669,1	0,9,685	2.88784	8.87966	5.99326
chr1	93812019	93812481	C7Y9LACXX_5_7968.sorted.filtered_peak_966	20	.	93812019	93812481	0	3	1,265,1	0,189,461	2.19005	4.52448	2.01617
chr1	94081218	94081681	C7Y9LACXX_5_7968.sorted.filtered_peak_967	18	.	94081218	94081681	0	3	1,437,1	0,23,462	2.53428	4.31822	1.84001
chr1	94224452	94224909	C7Y9LACXX_5_7968.sorted.filtered_peak_968	42	.	94224452	94224909	0	3	1,428,1	0,5,456	3.00964	7.04543	4.29349
chr1	94311632	94312388	C7Y9LACXX_5_7968.sorted.filtered_peak_969	47	.	94311632	94312388	0	3	1,702,1	0,41,755	2.59433	7.52950	4.78886
chr1	94312646	94313308	C7Y9LACXX_5_7968.sorted.filtered_peak_970	63	.	94312646	94313308	0	3	1,658,1	0,2,661	2.89533	9.27208	6.35058
chr1	94344033	94345078	C7Y9LACXX_5_7968.sorted.filtered_peak_971	34	.	94344033	94345078	0	3	1,1037,1	0,5,1044	2.80335	6.15336	3.48220
chr1	94374102	94374495	C7Y9LACXX_5_7968.sorted.filtered_peak_972	26	.	94374102	94374495	0	3	1,307,1	0,84,392	2.47527	5.21499	2.63045
chr1	94374711	94375542	C7Y9LACXX_5_7968.sorted.filtered_peak_973	51	.	94374711	94375542	0	3	1,811,1	0,4,830	3.07073	7.91145	5.10680
chr1	94482912	94483314	C7Y9LACXX_5_7968.sorted.filtered_peak_974	24	.	94482912	94483314	0	3	1,274,1	0,2,401	2.62532	5.02319	2.44438
chr1	94883332	94884151	C7Y9LACXX_5_7968.sorted.filtered_peak_975	81	.	94883332	94884151	0	3	1,768,1	0,1,818	3.21353	11.10443	8.11589
chr1	95067931	95068281	C7Y9LACXX_5_7968.sorted.filtered_peak_976	32	.	95067931	95068281	0	3	1,298,1	0,42,349	2.99227	5.84556	3.20457
chr1	95320044	95320339	C7Y9LACXX_5_7968.sorted.filtered_peak_977	17	.	95320044	95320339	0	2	1,1	0,294	2.60715	4.16441	1.72046
chr1	95428602	95428860	C7Y9LACXX_5_7968.sorted.filtered_peak_978	23	.	95428602	95428860	0	2	1,1	0,257	2.99341	4.94591	2.37057
chr1	95508812	95509196	C7Y9LACXX_5_7968.sorted.filtered_peak_979	18	.	95508812	95509196	0	3	1,288,1	0,10,383	2.77035	4.37783	1.89242
chr1	95538105	95538869	C7Y9LACXX_5_7968.sorted.filtered_peak_980	103	.	95538105	95538869	0	3	1,746,1	0,10,763	3.71247	13.55849	10.39659
chr1	95699389	95700049	C7Y9LACXX_5_7968.sorted.filtered_peak_981	70	.	95699389	95700049	0	3	1,641,1	0,14,659	3.48220	10.01379	7.07696
chr1	97187130	97187762	C7Y9LACXX_5_7968.sorted.filtered_peak_982	38	.	97187130	97187762	0	3	1,609,1	0,8,631	2.92438	6.51016	3.80331
chr1	97188069	97188427	C7Y9LACXX_5_7968.sorted.filtered_peak_983	13	.	97188069	97188427	0	2	1,1	0,357	2.30210	3.78827	1.38631
chr1	98386404	98387164	C7Y9LACXX_5_7968.sorted.filtered_peak_984	47	.	98386404	98387164	0	3	1,729,1	0,18,759	2.82717	7.55869	4.76963
chr1	98407795	98408204	C7Y9LACXX_5_7968.sorted.filtered_peak_985	15	.	98407795	98408204	0	2	1,1	0,408	2.48611	3.97460	1.57102
chr1	98789443	98790055	C7Y9LACXX_5_7968.sorted.filtered_peak_986	17	.	98789443	98790055	0	2	1,1	0,611	2.59021	4.18875	1.73054
chr1	98854037	98854416	C7Y9LACXX_5_7968.sorted.filtered_peak_987	43	.	98854037	98854416	0	3	1,360,1	0,16,378	3.09927	7.05124	4.30394
chr1	98871115	98871704	C7Y9LACXX_5_7968.sorted.filtered_peak_988	17	.	98871115	98871704	0	2	1,1	0,588	2.44320	4.17985	1.72350
chr1	99336772	99337480	C7Y9LACXX_5_7968.sorted.filtered_peak_989	70	.	99336772	99337480	0	3	1,661,1	0,38,707	3.68673	10.01287	7.05428
chr1	100231993	100232302	C7Y9LACXX_5_7968.sorted.filtered_peak_990	43	.	100231993	100232302	0	3	1,288,1	0,5,308	3.54305	7.11264	4.35668
chr1	100286122	100286422	C7Y9LACXX_5_7968.sorted.filtered_peak_991	18	.	100286122	100286422	0	3	1,262,1	0,2,299	2.84331	4.36426	1.87608
chr1	100315529	100316018	C7Y9LACXX_5_7968.sorted.filtered_peak_992	47	.	100315529	100316018	0	3	1,477,1	0,6,488	3.42465	7.51310	4.72632
chr1	100435179	100436072	C7Y9LACXX_5_7968.sorted.filtered_peak_993	28	.	100435179	100436072	0	4	1,296,484,1	0,1,347,892	2.79326	5.47332	2.86787
chr1	100494310	100494560	C7Y9LACXX_5_7968.sorted.filtered_peak_994	18	.	100494310	100494560	0	2	1,1	0,249	2.70825	4.37066	1.87709
chr1	100503353	100503813	C7Y9LACXX_5_7968.sorted.filtered_peak_995	29	.	100503353	100503813	0	3	1,443,1	0,6,459	2.42573	5.51745	2.91085
chr1	100504266	100504603	C7Y9LACXX_5_7968.sorted.filtered_peak_996	31	.	100504266	100504603	0	3	1,321,1	0,4,336	2.46849	5.81008	3.15916
chr1	100512171	100512573	C7Y9LACXX_5_7968.sorted.filtered_peak_997	13	.	100512171	100512573	0	2	1,1	0,401	2.49034	3.74262	1.36829
chr1	100597999	100599093	C7Y9LACXX_5_7968.sorted.filtered_peak_998	99	.	100597999	100599093	0	3	1,759,1	0,141,1093	3.30057	13.03023	9.96652
chr1	100688274	100688573	C7Y9LACXX_5_7968.sorted.filtered_peak_999	30	.	100688274	100688573	0	3	1,278,1	0,18,298	3.26516	5.73045	3.09281
chr1	100714537	100714950	C7Y9LACXX_5_7968.sorted.filtered_peak_1000	13	.	100714537	100714950	0	2	1,1	0,412	2.29093	3.73541	1.34701
chr1	100715162	100715752	C7Y9LACXX_5_7968.sorted.filtered_peak_1001	40	.	100715162	100715752	0	3	1,495,1	0,6,589	2.98096	6.73961	4.00617
chr1	100731063	100732090	C7Y9LACXX_5_7968.sorted.filtered_peak_1002	61	.	100731063	100732090	0	3	1,718,1	0,297,1026	3.07310	9.02424	6.19669
chr1	100816789	100818312	C7Y9LACXX_5_7968.sorted.filtered_peak_1003	64	.	100816789	100818312	0	4	1,742,670,1	0,8,837,1522	2.82342	9.38774	6.48855
chr1	100905693	100906080	C7Y9LACXX_5_7968.sorted.filtered_peak_1004	65	.	100905693	100906080	0	3	1,384,1	0,1,386	3.09530	9.45539	6.52710
chr1	100909578	100909836	C7Y9LACXX_5_7968.sorted.filtered_peak_1005	19	.	100909578	100909836	0	2	1,1	0,257	2.16306	4.43134	1.92945
chr1	101063036	101063392	C7Y9LACXX_5_7968.sorted.filtered_peak_1006	21	.	101063036	101063392	0	3	1,336,1	0,7,355	2.94303	4.67181	2.14241
chr1	101361111	101362377	C7Y9LACXX_5_7968.sorted.filtered_peak_1007	46	.	101361111	101362377	0	3	1,1221,1	0,38,1265	2.70947	7.38118	4.62918
chr1	101490650	101491059	C7Y9LACXX_5_7968.sorted.filtered_peak_1008	14	.	101490650	101491059	0	2	1,1	0,408	2.29750	3.91919	1.49405
chr1	101491266	101491680	C7Y9LACXX_5_7968.sorted.filtered_peak_1009	30	.	101491266	101491680	0	3	1,280,1	0,31,413	2.70529	5.65439	3.01561
chr1	101531557	101532127	C7Y9LACXX_5_7968.sorted.filtered_peak_1010	12	.	101531557	101532127	0	2	1,1	0,569	2.54979	3.65986	1.28438
chr1	101547114	101547456	C7Y9LACXX_5_7968.sorted.filtered_peak_1011	33	.	101547114	101547456	0	3	1,337,1	0,2,341	3.06427	6.04972	3.37733
chr1	101577524	101578047	C7Y9LACXX_5_7968.sorted.filtered_peak_1012	62	.	101577524	101578047	0	3	1,513,1	0,3,522	3.65100	9.15319	6.25571
chr1	101588139	101588607	C7Y9LACXX_5_7968.sorted.filtered_peak_1013	20	.	101588139	101588607	0	3	1,250,1	0,45,467	2.85052	4.57535	2.05417
chr1	101594137	101594741	C7Y9LACXX_5_7968.sorted.filtered_peak_1014	18	.	101594137	101594741	0	2	265,1	0,603	2.57345	4.30438	1.82249
chr1	101602326	101602653	C7Y9LACXX_5_7968.sorted.filtered_peak_1015	27	.	101602326	101602653	0	3	1,286,1	0,14,326	2.84326	5.33025	2.72022
chr1	101644580	101645086	C7Y9LACXX_5_7968.sorted.filtered_peak_1016	39	.	101644580	101645086	0	3	1,443,1	0,28,505	3.12376	6.69276	3.97408
chr1	101664754	101665257	C7Y9LACXX_5_7968.sorted.filtered_peak_1017	12	.	101664754	101665257	0	2	1,1	0,502	2.48458	3.61180	1.25049
chr1	101701108	101701707	C7Y9LACXX_5_7968.sorted.filtered_peak_1018	16	.	101701108	101701707	0	2	1,1	0,598	2.07741	4.07924	1.64138
chr1	101704467	101704753	C7Y9LACXX_5_7968.sorted.filtered_peak_1019	17	.	101704467	101704753	0	2	1,1	0,285	2.07156	4.21362	1.75918
chr1	101728275	101728534	C7Y9LACXX_5_7968.sorted.filtered_peak_1020	30	.	101728275	101728534	0	2	250,1	0,258	2.84145	5.70367	3.05251
chr1	101757127	101757513	C7Y9LACXX_5_7968.sorted.filtered_peak_1021	13	.	101757127	101757513	0	2	1,1	0,385	2.35430	3.71230	1.34028
chr1	101774812	101775619	C7Y9LACXX_5_7968.sorted.filtered_peak_1022	47	.	101774812	101775619	0	3	1,633,1	0,92,806	2.92443	7.48634	4.73583
chr1	101854474	101854826	C7Y9LACXX_5_7968.sorted.filtered_peak_1023	13	.	101854474	101854826	0	2	1,1	0,351	2.58345	3.74607	1.35441
chr1	104057645	104057915	C7Y9LACXX_5_7968.sorted.filtered_peak_1024	17	.	104057645	104057915	0	3	1,250,1	0,18,269	2.65638	4.26223	1.78980
chr1	104068209	104068917	C7Y9LACXX_5_7968.sorted.filtered_peak_1025	86	.	104068209	104068917	0	3	1,693,1	0,4,707	3.26333	11.63783	8.60152
chr1	107599194	107600063	C7Y9LACXX_5_7968.sorted.filtered_peak_1026	27	.	107599194	107600063	0	3	1,559,1	0,6,868	2.78706	5.32026	2.73811
chr1	108505977	108506554	C7Y9LACXX_5_7968.sorted.filtered_peak_1027	33	.	108505977	108506554	0	3	1,467,1	0,21,576	2.97988	6.04090	3.38498
chr1	108742294	108743523	C7Y9LACXX_5_7968.sorted.filtered_peak_1028	15	.	108742294	108743523	0	2	1,1	0,1228	2.34275	3.94062	1.52095
chr1	109102378	109103323	C7Y9LACXX_5_7968.sorted.filtered_peak_1029	54	.	109102378	109103323	0	4	1,519,276,1	0,2,570,944	2.72626	8.21391	5.42229
chr1	109133505	109134003	C7Y9LACXX_5_7968.sorted.filtered_peak_1030	26	.	109133505	109134003	0	3	1,309,1	0,146,497	2.82366	5.21494	2.64485
chr1	109189001	109189891	C7Y9LACXX_5_7968.sorted.filtered_peak_1031	70	.	109189001	109189891	0	3	1,747,1	0,140,889	3.09578	9.94163	7.03638
chr1	109203535	109204264	C7Y9LACXX_5_7968.sorted.filtered_peak_1032	46	.	109203535	109204264	0	3	1,697,1	0,22,728	3.02327	7.39840	4.61955
chr1	109234525	109235987	C7Y9LACXX_5_7968.sorted.filtered_peak_1033	73	.	109234525	109235987	0	3	1,1154,1	0,7,1461	3.07212	10.34412	7.38799
chr1	109246178	109247001	C7Y9LACXX_5_7968.sorted.filtered_peak_1034	25	.	109246178	109247001	0	3	1,272,1	0,13,822	2.52823	5.13265	2.58610
chr1	109288977	109290075	C7Y9LACXX_5_7968.sorted.filtered_peak_1035	65	.	109288977	109290075	0	3	1,935,1	0,1,1097	2.92545	9.43833	6.56421
chr1	109419383	109420175	C7Y9LACXX_5_7968.sorted.filtered_peak_1036	38	.	109419383	109420175	0	3	1,687,1	0,6,791	2.98963	6.54438	3.85545
chr1	109440765	109441075	C7Y9LACXX_5_7968.sorted.filtered_peak_1037	20	.	109440765	109441075	0	2	1,1	0,309	2.79770	4.51087	2.01299
chr1	109499305	109499851	C7Y9LACXX_5_7968.sorted.filtered_peak_1038	88	.	109499305	109499851	0	3	1,526,1	0,7,545	3.79578	11.91581	8.86057
chr1	109505536	109506311	C7Y9LACXX_5_7968.sorted.filtered_peak_1039	85	.	109505536	109506311	0	3	1,706,1	0,68,774	3.66055	11.61515	8.55580
chr1	109583972	109585146	C7Y9LACXX_5_7968.sorted.filtered_peak_1040	78	.	109583972	109585146	0	3	1,1037,1	0,42,1173	3.44684	10.85924	7.88420
chr1	109618206	109619010	C7Y9LACXX_5_7968.sorted.filtered_peak_1041	90	.	109618206	109619010	0	3	1,637,1	0,165,803	4.15776	12.13369	9.08747
chr1	109633132	109634108	C7Y9LACXX_5_7968.sorted.filtered_peak_1042	41	.	109633132	109634108	0	3	1,591,1	0,26,975	2.78532	6.84859	4.15469
chr1	109642454	109643342	C7Y9LACXX_5_7968.sorted.filtered_peak_1043	96	.	109642454	109643342	0	3	1,837,1	0,40,887	3.69453	12.75377	9.64672
chr1	109656281	109657015	C7Y9LACXX_5_7968.sorted.filtered_peak_1044	36	.	109656281	109657015	0	3	1,623,1	0,8,733	2.81254	6.32151	3.62675
chr1	109704878	109705345	C7Y9LACXX_5_7968.sorted.filtered_peak_1045	26	.	109704878	109705345	0	3	1,312,1	0,21,466	2.82332	5.27494	2.69768
chr1	109756125	109757351	C7Y9LACXX_5_7968.sorted.filtered_peak_1046	73	.	109756125	109757351	0	3	1,1161,1	0,44,1225	3.07681	10.30911	7.32493
chr1	109825595	109826256	C7Y9LACXX_5_7968.sorted.filtered_peak_1047	113	.	109825595	109826256	0	3	1,641,1	0,15,660	4.28497	14.62180	11.39781
chr1	109968046	109968336	C7Y9LACXX_5_7968.sorted.filtered_peak_1048	27	.	109968046	109968336	0	3	1,280,1	0,1,289	2.39518	5.40394	2.78799
chr1	109968542	109969531	C7Y9LACXX_5_7968.sorted.filtered_peak_1049	110	.	109968542	109969531	0	3	1,929,1	0,55,988	3.62306	14.29105	11.09934
chr1	110026251	110026952	C7Y9LACXX_5_7968.sorted.filtered_peak_1050	82	.	110026251	110026952	0	3	1,695,1	0,5,700	2.95103	11.24337	8.21079
chr1	110036288	110037074	C7Y9LACXX_5_7968.sorted.filtered_peak_1051	25	.	110036288	110037074	0	3	1,464,1	0,320,785	2.31259	5.08869	2.52088
chr1	110090590	110091792	C7Y9LACXX_5_7968.sorted.filtered_peak_1052	36	.	110090590	110091792	0	3	1,823,1	0,333,1201	2.47049	6.28954	3.62337
chr1	110163499	110163779	C7Y9LACXX_5_7968.sorted.filtered_peak_1053	22	.	110163499	110163779	0	3	1,262,1	0,14,279	2.33180	4.77530	2.23613
chr1	110198571	110199046	C7Y9LACXX_5_7968.sorted.filtered_peak_1054	13	.	110198571	110199046	0	2	1,1	0,474	2.61263	3.71348	1.34409
chr1	110282552	110283213	C7Y9LACXX_5_7968.sorted.filtered_peak_1055	41	.	110282552	110283213	0	3	1,370,1	0,263,660	3.57087	6.85378	4.13712
chr1	110448798	110449181	C7Y9LACXX_5_7968.sorted.filtered_peak_1056	24	.	110448798	110449181	0	3	1,313,1	0,50,382	2.68730	5.04397	2.47018
chr1	110512175	110512451	C7Y9LACXX_5_7968.sorted.filtered_peak_1057	12	.	110512175	110512451	0	2	1,1	0,275	2.57500	3.57859	1.21986
chr1	110527083	110527581	C7Y9LACXX_5_7968.sorted.filtered_peak_1058	80	.	110527083	110527581	0	3	1,490,1	0,7,497	3.42359	11.04596	8.02238
chr1	110546578	110546949	C7Y9LACXX_5_7968.sorted.filtered_peak_1059	21	.	110546578	110546949	0	3	1,250,1	0,98,370	2.74373	4.63371	2.11547
chr1	110576931	110577661	C7Y9LACXX_5_7968.sorted.filtered_peak_1060	78	.	110576931	110577661	0	3	1,715,1	0,7,729	3.18589	10.81145	7.84385
chr1	110745651	110745953	C7Y9LACXX_5_7968.sorted.filtered_peak_1061	15	.	110745651	110745953	0	2	1,1	0,301	2.27440	3.94612	1.52559
chr1	110752395	110752877	C7Y9LACXX_5_7968.sorted.filtered_peak_1062	26	.	110752395	110752877	0	3	1,385,1	0,87,481	2.32317	5.27095	2.69380
chr1	110880854	110882438	C7Y9LACXX_5_7968.sorted.filtered_peak_1063	176	.	110880854	110882438	0	3	1,1529,1	0,4,1583	3.31081	21.21166	17.64637
chr1	110949990	110950602	C7Y9LACXX_5_7968.sorted.filtered_peak_1064	43	.	110949990	110950602	0	3	1,479,1	0,129,611	3.09146	7.09144	4.32826
chr1	110955030	110955304	C7Y9LACXX_5_7968.sorted.filtered_peak_1065	14	.	110955030	110955304	0	2	1,1	0,273	2.38658	3.86827	1.45598
chr1	111161951	111162553	C7Y9LACXX_5_7968.sorted.filtered_peak_1066	36	.	111161951	111162553	0	3	1,591,1	0,5,601	2.79617	6.33157	3.63542
chr1	111173517	111174372	C7Y9LACXX_5_7968.sorted.filtered_peak_1067	26	.	111173517	111174372	0	4	1,413,294,1	0,14,478,854	2.39401	5.26251	2.67546
chr1	111189891	111190463	C7Y9LACXX_5_7968.sorted.filtered_peak_1068	52	.	111189891	111190463	0	3	1,475,1	0,1,571	2.85506	8.07956	5.27223
chr1	111214813	111215426	C7Y9LACXX_5_7968.sorted.filtered_peak_1069	22	.	111214813	111215426	0	3	1,313,1	0,297,612	2.13678	4.77979	2.23480
chr1	111323599	111323861	C7Y9LACXX_5_7968.sorted.filtered_peak_1070	21	.	111323599	111323861	0	2	1,1	0,261	2.62737	4.68941	2.16078
chr1	111329813	111330167	C7Y9LACXX_5_7968.sorted.filtered_peak_1071	38	.	111329813	111330167	0	3	1,328,1	0,21,353	3.01777	6.56418	3.84856
chr1	111415556	111415832	C7Y9LACXX_5_7968.sorted.filtered_peak_1072	31	.	111415556	111415832	0	3	1,254,1	0,10,275	2.42699	5.84377	3.18948
chr1	111417130	111417601	C7Y9LACXX_5_7968.sorted.filtered_peak_1073	44	.	111417130	111417601	0	3	1,354,1	0,12,470	2.56826	7.23908	4.47599
chr1	111417982	111418275	C7Y9LACXX_5_7968.sorted.filtered_peak_1074	24	.	111417982	111418275	0	2	1,1	0,292	2.14907	4.95115	2.40468
chr1	111422576	111422917	C7Y9LACXX_5_7968.sorted.filtered_peak_1075	16	.	111422576	111422917	0	2	1,1	0,340	2.08269	4.07432	1.63255
chr1	111423361	111423881	C7Y9LACXX_5_7968.sorted.filtered_peak_1076	40	.	111423361	111423881	0	3	1,354,1	0,41,519	2.66030	6.78447	4.06681
chr1	111459445	111459783	C7Y9LACXX_5_7968.sorted.filtered_peak_1077	33	.	111459445	111459783	0	3	1,307,1	0,8,337	3.35223	6.03380	3.36959
chr1	111505928	111507002	C7Y9LACXX_5_7968.sorted.filtered_peak_1078	115	.	111505928	111507002	0	3	1,1000,1	0,68,1073	3.76579	14.79094	11.58136
chr1	111574950	111575241	C7Y9LACXX_5_7968.sorted.filtered_peak_1079	26	.	111574950	111575241	0	3	1,271,1	0,1,290	3.13542	5.29616	2.69990
chr1	111682367	111683186	C7Y9LACXX_5_7968.sorted.filtered_peak_1080	77	.	111682367	111683186	0	3	1,804,1	0,6,818	3.73891	10.72088	7.72942
chr1	111746350	111747092	C7Y9LACXX_5_7968.sorted.filtered_peak_1081	27	.	111746350	111747092	0	3	1,663,1	0,10,741	2.13548	5.38954	2.78301
chr1	111758443	111759131	C7Y9LACXX_5_7968.sorted.filtered_peak_1082	138	.	111758443	111759131	0	3	1,648,1	0,3,687	3.55921	17.22981	13.87778
chr1	111817157	111817409	C7Y9LACXX_5_7968.sorted.filtered_peak_1083	17	.	111817157	111817409	0	2	1,1	0,251	2.67312	4.22134	1.74865
chr1	111991232	111992300	C7Y9LACXX_5_7968.sorted.filtered_peak_1084	97	.	111991232	111992300	0	3	1,600,1	0,464,1067	3.15183	12.80272	9.76011
chr1	112013519	112013920	C7Y9LACXX_5_7968.sorted.filtered_peak_1085	23	.	112013519	112013920	0	3	1,264,1	0,133,400	2.56245	4.89240	2.33780
chr1	112019391	112019958	C7Y9LACXX_5_7968.sorted.filtered_peak_1086	63	.	112019391	112019958	0	3	1,543,1	0,21,566	3.30289	9.26814	6.36471
chr1	112050206	112050479	C7Y9LACXX_5_7968.sorted.filtered_peak_1087	25	.	112050206	112050479	0	3	1,260,1	0,7,272	2.42850	5.12686	2.53393
chr1	112050721	112051322	C7Y9LACXX_5_7968.sorted.filtered_peak_1088	55	.	112050721	112051322	0	3	1,462,1	0,13,600	3.00120	8.42692	5.58887
chr1	112060205	112060470	C7Y9LACXX_5_7968.sorted.filtered_peak_1089	14	.	112060205	112060470	0	2	1,1	0,264	2.42879	3.88012	1.46478
chr1	112135211	112135973	C7Y9LACXX_5_7968.sorted.filtered_peak_1090	47	.	112135211	112135973	0	3	1,727,1	0,30,761	2.78409	7.52920	4.74021
chr1	112141197	112141449	C7Y9LACXX_5_7968.sorted.filtered_peak_1091	18	.	112141197	112141449	0	2	1,1	0,251	2.11514	4.31183	1.83366
chr1	112146502	112146962	C7Y9LACXX_5_7968.sorted.filtered_peak_1092	43	.	112146502	112146962	0	3	1,447,1	0,10,459	2.70993	7.07919	4.31857
chr1	112161950	112162938	C7Y9LACXX_5_7968.sorted.filtered_peak_1093	31	.	112161950	112162938	0	4	1,474,270,1	0,101,636,987	2.30937	5.73904	3.10756
chr1	112281599	112282253	C7Y9LACXX_5_7968.sorted.filtered_peak_1094	34	.	112281599	112282253	0	3	1,637,1	0,8,653	2.68683	6.14916	3.47256
chr1	112297675	112298664	C7Y9LACXX_5_7968.sorted.filtered_peak_1095	75	.	112297675	112298664	0	3	1,980,1	0,6,988	3.18345	10.54710	7.56683
chr1	112912371	112912628	C7Y9LACXX_5_7968.sorted.filtered_peak_1096	21	.	112912371	112912628	0	2	1,1	0,256	2.80251	4.69378	2.16077
chr1	112938627	112939133	C7Y9LACXX_5_7968.sorted.filtered_peak_1097	30	.	112938627	112939133	0	3	1,441,1	0,28,505	2.77025	5.65110	3.02670
chr1	113008765	113009238	C7Y9LACXX_5_7968.sorted.filtered_peak_1098	41	.	113008765	113009238	0	3	1,436,1	0,33,472	3.26180	6.85379	4.11569
chr1	113160690	113161342	C7Y9LACXX_5_7968.sorted.filtered_peak_1099	24	.	113160690	113161342	0	3	1,473,1	0,177,651	2.22264	4.98708	2.41458
chr1	113162090	113163164	C7Y9LACXX_5_7968.sorted.filtered_peak_1100	44	.	113162090	113163164	0	3	1,648,1	0,79,1073	2.56136	7.16950	4.43525
chr1	113247706	113248118	C7Y9LACXX_5_7968.sorted.filtered_peak_1101	26	.	113247706	113248118	0	3	1,405,1	0,5,411	2.25761	5.28858	2.68890
chr1	113257861	113258664	C7Y9LACXX_5_7968.sorted.filtered_peak_1102	58	.	113257861	113258664	0	3	1,672,1	0,1,802	2.87089	8.66757	5.81943
chr1	113497739	113498001	C7Y9LACXX_5_7968.sorted.filtered_peak_1103	28	.	113497739	113498001	0	2	1,1	0,261	2.30476	5.49171	2.88012
chr1	113498204	113499197	C7Y9LACXX_5_7968.sorted.filtered_peak_1104	93	.	113498204	113499197	0	3	1,956,1	0,9,992	3.22467	12.41270	9.31841
chr1	113589212	113589493	C7Y9LACXX_5_7968.sorted.filtered_peak_1105	21	.	113589212	113589493	0	2	1,1	0,280	2.93943	4.65594	2.12723
chr1	113615154	113616188	C7Y9LACXX_5_7968.sorted.filtered_peak_1106	146	.	113615154	113616188	0	3	1,1025,1	0,2,1033	4.58145	18.07618	14.67277
chr1	113689597	113689927	C7Y9LACXX_5_7968.sorted.filtered_peak_1107	13	.	113689597	113689927	0	2	1,1	0,329	2.50565	3.69130	1.31299
chr1	113932764	113933189	C7Y9LACXX_5_7968.sorted.filtered_peak_1108	53	.	113932764	113933189	0	3	1,415,1	0,4,424	3.12615	8.21556	5.37322
chr1	114301436	114301767	C7Y9LACXX_5_7968.sorted.filtered_peak_1109	13	.	114301436	114301767	0	2	1,1	0,330	2.35389	3.71336	1.35637
chr1	114302004	114302549	C7Y9LACXX_5_7968.sorted.filtered_peak_1110	25	.	114302004	114302549	0	2	390,1	0,544	2.73082	5.17454	2.59244
chr1	114323458	114323714	C7Y9LACXX_5_7968.sorted.filtered_peak_1111	17	.	114323458	114323714	0	2	1,1	0,255	2.24575	4.16474	1.71377
chr1	114326178	114326976	C7Y9LACXX_5_7968.sorted.filtered_peak_1112	30	.	114326178	114326976	0	3	1,709,1	0,73,797	2.55405	5.69338	3.06291
chr1	114353982	114354466	C7Y9LACXX_5_7968.sorted.filtered_peak_1113	22	.	114353982	114354466	0	3	1,307,1	0,170,483	2.15082	4.82285	2.29308
chr1	114354666	114355453	C7Y9LACXX_5_7968.sorted.filtered_peak_1114	131	.	114354666	114355453	0	3	1,739,1	0,4,786	3.54172	16.49550	13.19338
chr1	114414097	114415076	C7Y9LACXX_5_7968.sorted.filtered_peak_1115	44	.	114414097	114415076	0	3	1,938,1	0,22,978	2.62526	7.22766	4.46670
chr1	114446984	114448161	C7Y9LACXX_5_7968.sorted.filtered_peak_1116	114	.	114446984	114448161	0	3	1,1156,1	0,16,1176	3.18944	14.64669	11.44408
chr1	114471770	114472305	C7Y9LACXX_5_7968.sorted.filtered_peak_1117	59	.	114471770	114472305	0	3	1,527,1	0,6,534	2.79793	8.80736	5.92522
chr1	114472686	114473345	C7Y9LACXX_5_7968.sorted.filtered_peak_1118	18	.	114472686	114473345	0	2	1,1	0,658	2.09943	4.34274	1.85910
chr1	114883996	114884714	C7Y9LACXX_5_7968.sorted.filtered_peak_1119	25	.	114883996	114884714	0	2	1,1	0,717	2.61466	5.11320	2.55843
chr1	114884996	114885286	C7Y9LACXX_5_7968.sorted.filtered_peak_1120	27	.	114884996	114885286	0	3	1,266,1	0,23,289	2.57934	5.32415	2.72391
chr1	114889145	114889569	C7Y9LACXX_5_7968.sorted.filtered_peak_1121	42	.	114889145	114889569	0	3	1,383,1	0,39,423	2.92411	6.95789	4.21319
chr1	115053225	115054485	C7Y9LACXX_5_7968.sorted.filtered_peak_1122	77	.	115053225	115054485	0	3	1,878,1	0,359,1259	3.05924	10.74482	7.79053
chr1	115124075	115124589	C7Y9LACXX_5_7968.sorted.filtered_peak_1123	162	.	115124075	115124589	0	3	1,497,1	0,13,513	4.50021	19.76031	16.27221
chr1	115212340	115213129	C7Y9LACXX_5_7968.sorted.filtered_peak_1124	47	.	115212340	115213129	0	3	1,389,1	0,221,788	3.18498	7.49867	4.72644
chr1	115259101	115259847	C7Y9LACXX_5_7968.sorted.filtered_peak_1125	37	.	115259101	115259847	0	3	1,670,1	0,19,745	2.75910	6.44740	3.75465
chr1	115299822	115300904	C7Y9LACXX_5_7968.sorted.filtered_peak_1126	128	.	115299822	115300904	0	3	1,1069,1	0,12,1081	3.51977	16.20094	12.89770
chr1	115322918	115323519	C7Y9LACXX_5_7968.sorted.filtered_peak_1127	92	.	115322918	115323519	0	3	1,583,1	0,13,600	3.90872	12.30357	9.22135
chr1	115605175	115605712	C7Y9LACXX_5_7968.sorted.filtered_peak_1128	44	.	115605175	115605712	0	3	1,519,1	0,1,536	3.02985	7.18574	4.43461
chr1	115641677	115642260	C7Y9LACXX_5_7968.sorted.filtered_peak_1129	59	.	115641677	115642260	0	3	1,462,1	0,101,582	3.43841	8.80428	5.95509
chr1	116150997	116151247	C7Y9LACXX_5_7968.sorted.filtered_peak_1130	16	.	116150997	116151247	0	2	1,1	0,249	2.76624	4.13513	1.68190
chr1	116184894	116185540	C7Y9LACXX_5_7968.sorted.filtered_peak_1131	20	.	116184894	116185540	0	2	1,1	0,645	2.77725	4.60848	2.08808
chr1	116314348	116314598	C7Y9LACXX_5_7968.sorted.filtered_peak_1132	16	.	116314348	116314598	0	2	1,1	0,249	2.72472	4.05862	1.63125
chr1	116681646	116682216	C7Y9LACXX_5_7968.sorted.filtered_peak_1133	44	.	116681646	116682216	0	3	1,560,1	0,8,569	3.66403	7.21970	4.47419
chr1	116915430	116916053	C7Y9LACXX_5_7968.sorted.filtered_peak_1134	34	.	116915430	116916053	0	3	1,580,1	0,4,622	2.46154	6.15702	3.49123
chr1	116961057	116961601	C7Y9LACXX_5_7968.sorted.filtered_peak_1135	19	.	116961057	116961601	0	3	1,258,1	0,4,543	2.56238	4.39411	1.90531
chr1	117047000	117047475	C7Y9LACXX_5_7968.sorted.filtered_peak_1136	110	.	117047000	117047475	0	3	1,468,1	0,2,474	3.85646	14.28754	11.07981
chr1	117057550	117058656	C7Y9LACXX_5_7968.sorted.filtered_peak_1137	42	.	117057550	117058656	0	3	1,1059,1	0,45,1105	2.67273	6.93152	4.21217
chr1	117087380	117087740	C7Y9LACXX_5_7968.sorted.filtered_peak_1138	33	.	117087380	117087740	0	3	1,290,1	0,43,359	2.80438	6.04353	3.38487
chr1	117099136	117099484	C7Y9LACXX_5_7968.sorted.filtered_peak_1139	25	.	117099136	117099484	0	3	1,340,1	0,4,347	2.55721	5.13297	2.54171
chr1	117112601	117113895	C7Y9LACXX_5_7968.sorted.filtered_peak_1140	30	.	117112601	117113895	0	4	1,477,289,1	0,6,941,1293	2.36369	5.65001	3.04084
chr1	117279872	117280541	C7Y9LACXX_5_7968.sorted.filtered_peak_1141	31	.	117279872	117280541	0	3	1,621,1	0,47,668	2.44907	5.78429	3.13381
chr1	117280882	117281861	C7Y9LACXX_5_7968.sorted.filtered_peak_1142	31	.	117280882	117281861	0	4	1,250,469,1	0,6,493,978	2.44900	5.82729	3.19684
chr1	117311781	117312692	C7Y9LACXX_5_7968.sorted.filtered_peak_1143	56	.	117311781	117312692	0	3	1,406,1	0,501,910	2.61023	8.42757	5.63681
chr1	117320633	117321074	C7Y9LACXX_5_7968.sorted.filtered_peak_1144	12	.	117320633	117321074	0	2	1,1	0,440	2.45916	3.56213	1.20894
chr1	117359091	117359455	C7Y9LACXX_5_7968.sorted.filtered_peak_1145	19	.	117359091	117359455	0	3	1,306,1	0,11,363	2.42984	4.39708	1.90390
chr1	117369519	117370074	C7Y9LACXX_5_7968.sorted.filtered_peak_1146	37	.	117369519	117370074	0	3	1,529,1	0,16,554	3.05872	6.43809	3.72462
chr1	117420326	117420743	C7Y9LACXX_5_7968.sorted.filtered_peak_1147	23	.	117420326	117420743	0	3	1,407,1	0,8,416	2.52980	4.88642	2.33358
chr1	117476221	117476471	C7Y9LACXX_5_7968.sorted.filtered_peak_1148	21	.	117476221	117476471	0	2	1,1	0,249	2.67840	4.69832	2.17120
chr1	117602095	117603299	C7Y9LACXX_5_7968.sorted.filtered_peak_1149	102	.	117602095	117603299	0	3	1,1134,1	0,46,1203	3.30880	13.39319	10.29286
chr1	117664321	117664977	C7Y9LACXX_5_7968.sorted.filtered_peak_1150	44	.	117664321	117664977	0	3	1,645,1	0,1,655	3.05599	7.24128	4.48753
chr1	117908841	117910404	C7Y9LACXX_5_7968.sorted.filtered_peak_1151	23	.	117908841	117910404	0	5	1,269,562,250,1	0,8,369,1097,1562	2.23053	4.88555	2.34438
chr1	118077623	118077925	C7Y9LACXX_5_7968.sorted.filtered_peak_1152	13	.	118077623	118077925	0	2	1,298	0,4	2.47175	3.70326	1.33198
chr1	118147967	118149779	C7Y9LACXX_5_7968.sorted.filtered_peak_1153	106	.	118147967	118149779	0	3	1,1038,1	0,2,1811	3.08839	13.75895	10.64700
chr1	118198784	118199209	C7Y9LACXX_5_7968.sorted.filtered_peak_1154	38	.	118198784	118199209	0	3	1,408,1	0,5,424	2.26051	6.51721	3.81488
chr1	118206897	118207456	C7Y9LACXX_5_7968.sorted.filtered_peak_1155	62	.	118206897	118207456	0	3	1,487,1	0,71,558	2.89581	9.19219	6.29464
chr1	118294883	118295160	C7Y9LACXX_5_7968.sorted.filtered_peak_1156	21	.	118294883	118295160	0	3	1,250,1	0,10,276	2.84397	4.70189	2.17818
chr1	118471845	118472965	C7Y9LACXX_5_7968.sorted.filtered_peak_1157	56	.	118471845	118472965	0	3	1,1022,1	0,36,1119	2.98634	8.42413	5.60695
chr1	118860680	118861000	C7Y9LACXX_5_7968.sorted.filtered_peak_1158	16	.	118860680	118861000	0	3	1,286,1	0,32,319	2.77559	4.15785	1.69618
chr1	119682585	119683558	C7Y9LACXX_5_7968.sorted.filtered_peak_1159	154	.	119682585	119683558	0	3	1,818,1	0,144,972	3.94197	18.87568	15.42714
chr1	120530444	120530819	C7Y9LACXX_5_7968.sorted.filtered_peak_1160	14	.	120530444	120530819	0	3	1,348,1	0,16,374	2.67818	3.88293	1.47659
chr1	120532962	120533212	C7Y9LACXX_5_7968.sorted.filtered_peak_1161	11	.	120532962	120533212	0	2	1,1	0,249	2.52376	3.43293	1.10099
chr1	121258230	121258516	C7Y9LACXX_5_7968.sorted.filtered_peak_1162	38	.	121258230	121258516	0	2	1,280	0,6	3.07206	6.56097	3.83405
chr1	121260659	121261193	C7Y9LACXX_5_7968.sorted.filtered_peak_1163	32	.	121260659	121261193	0	2	1,1	0,533	2.90081	5.94528	3.27648
chr1	121484318	121485515	C7Y9LACXX_5_7968.sorted.filtered_peak_1164	524	.	121484318	121485515	0	3	1,1194,1	0,2,1196	7.33099	57.12175	52.49957
chr1	142535529	142536618	C7Y9LACXX_5_7968.sorted.filtered_peak_1165	28	.	142535529	142536618	0	3	1,662,1	0,3,1088	2.21049	5.47113	2.85136
chr1	142537413	142539068	C7Y9LACXX_5_7968.sorted.filtered_peak_1166	73	.	142537413	142539068	0	3	1,1548,1	0,15,1654	2.81302	10.33688	7.36739
chr1	143540087	143540424	C7Y9LACXX_5_7968.sorted.filtered_peak_1167	68	.	143540087	143540424	0	2	1,324	0,13	4.27186	9.81530	6.87435
chr1	144533567	144534301	C7Y9LACXX_5_7968.sorted.filtered_peak_1168	126	.	144533567	144534301	0	3	1,721,1	0,12,733	3.66535	15.95794	12.66106
chr1	144536126	144536386	C7Y9LACXX_5_7968.sorted.filtered_peak_1169	79	.	144536126	144536386	0	3	1,251,1	0,8,259	3.23400	10.96623	7.94844
chr1	144931555	144932562	C7Y9LACXX_5_7968.sorted.filtered_peak_1170	110	.	144931555	144932562	0	2	1,998	0,9	2.74913	14.26029	11.09890
chr1	144987252	144987502	C7Y9LACXX_5_7968.sorted.filtered_peak_1171	19	.	144987252	144987502	0	2	1,1	0,249	2.30931	4.44120	1.95014
chr1	145039610	145040109	C7Y9LACXX_5_7968.sorted.filtered_peak_1172	44	.	145039610	145040109	0	3	1,415,1	0,81,498	2.47446	7.25610	4.48382
chr1	145054787	145055168	C7Y9LACXX_5_7968.sorted.filtered_peak_1173	22	.	145054787	145055168	0	3	1,250,1	0,5,380	2.33452	4.77011	2.22398
chr1	145058925	145059187	C7Y9LACXX_5_7968.sorted.filtered_peak_1174	22	.	145058925	145059187	0	2	1,1	0,261	2.09368	4.78472	2.25781
chr1	145096253	145096506	C7Y9LACXX_5_7968.sorted.filtered_peak_1175	40	.	145096253	145096506	0	3	1,250,1	0,1,252	2.49446	6.78310	4.03680
chr1	145110621	145110974	C7Y9LACXX_5_7968.sorted.filtered_peak_1176	23	.	145110621	145110974	0	3	1,342,1	0,10,352	2.17494	4.87331	2.32884
chr1	145115813	145116106	C7Y9LACXX_5_7968.sorted.filtered_peak_1177	21	.	145115813	145116106	0	2	1,1	0,292	2.23443	4.66085	2.14137
chr1	145117981	145118289	C7Y9LACXX_5_7968.sorted.filtered_peak_1178	25	.	145117981	145118289	0	3	1,285,1	0,6,307	2.50360	5.17880	2.59028
chr1	145139164	145139509	C7Y9LACXX_5_7968.sorted.filtered_peak_1179	46	.	145139164	145139509	0	3	1,282,1	0,15,344	3.74235	7.43259	4.65756
chr1	145291576	145291933	C7Y9LACXX_5_7968.sorted.filtered_peak_1180	32	.	145291576	145291933	0	3	1,302,1	0,3,356	3.29334	5.86214	3.22467
chr1	145382195	145383120	C7Y9LACXX_5_7968.sorted.filtered_peak_1181	35	.	145382195	145383120	0	3	1,441,1	0,472,924	3.22109	6.15790	3.50936
chr1	145396708	145397253	C7Y9LACXX_5_7968.sorted.filtered_peak_1182	45	.	145396708	145397253	0	3	1,296,1	0,246,544	2.59688	7.22730	4.51639
chr1	145397453	145397947	C7Y9LACXX_5_7968.sorted.filtered_peak_1183	24	.	145397453	145397947	0	3	1,446,1	0,24,493	2.25900	5.06423	2.48969
chr1	145427468	145427878	C7Y9LACXX_5_7968.sorted.filtered_peak_1184	103	.	145427468	145427878	0	3	1,398,1	0,1,409	4.20973	13.49411	10.33848
chr1	145437467	145438914	C7Y9LACXX_5_7968.sorted.filtered_peak_1185	48	.	145437467	145438914	0	3	1,1216,1	0,23,1446	2.53443	7.61124	4.82429
chr1	145454640	145456112	C7Y9LACXX_5_7968.sorted.filtered_peak_1186	57	.	145454640	145456112	0	3	1,1127,1	0,2,1471	2.64525	8.59657	5.75462
chr1	145470108	145470825	C7Y9LACXX_5_7968.sorted.filtered_peak_1187	81	.	145470108	145470825	0	3	1,696,1	0,5,716	3.35996	11.20211	8.18509
chr1	145476738	145477463	C7Y9LACXX_5_7968.sorted.filtered_peak_1188	45	.	145476738	145477463	0	3	1,525,1	0,7,724	2.62016	7.31313	4.55079
chr1	145507146	145508106	C7Y9LACXX_5_7968.sorted.filtered_peak_1189	104	.	145507146	145508106	0	3	1,893,1	0,42,959	4.13725	13.60703	10.47205
chr1	145515745	145516776	C7Y9LACXX_5_7968.sorted.filtered_peak_1190	78	.	145515745	145516776	0	3	1,812,1	0,3,1030	3.50938	10.79260	7.84736
chr1	145548833	145549411	C7Y9LACXX_5_7968.sorted.filtered_peak_1191	43	.	145548833	145549411	0	2	1,573	0,5	3.45817	7.09005	4.33284
chr1	145574991	145576263	C7Y9LACXX_5_7968.sorted.filtered_peak_1192	56	.	145574991	145576263	0	3	1,1255,1	0,14,1271	2.90758	8.42758	5.60852
chr1	145589214	145589765	C7Y9LACXX_5_7968.sorted.filtered_peak_1193	25	.	145589214	145589765	0	3	1,387,1	0,20,550	2.72489	5.14407	2.55804
chr1	145610379	145611358	C7Y9LACXX_5_7968.sorted.filtered_peak_1194	79	.	145610379	145611358	0	3	1,960,1	0,18,978	4.16007	10.96012	7.95261
chr1	145713482	145713896	C7Y9LACXX_5_7968.sorted.filtered_peak_1195	22	.	145713482	145713896	0	3	1,340,1	0,40,413	2.87316	4.76661	2.24011
chr1	145719911	145720276	C7Y9LACXX_5_7968.sorted.filtered_peak_1196	21	.	145719911	145720276	0	2	347,1	0,364	2.93694	4.72270	2.19554
chr1	145743841	145744479	C7Y9LACXX_5_7968.sorted.filtered_peak_1197	33	.	145743841	145744479	0	3	1,577,1	0,22,637	3.17874	6.02414	3.35358
chr1	146555606	146556017	C7Y9LACXX_5_7968.sorted.filtered_peak_1198	22	.	146555606	146556017	0	3	1,386,1	0,16,410	2.81857	4.79160	2.24929
chr1	146643398	146644566	C7Y9LACXX_5_7968.sorted.filtered_peak_1199	78	.	146643398	146644566	0	3	1,845,1	0,309,1167	3.29350	10.80573	7.83540
chr1	146696583	146697303	C7Y9LACXX_5_7968.sorted.filtered_peak_1200	19	.	146696583	146697303	0	2	1,1	0,719	2.85101	4.39422	1.90619
chr1	146713888	146714958	C7Y9LACXX_5_7968.sorted.filtered_peak_1201	48	.	146713888	146714958	0	3	1,1011,1	0,31,1069	2.88815	7.66611	4.88817
chr1	147016896	147017176	C7Y9LACXX_5_7968.sorted.filtered_peak_1202	22	.	147016896	147017176	0	2	1,275	0,5	2.71308	4.80778	2.26822
chr1	147071024	147072007	C7Y9LACXX_5_7968.sorted.filtered_peak_1203	70	.	147071024	147072007	0	3	1,583,1	0,350,982	3.15796	9.97348	7.08440
chr1	147089818	147090428	C7Y9LACXX_5_7968.sorted.filtered_peak_1204	56	.	147089818	147090428	0	3	1,542,1	0,4,609	3.31291	8.43946	5.60296
chr1	147120151	147120546	C7Y9LACXX_5_7968.sorted.filtered_peak_1205	22	.	147120151	147120546	0	3	1,320,1	0,13,394	2.56523	4.82311	2.28169
chr1	147141610	147142907	C7Y9LACXX_5_7968.sorted.filtered_peak_1206	49	.	147141610	147142907	0	4	1,369,647,1	0,108,587,1296	3.10575	7.72650	4.96904
chr1	147172050	147172544	C7Y9LACXX_5_7968.sorted.filtered_peak_1207	23	.	147172050	147172544	0	3	1,340,1	0,36,493	2.86439	4.95346	2.39975
chr1	147727213	147727508	C7Y9LACXX_5_7968.sorted.filtered_peak_1208	29	.	147727213	147727508	0	2	1,1	0,294	2.69961	5.63270	2.99951
chr1	147735457	147736398	C7Y9LACXX_5_7968.sorted.filtered_peak_1209	30	.	147735457	147736398	0	3	1,782,1	0,141,940	3.18757	5.69673	3.07043
chr1	147790758	147791151	C7Y9LACXX_5_7968.sorted.filtered_peak_1210	72	.	147790758	147791151	0	3	1,353,1	0,9,392	4.31604	10.15345	7.20480
chr1	147806402	147807356	C7Y9LACXX_5_7968.sorted.filtered_peak_1211	61	.	147806402	147807356	0	2	1,953	0,1	3.68613	9.06799	6.16785
chr1	148241371	148241684	C7Y9LACXX_5_7968.sorted.filtered_peak_1212	108	.	148241371	148241684	0	3	1,307,1	0,4,312	5.35846	14.03153	10.83793
chr1	148551314	148552251	C7Y9LACXX_5_7968.sorted.filtered_peak_1213	42	.	148551314	148552251	0	3	1,845,1	0,90,936	3.46440	7.02753	4.27187
chr1	148556727	148557006	C7Y9LACXX_5_7968.sorted.filtered_peak_1214	25	.	148556727	148557006	0	2	1,1	0,278	3.08718	5.13616	2.55634
chr1	149223199	149224164	C7Y9LACXX_5_7968.sorted.filtered_peak_1215	173	.	149223199	149224164	0	3	1,947,1	0,11,964	4.50881	20.89025	17.32482
chr1	149224473	149225073	C7Y9LACXX_5_7968.sorted.filtered_peak_1216	102	.	149224473	149225073	0	3	1,590,1	0,2,599	3.49541	13.34425	10.23847
chr1	149815144	149815513	C7Y9LACXX_5_7968.sorted.filtered_peak_1217	32	.	149815144	149815513	0	3	1,351,1	0,9,368	2.84588	5.91402	3.25237
chr1	149820523	149820901	C7Y9LACXX_5_7968.sorted.filtered_peak_1218	14	.	149820523	149820901	0	2	1,1	0,377	2.23687	3.82203	1.42674
chr1	149821300	149821783	C7Y9LACXX_5_7968.sorted.filtered_peak_1219	20	.	149821300	149821783	0	2	1,267	0,216	2.49758	4.51506	2.01122
chr1	149858099	149858575	C7Y9LACXX_5_7968.sorted.filtered_peak_1220	178	.	149858099	149858575	0	3	1,462,1	0,5,475	3.58167	21.38752	17.80536
chr1	149859428	149860263	C7Y9LACXX_5_7968.sorted.filtered_peak_1221	54	.	149859428	149860263	0	3	1,793,1	0,7,834	2.42281	8.27851	5.44318
chr1	149870913	149871505	C7Y9LACXX_5_7968.sorted.filtered_peak_1222	72	.	149870913	149871505	0	3	1,581,1	0,3,591	3.89483	10.18081	7.21082
chr1	149899486	149900246	C7Y9LACXX_5_7968.sorted.filtered_peak_1223	62	.	149899486	149900246	0	3	1,757,1	0,1,759	3.26265	9.16744	6.27590
chr1	149982353	149982934	C7Y9LACXX_5_7968.sorted.filtered_peak_1224	44	.	149982353	149982934	0	3	1,523,1	0,57,580	3.12714	7.20076	4.44551
chr1	150039270	150039942	C7Y9LACXX_5_7968.sorted.filtered_peak_1225	32	.	150039270	150039942	0	3	1,335,1	0,335,671	2.95399	5.91438	3.26309
chr1	150123621	150123885	C7Y9LACXX_5_7968.sorted.filtered_peak_1226	16	.	150123621	150123885	0	2	1,1	0,263	2.20618	4.08353	1.63661
chr1	150159169	150160108	C7Y9LACXX_5_7968.sorted.filtered_peak_1227	19	.	150159169	150160108	0	3	1,482,1	0,43,938	2.69954	4.41040	1.92310
chr1	150185751	150186501	C7Y9LACXX_5_7968.sorted.filtered_peak_1228	119	.	150185751	150186501	0	3	1,699,1	0,19,749	4.24128	15.19399	11.97802
chr1	150206554	150207384	C7Y9LACXX_5_7968.sorted.filtered_peak_1229	45	.	150206554	150207384	0	3	1,817,1	0,4,829	2.48411	7.36877	4.57962
chr1	150208157	150209037	C7Y9LACXX_5_7968.sorted.filtered_peak_1230	93	.	150208157	150209037	0	3	1,864,1	0,1,879	3.02029	12.41705	9.33427
chr1	150227882	150228653	C7Y9LACXX_5_7968.sorted.filtered_peak_1231	16	.	150227882	150228653	0	2	1,1	0,770	2.59278	4.11297	1.68078
chr1	150240737	150241787	C7Y9LACXX_5_7968.sorted.filtered_peak_1232	51	.	150240737	150241787	0	3	1,681,1	0,351,1049	2.93162	7.95608	5.17183
chr1	150254444	150255045	C7Y9LACXX_5_7968.sorted.filtered_peak_1233	28	.	150254444	150255045	0	3	1,353,1	0,154,600	2.75365	5.41997	2.81802
chr1	150265898	150266616	C7Y9LACXX_5_7968.sorted.filtered_peak_1234	72	.	150265898	150266616	0	3	1,479,1	0,66,717	3.83214	10.12850	7.22067
chr1	150293715	150294482	C7Y9LACXX_5_7968.sorted.filtered_peak_1235	83	.	150293715	150294482	0	3	1,398,1	0,21,766	3.62553	11.27717	8.32491
chr1	150335775	150337012	C7Y9LACXX_5_7968.sorted.filtered_peak_1236	132	.	150335775	150337012	0	3	1,1158,1	0,9,1236	3.39950	16.49854	13.20139
chr1	150459516	150460090	C7Y9LACXX_5_7968.sorted.filtered_peak_1237	72	.	150459516	150460090	0	3	1,552,1	0,1,573	3.84407	10.26766	7.29351
chr1	150487766	150488420	C7Y9LACXX_5_7968.sorted.filtered_peak_1238	84	.	150487766	150488420	0	3	1,452,1	0,196,653	3.79886	11.40766	8.40708
chr1	150533654	150533939	C7Y9LACXX_5_7968.sorted.filtered_peak_1239	16	.	150533654	150533939	0	3	1,262,1	0,8,284	1.90399	4.10298	1.65362
chr1	150534190	150535085	C7Y9LACXX_5_7968.sorted.filtered_peak_1240	40	.	150534190	150535085	0	3	1,691,1	0,15,894	2.25541	6.81940	4.09412
chr1	150539935	150540299	C7Y9LACXX_5_7968.sorted.filtered_peak_1241	28	.	150539935	150540299	0	3	1,342,1	0,4,363	2.18141	5.44695	2.83391
chr1	150540616	150541048	C7Y9LACXX_5_7968.sorted.filtered_peak_1242	13	.	150540616	150541048	0	2	1,1	0,431	1.94401	3.72542	1.34972
chr1	150551707	150552560	C7Y9LACXX_5_7968.sorted.filtered_peak_1243	105	.	150551707	150552560	0	3	1,720,1	0,131,852	3.37328	13.69316	10.55595
chr1	150583821	150584630	C7Y9LACXX_5_7968.sorted.filtered_peak_1244	48	.	150583821	150584630	0	3	1,796,1	0,2,808	3.06347	7.65933	4.89540
chr1	150585803	150586327	C7Y9LACXX_5_7968.sorted.filtered_peak_1245	18	.	150585803	150586327	0	3	1,274,1	0,5,523	2.41346	4.31144	1.85200
chr1	150601327	150602454	C7Y9LACXX_5_7968.sorted.filtered_peak_1246	126	.	150601327	150602454	0	3	1,948,1	0,176,1126	3.93240	15.91280	12.62893
chr1	150624305	150624555	C7Y9LACXX_5_7968.sorted.filtered_peak_1247	11	.	150624305	150624555	0	2	1,1	0,249	2.55258	3.51470	1.16717
chr1	150669372	150670119	C7Y9LACXX_5_7968.sorted.filtered_peak_1248	142	.	150669372	150670119	0	3	1,737,1	0,8,746	4.50238	17.64068	14.27346
chr1	150743221	150743633	C7Y9LACXX_5_7968.sorted.filtered_peak_1249	20	.	150743221	150743633	0	2	1,1	0,411	2.75250	4.53841	2.03210
chr1	150848488	150849464	C7Y9LACXX_5_7968.sorted.filtered_peak_1250	112	.	150848488	150849464	0	3	1,955,1	0,8,975	3.64711	14.44374	11.25495
chr1	150862302	150862894	C7Y9LACXX_5_7968.sorted.filtered_peak_1251	20	.	150862302	150862894	0	3	1,422,1	0,38,591	2.82736	4.56211	2.05087
chr1	150898392	150899271	C7Y9LACXX_5_7968.sorted.filtered_peak_1252	71	.	150898392	150899271	0	3	1,546,1	0,113,878	3.37239	10.09123	7.19631
chr1	150951872	150952314	C7Y9LACXX_5_7968.sorted.filtered_peak_1253	18	.	150951872	150952314	0	3	1,259,1	0,93,441	2.40285	4.33199	1.84718
chr1	150980273	150981195	C7Y9LACXX_5_7968.sorted.filtered_peak_1254	57	.	150980273	150981195	0	2	1,917	0,5	3.08332	8.64137	5.79964
chr1	150997856	150998106	C7Y9LACXX_5_7968.sorted.filtered_peak_1255	16	.	150997856	150998106	0	2	1,1	0,249	2.74342	4.06605	1.62183
chr1	151020021	151020574	C7Y9LACXX_5_7968.sorted.filtered_peak_1256	18	.	151020021	151020574	0	2	1,1	0,552	2.46474	4.38040	1.88827
chr1	151029305	151029650	C7Y9LACXX_5_7968.sorted.filtered_peak_1257	25	.	151029305	151029650	0	3	1,324,1	0,11,344	2.24491	5.11892	2.53353
chr1	151031733	151032267	C7Y9LACXX_5_7968.sorted.filtered_peak_1258	21	.	151031733	151032267	0	3	1,418,1	0,66,533	2.19847	4.66655	2.13834
chr1	151042803	151043745	C7Y9LACXX_5_7968.sorted.filtered_peak_1259	53	.	151042803	151043745	0	3	1,807,1	0,5,941	3.12225	8.12984	5.33318
chr1	151118873	151119544	C7Y9LACXX_5_7968.sorted.filtered_peak_1260	17	.	151118873	151119544	0	3	1,288,1	0,186,670	2.39638	4.21712	1.76061
chr1	151128610	151129233	C7Y9LACXX_5_7968.sorted.filtered_peak_1261	33	.	151128610	151129233	0	3	1,604,1	0,15,622	2.59764	5.96059	3.31593
chr1	151129616	151129978	C7Y9LACXX_5_7968.sorted.filtered_peak_1262	39	.	151129616	151129978	0	3	1,353,1	0,5,361	2.68780	6.67924	3.95212
chr1	151138205	151138775	C7Y9LACXX_5_7968.sorted.filtered_peak_1263	198	.	151138205	151138775	0	3	1,535,1	0,17,569	4.54745	23.57034	19.87891
chr1	151162188	151162916	C7Y9LACXX_5_7968.sorted.filtered_peak_1264	51	.	151162188	151162916	0	3	1,446,1	0,277,727	3.23112	7.94992	5.14136
chr1	151170455	151171541	C7Y9LACXX_5_7968.sorted.filtered_peak_1265	87	.	151170455	151171541	0	3	1,694,1	0,33,1085	3.49185	11.75700	8.74280
chr1	151226947	151227458	C7Y9LACXX_5_7968.sorted.filtered_peak_1266	56	.	151226947	151227458	0	3	1,486,1	0,2,510	3.39328	8.51737	5.67455
chr1	151253646	151255169	C7Y9LACXX_5_7968.sorted.filtered_peak_1267	109	.	151253646	151255169	0	3	1,1475,1	0,28,1522	3.16075	14.08927	10.90872
chr1	151284164	151284600	C7Y9LACXX_5_7968.sorted.filtered_peak_1268	39	.	151284164	151284600	0	3	1,416,1	0,7,435	2.95999	6.66316	3.94106
chr1	151299790	151300630	C7Y9LACXX_5_7968.sorted.filtered_peak_1269	61	.	151299790	151300630	0	3	1,832,1	0,5,839	3.30846	9.02008	6.16298
chr1	151313319	151313628	C7Y9LACXX_5_7968.sorted.filtered_peak_1270	20	.	151313319	151313628	0	2	1,1	0,308	2.51370	4.53231	2.03438
chr1	151319375	151320239	C7Y9LACXX_5_7968.sorted.filtered_peak_1271	114	.	151319375	151320239	0	3	1,833,1	0,11,863	3.60408	14.59732	11.40157
chr1	151371781	151372236	C7Y9LACXX_5_7968.sorted.filtered_peak_1272	73	.	151371781	151372236	0	3	1,450,1	0,3,454	3.68159	10.28114	7.30193
chr1	151430473	151431158	C7Y9LACXX_5_7968.sorted.filtered_peak_1273	25	.	151430473	151431158	0	3	1,275,1	0,25,684	2.49626	5.10046	2.53421
chr1	151431359	151431637	C7Y9LACXX_5_7968.sorted.filtered_peak_1274	22	.	151431359	151431637	0	2	1,1	0,277	2.43192	4.78104	2.23680
chr1	151431912	151432386	C7Y9LACXX_5_7968.sorted.filtered_peak_1275	14	.	151431912	151432386	0	2	1,1	0,473	2.23310	3.81315	1.41033
chr1	151483390	151484151	C7Y9LACXX_5_7968.sorted.filtered_peak_1276	44	.	151483390	151484151	0	3	1,670,1	0,1,760	3.04656	7.17812	4.44429
chr1	151507237	151507514	C7Y9LACXX_5_7968.sorted.filtered_peak_1277	20	.	151507237	151507514	0	2	1,1	0,276	2.72942	4.58295	2.06321
chr1	151512417	151513083	C7Y9LACXX_5_7968.sorted.filtered_peak_1278	49	.	151512417	151513083	0	3	1,571,1	0,23,665	3.13808	7.71641	4.94799
chr1	151584285	151584829	C7Y9LACXX_5_7968.sorted.filtered_peak_1279	75	.	151584285	151584829	0	3	1,538,1	0,2,543	3.60675	10.52493	7.57722
chr1	151735947	151736322	C7Y9LACXX_5_7968.sorted.filtered_peak_1280	24	.	151735947	151736322	0	2	1,1	0,374	2.69447	5.02627	2.46811
chr1	151762771	151763684	C7Y9LACXX_5_7968.sorted.filtered_peak_1281	128	.	151762771	151763684	0	3	1,905,1	0,5,912	4.01798	16.16474	12.89867
chr1	151812158	151812600	C7Y9LACXX_5_7968.sorted.filtered_peak_1282	14	.	151812158	151812600	0	2	1,1	0,441	2.23341	3.89003	1.48076
chr1	151871135	151871541	C7Y9LACXX_5_7968.sorted.filtered_peak_1283	29	.	151871135	151871541	0	2	1,383	0,23	3.22695	5.62063	2.98677
chr1	151877731	151878072	C7Y9LACXX_5_7968.sorted.filtered_peak_1284	26	.	151877731	151878072	0	3	1,332,1	0,3,340	2.72069	5.25072	2.65022
chr1	151881821	151882475	C7Y9LACXX_5_7968.sorted.filtered_peak_1285	79	.	151881821	151882475	0	3	1,603,1	0,14,653	3.65023	10.92057	7.92970
chr1	151914036	151914358	C7Y9LACXX_5_7968.sorted.filtered_peak_1286	17	.	151914036	151914358	0	3	1,294,1	0,4,321	2.40536	4.26195	1.79342
chr1	151918216	151918529	C7Y9LACXX_5_7968.sorted.filtered_peak_1287	82	.	151918216	151918529	0	3	1,309,1	0,3,312	3.64470	11.24889	8.21847
chr1	151956839	151957229	C7Y9LACXX_5_7968.sorted.filtered_peak_1288	27	.	151956839	151957229	0	2	1,1	0,389	2.82973	5.35472	2.75184
chr1	151965425	151965690	C7Y9LACXX_5_7968.sorted.filtered_peak_1289	15	.	151965425	151965690	0	2	1,1	0,264	2.18886	3.94353	1.52033
chr1	151966429	151966912	C7Y9LACXX_5_7968.sorted.filtered_peak_1290	18	.	151966429	151966912	0	3	1,250,1	0,39,482	2.26686	4.29216	1.81638
chr1	152007125	152008013	C7Y9LACXX_5_7968.sorted.filtered_peak_1291	36	.	152007125	152008013	0	3	1,775,1	0,13,887	2.70257	6.39229	3.67900
chr1	152009239	152009598	C7Y9LACXX_5_7968.sorted.filtered_peak_1292	13	.	152009239	152009598	0	2	1,1	0,358	2.10078	3.67484	1.31556
chr1	152019909	152021057	C7Y9LACXX_5_7968.sorted.filtered_peak_1293	64	.	152019909	152021057	0	3	1,749,1	0,396,1147	2.94551	9.27762	6.42413
chr1	152430962	152431258	C7Y9LACXX_5_7968.sorted.filtered_peak_1294	25	.	152430962	152431258	0	3	1,250,1	0,6,295	2.75223	5.12899	2.55367
chr1	152432734	152432984	C7Y9LACXX_5_7968.sorted.filtered_peak_1295	13	.	152432734	152432984	0	2	1,1	0,249	2.46724	3.79399	1.39511
chr1	152700672	152700948	C7Y9LACXX_5_7968.sorted.filtered_peak_1296	17	.	152700672	152700948	0	2	1,1	0,275	2.79058	4.21223	1.74876
chr1	153508050	153508999	C7Y9LACXX_5_7968.sorted.filtered_peak_1297	33	.	153508050	153508999	0	3	1,631,1	0,313,948	2.55762	6.00618	3.35595
chr1	153517449	153518388	C7Y9LACXX_5_7968.sorted.filtered_peak_1298	21	.	153517449	153518388	0	4	1,383,369,1	0,27,569,938	2.36934	4.67074	2.15367
chr1	153606201	153607165	C7Y9LACXX_5_7968.sorted.filtered_peak_1299	134	.	153606201	153607165	0	3	1,836,1	0,19,963	3.71724	16.74111	13.42602
chr1	153630982	153631544	C7Y9LACXX_5_7968.sorted.filtered_peak_1300	72	.	153630982	153631544	0	3	1,518,1	0,1,561	3.49394	10.25144	7.29386
chr1	153643129	153644142	C7Y9LACXX_5_7968.sorted.filtered_peak_1301	160	.	153643129	153644142	0	3	1,1004,1	0,3,1012	4.06551	19.47771	16.02426
chr1	153699983	153700962	C7Y9LACXX_5_7968.sorted.filtered_peak_1302	130	.	153699983	153700962	0	3	1,620,1	0,11,978	3.98181	16.34080	13.08947
chr1	153755808	153756600	C7Y9LACXX_5_7968.sorted.filtered_peak_1303	110	.	153755808	153756600	0	3	1,767,1	0,6,791	4.10685	14.22222	11.02973
chr1	153777695	153778309	C7Y9LACXX_5_7968.sorted.filtered_peak_1304	36	.	153777695	153778309	0	2	549,1	0,613	2.92219	6.31295	3.62564
chr1	153895183	153896344	C7Y9LACXX_5_7968.sorted.filtered_peak_1305	140	.	153895183	153896344	0	3	1,876,1	0,7,1160	3.45687	17.43124	14.08451
chr1	153917607	153918846	C7Y9LACXX_5_7968.sorted.filtered_peak_1306	15	.	153917607	153918846	0	3	1,398,1	0,441,1238	2.08384	3.94413	1.52144
chr1	153930957	153931377	C7Y9LACXX_5_7968.sorted.filtered_peak_1307	77	.	153930957	153931377	0	3	1,413,1	0,4,419	2.80393	10.72641	7.73540
chr1	153935969	153936387	C7Y9LACXX_5_7968.sorted.filtered_peak_1308	44	.	153935969	153936387	0	3	1,371,1	0,20,417	2.36044	7.20933	4.44161
chr1	153939690	153940438	C7Y9LACXX_5_7968.sorted.filtered_peak_1309	30	.	153939690	153940438	0	3	1,601,1	0,140,747	2.31552	5.68462	3.04774
chr1	153950094	153950673	C7Y9LACXX_5_7968.sorted.filtered_peak_1310	25	.	153950094	153950673	0	3	1,338,1	0,3,578	2.55243	5.05258	2.50829
chr1	153959242	153959576	C7Y9LACXX_5_7968.sorted.filtered_peak_1311	12	.	153959242	153959576	0	2	1,1	0,333	2.20602	3.62349	1.26803
chr1	153962962	153963871	C7Y9LACXX_5_7968.sorted.filtered_peak_1312	49	.	153962962	153963871	0	3	1,581,1	0,37,908	3.04311	7.69220	4.92609
chr1	154130187	154130787	C7Y9LACXX_5_7968.sorted.filtered_peak_1313	54	.	154130187	154130787	0	3	1,464,1	0,2,599	3.29619	8.31265	5.48374
chr1	154154715	154155428	C7Y9LACXX_5_7968.sorted.filtered_peak_1314	33	.	154154715	154155428	0	3	1,704,1	0,7,712	2.53555	5.98376	3.32343
chr1	154178613	154178863	C7Y9LACXX_5_7968.sorted.filtered_peak_1315	31	.	154178613	154178863	0	2	1,1	0,249	3.23617	5.85546	3.19786
chr1	154192729	154194121	C7Y9LACXX_5_7968.sorted.filtered_peak_1316	93	.	154192729	154194121	0	3	1,641,1	0,190,1391	2.86160	12.37852	9.39430
chr1	154244576	154245253	C7Y9LACXX_5_7968.sorted.filtered_peak_1317	173	.	154244576	154245253	0	3	1,607,1	0,69,676	4.46039	20.84785	17.31892
chr1	154297205	154297624	C7Y9LACXX_5_7968.sorted.filtered_peak_1318	47	.	154297205	154297624	0	3	1,332,1	0,57,418	2.81951	7.48715	4.71084
chr1	154300827	154301229	C7Y9LACXX_5_7968.sorted.filtered_peak_1319	31	.	154300827	154301229	0	3	1,387,1	0,14,401	2.47171	5.79570	3.14449
chr1	154307512	154307837	C7Y9LACXX_5_7968.sorted.filtered_peak_1320	37	.	154307512	154307837	0	3	1,318,1	0,5,324	2.94813	6.44851	3.73893
chr1	154310009	154310271	C7Y9LACXX_5_7968.sorted.filtered_peak_1321	17	.	154310009	154310271	0	2	1,1	0,261	2.44521	4.23438	1.76711
chr1	154315376	154315629	C7Y9LACXX_5_7968.sorted.filtered_peak_1322	20	.	154315376	154315629	0	2	1,1	0,252	2.47843	4.51111	2.00720
chr1	154359057	154359764	C7Y9LACXX_5_7968.sorted.filtered_peak_1323	28	.	154359057	154359764	0	3	1,413,1	0,4,706	3.15889	5.40099	2.80408
chr1	154436158	154436484	C7Y9LACXX_5_7968.sorted.filtered_peak_1324	53	.	154436158	154436484	0	2	1,323	0,3	3.39450	8.14735	5.31130
chr1	154531073	154532271	C7Y9LACXX_5_7968.sorted.filtered_peak_1325	102	.	154531073	154532271	0	3	1,1059,1	0,1,1197	3.04471	13.36524	10.27313
chr1	154580378	154580843	C7Y9LACXX_5_7968.sorted.filtered_peak_1326	79	.	154580378	154580843	0	3	1,438,1	0,26,464	3.12476	10.92975	7.94309
chr1	154581211	154581612	C7Y9LACXX_5_7968.sorted.filtered_peak_1327	19	.	154581211	154581612	0	2	1,1	0,400	2.17660	4.39350	1.90307
chr1	154600106	154600676	C7Y9LACXX_5_7968.sorted.filtered_peak_1328	72	.	154600106	154600676	0	2	1,376	0,194	3.49865	10.14703	7.20824
chr1	154731955	154732212	C7Y9LACXX_5_7968.sorted.filtered_peak_1329	28	.	154731955	154732212	0	3	1,251,1	0,4,256	3.09502	5.52268	2.89891
chr1	154757516	154757789	C7Y9LACXX_5_7968.sorted.filtered_peak_1330	20	.	154757516	154757789	0	2	1,1	0,272	2.64880	4.52651	2.02437
chr1	154908872	154910249	C7Y9LACXX_5_7968.sorted.filtered_peak_1331	100	.	154908872	154910249	0	3	1,1372,1	0,4,1376	3.10859	13.13900	10.01582
chr1	154927687	154928036	C7Y9LACXX_5_7968.sorted.filtered_peak_1332	41	.	154927687	154928036	0	3	1,340,1	0,5,348	2.55269	6.94354	4.19217
chr1	154928459	154928831	C7Y9LACXX_5_7968.sorted.filtered_peak_1333	66	.	154928459	154928831	0	3	1,363,1	0,7,371	2.85709	9.53291	6.61597
chr1	154933889	154934799	C7Y9LACXX_5_7968.sorted.filtered_peak_1334	30	.	154933889	154934799	0	3	1,841,1	0,9,909	2.39760	5.65466	3.02391
chr1	154946209	154947799	C7Y9LACXX_5_7968.sorted.filtered_peak_1335	133	.	154946209	154947799	0	3	1,1567,1	0,9,1589	2.99440	16.59056	13.30790
chr1	154955287	154956425	C7Y9LACXX_5_7968.sorted.filtered_peak_1336	115	.	154955287	154956425	0	3	1,801,1	0,2,1137	3.72654	14.72775	11.55552
chr1	154973304	154974899	C7Y9LACXX_5_7968.sorted.filtered_peak_1337	32	.	154973304	154974899	0	4	1,859,431,1	0,49,1152,1594	2.13634	5.88775	3.26075
chr1	154989744	154990320	C7Y9LACXX_5_7968.sorted.filtered_peak_1338	43	.	154989744	154990320	0	3	1,373,1	0,193,575	2.91441	7.06944	4.33478
chr1	155036017	155036381	C7Y9LACXX_5_7968.sorted.filtered_peak_1339	27	.	155036017	155036381	0	3	1,341,1	0,10,363	2.58906	5.38226	2.77213
chr1	155057218	155058456	C7Y9LACXX_5_7968.sorted.filtered_peak_1340	64	.	155057218	155058456	0	3	1,912,1	0,13,1237	2.97826	9.29139	6.40431
chr1	155107952	155108830	C7Y9LACXX_5_7968.sorted.filtered_peak_1341	43	.	155107952	155108830	0	3	1,580,1	0,81,877	2.63166	7.10687	4.37976
chr1	155140320	155140582	C7Y9LACXX_5_7968.sorted.filtered_peak_1342	34	.	155140320	155140582	0	3	1,250,1	0,9,261	2.79605	6.18083	3.48806
chr1	155145588	155146423	C7Y9LACXX_5_7968.sorted.filtered_peak_1343	55	.	155145588	155146423	0	3	1,816,1	0,14,834	2.55796	8.31511	5.53061
chr1	155163172	155163730	C7Y9LACXX_5_7968.sorted.filtered_peak_1344	41	.	155163172	155163730	0	3	1,421,1	0,22,557	2.67449	6.90931	4.18480
chr1	155164161	155164830	C7Y9LACXX_5_7968.sorted.filtered_peak_1345	66	.	155164161	155164830	0	3	1,658,1	0,6,668	3.13295	9.60404	6.66612
chr1	155178494	155179161	C7Y9LACXX_5_7968.sorted.filtered_peak_1346	56	.	155178494	155179161	0	3	1,628,1	0,33,666	3.32335	8.48087	5.61582
chr1	155189642	155189929	C7Y9LACXX_5_7968.sorted.filtered_peak_1347	33	.	155189642	155189929	0	3	1,270,1	0,7,286	3.17194	6.00032	3.33138
chr1	155196448	155197867	C7Y9LACXX_5_7968.sorted.filtered_peak_1348	100	.	155196448	155197867	0	3	1,1412,1	0,3,1418	3.38632	13.11046	10.00209
chr1	155214238	155214826	C7Y9LACXX_5_7968.sorted.filtered_peak_1349	100	.	155214238	155214826	0	3	1,584,1	0,3,587	3.47934	13.23784	10.09812
chr1	155220485	155220996	C7Y9LACXX_5_7968.sorted.filtered_peak_1350	26	.	155220485	155220996	0	3	1,300,1	0,1,510	2.45044	5.18508	2.60931
chr1	155231759	155232546	C7Y9LACXX_5_7968.sorted.filtered_peak_1351	70	.	155231759	155232546	0	3	1,777,1	0,8,786	3.07509	9.94767	7.02608
chr1	155243054	155243617	C7Y9LACXX_5_7968.sorted.filtered_peak_1352	69	.	155243054	155243617	0	2	1,534	0,29	3.04166	9.85945	6.93859
chr1	155246935	155247239	C7Y9LACXX_5_7968.sorted.filtered_peak_1353	34	.	155246935	155247239	0	3	1,296,1	0,3,303	2.51318	6.16444	3.49330
chr1	155278228	155279097	C7Y9LACXX_5_7968.sorted.filtered_peak_1354	162	.	155278228	155279097	0	3	1,723,1	0,3,868	4.27199	19.70910	16.24641
chr1	155293514	155294481	C7Y9LACXX_5_7968.sorted.filtered_peak_1355	44	.	155293514	155294481	0	4	1,358,451,1	0,3,515,966	2.50325	7.21250	4.45816
chr1	155505917	155506317	C7Y9LACXX_5_7968.sorted.filtered_peak_1356	53	.	155505917	155506317	0	3	1,391,1	0,5,399	3.55757	8.24315	5.39665
chr1	155510001	155510303	C7Y9LACXX_5_7968.sorted.filtered_peak_1357	15	.	155510001	155510303	0	3	1,250,1	0,38,301	2.49077	3.99369	1.57124
chr1	155532053	155533091	C7Y9LACXX_5_7968.sorted.filtered_peak_1358	101	.	155532053	155533091	0	3	250,666,1	0,371,1037	3.81174	13.24848	10.13468
chr1	155577671	155578073	C7Y9LACXX_5_7968.sorted.filtered_peak_1359	17	.	155577671	155578073	0	2	1,1	0,401	2.79000	4.24936	1.77774
chr1	155579460	155580034	C7Y9LACXX_5_7968.sorted.filtered_peak_1360	80	.	155579460	155580034	0	3	1,555,1	0,16,573	4.63272	11.08640	8.07836
chr1	155658090	155658995	C7Y9LACXX_5_7968.sorted.filtered_peak_1361	90	.	155658090	155658995	0	3	1,892,1	0,10,904	3.76441	12.06065	9.00554
chr1	155714555	155715629	C7Y9LACXX_5_7968.sorted.filtered_peak_1362	66	.	155714555	155715629	0	3	1,1045,1	0,28,1073	3.90610	9.49019	6.60384
chr1	155826871	155827235	C7Y9LACXX_5_7968.sorted.filtered_peak_1363	49	.	155826871	155827235	0	3	1,349,1	0,3,363	2.47657	7.75263	4.96317
chr1	155828918	155830322	C7Y9LACXX_5_7968.sorted.filtered_peak_1364	60	.	155828918	155830322	0	3	1,820,1	0,5,1403	2.55919	8.83953	6.00454
chr1	155880969	155881618	C7Y9LACXX_5_7968.sorted.filtered_peak_1365	50	.	155880969	155881618	0	3	1,532,1	0,17,648	3.26849	7.86018	5.04170
chr1	155904028	155904786	C7Y9LACXX_5_7968.sorted.filtered_peak_1366	117	.	155904028	155904786	0	3	1,636,1	0,4,757	3.83587	14.94918	11.75669
chr1	155915985	155916361	C7Y9LACXX_5_7968.sorted.filtered_peak_1367	38	.	155915985	155916361	0	3	1,367,1	0,7,375	2.98609	6.53399	3.82280
chr1	155959211	155959661	C7Y9LACXX_5_7968.sorted.filtered_peak_1368	39	.	155959211	155959661	0	3	1,362,1	0,8,449	3.33889	6.67552	3.96347
chr1	155974722	155975278	C7Y9LACXX_5_7968.sorted.filtered_peak_1369	27	.	155974722	155975278	0	3	1,544,1	0,6,555	3.00584	5.35690	2.75213
chr1	155990534	155990937	C7Y9LACXX_5_7968.sorted.filtered_peak_1370	77	.	155990534	155990937	0	3	1,386,1	0,1,402	3.88208	10.77507	7.77614
chr1	156023610	156025096	C7Y9LACXX_5_7968.sorted.filtered_peak_1371	58	.	156023610	156025096	0	3	1,1124,1	0,221,1485	2.63335	8.59928	5.80619
chr1	156066644	156067264	C7Y9LACXX_5_7968.sorted.filtered_peak_1372	52	.	156066644	156067264	0	2	1,499	0,121	3.39587	8.05695	5.23423
chr1	156076050	156076415	C7Y9LACXX_5_7968.sorted.filtered_peak_1373	68	.	156076050	156076415	0	3	1,361,1	0,3,364	3.60089	9.74009	6.80427
chr1	156096932	156097253	C7Y9LACXX_5_7968.sorted.filtered_peak_1374	43	.	156096932	156097253	0	3	1,307,1	0,9,320	3.00611	7.08916	4.33951
chr1	156115816	156116129	C7Y9LACXX_5_7968.sorted.filtered_peak_1375	38	.	156115816	156116129	0	3	1,282,1	0,9,312	3.11727	6.53456	3.82533
chr1	156163381	156164219	C7Y9LACXX_5_7968.sorted.filtered_peak_1376	140	.	156163381	156164219	0	3	1,821,1	0,12,837	3.78833	17.41920	14.07001
chr1	156182663	156183006	C7Y9LACXX_5_7968.sorted.filtered_peak_1377	29	.	156182663	156183006	0	3	1,327,1	0,14,342	1.98913	5.61145	2.98899
chr1	156186158	156186707	C7Y9LACXX_5_7968.sorted.filtered_peak_1378	1842	.	156186158	156186707	0	3	1,547,1	0,1,548	10.72138	190.20320	184.20782
chr1	156195276	156195526	C7Y9LACXX_5_7968.sorted.filtered_peak_1379	39	.	156195276	156195526	0	2	1,1	0,249	3.20873	6.66145	3.94919
chr1	156252281	156252986	C7Y9LACXX_5_7968.sorted.filtered_peak_1380	89	.	156252281	156252986	0	3	1,692,1	0,9,704	3.30302	11.99769	8.94644
chr1	156265330	156265602	C7Y9LACXX_5_7968.sorted.filtered_peak_1381	23	.	156265330	156265602	0	2	1,1	0,271	2.88319	4.90406	2.34331
chr1	156307846	156308745	C7Y9LACXX_5_7968.sorted.filtered_peak_1382	186	.	156307846	156308745	0	3	1,874,1	0,16,898	4.11771	22.24123	18.62104
chr1	156426279	156427396	C7Y9LACXX_5_7968.sorted.filtered_peak_1383	84	.	156426279	156427396	0	2	1,1058	0,59	3.20252	11.45426	8.41088
chr1	156450665	156450918	C7Y9LACXX_5_7968.sorted.filtered_peak_1384	17	.	156450665	156450918	0	2	1,1	0,252	2.49829	4.26679	1.78901
chr1	156470629	156471339	C7Y9LACXX_5_7968.sorted.filtered_peak_1385	51	.	156470629	156471339	0	3	1,684,1	0,23,709	2.38267	7.95410	5.12453
chr1	156474294	156475346	C7Y9LACXX_5_7968.sorted.filtered_peak_1386	50	.	156474294	156475346	0	4	1,494,496,1	0,4,555,1051	2.32067	7.83064	5.05687
chr1	156494655	156494905	C7Y9LACXX_5_7968.sorted.filtered_peak_1387	18	.	156494655	156494905	0	1	250	0	2.64756	4.32765	1.84353
chr1	156561383	156561955	C7Y9LACXX_5_7968.sorted.filtered_peak_1388	17	.	156561383	156561955	0	2	1,1	0,571	2.49095	4.17907	1.73420
chr1	156571122	156571499	C7Y9LACXX_5_7968.sorted.filtered_peak_1389	51	.	156571122	156571499	0	3	1,353,1	0,23,376	3.32914	7.92605	5.10585
chr1	156577861	156578249	C7Y9LACXX_5_7968.sorted.filtered_peak_1390	28	.	156577861	156578249	0	2	1,318	0,70	3.14804	5.51298	2.88617
chr1	156629839	156630422	C7Y9LACXX_5_7968.sorted.filtered_peak_1391	26	.	156629839	156630422	0	2	1,576	0,7	2.41575	5.22003	2.63911
chr1	156631061	156631415	C7Y9LACXX_5_7968.sorted.filtered_peak_1392	13	.	156631061	156631415	0	2	1,1	0,353	2.11687	3.75178	1.37920
chr1	156698096	156698931	C7Y9LACXX_5_7968.sorted.filtered_peak_1393	91	.	156698096	156698931	0	3	1,795,1	0,20,834	2.89949	12.20794	9.14325
chr1	156710550	156711528	C7Y9LACXX_5_7968.sorted.filtered_peak_1394	128	.	156710550	156711528	0	3	1,902,1	0,6,977	3.08691	16.11330	12.85137
chr1	156721377	156722087	C7Y9LACXX_5_7968.sorted.filtered_peak_1395	30	.	156721377	156722087	0	3	1,584,1	0,20,709	2.27616	5.72428	3.08860
chr1	156736493	156737670	C7Y9LACXX_5_7968.sorted.filtered_peak_1396	130	.	156736493	156737670	0	3	1,1009,1	0,142,1176	3.44774	16.36889	13.09079
chr1	156786307	156787108	C7Y9LACXX_5_7968.sorted.filtered_peak_1397	107	.	156786307	156787108	0	3	1,773,1	0,27,800	3.56705	13.98152	10.79558
chr1	156862043	156862311	C7Y9LACXX_5_7968.sorted.filtered_peak_1398	28	.	156862043	156862311	0	2	1,250	0,18	2.95342	5.41107	2.80368
chr1	157059683	157060204	C7Y9LACXX_5_7968.sorted.filtered_peak_1399	19	.	157059683	157060204	0	2	1,1	0,520	2.76099	4.41948	1.93816
chr1	157103316	157103664	C7Y9LACXX_5_7968.sorted.filtered_peak_1400	20	.	157103316	157103664	0	3	1,261,1	0,51,347	2.35865	4.61764	2.09740
chr1	157108074	157108367	C7Y9LACXX_5_7968.sorted.filtered_peak_1401	28	.	157108074	157108367	0	2	1,260	0,33	2.35957	5.48968	2.88418
chr1	157126014	157126332	C7Y9LACXX_5_7968.sorted.filtered_peak_1402	24	.	157126014	157126332	0	3	1,308,1	0,1,317	2.85434	5.01846	2.45495
chr1	157550004	157550549	C7Y9LACXX_5_7968.sorted.filtered_peak_1403	14	.	157550004	157550549	0	2	1,1	0,544	2.65428	3.82653	1.43848
chr1	158173572	158173934	C7Y9LACXX_5_7968.sorted.filtered_peak_1404	32	.	158173572	158173934	0	3	1,320,1	0,21,361	3.29088	5.85542	3.21798
chr1	158789384	158789691	C7Y9LACXX_5_7968.sorted.filtered_peak_1405	31	.	158789384	158789691	0	2	1,301	0,6	3.05154	5.83883	3.18879
chr1	158894523	158894773	C7Y9LACXX_5_7968.sorted.filtered_peak_1406	23	.	158894523	158894773	0	2	1,1	0,249	2.84410	4.92520	2.37051
chr1	158900289	158901452	C7Y9LACXX_5_7968.sorted.filtered_peak_1407	25	.	158900289	158901452	0	4	1,293,340,1	0,91,805,1162	2.59827	5.15356	2.58062
chr1	158978584	158979265	C7Y9LACXX_5_7968.sorted.filtered_peak_1408	33	.	158978584	158979265	0	3	1,308,1	0,34,680	2.49559	5.98480	3.34806
chr1	158985346	158985673	C7Y9LACXX_5_7968.sorted.filtered_peak_1409	26	.	158985346	158985673	0	3	1,316,1	0,3,326	2.55561	5.22118	2.64084
chr1	159046246	159047511	C7Y9LACXX_5_7968.sorted.filtered_peak_1410	80	.	159046246	159047511	0	3	1,1074,1	0,182,1264	3.04399	11.00974	8.02240
chr1	159275788	159276045	C7Y9LACXX_5_7968.sorted.filtered_peak_1411	25	.	159275788	159276045	0	1	257	0	3.06415	5.13342	2.54765
chr1	159750278	159750907	C7Y9LACXX_5_7968.sorted.filtered_peak_1412	96	.	159750278	159750907	0	3	1,614,1	0,10,628	3.80013	12.78805	9.67567
chr1	159769719	159770425	C7Y9LACXX_5_7968.sorted.filtered_peak_1413	26	.	159769719	159770425	0	3	1,563,1	0,139,705	2.70571	5.18674	2.60565
chr1	159796169	159796587	C7Y9LACXX_5_7968.sorted.filtered_peak_1414	39	.	159796169	159796587	0	3	1,378,1	0,35,417	2.85486	6.70532	3.97656
chr1	159880218	159880581	C7Y9LACXX_5_7968.sorted.filtered_peak_1415	34	.	159880218	159880581	0	2	1,361	0,2	2.73974	6.11107	3.43167
chr1	159893179	159893726	C7Y9LACXX_5_7968.sorted.filtered_peak_1416	29	.	159893179	159893726	0	3	1,350,1	0,181,546	2.29829	5.57586	2.96851
chr1	159895255	159895550	C7Y9LACXX_5_7968.sorted.filtered_peak_1417	29	.	159895255	159895550	0	3	1,269,1	0,12,294	2.29993	5.54744	2.91756
chr1	160001126	160002182	C7Y9LACXX_5_7968.sorted.filtered_peak_1418	23	.	160001126	160002182	0	3	1,611,1	0,378,1055	2.52892	4.86775	2.31838
chr1	160068314	160069008	C7Y9LACXX_5_7968.sorted.filtered_peak_1419	36	.	160068314	160069008	0	3	1,350,1	0,339,693	2.42817	6.33599	3.65538
chr1	160162951	160163245	C7Y9LACXX_5_7968.sorted.filtered_peak_1420	34	.	160162951	160163245	0	3	1,250,1	0,3,293	3.19633	6.16020	3.48804
chr1	160231431	160233083	C7Y9LACXX_5_7968.sorted.filtered_peak_1421	73	.	160231431	160233083	0	3	1,1613,1	0,16,1651	2.87565	10.26032	7.31572
chr1	160254595	160255129	C7Y9LACXX_5_7968.sorted.filtered_peak_1422	42	.	160254595	160255129	0	3	1,523,1	0,9,533	3.01867	6.98412	4.23622
chr1	160312610	160313358	C7Y9LACXX_5_7968.sorted.filtered_peak_1423	80	.	160312610	160313358	0	3	1,710,1	0,35,747	3.46060	11.05424	8.09361
chr1	160346171	160346524	C7Y9LACXX_5_7968.sorted.filtered_peak_1424	23	.	160346171	160346524	0	2	1,1	0,352	2.77789	4.85536	2.30750
chr1	160399492	160399742	C7Y9LACXX_5_7968.sorted.filtered_peak_1425	22	.	160399492	160399742	0	2	1,1	0,249	2.51039	4.81830	2.26543
chr1	160407381	160407758	C7Y9LACXX_5_7968.sorted.filtered_peak_1426	13	.	160407381	160407758	0	2	1,1	0,376	2.35327	3.69488	1.33487
chr1	160423329	160423629	C7Y9LACXX_5_7968.sorted.filtered_peak_1427	16	.	160423329	160423629	0	2	1,1	0,299	2.43704	4.12502	1.67371
chr1	160490824	160491328	C7Y9LACXX_5_7968.sorted.filtered_peak_1428	21	.	160490824	160491328	0	3	1,287,1	0,53,503	2.69214	4.69281	2.17811
chr1	160492627	160493117	C7Y9LACXX_5_7968.sorted.filtered_peak_1429	32	.	160492627	160493117	0	3	1,480,1	0,2,489	3.04723	5.91993	3.25543
chr1	160509892	160510462	C7Y9LACXX_5_7968.sorted.filtered_peak_1430	71	.	160509892	160510462	0	3	1,560,1	0,1,569	3.51377	10.14052	7.18007
chr1	160528293	160528742	C7Y9LACXX_5_7968.sorted.filtered_peak_1431	16	.	160528293	160528742	0	2	1,1	0,448	2.47835	4.13274	1.69536
chr1	160537598	160538397	C7Y9LACXX_5_7968.sorted.filtered_peak_1432	37	.	160537598	160538397	0	3	1,651,1	0,137,798	2.79342	6.39971	3.70948
chr1	160576745	160577203	C7Y9LACXX_5_7968.sorted.filtered_peak_1433	39	.	160576745	160577203	0	2	425,1	0,457	2.97801	6.68529	3.97045
chr1	160592999	160593819	C7Y9LACXX_5_7968.sorted.filtered_peak_1434	30	.	160592999	160593819	0	4	1,348,289,1	0,5,523,819	2.40633	5.67837	3.04481
chr1	160607757	160608531	C7Y9LACXX_5_7968.sorted.filtered_peak_1435	33	.	160607757	160608531	0	3	1,572,1	0,16,773	2.38081	5.99301	3.33076
chr1	160634612	160635527	C7Y9LACXX_5_7968.sorted.filtered_peak_1436	23	.	160634612	160635527	0	4	1,357,380,1	0,48,513,914	2.50768	4.86860	2.32832
chr1	160643318	160643604	C7Y9LACXX_5_7968.sorted.filtered_peak_1437	19	.	160643318	160643604	0	3	1,250,1	0,2,285	2.39374	4.42709	1.94470
chr1	160645285	160645572	C7Y9LACXX_5_7968.sorted.filtered_peak_1438	15	.	160645285	160645572	0	2	1,1	0,286	2.22914	3.91789	1.50624
chr1	160652664	160653589	C7Y9LACXX_5_7968.sorted.filtered_peak_1439	54	.	160652664	160653589	0	3	1,787,1	0,7,924	2.83269	8.26445	5.43234
chr1	160677262	160677543	C7Y9LACXX_5_7968.sorted.filtered_peak_1440	15	.	160677262	160677543	0	3	1,266,1	0,6,280	2.07013	4.02409	1.59226
chr1	160681275	160681829	C7Y9LACXX_5_7968.sorted.filtered_peak_1441	41	.	160681275	160681829	0	3	1,368,1	0,184,553	2.53736	6.91114	4.17961
chr1	160696622	160696872	C7Y9LACXX_5_7968.sorted.filtered_peak_1442	26	.	160696622	160696872	0	2	1,1	0,249	2.91589	5.27061	2.66433
chr1	160725946	160726415	C7Y9LACXX_5_7968.sorted.filtered_peak_1443	33	.	160725946	160726415	0	3	1,452,1	0,15,468	2.92204	6.02178	3.35855
chr1	160737784	160738343	C7Y9LACXX_5_7968.sorted.filtered_peak_1444	26	.	160737784	160738343	0	3	1,486,1	0,68,558	2.56837	5.22624	2.63072
chr1	160751458	160751708	C7Y9LACXX_5_7968.sorted.filtered_peak_1445	21	.	160751458	160751708	0	2	1,1	0,249	2.80808	4.63209	2.10959
chr1	160752074	160752331	C7Y9LACXX_5_7968.sorted.filtered_peak_1446	18	.	160752074	160752331	0	2	1,1	0,256	2.75655	4.31470	1.83454
chr1	160765685	160766118	C7Y9LACXX_5_7968.sorted.filtered_peak_1447	43	.	160765685	160766118	0	3	1,403,1	0,12,432	2.87344	7.10057	4.36528
chr1	160807141	160808016	C7Y9LACXX_5_7968.sorted.filtered_peak_1448	54	.	160807141	160808016	0	3	1,801,1	0,73,874	3.00655	8.33545	5.47503
chr1	160825386	160825657	C7Y9LACXX_5_7968.sorted.filtered_peak_1449	25	.	160825386	160825657	0	2	1,1	0,270	2.87016	5.11065	2.53654
chr1	160832345	160832927	C7Y9LACXX_5_7968.sorted.filtered_peak_1450	43	.	160832345	160832927	0	3	1,573,1	0,4,581	3.31307	7.11552	4.35540
chr1	160921236	160921649	C7Y9LACXX_5_7968.sorted.filtered_peak_1451	17	.	160921236	160921649	0	2	250,1	0,412	2.76791	4.21997	1.75312
chr1	160967294	160967625	C7Y9LACXX_5_7968.sorted.filtered_peak_1452	23	.	160967294	160967625	0	3	1,250,1	0,6,330	2.87148	4.94917	2.38181
chr1	160983370	160984024	C7Y9LACXX_5_7968.sorted.filtered_peak_1453	31	.	160983370	160984024	0	3	1,489,1	0,142,653	3.03214	5.71482	3.11408
chr1	160990467	160991340	C7Y9LACXX_5_7968.sorted.filtered_peak_1454	35	.	160990467	160991340	0	3	1,633,1	0,135,872	3.03548	6.22135	3.55447
chr1	161015419	161016226	C7Y9LACXX_5_7968.sorted.filtered_peak_1455	63	.	161015419	161016226	0	3	1,784,1	0,22,806	2.79744	9.20002	6.30122
chr1	161029576	161029870	C7Y9LACXX_5_7968.sorted.filtered_peak_1456	16	.	161029576	161029870	0	2	1,250	0,44	2.75133	4.12513	1.68787
chr1	161038120	161038447	C7Y9LACXX_5_7968.sorted.filtered_peak_1457	47	.	161038120	161038447	0	3	1,299,1	0,17,326	2.67288	7.57581	4.78568
chr1	161039290	161040009	C7Y9LACXX_5_7968.sorted.filtered_peak_1458	47	.	161039290	161040009	0	3	1,536,1	0,181,718	2.60688	7.47153	4.70011
chr1	161067065	161068161	C7Y9LACXX_5_7968.sorted.filtered_peak_1459	40	.	161067065	161068161	0	3	1,631,1	0,460,1095	2.50074	6.70025	4.00596
chr1	161087658	161088339	C7Y9LACXX_5_7968.sorted.filtered_peak_1460	34	.	161087658	161088339	0	3	1,474,1	0,19,680	2.55016	6.13860	3.48555
chr1	161102240	161103122	C7Y9LACXX_5_7968.sorted.filtered_peak_1461	91	.	161102240	161103122	0	3	1,855,1	0,4,881	3.41158	12.16908	9.12838
chr1	161123515	161124007	C7Y9LACXX_5_7968.sorted.filtered_peak_1462	73	.	161123515	161124007	0	3	1,479,1	0,1,491	3.48068	10.33438	7.36006
chr1	161128738	161129667	C7Y9LACXX_5_7968.sorted.filtered_peak_1463	38	.	161128738	161129667	0	3	1,706,1	0,25,928	2.50346	6.58814	3.89043
chr1	161135672	161136367	C7Y9LACXX_5_7968.sorted.filtered_peak_1464	115	.	161135672	161136367	0	3	1,683,1	0,5,694	3.44699	14.72798	11.53812
chr1	161146901	161147602	C7Y9LACXX_5_7968.sorted.filtered_peak_1465	31	.	161146901	161147602	0	3	1,461,1	0,154,700	2.57347	5.75843	3.12856
chr1	161155056	161155852	C7Y9LACXX_5_7968.sorted.filtered_peak_1466	55	.	161155056	161155852	0	3	1,750,1	0,2,795	2.91188	8.34115	5.50279
chr1	161171672	161172285	C7Y9LACXX_5_7968.sorted.filtered_peak_1467	73	.	161171672	161172285	0	3	1,603,1	0,2,612	3.03591	10.25741	7.32862
chr1	161176956	161177206	C7Y9LACXX_5_7968.sorted.filtered_peak_1468	17	.	161176956	161177206	0	2	1,1	0,249	2.33291	4.25809	1.79264
chr1	161195157	161196125	C7Y9LACXX_5_7968.sorted.filtered_peak_1469	96	.	161195157	161196125	0	3	1,914,1	0,4,967	3.18222	12.73609	9.68441
chr1	161283807	161284360	C7Y9LACXX_5_7968.sorted.filtered_peak_1470	61	.	161283807	161284360	0	3	1,446,1	0,43,552	3.78994	9.01425	6.14197
chr1	161321346	161321629	C7Y9LACXX_5_7968.sorted.filtered_peak_1471	27	.	161321346	161321629	0	3	1,265,1	0,8,282	3.14485	5.38875	2.78995
chr1	161359513	161360222	C7Y9LACXX_5_7968.sorted.filtered_peak_1472	105	.	161359513	161360222	0	3	1,683,1	0,9,708	3.63870	13.70385	10.53658
chr1	161369000	161370307	C7Y9LACXX_5_7968.sorted.filtered_peak_1473	61	.	161369000	161370307	0	3	1,1270,1	0,32,1306	2.99845	8.99135	6.11946
chr1	161410235	161410514	C7Y9LACXX_5_7968.sorted.filtered_peak_1474	28	.	161410235	161410514	0	3	1,255,1	0,15,278	3.17934	5.42317	2.80676
chr1	161493568	161494354	C7Y9LACXX_5_7968.sorted.filtered_peak_1475	76	.	161493568	161494354	0	4	1,323,335,1	0,36,443,785	4.53912	10.64794	7.67196
chr1	161500593	161501134	C7Y9LACXX_5_7968.sorted.filtered_peak_1476	137	.	161500593	161501134	0	2	536,1	0,540	5.10255	17.07785	13.71474
chr1	161501880	161502506	C7Y9LACXX_5_7968.sorted.filtered_peak_1477	17	.	161501880	161502506	0	3	1,337,1	0,270,625	2.53966	4.26891	1.79655
chr1	161509683	161510307	C7Y9LACXX_5_7968.sorted.filtered_peak_1478	180	.	161509683	161510307	0	3	1,617,1	0,6,623	5.98397	21.66454	18.07756
chr1	161511748	161512139	C7Y9LACXX_5_7968.sorted.filtered_peak_1479	16	.	161511748	161512139	0	2	1,1	0,390	2.51067	4.03983	1.60469
chr1	161582175	161582660	C7Y9LACXX_5_7968.sorted.filtered_peak_1480	55	.	161582175	161582660	0	3	1,462,1	0,20,484	4.02208	8.43285	5.57363
chr1	161591304	161591685	C7Y9LACXX_5_7968.sorted.filtered_peak_1481	64	.	161591304	161591685	0	3	1,370,1	0,4,380	4.22300	9.32224	6.41778
chr1	161696863	161697171	C7Y9LACXX_5_7968.sorted.filtered_peak_1482	49	.	161696863	161697171	0	3	1,300,1	0,2,307	2.84227	7.76358	4.95487
chr1	161708768	161709104	C7Y9LACXX_5_7968.sorted.filtered_peak_1483	50	.	161708768	161709104	0	3	1,286,1	0,18,335	3.13987	7.88261	5.07319
chr1	161719266	161720240	C7Y9LACXX_5_7968.sorted.filtered_peak_1484	70	.	161719266	161720240	0	3	1,584,1	0,5,973	3.48547	9.92542	7.02552
chr1	161735885	161736473	C7Y9LACXX_5_7968.sorted.filtered_peak_1485	34	.	161735885	161736473	0	3	1,576,1	0,6,587	2.99276	6.09624	3.42522
chr1	161903980	161904292	C7Y9LACXX_5_7968.sorted.filtered_peak_1486	27	.	161903980	161904292	0	3	1,261,1	0,49,311	2.94076	5.33790	2.75274
chr1	162121941	162122707	C7Y9LACXX_5_7968.sorted.filtered_peak_1487	61	.	162121941	162122707	0	3	1,605,1	0,146,765	3.32447	9.04016	6.16623
chr1	162467200	162467830	C7Y9LACXX_5_7968.sorted.filtered_peak_1488	45	.	162467200	162467830	0	3	1,587,1	0,9,629	3.27776	7.36580	4.58653
chr1	162530890	162531642	C7Y9LACXX_5_7968.sorted.filtered_peak_1489	112	.	162530890	162531642	0	3	1,702,1	0,4,751	3.67458	14.38359	11.22239
chr1	162804914	162805449	C7Y9LACXX_5_7968.sorted.filtered_peak_1490	57	.	162804914	162805449	0	3	1,506,1	0,3,534	3.61948	8.55787	5.70031
chr1	163291091	163292340	C7Y9LACXX_5_7968.sorted.filtered_peak_1491	95	.	163291091	163292340	0	3	1,815,1	0,303,1248	3.06543	12.54737	9.50906
chr1	164527833	164528267	C7Y9LACXX_5_7968.sorted.filtered_peak_1492	17	.	164527833	164528267	0	2	1,1	0,433	2.74933	4.21175	1.74737
chr1	164629603	164629978	C7Y9LACXX_5_7968.sorted.filtered_peak_1493	37	.	164629603	164629978	0	1	375	0	3.33275	6.49216	3.78686
chr1	165362173	165362616	C7Y9LACXX_5_7968.sorted.filtered_peak_1494	46	.	165362173	165362616	0	3	1,419,1	0,19,442	3.06385	7.46320	4.69585
chr1	165567293	165567714	C7Y9LACXX_5_7968.sorted.filtered_peak_1495	72	.	165567293	165567714	0	3	1,417,1	0,2,420	3.63397	10.17637	7.20886
chr1	165599764	165600569	C7Y9LACXX_5_7968.sorted.filtered_peak_1496	120	.	165599764	165600569	0	3	1,784,1	0,20,804	3.86994	15.31087	12.07386
chr1	165667357	165668110	C7Y9LACXX_5_7968.sorted.filtered_peak_1497	102	.	165667357	165668110	0	3	1,709,1	0,5,752	3.96801	13.39798	10.24222
chr1	165737811	165738691	C7Y9LACXX_5_7968.sorted.filtered_peak_1498	93	.	165737811	165738691	0	3	1,816,1	0,16,879	3.62917	12.38039	9.30516
chr1	165844387	165844687	C7Y9LACXX_5_7968.sorted.filtered_peak_1499	26	.	165844387	165844687	0	3	1,287,1	0,10,299	2.83709	5.18830	2.60529
chr1	165897376	165897626	C7Y9LACXX_5_7968.sorted.filtered_peak_1500	15	.	165897376	165897626	0	2	1,1	0,249	2.70862	4.02781	1.59424
chr1	166136242	166136505	C7Y9LACXX_5_7968.sorted.filtered_peak_1501	15	.	166136242	166136505	0	2	1,1	0,262	2.32080	4.01225	1.57520
chr1	166459012	166459460	C7Y9LACXX_5_7968.sorted.filtered_peak_1502	23	.	166459012	166459460	0	3	1,419,1	0,27,447	2.85515	4.93948	2.37650
chr1	166668433	166668940	C7Y9LACXX_5_7968.sorted.filtered_peak_1503	15	.	166668433	166668940	0	2	1,1	0,506	2.71448	3.98738	1.56292
chr1	166808409	166808808	C7Y9LACXX_5_7968.sorted.filtered_peak_1504	40	.	166808409	166808808	0	3	1,392,1	0,1,398	2.84061	6.75382	4.02567
chr1	166844915	166846023	C7Y9LACXX_5_7968.sorted.filtered_peak_1505	119	.	166844915	166846023	0	3	1,1105,1	0,1,1107	3.64866	15.19294	11.97046
chr1	167013139	167013611	C7Y9LACXX_5_7968.sorted.filtered_peak_1506	31	.	167013139	167013611	0	2	464,1	0,471	3.16064	5.84267	3.17298
chr1	167059816	167060191	C7Y9LACXX_5_7968.sorted.filtered_peak_1507	13	.	167059816	167060191	0	2	1,1	0,374	2.52087	3.76869	1.37568
chr1	167189238	167190350	C7Y9LACXX_5_7968.sorted.filtered_peak_1508	112	.	167189238	167190350	0	3	1,1095,1	0,11,1111	3.13631	14.41203	11.22142
chr1	167191045	167191710	C7Y9LACXX_5_7968.sorted.filtered_peak_1509	16	.	167191045	167191710	0	2	1,1	0,664	1.96425	4.13701	1.69206
chr1	167416893	167417439	C7Y9LACXX_5_7968.sorted.filtered_peak_1510	29	.	167416893	167417439	0	3	1,471,1	0,8,545	2.60981	5.51877	2.93215
chr1	167458744	167458994	C7Y9LACXX_5_7968.sorted.filtered_peak_1511	18	.	167458744	167458994	0	2	1,1	0,249	2.37128	4.27990	1.80359
chr1	167461311	167461991	C7Y9LACXX_5_7968.sorted.filtered_peak_1512	27	.	167461311	167461991	0	3	1,619,1	0,16,679	2.58453	5.31477	2.73200
chr1	167486440	167487070	C7Y9LACXX_5_7968.sorted.filtered_peak_1513	15	.	167486440	167487070	0	3	1,284,1	0,330,629	2.19164	4.02273	1.58774
chr1	167487241	167487495	C7Y9LACXX_5_7968.sorted.filtered_peak_1514	18	.	167487241	167487495	0	2	1,1	0,253	2.28796	4.33981	1.85384
chr1	167487673	167487926	C7Y9LACXX_5_7968.sorted.filtered_peak_1515	21	.	167487673	167487926	0	2	1,1	0,252	2.35732	4.64400	2.11666
chr1	167502914	167503294	C7Y9LACXX_5_7968.sorted.filtered_peak_1516	13	.	167502914	167503294	0	2	1,1	0,379	2.43854	3.72075	1.33028
chr1	167522446	167523429	C7Y9LACXX_5_7968.sorted.filtered_peak_1517	38	.	167522446	167523429	0	3	1,708,1	0,274,982	2.86436	6.54094	3.82781
chr1	167569345	167569747	C7Y9LACXX_5_7968.sorted.filtered_peak_1518	37	.	167569345	167569747	0	2	1,401	0,1	3.11235	6.43012	3.72829
chr1	167586617	167587065	C7Y9LACXX_5_7968.sorted.filtered_peak_1519	21	.	167586617	167587065	0	2	1,440	0,8	2.75032	4.68056	2.14599
chr1	167597115	167597936	C7Y9LACXX_5_7968.sorted.filtered_peak_1520	51	.	167597115	167597936	0	3	1,627,1	0,193,820	2.67922	7.92402	5.12419
chr1	167611376	167611695	C7Y9LACXX_5_7968.sorted.filtered_peak_1521	36	.	167611376	167611695	0	3	1,271,1	0,43,318	2.86829	6.31935	3.62444
chr1	167683745	167685073	C7Y9LACXX_5_7968.sorted.filtered_peak_1522	23	.	167683745	167685073	0	3	1,769,1	0,4,1327	2.22669	4.93401	2.38497
chr1	167690998	167691373	C7Y9LACXX_5_7968.sorted.filtered_peak_1523	50	.	167690998	167691373	0	3	1,285,1	0,72,374	3.01765	7.83770	5.02993
chr1	167772570	167772990	C7Y9LACXX_5_7968.sorted.filtered_peak_1524	32	.	167772570	167772990	0	3	1,374,1	0,44,419	2.83754	5.89407	3.25467
chr1	167774247	167774819	C7Y9LACXX_5_7968.sorted.filtered_peak_1525	24	.	167774247	167774819	0	3	1,531,1	0,37,571	2.65641	5.00713	2.44082
chr1	167904807	167906140	C7Y9LACXX_5_7968.sorted.filtered_peak_1526	131	.	167904807	167906140	0	3	1,1291,1	0,27,1332	3.42912	16.39084	13.12161
chr1	168114875	168115255	C7Y9LACXX_5_7968.sorted.filtered_peak_1527	26	.	168114875	168115255	0	3	1,289,1	0,5,379	3.06775	5.23374	2.64723
chr1	168147567	168149327	C7Y9LACXX_5_7968.sorted.filtered_peak_1528	56	.	168147567	168149327	0	3	1,1518,1	0,241,1759	3.04748	8.45498	5.64231
chr1	168194849	168195515	C7Y9LACXX_5_7968.sorted.filtered_peak_1529	37	.	168194849	168195515	0	3	1,564,1	0,7,665	2.90438	6.41306	3.70823
chr1	168311864	168312187	C7Y9LACXX_5_7968.sorted.filtered_peak_1530	15	.	168311864	168312187	0	3	1,289,1	0,23,322	2.31624	4.02416	1.58782
chr1	168331196	168331578	C7Y9LACXX_5_7968.sorted.filtered_peak_1531	12	.	168331196	168331578	0	2	1,1	0,381	2.16959	3.61801	1.25543
chr1	168332172	168332880	C7Y9LACXX_5_7968.sorted.filtered_peak_1532	47	.	168332172	168332880	0	2	1,705	0,3	2.92461	7.50213	4.72508
chr1	168368336	168368758	C7Y9LACXX_5_7968.sorted.filtered_peak_1533	27	.	168368336	168368758	0	3	1,379,1	0,33,421	2.82330	5.40082	2.78807
chr1	168378124	168378468	C7Y9LACXX_5_7968.sorted.filtered_peak_1534	34	.	168378124	168378468	0	3	1,314,1	0,25,343	2.83773	6.10102	3.43012
chr1	168390667	168390959	C7Y9LACXX_5_7968.sorted.filtered_peak_1535	41	.	168390667	168390959	0	3	1,288,1	0,1,291	3.03991	6.92600	4.17197
chr1	168408848	168409430	C7Y9LACXX_5_7968.sorted.filtered_peak_1536	33	.	168408848	168409430	0	3	1,403,1	0,142,581	2.73818	6.02027	3.37193
chr1	168435285	168435584	C7Y9LACXX_5_7968.sorted.filtered_peak_1537	19	.	168435285	168435584	0	3	1,296,1	0,2,298	2.46496	4.47703	1.98385
chr1	168489458	168489935	C7Y9LACXX_5_7968.sorted.filtered_peak_1538	29	.	168489458	168489935	0	3	1,459,1	0,12,476	2.69661	5.58021	2.94188
chr1	168490679	168491016	C7Y9LACXX_5_7968.sorted.filtered_peak_1539	36	.	168490679	168491016	0	3	1,289,1	0,37,336	2.85361	6.39499	3.69980
chr1	168504486	168505228	C7Y9LACXX_5_7968.sorted.filtered_peak_1540	45	.	168504486	168505228	0	3	1,436,1	0,282,741	3.51038	7.32635	4.58632
chr1	169013475	169013978	C7Y9LACXX_5_7968.sorted.filtered_peak_1541	40	.	169013475	169013978	0	3	1,396,1	0,68,502	3.11950	6.73304	4.03333
chr1	169281348	169281918	C7Y9LACXX_5_7968.sorted.filtered_peak_1542	31	.	169281348	169281918	0	3	1,309,1	0,83,569	3.12804	5.81937	3.17686
chr1	169336695	169337609	C7Y9LACXX_5_7968.sorted.filtered_peak_1543	123	.	169336695	169337609	0	3	1,887,1	0,1,913	3.54915	15.58153	12.31638
chr1	169455060	169455509	C7Y9LACXX_5_7968.sorted.filtered_peak_1544	85	.	169455060	169455509	0	3	1,431,1	0,9,448	3.76359	11.56052	8.53126
chr1	169662051	169662422	C7Y9LACXX_5_7968.sorted.filtered_peak_1545	28	.	169662051	169662422	0	3	1,296,1	0,74,370	2.69897	5.45030	2.82619
chr1	169763692	169764548	C7Y9LACXX_5_7968.sorted.filtered_peak_1546	73	.	169763692	169764548	0	3	1,842,1	0,12,855	3.25844	10.28010	7.34662
chr1	169861964	169862272	C7Y9LACXX_5_7968.sorted.filtered_peak_1547	11	.	169861964	169862272	0	2	1,1	0,307	1.87612	3.49063	1.15291
chr1	169862673	169863620	C7Y9LACXX_5_7968.sorted.filtered_peak_1548	70	.	169862673	169863620	0	3	1,923,1	0,18,946	2.77321	10.00283	7.06256
chr1	170043420	170044224	C7Y9LACXX_5_7968.sorted.filtered_peak_1549	140	.	170043420	170044224	0	3	1,796,1	0,2,803	3.93364	17.35972	14.01646
chr1	170500997	170501634	C7Y9LACXX_5_7968.sorted.filtered_peak_1550	67	.	170500997	170501634	0	3	1,618,1	0,16,636	3.57415	9.73490	6.79614
chr1	171282895	171283593	C7Y9LACXX_5_7968.sorted.filtered_peak_1551	68	.	171282895	171283593	0	3	1,647,1	0,13,697	3.75690	9.75429	6.83450
chr1	171454108	171455646	C7Y9LACXX_5_7968.sorted.filtered_peak_1552	67	.	171454108	171455646	0	3	1,1465,1	0,4,1537	3.05287	9.68569	6.77826
chr1	171710405	171710697	C7Y9LACXX_5_7968.sorted.filtered_peak_1553	35	.	171710405	171710697	0	3	1,264,1	0,10,291	2.56313	6.27694	3.58185
chr1	171711084	171711844	C7Y9LACXX_5_7968.sorted.filtered_peak_1554	40	.	171711084	171711844	0	3	1,697,1	0,5,759	2.62485	6.71413	4.00660
chr1	171750220	171750941	C7Y9LACXX_5_7968.sorted.filtered_peak_1555	202	.	171750220	171750941	0	3	1,704,1	0,15,720	4.23853	23.95106	20.23387
chr1	171810278	171810897	C7Y9LACXX_5_7968.sorted.filtered_peak_1556	29	.	171810278	171810897	0	3	1,497,1	0,114,618	2.86740	5.56310	2.93602
chr1	172149904	172151098	C7Y9LACXX_5_7968.sorted.filtered_peak_1557	23	.	172149904	172151098	0	4	1,272,536,1	0,77,657,1193	2.43427	4.87645	2.34207
chr1	172327468	172328286	C7Y9LACXX_5_7968.sorted.filtered_peak_1558	19	.	172327468	172328286	0	3	1,276,1	0,126,817	2.46452	4.40220	1.91022
chr1	172349919	172350276	C7Y9LACXX_5_7968.sorted.filtered_peak_1559	17	.	172349919	172350276	0	3	1,285,1	0,67,356	2.54440	4.17998	1.73482
chr1	172501373	172502390	C7Y9LACXX_5_7968.sorted.filtered_peak_1560	198	.	172501373	172502390	0	3	1,993,1	0,6,1016	4.02598	23.55290	19.86963
chr1	172557922	172558256	C7Y9LACXX_5_7968.sorted.filtered_peak_1561	31	.	172557922	172558256	0	3	1,287,1	0,4,333	3.30089	5.84386	3.19442
chr1	172608240	172609156	C7Y9LACXX_5_7968.sorted.filtered_peak_1562	53	.	172608240	172609156	0	3	1,426,1	0,26,915	2.91228	8.06546	5.30562
chr1	172631818	172632297	C7Y9LACXX_5_7968.sorted.filtered_peak_1563	92	.	172631818	172632297	0	2	471,1	0,478	3.62655	12.35393	9.25355
chr1	172666670	172666995	C7Y9LACXX_5_7968.sorted.filtered_peak_1564	33	.	172666670	172666995	0	3	1,301,1	0,22,324	2.67941	6.06514	3.39835
chr1	172668327	172668797	C7Y9LACXX_5_7968.sorted.filtered_peak_1565	42	.	172668327	172668797	0	3	1,463,1	0,2,469	2.76455	6.94881	4.21835
chr1	172677504	172677974	C7Y9LACXX_5_7968.sorted.filtered_peak_1566	46	.	172677504	172677974	0	3	1,457,1	0,2,469	3.33469	7.46435	4.68013
chr1	172714180	172714461	C7Y9LACXX_5_7968.sorted.filtered_peak_1567	25	.	172714180	172714461	0	2	1,1	0,280	2.54230	5.12444	2.55228
chr1	172715028	172715818	C7Y9LACXX_5_7968.sorted.filtered_peak_1568	44	.	172715028	172715818	0	3	1,374,1	0,398,789	2.90382	7.15331	4.43258
chr1	172840188	172840615	C7Y9LACXX_5_7968.sorted.filtered_peak_1569	15	.	172840188	172840615	0	2	1,1	0,426	2.58081	3.94210	1.51904
chr1	172864305	172864602	C7Y9LACXX_5_7968.sorted.filtered_peak_1570	16	.	172864305	172864602	0	3	1,269,1	0,21,296	2.46093	4.05510	1.62138
chr1	173300397	173300844	C7Y9LACXX_5_7968.sorted.filtered_peak_1571	22	.	173300397	173300844	0	2	434,1	0,446	2.92083	4.74370	2.20880
chr1	173379857	173380195	C7Y9LACXX_5_7968.sorted.filtered_peak_1572	17	.	173379857	173380195	0	2	1,1	0,337	2.57277	4.17721	1.72161
chr1	173445749	173446721	C7Y9LACXX_5_7968.sorted.filtered_peak_1573	52	.	173445749	173446721	0	3	1,959,1	0,7,971	2.88047	8.07908	5.25262
chr1	173683858	173684541	C7Y9LACXX_5_7968.sorted.filtered_peak_1574	66	.	173683858	173684541	0	3	1,611,1	0,3,682	3.48833	9.56873	6.66929
chr1	173792877	173794354	C7Y9LACXX_5_7968.sorted.filtered_peak_1575	100	.	173792877	173794354	0	3	1,1171,1	0,274,1476	3.24709	13.09155	10.02840
chr1	173836606	173838383	C7Y9LACXX_5_7968.sorted.filtered_peak_1576	69	.	173836606	173838383	0	3	1,1700,1	0,8,1776	2.53054	9.89924	6.95856
chr1	173990353	173992169	C7Y9LACXX_5_7968.sorted.filtered_peak_1577	35	.	173990353	173992169	0	4	1,337,595,1	0,23,860,1815	2.76473	6.14021	3.51439
chr1	174127990	174129019	C7Y9LACXX_5_7968.sorted.filtered_peak_1578	49	.	174127990	174129019	0	3	1,1023,1	0,4,1028	2.56171	7.75274	4.96719
chr1	174129474	174129937	C7Y9LACXX_5_7968.sorted.filtered_peak_1579	17	.	174129474	174129937	0	2	1,1	0,462	2.01919	4.15539	1.70024
chr1	174711986	174712236	C7Y9LACXX_5_7968.sorted.filtered_peak_1580	12	.	174711986	174712236	0	2	1,1	0,249	2.44647	3.55808	1.20249
chr1	174768451	174769050	C7Y9LACXX_5_7968.sorted.filtered_peak_1581	29	.	174768451	174769050	0	3	1,266,1	0,322,598	2.78986	5.53630	2.94055
chr1	174769678	174769935	C7Y9LACXX_5_7968.sorted.filtered_peak_1582	27	.	174769678	174769935	0	2	1,1	0,256	2.79143	5.35766	2.74248
chr1	174933586	174934107	C7Y9LACXX_5_7968.sorted.filtered_peak_1583	51	.	174933586	174934107	0	3	1,421,1	0,6,520	2.52233	7.95851	5.15044
chr1	174937891	174938356	C7Y9LACXX_5_7968.sorted.filtered_peak_1584	19	.	174937891	174938356	0	3	1,295,1	0,24,464	1.98864	4.40615	1.92077
chr1	174968215	174969644	C7Y9LACXX_5_7968.sorted.filtered_peak_1585	182	.	174968215	174969644	0	3	1,1051,1	0,13,1428	3.49795	21.88626	18.28885
chr1	174991992	174993201	C7Y9LACXX_5_7968.sorted.filtered_peak_1586	50	.	174991992	174993201	0	3	1,1109,1	0,97,1208	3.04741	7.83115	5.06339
chr1	174998921	174999199	C7Y9LACXX_5_7968.sorted.filtered_peak_1587	31	.	174998921	174999199	0	2	1,259	0,19	2.94620	5.77572	3.12714
chr1	175158149	175158412	C7Y9LACXX_5_7968.sorted.filtered_peak_1588	20	.	175158149	175158412	0	2	1,1	0,262	2.25070	4.56062	2.06413
chr1	175178094	175179065	C7Y9LACXX_5_7968.sorted.filtered_peak_1589	36	.	175178094	175179065	0	3	1,840,1	0,108,970	2.81724	6.37077	3.67905
chr1	175267906	175268242	C7Y9LACXX_5_7968.sorted.filtered_peak_1590	12	.	175267906	175268242	0	2	1,1	0,335	2.59155	3.63235	1.27116
chr1	175483733	175484243	C7Y9LACXX_5_7968.sorted.filtered_peak_1591	17	.	175483733	175484243	0	2	1,1	0,509	2.52456	4.26332	1.79254
chr1	176176073	176176970	C7Y9LACXX_5_7968.sorted.filtered_peak_1592	172	.	176176073	176176970	0	3	1,877,1	0,12,896	4.07405	20.81194	17.26322
chr1	176344277	176344527	C7Y9LACXX_5_7968.sorted.filtered_peak_1593	13	.	176344277	176344527	0	2	1,1	0,249	2.60328	3.69766	1.34034
chr1	176850183	176850458	C7Y9LACXX_5_7968.sorted.filtered_peak_1594	21	.	176850183	176850458	0	2	1,1	0,274	2.76799	4.72558	2.19801
chr1	177353565	177354034	C7Y9LACXX_5_7968.sorted.filtered_peak_1595	12	.	177353565	177354034	0	2	1,1	0,468	2.37534	3.67515	1.29690
chr1	177355414	177355735	C7Y9LACXX_5_7968.sorted.filtered_peak_1596	16	.	177355414	177355735	0	2	1,1	0,320	2.43057	4.05665	1.61339
chr1	178279371	178279723	C7Y9LACXX_5_7968.sorted.filtered_peak_1597	10	.	178279371	178279723	0	2	1,1	0,351	2.49869	3.36330	1.04621
chr1	178511532	178511968	C7Y9LACXX_5_7968.sorted.filtered_peak_1598	38	.	178511532	178511968	0	3	1,418,1	0,4,435	3.04890	6.57821	3.87565
chr1	178695324	178695631	C7Y9LACXX_5_7968.sorted.filtered_peak_1599	33	.	178695324	178695631	0	3	1,278,1	0,15,306	3.08917	6.03770	3.36071
chr1	178971845	178972321	C7Y9LACXX_5_7968.sorted.filtered_peak_1600	19	.	178971845	178972321	0	3	1,255,1	0,130,475	2.73525	4.40041	1.90484
chr1	178994695	178995723	C7Y9LACXX_5_7968.sorted.filtered_peak_1601	39	.	178994695	178995723	0	4	1,586,264,1	0,9,691,1027	2.65391	6.62572	3.94216
chr1	179005981	179006488	C7Y9LACXX_5_7968.sorted.filtered_peak_1602	12	.	179005981	179006488	0	2	1,1	0,506	2.32982	3.65567	1.29178
chr1	179050050	179050383	C7Y9LACXX_5_7968.sorted.filtered_peak_1603	18	.	179050050	179050383	0	3	1,278,1	0,15,332	2.38826	4.31535	1.83502
chr1	179050921	179051304	C7Y9LACXX_5_7968.sorted.filtered_peak_1604	21	.	179050921	179051304	0	3	1,363,1	0,9,382	2.46643	4.64134	2.11770
chr1	179090056	179090306	C7Y9LACXX_5_7968.sorted.filtered_peak_1605	16	.	179090056	179090306	0	2	1,1	0,249	2.73749	4.04659	1.60744
chr1	179262614	179263193	C7Y9LACXX_5_7968.sorted.filtered_peak_1606	63	.	179262614	179263193	0	3	1,576,1	0,1,578	3.30794	9.21844	6.31654
chr1	179334707	179335365	C7Y9LACXX_5_7968.sorted.filtered_peak_1607	101	.	179334707	179335365	0	3	1,647,1	0,6,657	4.33865	13.33187	10.18973
chr1	179783775	179784586	C7Y9LACXX_5_7968.sorted.filtered_peak_1608	32	.	179783775	179784586	0	3	1,466,1	0,18,810	2.90414	5.92559	3.28156
chr1	179846800	179847152	C7Y9LACXX_5_7968.sorted.filtered_peak_1609	26	.	179846800	179847152	0	2	331,1	0,351	2.27610	5.24727	2.66128
chr1	179851005	179852931	C7Y9LACXX_5_7968.sorted.filtered_peak_1610	95	.	179851005	179852931	0	4	1,1042,348,1	0,261,1513,1925	2.93061	12.53801	9.51337
chr1	179922974	179924516	C7Y9LACXX_5_7968.sorted.filtered_peak_1611	75	.	179922974	179924516	0	3	1,1420,1	0,49,1541	3.13154	10.50591	7.56776
chr1	180123560	180124368	C7Y9LACXX_5_7968.sorted.filtered_peak_1612	41	.	180123560	180124368	0	2	660,1	0,807	2.63436	6.86834	4.17871
chr1	180471352	180472349	C7Y9LACXX_5_7968.sorted.filtered_peak_1613	59	.	180471352	180472349	0	3	1,967,1	0,18,996	3.18935	8.81679	5.94417
chr1	180600855	180601582	C7Y9LACXX_5_7968.sorted.filtered_peak_1614	100	.	180600855	180601582	0	2	720,1	0,726	3.75432	13.12562	10.00556
chr1	180991178	180992460	C7Y9LACXX_5_7968.sorted.filtered_peak_1615	47	.	180991178	180992460	0	3	1,679,1	0,312,1281	2.55002	7.48674	4.72224
chr1	181002482	181003285	C7Y9LACXX_5_7968.sorted.filtered_peak_1616	27	.	181002482	181003285	0	3	1,309,1	0,12,802	2.53923	5.32170	2.73293
chr1	181013543	181013887	C7Y9LACXX_5_7968.sorted.filtered_peak_1617	25	.	181013543	181013887	0	3	1,257,1	0,75,343	3.10483	5.18308	2.59354
chr1	181032020	181032357	C7Y9LACXX_5_7968.sorted.filtered_peak_1618	42	.	181032020	181032357	0	3	1,323,1	0,6,336	3.38553	6.99998	4.25242
chr1	181057367	181058322	C7Y9LACXX_5_7968.sorted.filtered_peak_1619	63	.	181057367	181058322	0	3	1,946,1	0,8,954	2.64881	9.20586	6.32617
chr1	181058844	181059511	C7Y9LACXX_5_7968.sorted.filtered_peak_1620	26	.	181058844	181059511	0	3	1,515,1	0,127,666	2.17578	5.28715	2.69155
chr1	181074158	181074948	C7Y9LACXX_5_7968.sorted.filtered_peak_1621	59	.	181074158	181074948	0	3	1,647,1	0,116,789	2.70041	8.82638	5.95141
chr1	181103781	181104156	C7Y9LACXX_5_7968.sorted.filtered_peak_1622	17	.	181103781	181104156	0	2	1,1	0,374	2.38389	4.21922	1.77808
chr1	181110554	181110917	C7Y9LACXX_5_7968.sorted.filtered_peak_1623	16	.	181110554	181110917	0	2	1,1	0,362	2.29853	4.06672	1.62984
chr1	181118722	181119123	C7Y9LACXX_5_7968.sorted.filtered_peak_1624	29	.	181118722	181119123	0	3	1,265,1	0,124,400	2.74191	5.53245	2.90228
chr1	181135689	181135987	C7Y9LACXX_5_7968.sorted.filtered_peak_1625	23	.	181135689	181135987	0	3	1,265,1	0,23,297	2.82929	4.90111	2.35140
chr1	181365535	181365870	C7Y9LACXX_5_7968.sorted.filtered_peak_1626	15	.	181365535	181365870	0	2	1,1	0,334	2.46529	3.91906	1.53268
chr1	181998534	181999437	C7Y9LACXX_5_7968.sorted.filtered_peak_1627	99	.	181998534	181999437	0	3	1,866,1	0,30,902	3.60663	13.05939	9.94701
chr1	182112273	182112659	C7Y9LACXX_5_7968.sorted.filtered_peak_1628	58	.	182112273	182112659	0	2	385,1	0,385	3.74323	8.69082	5.82578
chr1	182228334	182228865	C7Y9LACXX_5_7968.sorted.filtered_peak_1629	26	.	182228334	182228865	0	3	1,404,1	0,11,530	2.79029	5.20717	2.61936
chr1	182399690	182400205	C7Y9LACXX_5_7968.sorted.filtered_peak_1630	46	.	182399690	182400205	0	3	1,499,1	0,5,514	3.41100	7.42167	4.63930
chr1	182415213	182415463	C7Y9LACXX_5_7968.sorted.filtered_peak_1631	18	.	182415213	182415463	0	2	1,1	0,249	2.74105	4.34801	1.87827
chr1	182557867	182558484	C7Y9LACXX_5_7968.sorted.filtered_peak_1632	26	.	182557867	182558484	0	3	1,609,1	0,7,616	2.86458	5.24129	2.64273
chr1	182572728	182573823	C7Y9LACXX_5_7968.sorted.filtered_peak_1633	30	.	182572728	182573823	0	3	1,511,1	0,580,1094	2.43444	5.66432	3.09247
chr1	182584809	182585604	C7Y9LACXX_5_7968.sorted.filtered_peak_1634	44	.	182584809	182585604	0	3	1,537,1	0,255,794	2.79717	7.14080	4.40428
chr1	182599036	182599320	C7Y9LACXX_5_7968.sorted.filtered_peak_1635	20	.	182599036	182599320	0	3	1,260,1	0,18,283	2.67145	4.53702	2.02251
chr1	182758638	182759379	C7Y9LACXX_5_7968.sorted.filtered_peak_1636	24	.	182758638	182759379	0	3	1,440,1	0,6,740	2.48662	4.99482	2.44867
chr1	182808054	182809277	C7Y9LACXX_5_7968.sorted.filtered_peak_1637	108	.	182808054	182809277	0	3	1,1118,1	0,103,1222	3.43849	13.99617	10.80592
chr1	182931779	182932042	C7Y9LACXX_5_7968.sorted.filtered_peak_1638	18	.	182931779	182932042	0	2	1,1	0,262	2.67962	4.37471	1.88766
chr1	183163952	183164693	C7Y9LACXX_5_7968.sorted.filtered_peak_1639	28	.	183163952	183164693	0	3	1,576,1	0,25,740	2.83162	5.41596	2.82686
chr1	183188129	183188478	C7Y9LACXX_5_7968.sorted.filtered_peak_1640	17	.	183188129	183188478	0	2	1,1	0,348	2.59223	4.18979	1.71937
chr1	183440155	183441769	C7Y9LACXX_5_7968.sorted.filtered_peak_1641	58	.	183440155	183441769	0	3	1,1602,1	0,2,1613	2.53181	8.74261	5.86922
chr1	183559483	183559798	C7Y9LACXX_5_7968.sorted.filtered_peak_1642	20	.	183559483	183559798	0	2	1,307	0,8	2.64190	4.54851	2.05212
chr1	183592356	183592638	C7Y9LACXX_5_7968.sorted.filtered_peak_1643	20	.	183592356	183592638	0	2	1,1	0,281	2.78252	4.58574	2.05942
chr1	183604671	183605454	C7Y9LACXX_5_7968.sorted.filtered_peak_1644	166	.	183604671	183605454	0	3	1,780,1	0,1,782	3.85592	20.12231	16.61872
chr1	183774128	183774754	C7Y9LACXX_5_7968.sorted.filtered_peak_1645	26	.	183774128	183774754	0	3	1,291,1	0,292,625	2.84615	5.18118	2.61629
chr1	183884932	183885647	C7Y9LACXX_5_7968.sorted.filtered_peak_1646	44	.	183884932	183885647	0	3	1,529,1	0,146,714	3.00874	7.21449	4.49687
chr1	183925634	183926180	C7Y9LACXX_5_7968.sorted.filtered_peak_1647	109	.	183925634	183926180	0	3	1,522,1	0,10,545	3.82361	14.16945	10.99439
chr1	183937025	183937466	C7Y9LACXX_5_7968.sorted.filtered_peak_1648	16	.	183937025	183937466	0	2	1,1	0,440	2.49961	4.09666	1.64802
chr1	184020289	184021415	C7Y9LACXX_5_7968.sorted.filtered_peak_1649	32	.	184020289	184021415	0	4	1,689,371,1	0,1,749,1125	2.82574	5.86543	3.20964
chr1	184128341	184128744	C7Y9LACXX_5_7968.sorted.filtered_peak_1650	13	.	184128341	184128744	0	2	1,1	0,402	2.08927	3.68898	1.31350
chr1	184129368	184129907	C7Y9LACXX_5_7968.sorted.filtered_peak_1651	49	.	184129368	184129907	0	2	1,453	0,86	2.83401	7.75697	4.95215
chr1	184712313	184712626	C7Y9LACXX_5_7968.sorted.filtered_peak_1652	65	.	184712313	184712626	0	3	1,294,1	0,2,312	3.50226	9.52417	6.59982
chr1	184715080	184715363	C7Y9LACXX_5_7968.sorted.filtered_peak_1653	30	.	184715080	184715363	0	3	1,266,1	0,5,282	2.73457	5.71332	3.07247
chr1	184723458	184724865	C7Y9LACXX_5_7968.sorted.filtered_peak_1654	122	.	184723458	184724865	0	3	1,1208,1	0,32,1406	3.32667	15.49767	12.27421
chr1	184774836	184775253	C7Y9LACXX_5_7968.sorted.filtered_peak_1655	22	.	184774836	184775253	0	2	394,1	0,416	2.76619	4.75437	2.22102
chr1	184809718	184810155	C7Y9LACXX_5_7968.sorted.filtered_peak_1656	56	.	184809718	184810155	0	2	1,436	0,1	3.18376	8.56460	5.69193
chr1	184812619	184813190	C7Y9LACXX_5_7968.sorted.filtered_peak_1657	25	.	184812619	184813190	0	3	1,550,1	0,6,570	2.68003	5.13537	2.55198
chr1	184836164	184836721	C7Y9LACXX_5_7968.sorted.filtered_peak_1658	85	.	184836164	184836721	0	3	1,540,1	0,6,556	3.63420	11.62874	8.59432
chr1	184859614	184860175	C7Y9LACXX_5_7968.sorted.filtered_peak_1659	31	.	184859614	184860175	0	3	1,507,1	0,7,560	2.81840	5.83659	3.19413
chr1	184923310	184923708	C7Y9LACXX_5_7968.sorted.filtered_peak_1660	30	.	184923310	184923708	0	3	1,353,1	0,19,397	3.04747	5.69266	3.06221
chr1	184942770	184943226	C7Y9LACXX_5_7968.sorted.filtered_peak_1661	31	.	184942770	184943226	0	3	1,446,1	0,7,455	2.65369	5.75795	3.10246
chr1	184943423	184943749	C7Y9LACXX_5_7968.sorted.filtered_peak_1662	23	.	184943423	184943749	0	2	1,1	0,325	2.46983	4.91261	2.35814
chr1	184951152	184951495	C7Y9LACXX_5_7968.sorted.filtered_peak_1663	21	.	184951152	184951495	0	2	1,1	0,342	2.64856	4.64698	2.13042
chr1	185014304	185014890	C7Y9LACXX_5_7968.sorted.filtered_peak_1664	33	.	185014304	185014890	0	3	1,537,1	0,44,585	2.76347	5.96390	3.30610
chr1	185125312	185126801	C7Y9LACXX_5_7968.sorted.filtered_peak_1665	106	.	185125312	185126801	0	3	1,1004,1	0,473,1488	3.13024	13.76899	10.64720
chr1	185285225	185285546	C7Y9LACXX_5_7968.sorted.filtered_peak_1666	20	.	185285225	185285546	0	2	1,1	0,320	2.06419	4.52680	2.01474
chr1	185286008	185287273	C7Y9LACXX_5_7968.sorted.filtered_peak_1667	79	.	185286008	185287273	0	3	1,1246,1	0,7,1264	2.88835	10.91846	7.93798
chr1	185307953	185308601	C7Y9LACXX_5_7968.sorted.filtered_peak_1668	34	.	185307953	185308601	0	4	1,266,251,1	0,6,390,647	2.91548	6.12593	3.43854
chr1	185409000	185409464	C7Y9LACXX_5_7968.sorted.filtered_peak_1669	15	.	185409000	185409464	0	2	1,1	0,463	2.48478	4.02235	1.58165
chr1	185529090	185529525	C7Y9LACXX_5_7968.sorted.filtered_peak_1670	24	.	185529090	185529525	0	3	1,338,1	0,2,434	2.46875	5.01570	2.46360
chr1	185536104	185536756	C7Y9LACXX_5_7968.sorted.filtered_peak_1671	29	.	185536104	185536756	0	3	1,420,1	0,38,651	2.68408	5.58406	2.98878
chr1	186343691	186345046	C7Y9LACXX_5_7968.sorted.filtered_peak_1672	128	.	186343691	186345046	0	3	1,1352,1	0,2,1354	3.29704	16.14624	12.86607
chr1	186798043	186798662	C7Y9LACXX_5_7968.sorted.filtered_peak_1673	21	.	186798043	186798662	0	3	1,313,1	0,302,618	2.89616	4.63490	2.12489
chr1	187956437	187956706	C7Y9LACXX_5_7968.sorted.filtered_peak_1674	16	.	187956437	187956706	0	2	1,1	0,268	2.74699	4.07255	1.62445
chr1	191287157	191287420	C7Y9LACXX_5_7968.sorted.filtered_peak_1675	28	.	191287157	191287420	0	2	1,1	0,262	3.17898	5.44938	2.84365
chr1	191784570	191784820	C7Y9LACXX_5_7968.sorted.filtered_peak_1676	21	.	191784570	191784820	0	2	1,1	0,249	2.94000	4.67385	2.15219
chr1	192109489	192109754	C7Y9LACXX_5_7968.sorted.filtered_peak_1677	17	.	192109489	192109754	0	2	1,1	0,264	2.75139	4.16374	1.72219
chr1	192137680	192137973	C7Y9LACXX_5_7968.sorted.filtered_peak_1678	23	.	192137680	192137973	0	3	1,254,1	0,22,292	2.81216	4.86214	2.31736
chr1	192185636	192185912	C7Y9LACXX_5_7968.sorted.filtered_peak_1679	18	.	192185636	192185912	0	2	1,1	0,275	2.74555	4.36019	1.88427
chr1	192475862	192476214	C7Y9LACXX_5_7968.sorted.filtered_peak_1680	34	.	192475862	192476214	0	3	1,286,1	0,28,351	3.37802	6.12703	3.45683
chr1	192485737	192486469	C7Y9LACXX_5_7968.sorted.filtered_peak_1681	97	.	192485737	192486469	0	3	1,715,1	0,8,731	3.51196	12.87838	9.77682
chr1	192499315	192499709	C7Y9LACXX_5_7968.sorted.filtered_peak_1682	44	.	192499315	192499709	0	3	1,311,1	0,80,393	3.26870	7.14056	4.40965
chr1	192507936	192508425	C7Y9LACXX_5_7968.sorted.filtered_peak_1683	27	.	192507936	192508425	0	3	1,426,1	0,9,488	2.46963	5.38927	2.78289
chr1	192514199	192514511	C7Y9LACXX_5_7968.sorted.filtered_peak_1684	15	.	192514199	192514511	0	2	1,1	0,311	2.21115	3.92752	1.51120
chr1	192520067	192520478	C7Y9LACXX_5_7968.sorted.filtered_peak_1685	32	.	192520067	192520478	0	3	1,405,1	0,1,410	2.53393	5.85722	3.20621
chr1	192544513	192545315	C7Y9LACXX_5_7968.sorted.filtered_peak_1686	60	.	192544513	192545315	0	3	1,677,1	0,11,801	2.79734	8.87258	6.02437
chr1	192578297	192578977	C7Y9LACXX_5_7968.sorted.filtered_peak_1687	36	.	192578297	192578977	0	3	1,343,1	0,10,679	2.97092	6.35333	3.67233
chr1	192777886	192778481	C7Y9LACXX_5_7968.sorted.filtered_peak_1688	56	.	192777886	192778481	0	3	1,552,1	0,30,594	2.60265	8.44886	5.60694
chr1	192932263	192932540	C7Y9LACXX_5_7968.sorted.filtered_peak_1689	13	.	192932263	192932540	0	2	1,1	0,276	2.62754	3.72482	1.33449
chr1	193028173	193029187	C7Y9LACXX_5_7968.sorted.filtered_peak_1690	76	.	193028173	193029187	0	3	1,938,1	0,64,1013	3.01037	10.62969	7.69337
chr1	193073444	193074678	C7Y9LACXX_5_7968.sorted.filtered_peak_1691	22	.	193073444	193074678	0	3	1,275,1	0,954,1233	2.57653	4.77819	2.26074
chr1	193090697	193091648	C7Y9LACXX_5_7968.sorted.filtered_peak_1692	117	.	193090697	193091648	0	3	1,884,1	0,65,950	3.54854	14.89986	11.70325
chr1	193110930	193111253	C7Y9LACXX_5_7968.sorted.filtered_peak_1693	25	.	193110930	193111253	0	2	1,1	0,322	2.82261	5.10313	2.51935
chr1	193210348	193210676	C7Y9LACXX_5_7968.sorted.filtered_peak_1694	17	.	193210348	193210676	0	2	1,1	0,327	2.39784	4.21502	1.74965
chr1	193211083	193211467	C7Y9LACXX_5_7968.sorted.filtered_peak_1695	22	.	193211083	193211467	0	2	1,1	0,383	2.50809	4.74364	2.21448
chr1	193280463	193280820	C7Y9LACXX_5_7968.sorted.filtered_peak_1696	22	.	193280463	193280820	0	3	1,275,1	0,39,356	2.58548	4.84626	2.29266
chr1	193407984	193408234	C7Y9LACXX_5_7968.sorted.filtered_peak_1697	29	.	193407984	193408234	0	2	1,1	0,249	3.02190	5.55454	2.94293
chr1	193417969	193418575	C7Y9LACXX_5_7968.sorted.filtered_peak_1698	20	.	193417969	193418575	0	3	1,393,1	0,78,605	2.90484	4.55490	2.04196
chr1	193448226	193448869	C7Y9LACXX_5_7968.sorted.filtered_peak_1699	88	.	193448226	193448869	0	3	1,611,1	0,25,642	3.60614	11.89007	8.83402
chr1	193509008	193509431	C7Y9LACXX_5_7968.sorted.filtered_peak_1700	18	.	193509008	193509431	0	3	1,250,1	0,2,422	2.32292	4.29720	1.82297
chr1	193538856	193539295	C7Y9LACXX_5_7968.sorted.filtered_peak_1701	19	.	193538856	193539295	0	3	1,407,1	0,24,438	2.88354	4.47799	1.96734
chr1	193561337	193562255	C7Y9LACXX_5_7968.sorted.filtered_peak_1702	30	.	193561337	193562255	0	3	1,680,1	0,9,917	2.61130	5.62686	3.01318
chr1	193875029	193875294	C7Y9LACXX_5_7968.sorted.filtered_peak_1703	23	.	193875029	193875294	0	2	1,1	0,264	2.93992	4.86071	2.30128
chr1	195164559	195164935	C7Y9LACXX_5_7968.sorted.filtered_peak_1704	30	.	195164559	195164935	0	3	1,284,1	0,83,375	2.90285	5.71287	3.07366
chr1	195905817	195906067	C7Y9LACXX_5_7968.sorted.filtered_peak_1705	19	.	195905817	195906067	0	2	1,1	0,249	2.86887	4.44502	1.94679
chr1	196621020	196621331	C7Y9LACXX_5_7968.sorted.filtered_peak_1706	16	.	196621020	196621331	0	2	1,1	0,310	2.63450	4.09721	1.64438
chr1	197115694	197116280	C7Y9LACXX_5_7968.sorted.filtered_peak_1707	89	.	197115694	197116280	0	3	1,583,1	0,2,585	3.54105	11.94118	8.90861
chr1	197129853	197130128	C7Y9LACXX_5_7968.sorted.filtered_peak_1708	15	.	197129853	197130128	0	2	1,1	0,274	2.68959	3.92324	1.50871
chr1	197170122	197171294	C7Y9LACXX_5_7968.sorted.filtered_peak_1709	94	.	197170122	197171294	0	3	1,834,1	0,12,1171	3.32020	12.48232	9.44650
chr1	197360366	197360770	C7Y9LACXX_5_7968.sorted.filtered_peak_1710	18	.	197360366	197360770	0	2	1,1	0,403	2.67286	4.28499	1.80815
chr1	197744044	197745239	C7Y9LACXX_5_7968.sorted.filtered_peak_1711	23	.	197744044	197745239	0	3	1,595,1	0,304,1194	2.30154	4.89184	2.34321
chr1	197871640	197872250	C7Y9LACXX_5_7968.sorted.filtered_peak_1712	62	.	197871640	197872250	0	3	1,525,1	0,11,609	3.31441	9.07029	6.20141
chr1	197918380	197918741	C7Y9LACXX_5_7968.sorted.filtered_peak_1713	50	.	197918380	197918741	0	3	1,296,1	0,7,360	3.67868	7.91306	5.09759
chr1	198125434	198125881	C7Y9LACXX_5_7968.sorted.filtered_peak_1714	15	.	198125434	198125881	0	3	1,374,1	0,10,446	2.02652	4.01431	1.57867
chr1	198126470	198126942	C7Y9LACXX_5_7968.sorted.filtered_peak_1715	37	.	198126470	198126942	0	2	457,1	0,471	2.39471	6.40982	3.72894
chr1	198128109	198128464	C7Y9LACXX_5_7968.sorted.filtered_peak_1716	24	.	198128109	198128464	0	3	1,342,1	0,11,354	2.19694	5.06596	2.48526
chr1	198136590	198137158	C7Y9LACXX_5_7968.sorted.filtered_peak_1717	44	.	198136590	198137158	0	3	1,561,1	0,3,567	2.90053	7.18714	4.41107
chr1	198148746	198149018	C7Y9LACXX_5_7968.sorted.filtered_peak_1718	25	.	198148746	198149018	0	2	1,1	0,271	2.64366	5.19655	2.59885
chr1	198156544	198156878	C7Y9LACXX_5_7968.sorted.filtered_peak_1719	19	.	198156544	198156878	0	2	1,1	0,333	2.52267	4.48552	1.99088
chr1	198157129	198157539	C7Y9LACXX_5_7968.sorted.filtered_peak_1720	38	.	198157129	198157539	0	3	1,378,1	0,14,409	2.99666	6.56308	3.85491
chr1	198526007	198526432	C7Y9LACXX_5_7968.sorted.filtered_peak_1721	65	.	198526007	198526432	0	3	1,423,1	0,1,424	3.48311	9.41733	6.50355
chr1	198590010	198590899	C7Y9LACXX_5_7968.sorted.filtered_peak_1722	45	.	198590010	198590899	0	2	1,878	0,11	2.55743	7.37115	4.58382
chr1	198607828	198608358	C7Y9LACXX_5_7968.sorted.filtered_peak_1723	16	.	198607828	198608358	0	3	1,439,1	0,56,529	2.21513	4.09756	1.65269
chr1	198618634	198618973	C7Y9LACXX_5_7968.sorted.filtered_peak_1724	17	.	198618634	198618973	0	3	1,287,1	0,6,338	2.22027	4.20237	1.74389
chr1	198625592	198626003	C7Y9LACXX_5_7968.sorted.filtered_peak_1725	32	.	198625592	198626003	0	3	1,399,1	0,1,410	2.38822	5.87946	3.24349
chr1	198626757	198627157	C7Y9LACXX_5_7968.sorted.filtered_peak_1726	22	.	198626757	198627157	0	3	1,267,1	0,20,399	2.22318	4.73687	2.21546
chr1	198638191	198638441	C7Y9LACXX_5_7968.sorted.filtered_peak_1727	23	.	198638191	198638441	0	2	1,1	0,249	2.41505	4.96398	2.39555
chr1	198649003	198649256	C7Y9LACXX_5_7968.sorted.filtered_peak_1728	19	.	198649003	198649256	0	2	1,1	0,252	2.01581	4.39114	1.90183
chr1	198650903	198651475	C7Y9LACXX_5_7968.sorted.filtered_peak_1729	140	.	198650903	198651475	0	2	567,1	0,571	3.54878	17.40943	14.05016
chr1	198745863	198746113	C7Y9LACXX_5_7968.sorted.filtered_peak_1730	17	.	198745863	198746113	0	2	1,1	0,249	2.48020	4.18165	1.73010
chr1	198889000	198889405	C7Y9LACXX_5_7968.sorted.filtered_peak_1731	29	.	198889000	198889405	0	3	1,254,1	0,1,404	2.63212	5.60862	2.98460
chr1	198904221	198904597	C7Y9LACXX_5_7968.sorted.filtered_peak_1732	18	.	198904221	198904597	0	3	1,348,1	0,7,375	2.17130	4.28185	1.80515
chr1	198906357	198906718	C7Y9LACXX_5_7968.sorted.filtered_peak_1733	26	.	198906357	198906718	0	3	1,355,1	0,1,360	2.40851	5.28658	2.68887
chr1	198960886	198961136	C7Y9LACXX_5_7968.sorted.filtered_peak_1734	23	.	198960886	198961136	0	2	1,1	0,249	3.03456	4.93804	2.36546
chr1	199010571	199011128	C7Y9LACXX_5_7968.sorted.filtered_peak_1735	48	.	199010571	199011128	0	3	1,554,1	0,2,556	2.96413	7.59213	4.80994
chr1	199058569	199059147	C7Y9LACXX_5_7968.sorted.filtered_peak_1736	17	.	199058569	199059147	0	3	1,312,1	0,68,577	2.78159	4.22218	1.77229
chr1	199142614	199142930	C7Y9LACXX_5_7968.sorted.filtered_peak_1737	30	.	199142614	199142930	0	3	1,281,1	0,32,315	2.80890	5.65320	3.01986
chr1	199598360	199598673	C7Y9LACXX_5_7968.sorted.filtered_peak_1738	22	.	199598360	199598673	0	2	1,250	0,63	2.99251	4.80722	2.25068
chr1	200098592	200099053	C7Y9LACXX_5_7968.sorted.filtered_peak_1739	21	.	200098592	200099053	0	3	1,313,1	0,21,460	2.68635	4.67049	2.15122
chr1	200123232	200123670	C7Y9LACXX_5_7968.sorted.filtered_peak_1740	34	.	200123232	200123670	0	2	436,1	0,437	2.68909	6.08290	3.40914
chr1	200271481	200271851	C7Y9LACXX_5_7968.sorted.filtered_peak_1741	42	.	200271481	200271851	0	3	1,330,1	0,29,369	3.20063	7.02184	4.27608
chr1	200321013	200321583	C7Y9LACXX_5_7968.sorted.filtered_peak_1742	21	.	200321013	200321583	0	3	1,268,1	0,216,569	2.75148	4.64505	2.13984
chr1	200378627	200379509	C7Y9LACXX_5_7968.sorted.filtered_peak_1743	40	.	200378627	200379509	0	3	1,858,1	0,19,881	2.66178	6.69009	4.00151
chr1	200442769	200443468	C7Y9LACXX_5_7968.sorted.filtered_peak_1744	20	.	200442769	200443468	0	3	1,664,1	0,7,698	2.66998	4.59886	2.09499
chr1	200589582	200590429	C7Y9LACXX_5_7968.sorted.filtered_peak_1745	35	.	200589582	200590429	0	3	1,817,1	0,29,846	2.71085	6.22954	3.56120
chr1	200597206	200597670	C7Y9LACXX_5_7968.sorted.filtered_peak_1746	14	.	200597206	200597670	0	2	1,1	0,463	2.36910	3.86873	1.46057
chr1	200638628	200639685	C7Y9LACXX_5_7968.sorted.filtered_peak_1747	35	.	200638628	200639685	0	3	1,1015,1	0,33,1056	2.62507	6.26019	3.59734
chr1	200835979	200836236	C7Y9LACXX_5_7968.sorted.filtered_peak_1748	14	.	200835979	200836236	0	2	1,1	0,256	2.31065	3.86246	1.45709
chr1	200849455	200849705	C7Y9LACXX_5_7968.sorted.filtered_peak_1749	34	.	200849455	200849705	0	2	1,1	0,249	3.11898	6.08820	3.40981
chr1	200857255	200857792	C7Y9LACXX_5_7968.sorted.filtered_peak_1750	45	.	200857255	200857792	0	3	1,503,1	0,10,536	3.12141	7.31513	4.56456
chr1	200874862	200875233	C7Y9LACXX_5_7968.sorted.filtered_peak_1751	16	.	200874862	200875233	0	2	1,1	0,370	2.58941	4.08420	1.65028
chr1	200988563	200988996	C7Y9LACXX_5_7968.sorted.filtered_peak_1752	36	.	200988563	200988996	0	3	1,417,1	0,9,432	2.35546	6.27658	3.60985
chr1	200992743	200993016	C7Y9LACXX_5_7968.sorted.filtered_peak_1753	45	.	200992743	200993016	0	3	1,258,1	0,7,272	2.53764	7.30895	4.53368
chr1	201083391	201083894	C7Y9LACXX_5_7968.sorted.filtered_peak_1754	24	.	201083391	201083894	0	3	1,374,1	0,123,502	2.74438	4.95945	2.40377
chr1	201123418	201123900	C7Y9LACXX_5_7968.sorted.filtered_peak_1755	54	.	201123418	201123900	0	3	1,459,1	0,7,481	3.30352	8.27166	5.46021
chr1	201404844	201405242	C7Y9LACXX_5_7968.sorted.filtered_peak_1756	22	.	201404844	201405242	0	3	1,352,1	0,45,397	2.96962	4.76717	2.23177
chr1	201449650	201450201	C7Y9LACXX_5_7968.sorted.filtered_peak_1757	17	.	201449650	201450201	0	2	1,1	0,550	2.26570	4.19721	1.74560
chr1	201475917	201476387	C7Y9LACXX_5_7968.sorted.filtered_peak_1758	23	.	201475917	201476387	0	3	1,260,1	0,19,469	2.52084	4.85624	2.30923
chr1	201797822	201798601	C7Y9LACXX_5_7968.sorted.filtered_peak_1759	66	.	201797822	201798601	0	3	1,752,1	0,24,778	3.09561	9.50823	6.61841
chr1	201924325	201924962	C7Y9LACXX_5_7968.sorted.filtered_peak_1760	125	.	201924325	201924962	0	3	1,498,1	0,7,636	4.23685	15.83553	12.59349
chr1	201951635	201952209	C7Y9LACXX_5_7968.sorted.filtered_peak_1761	30	.	201951635	201952209	0	3	1,292,1	0,1,573	3.06045	5.65121	3.03689
chr1	202104439	202104886	C7Y9LACXX_5_7968.sorted.filtered_peak_1762	13	.	202104439	202104886	0	2	1,1	0,446	2.51140	3.74182	1.35205
chr1	202131226	202131479	C7Y9LACXX_5_7968.sorted.filtered_peak_1763	18	.	202131226	202131479	0	2	1,1	0,252	2.14705	4.38642	1.89531
chr1	202134756	202135142	C7Y9LACXX_5_7968.sorted.filtered_peak_1764	17	.	202134756	202135142	0	3	1,250,1	0,124,385	2.20687	4.26647	1.79121
chr1	202264689	202264969	C7Y9LACXX_5_7968.sorted.filtered_peak_1765	24	.	202264689	202264969	0	2	1,1	0,279	2.79757	4.99611	2.43323
chr1	202310771	202311605	C7Y9LACXX_5_7968.sorted.filtered_peak_1766	104	.	202310771	202311605	0	3	1,805,1	0,14,833	3.80467	13.64767	10.48446
chr1	202317363	202318612	C7Y9LACXX_5_7968.sorted.filtered_peak_1767	107	.	202317363	202318612	0	4	1,645,314,1	0,5,887,1248	3.52717	13.84822	10.75068
chr1	202598416	202598676	C7Y9LACXX_5_7968.sorted.filtered_peak_1768	45	.	202598416	202598676	0	3	1,250,1	0,1,259	3.75469	7.38886	4.59687
chr1	202779766	202780522	C7Y9LACXX_5_7968.sorted.filtered_peak_1769	32	.	202779766	202780522	0	3	1,407,1	0,9,755	2.45149	5.84082	3.21206
chr1	202804223	202805092	C7Y9LACXX_5_7968.sorted.filtered_peak_1770	17	.	202804223	202805092	0	3	1,321,1	0,6,868	2.29595	4.20409	1.74572
chr1	202805870	202806424	C7Y9LACXX_5_7968.sorted.filtered_peak_1771	27	.	202805870	202806424	0	3	1,327,1	0,223,553	2.54429	5.35531	2.76090
chr1	202857583	202858727	C7Y9LACXX_5_7968.sorted.filtered_peak_1772	116	.	202857583	202858727	0	3	1,1142,1	0,1,1143	3.48672	14.90365	11.67490
chr1	202895581	202896648	C7Y9LACXX_5_7968.sorted.filtered_peak_1773	66	.	202895581	202896648	0	3	1,802,1	0,264,1066	3.41357	9.61323	6.69852
chr1	202927353	202927754	C7Y9LACXX_5_7968.sorted.filtered_peak_1774	57	.	202927353	202927754	0	3	1,373,1	0,6,400	3.11529	8.59212	5.74509
chr1	202936119	202936558	C7Y9LACXX_5_7968.sorted.filtered_peak_1775	28	.	202936119	202936558	0	3	1,344,1	0,84,438	2.44092	5.44590	2.83897
chr1	202937019	202937442	C7Y9LACXX_5_7968.sorted.filtered_peak_1776	30	.	202937019	202937442	0	3	1,285,1	0,134,422	2.52316	5.66736	3.04126
chr1	202968650	202968905	C7Y9LACXX_5_7968.sorted.filtered_peak_1777	25	.	202968650	202968905	0	2	1,1	0,254	2.91766	5.18171	2.59463
chr1	202976046	202976886	C7Y9LACXX_5_7968.sorted.filtered_peak_1778	82	.	202976046	202976886	0	3	1,830,1	0,9,839	3.57201	11.28504	8.28022
chr1	202995308	202995662	C7Y9LACXX_5_7968.sorted.filtered_peak_1779	44	.	202995308	202995662	0	3	1,325,1	0,27,353	3.15789	7.19164	4.42683
chr1	203236505	203236863	C7Y9LACXX_5_7968.sorted.filtered_peak_1780	30	.	203236505	203236863	0	3	1,337,1	0,11,357	2.77167	5.68563	3.05186
chr1	203239986	203240322	C7Y9LACXX_5_7968.sorted.filtered_peak_1781	12	.	203239986	203240322	0	2	1,1	0,335	2.14503	3.66572	1.29460
chr1	203242233	203242625	C7Y9LACXX_5_7968.sorted.filtered_peak_1782	20	.	203242233	203242625	0	2	275,1	0,391	2.35811	4.58858	2.07321
chr1	203256467	203256882	C7Y9LACXX_5_7968.sorted.filtered_peak_1783	58	.	203256467	203256882	0	3	1,407,1	0,7,414	2.53885	8.73766	5.87231
chr1	203258434	203259078	C7Y9LACXX_5_7968.sorted.filtered_peak_1784	40	.	203258434	203259078	0	3	1,321,1	0,283,643	2.30568	6.77081	4.06611
chr1	203259436	203260055	C7Y9LACXX_5_7968.sorted.filtered_peak_1785	44	.	203259436	203260055	0	3	1,603,1	0,15,618	2.35213	7.20506	4.46194
chr1	203274080	203274927	C7Y9LACXX_5_7968.sorted.filtered_peak_1786	50	.	203274080	203274927	0	3	1,744,1	0,93,846	2.67497	7.82554	5.00769
chr1	203289891	203290533	C7Y9LACXX_5_7968.sorted.filtered_peak_1787	28	.	203289891	203290533	0	3	1,581,1	0,31,641	2.47794	5.47553	2.85973
chr1	203295979	203297422	C7Y9LACXX_5_7968.sorted.filtered_peak_1788	62	.	203295979	203297422	0	2	1,1237	0,206	2.77036	9.08928	6.20849
chr1	203456550	203457098	C7Y9LACXX_5_7968.sorted.filtered_peak_1789	24	.	203456550	203457098	0	2	1,1	0,547	2.78130	5.07302	2.49801
chr1	203473848	203474098	C7Y9LACXX_5_7968.sorted.filtered_peak_1790	13	.	203473848	203474098	0	2	1,1	0,249	2.54832	3.75076	1.38186
chr1	203576388	203576860	C7Y9LACXX_5_7968.sorted.filtered_peak_1791	25	.	203576388	203576860	0	3	1,295,1	0,119,471	2.78093	5.10417	2.53082
chr1	203594857	203596361	C7Y9LACXX_5_7968.sorted.filtered_peak_1792	42	.	203594857	203596361	0	4	1,422,762,1	0,1,582,1503	2.47910	6.93321	4.20403
chr1	203622236	203622605	C7Y9LACXX_5_7968.sorted.filtered_peak_1793	17	.	203622236	203622605	0	2	1,1	0,368	2.25498	4.16890	1.71306
chr1	203633039	203633305	C7Y9LACXX_5_7968.sorted.filtered_peak_1794	15	.	203633039	203633305	0	2	1,1	0,265	2.41201	3.90916	1.50863
chr1	203643053	203643607	C7Y9LACXX_5_7968.sorted.filtered_peak_1795	75	.	203643053	203643607	0	3	1,538,1	0,1,553	3.23402	10.51259	7.54017
chr1	203644686	203644936	C7Y9LACXX_5_7968.sorted.filtered_peak_1796	17	.	203644686	203644936	0	2	1,1	0,249	2.22789	4.21884	1.75741
chr1	203651605	203652187	C7Y9LACXX_5_7968.sorted.filtered_peak_1797	30	.	203651605	203652187	0	3	1,353,1	0,227,581	3.02538	5.70146	3.09516
chr1	203713165	203713472	C7Y9LACXX_5_7968.sorted.filtered_peak_1798	43	.	203713165	203713472	0	2	1,301	0,6	3.48149	7.05251	4.30055
chr1	203725895	203726227	C7Y9LACXX_5_7968.sorted.filtered_peak_1799	20	.	203725895	203726227	0	2	1,1	0,331	2.91595	4.60340	2.09279
chr1	203733427	203734763	C7Y9LACXX_5_7968.sorted.filtered_peak_1800	52	.	203733427	203734763	0	4	1,336,768,1	0,14,552,1335	3.20384	8.01331	5.21353
chr1	203764393	203765388	C7Y9LACXX_5_7968.sorted.filtered_peak_1801	65	.	203764393	203765388	0	4	1,399,468,1	0,4,525,994	3.11055	9.42794	6.54898
chr1	203830457	203831088	C7Y9LACXX_5_7968.sorted.filtered_peak_1802	110	.	203830457	203831088	0	3	1,622,1	0,8,630	3.77305	14.25632	11.07743
chr1	203889571	203889947	C7Y9LACXX_5_7968.sorted.filtered_peak_1803	109	.	203889571	203889947	0	3	1,372,1	0,1,375	5.35521	14.17118	10.97857
chr1	204332577	204333007	C7Y9LACXX_5_7968.sorted.filtered_peak_1804	14	.	204332577	204333007	0	2	1,1	0,429	2.41798	3.81289	1.40851
chr1	204380416	204381460	C7Y9LACXX_5_7968.sorted.filtered_peak_1805	110	.	204380416	204381460	0	3	1,1019,1	0,18,1043	3.19976	14.19744	11.01630
chr1	204415352	204415754	C7Y9LACXX_5_7968.sorted.filtered_peak_1806	25	.	204415352	204415754	0	3	1,272,1	0,11,401	2.67550	5.14153	2.56440
chr1	204422235	204422617	C7Y9LACXX_5_7968.sorted.filtered_peak_1807	34	.	204422235	204422617	0	3	1,349,1	0,22,381	2.88094	6.16732	3.48429
chr1	204463159	204464288	C7Y9LACXX_5_7968.sorted.filtered_peak_1808	46	.	204463159	204464288	0	3	1,906,1	0,209,1128	2.89750	7.46883	4.67508
chr1	204475617	204476586	C7Y9LACXX_5_7968.sorted.filtered_peak_1809	86	.	204475617	204476586	0	2	954,1	0,968	3.31210	11.75287	8.68500
chr1	204485271	204486036	C7Y9LACXX_5_7968.sorted.filtered_peak_1810	88	.	204485271	204486036	0	3	1,753,1	0,11,764	3.07341	11.85897	8.80016
chr1	204490390	204490825	C7Y9LACXX_5_7968.sorted.filtered_peak_1811	31	.	204490390	204490825	0	3	1,333,1	0,4,434	2.48060	5.80341	3.16193
chr1	204513413	204513915	C7Y9LACXX_5_7968.sorted.filtered_peak_1812	48	.	204513413	204513915	0	3	1,476,1	0,20,501	3.14517	7.61951	4.83863
chr1	204548494	204548770	C7Y9LACXX_5_7968.sorted.filtered_peak_1813	10	.	204548494	204548770	0	2	1,1	0,275	2.30408	3.36523	1.08201
chr1	204733041	204733297	C7Y9LACXX_5_7968.sorted.filtered_peak_1814	20	.	204733041	204733297	0	2	1,1	0,255	2.75681	4.55157	2.04027
chr1	204776065	204776653	C7Y9LACXX_5_7968.sorted.filtered_peak_1815	19	.	204776065	204776653	0	3	1,394,1	0,117,587	2.50940	4.41379	1.92408
chr1	205090774	205091957	C7Y9LACXX_5_7968.sorted.filtered_peak_1816	62	.	205090774	205091957	0	3	1,1165,1	0,16,1182	3.23499	9.14675	6.26844
chr1	205110770	205111233	C7Y9LACXX_5_7968.sorted.filtered_peak_1817	20	.	205110770	205111233	0	3	1,430,1	0,28,462	2.80163	4.61804	2.09808
chr1	205140581	205140838	C7Y9LACXX_5_7968.sorted.filtered_peak_1818	40	.	205140581	205140838	0	3	1,250,1	0,3,256	3.30807	6.78596	4.05375
chr1	205168611	205168973	C7Y9LACXX_5_7968.sorted.filtered_peak_1819	13	.	205168611	205168973	0	2	1,1	0,361	2.61158	3.69660	1.32894
chr1	205180392	205181374	C7Y9LACXX_5_7968.sorted.filtered_peak_1820	62	.	205180392	205181374	0	3	1,952,1	0,3,981	3.21700	9.15961	6.28973
chr1	205198674	205199188	C7Y9LACXX_5_7968.sorted.filtered_peak_1821	39	.	205198674	205199188	0	3	1,489,1	0,7,513	2.57261	6.65242	3.92532
chr1	205242615	205242926	C7Y9LACXX_5_7968.sorted.filtered_peak_1822	27	.	205242615	205242926	0	1	311	0	2.83696	5.30871	2.70486
chr1	205254096	205255284	C7Y9LACXX_5_7968.sorted.filtered_peak_1823	22	.	205254096	205255284	0	3	1,274,1	0,906,1187	2.06763	4.76814	2.23592
chr1	205255574	205256045	C7Y9LACXX_5_7968.sorted.filtered_peak_1824	33	.	205255574	205256045	0	3	1,433,1	0,2,470	2.23693	5.96149	3.31661
chr1	205257079	205257713	C7Y9LACXX_5_7968.sorted.filtered_peak_1825	49	.	205257079	205257713	0	3	1,615,1	0,3,633	2.44906	7.75731	4.98524
chr1	205282828	205283078	C7Y9LACXX_5_7968.sorted.filtered_peak_1826	26	.	205282828	205283078	0	2	1,1	0,249	2.71120	5.21901	2.62836
chr1	205290563	205291020	C7Y9LACXX_5_7968.sorted.filtered_peak_1827	24	.	205290563	205291020	0	3	1,283,1	0,164,456	2.64235	5.03810	2.46667
chr1	205449806	205450056	C7Y9LACXX_5_7968.sorted.filtered_peak_1828	17	.	205449806	205450056	0	2	1,1	0,249	2.56466	4.18514	1.72877
chr1	205454703	205454953	C7Y9LACXX_5_7968.sorted.filtered_peak_1829	27	.	205454703	205454953	0	2	1,1	0,249	2.80982	5.31647	2.71430
chr1	205561121	205561429	C7Y9LACXX_5_7968.sorted.filtered_peak_1830	17	.	205561121	205561429	0	3	1,250,1	0,23,307	2.55297	4.22116	1.76357
chr1	205599985	205601620	C7Y9LACXX_5_7968.sorted.filtered_peak_1831	44	.	205599985	205601620	0	4	1,339,832,1	0,202,694,1634	2.62419	7.18240	4.45027
chr1	205650250	205650560	C7Y9LACXX_5_7968.sorted.filtered_peak_1832	11	.	205650250	205650560	0	2	1,1	0,309	2.56482	3.54696	1.19070
chr1	205680219	205680914	C7Y9LACXX_5_7968.sorted.filtered_peak_1833	17	.	205680219	205680914	0	3	1,259,1	0,365,694	2.62504	4.15992	1.70414
chr1	205718164	205720090	C7Y9LACXX_5_7968.sorted.filtered_peak_1834	56	.	205718164	205720090	0	4	1,699,699,1	0,171,1003,1925	2.65715	8.49003	5.65545
chr1	205744268	205744856	C7Y9LACXX_5_7968.sorted.filtered_peak_1835	54	.	205744268	205744856	0	3	1,514,1	0,1,587	3.08591	8.29405	5.47780
chr1	205782016	205782495	C7Y9LACXX_5_7968.sorted.filtered_peak_1836	98	.	205782016	205782495	0	3	1,443,1	0,16,478	3.84258	12.95791	9.85002
chr1	205888120	205888629	C7Y9LACXX_5_7968.sorted.filtered_peak_1837	25	.	205888120	205888629	0	2	1,454	0,55	2.95866	5.15162	2.56193
chr1	206643415	206644086	C7Y9LACXX_5_7968.sorted.filtered_peak_1838	22	.	206643415	206644086	0	3	1,250,1	0,8,670	2.41222	4.74694	2.21022
chr1	206677456	206677737	C7Y9LACXX_5_7968.sorted.filtered_peak_1839	32	.	206677456	206677737	0	3	1,250,1	0,24,280	2.75729	5.92660	3.25968
chr1	206725245	206725581	C7Y9LACXX_5_7968.sorted.filtered_peak_1840	17	.	206725245	206725581	0	3	1,320,1	0,14,335	2.23997	4.16577	1.70582
chr1	206730239	206730676	C7Y9LACXX_5_7968.sorted.filtered_peak_1841	29	.	206730239	206730676	0	3	1,432,1	0,4,436	2.21281	5.55851	2.92648
chr1	206736365	206736615	C7Y9LACXX_5_7968.sorted.filtered_peak_1842	14	.	206736365	206736615	0	2	1,1	0,249	2.07684	3.90835	1.49215
chr1	206748510	206748916	C7Y9LACXX_5_7968.sorted.filtered_peak_1843	14	.	206748510	206748916	0	2	1,1	0,405	2.03073	3.85807	1.45435
chr1	206753299	206753660	C7Y9LACXX_5_7968.sorted.filtered_peak_1844	26	.	206753299	206753660	0	3	1,344,1	0,4,360	2.19490	5.20563	2.61794
chr1	206763366	206763857	C7Y9LACXX_5_7968.sorted.filtered_peak_1845	61	.	206763366	206763857	0	3	1,464,1	0,2,490	3.00761	9.03326	6.16526
chr1	206785431	206786127	C7Y9LACXX_5_7968.sorted.filtered_peak_1846	70	.	206785431	206786127	0	3	1,579,1	0,116,695	3.24282	9.97785	7.03227
chr1	206807586	206808004	C7Y9LACXX_5_7968.sorted.filtered_peak_1847	13	.	206807586	206808004	0	2	1,1	0,417	2.18852	3.70727	1.32742
chr1	206808716	206809278	C7Y9LACXX_5_7968.sorted.filtered_peak_1848	43	.	206808716	206809278	0	2	508,1	0,561	2.88866	7.09550	4.34734
chr1	206857947	206858197	C7Y9LACXX_5_7968.sorted.filtered_peak_1849	21	.	206857947	206858197	0	2	1,1	0,249	2.34628	4.68924	2.15546
chr1	206858911	206859265	C7Y9LACXX_5_7968.sorted.filtered_peak_1850	32	.	206858911	206859265	0	3	1,259,1	0,73,353	2.60233	5.89502	3.24055
chr1	206890676	206891015	C7Y9LACXX_5_7968.sorted.filtered_peak_1851	33	.	206890676	206891015	0	3	1,263,1	0,63,338	2.64717	5.97068	3.31384
chr1	206931048	206931511	C7Y9LACXX_5_7968.sorted.filtered_peak_1852	13	.	206931048	206931511	0	2	1,1	0,462	2.41257	3.73105	1.35794
chr1	206957748	206958166	C7Y9LACXX_5_7968.sorted.filtered_peak_1853	45	.	206957748	206958166	0	3	1,412,1	0,4,417	2.92902	7.35565	4.58561
chr1	206976537	206977137	C7Y9LACXX_5_7968.sorted.filtered_peak_1854	70	.	206976537	206977137	0	3	1,558,1	0,2,599	3.11875	9.93939	7.03239
chr1	206990200	206990682	C7Y9LACXX_5_7968.sorted.filtered_peak_1855	20	.	206990200	206990682	0	3	1,404,1	0,3,481	2.63737	4.52253	2.02157
chr1	207085966	207086216	C7Y9LACXX_5_7968.sorted.filtered_peak_1856	17	.	207085966	207086216	0	2	1,1	0,249	2.51813	4.23805	1.77215
chr1	207095037	207095587	C7Y9LACXX_5_7968.sorted.filtered_peak_1857	32	.	207095037	207095587	0	3	1,526,1	0,11,549	2.70944	5.90331	3.23945
chr1	207155503	207155814	C7Y9LACXX_5_7968.sorted.filtered_peak_1858	25	.	207155503	207155814	0	2	1,1	0,310	2.85989	5.07013	2.52842
chr1	207226221	207226695	C7Y9LACXX_5_7968.sorted.filtered_peak_1859	38	.	207226221	207226695	0	3	1,459,1	0,9,473	2.87392	6.56699	3.86403
chr1	207494365	207495524	C7Y9LACXX_5_7968.sorted.filtered_peak_1860	117	.	207494365	207495524	0	3	1,1154,1	0,2,1158	3.38825	14.93852	11.74251
chr1	207510028	207510756	C7Y9LACXX_5_7968.sorted.filtered_peak_1861	26	.	207510028	207510756	0	3	1,307,1	0,40,727	2.67887	5.27959	2.69073
chr1	207846024	207846284	C7Y9LACXX_5_7968.sorted.filtered_peak_1862	20	.	207846024	207846284	0	2	1,1	0,259	2.89863	4.54026	2.03130
chr1	207925079	207925818	C7Y9LACXX_5_7968.sorted.filtered_peak_1863	63	.	207925079	207925818	0	3	1,681,1	0,2,738	3.48895	9.30607	6.39608
chr1	207997216	207997582	C7Y9LACXX_5_7968.sorted.filtered_peak_1864	22	.	207997216	207997582	0	2	1,1	0,365	2.19825	4.80439	2.26025
chr1	207999097	207999613	C7Y9LACXX_5_7968.sorted.filtered_peak_1865	57	.	207999097	207999613	0	3	1,455,1	0,56,515	2.76138	8.62156	5.76023
chr1	208035142	208035425	C7Y9LACXX_5_7968.sorted.filtered_peak_1866	16	.	208035142	208035425	0	2	1,1	0,282	2.30335	4.11907	1.66779
chr1	208046262	208047173	C7Y9LACXX_5_7968.sorted.filtered_peak_1867	29	.	208046262	208047173	0	3	1,704,1	0,193,910	2.52746	5.59505	2.99277
chr1	208056307	208056732	C7Y9LACXX_5_7968.sorted.filtered_peak_1868	32	.	208056307	208056732	0	3	1,412,1	0,1,424	2.88301	5.89149	3.24641
chr1	208136610	208137222	C7Y9LACXX_5_7968.sorted.filtered_peak_1869	61	.	208136610	208137222	0	2	610,1	0,611	3.37240	9.06216	6.16366
chr1	209162148	209162510	C7Y9LACXX_5_7968.sorted.filtered_peak_1870	34	.	209162148	209162510	0	3	1,356,1	0,1,361	3.37477	6.12597	3.45720
chr1	209846706	209847019	C7Y9LACXX_5_7968.sorted.filtered_peak_1871	26	.	209846706	209847019	0	3	1,258,1	0,6,312	2.74710	5.20382	2.61783
chr1	209920969	209921479	C7Y9LACXX_5_7968.sorted.filtered_peak_1872	58	.	209920969	209921479	0	3	1,496,1	0,7,509	2.90411	8.67189	5.80504
chr1	209929020	209930002	C7Y9LACXX_5_7968.sorted.filtered_peak_1873	41	.	209929020	209930002	0	3	1,579,1	0,3,981	2.56548	6.84412	4.13402
chr1	209941584	209942324	C7Y9LACXX_5_7968.sorted.filtered_peak_1874	31	.	209941584	209942324	0	3	1,658,1	0,11,739	2.43804	5.79112	3.15913
chr1	209942599	209943072	C7Y9LACXX_5_7968.sorted.filtered_peak_1875	44	.	209942599	209943072	0	3	1,401,1	0,49,472	2.67731	7.21323	4.44022
chr1	209957568	209958360	C7Y9LACXX_5_7968.sorted.filtered_peak_1876	133	.	209957568	209958360	0	3	1,597,1	0,172,791	3.59146	16.64403	13.36090
chr1	210000974	210001651	C7Y9LACXX_5_7968.sorted.filtered_peak_1877	97	.	210000974	210001651	0	3	1,671,1	0,4,676	3.76459	12.88138	9.75118
chr1	210110999	210111249	C7Y9LACXX_5_7968.sorted.filtered_peak_1878	18	.	210110999	210111249	0	2	1,1	0,249	2.77397	4.38815	1.89442
chr1	210502345	210502682	C7Y9LACXX_5_7968.sorted.filtered_peak_1879	19	.	210502345	210502682	0	2	1,1	0,336	2.63514	4.40219	1.90826
chr1	211431779	211432924	C7Y9LACXX_5_7968.sorted.filtered_peak_1880	63	.	211431779	211432924	0	3	1,643,1	0,414,1144	2.92242	9.23745	6.39299
chr1	211433988	211434328	C7Y9LACXX_5_7968.sorted.filtered_peak_1881	41	.	211433988	211434328	0	3	1,320,1	0,17,339	2.62006	6.84031	4.10275
chr1	211496635	211497255	C7Y9LACXX_5_7968.sorted.filtered_peak_1882	49	.	211496635	211497255	0	3	1,561,1	0,10,619	3.06508	7.71403	4.92400
chr1	211508898	211509513	C7Y9LACXX_5_7968.sorted.filtered_peak_1883	23	.	211508898	211509513	0	3	1,600,1	0,8,614	2.75497	4.93342	2.38566
chr1	211555839	211556684	C7Y9LACXX_5_7968.sorted.filtered_peak_1884	57	.	211555839	211556684	0	3	1,668,1	0,73,844	3.04014	8.60940	5.76387
chr1	211751178	211751983	C7Y9LACXX_5_7968.sorted.filtered_peak_1885	17	.	211751178	211751983	0	3	1,419,1	0,68,804	2.05682	4.16091	1.70332
chr1	211752152	211753026	C7Y9LACXX_5_7968.sorted.filtered_peak_1886	83	.	211752152	211753026	0	3	1,610,1	0,246,873	2.98886	11.37052	8.38979
chr1	211848857	211849345	C7Y9LACXX_5_7968.sorted.filtered_peak_1887	70	.	211848857	211849345	0	3	1,445,1	0,2,487	3.63796	10.01684	7.08584
chr1	211854164	211854666	C7Y9LACXX_5_7968.sorted.filtered_peak_1888	43	.	211854164	211854666	0	3	1,492,1	0,9,501	3.04832	7.05078	4.30737
chr1	212004024	212004283	C7Y9LACXX_5_7968.sorted.filtered_peak_1889	25	.	212004024	212004283	0	3	1,250,1	0,7,258	2.58588	5.13098	2.54668
chr1	212208322	212209400	C7Y9LACXX_5_7968.sorted.filtered_peak_1890	208	.	212208322	212209400	0	3	1,942,1	0,2,1077	3.84724	24.56711	20.82360
chr1	212295043	212295321	C7Y9LACXX_5_7968.sorted.filtered_peak_1891	49	.	212295043	212295321	0	2	271,1	0,277	3.56431	7.81412	4.99435
chr1	212398745	212399642	C7Y9LACXX_5_7968.sorted.filtered_peak_1892	39	.	212398745	212399642	0	3	1,418,1	0,63,896	2.96674	6.63029	3.92523
chr1	212429260	212429798	C7Y9LACXX_5_7968.sorted.filtered_peak_1893	23	.	212429260	212429798	0	3	1,416,1	0,113,537	2.62930	4.90976	2.35886
chr1	212457904	212459592	C7Y9LACXX_5_7968.sorted.filtered_peak_1894	117	.	212457904	212459592	0	3	1,1205,1	0,3,1687	3.22065	14.95023	11.77432
chr1	212588056	212588525	C7Y9LACXX_5_7968.sorted.filtered_peak_1895	78	.	212588056	212588525	0	2	1,465	0,4	3.55817	10.90196	7.89469
chr1	212606092	212606422	C7Y9LACXX_5_7968.sorted.filtered_peak_1896	18	.	212606092	212606422	0	3	1,279,1	0,44,329	2.57472	4.26585	1.80749
chr1	212687344	212687681	C7Y9LACXX_5_7968.sorted.filtered_peak_1897	12	.	212687344	212687681	0	2	1,1	0,336	2.55125	3.67194	1.29413
chr1	212732133	212732628	C7Y9LACXX_5_7968.sorted.filtered_peak_1898	85	.	212732133	212732628	0	3	1,470,1	0,21,494	3.47638	11.61859	8.58319
chr1	212740428	212740715	C7Y9LACXX_5_7968.sorted.filtered_peak_1899	51	.	212740428	212740715	0	2	283,1	0,286	3.35227	8.02019	5.18355
chr1	212769576	212770235	C7Y9LACXX_5_7968.sorted.filtered_peak_1900	71	.	212769576	212770235	0	3	1,645,1	0,11,658	3.42777	10.07375	7.12296
chr1	212781720	212782645	C7Y9LACXX_5_7968.sorted.filtered_peak_1901	41	.	212781720	212782645	0	3	1,878,1	0,3,924	2.37172	6.80363	4.10385
chr1	212810196	212810614	C7Y9LACXX_5_7968.sorted.filtered_peak_1902	19	.	212810196	212810614	0	3	1,280,1	0,137,417	2.50305	4.48815	1.97906
chr1	212838404	212838949	C7Y9LACXX_5_7968.sorted.filtered_peak_1903	14	.	212838404	212838949	0	2	1,1	0,544	2.62035	3.85912	1.45104
chr1	212894733	212895184	C7Y9LACXX_5_7968.sorted.filtered_peak_1904	14	.	212894733	212895184	0	2	1,1	0,450	2.55975	3.89748	1.47956
chr1	212964839	212965707	C7Y9LACXX_5_7968.sorted.filtered_peak_1905	78	.	212964839	212965707	0	3	1,827,1	0,38,867	3.34301	10.86378	7.89980
chr1	213031086	213032395	C7Y9LACXX_5_7968.sorted.filtered_peak_1906	29	.	213031086	213032395	0	3	1,713,1	0,1,1308	2.57469	5.57580	2.99190
chr1	213123723	213123988	C7Y9LACXX_5_7968.sorted.filtered_peak_1907	22	.	213123723	213123988	0	2	1,1	0,264	2.81336	4.78698	2.24284
chr1	213168970	213169253	C7Y9LACXX_5_7968.sorted.filtered_peak_1908	27	.	213168970	213169253	0	3	1,250,1	0,22,282	3.11127	5.36091	2.74926
chr1	213188170	213189323	C7Y9LACXX_5_7968.sorted.filtered_peak_1909	76	.	213188170	213189323	0	3	1,794,1	0,358,1152	3.18374	10.53614	7.61863
chr1	213224381	213225182	C7Y9LACXX_5_7968.sorted.filtered_peak_1910	33	.	213224381	213225182	0	3	1,658,1	0,12,800	3.04294	5.98287	3.32816
chr1	214454228	214454739	C7Y9LACXX_5_7968.sorted.filtered_peak_1911	20	.	214454228	214454739	0	3	1,414,1	0,91,510	2.42525	4.58354	2.07473
chr1	214600972	214601620	C7Y9LACXX_5_7968.sorted.filtered_peak_1912	90	.	214600972	214601620	0	3	1,537,1	0,71,647	3.95319	12.10364	9.06574
chr1	214612731	214613241	C7Y9LACXX_5_7968.sorted.filtered_peak_1913	20	.	214612731	214613241	0	2	253,1	0,509	2.57855	4.59499	2.08155
chr1	214776188	214777020	C7Y9LACXX_5_7968.sorted.filtered_peak_1914	83	.	214776188	214777020	0	2	820,1	0,831	3.55959	11.35524	8.37373
chr1	214777378	214777702	C7Y9LACXX_5_7968.sorted.filtered_peak_1915	13	.	214777378	214777702	0	2	1,1	0,323	2.22480	3.69115	1.31754
chr1	217583583	217583885	C7Y9LACXX_5_7968.sorted.filtered_peak_1916	14	.	217583583	217583885	0	2	1,1	0,301	2.64183	3.81122	1.42492
chr1	217804203	217804831	C7Y9LACXX_5_7968.sorted.filtered_peak_1917	46	.	217804203	217804831	0	3	1,610,1	0,6,627	3.33333	7.46094	4.67034
chr1	218458235	218458901	C7Y9LACXX_5_7968.sorted.filtered_peak_1918	97	.	218458235	218458901	0	3	1,637,1	0,2,665	4.14764	12.89218	9.78308
chr1	218550642	218550895	C7Y9LACXX_5_7968.sorted.filtered_peak_1919	22	.	218550642	218550895	0	2	1,1	0,252	2.99215	4.83055	2.28464
chr1	219346893	219347665	C7Y9LACXX_5_7968.sorted.filtered_peak_1920	52	.	219346893	219347665	0	2	1,688	0,84	3.10291	8.09724	5.25865
chr1	220219360	220220324	C7Y9LACXX_5_7968.sorted.filtered_peak_1921	98	.	220219360	220220324	0	3	1,786,1	0,149,963	3.56400	12.95810	9.89350
chr1	220262855	220263623	C7Y9LACXX_5_7968.sorted.filtered_peak_1922	88	.	220262855	220263623	0	2	1,749	0,19	3.36322	11.92972	8.88422
chr1	220267214	220268075	C7Y9LACXX_5_7968.sorted.filtered_peak_1923	23	.	220267214	220268075	0	3	1,412,1	0,14,860	2.29698	4.92255	2.37752
chr1	220445385	220446131	C7Y9LACXX_5_7968.sorted.filtered_peak_1924	97	.	220445385	220446131	0	3	1,732,1	0,8,745	3.54272	12.83559	9.73411
chr1	221881441	221881836	C7Y9LACXX_5_7968.sorted.filtered_peak_1925	50	.	221881441	221881836	0	3	1,381,1	0,4,394	2.62894	7.90732	5.09768
chr1	221915245	221916134	C7Y9LACXX_5_7968.sorted.filtered_peak_1926	146	.	221915245	221916134	0	3	1,842,1	0,1,888	3.48705	17.99562	14.60407
chr1	221951135	221951557	C7Y9LACXX_5_7968.sorted.filtered_peak_1927	28	.	221951135	221951557	0	3	1,414,1	0,7,421	2.58489	5.45624	2.84488
chr1	221957112	221957560	C7Y9LACXX_5_7968.sorted.filtered_peak_1928	13	.	221957112	221957560	0	2	1,1	0,447	2.38710	3.77782	1.38548
chr1	222002908	222003263	C7Y9LACXX_5_7968.sorted.filtered_peak_1929	33	.	222002908	222003263	0	3	1,328,1	0,1,354	3.02112	5.95894	3.30903
chr1	222638378	222638934	C7Y9LACXX_5_7968.sorted.filtered_peak_1930	48	.	222638378	222638934	0	3	1,431,1	0,123,555	3.54506	7.65958	4.86863
chr1	222762955	222763634	C7Y9LACXX_5_7968.sorted.filtered_peak_1931	35	.	222762955	222763634	0	3	1,429,1	0,90,678	2.94817	6.14824	3.50047
chr1	222790868	222791241	C7Y9LACXX_5_7968.sorted.filtered_peak_1932	75	.	222790868	222791241	0	3	1,360,1	0,8,372	3.29289	10.52639	7.55171
chr1	222807704	222808050	C7Y9LACXX_5_7968.sorted.filtered_peak_1933	19	.	222807704	222808050	0	2	1,1	0,345	2.61134	4.41588	1.93700
chr1	222817214	222818147	C7Y9LACXX_5_7968.sorted.filtered_peak_1934	88	.	222817214	222818147	0	3	1,621,1	0,20,932	3.53098	11.86554	8.86190
chr1	222828269	222828687	C7Y9LACXX_5_7968.sorted.filtered_peak_1935	39	.	222828269	222828687	0	3	1,413,1	0,2,417	2.78135	6.62042	3.92398
chr1	222885803	222887194	C7Y9LACXX_5_7968.sorted.filtered_peak_1936	75	.	222885803	222887194	0	3	1,1370,1	0,13,1390	3.01690	10.54794	7.57383
chr1	222988022	222988769	C7Y9LACXX_5_7968.sorted.filtered_peak_1937	17	.	222988022	222988769	0	3	1,395,1	0,300,746	2.51655	4.22646	1.76371
chr1	223147715	223148074	C7Y9LACXX_5_7968.sorted.filtered_peak_1938	17	.	223147715	223148074	0	3	1,271,1	0,87,358	2.69129	4.16211	1.71622
chr1	223271007	223271286	C7Y9LACXX_5_7968.sorted.filtered_peak_1939	11	.	223271007	223271286	0	2	1,1	0,278	2.55635	3.52345	1.17220
chr1	223307091	223307350	C7Y9LACXX_5_7968.sorted.filtered_peak_1940	15	.	223307091	223307350	0	2	1,1	0,258	2.53561	4.03092	1.59149
chr1	223316254	223316749	C7Y9LACXX_5_7968.sorted.filtered_peak_1941	25	.	223316254	223316749	0	3	1,458,1	0,35,494	2.83107	5.11485	2.53598
chr1	223688446	223689174	C7Y9LACXX_5_7968.sorted.filtered_peak_1942	29	.	223688446	223689174	0	3	1,487,1	0,106,727	2.86070	5.54366	2.92596
chr1	223903979	223904634	C7Y9LACXX_5_7968.sorted.filtered_peak_1943	19	.	223903979	223904634	0	3	1,353,1	0,2,654	2.24728	4.47410	1.97752
chr1	223914530	223914790	C7Y9LACXX_5_7968.sorted.filtered_peak_1944	35	.	223914530	223914790	0	3	1,250,1	0,3,259	3.10622	6.28683	3.58920
chr1	224033458	224034232	C7Y9LACXX_5_7968.sorted.filtered_peak_1945	62	.	224033458	224034232	0	3	1,761,1	0,2,773	2.91626	9.12738	6.24740
chr1	224180162	224180539	C7Y9LACXX_5_7968.sorted.filtered_peak_1946	147	.	224180162	224180539	0	3	1,355,1	0,20,376	6.12921	18.12390	14.73554
chr1	224301487	224302336	C7Y9LACXX_5_7968.sorted.filtered_peak_1947	68	.	224301487	224302336	0	3	1,646,1	0,2,848	3.44387	9.80955	6.88484
chr1	224303811	224304291	C7Y9LACXX_5_7968.sorted.filtered_peak_1948	14	.	224303811	224304291	0	3	1,278,1	0,160,479	2.25576	3.84620	1.45346
chr1	224356525	224357067	C7Y9LACXX_5_7968.sorted.filtered_peak_1949	29	.	224356525	224357067	0	3	1,494,1	0,1,541	3.15267	5.58867	2.94965
chr1	224370118	224371704	C7Y9LACXX_5_7968.sorted.filtered_peak_1950	54	.	224370118	224371704	0	3	1,966,1	0,187,1585	3.01831	8.23600	5.43346
chr1	224392499	224392757	C7Y9LACXX_5_7968.sorted.filtered_peak_1951	29	.	224392499	224392757	0	2	1,1	0,257	3.22505	5.57220	2.94066
chr1	224393165	224393449	C7Y9LACXX_5_7968.sorted.filtered_peak_1952	25	.	224393165	224393449	0	2	1,1	0,283	3.07332	5.09241	2.51611
chr1	224454095	224454480	C7Y9LACXX_5_7968.sorted.filtered_peak_1953	20	.	224454095	224454480	0	3	1,255,1	0,54,384	2.70534	4.61974	2.09614
chr1	224517557	224518282	C7Y9LACXX_5_7968.sorted.filtered_peak_1954	44	.	224517557	224518282	0	3	1,697,1	0,17,724	3.00539	7.25800	4.48456
chr1	224544293	224544826	C7Y9LACXX_5_7968.sorted.filtered_peak_1955	59	.	224544293	224544826	0	3	1,528,1	0,2,532	3.49437	8.81046	5.92939
chr1	224545164	224545414	C7Y9LACXX_5_7968.sorted.filtered_peak_1956	12	.	224545164	224545414	0	2	1,1	0,249	2.30753	3.65654	1.28630
chr1	224567628	224568207	C7Y9LACXX_5_7968.sorted.filtered_peak_1957	57	.	224567628	224568207	0	3	1,547,1	0,30,578	3.24110	8.64851	5.79260
chr1	224618374	224618624	C7Y9LACXX_5_7968.sorted.filtered_peak_1958	18	.	224618374	224618624	0	2	1,1	0,249	2.28679	4.37624	1.88164
chr1	224622474	224622824	C7Y9LACXX_5_7968.sorted.filtered_peak_1959	14	.	224622474	224622824	0	3	1,281,1	0,64,349	2.14214	3.84822	1.44727
chr1	224685896	224686305	C7Y9LACXX_5_7968.sorted.filtered_peak_1960	31	.	224685896	224686305	0	3	1,365,1	0,9,408	2.83328	5.81831	3.18579
chr1	224701432	224701682	C7Y9LACXX_5_7968.sorted.filtered_peak_1961	17	.	224701432	224701682	0	2	1,1	0,249	2.52351	4.23011	1.77103
chr1	224811158	224812055	C7Y9LACXX_5_7968.sorted.filtered_peak_1962	77	.	224811158	224812055	0	3	1,876,1	0,3,896	3.12813	10.66640	7.70237
chr1	225615434	225616699	C7Y9LACXX_5_7968.sorted.filtered_peak_1963	44	.	225615434	225616699	0	3	1,846,1	0,2,1264	2.61459	7.23828	4.48999
chr1	225632496	225633065	C7Y9LACXX_5_7968.sorted.filtered_peak_1964	126	.	225632496	225633065	0	2	559,1	0,568	4.07706	15.94401	12.65248
chr1	225642356	225642896	C7Y9LACXX_5_7968.sorted.filtered_peak_1965	37	.	225642356	225642896	0	3	1,521,1	0,16,539	3.13376	6.45667	3.76009
chr1	225654828	225655665	C7Y9LACXX_5_7968.sorted.filtered_peak_1966	34	.	225654828	225655665	0	3	1,807,1	0,24,836	2.82778	6.13705	3.45546
chr1	225662443	225662945	C7Y9LACXX_5_7968.sorted.filtered_peak_1967	24	.	225662443	225662945	0	3	1,296,1	0,204,501	2.91239	5.00313	2.47313
chr1	225964973	225966036	C7Y9LACXX_5_7968.sorted.filtered_peak_1968	85	.	225964973	225966036	0	3	1,578,1	0,90,1062	3.48451	11.60806	8.59884
chr1	226053727	226053986	C7Y9LACXX_5_7968.sorted.filtered_peak_1969	25	.	226053727	226053986	0	2	1,1	0,258	2.92076	5.08314	2.50080
chr1	226069873	226070257	C7Y9LACXX_5_7968.sorted.filtered_peak_1970	23	.	226069873	226070257	0	3	1,326,1	0,44,383	2.56915	4.92056	2.36545
chr1	226084594	226085219	C7Y9LACXX_5_7968.sorted.filtered_peak_1971	66	.	226084594	226085219	0	3	1,621,1	0,2,624	3.57161	9.62295	6.67861
chr1	226111700	226112232	C7Y9LACXX_5_7968.sorted.filtered_peak_1972	81	.	226111700	226112232	0	3	1,525,1	0,3,531	3.51787	11.12428	8.10964
chr1	226163696	226163997	C7Y9LACXX_5_7968.sorted.filtered_peak_1973	32	.	226163696	226163997	0	3	1,260,1	0,2,300	3.17857	5.92480	3.29759
chr1	226178776	226179136	C7Y9LACXX_5_7968.sorted.filtered_peak_1974	13	.	226178776	226179136	0	2	1,1	0,359	2.40582	3.71745	1.33775
chr1	226186778	226187771	C7Y9LACXX_5_7968.sorted.filtered_peak_1975	159	.	226186778	226187771	0	3	1,915,1	0,68,992	3.71290	19.37979	15.92628
chr1	226249888	226251442	C7Y9LACXX_5_7968.sorted.filtered_peak_1976	57	.	226249888	226251442	0	2	1,1548	0,6	2.73468	8.62853	5.75426
chr1	226270937	226271429	C7Y9LACXX_5_7968.sorted.filtered_peak_1977	60	.	226270937	226271429	0	3	1,457,1	0,32,491	3.89067	8.89542	6.02069
chr1	226297627	226298587	C7Y9LACXX_5_7968.sorted.filtered_peak_1978	39	.	226297627	226298587	0	3	1,928,1	0,9,959	2.94464	6.62247	3.90519
chr1	226309328	226310030	C7Y9LACXX_5_7968.sorted.filtered_peak_1979	32	.	226309328	226310030	0	3	1,402,1	0,5,701	2.51416	5.92744	3.27624
chr1	226374090	226374504	C7Y9LACXX_5_7968.sorted.filtered_peak_1980	36	.	226374090	226374504	0	2	1,304	0,110	2.91724	6.29961	3.60717
chr1	226496693	226497027	C7Y9LACXX_5_7968.sorted.filtered_peak_1981	36	.	226496693	226497027	0	3	1,321,1	0,7,333	2.83848	6.31863	3.61553
chr1	226521081	226521394	C7Y9LACXX_5_7968.sorted.filtered_peak_1982	27	.	226521081	226521394	0	2	312,1	0,312	3.15034	5.37729	2.77352
chr1	226595608	226596371	C7Y9LACXX_5_7968.sorted.filtered_peak_1983	51	.	226595608	226596371	0	2	687,1	0,762	2.64949	7.92126	5.13021
chr1	226632646	226633072	C7Y9LACXX_5_7968.sorted.filtered_peak_1984	68	.	226632646	226633072	0	3	1,384,1	0,1,425	4.14141	9.74396	6.83131
chr1	226850365	226851072	C7Y9LACXX_5_7968.sorted.filtered_peak_1985	83	.	226850365	226851072	0	3	1,694,1	0,5,706	3.44515	11.34428	8.31263
chr1	226862543	226863292	C7Y9LACXX_5_7968.sorted.filtered_peak_1986	85	.	226862543	226863292	0	3	1,687,1	0,3,748	3.08599	11.55426	8.53740
chr1	226891051	226891541	C7Y9LACXX_5_7968.sorted.filtered_peak_1987	45	.	226891051	226891541	0	3	1,456,1	0,17,489	3.08358	7.25671	4.50243
chr1	226899583	226900014	C7Y9LACXX_5_7968.sorted.filtered_peak_1988	25	.	226899583	226900014	0	3	1,318,1	0,110,430	2.54332	5.07569	2.50629
chr1	226926644	226927551	C7Y9LACXX_5_7968.sorted.filtered_peak_1989	51	.	226926644	226927551	0	3	1,899,1	0,3,906	2.59792	7.96137	5.13232
chr1	226986120	226986857	C7Y9LACXX_5_7968.sorted.filtered_peak_1990	58	.	226986120	226986857	0	2	585,1	0,736	3.69204	8.67907	5.84106
chr1	227015760	227016095	C7Y9LACXX_5_7968.sorted.filtered_peak_1991	36	.	227015760	227016095	0	3	1,313,1	0,7,334	3.18501	6.28548	3.60154
chr1	227070462	227070817	C7Y9LACXX_5_7968.sorted.filtered_peak_1992	19	.	227070462	227070817	0	2	1,1	0,354	2.47982	4.40037	1.91831
chr1	227127269	227128142	C7Y9LACXX_5_7968.sorted.filtered_peak_1993	197	.	227127269	227128142	0	3	1,864,1	0,2,872	4.28558	23.43584	19.76943
chr1	227177882	227178157	C7Y9LACXX_5_7968.sorted.filtered_peak_1994	17	.	227177882	227178157	0	2	1,1	0,274	2.55216	4.24604	1.76832
chr1	227566241	227566642	C7Y9LACXX_5_7968.sorted.filtered_peak_1995	13	.	227566241	227566642	0	2	1,1	0,400	2.62887	3.73638	1.35115
chr1	227669330	227669630	C7Y9LACXX_5_7968.sorted.filtered_peak_1996	20	.	227669330	227669630	0	2	1,1	0,299	2.91186	4.58403	2.07142
chr1	227730273	227730580	C7Y9LACXX_5_7968.sorted.filtered_peak_1997	37	.	227730273	227730580	0	1	307	0	3.23316	6.44693	3.74828
chr1	227751141	227751901	C7Y9LACXX_5_7968.sorted.filtered_peak_1998	28	.	227751141	227751901	0	3	1,645,1	0,3,759	2.91170	5.50419	2.89240
chr1	227922650	227923370	C7Y9LACXX_5_7968.sorted.filtered_peak_1999	94	.	227922650	227923370	0	3	1,490,1	0,162,719	3.07330	12.47952	9.40214
chr1	227936281	227936828	C7Y9LACXX_5_7968.sorted.filtered_peak_2000	18	.	227936281	227936828	0	3	1,494,1	0,34,546	2.25009	4.38167	1.89303
[truncated: 19,512 more rows]
