# Supplementary material for: Potential impact of celiac disease genetic risk factors on T cell receptor signaling in gluten-specific CD4+ T cells
Source: Sci Rep. 2021 Apr 29;11:9252. doi: 10.1038/s41598-021-86612-5 (PMC8085175; doi:10.1038/s41598-021-86612-5)
Supplement: Supplementary file 1 — Supplementary Information. [file 41598_2021_86612_MOESM1_ESM.zip › data_supplements_manuscript/dhs_and_peakcalling/macs_peaks/C7Y9LACXX_5_7968.sorted.filtered_peaks.xls]

# This file is generated by MACS version 2.2.6
# Command line: callpeak --treatment ./output/C7Y9LACXX_5_7968.sorted.filtered.bam --name C7Y9LACXX_5_7968.sorted.filtered --outdir ./output --format BAM --gsize hs --broad --nomodel --shift -125 --extsize 250 --bdg
# ARGUMENTS LIST:
# name = C7Y9LACXX_5_7968.sorted.filtered
# format = BAM
# ChIP-seq file = ['./output/C7Y9LACXX_5_7968.sorted.filtered.bam']
# control file = None
# effective genome size = 2.70e+09
# band width = 300
# model fold = [5, 50]
# qvalue cutoff for narrow/strong regions = 5.00e-02
# qvalue cutoff for broad/weak regions = 1.00e-01
# The maximum gap between significant sites is assigned as the read length/tag size.
# The minimum length of peaks is assigned as the predicted fragment length "d".
# Larger dataset will be scaled towards smaller dataset.
# Range for calculating regional lambda is: 10000 bps
# Broad region calling is on
# Paired-End mode is off

# tag size is determined as 42 bps
# total tags in treatment: 45389470
# tags after filtering in treatment: 45389470
# maximum duplicate tags at the same position in treatment = 1
# Redundant rate in treatment: 0.00
# Sequencing ends will be shifted towards 5' by 125 bp(s)
# d = 250
chr	start	end	length	pileup	-log10(pvalue)	fold_enrichment	-log10(qvalue)	name
chr1	713873	714364	492	35.27	22.82363	6.97101	19.20396	C7Y9LACXX_5_7968.sorted.filtered_peak_1
chr1	894532	895100	569	24.91	4.38778	2.25275	1.89661	C7Y9LACXX_5_7968.sorted.filtered_peak_2
chr1	902221	902484	264	23.92	5.90074	2.74887	3.24175	C7Y9LACXX_5_7968.sorted.filtered_peak_3
chr1	948404	949019	616	31.46	9.87073	3.44483	6.92257	C7Y9LACXX_5_7968.sorted.filtered_peak_4
chr1	949550	949873	324	21.33	4.14940	2.31080	1.70521	C7Y9LACXX_5_7968.sorted.filtered_peak_5
chr1	954591	955242	652	27.45	5.44884	2.45452	2.83469	C7Y9LACXX_5_7968.sorted.filtered_peak_6
chr1	968385	968734	350	17.81	4.54896	2.63595	2.03483	C7Y9LACXX_5_7968.sorted.filtered_peak_7
chr1	994597	995208	612	21.40	4.34259	2.36908	1.86850	C7Y9LACXX_5_7968.sorted.filtered_peak_8
chr1	999389	999903	515	24.75	4.98550	2.43248	2.42115	C7Y9LACXX_5_7968.sorted.filtered_peak_9
chr1	1004557	1004969	413	29.11	7.22508	2.85065	4.46711	C7Y9LACXX_5_7968.sorted.filtered_peak_10
chr1	1051344	1051957	614	47.59	15.60353	3.77773	12.33742	C7Y9LACXX_5_7968.sorted.filtered_peak_11
chr1	1072540	1073210	671	19.34	5.52905	2.91097	2.90288	C7Y9LACXX_5_7968.sorted.filtered_peak_12
chr1	1092902	1093151	250	19.35	5.15268	2.76901	2.56433	C7Y9LACXX_5_7968.sorted.filtered_peak_13
chr1	1136767	1137036	270	22.93	4.24430	2.28126	1.77655	C7Y9LACXX_5_7968.sorted.filtered_peak_14
chr1	1143638	1143915	278	26.03	4.32153	2.19781	1.83914	C7Y9LACXX_5_7968.sorted.filtered_peak_15
chr1	1152157	1152697	541	32.23	4.74358	2.12950	2.21205	C7Y9LACXX_5_7968.sorted.filtered_peak_16
chr1	1166555	1167719	1165	40.76	7.91893	2.51876	5.13871	C7Y9LACXX_5_7968.sorted.filtered_peak_17
chr1	1186236	1186672	437	19.51	6.22638	3.16040	3.54173	C7Y9LACXX_5_7968.sorted.filtered_peak_18
chr1	1209086	1209751	666	28.78	6.47467	2.66587	3.77195	C7Y9LACXX_5_7968.sorted.filtered_peak_19
chr1	1243277	1244151	875	55.48	10.39881	2.59391	7.41550	C7Y9LACXX_5_7968.sorted.filtered_peak_20
chr1	1259879	1260528	650	42.81	10.38535	2.92299	7.43491	C7Y9LACXX_5_7968.sorted.filtered_peak_21
chr1	1284587	1285297	711	24.70	5.30270	2.52703	2.70399	C7Y9LACXX_5_7968.sorted.filtered_peak_22
chr1	1306993	1307644	652	33.32	4.52422	2.05344	2.02276	C7Y9LACXX_5_7968.sorted.filtered_peak_23
chr1	1310511	1311058	548	54.74	13.79426	3.10714	10.63427	C7Y9LACXX_5_7968.sorted.filtered_peak_24
chr1	1334585	1335373	789	48.29	14.20179	3.37160	11.02945	C7Y9LACXX_5_7968.sorted.filtered_peak_25
chr1	1342472	1343175	704	29.68	8.44316	3.08636	5.62986	C7Y9LACXX_5_7968.sorted.filtered_peak_26
chr1	1376023	1376332	310	12.85	3.78242	2.64008	1.40726	C7Y9LACXX_5_7968.sorted.filtered_peak_27
chr1	1406631	1407255	625	26.81	14.10123	5.23343	10.92388	C7Y9LACXX_5_7968.sorted.filtered_peak_28
chr1	1446713	1447640	928	31.93	14.52738	4.52901	11.36250	C7Y9LACXX_5_7968.sorted.filtered_peak_29
chr1	1509911	1510774	864	41.65	10.68443	3.05366	7.70600	C7Y9LACXX_5_7968.sorted.filtered_peak_30
chr1	1550506	1551333	828	51.69	14.47402	3.38698	11.25488	C7Y9LACXX_5_7968.sorted.filtered_peak_31
chr1	1565260	1566070	811	28.77	7.86346	2.98345	5.09654	C7Y9LACXX_5_7968.sorted.filtered_peak_32
chr1	1590297	1590795	499	45.33	31.10688	8.47559	27.01099	C7Y9LACXX_5_7968.sorted.filtered_peak_33
chr1	1596532	1597442	911	13.98	4.48412	2.88019	1.98113	C7Y9LACXX_5_7968.sorted.filtered_peak_34
chr1	1609764	1610246	483	15.78	5.57815	3.22538	2.94615	C7Y9LACXX_5_7968.sorted.filtered_peak_35
chr1	1648542	1648947	406	15.37	5.20804	3.10177	2.61191	C7Y9LACXX_5_7968.sorted.filtered_peak_36
chr1	1650560	1650913	354	17.46	5.63748	3.11394	3.00009	C7Y9LACXX_5_7968.sorted.filtered_peak_37
chr1	1655599	1656068	470	44.48	27.30180	7.17434	23.39761	C7Y9LACXX_5_7968.sorted.filtered_peak_38
chr1	1663905	1664154	250	13.19	4.02912	2.72747	1.59722	C7Y9LACXX_5_7968.sorted.filtered_peak_39
chr1	1677767	1678019	253	21.60	9.62523	4.34479	6.67389	C7Y9LACXX_5_7968.sorted.filtered_peak_40
chr1	1709740	1710106	367	39.58	7.74192	2.55488	4.94969	C7Y9LACXX_5_7968.sorted.filtered_peak_41
chr1	1711555	1712143	589	32.60	4.62971	2.09490	2.11273	C7Y9LACXX_5_7968.sorted.filtered_peak_42
chr1	1822465	1823088	624	42.21	10.50060	2.98438	7.53602	C7Y9LACXX_5_7968.sorted.filtered_peak_43
chr1	1840052	1840812	761	37.05	11.36801	3.32200	8.39882	C7Y9LACXX_5_7968.sorted.filtered_peak_44
chr1	1850700	1851287	588	48.92	14.77890	3.51751	11.56130	C7Y9LACXX_5_7968.sorted.filtered_peak_45
chr1	1981498	1981915	418	15.48	4.03906	2.57423	1.60592	C7Y9LACXX_5_7968.sorted.filtered_peak_46
chr1	2064600	2065251	652	40.78	12.33495	3.42197	9.26884	C7Y9LACXX_5_7968.sorted.filtered_peak_47
chr1	2120834	2121137	304	27.25	6.19301	2.65351	3.52830	C7Y9LACXX_5_7968.sorted.filtered_peak_48
chr1	2126165	2126930	766	45.48	10.11961	2.82881	7.15492	C7Y9LACXX_5_7968.sorted.filtered_peak_49
chr1	2130630	2131026	397	32.18	4.60257	2.10137	2.08217	C7Y9LACXX_5_7968.sorted.filtered_peak_50
chr1	2136166	2137055	890	37.11	8.18743	2.67999	5.40187	C7Y9LACXX_5_7968.sorted.filtered_peak_51
chr1	2158997	2159605	609	55.84	14.34098	3.12521	11.15420	C7Y9LACXX_5_7968.sorted.filtered_peak_52
chr1	2165796	2166110	315	37.64	6.96383	2.46103	4.22319	C7Y9LACXX_5_7968.sorted.filtered_peak_53
chr1	2186760	2187771	1012	21.92	5.31655	2.65063	2.73592	C7Y9LACXX_5_7968.sorted.filtered_peak_54
chr1	2222011	2222885	875	25.40	6.95366	2.95198	4.23604	C7Y9LACXX_5_7968.sorted.filtered_peak_55
chr1	2231772	2232893	1122	35.43	8.51656	2.87559	5.66517	C7Y9LACXX_5_7968.sorted.filtered_peak_56
chr1	2322645	2323401	757	55.21	17.14193	3.61714	13.80677	C7Y9LACXX_5_7968.sorted.filtered_peak_57
chr1	2343873	2344427	555	45.59	10.68639	2.84409	7.73473	C7Y9LACXX_5_7968.sorted.filtered_peak_58
chr1	2345661	2345952	292	31.55	4.68274	2.13609	2.15064	C7Y9LACXX_5_7968.sorted.filtered_peak_59
chr1	2457540	2458360	821	50.22	13.32762	3.20610	10.19225	C7Y9LACXX_5_7968.sorted.filtered_peak_60
chr1	2477474	2477992	519	39.45	5.51625	2.12841	2.90505	C7Y9LACXX_5_7968.sorted.filtered_peak_61
chr1	2478336	2478630	295	43.26	7.33708	2.39074	4.55888	C7Y9LACXX_5_7968.sorted.filtered_peak_62
chr1	2479256	2479951	696	36.53	5.19343	2.12355	2.61882	C7Y9LACXX_5_7968.sorted.filtered_peak_63
chr1	2480177	2480494	318	41.43	7.80104	2.51322	4.99899	C7Y9LACXX_5_7968.sorted.filtered_peak_64
chr1	2487037	2488323	1287	26.81	5.70346	2.54069	3.08104	C7Y9LACXX_5_7968.sorted.filtered_peak_65
chr1	2509704	2510076	373	21.62	6.38242	3.06277	3.67698	C7Y9LACXX_5_7968.sorted.filtered_peak_66
chr1	2516677	2516962	286	30.49	3.49233	1.87462	1.16762	C7Y9LACXX_5_7968.sorted.filtered_peak_67
chr1	2517710	2518372	663	53.16	13.70702	3.10548	10.56493	C7Y9LACXX_5_7968.sorted.filtered_peak_68
chr1	2574059	2574995	937	28.35	8.54876	3.23267	5.71294	C7Y9LACXX_5_7968.sorted.filtered_peak_69
chr1	3407910	3408161	252	17.81	5.63986	3.07435	2.99863	C7Y9LACXX_5_7968.sorted.filtered_peak_70
chr1	3418499	3418790	292	26.09	9.85432	3.88747	6.90715	C7Y9LACXX_5_7968.sorted.filtered_peak_71
chr1	3541146	3541979	834	41.31	14.44810	3.78293	11.27183	C7Y9LACXX_5_7968.sorted.filtered_peak_72
chr1	3566374	3566872	499	20.43	5.01300	2.65029	2.44505	C7Y9LACXX_5_7968.sorted.filtered_peak_73
chr1	3663757	3664217	461	22.11	7.51502	3.39344	4.74397	C7Y9LACXX_5_7968.sorted.filtered_peak_74
chr1	3689000	3689312	313	25.30	6.06284	2.72805	3.38857	C7Y9LACXX_5_7968.sorted.filtered_peak_75
chr1	3712803	3713638	836	28.07	10.30157	3.76639	7.36318	C7Y9LACXX_5_7968.sorted.filtered_peak_76
chr1	3773508	3774317	810	43.68	13.29389	3.46013	10.16870	C7Y9LACXX_5_7968.sorted.filtered_peak_77
chr1	3816192	3816519	328	32.01	3.52769	1.85685	1.18491	C7Y9LACXX_5_7968.sorted.filtered_peak_78
chr1	3816724	3818064	1341	51.00	12.23531	2.98683	9.15524	C7Y9LACXX_5_7968.sorted.filtered_peak_79
chr1	5449192	5449572	381	14.73	3.99746	2.61012	1.56071	C7Y9LACXX_5_7968.sorted.filtered_peak_80
chr1	5732277	5732699	423	25.22	6.43510	2.81275	3.75013	C7Y9LACXX_5_7968.sorted.filtered_peak_81
chr1	6052248	6052844	597	52.87	17.47493	3.83821	14.10259	C7Y9LACXX_5_7968.sorted.filtered_peak_82
chr1	6086159	6087146	988	30.10	5.97069	2.47532	3.32393	C7Y9LACXX_5_7968.sorted.filtered_peak_83
chr1	6088039	6088564	526	28.28	4.99297	2.29817	2.44512	C7Y9LACXX_5_7968.sorted.filtered_peak_84
chr1	6259464	6260621	1158	43.99	15.14533	3.60921	11.97886	C7Y9LACXX_5_7968.sorted.filtered_peak_85
chr1	6265892	6266291	400	20.59	4.16772	2.35122	1.70932	C7Y9LACXX_5_7968.sorted.filtered_peak_86
chr1	6295851	6296333	483	36.10	9.16379	2.98780	6.27239	C7Y9LACXX_5_7968.sorted.filtered_peak_87
chr1	6320078	6320347	270	23.11	6.04268	2.83954	3.37307	C7Y9LACXX_5_7968.sorted.filtered_peak_88
chr1	6408653	6409174	522	18.68	4.58150	2.59438	2.06813	C7Y9LACXX_5_7968.sorted.filtered_peak_89
chr1	6453294	6454302	1009	32.43	10.21716	3.40635	7.29010	C7Y9LACXX_5_7968.sorted.filtered_peak_90
chr1	6520317	6520930	614	30.21	8.82860	3.20468	5.97203	C7Y9LACXX_5_7968.sorted.filtered_peak_91
chr1	6614243	6614821	579	19.85	6.39059	3.17053	3.70590	C7Y9LACXX_5_7968.sorted.filtered_peak_92
chr1	6639769	6640351	583	30.91	10.24159	3.50846	7.30855	C7Y9LACXX_5_7968.sorted.filtered_peak_93
chr1	6661110	6661925	816	36.39	5.87347	2.24744	3.25467	C7Y9LACXX_5_7968.sorted.filtered_peak_94
chr1	6662752	6663165	414	34.74	5.40314	2.21350	2.80034	C7Y9LACXX_5_7968.sorted.filtered_peak_95
chr1	6672803	6673960	1158	44.47	13.00137	3.21341	9.94875	C7Y9LACXX_5_7968.sorted.filtered_peak_96
chr1	6684805	6685392	588	27.14	7.07440	2.87631	4.35908	C7Y9LACXX_5_7968.sorted.filtered_peak_97
chr1	6761730	6762125	396	30.32	9.75371	3.48742	6.81646	C7Y9LACXX_5_7968.sorted.filtered_peak_98
chr1	6844467	6845616	1150	71.60	22.64105	3.74039	18.99199	C7Y9LACXX_5_7968.sorted.filtered_peak_99
chr1	7764545	7764904	360	23.72	7.35867	3.22298	4.59620	C7Y9LACXX_5_7968.sorted.filtered_peak_100
chr1	7830897	7831551	655	25.79	6.49914	2.81126	3.81066	C7Y9LACXX_5_7968.sorted.filtered_peak_101
chr1	7843847	7844503	657	38.33	11.87542	3.48456	8.82349	C7Y9LACXX_5_7968.sorted.filtered_peak_102
chr1	7902692	7902974	283	16.04	5.66031	3.23806	3.02697	C7Y9LACXX_5_7968.sorted.filtered_peak_103
chr1	7990547	7991297	751	18.76	4.43864	2.53551	1.94352	C7Y9LACXX_5_7968.sorted.filtered_peak_104
chr1	8009097	8009703	607	25.93	6.92704	2.94486	4.19243	C7Y9LACXX_5_7968.sorted.filtered_peak_105
chr1	8013977	8014578	602	34.36	10.71911	3.47918	7.72079	C7Y9LACXX_5_7968.sorted.filtered_peak_106
chr1	8021072	8022323	1252	47.69	15.45787	3.53592	12.24406	C7Y9LACXX_5_7968.sorted.filtered_peak_107
chr1	8075073	8075354	282	20.12	6.49882	3.21628	3.78578	C7Y9LACXX_5_7968.sorted.filtered_peak_108
chr1	8086224	8086770	547	22.01	5.64895	2.75919	3.03576	C7Y9LACXX_5_7968.sorted.filtered_peak_109
chr1	8212730	8213506	777	25.35	9.09452	3.62422	6.22497	C7Y9LACXX_5_7968.sorted.filtered_peak_110
chr1	8229657	8230189	533	21.42	7.09907	3.30254	4.35534	C7Y9LACXX_5_7968.sorted.filtered_peak_111
chr1	8242347	8242980	634	30.91	11.97176	4.08017	8.90601	C7Y9LACXX_5_7968.sorted.filtered_peak_112
chr1	8487551	8487994	444	25.09	5.41048	2.54227	2.80252	C7Y9LACXX_5_7968.sorted.filtered_peak_113
chr1	8570527	8570836	310	13.65	3.76285	2.57513	1.36678	C7Y9LACXX_5_7968.sorted.filtered_peak_114
chr1	8585506	8586292	787	26.15	7.15720	2.99848	4.40111	C7Y9LACXX_5_7968.sorted.filtered_peak_115
chr1	8664065	8664331	267	17.46	4.91012	2.80466	2.34697	C7Y9LACXX_5_7968.sorted.filtered_peak_116
chr1	8761046	8761859	814	39.66	14.25438	3.83499	11.11228	C7Y9LACXX_5_7968.sorted.filtered_peak_117
chr1	8772317	8773075	759	14.07	4.34026	2.81032	1.86194	C7Y9LACXX_5_7968.sorted.filtered_peak_118
chr1	8877030	8878381	1352	29.52	7.21961	2.75280	4.50549	C7Y9LACXX_5_7968.sorted.filtered_peak_119
chr1	8889557	8889825	269	15.71	5.53248	3.21107	2.90975	C7Y9LACXX_5_7968.sorted.filtered_peak_120
chr1	8918202	8918521	320	17.33	3.86254	2.39603	1.46301	C7Y9LACXX_5_7968.sorted.filtered_peak_121
chr1	8938021	8939588	1568	36.89	7.95698	2.65301	5.16190	C7Y9LACXX_5_7968.sorted.filtered_peak_122
chr1	9030869	9031377	509	19.19	7.48400	3.69330	4.69531	C7Y9LACXX_5_7968.sorted.filtered_peak_123
chr1	9064975	9065449	475	16.00	5.29180	3.06828	2.70151	C7Y9LACXX_5_7968.sorted.filtered_peak_124
chr1	9178133	9178382	250	15.46	4.43809	2.75288	1.93438	C7Y9LACXX_5_7968.sorted.filtered_peak_125
chr1	9188425	9188829	405	18.83	3.68692	2.25987	1.32129	C7Y9LACXX_5_7968.sorted.filtered_peak_126
chr1	9189126	9190046	921	21.64	4.85100	2.52945	2.30375	C7Y9LACXX_5_7968.sorted.filtered_peak_127
chr1	9241357	9242137	781	16.22	3.89873	2.47247	1.48728	C7Y9LACXX_5_7968.sorted.filtered_peak_128
chr1	9294138	9295196	1059	29.48	6.97411	2.78113	4.22127	C7Y9LACXX_5_7968.sorted.filtered_peak_129
chr1	9299744	9300150	407	22.54	4.04141	2.23119	1.60502	C7Y9LACXX_5_7968.sorted.filtered_peak_130
chr1	9335746	9336076	331	15.01	4.06210	2.61716	1.61628	C7Y9LACXX_5_7968.sorted.filtered_peak_131
chr1	9375672	9375931	260	15.89	4.88088	2.91310	2.32404	C7Y9LACXX_5_7968.sorted.filtered_peak_132
chr1	9473076	9473833	758	17.11	3.88247	2.41378	1.47945	C7Y9LACXX_5_7968.sorted.filtered_peak_133
chr1	9486355	9486829	475	34.75	5.98589	2.34490	3.31932	C7Y9LACXX_5_7968.sorted.filtered_peak_134
chr1	9488679	9489373	695	53.13	16.92137	3.64723	13.60770	C7Y9LACXX_5_7968.sorted.filtered_peak_135
chr1	9599159	9599604	446	36.39	14.23627	4.21431	11.05033	C7Y9LACXX_5_7968.sorted.filtered_peak_136
chr1	9648333	9648898	566	28.94	6.88617	2.77594	4.14419	C7Y9LACXX_5_7968.sorted.filtered_peak_137
chr1	9687130	9687450	321	33.97	7.63556	2.74269	4.84275	C7Y9LACXX_5_7968.sorted.filtered_peak_138
chr1	9689282	9690055	774	30.21	5.66281	2.39245	3.05138	C7Y9LACXX_5_7968.sorted.filtered_peak_139
chr1	9712199	9712762	564	28.68	5.15821	2.31565	2.59922	C7Y9LACXX_5_7968.sorted.filtered_peak_140
chr1	9747197	9747751	555	20.57	4.25944	2.38631	1.78048	C7Y9LACXX_5_7968.sorted.filtered_peak_141
chr1	9777451	9778067	617	29.89	6.48917	2.64649	3.76401	C7Y9LACXX_5_7968.sorted.filtered_peak_142
chr1	9844712	9844967	256	16.67	5.22330	2.99100	2.63157	C7Y9LACXX_5_7968.sorted.filtered_peak_143
chr1	9883948	9884293	346	27.73	6.61822	2.75781	3.90262	C7Y9LACXX_5_7968.sorted.filtered_peak_144
chr1	9969201	9969483	283	28.27	3.86342	2.01268	1.45651	C7Y9LACXX_5_7968.sorted.filtered_peak_145
chr1	9970164	9971131	968	58.96	21.89503	4.21088	18.28643	C7Y9LACXX_5_7968.sorted.filtered_peak_146
chr1	10002538	10003818	1281	21.87	5.81393	2.82045	3.18108	C7Y9LACXX_5_7968.sorted.filtered_peak_147
chr1	10010514	10010767	254	18.45	6.68149	3.46537	3.93796	C7Y9LACXX_5_7968.sorted.filtered_peak_148
chr1	10092568	10093526	959	51.04	22.10937	4.65028	18.54009	C7Y9LACXX_5_7968.sorted.filtered_peak_149
chr1	10134402	10134943	542	17.45	6.26678	3.34024	3.59289	C7Y9LACXX_5_7968.sorted.filtered_peak_150
chr1	10269976	10270792	817	25.90	7.41395	3.04874	4.66846	C7Y9LACXX_5_7968.sorted.filtered_peak_151
chr1	10458413	10459553	1141	34.27	11.98386	3.68206	8.96365	C7Y9LACXX_5_7968.sorted.filtered_peak_152
chr1	10489928	10491060	1133	39.24	12.11515	3.50918	9.03171	C7Y9LACXX_5_7968.sorted.filtered_peak_153
chr1	10532370	10532848	479	33.70	9.64516	3.22247	6.72923	C7Y9LACXX_5_7968.sorted.filtered_peak_154
chr1	10534859	10535468	610	26.88	6.27498	2.70387	3.58720	C7Y9LACXX_5_7968.sorted.filtered_peak_155
chr1	10554875	10555682	808	23.58	6.67384	2.97314	3.99120	C7Y9LACXX_5_7968.sorted.filtered_peak_156
chr1	10570609	10571533	925	26.61	6.58381	2.75965	3.90469	C7Y9LACXX_5_7968.sorted.filtered_peak_157
chr1	10585252	10585567	316	16.05	4.89323	2.90272	2.33647	C7Y9LACXX_5_7968.sorted.filtered_peak_158
chr1	10754669	10755073	405	28.46	7.99175	3.11927	5.16340	C7Y9LACXX_5_7968.sorted.filtered_peak_159
chr1	11000274	11000528	255	15.04	3.89993	2.54228	1.49035	C7Y9LACXX_5_7968.sorted.filtered_peak_160
chr1	11072041	11073293	1253	36.11	12.12856	3.63736	9.07287	C7Y9LACXX_5_7968.sorted.filtered_peak_161
chr1	11097728	11097988	261	15.55	5.39374	3.17281	2.77599	C7Y9LACXX_5_7968.sorted.filtered_peak_162
chr1	11120017	11120615	599	34.26	8.48044	2.87111	5.66648	C7Y9LACXX_5_7968.sorted.filtered_peak_163
chr1	11159197	11160127	931	29.00	9.43061	3.42556	6.53542	C7Y9LACXX_5_7968.sorted.filtered_peak_164
chr1	11322311	11323001	691	41.17	16.85031	4.42194	13.53724	C7Y9LACXX_5_7968.sorted.filtered_peak_165
chr1	11332658	11333914	1257	32.96	9.16876	3.17497	6.25780	C7Y9LACXX_5_7968.sorted.filtered_peak_166
chr1	11395436	11395871	436	15.81	4.25488	2.64457	1.78916	C7Y9LACXX_5_7968.sorted.filtered_peak_167
chr1	11724257	11724837	581	15.60	4.29291	2.67333	1.81763	C7Y9LACXX_5_7968.sorted.filtered_peak_168
chr1	11741094	11741720	627	29.37	9.15747	3.38331	6.25332	C7Y9LACXX_5_7968.sorted.filtered_peak_169
chr1	11753267	11753572	306	14.29	3.84343	2.57027	1.43903	C7Y9LACXX_5_7968.sorted.filtered_peak_170
chr1	11795759	11796200	442	18.74	3.88320	2.33411	1.47290	C7Y9LACXX_5_7968.sorted.filtered_peak_171
chr1	11865596	11866695	1100	46.65	12.06592	3.03809	9.03776	C7Y9LACXX_5_7968.sorted.filtered_peak_172
chr1	11967804	11969257	1454	47.25	11.05773	2.96696	8.01889	C7Y9LACXX_5_7968.sorted.filtered_peak_173
chr1	11986343	11986786	444	27.09	10.16414	3.90213	7.19013	C7Y9LACXX_5_7968.sorted.filtered_peak_174
chr1	11994218	11995084	867	23.20	6.70200	3.01836	3.99947	C7Y9LACXX_5_7968.sorted.filtered_peak_175
chr1	12026848	12027259	412	14.27	4.29034	2.76644	1.82280	C7Y9LACXX_5_7968.sorted.filtered_peak_176
chr1	12039841	12040660	820	43.59	15.27689	3.76887	12.08001	C7Y9LACXX_5_7968.sorted.filtered_peak_177
chr1	12051011	12051320	310	17.83	4.96080	2.79608	2.39871	C7Y9LACXX_5_7968.sorted.filtered_peak_178
chr1	12079164	12079720	557	51.87	22.94526	4.93007	19.29856	C7Y9LACXX_5_7968.sorted.filtered_peak_179
chr1	12100580	12100829	250	17.18	4.99460	2.86083	2.42320	C7Y9LACXX_5_7968.sorted.filtered_peak_180
chr1	12107403	12108073	671	20.94	4.97493	2.60236	2.41843	C7Y9LACXX_5_7968.sorted.filtered_peak_181
chr1	12147923	12148439	517	24.51	6.62505	2.93000	3.91431	C7Y9LACXX_5_7968.sorted.filtered_peak_182
chr1	12203844	12204152	309	19.46	4.21320	2.41990	1.74835	C7Y9LACXX_5_7968.sorted.filtered_peak_183
chr1	12210289	12211188	900	22.28	4.39538	2.34998	1.91107	C7Y9LACXX_5_7968.sorted.filtered_peak_184
chr1	12221839	12222479	641	31.57	6.15962	2.46278	3.50546	C7Y9LACXX_5_7968.sorted.filtered_peak_185
chr1	12233011	12234149	1139	38.39	8.31492	2.65478	5.51220	C7Y9LACXX_5_7968.sorted.filtered_peak_186
chr1	12238047	12238558	512	25.42	3.56546	2.00412	1.21961	C7Y9LACXX_5_7968.sorted.filtered_peak_187
chr1	12289890	12290213	324	21.91	7.44994	3.40451	4.67006	C7Y9LACXX_5_7968.sorted.filtered_peak_188
chr1	12445030	12445279	250	13.18	3.76779	2.61306	1.37704	C7Y9LACXX_5_7968.sorted.filtered_peak_189
chr1	12495762	12496011	250	22.25	4.46064	2.37727	1.95570	C7Y9LACXX_5_7968.sorted.filtered_peak_190
chr1	12509303	12509862	560	24.43	7.58926	3.25993	4.79608	C7Y9LACXX_5_7968.sorted.filtered_peak_191
chr1	12570619	12571124	506	21.93	6.96403	3.21349	4.23300	C7Y9LACXX_5_7968.sorted.filtered_peak_192
chr1	12664392	12664688	297	25.41	7.88766	3.27477	5.07709	C7Y9LACXX_5_7968.sorted.filtered_peak_193
chr1	12678275	12678667	393	28.99	5.39255	2.38073	2.78832	C7Y9LACXX_5_7968.sorted.filtered_peak_194
chr1	13992195	13992496	302	18.39	6.75689	3.48348	4.02010	C7Y9LACXX_5_7968.sorted.filtered_peak_195
chr1	14057129	14058071	943	27.61	6.45653	2.71760	3.75838	C7Y9LACXX_5_7968.sorted.filtered_peak_196
chr1	14075394	14076293	900	35.46	10.06123	3.14869	7.15440	C7Y9LACXX_5_7968.sorted.filtered_peak_197
chr1	15545205	15545536	332	15.06	3.85468	2.52240	1.46014	C7Y9LACXX_5_7968.sorted.filtered_peak_198
chr1	15575545	15575946	402	24.98	6.91087	2.98552	4.18815	C7Y9LACXX_5_7968.sorted.filtered_peak_199
chr1	15738337	15738882	546	28.64	4.56864	2.18430	2.05505	C7Y9LACXX_5_7968.sorted.filtered_peak_200
chr1	15744020	15744349	330	22.24	4.50648	2.39203	1.99976	C7Y9LACXX_5_7968.sorted.filtered_peak_201
chr1	15850595	15851865	1271	62.67	13.77378	2.86663	10.60972	C7Y9LACXX_5_7968.sorted.filtered_peak_202
chr1	15852895	15853460	566	63.25	13.87986	2.83436	10.73576	C7Y9LACXX_5_7968.sorted.filtered_peak_203
chr1	15906070	15906403	334	15.79	4.57948	2.79187	2.05292	C7Y9LACXX_5_7968.sorted.filtered_peak_204
chr1	15929623	15930509	887	26.52	11.09615	4.09834	8.12676	C7Y9LACXX_5_7968.sorted.filtered_peak_205
chr1	15943212	15944212	1001	32.64	8.37346	2.93759	5.54682	C7Y9LACXX_5_7968.sorted.filtered_peak_206
chr1	16023783	16024032	250	13.19	4.01179	2.72703	1.57104	C7Y9LACXX_5_7968.sorted.filtered_peak_207
chr1	16142988	16143407	420	15.06	5.10107	3.08619	2.50968	C7Y9LACXX_5_7968.sorted.filtered_peak_208
chr1	16160864	16162768	1905	57.91	11.60710	2.64408	8.57878	C7Y9LACXX_5_7968.sorted.filtered_peak_209
chr1	16173715	16175232	1518	40.45	9.27575	2.74146	6.41887	C7Y9LACXX_5_7968.sorted.filtered_peak_210
chr1	16275729	16276465	737	26.89	5.60785	2.52619	2.97132	C7Y9LACXX_5_7968.sorted.filtered_peak_211
chr1	16292648	16292977	330	19.44	5.23837	2.78971	2.64686	C7Y9LACXX_5_7968.sorted.filtered_peak_212
chr1	16302024	16302818	795	33.31	10.77504	3.49404	7.80107	C7Y9LACXX_5_7968.sorted.filtered_peak_213
chr1	16405560	16405809	250	16.77	4.33912	2.61459	1.85629	C7Y9LACXX_5_7968.sorted.filtered_peak_214
chr1	16532682	16533619	938	33.98	7.81252	2.75706	5.01745	C7Y9LACXX_5_7968.sorted.filtered_peak_215
chr1	16543358	16544296	939	26.05	6.48943	2.74402	3.84234	C7Y9LACXX_5_7968.sorted.filtered_peak_216
chr1	16563329	16564253	925	26.99	8.05508	3.17416	5.25449	C7Y9LACXX_5_7968.sorted.filtered_peak_217
chr1	16570960	16571231	272	17.79	5.70526	3.10336	3.05898	C7Y9LACXX_5_7968.sorted.filtered_peak_218
chr1	16678547	16679383	837	31.17	8.85288	3.16624	5.98256	C7Y9LACXX_5_7968.sorted.filtered_peak_219
chr1	16693294	16694807	1514	53.95	15.95108	3.51683	12.65657	C7Y9LACXX_5_7968.sorted.filtered_peak_220
chr1	16713832	16714136	305	16.97	3.74018	2.36646	1.36697	C7Y9LACXX_5_7968.sorted.filtered_peak_221
chr1	16747287	16747566	280	16.47	4.84756	2.85486	2.28676	C7Y9LACXX_5_7968.sorted.filtered_peak_222
chr1	16767002	16768241	1240	26.54	7.04588	2.94069	4.29846	C7Y9LACXX_5_7968.sorted.filtered_peak_223
chr1	16825579	16826213	635	23.31	11.27320	4.67321	8.26584	C7Y9LACXX_5_7968.sorted.filtered_peak_224
chr1	16840209	16840875	667	25.09	13.07066	5.01562	9.99256	C7Y9LACXX_5_7968.sorted.filtered_peak_225
chr1	16939794	16940456	663	37.90	8.80587	2.79787	5.96161	C7Y9LACXX_5_7968.sorted.filtered_peak_226
chr1	16952109	16952519	411	23.22	5.90846	2.77748	3.26826	C7Y9LACXX_5_7968.sorted.filtered_peak_227
chr1	16963289	16963556	268	17.15	4.41698	2.61071	1.95333	C7Y9LACXX_5_7968.sorted.filtered_peak_228
chr1	16970709	16971393	685	35.38	17.72630	5.21181	14.36600	C7Y9LACXX_5_7968.sorted.filtered_peak_229
chr1	17030715	17031013	299	17.33	3.84582	2.38875	1.45155	C7Y9LACXX_5_7968.sorted.filtered_peak_230
chr1	17036376	17036637	262	22.16	6.27065	2.98745	3.57588	C7Y9LACXX_5_7968.sorted.filtered_peak_231
chr1	17053938	17054309	372	18.70	5.61437	2.97833	2.99600	C7Y9LACXX_5_7968.sorted.filtered_peak_232
chr1	17222614	17223756	1143	21.81	6.04574	2.89760	3.40149	C7Y9LACXX_5_7968.sorted.filtered_peak_233
chr1	17230809	17231832	1024	52.29	15.20228	3.43260	11.95355	C7Y9LACXX_5_7968.sorted.filtered_peak_234
chr1	17240065	17241017	953	31.38	11.11492	3.63160	8.16442	C7Y9LACXX_5_7968.sorted.filtered_peak_235
chr1	17250819	17251206	388	16.19	3.36296	2.25574	1.08108	C7Y9LACXX_5_7968.sorted.filtered_peak_236
chr1	17338314	17338674	361	20.33	6.33051	3.11730	3.64637	C7Y9LACXX_5_7968.sorted.filtered_peak_237
chr1	17380314	17380926	613	55.01	20.16729	4.16742	16.65745	C7Y9LACXX_5_7968.sorted.filtered_peak_238
chr1	17763945	17764625	681	31.87	4.07263	1.98472	1.63058	C7Y9LACXX_5_7968.sorted.filtered_peak_239
chr1	17766352	17766644	293	30.20	4.06940	2.01866	1.63880	C7Y9LACXX_5_7968.sorted.filtered_peak_240
chr1	19210747	19211021	275	14.44	3.59142	2.44655	1.23400	C7Y9LACXX_5_7968.sorted.filtered_peak_241
chr1	19228909	19229589	681	39.91	14.01854	3.75827	10.87672	C7Y9LACXX_5_7968.sorted.filtered_peak_242
chr1	19253124	19253690	567	24.94	6.47884	2.87054	3.77042	C7Y9LACXX_5_7968.sorted.filtered_peak_243
chr1	19278333	19278851	519	34.02	5.75248	2.30513	3.11867	C7Y9LACXX_5_7968.sorted.filtered_peak_244
chr1	19283060	19283501	442	42.14	10.05629	2.91540	7.11351	C7Y9LACXX_5_7968.sorted.filtered_peak_245
chr1	19337611	19337990	380	23.28	8.51357	3.66527	5.66185	C7Y9LACXX_5_7968.sorted.filtered_peak_246
chr1	19400960	19401367	408	23.17	6.54019	3.00761	3.81911	C7Y9LACXX_5_7968.sorted.filtered_peak_247
chr1	19536093	19537357	1265	44.58	13.13443	3.20356	10.08941	C7Y9LACXX_5_7968.sorted.filtered_peak_248
chr1	19577642	19578410	769	30.37	9.58213	3.35626	6.70187	C7Y9LACXX_5_7968.sorted.filtered_peak_249
chr1	19638409	19638978	570	40.74	11.77295	3.34138	8.72355	C7Y9LACXX_5_7968.sorted.filtered_peak_250
chr1	19717200	19718203	1004	34.24	9.08011	3.04189	6.19485	C7Y9LACXX_5_7968.sorted.filtered_peak_251
chr1	19789540	19790130	591	26.51	8.15936	3.27971	5.32849	C7Y9LACXX_5_7968.sorted.filtered_peak_252
chr1	19803104	19804148	1045	24.06	5.40131	2.56995	2.81300	C7Y9LACXX_5_7968.sorted.filtered_peak_253
chr1	19810976	19811261	286	30.68	4.69977	2.16272	2.16702	C7Y9LACXX_5_7968.sorted.filtered_peak_254
chr1	19811900	19812643	744	38.22	8.47496	2.76917	5.61292	C7Y9LACXX_5_7968.sorted.filtered_peak_255
chr1	19922960	19924245	1286	35.38	10.22619	3.19906	7.29480	C7Y9LACXX_5_7968.sorted.filtered_peak_256
chr1	19933277	19933671	395	24.57	8.28749	3.47714	5.44708	C7Y9LACXX_5_7968.sorted.filtered_peak_257
chr1	20126472	20126951	480	17.50	5.08880	2.86514	2.51911	C7Y9LACXX_5_7968.sorted.filtered_peak_258
chr1	20208575	20209279	705	33.67	10.55573	3.39937	7.60540	C7Y9LACXX_5_7968.sorted.filtered_peak_259
chr1	20478588	20479356	769	16.60	4.36659	2.63563	1.88304	C7Y9LACXX_5_7968.sorted.filtered_peak_260
chr1	20834175	20835023	849	28.90	9.02229	3.31863	6.16134	C7Y9LACXX_5_7968.sorted.filtered_peak_261
chr1	20959606	20960059	454	19.56	5.51146	2.87702	2.89845	C7Y9LACXX_5_7968.sorted.filtered_peak_262
chr1	20960239	20960630	392	19.00	5.00401	2.73487	2.43453	C7Y9LACXX_5_7968.sorted.filtered_peak_263
chr1	20987503	20988411	909	33.37	9.20804	3.13060	6.31271	C7Y9LACXX_5_7968.sorted.filtered_peak_264
chr1	21059578	21059945	368	18.31	5.27163	2.88117	2.67737	C7Y9LACXX_5_7968.sorted.filtered_peak_265
chr1	21112206	21114312	2107	48.61	11.37485	2.81310	8.40599	C7Y9LACXX_5_7968.sorted.filtered_peak_266
chr1	21348695	21349607	913	22.09	7.75972	3.48125	4.96620	C7Y9LACXX_5_7968.sorted.filtered_peak_267
chr1	21502408	21503725	1318	37.73	11.15545	3.20165	8.21780	C7Y9LACXX_5_7968.sorted.filtered_peak_268
chr1	21620451	21621378	928	26.55	4.58303	2.25230	2.06679	C7Y9LACXX_5_7968.sorted.filtered_peak_269
chr1	21660580	21661069	490	33.13	10.40681	3.46575	7.43230	C7Y9LACXX_5_7968.sorted.filtered_peak_270
chr1	21671994	21672337	344	25.04	6.09452	2.74662	3.42626	C7Y9LACXX_5_7968.sorted.filtered_peak_271
chr1	21710226	21710475	250	14.35	4.67604	2.95076	2.13430	C7Y9LACXX_5_7968.sorted.filtered_peak_272
chr1	21766288	21766852	565	20.20	8.64129	4.05745	5.77188	C7Y9LACXX_5_7968.sorted.filtered_peak_273
chr1	21835353	21835602	250	13.74	3.99098	2.67733	1.55604	C7Y9LACXX_5_7968.sorted.filtered_peak_274
chr1	22094711	22095026	316	14.55	4.34705	2.77758	1.85807	C7Y9LACXX_5_7968.sorted.filtered_peak_275
chr1	22108564	22110354	1791	43.45	10.97991	2.91388	8.03943	C7Y9LACXX_5_7968.sorted.filtered_peak_276
chr1	22345588	22346064	477	18.71	6.50331	3.35566	3.78206	C7Y9LACXX_5_7968.sorted.filtered_peak_277
chr1	22351393	22352641	1249	37.86	10.75257	3.31980	7.73366	C7Y9LACXX_5_7968.sorted.filtered_peak_278
chr1	22366152	22366819	668	39.08	17.47460	4.81332	14.10921	C7Y9LACXX_5_7968.sorted.filtered_peak_279
chr1	22378941	22379677	737	30.36	7.01925	2.73223	4.27707	C7Y9LACXX_5_7968.sorted.filtered_peak_280
chr1	22380001	22380395	395	23.65	3.86956	2.14159	1.46454	C7Y9LACXX_5_7968.sorted.filtered_peak_281
chr1	22755148	22755436	289	16.20	5.54913	3.17101	2.92795	C7Y9LACXX_5_7968.sorted.filtered_peak_282
chr1	22778142	22779193	1052	33.07	10.33271	3.33491	7.41913	C7Y9LACXX_5_7968.sorted.filtered_peak_283
chr1	23345532	23346796	1265	24.92	6.78012	2.92124	4.08107	C7Y9LACXX_5_7968.sorted.filtered_peak_284
chr1	23426772	23427072	301	22.16	5.13606	2.59956	2.55501	C7Y9LACXX_5_7968.sorted.filtered_peak_285
chr1	23445274	23445653	380	14.33	3.71209	2.50755	1.32950	C7Y9LACXX_5_7968.sorted.filtered_peak_286
chr1	23586583	23586889	307	13.36	4.11248	2.75981	1.65913	C7Y9LACXX_5_7968.sorted.filtered_peak_287
chr1	23670501	23671515	1015	41.00	12.36637	3.30108	9.32306	C7Y9LACXX_5_7968.sorted.filtered_peak_288
chr1	23694462	23695613	1152	48.49	14.79367	3.50246	11.57595	C7Y9LACXX_5_7968.sorted.filtered_peak_289
chr1	23730287	23730669	383	14.47	4.04972	2.64693	1.62358	C7Y9LACXX_5_7968.sorted.filtered_peak_290
chr1	23810894	23811513	620	23.20	6.93300	3.11325	4.20114	C7Y9LACXX_5_7968.sorted.filtered_peak_291
chr1	23857684	23858127	444	30.59	5.52384	2.36592	2.89839	C7Y9LACXX_5_7968.sorted.filtered_peak_292
chr1	23866201	23866717	517	25.31	10.32038	4.10311	7.35467	C7Y9LACXX_5_7968.sorted.filtered_peak_293
chr1	23871227	23871530	304	17.85	5.01109	2.81495	2.44578	C7Y9LACXX_5_7968.sorted.filtered_peak_294
chr1	23881402	23881827	426	31.23	6.94090	2.67522	4.21054	C7Y9LACXX_5_7968.sorted.filtered_peak_295
chr1	23885907	23886287	381	35.20	8.90158	2.98847	6.01562	C7Y9LACXX_5_7968.sorted.filtered_peak_296
chr1	23939629	23940286	658	15.94	3.76930	2.42915	1.40374	C7Y9LACXX_5_7968.sorted.filtered_peak_297
chr1	24018013	24018779	767	25.95	9.03264	3.53968	6.18247	C7Y9LACXX_5_7968.sorted.filtered_peak_298
chr1	24069779	24070327	549	22.01	5.40144	2.68743	2.80364	C7Y9LACXX_5_7968.sorted.filtered_peak_299
chr1	24104359	24105282	924	26.80	6.55525	2.74600	3.87760	C7Y9LACXX_5_7968.sorted.filtered_peak_300
chr1	24127141	24127637	497	44.87	11.25041	3.06420	8.21600	C7Y9LACXX_5_7968.sorted.filtered_peak_301
chr1	24151750	24152081	332	25.23	9.71879	3.91453	6.78324	C7Y9LACXX_5_7968.sorted.filtered_peak_302
chr1	24165019	24165334	316	14.46	4.78398	2.97156	2.25373	C7Y9LACXX_5_7968.sorted.filtered_peak_303
chr1	24194648	24195419	772	28.39	9.77981	3.55931	6.86821	C7Y9LACXX_5_7968.sorted.filtered_peak_304
chr1	24285365	24286367	1003	41.10	11.78164	3.35795	8.71194	C7Y9LACXX_5_7968.sorted.filtered_peak_305
chr1	24286641	24286989	349	26.66	4.39698	2.19893	1.90391	C7Y9LACXX_5_7968.sorted.filtered_peak_306
chr1	24306474	24307448	975	46.16	11.96274	3.04270	8.92099	C7Y9LACXX_5_7968.sorted.filtered_peak_307
chr1	24476788	24477316	529	13.57	4.24826	2.80026	1.78514	C7Y9LACXX_5_7968.sorted.filtered_peak_308
chr1	24648770	24649174	405	25.24	5.36654	2.52247	2.76179	C7Y9LACXX_5_7968.sorted.filtered_peak_309
chr1	24718804	24719133	330	21.92	5.47749	2.73015	2.85350	C7Y9LACXX_5_7968.sorted.filtered_peak_310
chr1	24740122	24740470	349	38.95	10.43268	3.16006	7.44482	C7Y9LACXX_5_7968.sorted.filtered_peak_311
chr1	24741965	24742411	447	41.75	12.34723	3.37907	9.27502	C7Y9LACXX_5_7968.sorted.filtered_peak_312
chr1	24807650	24807961	312	16.42	4.48448	2.69938	1.98512	C7Y9LACXX_5_7968.sorted.filtered_peak_313
chr1	24808425	24808764	340	16.56	4.16155	2.55711	1.70828	C7Y9LACXX_5_7968.sorted.filtered_peak_314
chr1	24828364	24829511	1148	31.37	6.38700	2.52123	3.71102	C7Y9LACXX_5_7968.sorted.filtered_peak_315
chr1	24861417	24862035	619	27.83	8.17650	3.20637	5.34151	C7Y9LACXX_5_7968.sorted.filtered_peak_316
chr1	24862832	24863407	576	24.80	6.07068	2.75148	3.40165	C7Y9LACXX_5_7968.sorted.filtered_peak_317
chr1	24968999	24969950	952	65.95	23.36441	4.03756	19.69089	C7Y9LACXX_5_7968.sorted.filtered_peak_318
chr1	25015184	25015496	313	14.64	4.88132	3.00542	2.33467	C7Y9LACXX_5_7968.sorted.filtered_peak_319
chr1	25054023	25054272	250	13.93	4.44516	2.87003	1.94562	C7Y9LACXX_5_7968.sorted.filtered_peak_320
chr1	25071322	25072020	699	49.17	16.62049	3.84761	13.30559	C7Y9LACXX_5_7968.sorted.filtered_peak_321
chr1	25174412	25175175	764	38.83	12.35194	3.57303	9.26787	C7Y9LACXX_5_7968.sorted.filtered_peak_322
chr1	25237686	25238009	324	22.20	5.19658	2.61589	2.61074	C7Y9LACXX_5_7968.sorted.filtered_peak_323
chr1	25251455	25252178	724	30.80	4.91690	2.20094	2.37717	C7Y9LACXX_5_7968.sorted.filtered_peak_324
chr1	25256655	25257086	432	36.12	6.71875	2.46008	3.99142	C7Y9LACXX_5_7968.sorted.filtered_peak_325
chr1	25281636	25281979	344	22.82	4.71557	2.42795	2.19056	C7Y9LACXX_5_7968.sorted.filtered_peak_326
chr1	25291346	25292235	890	51.20	11.65390	2.87872	8.61830	C7Y9LACXX_5_7968.sorted.filtered_peak_327
chr1	25348600	25349843	1244	40.94	9.28041	2.78495	6.40061	C7Y9LACXX_5_7968.sorted.filtered_peak_328
chr1	25358646	25359191	546	36.49	7.47927	2.61853	4.68843	C7Y9LACXX_5_7968.sorted.filtered_peak_329
chr1	25422141	25422493	353	22.70	5.07102	2.54641	2.50007	C7Y9LACXX_5_7968.sorted.filtered_peak_330
chr1	25426090	25426441	352	26.58	5.94221	2.62299	3.28973	C7Y9LACXX_5_7968.sorted.filtered_peak_331
chr1	25475329	25475658	330	14.62	4.41478	2.79480	1.92996	C7Y9LACXX_5_7968.sorted.filtered_peak_332
chr1	25558706	25559747	1042	33.24	9.48288	3.13126	6.60131	C7Y9LACXX_5_7968.sorted.filtered_peak_333
chr1	25566066	25566849	784	42.41	12.22789	3.32544	9.16204	C7Y9LACXX_5_7968.sorted.filtered_peak_334
chr1	25573035	25574460	1426	48.52	12.59205	3.09307	9.51227	C7Y9LACXX_5_7968.sorted.filtered_peak_335
chr1	25594390	25594650	261	22.96	10.65880	4.60560	7.64312	C7Y9LACXX_5_7968.sorted.filtered_peak_336
chr1	25664720	25665456	737	30.80	12.91015	4.39950	9.78460	C7Y9LACXX_5_7968.sorted.filtered_peak_337
chr1	25665665	25665984	320	18.16	4.39511	2.54958	1.91373	C7Y9LACXX_5_7968.sorted.filtered_peak_338
chr1	25756610	25757514	905	41.99	11.80972	3.27648	8.75321	C7Y9LACXX_5_7968.sorted.filtered_peak_339
chr1	25830438	25830687	250	13.21	4.04163	2.73157	1.60988	C7Y9LACXX_5_7968.sorted.filtered_peak_340
chr1	25889005	25889379	375	30.75	10.43357	3.63680	7.47034	C7Y9LACXX_5_7968.sorted.filtered_peak_341
chr1	25942851	25943194	344	26.84	6.26864	2.70659	3.58057	C7Y9LACXX_5_7968.sorted.filtered_peak_342
chr1	25968797	25969459	663	23.55	7.45619	3.20477	4.72734	C7Y9LACXX_5_7968.sorted.filtered_peak_343
chr1	26002399	26003142	744	17.07	4.38675	2.60989	1.91391	C7Y9LACXX_5_7968.sorted.filtered_peak_344
chr1	26101389	26101703	315	21.68	7.56808	3.49576	4.76755	C7Y9LACXX_5_7968.sorted.filtered_peak_345
chr1	26123222	26123525	304	19.84	5.39184	2.82358	2.78263	C7Y9LACXX_5_7968.sorted.filtered_peak_346
chr1	26146223	26147331	1109	28.25	6.29113	2.61940	3.62481	C7Y9LACXX_5_7968.sorted.filtered_peak_347
chr1	26185723	26186284	562	22.46	6.46414	3.02155	3.76269	C7Y9LACXX_5_7968.sorted.filtered_peak_348
chr1	26221982	26222240	259	18.71	4.21004	2.45804	1.74437	C7Y9LACXX_5_7968.sorted.filtered_peak_349
chr1	26231593	26232421	829	27.42	5.22563	2.38409	2.65019	C7Y9LACXX_5_7968.sorted.filtered_peak_350
chr1	26232669	26233252	584	24.83	4.22195	2.20876	1.75194	C7Y9LACXX_5_7968.sorted.filtered_peak_351
chr1	26323745	26324144	400	28.65	4.03951	2.05051	1.59914	C7Y9LACXX_5_7968.sorted.filtered_peak_352
chr1	26324329	26325150	822	57.84	21.21084	4.11921	17.67261	C7Y9LACXX_5_7968.sorted.filtered_peak_353
chr1	26361845	26362390	546	22.62	4.87990	2.48233	2.34958	C7Y9LACXX_5_7968.sorted.filtered_peak_354
chr1	26431449	26431844	396	16.65	4.02265	2.49311	1.60038	C7Y9LACXX_5_7968.sorted.filtered_peak_355
chr1	26437323	26438811	1489	37.42	9.87332	2.98796	6.97249	C7Y9LACXX_5_7968.sorted.filtered_peak_356
chr1	26452739	26453369	631	36.13	11.17295	3.45329	8.16011	C7Y9LACXX_5_7968.sorted.filtered_peak_357
chr1	26471614	26471942	329	17.55	5.38605	2.98632	2.77726	C7Y9LACXX_5_7968.sorted.filtered_peak_358
chr1	26496160	26496502	343	21.25	6.41115	3.07653	3.71863	C7Y9LACXX_5_7968.sorted.filtered_peak_359
chr1	26560299	26561545	1247	49.72	16.74059	3.73121	13.45042	C7Y9LACXX_5_7968.sorted.filtered_peak_360
chr1	26602188	26602939	752	28.46	4.87590	2.26228	2.33514	C7Y9LACXX_5_7968.sorted.filtered_peak_361
chr1	26611280	26611852	573	32.66	4.56692	2.07342	2.07014	C7Y9LACXX_5_7968.sorted.filtered_peak_362
chr1	26632805	26633630	826	30.63	9.64605	3.36510	6.73771	C7Y9LACXX_5_7968.sorted.filtered_peak_363
chr1	26647916	26648372	457	22.79	5.17693	2.56784	2.60591	C7Y9LACXX_5_7968.sorted.filtered_peak_364
chr1	26662619	26663203	585	19.73	5.88010	3.00426	3.23791	C7Y9LACXX_5_7968.sorted.filtered_peak_365
chr1	26685331	26685580	250	16.18	3.86167	2.45877	1.46014	C7Y9LACXX_5_7968.sorted.filtered_peak_366
chr1	26690250	26690499	250	18.68	4.67949	2.63177	2.15204	C7Y9LACXX_5_7968.sorted.filtered_peak_367
chr1	26704578	26705445	868	42.60	14.70285	3.88055	11.48823	C7Y9LACXX_5_7968.sorted.filtered_peak_368
chr1	26758382	26759660	1279	37.09	14.39051	3.97811	11.23975	C7Y9LACXX_5_7968.sorted.filtered_peak_369
chr1	26798580	26799954	1375	39.39	8.37762	2.60322	5.60656	C7Y9LACXX_5_7968.sorted.filtered_peak_370
chr1	26826498	26827859	1362	30.30	8.08896	3.02443	5.26442	C7Y9LACXX_5_7968.sorted.filtered_peak_371
chr1	26856113	26856372	260	20.17	5.62430	2.88451	2.99314	C7Y9LACXX_5_7968.sorted.filtered_peak_372
chr1	26868206	26869027	822	37.15	7.52930	2.58143	4.76012	C7Y9LACXX_5_7968.sorted.filtered_peak_373
chr1	26872051	26872412	362	27.77	4.46661	2.18131	1.97025	C7Y9LACXX_5_7968.sorted.filtered_peak_374
chr1	26946619	26948138	1520	41.59	11.18451	3.16019	8.16436	C7Y9LACXX_5_7968.sorted.filtered_peak_375
chr1	27003922	27004353	432	12.99	3.90796	2.68764	1.49500	C7Y9LACXX_5_7968.sorted.filtered_peak_376
chr1	27018934	27019744	811	40.05	5.79361	2.17510	3.14409	C7Y9LACXX_5_7968.sorted.filtered_peak_377
chr1	27021996	27022523	528	46.81	6.97294	2.23691	4.23236	C7Y9LACXX_5_7968.sorted.filtered_peak_378
chr1	27024586	27024857	272	36.37	4.40848	1.97276	1.91489	C7Y9LACXX_5_7968.sorted.filtered_peak_379
chr1	27070363	27071130	768	34.51	10.11323	3.29956	7.16041	C7Y9LACXX_5_7968.sorted.filtered_peak_380
chr1	27113845	27115144	1300	51.85	10.48143	2.67537	7.51342	C7Y9LACXX_5_7968.sorted.filtered_peak_381
chr1	27115489	27116004	516	37.11	4.28603	1.93379	1.81145	C7Y9LACXX_5_7968.sorted.filtered_peak_382
chr1	27126783	27127171	389	14.31	4.42329	2.83106	1.92869	C7Y9LACXX_5_7968.sorted.filtered_peak_383
chr1	27147411	27147852	442	12.54	3.65527	2.60310	1.27804	C7Y9LACXX_5_7968.sorted.filtered_peak_384
chr1	27160015	27160479	465	35.29	10.00595	3.23339	7.05519	C7Y9LACXX_5_7968.sorted.filtered_peak_385
chr1	27165226	27165712	487	19.65	5.06378	2.71282	2.49621	C7Y9LACXX_5_7968.sorted.filtered_peak_386
chr1	27191413	27192140	728	36.32	13.06267	3.90277	9.93991	C7Y9LACXX_5_7968.sorted.filtered_peak_387
chr1	27216635	27217213	579	21.68	5.37956	2.68236	2.79359	C7Y9LACXX_5_7968.sorted.filtered_peak_388
chr1	27226543	27227506	964	20.33	5.92070	2.92800	3.30554	C7Y9LACXX_5_7968.sorted.filtered_peak_389
chr1	27247815	27248375	561	42.87	17.46818	4.44496	14.11186	C7Y9LACXX_5_7968.sorted.filtered_peak_390
chr1	27264914	27265420	507	13.59	4.26482	2.80486	1.80207	C7Y9LACXX_5_7968.sorted.filtered_peak_391
chr1	27319792	27320391	600	16.69	4.55270	2.70709	2.04396	C7Y9LACXX_5_7968.sorted.filtered_peak_392
chr1	27371067	27371316	250	17.20	6.18096	3.36912	3.48450	C7Y9LACXX_5_7968.sorted.filtered_peak_393
chr1	27438595	27438863	269	16.38	4.69640	2.79779	2.15355	C7Y9LACXX_5_7968.sorted.filtered_peak_394
chr1	27463451	27464073	623	21.81	5.90332	2.87981	3.24066	C7Y9LACXX_5_7968.sorted.filtered_peak_395
chr1	27481443	27482289	847	32.96	7.91121	2.81653	5.11922	C7Y9LACXX_5_7968.sorted.filtered_peak_396
chr1	27524420	27524774	355	13.57	4.23983	2.80105	1.77015	C7Y9LACXX_5_7968.sorted.filtered_peak_397
chr1	27560446	27561322	877	50.14	17.86444	4.01048	14.47668	C7Y9LACXX_5_7968.sorted.filtered_peak_398
chr1	27561939	27562211	273	29.82	5.64675	2.41812	3.01491	C7Y9LACXX_5_7968.sorted.filtered_peak_399
chr1	27648398	27649348	951	34.55	9.78534	3.15501	6.89532	C7Y9LACXX_5_7968.sorted.filtered_peak_400
chr1	27668074	27668706	633	20.41	4.83116	2.58787	2.28625	C7Y9LACXX_5_7968.sorted.filtered_peak_401
chr1	27669703	27670462	760	21.04	4.89292	2.56808	2.34573	C7Y9LACXX_5_7968.sorted.filtered_peak_402
chr1	27683962	27684407	446	22.58	6.42231	3.00169	3.71942	C7Y9LACXX_5_7968.sorted.filtered_peak_403
chr1	27691966	27692299	334	26.48	6.60577	2.82167	3.88789	C7Y9LACXX_5_7968.sorted.filtered_peak_404
chr1	27718772	27719228	457	24.69	6.88355	2.99765	4.15571	C7Y9LACXX_5_7968.sorted.filtered_peak_405
chr1	27771905	27772224	320	16.45	5.43921	3.10329	2.82032	C7Y9LACXX_5_7968.sorted.filtered_peak_406
chr1	27816102	27817251	1150	41.58	14.37477	3.71163	11.22716	C7Y9LACXX_5_7968.sorted.filtered_peak_407
chr1	27894871	27895500	630	26.41	6.91890	2.90204	4.19651	C7Y9LACXX_5_7968.sorted.filtered_peak_408
chr1	27930258	27930845	588	23.79	3.95347	2.16185	1.53475	C7Y9LACXX_5_7968.sorted.filtered_peak_409
chr1	27959282	27959654	373	22.87	4.33694	2.31415	1.84937	C7Y9LACXX_5_7968.sorted.filtered_peak_410
chr1	27986445	27986892	448	36.12	8.97516	2.93685	6.10783	C7Y9LACXX_5_7968.sorted.filtered_peak_411
chr1	27989262	27989995	734	29.28	4.78352	2.21872	2.24503	C7Y9LACXX_5_7968.sorted.filtered_peak_412
chr1	27998438	27999122	685	32.01	9.86550	3.42802	6.91023	C7Y9LACXX_5_7968.sorted.filtered_peak_413
chr1	28051928	28053354	1427	41.20	13.40194	3.50497	10.30029	C7Y9LACXX_5_7968.sorted.filtered_peak_414
chr1	28099190	28100486	1297	44.41	12.25316	3.23377	9.17355	C7Y9LACXX_5_7968.sorted.filtered_peak_415
chr1	28157005	28157822	818	30.11	8.50881	3.12080	5.67616	C7Y9LACXX_5_7968.sorted.filtered_peak_416
chr1	28184597	28185097	501	16.75	5.66120	3.16442	3.03158	C7Y9LACXX_5_7968.sorted.filtered_peak_417
chr1	28195562	28196372	811	24.16	6.00940	2.76716	3.34441	C7Y9LACXX_5_7968.sorted.filtered_peak_418
chr1	28240821	28241635	815	46.63	18.63702	4.33424	15.21203	C7Y9LACXX_5_7968.sorted.filtered_peak_419
chr1	28286108	28287068	961	20.85	4.74933	2.53507	2.21284	C7Y9LACXX_5_7968.sorted.filtered_peak_420
chr1	28382739	28383266	528	18.00	4.96304	2.77045	2.41931	C7Y9LACXX_5_7968.sorted.filtered_peak_421
chr1	28414504	28415481	978	37.49	12.36328	3.56604	9.32033	C7Y9LACXX_5_7968.sorted.filtered_peak_422
chr1	28495863	28496205	343	27.92	9.66436	3.61520	6.75260	C7Y9LACXX_5_7968.sorted.filtered_peak_423
chr1	28526203	28526845	643	22.66	7.26907	3.28828	4.49887	C7Y9LACXX_5_7968.sorted.filtered_peak_424
chr1	28535577	28535946	370	13.02	3.91884	2.69469	1.49500	C7Y9LACXX_5_7968.sorted.filtered_peak_425
chr1	28559380	28559702	323	33.85	9.47868	3.19515	6.55539	C7Y9LACXX_5_7968.sorted.filtered_peak_426
chr1	28562346	28563013	668	34.47	9.51761	3.16671	6.59753	C7Y9LACXX_5_7968.sorted.filtered_peak_427
chr1	28572923	28573352	430	38.51	7.97354	2.62680	5.16955	C7Y9LACXX_5_7968.sorted.filtered_peak_428
chr1	28573607	28574264	658	55.27	18.37778	3.80209	14.97614	C7Y9LACXX_5_7968.sorted.filtered_peak_429
chr1	28574841	28575263	423	31.96	5.39081	2.29617	2.77216	C7Y9LACXX_5_7968.sorted.filtered_peak_430
chr1	28582728	28583114	387	26.28	6.54548	2.80742	3.83825	C7Y9LACXX_5_7968.sorted.filtered_peak_431
chr1	28585516	28586207	692	37.93	12.53155	3.62774	9.45796	C7Y9LACXX_5_7968.sorted.filtered_peak_432
chr1	28655220	28655767	548	50.61	21.22560	4.75870	17.66102	C7Y9LACXX_5_7968.sorted.filtered_peak_433
chr1	28695971	28697150	1180	17.85	5.02292	2.79328	2.47748	C7Y9LACXX_5_7968.sorted.filtered_peak_434
chr1	28756953	28757323	371	12.00	3.36330	2.49869	1.04621	C7Y9LACXX_5_7968.sorted.filtered_peak_435
chr1	28776521	28776840	320	14.98	5.08312	3.07213	2.50718	C7Y9LACXX_5_7968.sorted.filtered_peak_436
chr1	28832070	28833138	1069	54.29	17.47346	3.52880	14.16195	C7Y9LACXX_5_7968.sorted.filtered_peak_437
chr1	28843895	28844973	1079	23.86	6.40086	2.83243	3.77328	C7Y9LACXX_5_7968.sorted.filtered_peak_438
chr1	28879233	28880333	1101	38.08	12.63354	3.53216	9.59055	C7Y9LACXX_5_7968.sorted.filtered_peak_439
chr1	28907115	28908822	1708	33.60	7.31811	2.60693	4.60074	C7Y9LACXX_5_7968.sorted.filtered_peak_440
chr1	28968831	28970174	1344	44.23	11.60628	3.07377	8.60499	C7Y9LACXX_5_7968.sorted.filtered_peak_441
chr1	28974466	28975724	1259	48.38	14.48170	3.50919	11.27456	C7Y9LACXX_5_7968.sorted.filtered_peak_442
chr1	28994725	28996593	1869	32.95	7.90900	2.87034	5.07559	C7Y9LACXX_5_7968.sorted.filtered_peak_443
chr1	29062982	29064388	1407	39.70	12.76802	3.47764	9.69331	C7Y9LACXX_5_7968.sorted.filtered_peak_444
chr1	29101596	29102008	413	17.76	5.87265	3.16722	3.22147	C7Y9LACXX_5_7968.sorted.filtered_peak_445
chr1	29111473	29111864	392	14.51	4.77202	2.97097	2.24079	C7Y9LACXX_5_7968.sorted.filtered_peak_446
chr1	29172524	29172880	357	12.59	3.68402	2.61239	1.30383	C7Y9LACXX_5_7968.sorted.filtered_peak_447
chr1	29211534	29211783	250	26.23	5.69008	2.57278	3.05238	C7Y9LACXX_5_7968.sorted.filtered_peak_448
chr1	29213381	29213772	392	27.09	5.90221	2.58906	3.24968	C7Y9LACXX_5_7968.sorted.filtered_peak_449
chr1	29240588	29241367	780	28.32	7.17275	2.86873	4.42552	C7Y9LACXX_5_7968.sorted.filtered_peak_450
chr1	29241618	29241928	311	25.44	5.43714	2.53560	2.82307	C7Y9LACXX_5_7968.sorted.filtered_peak_451
chr1	29253327	29254046	720	29.16	9.60058	3.42435	6.73371	C7Y9LACXX_5_7968.sorted.filtered_peak_452
chr1	29497543	29497814	272	17.32	5.51909	3.07152	2.88554	C7Y9LACXX_5_7968.sorted.filtered_peak_453
chr1	29507500	29508938	1439	43.91	12.28790	3.24977	9.22391	C7Y9LACXX_5_7968.sorted.filtered_peak_454
chr1	29529383	29529705	323	19.93	5.80102	2.97018	3.15079	C7Y9LACXX_5_7968.sorted.filtered_peak_455
chr1	29557252	29557688	437	34.83	11.88062	3.72833	8.82398	C7Y9LACXX_5_7968.sorted.filtered_peak_456
chr1	30663957	30664501	545	22.79	5.89805	2.79229	3.25794	C7Y9LACXX_5_7968.sorted.filtered_peak_457
chr1	30691307	30691573	267	14.71	4.21966	2.69677	1.78397	C7Y9LACXX_5_7968.sorted.filtered_peak_458
chr1	30756004	30756364	361	20.79	4.37929	2.40703	1.90050	C7Y9LACXX_5_7968.sorted.filtered_peak_459
chr1	31190862	31192222	1361	56.74	13.94905	3.03331	10.78470	C7Y9LACXX_5_7968.sorted.filtered_peak_460
chr1	31216496	31217302	807	33.99	5.89589	2.33408	3.25349	C7Y9LACXX_5_7968.sorted.filtered_peak_461
chr1	31229124	31229975	852	29.01	4.88081	2.24680	2.33942	C7Y9LACXX_5_7968.sorted.filtered_peak_462
chr1	31252403	31252720	318	16.38	4.05210	2.51714	1.63139	C7Y9LACXX_5_7968.sorted.filtered_peak_463
chr1	31296886	31297507	622	15.46	4.14839	2.61987	1.69945	C7Y9LACXX_5_7968.sorted.filtered_peak_464
chr1	31482920	31483524	605	15.68	3.68419	2.41171	1.31734	C7Y9LACXX_5_7968.sorted.filtered_peak_465
chr1	31509580	31509985	406	14.18	3.91693	2.60363	1.52071	C7Y9LACXX_5_7968.sorted.filtered_peak_466
chr1	31538018	31538844	827	32.37	9.77193	3.23031	6.89103	C7Y9LACXX_5_7968.sorted.filtered_peak_467
chr1	31627262	31628164	903	18.29	4.80112	2.70192	2.25815	C7Y9LACXX_5_7968.sorted.filtered_peak_468
chr1	31769353	31770281	929	43.49	15.47840	3.86665	12.24888	C7Y9LACXX_5_7968.sorted.filtered_peak_469
chr1	31867581	31867855	275	17.72	5.84698	3.15938	3.19636	C7Y9LACXX_5_7968.sorted.filtered_peak_470
chr1	32109971	32111078	1108	48.60	14.87909	3.48046	11.67091	C7Y9LACXX_5_7968.sorted.filtered_peak_471
chr1	32170866	32171155	290	17.71	4.52554	2.63628	2.01024	C7Y9LACXX_5_7968.sorted.filtered_peak_472
chr1	32253823	32254707	885	26.86	5.80503	2.55885	3.17632	C7Y9LACXX_5_7968.sorted.filtered_peak_473
chr1	32354826	32355193	368	19.36	7.24200	3.57980	4.47013	C7Y9LACXX_5_7968.sorted.filtered_peak_474
chr1	32403214	32404510	1297	42.27	7.76233	2.45304	4.98534	C7Y9LACXX_5_7968.sorted.filtered_peak_475
chr1	32405461	32405849	389	40.16	4.88790	1.99694	2.34376	C7Y9LACXX_5_7968.sorted.filtered_peak_476
chr1	32409268	32410638	1371	32.15	6.14954	2.44042	3.48991	C7Y9LACXX_5_7968.sorted.filtered_peak_477
chr1	32421709	32422073	365	23.35	6.17767	2.86681	3.49660	C7Y9LACXX_5_7968.sorted.filtered_peak_478
chr1	32429827	32430083	257	17.67	5.93892	3.22286	3.26161	C7Y9LACXX_5_7968.sorted.filtered_peak_479
chr1	32450327	32450581	255	17.33	4.58963	2.68392	2.06897	C7Y9LACXX_5_7968.sorted.filtered_peak_480
chr1	32479020	32480721	1702	50.37	13.86852	3.10109	10.74053	C7Y9LACXX_5_7968.sorted.filtered_peak_481
chr1	32538079	32539200	1122	37.84	10.36318	3.13525	7.41898	C7Y9LACXX_5_7968.sorted.filtered_peak_482
chr1	32573434	32574329	896	31.20	10.28654	3.45209	7.35998	C7Y9LACXX_5_7968.sorted.filtered_peak_483
chr1	32644928	32645667	740	37.06	8.86916	2.89898	5.98671	C7Y9LACXX_5_7968.sorted.filtered_peak_484
chr1	32645897	32646411	515	30.93	6.01851	2.47209	3.35188	C7Y9LACXX_5_7968.sorted.filtered_peak_485
chr1	32665908	32666259	352	24.62	3.61656	2.03918	1.25452	C7Y9LACXX_5_7968.sorted.filtered_peak_486
chr1	32666935	32667469	535	28.02	4.69723	2.22859	2.17987	C7Y9LACXX_5_7968.sorted.filtered_peak_487
chr1	32687616	32688369	754	27.25	9.26871	3.47079	6.40587	C7Y9LACXX_5_7968.sorted.filtered_peak_488
chr1	32706383	32706632	250	12.20	3.41385	2.50930	1.11221	C7Y9LACXX_5_7968.sorted.filtered_peak_489
chr1	32715470	32716139	670	39.00	9.07476	2.85575	6.18202	C7Y9LACXX_5_7968.sorted.filtered_peak_490
chr1	32739328	32739767	440	18.88	6.02850	3.13371	3.36333	C7Y9LACXX_5_7968.sorted.filtered_peak_491
chr1	32757091	32758434	1344	30.72	8.40350	3.04092	5.57791	C7Y9LACXX_5_7968.sorted.filtered_peak_492
chr1	32787217	32787665	449	16.24	4.21603	2.59714	1.75595	C7Y9LACXX_5_7968.sorted.filtered_peak_493
chr1	32816701	32817629	929	28.61	7.36971	2.90840	4.60789	C7Y9LACXX_5_7968.sorted.filtered_peak_494
chr1	32837760	32838229	470	23.38	8.10811	3.50864	5.28346	C7Y9LACXX_5_7968.sorted.filtered_peak_495
chr1	32859842	32860549	708	44.07	16.77747	4.27098	13.44091	C7Y9LACXX_5_7968.sorted.filtered_peak_496
chr1	33089177	33089426	250	14.36	4.64411	2.93041	2.12272	C7Y9LACXX_5_7968.sorted.filtered_peak_497
chr1	33115758	33117346	1589	52.88	15.17452	3.32932	11.95599	C7Y9LACXX_5_7968.sorted.filtered_peak_498
chr1	33177876	33178154	279	19.45	7.05798	3.48808	4.30464	C7Y9LACXX_5_7968.sorted.filtered_peak_499
chr1	33264466	33265084	619	32.54	11.57176	3.78523	8.54678	C7Y9LACXX_5_7968.sorted.filtered_peak_500
chr1	33266621	33267076	456	20.82	4.67154	2.51048	2.14613	C7Y9LACXX_5_7968.sorted.filtered_peak_501
chr1	33282366	33283526	1161	35.40	9.68787	3.03708	6.81661	C7Y9LACXX_5_7968.sorted.filtered_peak_502
chr1	33283700	33284154	455	27.11	5.10793	2.37245	2.53578	C7Y9LACXX_5_7968.sorted.filtered_peak_503
chr1	33429447	33429868	422	26.99	4.56698	2.23195	2.05562	C7Y9LACXX_5_7968.sorted.filtered_peak_504
chr1	33430254	33430793	540	37.20	9.74044	3.08495	6.80274	C7Y9LACXX_5_7968.sorted.filtered_peak_505
chr1	33446773	33447035	263	26.16	6.15635	2.71481	3.47058	C7Y9LACXX_5_7968.sorted.filtered_peak_506
chr1	33449851	33450348	498	24.93	5.32796	2.52807	2.72162	C7Y9LACXX_5_7968.sorted.filtered_peak_507
chr1	33457622	33458047	426	17.71	4.47560	2.60818	1.97936	C7Y9LACXX_5_7968.sorted.filtered_peak_508
chr1	33502136	33502856	721	31.65	10.43452	3.47188	7.50886	C7Y9LACXX_5_7968.sorted.filtered_peak_509
chr1	33511303	33511751	449	19.50	4.98813	2.68892	2.43546	C7Y9LACXX_5_7968.sorted.filtered_peak_510
chr1	33520770	33521116	347	14.45	4.76683	2.96966	2.23396	C7Y9LACXX_5_7968.sorted.filtered_peak_511
chr1	33546312	33546806	495	23.08	6.12498	2.85470	3.46010	C7Y9LACXX_5_7968.sorted.filtered_peak_512
chr1	33554167	33554512	346	18.08	4.51955	2.60558	2.01304	C7Y9LACXX_5_7968.sorted.filtered_peak_513
chr1	33564802	33565507	706	37.97	12.62570	3.65812	9.53848	C7Y9LACXX_5_7968.sorted.filtered_peak_514
chr1	33592680	33593519	840	61.41	23.80644	4.40917	20.11167	C7Y9LACXX_5_7968.sorted.filtered_peak_515
chr1	33646439	33646712	274	24.63	6.18204	2.79802	3.50071	C7Y9LACXX_5_7968.sorted.filtered_peak_516
chr1	33722200	33722777	578	17.75	3.85341	2.37165	1.44490	C7Y9LACXX_5_7968.sorted.filtered_peak_517
chr1	33815264	33816087	824	28.17	6.42219	2.68151	3.72216	C7Y9LACXX_5_7968.sorted.filtered_peak_518
chr1	34098684	34098982	299	16.95	5.56076	3.10266	2.94462	C7Y9LACXX_5_7968.sorted.filtered_peak_519
chr1	35318306	35318908	603	20.90	5.25146	2.68570	2.68704	C7Y9LACXX_5_7968.sorted.filtered_peak_520
chr1	35325161	35325700	540	32.70	8.19475	2.89501	5.38402	C7Y9LACXX_5_7968.sorted.filtered_peak_521
chr1	35331940	35332286	347	27.02	7.36047	3.00888	4.58321	C7Y9LACXX_5_7968.sorted.filtered_peak_522
chr1	35450650	35451172	523	19.92	6.62774	3.25046	3.93268	C7Y9LACXX_5_7968.sorted.filtered_peak_523
chr1	35496786	35497713	928	37.48	13.28958	3.79105	10.19358	C7Y9LACXX_5_7968.sorted.filtered_peak_524
chr1	35544668	35545189	522	24.40	8.88941	3.66792	6.03096	C7Y9LACXX_5_7968.sorted.filtered_peak_525
chr1	35657397	35657936	540	34.92	5.88850	2.31374	3.23545	C7Y9LACXX_5_7968.sorted.filtered_peak_526
chr1	35658293	35659174	882	51.45	15.70761	3.47090	12.47848	C7Y9LACXX_5_7968.sorted.filtered_peak_527
chr1	35667576	35667894	319	15.65	4.74695	2.86244	2.21842	C7Y9LACXX_5_7968.sorted.filtered_peak_528
chr1	35733855	35734441	587	30.44	10.28125	3.55644	7.34054	C7Y9LACXX_5_7968.sorted.filtered_peak_529
chr1	35896689	35897127	439	19.06	4.65645	2.59882	2.13360	C7Y9LACXX_5_7968.sorted.filtered_peak_530
chr1	35964778	35966021	1244	21.23	5.70970	2.83306	3.08612	C7Y9LACXX_5_7968.sorted.filtered_peak_531
chr1	35971371	35972262	892	29.34	8.71613	3.18845	5.88638	C7Y9LACXX_5_7968.sorted.filtered_peak_532
chr1	36022923	36023411	489	50.54	16.92620	3.89844	13.57550	C7Y9LACXX_5_7968.sorted.filtered_peak_533
chr1	36043001	36043550	550	14.60	3.97270	2.60325	1.55228	C7Y9LACXX_5_7968.sorted.filtered_peak_534
chr1	36106843	36107470	628	33.48	10.35470	3.39507	7.40020	C7Y9LACXX_5_7968.sorted.filtered_peak_535
chr1	36184364	36184818	455	19.67	4.74943	2.60086	2.21189	C7Y9LACXX_5_7968.sorted.filtered_peak_536
chr1	36192669	36192918	250	13.12	3.43302	2.45643	1.10680	C7Y9LACXX_5_7968.sorted.filtered_peak_537
chr1	36234907	36235862	956	34.54	10.87317	3.51806	7.86097	C7Y9LACXX_5_7968.sorted.filtered_peak_538
chr1	36348198	36349315	1118	26.06	6.71593	2.79754	4.05275	C7Y9LACXX_5_7968.sorted.filtered_peak_539
chr1	36396128	36397435	1308	30.67	6.91549	2.69886	4.17703	C7Y9LACXX_5_7968.sorted.filtered_peak_540
chr1	36488980	36489622	643	20.37	6.76091	3.25767	4.04914	C7Y9LACXX_5_7968.sorted.filtered_peak_541
chr1	36553909	36554934	1026	33.21	7.07989	2.60953	4.35224	C7Y9LACXX_5_7968.sorted.filtered_peak_542
chr1	36574695	36574944	250	14.28	4.12320	2.69271	1.67149	C7Y9LACXX_5_7968.sorted.filtered_peak_543
chr1	36614706	36615999	1294	55.57	15.36371	3.23381	12.14390	C7Y9LACXX_5_7968.sorted.filtered_peak_544
chr1	36688928	36690620	1693	52.48	15.13188	3.35821	11.89416	C7Y9LACXX_5_7968.sorted.filtered_peak_545
chr1	36750940	36751393	454	16.66	4.65820	2.74578	2.15113	C7Y9LACXX_5_7968.sorted.filtered_peak_546
chr1	36771550	36771921	372	19.19	3.61033	2.21883	1.24631	C7Y9LACXX_5_7968.sorted.filtered_peak_547
chr1	36772445	36772909	465	27.19	7.88602	3.16066	5.06838	C7Y9LACXX_5_7968.sorted.filtered_peak_548
chr1	36789367	36789669	303	22.25	4.97683	2.54558	2.40801	C7Y9LACXX_5_7968.sorted.filtered_peak_549
chr1	36839483	36840305	823	22.59	4.98455	2.51818	2.43137	C7Y9LACXX_5_7968.sorted.filtered_peak_550
chr1	36850992	36852414	1423	42.41	10.14839	2.83037	7.23931	C7Y9LACXX_5_7968.sorted.filtered_peak_551
chr1	36863052	36863721	670	26.90	7.43075	3.01960	4.66376	C7Y9LACXX_5_7968.sorted.filtered_peak_552
chr1	36886509	36886758	250	15.38	4.08280	2.60182	1.63592	C7Y9LACXX_5_7968.sorted.filtered_peak_553
chr1	36915664	36916439	776	23.87	7.58703	3.20306	4.86034	C7Y9LACXX_5_7968.sorted.filtered_peak_554
chr1	36929770	36930366	597	32.25	10.44131	3.43398	7.51074	C7Y9LACXX_5_7968.sorted.filtered_peak_555
chr1	37920483	37920733	251	14.65	4.28201	2.74173	1.80504	C7Y9LACXX_5_7968.sorted.filtered_peak_556
chr1	37939922	37940411	490	30.97	4.02844	1.99116	1.60262	C7Y9LACXX_5_7968.sorted.filtered_peak_557
chr1	37979481	37979802	322	21.72	4.50000	2.40348	2.01385	C7Y9LACXX_5_7968.sorted.filtered_peak_558
chr1	37980018	37980887	870	29.03	8.99249	3.31033	6.12883	C7Y9LACXX_5_7968.sorted.filtered_peak_559
chr1	38019711	38020100	390	27.99	9.57277	3.59020	6.65445	C7Y9LACXX_5_7968.sorted.filtered_peak_560
chr1	38061042	38061912	871	33.12	11.49081	3.68960	8.47724	C7Y9LACXX_5_7968.sorted.filtered_peak_561
chr1	38156058	38156520	463	57.93	15.72450	3.25933	12.47242	C7Y9LACXX_5_7968.sorted.filtered_peak_562
chr1	38157638	38158275	638	46.89	9.55799	2.62282	6.67229	C7Y9LACXX_5_7968.sorted.filtered_peak_563
chr1	38273657	38274200	544	35.06	9.29745	3.05877	6.40213	C7Y9LACXX_5_7968.sorted.filtered_peak_564
chr1	38325008	38325596	589	39.04	14.09855	3.96289	10.92167	C7Y9LACXX_5_7968.sorted.filtered_peak_565
chr1	38397141	38397885	745	29.72	9.56981	3.44821	6.65940	C7Y9LACXX_5_7968.sorted.filtered_peak_566
chr1	38412612	38412861	250	16.78	4.33367	2.60996	1.85440	C7Y9LACXX_5_7968.sorted.filtered_peak_567
chr1	38455187	38456091	905	33.17	11.67226	3.69215	8.65814	C7Y9LACXX_5_7968.sorted.filtered_peak_568
chr1	38478027	38478782	756	36.47	9.04794	2.91299	6.18248	C7Y9LACXX_5_7968.sorted.filtered_peak_569
chr1	39024965	39025436	472	21.79	4.28786	2.34068	1.81027	C7Y9LACXX_5_7968.sorted.filtered_peak_570
chr1	39324741	39325944	1204	34.99	8.90097	2.89109	6.06983	C7Y9LACXX_5_7968.sorted.filtered_peak_571
chr1	39338701	39339554	854	47.04	15.66171	3.72162	12.42060	C7Y9LACXX_5_7968.sorted.filtered_peak_572
chr1	39456417	39457485	1069	32.41	9.89760	3.32156	6.98939	C7Y9LACXX_5_7968.sorted.filtered_peak_573
chr1	39457987	39458328	342	22.52	3.80858	2.16060	1.40674	C7Y9LACXX_5_7968.sorted.filtered_peak_574
chr1	39462823	39463223	401	19.40	4.82051	2.63805	2.28001	C7Y9LACXX_5_7968.sorted.filtered_peak_575
chr1	39491742	39492713	972	19.88	6.91876	3.37777	4.18359	C7Y9LACXX_5_7968.sorted.filtered_peak_576
chr1	39620620	39621175	556	14.14	3.91691	2.61097	1.51057	C7Y9LACXX_5_7968.sorted.filtered_peak_577
chr1	39649389	39650070	682	20.82	5.48577	2.78064	2.87572	C7Y9LACXX_5_7968.sorted.filtered_peak_578
chr1	39657855	39658230	376	31.90	8.17607	2.96711	5.34127	C7Y9LACXX_5_7968.sorted.filtered_peak_579
chr1	39670127	39671422	1296	21.88	5.57409	2.74311	2.96712	C7Y9LACXX_5_7968.sorted.filtered_peak_580
chr1	39680654	39681175	522	18.56	4.79447	2.67922	2.25383	C7Y9LACXX_5_7968.sorted.filtered_peak_581
chr1	39681423	39681706	284	16.66	3.93537	2.46209	1.51420	C7Y9LACXX_5_7968.sorted.filtered_peak_582
chr1	39874211	39874714	504	25.04	7.42619	3.16999	4.64016	C7Y9LACXX_5_7968.sorted.filtered_peak_583
chr1	39957072	39957409	338	18.50	6.65938	3.42513	3.93812	C7Y9LACXX_5_7968.sorted.filtered_peak_584
chr1	39991561	39991914	354	14.05	4.50248	2.89288	1.98572	C7Y9LACXX_5_7968.sorted.filtered_peak_585
chr1	40040588	40040865	278	25.22	4.60210	2.29940	2.09361	C7Y9LACXX_5_7968.sorted.filtered_peak_586
chr1	40042252	40042690	439	24.27	4.94269	2.43964	2.38498	C7Y9LACXX_5_7968.sorted.filtered_peak_587
chr1	40071865	40072175	311	16.50	6.10792	3.36330	3.45085	C7Y9LACXX_5_7968.sorted.filtered_peak_588
chr1	40157040	40157320	281	21.43	6.56482	3.14648	3.84087	C7Y9LACXX_5_7968.sorted.filtered_peak_589
chr1	40204332	40205080	749	29.26	9.94095	3.56263	7.02188	C7Y9LACXX_5_7968.sorted.filtered_peak_590
chr1	40264848	40265174	327	19.24	7.17885	3.54240	4.42489	C7Y9LACXX_5_7968.sorted.filtered_peak_591
chr1	40311180	40311815	636	19.01	4.76698	2.62698	2.26064	C7Y9LACXX_5_7968.sorted.filtered_peak_592
chr1	40348758	40349360	603	31.64	12.11396	3.99124	9.06186	C7Y9LACXX_5_7968.sorted.filtered_peak_593
chr1	40439081	40439561	481	14.08	4.14076	2.71774	1.68716	C7Y9LACXX_5_7968.sorted.filtered_peak_594
chr1	40505045	40506779	1735	47.77	10.27895	2.71755	7.33860	C7Y9LACXX_5_7968.sorted.filtered_peak_595
chr1	40516486	40516772	287	15.90	3.87858	2.48028	1.46667	C7Y9LACXX_5_7968.sorted.filtered_peak_596
chr1	40525093	40525503	411	25.11	6.47608	2.85110	3.77572	C7Y9LACXX_5_7968.sorted.filtered_peak_597
chr1	40562524	40563217	694	24.26	7.28562	3.13776	4.53907	C7Y9LACXX_5_7968.sorted.filtered_peak_598
chr1	40626649	40627424	776	36.24	11.60427	3.51239	8.58485	C7Y9LACXX_5_7968.sorted.filtered_peak_599
chr1	40652075	40652401	327	14.43	3.72086	2.50472	1.33432	C7Y9LACXX_5_7968.sorted.filtered_peak_600
chr1	40698150	40698399	250	13.89	4.40954	2.86103	1.90842	C7Y9LACXX_5_7968.sorted.filtered_peak_601
chr1	40723061	40724274	1214	42.10	10.94269	3.08312	7.94290	C7Y9LACXX_5_7968.sorted.filtered_peak_602
chr1	40781026	40781283	258	24.28	6.05806	2.78211	3.38245	C7Y9LACXX_5_7968.sorted.filtered_peak_603
chr1	40781464	40782003	540	19.10	3.79868	2.28874	1.40658	C7Y9LACXX_5_7968.sorted.filtered_peak_604
chr1	40804425	40804736	312	16.25	4.35266	2.65525	1.87322	C7Y9LACXX_5_7968.sorted.filtered_peak_605
chr1	40838984	40840190	1207	31.88	7.63132	2.80121	4.85627	C7Y9LACXX_5_7968.sorted.filtered_peak_606
chr1	40851268	40852041	774	47.15	10.41022	2.81990	7.43306	C7Y9LACXX_5_7968.sorted.filtered_peak_607
chr1	40915455	40916880	1426	24.41	6.33945	2.83386	3.66122	C7Y9LACXX_5_7968.sorted.filtered_peak_608
chr1	40974051	40975044	994	19.49	7.25655	3.53818	4.49898	C7Y9LACXX_5_7968.sorted.filtered_peak_609
chr1	40996886	40997642	757	34.62	13.52968	4.14198	10.39559	C7Y9LACXX_5_7968.sorted.filtered_peak_610
chr1	41078035	41078310	276	14.13	4.36380	2.82081	1.87557	C7Y9LACXX_5_7968.sorted.filtered_peak_611
chr1	41131230	41131695	466	18.74	4.35273	2.50503	1.86934	C7Y9LACXX_5_7968.sorted.filtered_peak_612
chr1	41157048	41158388	1341	36.48	7.90928	2.65466	5.13376	C7Y9LACXX_5_7968.sorted.filtered_peak_613
chr1	41174440	41175101	662	39.02	12.98286	3.71658	9.86210	C7Y9LACXX_5_7968.sorted.filtered_peak_614
chr1	41267892	41268389	498	24.83	7.12250	3.08355	4.35911	C7Y9LACXX_5_7968.sorted.filtered_peak_615
chr1	41327915	41328507	593	36.33	13.10378	3.91355	9.98469	C7Y9LACXX_5_7968.sorted.filtered_peak_616
chr1	41341426	41341783	358	19.28	5.76836	2.99595	3.12897	C7Y9LACXX_5_7968.sorted.filtered_peak_617
chr1	41444805	41446253	1449	39.31	8.69596	2.73277	5.84768	C7Y9LACXX_5_7968.sorted.filtered_peak_618
chr1	41469339	41469756	418	25.48	7.35679	3.08772	4.59651	C7Y9LACXX_5_7968.sorted.filtered_peak_619
chr1	41826688	41827072	385	33.36	9.67946	3.27338	6.74742	C7Y9LACXX_5_7968.sorted.filtered_peak_620
chr1	42127905	42128200	296	26.16	6.03905	2.67933	3.36623	C7Y9LACXX_5_7968.sorted.filtered_peak_621
chr1	42139016	42139451	436	26.68	6.91102	2.89363	4.17738	C7Y9LACXX_5_7968.sorted.filtered_peak_622
chr1	42194353	42194760	408	18.87	4.33936	2.49458	1.85510	C7Y9LACXX_5_7968.sorted.filtered_peak_623
chr1	42217112	42217429	318	25.31	7.64679	3.21569	4.84974	C7Y9LACXX_5_7968.sorted.filtered_peak_624
chr1	42268689	42269048	360	28.49	6.62678	2.72421	3.90990	C7Y9LACXX_5_7968.sorted.filtered_peak_625
chr1	42356840	42357613	774	26.25	7.48696	3.09710	4.70343	C7Y9LACXX_5_7968.sorted.filtered_peak_626
chr1	42363791	42364255	465	19.33	4.43433	2.50615	1.93975	C7Y9LACXX_5_7968.sorted.filtered_peak_627
chr1	42385562	42386071	510	25.55	6.36958	2.81568	3.65977	C7Y9LACXX_5_7968.sorted.filtered_peak_628
chr1	42501018	42502082	1065	30.64	7.80805	2.86991	5.03693	C7Y9LACXX_5_7968.sorted.filtered_peak_629
chr1	42800161	42801542	1382	31.10	7.24998	2.74286	4.50595	C7Y9LACXX_5_7968.sorted.filtered_peak_630
chr1	42921407	42922838	1432	30.23	7.09513	2.76823	4.34058	C7Y9LACXX_5_7968.sorted.filtered_peak_631
chr1	42928449	42929307	859	32.96	10.42780	3.37282	7.50785	C7Y9LACXX_5_7968.sorted.filtered_peak_632
chr1	43123630	43124294	665	31.28	9.55738	3.38929	6.62042	C7Y9LACXX_5_7968.sorted.filtered_peak_633
chr1	43147658	43148121	464	50.15	17.65348	3.97486	14.28357	C7Y9LACXX_5_7968.sorted.filtered_peak_634
chr1	43232242	43233300	1059	45.51	14.49208	3.54855	11.31015	C7Y9LACXX_5_7968.sorted.filtered_peak_635
chr1	43282321	43283435	1115	43.77	14.14525	3.51418	10.99902	C7Y9LACXX_5_7968.sorted.filtered_peak_636
chr1	43311910	43312436	527	33.22	8.63177	3.01115	5.76665	C7Y9LACXX_5_7968.sorted.filtered_peak_637
chr1	43389641	43390377	737	33.30	7.95352	2.81878	5.15179	C7Y9LACXX_5_7968.sorted.filtered_peak_638
chr1	43397491	43398135	645	35.07	7.95419	2.74052	5.16044	C7Y9LACXX_5_7968.sorted.filtered_peak_639
chr1	43423664	43424043	380	28.23	4.79599	2.25524	2.25330	C7Y9LACXX_5_7968.sorted.filtered_peak_640
chr1	43424224	43424910	687	40.64	11.53948	3.29801	8.50535	C7Y9LACXX_5_7968.sorted.filtered_peak_641
chr1	43637661	43638480	820	33.41	10.01596	3.25181	7.11618	C7Y9LACXX_5_7968.sorted.filtered_peak_642
chr1	43823995	43824819	825	37.74	11.84977	3.46151	8.81198	C7Y9LACXX_5_7968.sorted.filtered_peak_643
chr1	43833312	43834335	1024	32.14	7.66133	2.80619	4.87939	C7Y9LACXX_5_7968.sorted.filtered_peak_644
chr1	43855175	43855786	612	27.70	8.76425	3.34120	5.91366	C7Y9LACXX_5_7968.sorted.filtered_peak_645
chr1	43920007	43920533	527	18.70	4.93163	2.72826	2.37019	C7Y9LACXX_5_7968.sorted.filtered_peak_646
chr1	44115428	44116496	1069	58.63	21.51097	4.15635	17.93563	C7Y9LACXX_5_7968.sorted.filtered_peak_647
chr1	44172772	44173809	1038	26.46	6.13565	2.67057	3.47201	C7Y9LACXX_5_7968.sorted.filtered_peak_648
chr1	44412132	44412875	744	37.14	11.31019	3.36569	8.31640	C7Y9LACXX_5_7968.sorted.filtered_peak_649
chr1	44435339	44435830	492	34.77	7.34577	2.62405	4.58851	C7Y9LACXX_5_7968.sorted.filtered_peak_650
chr1	44440138	44440815	678	38.86	7.59592	2.55426	4.80427	C7Y9LACXX_5_7968.sorted.filtered_peak_651
chr1	44457117	44457578	462	19.72	5.10606	2.73016	2.52206	C7Y9LACXX_5_7968.sorted.filtered_peak_652
chr1	44495288	44496056	769	25.20	6.07449	2.71977	3.41586	C7Y9LACXX_5_7968.sorted.filtered_peak_653
chr1	44678589	44679521	933	26.51	6.49345	2.77864	3.79267	C7Y9LACXX_5_7968.sorted.filtered_peak_654
chr1	44820812	44821252	441	39.41	13.66511	3.86214	10.50037	C7Y9LACXX_5_7968.sorted.filtered_peak_655
chr1	45097110	45097920	811	27.63	5.66135	2.50065	3.03413	C7Y9LACXX_5_7968.sorted.filtered_peak_656
chr1	45139620	45140535	916	51.80	17.63704	3.85607	14.28267	C7Y9LACXX_5_7968.sorted.filtered_peak_657
chr1	45173502	45173912	411	15.62	4.14626	2.61215	1.69597	C7Y9LACXX_5_7968.sorted.filtered_peak_658
chr1	45187148	45187965	818	32.06	8.56306	3.05718	5.70755	C7Y9LACXX_5_7968.sorted.filtered_peak_659
chr1	45196193	45197249	1057	43.70	13.74470	3.63322	10.56427	C7Y9LACXX_5_7968.sorted.filtered_peak_660
chr1	45204894	45205789	896	40.77	13.18779	3.56856	10.07891	C7Y9LACXX_5_7968.sorted.filtered_peak_661
chr1	45240589	45241583	995	33.09	10.54103	3.37527	7.61761	C7Y9LACXX_5_7968.sorted.filtered_peak_662
chr1	45259342	45259591	250	16.31	5.40762	3.11080	2.78569	C7Y9LACXX_5_7968.sorted.filtered_peak_663
chr1	45265381	45266802	1422	45.75	12.01435	3.02115	9.00542	C7Y9LACXX_5_7968.sorted.filtered_peak_664
chr1	45273095	45273839	745	44.88	7.15018	2.31381	4.39056	C7Y9LACXX_5_7968.sorted.filtered_peak_665
chr1	45274968	45275522	555	38.93	5.19557	2.07987	2.61095	C7Y9LACXX_5_7968.sorted.filtered_peak_666
chr1	45285053	45286024	972	31.22	8.34235	3.02827	5.50579	C7Y9LACXX_5_7968.sorted.filtered_peak_667
chr1	45301555	45301909	355	15.50	4.87099	2.93368	2.31871	C7Y9LACXX_5_7968.sorted.filtered_peak_668
chr1	45335659	45335993	335	14.04	4.26921	2.78290	1.79633	C7Y9LACXX_5_7968.sorted.filtered_peak_669
chr1	45452008	45452611	604	31.31	11.52947	3.89055	8.49820	C7Y9LACXX_5_7968.sorted.filtered_peak_670
chr1	45476948	45478093	1146	34.28	8.38528	2.80583	5.59935	C7Y9LACXX_5_7968.sorted.filtered_peak_671
chr1	45671754	45672040	287	17.90	4.58476	2.64477	2.06399	C7Y9LACXX_5_7968.sorted.filtered_peak_672
chr1	45769141	45770102	962	41.66	11.61904	3.24167	8.58192	C7Y9LACXX_5_7968.sorted.filtered_peak_673
chr1	45805227	45806328	1102	41.78	11.14545	3.19858	8.11045	C7Y9LACXX_5_7968.sorted.filtered_peak_674
chr1	45956449	45957311	863	45.41	16.16955	3.89215	12.90672	C7Y9LACXX_5_7968.sorted.filtered_peak_675
chr1	45965142	45966219	1078	38.61	12.08351	3.37925	9.07316	C7Y9LACXX_5_7968.sorted.filtered_peak_676
chr1	45986958	45988313	1356	31.75	7.78582	2.85976	4.98940	C7Y9LACXX_5_7968.sorted.filtered_peak_677
chr1	46009293	46010005	713	24.00	7.88994	3.36078	5.08894	C7Y9LACXX_5_7968.sorted.filtered_peak_678
chr1	46016133	46017132	1000	29.59	10.23316	3.63489	7.28721	C7Y9LACXX_5_7968.sorted.filtered_peak_679
chr1	46049012	46050801	1790	36.76	7.81556	2.66793	5.00515	C7Y9LACXX_5_7968.sorted.filtered_peak_680
chr1	46151860	46153340	1481	62.24	15.67919	3.19587	12.39049	C7Y9LACXX_5_7968.sorted.filtered_peak_681
chr1	46153610	46154121	512	37.29	4.37160	1.94789	1.88504	C7Y9LACXX_5_7968.sorted.filtered_peak_682
chr1	46215914	46216845	932	35.98	11.18309	3.43975	8.17435	C7Y9LACXX_5_7968.sorted.filtered_peak_683
chr1	46269049	46269352	304	24.61	7.11885	3.08631	4.36811	C7Y9LACXX_5_7968.sorted.filtered_peak_684
chr1	46528500	46528902	403	13.98	4.15279	2.73421	1.69408	C7Y9LACXX_5_7968.sorted.filtered_peak_685
chr1	46531068	46531335	268	15.42	4.12314	2.60830	1.68376	C7Y9LACXX_5_7968.sorted.filtered_peak_686
chr1	46598258	46599113	856	43.43	14.19511	3.66477	11.01859	C7Y9LACXX_5_7968.sorted.filtered_peak_687
chr1	46632252	46632607	356	13.70	4.07513	2.71865	1.63278	C7Y9LACXX_5_7968.sorted.filtered_peak_688
chr1	46663924	46664568	645	21.10	5.47577	2.76840	2.86158	C7Y9LACXX_5_7968.sorted.filtered_peak_689
chr1	46712824	46713472	649	38.24	12.02279	3.43057	8.98898	C7Y9LACXX_5_7968.sorted.filtered_peak_690
chr1	46768530	46769765	1236	42.27	12.57047	3.26212	9.54107	C7Y9LACXX_5_7968.sorted.filtered_peak_691
chr1	46806199	46806763	565	27.05	8.04175	3.18266	5.24056	C7Y9LACXX_5_7968.sorted.filtered_peak_692
chr1	46835700	46836058	359	13.99	4.50870	2.88085	2.01858	C7Y9LACXX_5_7968.sorted.filtered_peak_693
chr1	46908317	46908648	332	19.00	5.59585	2.95321	2.97251	C7Y9LACXX_5_7968.sorted.filtered_peak_694
chr1	47047272	47047873	602	29.31	10.30258	3.67236	7.35326	C7Y9LACXX_5_7968.sorted.filtered_peak_695
chr1	47069495	47070239	745	36.27	9.42777	2.95910	6.57284	C7Y9LACXX_5_7968.sorted.filtered_peak_696
chr1	47081991	47082317	327	21.54	3.81373	2.19750	1.41206	C7Y9LACXX_5_7968.sorted.filtered_peak_697
chr1	47133176	47133482	307	20.74	4.59657	2.48546	2.08854	C7Y9LACXX_5_7968.sorted.filtered_peak_698
chr1	47184626	47185228	603	38.46	11.07265	3.31453	8.05683	C7Y9LACXX_5_7968.sorted.filtered_peak_699
chr1	47644865	47645141	277	20.52	5.00930	2.64409	2.44292	C7Y9LACXX_5_7968.sorted.filtered_peak_700
chr1	47755012	47755310	299	13.02	3.93069	2.69512	1.51297	C7Y9LACXX_5_7968.sorted.filtered_peak_701
chr1	47779255	47780327	1073	46.46	17.43482	3.96179	14.12753	C7Y9LACXX_5_7968.sorted.filtered_peak_702
chr1	47799113	47800584	1472	29.15	7.19579	2.85409	4.42706	C7Y9LACXX_5_7968.sorted.filtered_peak_703
chr1	47902113	47902443	331	28.55	4.86175	2.26227	2.31122	C7Y9LACXX_5_7968.sorted.filtered_peak_704
chr1	47903128	47903863	736	38.90	9.98545	3.06301	7.03119	C7Y9LACXX_5_7968.sorted.filtered_peak_705
chr1	48937759	48938088	330	30.94	12.07038	4.12388	8.99725	C7Y9LACXX_5_7968.sorted.filtered_peak_706
chr1	51339125	51339652	528	17.55	5.56936	3.07214	2.92992	C7Y9LACXX_5_7968.sorted.filtered_peak_707
chr1	51425554	51426374	821	44.81	14.80264	3.74975	11.58142	C7Y9LACXX_5_7968.sorted.filtered_peak_708
chr1	51433786	51434662	877	32.58	7.28588	2.67811	4.55395	C7Y9LACXX_5_7968.sorted.filtered_peak_709
chr1	51435547	51435842	296	26.04	4.28862	2.18914	1.80817	C7Y9LACXX_5_7968.sorted.filtered_peak_710
chr1	51655171	51655482	312	15.95	5.51751	3.18587	2.89642	C7Y9LACXX_5_7968.sorted.filtered_peak_711
chr1	51680367	51680795	429	15.84	4.88520	2.90079	2.35927	C7Y9LACXX_5_7968.sorted.filtered_peak_712
chr1	51701375	51702487	1113	26.73	7.97535	3.10805	5.21792	C7Y9LACXX_5_7968.sorted.filtered_peak_713
chr1	51895649	51895926	278	26.00	6.33809	2.77923	3.63445	C7Y9LACXX_5_7968.sorted.filtered_peak_714
chr1	51899276	51899812	537	30.00	8.25438	3.08393	5.42097	C7Y9LACXX_5_7968.sorted.filtered_peak_715
chr1	51970866	51971172	307	22.50	5.98992	2.84855	3.33950	C7Y9LACXX_5_7968.sorted.filtered_peak_716
chr1	51983761	51984427	667	29.95	4.55400	2.14140	2.04702	C7Y9LACXX_5_7968.sorted.filtered_peak_717
chr1	51984702	51985339	638	28.75	3.95408	2.02305	1.54013	C7Y9LACXX_5_7968.sorted.filtered_peak_718
chr1	52000297	52000939	643	17.26	5.33633	2.97721	2.74578	C7Y9LACXX_5_7968.sorted.filtered_peak_719
chr1	52034927	52035415	489	17.09	4.48601	2.65222	1.98703	C7Y9LACXX_5_7968.sorted.filtered_peak_720
chr1	52082549	52082981	433	27.19	9.16367	3.50397	6.29198	C7Y9LACXX_5_7968.sorted.filtered_peak_721
chr1	52195197	52195733	537	31.70	8.89808	3.16700	6.01221	C7Y9LACXX_5_7968.sorted.filtered_peak_722
chr1	52343799	52345027	1229	54.74	18.34934	3.61300	14.99746	C7Y9LACXX_5_7968.sorted.filtered_peak_723
chr1	52468039	52468288	250	12.94	3.87283	2.67650	1.46506	C7Y9LACXX_5_7968.sorted.filtered_peak_724
chr1	52499119	52499650	532	24.17	7.83537	3.36635	5.01716	C7Y9LACXX_5_7968.sorted.filtered_peak_725
chr1	52520774	52521487	714	32.56	5.47446	2.29191	2.85691	C7Y9LACXX_5_7968.sorted.filtered_peak_726
chr1	52521748	52522704	957	37.18	7.68545	2.64258	4.87657	C7Y9LACXX_5_7968.sorted.filtered_peak_727
chr1	52605327	52605845	519	15.04	4.31716	2.72622	1.84017	C7Y9LACXX_5_7968.sorted.filtered_peak_728
chr1	52831298	52832526	1229	48.50	14.49831	3.34304	11.33049	C7Y9LACXX_5_7968.sorted.filtered_peak_729
chr1	52859278	52859669	392	13.41	3.85642	2.63763	1.44903	C7Y9LACXX_5_7968.sorted.filtered_peak_730
chr1	52869328	52870668	1341	43.22	12.42708	3.32110	9.34945	C7Y9LACXX_5_7968.sorted.filtered_peak_731
chr1	52889479	52890425	947	20.71	5.17091	2.68457	2.59137	C7Y9LACXX_5_7968.sorted.filtered_peak_732
chr1	53017879	53019370	1492	25.02	5.41834	2.53550	2.81872	C7Y9LACXX_5_7968.sorted.filtered_peak_733
chr1	53102566	53103437	872	26.29	6.79493	2.89251	4.05810	C7Y9LACXX_5_7968.sorted.filtered_peak_734
chr1	53151850	53152099	250	16.86	5.89801	3.26648	3.23610	C7Y9LACXX_5_7968.sorted.filtered_peak_735
chr1	53163729	53164374	646	23.12	5.47693	2.65257	2.87253	C7Y9LACXX_5_7968.sorted.filtered_peak_736
chr1	53168588	53169262	675	25.90	7.46449	3.10324	4.69166	C7Y9LACXX_5_7968.sorted.filtered_peak_737
chr1	53191860	53192667	808	28.44	7.69013	2.98234	4.91552	C7Y9LACXX_5_7968.sorted.filtered_peak_738
chr1	53308328	53308627	300	16.62	6.08728	3.37561	3.41083	C7Y9LACXX_5_7968.sorted.filtered_peak_739
chr1	53392876	53393160	285	17.21	4.42646	2.62100	1.94002	C7Y9LACXX_5_7968.sorted.filtered_peak_740
chr1	53480412	53481112	701	17.82	5.76062	3.06952	3.15225	C7Y9LACXX_5_7968.sorted.filtered_peak_741
chr1	53662221	53662991	771	30.55	9.85752	3.36967	6.97611	C7Y9LACXX_5_7968.sorted.filtered_peak_742
chr1	53685744	53686752	1009	39.38	10.84011	3.21867	7.84110	C7Y9LACXX_5_7968.sorted.filtered_peak_743
chr1	53703818	53704538	721	31.42	9.76492	3.34535	6.86300	C7Y9LACXX_5_7968.sorted.filtered_peak_744
chr1	53791567	53792277	711	40.82	9.05562	2.77566	6.16735	C7Y9LACXX_5_7968.sorted.filtered_peak_745
chr1	53878946	53879634	689	22.60	6.47910	2.99587	3.78918	C7Y9LACXX_5_7968.sorted.filtered_peak_746
chr1	54231462	54231830	369	18.56	3.96941	2.37559	1.54725	C7Y9LACXX_5_7968.sorted.filtered_peak_747
chr1	54303527	54304510	984	42.98	15.27778	3.92257	12.04839	C7Y9LACXX_5_7968.sorted.filtered_peak_748
chr1	54355283	54355949	667	29.84	7.99617	3.02868	5.17478	C7Y9LACXX_5_7968.sorted.filtered_peak_749
chr1	54411117	54412260	1144	58.76	14.79550	3.08105	11.59819	C7Y9LACXX_5_7968.sorted.filtered_peak_750
chr1	54518374	54519644	1271	54.15	16.72878	3.50964	13.43526	C7Y9LACXX_5_7968.sorted.filtered_peak_751
chr1	54665540	54666071	532	33.69	12.00030	3.83186	8.93666	C7Y9LACXX_5_7968.sorted.filtered_peak_752
chr1	54696206	54697026	821	18.88	5.34236	2.85385	2.76015	C7Y9LACXX_5_7968.sorted.filtered_peak_753
chr1	54752885	54753197	313	25.68	6.92578	2.96328	4.18205	C7Y9LACXX_5_7968.sorted.filtered_peak_754
chr1	54872044	54872470	427	39.08	7.24372	2.46856	4.49332	C7Y9LACXX_5_7968.sorted.filtered_peak_755
chr1	54873115	54873633	519	37.94	7.17759	2.49016	4.42469	C7Y9LACXX_5_7968.sorted.filtered_peak_756
chr1	54953887	54954647	761	28.20	6.36399	2.66651	3.66761	C7Y9LACXX_5_7968.sorted.filtered_peak_757
chr1	54955150	54955541	392	24.94	4.95004	2.40497	2.41184	C7Y9LACXX_5_7968.sorted.filtered_peak_758
chr1	55181267	55181861	595	25.99	8.27366	3.30948	5.45731	C7Y9LACXX_5_7968.sorted.filtered_peak_759
chr1	55229769	55230619	851	52.44	19.69165	4.02546	16.27598	C7Y9LACXX_5_7968.sorted.filtered_peak_760
chr1	55267031	55267403	373	23.87	5.63483	2.65788	3.02229	C7Y9LACXX_5_7968.sorted.filtered_peak_761
chr1	55352624	55353172	549	22.05	5.13535	2.60641	2.55229	C7Y9LACXX_5_7968.sorted.filtered_peak_762
chr1	55606225	55606510	286	19.70	6.64947	3.32141	3.91851	C7Y9LACXX_5_7968.sorted.filtered_peak_763
chr1	55680957	55681374	418	25.99	4.84507	2.34319	2.29747	C7Y9LACXX_5_7968.sorted.filtered_peak_764
chr1	59011340	59012705	1366	36.56	9.28326	2.86374	6.44680	C7Y9LACXX_5_7968.sorted.filtered_peak_765
chr1	59165513	59165973	461	25.00	8.99558	3.68773	6.10852	C7Y9LACXX_5_7968.sorted.filtered_peak_766
chr1	59183577	59184172	596	17.56	4.58150	2.65425	2.08575	C7Y9LACXX_5_7968.sorted.filtered_peak_767
chr1	59220183	59221606	1424	21.53	4.84745	2.52275	2.31603	C7Y9LACXX_5_7968.sorted.filtered_peak_768
chr1	59249277	59250889	1613	60.00	12.44736	2.61586	9.40849	C7Y9LACXX_5_7968.sorted.filtered_peak_769
chr1	59281350	59282180	831	34.22	7.75462	2.72886	4.97149	C7Y9LACXX_5_7968.sorted.filtered_peak_770
chr1	59369049	59369983	935	26.61	6.31124	2.73791	3.61468	C7Y9LACXX_5_7968.sorted.filtered_peak_771
chr1	59399082	59399342	261	16.43	3.83928	2.43708	1.43378	C7Y9LACXX_5_7968.sorted.filtered_peak_772
chr1	59407420	59408622	1203	27.40	7.22630	2.94381	4.46461	C7Y9LACXX_5_7968.sorted.filtered_peak_773
chr1	59434018	59434531	514	30.46	10.22172	3.59123	7.26890	C7Y9LACXX_5_7968.sorted.filtered_peak_774
chr1	59512166	59512569	404	18.40	4.77473	2.68848	2.22791	C7Y9LACXX_5_7968.sorted.filtered_peak_775
chr1	59758318	59758578	261	27.81	4.23432	2.11805	1.77383	C7Y9LACXX_5_7968.sorted.filtered_peak_776
chr1	59762002	59762930	929	37.03	8.54818	2.75775	5.72665	C7Y9LACXX_5_7968.sorted.filtered_peak_777
chr1	59798684	59798966	283	16.37	4.74323	2.80882	2.20645	C7Y9LACXX_5_7968.sorted.filtered_peak_778
chr1	59942883	59943293	411	20.76	5.17258	2.68085	2.59925	C7Y9LACXX_5_7968.sorted.filtered_peak_779
chr1	60035981	60036507	527	19.34	4.49383	2.50968	2.01327	C7Y9LACXX_5_7968.sorted.filtered_peak_780
chr1	60038524	60038773	250	17.14	3.90544	2.42382	1.49132	C7Y9LACXX_5_7968.sorted.filtered_peak_781
chr1	61508670	61509041	372	18.65	5.91565	3.10470	3.26626	C7Y9LACXX_5_7968.sorted.filtered_peak_782
chr1	61515562	61515860	299	21.83	4.54767	2.41943	2.04155	C7Y9LACXX_5_7968.sorted.filtered_peak_783
chr1	61542525	61543384	860	44.55	9.80073	2.76995	6.87937	C7Y9LACXX_5_7968.sorted.filtered_peak_784
chr1	61543560	61544039	480	46.89	10.54408	2.84464	7.56293	C7Y9LACXX_5_7968.sorted.filtered_peak_785
chr1	61736817	61737088	272	21.25	4.68231	2.49811	2.14730	C7Y9LACXX_5_7968.sorted.filtered_peak_786
chr1	61797968	61798298	331	16.87	4.53171	2.69012	2.01881	C7Y9LACXX_5_7968.sorted.filtered_peak_787
chr1	61918739	61919328	590	24.69	7.23920	3.12001	4.47253	C7Y9LACXX_5_7968.sorted.filtered_peak_788
chr1	61936348	61936720	373	13.37	4.13224	2.76251	1.68409	C7Y9LACXX_5_7968.sorted.filtered_peak_789
chr1	62190425	62191244	820	28.90	9.76880	3.58592	6.83378	C7Y9LACXX_5_7968.sorted.filtered_peak_790
chr1	62901635	62903035	1401	59.92	16.46362	3.21728	13.19721	C7Y9LACXX_5_7968.sorted.filtered_peak_791
chr1	62915983	62916236	254	17.02	5.41256	3.04669	2.79934	C7Y9LACXX_5_7968.sorted.filtered_peak_792
chr1	63147746	63148007	262	15.84	5.56365	3.21553	2.94011	C7Y9LACXX_5_7968.sorted.filtered_peak_793
chr1	63154005	63154533	529	19.43	4.90150	2.66733	2.35085	C7Y9LACXX_5_7968.sorted.filtered_peak_794
chr1	63249282	63250166	885	43.59	14.73944	3.88562	11.50253	C7Y9LACXX_5_7968.sorted.filtered_peak_795
chr1	63832539	63833622	1084	33.36	10.47334	3.32948	7.55685	C7Y9LACXX_5_7968.sorted.filtered_peak_796
chr1	63843624	63843927	304	13.81	4.39548	2.84579	1.91815	C7Y9LACXX_5_7968.sorted.filtered_peak_797
chr1	63988407	63989634	1228	32.34	8.66541	3.03696	5.82139	C7Y9LACXX_5_7968.sorted.filtered_peak_798
chr1	64059157	64060148	992	24.99	6.51814	2.87977	3.80628	C7Y9LACXX_5_7968.sorted.filtered_peak_799
chr1	65292696	65293059	364	21.97	6.87011	3.19921	4.13266	C7Y9LACXX_5_7968.sorted.filtered_peak_800
chr1	65329741	65330238	498	31.41	12.40491	4.10463	9.33832	C7Y9LACXX_5_7968.sorted.filtered_peak_801
chr1	65363814	65364085	272	18.94	6.09904	3.15646	3.42678	C7Y9LACXX_5_7968.sorted.filtered_peak_802
chr1	65431318	65432704	1387	30.73	6.17720	2.50560	3.51179	C7Y9LACXX_5_7968.sorted.filtered_peak_803
chr1	65532413	65532907	495	25.12	4.50925	2.28186	1.99779	C7Y9LACXX_5_7968.sorted.filtered_peak_804
chr1	65541039	65541403	365	15.11	4.03958	2.59991	1.59692	C7Y9LACXX_5_7968.sorted.filtered_peak_805
chr1	65614359	65615169	811	18.39	4.51711	2.58310	2.02148	C7Y9LACXX_5_7968.sorted.filtered_peak_806
chr1	65719783	65720674	892	22.92	5.63261	2.71804	3.00057	C7Y9LACXX_5_7968.sorted.filtered_peak_807
chr1	65885525	65886599	1075	46.94	11.16939	2.91115	8.16086	C7Y9LACXX_5_7968.sorted.filtered_peak_808
chr1	66153360	66153966	607	17.15	5.47910	3.05177	2.86639	C7Y9LACXX_5_7968.sorted.filtered_peak_809
chr1	66277602	66278165	564	34.70	10.49671	3.35233	7.53745	C7Y9LACXX_5_7968.sorted.filtered_peak_810
chr1	66296006	66296521	516	30.49	10.67327	3.76015	7.67079	C7Y9LACXX_5_7968.sorted.filtered_peak_811
chr1	66648183	66648525	343	16.23	4.63300	2.76675	2.12141	C7Y9LACXX_5_7968.sorted.filtered_peak_812
chr1	66649134	66649386	253	14.31	3.93698	2.60525	1.53423	C7Y9LACXX_5_7968.sorted.filtered_peak_813
chr1	66740411	66741059	649	24.86	5.28350	2.50083	2.70433	C7Y9LACXX_5_7968.sorted.filtered_peak_814
chr1	66741966	66742276	311	26.03	5.54205	2.53295	2.92995	C7Y9LACXX_5_7968.sorted.filtered_peak_815
chr1	66748017	66748287	271	24.73	6.60882	2.91370	3.89937	C7Y9LACXX_5_7968.sorted.filtered_peak_816
chr1	66766797	66767121	325	20.24	4.67670	2.53868	2.15507	C7Y9LACXX_5_7968.sorted.filtered_peak_817
chr1	66796438	66796769	332	38.42	7.34072	2.52061	4.56325	C7Y9LACXX_5_7968.sorted.filtered_peak_818
chr1	66801677	66802264	588	37.54	6.90303	2.45418	4.16618	C7Y9LACXX_5_7968.sorted.filtered_peak_819
chr1	66840297	66840687	391	25.11	5.78022	2.65810	3.12820	C7Y9LACXX_5_7968.sorted.filtered_peak_820
chr1	67390162	67391279	1118	55.58	13.32122	2.98359	10.19025	C7Y9LACXX_5_7968.sorted.filtered_peak_821
chr1	67395554	67396382	829	48.04	9.08916	2.54153	6.21521	C7Y9LACXX_5_7968.sorted.filtered_peak_822
chr1	67448340	67448707	368	18.57	4.67108	2.63575	2.14453	C7Y9LACXX_5_7968.sorted.filtered_peak_823
chr1	67518849	67519130	282	22.18	4.38994	2.35112	1.90924	C7Y9LACXX_5_7968.sorted.filtered_peak_824
chr1	67519303	67520332	1030	27.05	6.48259	2.76183	3.77173	C7Y9LACXX_5_7968.sorted.filtered_peak_825
chr1	67628578	67628838	261	14.45	4.31973	2.77585	1.83075	C7Y9LACXX_5_7968.sorted.filtered_peak_826
chr1	67636558	67637159	602	27.82	7.80516	3.04768	5.03423	C7Y9LACXX_5_7968.sorted.filtered_peak_827
chr1	67660172	67660626	455	29.00	6.99221	2.80775	4.23611	C7Y9LACXX_5_7968.sorted.filtered_peak_828
chr1	67760471	67761129	659	14.62	3.89909	2.57074	1.48469	C7Y9LACXX_5_7968.sorted.filtered_peak_829
chr1	67772932	67773248	317	20.56	3.60591	2.16410	1.24697	C7Y9LACXX_5_7968.sorted.filtered_peak_830
chr1	67798648	67799390	743	28.46	7.26074	2.87326	4.51787	C7Y9LACXX_5_7968.sorted.filtered_peak_831
chr1	67896004	67896842	839	51.67	14.64070	3.41750	11.41429	C7Y9LACXX_5_7968.sorted.filtered_peak_832
chr1	67966137	67966490	354	14.59	4.20492	2.70479	1.75317	C7Y9LACXX_5_7968.sorted.filtered_peak_833
chr1	68027441	68027768	328	14.93	3.79880	2.50587	1.41070	C7Y9LACXX_5_7968.sorted.filtered_peak_834
chr1	68150023	68150282	260	29.80	3.88816	1.98558	1.47675	C7Y9LACXX_5_7968.sorted.filtered_peak_835
chr1	68150549	68151284	736	50.88	14.18379	3.25782	11.02680	C7Y9LACXX_5_7968.sorted.filtered_peak_836
chr1	68152027	68152320	294	31.18	4.38898	2.07560	1.89758	C7Y9LACXX_5_7968.sorted.filtered_peak_837
chr1	68177544	68177806	263	14.35	3.88372	2.58361	1.47606	C7Y9LACXX_5_7968.sorted.filtered_peak_838
chr1	68962094	68962343	250	16.76	3.80248	2.40221	1.40358	C7Y9LACXX_5_7968.sorted.filtered_peak_839
chr1	68962570	68963176	607	19.89	5.35707	2.79624	2.76354	C7Y9LACXX_5_7968.sorted.filtered_peak_840
chr1	70670744	70671755	1012	40.08	13.11206	3.49324	10.03396	C7Y9LACXX_5_7968.sorted.filtered_peak_841
chr1	70686758	70687704	947	35.70	9.74624	3.14086	6.81434	C7Y9LACXX_5_7968.sorted.filtered_peak_842
chr1	70819536	70820859	1324	27.75	8.76968	3.28027	5.94976	C7Y9LACXX_5_7968.sorted.filtered_peak_843
chr1	70876232	70877330	1099	34.25	11.88813	3.73029	8.85368	C7Y9LACXX_5_7968.sorted.filtered_peak_844
chr1	71546360	71547176	817	32.26	10.22110	3.48310	7.25180	C7Y9LACXX_5_7968.sorted.filtered_peak_845
chr1	72127338	72127588	251	12.33	3.53943	2.56151	1.18656	C7Y9LACXX_5_7968.sorted.filtered_peak_846
chr1	74180391	74180658	268	12.25	3.49859	2.54740	1.15264	C7Y9LACXX_5_7968.sorted.filtered_peak_847
chr1	74663412	74664312	901	37.86	12.70642	3.65795	9.61983	C7Y9LACXX_5_7968.sorted.filtered_peak_848
chr1	75198392	75199634	1243	30.93	7.67019	2.86113	4.88039	C7Y9LACXX_5_7968.sorted.filtered_peak_849
chr1	75327426	75327709	284	12.03	3.38071	2.50496	1.05990	C7Y9LACXX_5_7968.sorted.filtered_peak_850
chr1	76189759	76190606	848	37.23	12.89348	3.80545	9.78415	C7Y9LACXX_5_7968.sorted.filtered_peak_851
chr1	76251559	76252375	817	30.19	9.46280	3.39802	6.54907	C7Y9LACXX_5_7968.sorted.filtered_peak_852
chr1	76489432	76489842	411	20.51	5.68086	2.89055	3.03664	C7Y9LACXX_5_7968.sorted.filtered_peak_853
chr1	76518622	76518930	309	13.08	3.88760	2.67240	1.49583	C7Y9LACXX_5_7968.sorted.filtered_peak_854
chr1	76539918	76540396	479	16.09	4.04107	2.53738	1.59997	C7Y9LACXX_5_7968.sorted.filtered_peak_855
chr1	76619827	76620461	635	21.19	6.99317	3.30123	4.24728	C7Y9LACXX_5_7968.sorted.filtered_peak_856
chr1	77357670	77357923	254	13.64	4.27156	2.81313	1.79474	C7Y9LACXX_5_7968.sorted.filtered_peak_857
chr1	77684635	77685311	677	20.78	6.53545	3.15832	3.83228	C7Y9LACXX_5_7968.sorted.filtered_peak_858
chr1	78148044	78149619	1576	42.60	9.81979	2.85539	6.87836	C7Y9LACXX_5_7968.sorted.filtered_peak_859
chr1	78224975	78225798	824	24.56	6.47224	2.88592	3.76828	C7Y9LACXX_5_7968.sorted.filtered_peak_860
chr1	78244989	78245856	868	20.92	6.50464	3.09061	3.84138	C7Y9LACXX_5_7968.sorted.filtered_peak_861
chr1	78443963	78445454	1492	45.87	11.53217	3.00769	8.50513	C7Y9LACXX_5_7968.sorted.filtered_peak_862
chr1	78469800	78470890	1091	31.81	7.94729	2.88468	5.15038	C7Y9LACXX_5_7968.sorted.filtered_peak_863
chr1	79086026	79086360	335	24.27	4.75687	2.37747	2.23465	C7Y9LACXX_5_7968.sorted.filtered_peak_864
chr1	79115159	79115435	277	19.95	5.02000	2.67644	2.45754	C7Y9LACXX_5_7968.sorted.filtered_peak_865
chr1	84464926	84465284	359	20.77	6.27973	3.08584	3.58489	C7Y9LACXX_5_7968.sorted.filtered_peak_866
chr1	84543329	84543639	311	18.60	4.20806	2.46203	1.74194	C7Y9LACXX_5_7968.sorted.filtered_peak_867
chr1	84609782	84610391	610	23.51	5.42478	2.60174	2.83920	C7Y9LACXX_5_7968.sorted.filtered_peak_868
chr1	84763901	84764383	483	18.19	4.83281	2.71589	2.28983	C7Y9LACXX_5_7968.sorted.filtered_peak_869
chr1	84907826	84908272	447	19.52	8.15113	3.93370	5.31834	C7Y9LACXX_5_7968.sorted.filtered_peak_870
chr1	84916607	84916857	251	15.27	5.24629	3.12815	2.64374	C7Y9LACXX_5_7968.sorted.filtered_peak_871
chr1	84944717	84945535	819	26.13	8.73805	3.50047	5.86429	C7Y9LACXX_5_7968.sorted.filtered_peak_872
chr1	84970459	84970708	250	29.31	3.88467	1.99464	1.47286	C7Y9LACXX_5_7968.sorted.filtered_peak_873
chr1	84971551	84972529	979	45.38	11.78274	3.07940	8.74607	C7Y9LACXX_5_7968.sorted.filtered_peak_874
chr1	85039519	85040563	1045	30.43	7.81051	2.94672	5.00576	C7Y9LACXX_5_7968.sorted.filtered_peak_875
chr1	85086322	85086859	538	22.26	6.80863	3.11233	4.10551	C7Y9LACXX_5_7968.sorted.filtered_peak_876
chr1	85156038	85156663	626	39.63	12.81130	3.53590	9.73735	C7Y9LACXX_5_7968.sorted.filtered_peak_877
chr1	85410609	85411243	635	31.17	9.99325	3.47715	7.05283	C7Y9LACXX_5_7968.sorted.filtered_peak_878
chr1	85454204	85454730	527	14.43	4.30566	2.77077	1.81983	C7Y9LACXX_5_7968.sorted.filtered_peak_879
chr1	85495202	85495451	250	13.24	3.41561	2.44030	1.11319	C7Y9LACXX_5_7968.sorted.filtered_peak_880
chr1	85527618	85528285	668	24.09	7.80511	3.29824	5.03733	C7Y9LACXX_5_7968.sorted.filtered_peak_881
chr1	85666629	85667455	827	17.41	4.31521	2.56688	1.83842	C7Y9LACXX_5_7968.sorted.filtered_peak_882
chr1	85724968	85725635	668	27.74	7.83687	3.10204	5.02641	C7Y9LACXX_5_7968.sorted.filtered_peak_883
chr1	85741883	85742825	943	50.01	15.81916	3.59541	12.56085	C7Y9LACXX_5_7968.sorted.filtered_peak_884
chr1	85763926	85764268	343	16.75	4.25721	2.58460	1.78704	C7Y9LACXX_5_7968.sorted.filtered_peak_885
chr1	86173811	86174304	494	24.62	8.32486	3.45971	5.49813	C7Y9LACXX_5_7968.sorted.filtered_peak_886
chr1	86861812	86862461	650	28.19	8.63628	3.30522	5.77977	C7Y9LACXX_5_7968.sorted.filtered_peak_887
chr1	87169730	87171344	1615	29.50	6.35345	2.60227	3.66649	C7Y9LACXX_5_7968.sorted.filtered_peak_888
chr1	87265639	87265888	250	12.43	3.59309	2.58143	1.22699	C7Y9LACXX_5_7968.sorted.filtered_peak_889
chr1	87379574	87380672	1099	55.25	17.09942	3.52626	13.78893	C7Y9LACXX_5_7968.sorted.filtered_peak_890
chr1	87794030	87794495	466	32.57	4.06574	1.96649	1.63573	C7Y9LACXX_5_7968.sorted.filtered_peak_891
chr1	87869068	87869521	454	19.86	3.68820	2.21785	1.32034	C7Y9LACXX_5_7968.sorted.filtered_peak_892
chr1	87869858	87870626	769	23.39	5.34108	2.59600	2.74959	C7Y9LACXX_5_7968.sorted.filtered_peak_893
chr1	87901172	87901487	316	18.21	6.37594	3.34092	3.67705	C7Y9LACXX_5_7968.sorted.filtered_peak_894
chr1	87915044	87915356	313	16.80	4.63485	2.73607	2.11249	C7Y9LACXX_5_7968.sorted.filtered_peak_895
chr1	89149204	89150815	1612	43.82	11.29774	2.96226	8.33607	C7Y9LACXX_5_7968.sorted.filtered_peak_896
chr1	89356932	89357687	756	37.52	11.61011	3.41094	8.60398	C7Y9LACXX_5_7968.sorted.filtered_peak_897
chr1	89457986	89458969	984	36.55	8.26955	2.79190	5.41876	C7Y9LACXX_5_7968.sorted.filtered_peak_898
chr1	89488202	89488736	535	21.75	7.69537	3.51754	4.89496	C7Y9LACXX_5_7968.sorted.filtered_peak_899
chr1	89506817	89507084	268	13.08	3.94703	2.70568	1.51474	C7Y9LACXX_5_7968.sorted.filtered_peak_900
chr1	89530906	89531155	250	18.78	4.89199	2.70760	2.33463	C7Y9LACXX_5_7968.sorted.filtered_peak_901
chr1	89591646	89592278	633	28.66	7.65111	3.00826	4.84940	C7Y9LACXX_5_7968.sorted.filtered_peak_902
chr1	89664108	89664728	621	22.19	5.04624	2.56235	2.48190	C7Y9LACXX_5_7968.sorted.filtered_peak_903
chr1	89752485	89752981	497	27.60	7.46326	2.99569	4.69138	C7Y9LACXX_5_7968.sorted.filtered_peak_904
chr1	89948883	89949224	342	14.82	4.55726	2.84352	2.05188	C7Y9LACXX_5_7968.sorted.filtered_peak_905
chr1	89989816	89990523	708	25.71	6.10051	2.70221	3.43817	C7Y9LACXX_5_7968.sorted.filtered_peak_906
chr1	89990751	89991152	402	23.51	5.19288	2.55109	2.60319	C7Y9LACXX_5_7968.sorted.filtered_peak_907
chr1	90097938	90098818	881	28.06	4.73344	2.23662	2.21145	C7Y9LACXX_5_7968.sorted.filtered_peak_908
chr1	90123515	90123818	304	21.70	5.29294	2.67429	2.69399	C7Y9LACXX_5_7968.sorted.filtered_peak_909
chr1	90185023	90185616	594	24.19	5.59810	2.63550	2.97580	C7Y9LACXX_5_7968.sorted.filtered_peak_910
chr1	90186979	90187252	274	29.30	7.42307	2.92069	4.62940	C7Y9LACXX_5_7968.sorted.filtered_peak_911
chr1	90205287	90205790	504	21.77	4.27237	2.33324	1.80261	C7Y9LACXX_5_7968.sorted.filtered_peak_912
chr1	90228167	90228659	493	20.39	5.10705	2.68588	2.53191	C7Y9LACXX_5_7968.sorted.filtered_peak_913
chr1	90286206	90286527	322	18.18	3.84981	2.34805	1.45403	C7Y9LACXX_5_7968.sorted.filtered_peak_914
chr1	90286864	90287324	461	18.89	4.33984	2.49522	1.85471	C7Y9LACXX_5_7968.sorted.filtered_peak_915
chr1	90308746	90309010	265	22.16	4.84694	2.50801	2.29162	C7Y9LACXX_5_7968.sorted.filtered_peak_916
chr1	90309260	90309879	620	22.44	5.11374	2.57389	2.53914	C7Y9LACXX_5_7968.sorted.filtered_peak_917
chr1	90321203	90321662	460	17.98	4.61471	2.65067	2.09097	C7Y9LACXX_5_7968.sorted.filtered_peak_918
chr1	90452847	90453344	498	19.72	5.44846	2.84741	2.83810	C7Y9LACXX_5_7968.sorted.filtered_peak_919
chr1	90460236	90461313	1078	26.68	6.68577	2.80259	3.98974	C7Y9LACXX_5_7968.sorted.filtered_peak_920
chr1	91127348	91127601	254	14.41	4.65974	2.92714	2.14751	C7Y9LACXX_5_7968.sorted.filtered_peak_921
chr1	91317116	91317427	312	15.77	3.75295	2.43484	1.37476	C7Y9LACXX_5_7968.sorted.filtered_peak_922
chr1	91486776	91488104	1329	35.00	7.97390	2.76228	5.15883	C7Y9LACXX_5_7968.sorted.filtered_peak_923
chr1	91520224	91520510	287	16.00	5.76682	3.26684	3.13867	C7Y9LACXX_5_7968.sorted.filtered_peak_924
chr1	91590324	91590859	536	14.51	4.04820	2.64226	1.61660	C7Y9LACXX_5_7968.sorted.filtered_peak_925
chr1	91748121	91748496	376	14.23	4.06711	2.67191	1.62276	C7Y9LACXX_5_7968.sorted.filtered_peak_926
chr1	91852681	91853233	553	232.83	192.82143	13.64603	186.78648	C7Y9LACXX_5_7968.sorted.filtered_peak_927
chr1	91966203	91967095	893	45.46	12.44461	3.27702	9.33768	C7Y9LACXX_5_7968.sorted.filtered_peak_928
chr1	92014491	92014923	433	25.49	6.01512	2.70127	3.34974	C7Y9LACXX_5_7968.sorted.filtered_peak_929
chr1	92021464	92022375	912	28.17	6.64076	2.73800	3.92555	C7Y9LACXX_5_7968.sorted.filtered_peak_930
chr1	92150142	92150610	469	17.40	4.71139	2.71932	2.18675	C7Y9LACXX_5_7968.sorted.filtered_peak_931
chr1	92163153	92163482	330	17.61	4.36128	2.57509	1.87226	C7Y9LACXX_5_7968.sorted.filtered_peak_932
chr1	92178876	92179378	503	21.68	5.99494	2.91786	3.32372	C7Y9LACXX_5_7968.sorted.filtered_peak_933
chr1	92269288	92270734	1447	35.80	8.85590	2.92954	5.98231	C7Y9LACXX_5_7968.sorted.filtered_peak_934
chr1	92350481	92350861	381	18.88	4.24309	2.45588	1.78194	C7Y9LACXX_5_7968.sorted.filtered_peak_935
chr1	92351204	92351562	359	21.84	5.60074	2.76466	2.98527	C7Y9LACXX_5_7968.sorted.filtered_peak_936
chr1	92414022	92414758	737	24.63	8.39440	3.55242	5.52097	C7Y9LACXX_5_7968.sorted.filtered_peak_937
chr1	92545686	92546364	679	20.17	5.91409	2.98036	3.26646	C7Y9LACXX_5_7968.sorted.filtered_peak_938
chr1	92764153	92764807	655	26.09	6.94538	2.92946	4.21246	C7Y9LACXX_5_7968.sorted.filtered_peak_939
chr1	92781309	92781985	677	25.96	5.83050	2.60696	3.19531	C7Y9LACXX_5_7968.sorted.filtered_peak_940
chr1	92789089	92789647	559	16.96	4.44325	2.64116	1.95349	C7Y9LACXX_5_7968.sorted.filtered_peak_941
chr1	92831279	92831702	424	26.57	8.98006	3.51248	6.11277	C7Y9LACXX_5_7968.sorted.filtered_peak_942
chr1	92925073	92925766	694	17.92	4.93443	2.76796	2.38446	C7Y9LACXX_5_7968.sorted.filtered_peak_943
chr1	92951404	92951848	445	36.42	4.65941	2.02125	2.13726	C7Y9LACXX_5_7968.sorted.filtered_peak_944
chr1	92952136	92952817	682	33.19	3.72550	1.88071	1.34842	C7Y9LACXX_5_7968.sorted.filtered_peak_945
chr1	93002202	93002891	690	28.76	8.87553	3.30032	6.02200	C7Y9LACXX_5_7968.sorted.filtered_peak_946
chr1	93003675	93004062	388	23.38	5.09904	2.52616	2.52073	C7Y9LACXX_5_7968.sorted.filtered_peak_947
chr1	93029058	93029428	371	19.04	5.83559	3.06004	3.17168	C7Y9LACXX_5_7968.sorted.filtered_peak_948
chr1	93049382	93050225	844	26.45	5.65628	2.55237	3.02257	C7Y9LACXX_5_7968.sorted.filtered_peak_949
chr1	93249617	93249917	301	14.81	4.06903	2.63527	1.62368	C7Y9LACXX_5_7968.sorted.filtered_peak_950
chr1	93250344	93251080	737	15.73	4.28528	2.65877	1.81753	C7Y9LACXX_5_7968.sorted.filtered_peak_951
chr1	93297354	93298205	852	44.46	14.38313	3.55685	11.23361	C7Y9LACXX_5_7968.sorted.filtered_peak_952
chr1	93324437	93324743	307	19.12	5.35698	2.84847	2.76638	C7Y9LACXX_5_7968.sorted.filtered_peak_953
chr1	93342825	93343793	969	18.03	5.78007	3.10663	3.13380	C7Y9LACXX_5_7968.sorted.filtered_peak_954
chr1	93425872	93427636	1765	35.97	5.73224	2.24677	3.10340	C7Y9LACXX_5_7968.sorted.filtered_peak_955
chr1	93427924	93428300	377	36.10	6.27164	2.35948	3.59204	C7Y9LACXX_5_7968.sorted.filtered_peak_956
chr1	93446544	93447094	551	29.64	7.81074	2.91792	5.05500	C7Y9LACXX_5_7968.sorted.filtered_peak_957
chr1	93456379	93456655	277	22.87	5.23914	2.59872	2.64161	C7Y9LACXX_5_7968.sorted.filtered_peak_958
chr1	93507938	93508417	480	21.89	7.65878	3.48607	4.86560	C7Y9LACXX_5_7968.sorted.filtered_peak_959
chr1	93544504	93545000	497	31.04	8.18289	2.99995	5.36131	C7Y9LACXX_5_7968.sorted.filtered_peak_960
chr1	93545898	93546289	392	21.89	3.75588	2.16538	1.36808	C7Y9LACXX_5_7968.sorted.filtered_peak_961
chr1	93559418	93559819	402	12.47	3.58050	2.57222	1.23682	C7Y9LACXX_5_7968.sorted.filtered_peak_962
chr1	93645106	93646981	1876	50.04	11.32922	2.82607	8.31742	C7Y9LACXX_5_7968.sorted.filtered_peak_963
chr1	93684995	93685475	481	17.74	4.94033	2.79190	2.38001	C7Y9LACXX_5_7968.sorted.filtered_peak_964
chr1	93811046	93811731	686	37.42	8.87966	2.88784	5.99326	C7Y9LACXX_5_7968.sorted.filtered_peak_965
chr1	93812020	93812481	462	28.04	4.52448	2.19005	2.01617	C7Y9LACXX_5_7968.sorted.filtered_peak_966
chr1	94081219	94081681	463	18.01	4.31822	2.53428	1.84001	C7Y9LACXX_5_7968.sorted.filtered_peak_967
chr1	94224453	94224909	457	25.49	7.04543	3.00964	4.29349	C7Y9LACXX_5_7968.sorted.filtered_peak_968
chr1	94311633	94312388	756	35.70	7.52950	2.59433	4.78886	C7Y9LACXX_5_7968.sorted.filtered_peak_969
chr1	94312647	94313308	662	39.58	9.27208	2.89533	6.35058	C7Y9LACXX_5_7968.sorted.filtered_peak_970
chr1	94344034	94345078	1045	24.12	6.15336	2.80335	3.48220	C7Y9LACXX_5_7968.sorted.filtered_peak_971
chr1	94374103	94374495	393	25.25	5.21499	2.47527	2.63045	C7Y9LACXX_5_7968.sorted.filtered_peak_972
chr1	94374712	94375542	831	28.41	7.91145	3.07073	5.10680	C7Y9LACXX_5_7968.sorted.filtered_peak_973
chr1	94482913	94483314	402	21.07	5.02319	2.62532	2.44438	C7Y9LACXX_5_7968.sorted.filtered_peak_974
chr1	94883333	94884151	819	39.49	11.10443	3.21353	8.11589	C7Y9LACXX_5_7968.sorted.filtered_peak_975
chr1	95067932	95068281	350	19.72	5.84556	2.99227	3.20457	C7Y9LACXX_5_7968.sorted.filtered_peak_976
chr1	95320045	95320339	295	15.76	4.16441	2.60715	1.72046	C7Y9LACXX_5_7968.sorted.filtered_peak_977
chr1	95428603	95428860	258	15.35	4.94591	2.99341	2.37057	C7Y9LACXX_5_7968.sorted.filtered_peak_978
chr1	95508813	95509196	384	14.76	4.37783	2.77035	1.89242	C7Y9LACXX_5_7968.sorted.filtered_peak_979
chr1	95538106	95538869	764	41.42	13.55849	3.71247	10.39659	C7Y9LACXX_5_7968.sorted.filtered_peak_980
chr1	95699390	95700049	660	30.91	10.01379	3.48220	7.07696	C7Y9LACXX_5_7968.sorted.filtered_peak_981
chr1	97187131	97187762	632	24.18	6.51016	2.92438	3.80331	C7Y9LACXX_5_7968.sorted.filtered_peak_982
chr1	97188070	97188427	358	18.73	3.78827	2.30210	1.38631	C7Y9LACXX_5_7968.sorted.filtered_peak_983
chr1	98386405	98387164	760	31.53	7.55869	2.82717	4.76963	C7Y9LACXX_5_7968.sorted.filtered_peak_984
chr1	98407796	98408204	409	16.40	3.97460	2.48611	1.57102	C7Y9LACXX_5_7968.sorted.filtered_peak_985
chr1	98789444	98790055	612	16.19	4.18875	2.59021	1.73054	C7Y9LACXX_5_7968.sorted.filtered_peak_986
chr1	98854038	98854416	379	24.14	7.05124	3.09927	4.30394	C7Y9LACXX_5_7968.sorted.filtered_peak_987
chr1	98871116	98871704	589	18.72	4.17985	2.44320	1.72350	C7Y9LACXX_5_7968.sorted.filtered_peak_988
chr1	99336773	99337480	708	28.84	10.01287	3.68673	7.05428	C7Y9LACXX_5_7968.sorted.filtered_peak_989
chr1	100231994	100232302	309	19.12	7.11264	3.54305	4.35668	C7Y9LACXX_5_7968.sorted.filtered_peak_990
chr1	100286123	100286422	300	13.79	4.36426	2.84331	1.87608	C7Y9LACXX_5_7968.sorted.filtered_peak_991
chr1	100315530	100316018	489	22.02	7.51310	3.42465	4.72632	C7Y9LACXX_5_7968.sorted.filtered_peak_992
chr1	100435180	100436072	893	20.56	5.47332	2.79326	2.86787	C7Y9LACXX_5_7968.sorted.filtered_peak_993
chr1	100494311	100494560	250	15.64	4.37066	2.70825	1.87709	C7Y9LACXX_5_7968.sorted.filtered_peak_994
chr1	100503354	100503813	460	28.45	5.51745	2.42573	2.91085	C7Y9LACXX_5_7968.sorted.filtered_peak_995
chr1	100504267	100504603	337	29.66	5.81008	2.46849	3.15916	C7Y9LACXX_5_7968.sorted.filtered_peak_996
chr1	100512172	100512573	402	14.79	3.74262	2.49034	1.36829	C7Y9LACXX_5_7968.sorted.filtered_peak_997
chr1	100598000	100599093	1094	43.37	13.03023	3.30057	9.96652	C7Y9LACXX_5_7968.sorted.filtered_peak_998
chr1	100688275	100688573	299	15.99	5.73045	3.26516	3.09281	C7Y9LACXX_5_7968.sorted.filtered_peak_999
chr1	100714538	100714950	413	18.54	3.73541	2.29093	1.34701	C7Y9LACXX_5_7968.sorted.filtered_peak_1000
chr1	100715163	100715752	590	24.55	6.73961	2.98096	4.00617	C7Y9LACXX_5_7968.sorted.filtered_peak_1001
chr1	100731064	100732090	1027	31.92	9.02424	3.07310	6.19669	C7Y9LACXX_5_7968.sorted.filtered_peak_1002
chr1	100816790	100818312	1523	40.81	9.38774	2.82342	6.48855	C7Y9LACXX_5_7968.sorted.filtered_peak_1003
chr1	100905694	100906080	387	35.90	9.45539	3.09530	6.52710	C7Y9LACXX_5_7968.sorted.filtered_peak_1004
chr1	100909579	100909836	258	28.24	4.43134	2.16306	1.92945	C7Y9LACXX_5_7968.sorted.filtered_peak_1005
chr1	101063037	101063392	356	14.31	4.67181	2.94303	2.14241	C7Y9LACXX_5_7968.sorted.filtered_peak_1006
chr1	101361112	101362377	1266	32.31	7.38118	2.70947	4.62918	C7Y9LACXX_5_7968.sorted.filtered_peak_1007
chr1	101490651	101491059	409	19.91	3.91919	2.29750	1.49405	C7Y9LACXX_5_7968.sorted.filtered_peak_1008
chr1	101491267	101491680	414	23.39	5.65439	2.70529	3.01561	C7Y9LACXX_5_7968.sorted.filtered_peak_1009
chr1	101531558	101532127	570	13.34	3.65986	2.54979	1.28438	C7Y9LACXX_5_7968.sorted.filtered_peak_1010
chr1	101547115	101547456	342	19.87	6.04972	3.06427	3.37733	C7Y9LACXX_5_7968.sorted.filtered_peak_1011
chr1	101577525	101578047	523	25.87	9.15319	3.65100	6.25571	C7Y9LACXX_5_7968.sorted.filtered_peak_1012
chr1	101588140	101588607	468	14.95	4.57535	2.85052	2.05417	C7Y9LACXX_5_7968.sorted.filtered_peak_1013
chr1	101594138	101594741	604	17.28	4.30438	2.57345	1.82249	C7Y9LACXX_5_7968.sorted.filtered_peak_1014
chr1	101602327	101602653	327	19.28	5.33025	2.84326	2.72022	C7Y9LACXX_5_7968.sorted.filtered_peak_1015
chr1	101644581	101645086	506	22.06	6.69276	3.12376	3.97408	C7Y9LACXX_5_7968.sorted.filtered_peak_1016
chr1	101664755	101665257	503	14.00	3.61180	2.48458	1.25049	C7Y9LACXX_5_7968.sorted.filtered_peak_1017
chr1	101701109	101701707	599	27.87	4.07924	2.07741	1.64138	C7Y9LACXX_5_7968.sorted.filtered_peak_1018
chr1	101704468	101704753	286	29.43	4.21362	2.07156	1.75918	C7Y9LACXX_5_7968.sorted.filtered_peak_1019
chr1	101728276	101728534	259	21.44	5.70367	2.84145	3.05251	C7Y9LACXX_5_7968.sorted.filtered_peak_1020
chr1	101757128	101757513	386	17.01	3.71230	2.35430	1.34028	C7Y9LACXX_5_7968.sorted.filtered_peak_1021
chr1	101774813	101775619	807	28.29	7.48634	2.92443	4.73583	C7Y9LACXX_5_7968.sorted.filtered_peak_1022
chr1	101854475	101854826	352	13.44	3.74607	2.58345	1.35441	C7Y9LACXX_5_7968.sorted.filtered_peak_1023
chr1	104057646	104057915	270	15.69	4.26223	2.65638	1.78980	C7Y9LACXX_5_7968.sorted.filtered_peak_1024
chr1	104068210	104068917	708	40.81	11.63783	3.26333	8.60152	C7Y9LACXX_5_7968.sorted.filtered_peak_1025
chr1	107599195	107600063	869	19.70	5.32026	2.78706	2.73811	C7Y9LACXX_5_7968.sorted.filtered_peak_1026
chr1	108505978	108506554	577	20.76	6.04090	2.97988	3.38498	C7Y9LACXX_5_7968.sorted.filtered_peak_1027
chr1	108742295	108743523	1229	19.02	3.94062	2.34275	1.52095	C7Y9LACXX_5_7968.sorted.filtered_peak_1028
chr1	109102379	109103323	945	35.93	8.21391	2.72626	5.42229	C7Y9LACXX_5_7968.sorted.filtered_peak_1029
chr1	109133506	109134003	498	18.66	5.21494	2.82366	2.64485	C7Y9LACXX_5_7968.sorted.filtered_peak_1030
chr1	109189002	109189891	890	36.51	9.94163	3.09578	7.03638	C7Y9LACXX_5_7968.sorted.filtered_peak_1031
chr1	109203536	109204264	729	26.99	7.39840	3.02327	4.61955	C7Y9LACXX_5_7968.sorted.filtered_peak_1032
chr1	109234526	109235987	1462	39.64	10.34412	3.07212	7.38799	C7Y9LACXX_5_7968.sorted.filtered_peak_1033
chr1	109246179	109247001	823	23.13	5.13265	2.52823	2.58610	C7Y9LACXX_5_7968.sorted.filtered_peak_1034
chr1	109288978	109290075	1098	37.16	9.43833	2.92545	6.56421	C7Y9LACXX_5_7968.sorted.filtered_peak_1035
chr1	109419384	109420175	792	22.88	6.54438	2.98963	3.85545	C7Y9LACXX_5_7968.sorted.filtered_peak_1036
chr1	109440766	109441075	310	15.21	4.51087	2.79770	2.01299	C7Y9LACXX_5_7968.sorted.filtered_peak_1037
chr1	109499306	109499851	546	33.99	11.91581	3.79578	8.86057	C7Y9LACXX_5_7968.sorted.filtered_peak_1038
chr1	109505537	109506311	775	35.34	11.61515	3.66055	8.55580	C7Y9LACXX_5_7968.sorted.filtered_peak_1039
chr1	109583973	109585146	1174	33.62	10.85924	3.44684	7.88420	C7Y9LACXX_5_7968.sorted.filtered_peak_1040
chr1	109618207	109619010	804	29.91	12.13369	4.15776	9.08747	C7Y9LACXX_5_7968.sorted.filtered_peak_1041
chr1	109633133	109634108	976	27.45	6.84859	2.78532	4.15469	C7Y9LACXX_5_7968.sorted.filtered_peak_1042
chr1	109642455	109643342	888	38.37	12.75377	3.69453	9.64672	C7Y9LACXX_5_7968.sorted.filtered_peak_1043
chr1	109656282	109657015	734	25.15	6.32151	2.81254	3.62675	C7Y9LACXX_5_7968.sorted.filtered_peak_1044
chr1	109704879	109705345	467	18.99	5.27494	2.82332	2.69768	C7Y9LACXX_5_7968.sorted.filtered_peak_1045
chr1	109756126	109757351	1226	40.36	10.30911	3.07681	7.32493	C7Y9LACXX_5_7968.sorted.filtered_peak_1046
chr1	109825596	109826256	661	37.41	14.62180	4.28497	11.39781	C7Y9LACXX_5_7968.sorted.filtered_peak_1047
chr1	109968047	109968336	290	28.88	5.40394	2.39518	2.78799	C7Y9LACXX_5_7968.sorted.filtered_peak_1048
chr1	109968543	109969531	989	44.47	14.29105	3.62306	11.09934	C7Y9LACXX_5_7968.sorted.filtered_peak_1049
chr1	110026252	110026952	701	47.98	11.24337	2.95103	8.21079	C7Y9LACXX_5_7968.sorted.filtered_peak_1050
chr1	110036289	110037074	786	28.70	5.08869	2.31259	2.52088	C7Y9LACXX_5_7968.sorted.filtered_peak_1051
chr1	110090591	110091792	1202	32.13	6.28954	2.47049	3.62337	C7Y9LACXX_5_7968.sorted.filtered_peak_1052
chr1	110163500	110163779	280	25.79	4.77530	2.33180	2.23613	C7Y9LACXX_5_7968.sorted.filtered_peak_1053
chr1	110198572	110199046	475	12.81	3.71348	2.61263	1.34409	C7Y9LACXX_5_7968.sorted.filtered_peak_1054
chr1	110282553	110283213	661	17.60	6.85378	3.57087	4.13712	C7Y9LACXX_5_7968.sorted.filtered_peak_1055
chr1	110448799	110449181	383	20.03	5.04397	2.68730	2.47018	C7Y9LACXX_5_7968.sorted.filtered_peak_1056
chr1	110512176	110512451	276	12.40	3.57859	2.57500	1.21986	C7Y9LACXX_5_7968.sorted.filtered_peak_1057
chr1	110527084	110527581	498	36.72	11.04596	3.42359	8.02238	C7Y9LACXX_5_7968.sorted.filtered_peak_1058
chr1	110546579	110546949	371	16.67	4.63371	2.74373	2.11547	C7Y9LACXX_5_7968.sorted.filtered_peak_1059
chr1	110576932	110577661	730	38.16	10.81145	3.18589	7.84385	C7Y9LACXX_5_7968.sorted.filtered_peak_1060
chr1	110745652	110745953	302	20.66	3.94612	2.27440	1.52559	C7Y9LACXX_5_7968.sorted.filtered_peak_1061
chr1	110752396	110752877	482	29.57	5.27095	2.32317	2.69380	C7Y9LACXX_5_7968.sorted.filtered_peak_1062
chr1	110880855	110882438	1584	78.95	21.21166	3.31081	17.64637	C7Y9LACXX_5_7968.sorted.filtered_peak_1063
chr1	110949991	110950602	612	24.57	7.09144	3.09146	4.32826	C7Y9LACXX_5_7968.sorted.filtered_peak_1064
chr1	110955031	110955304	274	17.58	3.86827	2.38658	1.45598	C7Y9LACXX_5_7968.sorted.filtered_peak_1065
chr1	111161952	111162553	602	25.46	6.33157	2.79617	3.63542	C7Y9LACXX_5_7968.sorted.filtered_peak_1066
chr1	111173518	111174372	855	27.59	5.26251	2.39401	2.67546	C7Y9LACXX_5_7968.sorted.filtered_peak_1067
chr1	111189892	111190463	572	33.19	8.07956	2.85506	5.27223	C7Y9LACXX_5_7968.sorted.filtered_peak_1068
chr1	111214814	111215426	613	32.47	4.77979	2.13678	2.23480	C7Y9LACXX_5_7968.sorted.filtered_peak_1069
chr1	111323600	111323861	262	18.80	4.68941	2.62737	2.16078	C7Y9LACXX_5_7968.sorted.filtered_peak_1070
chr1	111329814	111330167	354	23.03	6.56418	3.01777	3.84856	C7Y9LACXX_5_7968.sorted.filtered_peak_1071
chr1	111415557	111415832	276	31.07	5.84377	2.42699	3.18948	C7Y9LACXX_5_7968.sorted.filtered_peak_1072
chr1	111417131	111417601	471	36.19	7.23908	2.56826	4.47599	C7Y9LACXX_5_7968.sorted.filtered_peak_1073
chr1	111417983	111418275	293	33.18	4.95115	2.14907	2.40468	C7Y9LACXX_5_7968.sorted.filtered_peak_1074
chr1	111422577	111422917	341	27.68	4.07432	2.08269	1.63255	C7Y9LACXX_5_7968.sorted.filtered_peak_1075
chr1	111423362	111423881	520	30.70	6.78447	2.66030	4.06681	C7Y9LACXX_5_7968.sorted.filtered_peak_1076
chr1	111459446	111459783	338	16.44	6.03380	3.35223	3.36959	C7Y9LACXX_5_7968.sorted.filtered_peak_1077
chr1	111505929	111507002	1074	43.26	14.79094	3.76579	11.58136	C7Y9LACXX_5_7968.sorted.filtered_peak_1078
chr1	111574951	111575241	291	15.31	5.29616	3.13542	2.69990	C7Y9LACXX_5_7968.sorted.filtered_peak_1079
chr1	111682368	111683186	819	30.61	10.72088	3.73891	7.72942	C7Y9LACXX_5_7968.sorted.filtered_peak_1080
chr1	111746351	111747092	742	38.09	5.38954	2.13548	2.78301	C7Y9LACXX_5_7968.sorted.filtered_peak_1081
chr1	111758444	111759131	688	57.47	17.22981	3.55921	13.87778	C7Y9LACXX_5_7968.sorted.filtered_peak_1082
chr1	111817158	111817409	252	15.23	4.22134	2.67312	1.74865	C7Y9LACXX_5_7968.sorted.filtered_peak_1083
chr1	111991233	111992300	1068	45.18	12.80272	3.15183	9.76011	C7Y9LACXX_5_7968.sorted.filtered_peak_1084
chr1	112013520	112013920	401	21.31	4.89240	2.56245	2.33780	C7Y9LACXX_5_7968.sorted.filtered_peak_1085
chr1	112019392	112019958	567	30.96	9.26814	3.30289	6.36471	C7Y9LACXX_5_7968.sorted.filtered_peak_1086
chr1	112050207	112050479	273	26.04	5.12686	2.42850	2.53393	C7Y9LACXX_5_7968.sorted.filtered_peak_1087
chr1	112050722	112051322	601	32.18	8.42692	3.00120	5.58887	C7Y9LACXX_5_7968.sorted.filtered_peak_1088
chr1	112060206	112060470	265	16.87	3.88012	2.42879	1.46478	C7Y9LACXX_5_7968.sorted.filtered_peak_1089
chr1	112135212	112135973	762	32.45	7.52920	2.78409	4.74021	C7Y9LACXX_5_7968.sorted.filtered_peak_1090
chr1	112141198	112141449	252	28.80	4.31183	2.11514	1.83366	C7Y9LACXX_5_7968.sorted.filtered_peak_1091
chr1	112146503	112146962	460	31.68	7.07919	2.70993	4.31857	C7Y9LACXX_5_7968.sorted.filtered_peak_1092
chr1	112161951	112162938	988	33.80	5.73904	2.30937	3.10756	C7Y9LACXX_5_7968.sorted.filtered_peak_1093
chr1	112281600	112282253	654	26.49	6.14916	2.68683	3.47256	C7Y9LACXX_5_7968.sorted.filtered_peak_1094
chr1	112297676	112298664	989	38.12	10.54710	3.18345	7.56683	C7Y9LACXX_5_7968.sorted.filtered_peak_1095
chr1	112912372	112912628	257	16.19	4.69378	2.80251	2.16077	C7Y9LACXX_5_7968.sorted.filtered_peak_1096
chr1	112938628	112939133	506	21.98	5.65110	2.77025	3.02670	C7Y9LACXX_5_7968.sorted.filtered_peak_1097
chr1	113008766	113009238	473	21.10	6.85379	3.26180	4.11569	C7Y9LACXX_5_7968.sorted.filtered_peak_1098
chr1	113160691	113161342	652	31.06	4.98708	2.22264	2.41458	C7Y9LACXX_5_7968.sorted.filtered_peak_1099
chr1	113162091	113163164	1074	35.01	7.16950	2.56136	4.43525	C7Y9LACXX_5_7968.sorted.filtered_peak_1100
chr1	113247707	113248118	412	32.27	5.28858	2.25761	2.68890	C7Y9LACXX_5_7968.sorted.filtered_peak_1101
chr1	113257862	113258664	803	35.71	8.66757	2.87089	5.81943	C7Y9LACXX_5_7968.sorted.filtered_peak_1102
chr1	113497740	113498001	262	32.12	5.49171	2.30476	2.88012	C7Y9LACXX_5_7968.sorted.filtered_peak_1103
chr1	113498205	113499197	993	46.02	12.41270	3.22467	9.31841	C7Y9LACXX_5_7968.sorted.filtered_peak_1104
chr1	113589213	113589493	281	14.29	4.65594	2.93943	2.12723	C7Y9LACXX_5_7968.sorted.filtered_peak_1105
chr1	113615155	113616188	1034	43.23	18.07618	4.58145	14.67277	C7Y9LACXX_5_7968.sorted.filtered_peak_1106
chr1	113689598	113689927	330	14.22	3.69130	2.50565	1.31299	C7Y9LACXX_5_7968.sorted.filtered_peak_1107
chr1	113932765	113933189	425	29.34	8.21556	3.12615	5.37322	C7Y9LACXX_5_7968.sorted.filtered_peak_1108
chr1	114301437	114301767	331	16.96	3.71336	2.35389	1.35637	C7Y9LACXX_5_7968.sorted.filtered_peak_1109
chr1	114302005	114302549	545	19.99	5.17454	2.73082	2.59244	C7Y9LACXX_5_7968.sorted.filtered_peak_1110
chr1	114323459	114323714	256	23.20	4.16474	2.24575	1.71377	C7Y9LACXX_5_7968.sorted.filtered_peak_1111
chr1	114326179	114326976	798	26.56	5.69338	2.55405	3.06291	C7Y9LACXX_5_7968.sorted.filtered_peak_1112
chr1	114353983	114354466	484	31.86	4.82285	2.15082	2.29308	C7Y9LACXX_5_7968.sorted.filtered_peak_1113
chr1	114354667	114355453	787	53.65	16.49550	3.54172	13.19338	C7Y9LACXX_5_7968.sorted.filtered_peak_1114
chr1	114414098	114415076	979	34.40	7.22766	2.62526	4.46670	C7Y9LACXX_5_7968.sorted.filtered_peak_1115
chr1	114446985	114448161	1177	55.55	14.64669	3.18944	11.44408	C7Y9LACXX_5_7968.sorted.filtered_peak_1116
chr1	114471771	114472305	535	39.20	8.80736	2.79793	5.92522	C7Y9LACXX_5_7968.sorted.filtered_peak_1117
chr1	114472687	114473345	659	29.70	4.34274	2.09943	1.85910	C7Y9LACXX_5_7968.sorted.filtered_peak_1118
chr1	114883997	114884714	718	21.47	5.11320	2.61466	2.55843	C7Y9LACXX_5_7968.sorted.filtered_peak_1119
chr1	114884997	114885286	290	23.75	5.32415	2.57934	2.72391	C7Y9LACXX_5_7968.sorted.filtered_peak_1120
chr1	114889146	114889569	424	26.48	6.95789	2.92411	4.21319	C7Y9LACXX_5_7968.sorted.filtered_peak_1121
chr1	115053226	115054485	1260	40.39	10.74482	3.05924	7.79053	C7Y9LACXX_5_7968.sorted.filtered_peak_1122
chr1	115124076	115124589	514	49.20	19.76031	4.50021	16.27221	C7Y9LACXX_5_7968.sorted.filtered_peak_1123
chr1	115212341	115213129	789	24.68	7.49867	3.18498	4.72644	C7Y9LACXX_5_7968.sorted.filtered_peak_1124
chr1	115259102	115259847	746	26.54	6.44740	2.75910	3.75465	C7Y9LACXX_5_7968.sorted.filtered_peak_1125
chr1	115299823	115300904	1082	54.18	16.20094	3.51977	12.89770	C7Y9LACXX_5_7968.sorted.filtered_peak_1126
chr1	115322919	115323519	601	33.91	12.30357	3.90872	9.22135	C7Y9LACXX_5_7968.sorted.filtered_peak_1127
chr1	115605176	115605712	537	25.66	7.18574	3.02985	4.43461	C7Y9LACXX_5_7968.sorted.filtered_peak_1128
chr1	115641678	115642260	583	26.45	8.80428	3.43841	5.95509	C7Y9LACXX_5_7968.sorted.filtered_peak_1129
chr1	116150998	116151247	250	13.39	4.13513	2.76624	1.68190	C7Y9LACXX_5_7968.sorted.filtered_peak_1130
chr1	116184895	116185540	646	16.03	4.60848	2.77725	2.08808	C7Y9LACXX_5_7968.sorted.filtered_peak_1131
chr1	116314349	116314598	250	13.48	4.05862	2.72472	1.63125	C7Y9LACXX_5_7968.sorted.filtered_peak_1132
chr1	116681647	116682216	570	18.06	7.21970	3.66403	4.47419	C7Y9LACXX_5_7968.sorted.filtered_peak_1133
chr1	116915431	116916053	623	31.76	6.15702	2.46154	3.49123	C7Y9LACXX_5_7968.sorted.filtered_peak_1134
chr1	116961058	116961601	544	17.99	4.39411	2.56238	1.90531	C7Y9LACXX_5_7968.sorted.filtered_peak_1135
chr1	117047001	117047475	475	42.07	14.28754	3.85646	11.07981	C7Y9LACXX_5_7968.sorted.filtered_peak_1136
chr1	117057551	117058656	1106	30.88	6.93152	2.67273	4.21217	C7Y9LACXX_5_7968.sorted.filtered_peak_1137
chr1	117087381	117087740	360	23.68	6.04353	2.80438	3.38487	C7Y9LACXX_5_7968.sorted.filtered_peak_1138
chr1	117099137	117099484	348	23.10	5.13297	2.55721	2.54171	C7Y9LACXX_5_7968.sorted.filtered_peak_1139
chr1	117112602	117113895	1294	30.92	5.65001	2.36369	3.04084	C7Y9LACXX_5_7968.sorted.filtered_peak_1140
chr1	117279873	117280541	669	30.03	5.78429	2.44907	3.13381	C7Y9LACXX_5_7968.sorted.filtered_peak_1141
chr1	117280883	117281861	979	29.77	5.82729	2.44900	3.19684	C7Y9LACXX_5_7968.sorted.filtered_peak_1142
chr1	117311782	117312692	911	40.56	8.42757	2.61023	5.63681	C7Y9LACXX_5_7968.sorted.filtered_peak_1143
chr1	117320634	117321074	441	14.04	3.56213	2.45916	1.20894	C7Y9LACXX_5_7968.sorted.filtered_peak_1144
chr1	117359092	117359455	364	20.60	4.39708	2.42984	1.90390	C7Y9LACXX_5_7968.sorted.filtered_peak_1145
chr1	117369520	117370074	555	22.05	6.43809	3.05872	3.72462	C7Y9LACXX_5_7968.sorted.filtered_peak_1146
chr1	117420327	117420743	417	21.85	4.88642	2.52980	2.33358	C7Y9LACXX_5_7968.sorted.filtered_peak_1147
chr1	117476222	117476471	250	17.98	4.69832	2.67840	2.17120	C7Y9LACXX_5_7968.sorted.filtered_peak_1148
chr1	117602096	117603299	1204	45.69	13.39319	3.30880	10.29286	C7Y9LACXX_5_7968.sorted.filtered_peak_1149
chr1	117664322	117664977	656	25.39	7.24128	3.05599	4.48753	C7Y9LACXX_5_7968.sorted.filtered_peak_1150
chr1	117908842	117910404	1563	29.58	4.88555	2.23053	2.34438	C7Y9LACXX_5_7968.sorted.filtered_peak_1151
chr1	118077624	118077925	302	14.82	3.70326	2.47175	1.33198	C7Y9LACXX_5_7968.sorted.filtered_peak_1152
chr1	118147968	118149779	1812	52.49	13.75895	3.08839	10.64700	C7Y9LACXX_5_7968.sorted.filtered_peak_1153
chr1	118198785	118199209	425	41.95	6.51721	2.26051	3.81488	C7Y9LACXX_5_7968.sorted.filtered_peak_1154
chr1	118206898	118207456	559	38.55	9.19219	2.89581	6.29464	C7Y9LACXX_5_7968.sorted.filtered_peak_1155
chr1	118294884	118295160	277	15.68	4.70189	2.84397	2.17818	C7Y9LACXX_5_7968.sorted.filtered_peak_1156
chr1	118471846	118472965	1120	31.43	8.42413	2.98634	5.60695	C7Y9LACXX_5_7968.sorted.filtered_peak_1157
chr1	118860681	118861000	320	13.44	4.15785	2.77559	1.69618	C7Y9LACXX_5_7968.sorted.filtered_peak_1158
chr1	119682586	119683558	973	55.84	18.87568	3.94197	15.42714	C7Y9LACXX_5_7968.sorted.filtered_peak_1159
chr1	120530445	120530819	375	13.01	3.88293	2.67818	1.47659	C7Y9LACXX_5_7968.sorted.filtered_peak_1160
chr1	120532963	120533212	250	12.13	3.43293	2.52376	1.10099	C7Y9LACXX_5_7968.sorted.filtered_peak_1161
chr1	121258231	121258516	286	22.48	6.56097	3.07206	3.83405	C7Y9LACXX_5_7968.sorted.filtered_peak_1162
chr1	121260660	121261193	534	21.72	5.94528	2.90081	3.27648	C7Y9LACXX_5_7968.sorted.filtered_peak_1163
chr1	121484319	121485515	1197	96.56	57.12175	7.33099	52.49957	C7Y9LACXX_5_7968.sorted.filtered_peak_1164
chr1	142535530	142536618	1089	35.62	5.47113	2.21049	2.85136	C7Y9LACXX_5_7968.sorted.filtered_peak_1165
chr1	142537414	142539068	1655	46.55	10.33688	2.81302	7.36739	C7Y9LACXX_5_7968.sorted.filtered_peak_1166
chr1	143540088	143540424	337	22.31	9.81530	4.27186	6.87435	C7Y9LACXX_5_7968.sorted.filtered_peak_1167
chr1	144533568	144534301	734	51.31	15.95794	3.66535	12.66106	C7Y9LACXX_5_7968.sorted.filtered_peak_1168
chr1	144536127	144536386	260	39.95	10.96623	3.23400	7.94844	C7Y9LACXX_5_7968.sorted.filtered_peak_1169
chr1	144931556	144932562	1007	67.62	14.26029	2.74913	11.09890	C7Y9LACXX_5_7968.sorted.filtered_peak_1170
chr1	144987253	144987502	250	23.69	4.44120	2.30931	1.95014	C7Y9LACXX_5_7968.sorted.filtered_peak_1171
chr1	145039611	145040109	499	39.44	7.25610	2.47446	4.48382	C7Y9LACXX_5_7968.sorted.filtered_peak_1172
chr1	145054788	145055168	381	25.78	4.77011	2.33452	2.22398	C7Y9LACXX_5_7968.sorted.filtered_peak_1173
chr1	145058926	145059187	262	33.94	4.78472	2.09368	2.25781	C7Y9LACXX_5_7968.sorted.filtered_peak_1174
chr1	145096254	145096506	253	35.85	6.78310	2.49446	4.03680	C7Y9LACXX_5_7968.sorted.filtered_peak_1175
chr1	145110622	145110974	353	31.58	4.87331	2.17494	2.32884	C7Y9LACXX_5_7968.sorted.filtered_peak_1176
chr1	145115814	145116106	293	27.66	4.66085	2.23443	2.14137	C7Y9LACXX_5_7968.sorted.filtered_peak_1177
chr1	145117982	145118289	308	24.46	5.17880	2.50360	2.59028	C7Y9LACXX_5_7968.sorted.filtered_peak_1178
chr1	145139165	145139509	345	18.47	7.43259	3.74235	4.65756	C7Y9LACXX_5_7968.sorted.filtered_peak_1179
chr1	145291577	145291933	357	16.13	5.86214	3.29334	3.22467	C7Y9LACXX_5_7968.sorted.filtered_peak_1180
chr1	145382196	145383120	925	18.03	6.15790	3.22109	3.50936	C7Y9LACXX_5_7968.sorted.filtered_peak_1181
chr1	145396709	145397253	545	34.15	7.22730	2.59688	4.51639	C7Y9LACXX_5_7968.sorted.filtered_peak_1182
chr1	145397454	145397947	494	30.33	5.06423	2.25900	2.48969	C7Y9LACXX_5_7968.sorted.filtered_peak_1183
chr1	145427469	145427878	410	34.58	13.49411	4.20973	10.33848	C7Y9LACXX_5_7968.sorted.filtered_peak_1184
chr1	145437468	145438914	1447	39.13	7.61124	2.53443	4.82429	C7Y9LACXX_5_7968.sorted.filtered_peak_1185
chr1	145454641	145456112	1472	41.06	8.59657	2.64525	5.75462	C7Y9LACXX_5_7968.sorted.filtered_peak_1186
chr1	145470109	145470825	717	37.77	11.20211	3.35996	8.18509	C7Y9LACXX_5_7968.sorted.filtered_peak_1187
chr1	145476739	145477463	725	34.92	7.31313	2.62016	4.55079	C7Y9LACXX_5_7968.sorted.filtered_peak_1188
chr1	145507147	145508106	960	34.07	13.60703	4.13725	10.47205	C7Y9LACXX_5_7968.sorted.filtered_peak_1189
chr1	145515746	145516776	1031	32.48	10.79260	3.50938	7.84736	C7Y9LACXX_5_7968.sorted.filtered_peak_1190
chr1	145548834	145549411	578	19.89	7.09005	3.45817	4.33284	C7Y9LACXX_5_7968.sorted.filtered_peak_1191
chr1	145574992	145576263	1272	32.99	8.42758	2.90758	5.60852	C7Y9LACXX_5_7968.sorted.filtered_peak_1192
chr1	145589215	145589765	551	20.02	5.14407	2.72489	2.55804	C7Y9LACXX_5_7968.sorted.filtered_peak_1193
chr1	145610380	145611358	979	26.79	10.96012	4.16007	7.95261	C7Y9LACXX_5_7968.sorted.filtered_peak_1194
chr1	145713483	145713896	414	15.61	4.76661	2.87316	2.24011	C7Y9LACXX_5_7968.sorted.filtered_peak_1195
chr1	145719912	145720276	365	14.64	4.72270	2.93694	2.19554	C7Y9LACXX_5_7968.sorted.filtered_peak_1196
chr1	145743842	145744479	638	18.42	6.02414	3.17874	3.35358	C7Y9LACXX_5_7968.sorted.filtered_peak_1197
chr1	146555607	146556017	411	16.52	4.79160	2.81857	2.24929	C7Y9LACXX_5_7968.sorted.filtered_peak_1198
chr1	146643399	146644566	1168	36.84	10.80573	3.29350	7.83540	C7Y9LACXX_5_7968.sorted.filtered_peak_1199
chr1	146696584	146697303	720	13.83	4.39422	2.85101	1.90619	C7Y9LACXX_5_7968.sorted.filtered_peak_1200
chr1	146713889	146714958	1070	30.16	7.66611	2.88815	4.88817	C7Y9LACXX_5_7968.sorted.filtered_peak_1201
chr1	147016897	147017176	280	18.14	4.80778	2.71308	2.26822	C7Y9LACXX_5_7968.sorted.filtered_peak_1202
chr1	147071025	147072007	983	34.87	9.97348	3.15796	7.08440	C7Y9LACXX_5_7968.sorted.filtered_peak_1203
chr1	147089819	147090428	610	26.89	8.43946	3.31291	5.60296	C7Y9LACXX_5_7968.sorted.filtered_peak_1204
chr1	147120152	147120546	395	20.73	4.82311	2.56523	2.28169	C7Y9LACXX_5_7968.sorted.filtered_peak_1205
chr1	147141611	147142907	1297	26.03	7.72650	3.10575	4.96904	C7Y9LACXX_5_7968.sorted.filtered_peak_1206
chr1	147172051	147172544	494	16.73	4.95346	2.86439	2.39975	C7Y9LACXX_5_7968.sorted.filtered_peak_1207
chr1	147727214	147727508	295	23.29	5.63270	2.69961	2.99951	C7Y9LACXX_5_7968.sorted.filtered_peak_1208
chr1	147735458	147736398	941	16.54	5.69673	3.18757	3.07043	C7Y9LACXX_5_7968.sorted.filtered_peak_1209
chr1	147790759	147791151	393	22.80	10.15345	4.31604	7.20480	C7Y9LACXX_5_7968.sorted.filtered_peak_1210
chr1	147806403	147807356	954	25.37	9.06799	3.68613	6.16785	C7Y9LACXX_5_7968.sorted.filtered_peak_1211
chr1	148241372	148241684	313	26.88	14.03153	5.35846	10.83793	C7Y9LACXX_5_7968.sorted.filtered_peak_1212
chr1	148551315	148552251	937	19.70	7.02753	3.46440	4.27187	C7Y9LACXX_5_7968.sorted.filtered_peak_1213
chr1	148556728	148557006	279	15.06	5.13616	3.08718	2.55634	C7Y9LACXX_5_7968.sorted.filtered_peak_1214
chr1	149223200	149224164	965	53.64	20.89025	4.50881	17.32482	C7Y9LACXX_5_7968.sorted.filtered_peak_1215
chr1	149224474	149225073	600	41.82	13.34425	3.49541	10.23847	C7Y9LACXX_5_7968.sorted.filtered_peak_1216
chr1	149815145	149815513	369	22.40	5.91402	2.84588	3.25237	C7Y9LACXX_5_7968.sorted.filtered_peak_1217
chr1	149820524	149820901	378	20.53	3.82203	2.23687	1.42674	C7Y9LACXX_5_7968.sorted.filtered_peak_1218
chr1	149821301	149821783	483	20.01	4.51506	2.49758	2.01122	C7Y9LACXX_5_7968.sorted.filtered_peak_1219
chr1	149858100	149858575	476	73.13	21.38752	3.58167	17.80536	C7Y9LACXX_5_7968.sorted.filtered_peak_1220
chr1	149859429	149860263	835	47.96	8.27851	2.42281	5.44318	C7Y9LACXX_5_7968.sorted.filtered_peak_1221
chr1	149870914	149871505	592	27.11	10.18081	3.89483	7.21082	C7Y9LACXX_5_7968.sorted.filtered_peak_1222
chr1	149899487	149900246	760	30.72	9.16744	3.26265	6.27590	C7Y9LACXX_5_7968.sorted.filtered_peak_1223
chr1	149982354	149982934	581	24.34	7.20076	3.12714	4.44551	C7Y9LACXX_5_7968.sorted.filtered_peak_1224
chr1	150039271	150039942	672	20.53	5.91438	2.95399	3.26309	C7Y9LACXX_5_7968.sorted.filtered_peak_1225
chr1	150123622	150123885	264	23.68	4.08353	2.20618	1.63661	C7Y9LACXX_5_7968.sorted.filtered_peak_1226
chr1	150159170	150160108	939	15.90	4.41040	2.69954	1.92310	C7Y9LACXX_5_7968.sorted.filtered_peak_1227
chr1	150185752	150186501	750	37.99	15.19399	4.24128	11.97802	C7Y9LACXX_5_7968.sorted.filtered_peak_1228
chr1	150206555	150207384	830	40.18	7.36877	2.48411	4.57962	C7Y9LACXX_5_7968.sorted.filtered_peak_1229
chr1	150208158	150209037	880	50.54	12.41705	3.02029	9.33427	C7Y9LACXX_5_7968.sorted.filtered_peak_1230
chr1	150227883	150228653	771	15.60	4.11297	2.59278	1.68078	C7Y9LACXX_5_7968.sorted.filtered_peak_1231
chr1	150240738	150241787	1050	30.62	7.95608	2.93162	5.17183	C7Y9LACXX_5_7968.sorted.filtered_peak_1232
chr1	150254445	150255045	601	20.96	5.41997	2.75365	2.81802	C7Y9LACXX_5_7968.sorted.filtered_peak_1233
chr1	150265899	150266616	718	26.29	10.12850	3.83214	7.22067	C7Y9LACXX_5_7968.sorted.filtered_peak_1234
chr1	150293716	150294482	767	31.89	11.27717	3.62553	8.32491	C7Y9LACXX_5_7968.sorted.filtered_peak_1235
chr1	150335776	150337012	1237	57.61	16.49854	3.39950	13.20139	C7Y9LACXX_5_7968.sorted.filtered_peak_1236
chr1	150459517	150460090	574	28.04	10.26766	3.84407	7.29351	C7Y9LACXX_5_7968.sorted.filtered_peak_1237
chr1	150487767	150488420	654	31.42	11.40766	3.79886	8.40708	C7Y9LACXX_5_7968.sorted.filtered_peak_1238
chr1	150533655	150533939	285	36.72	4.10298	1.90399	1.65362	C7Y9LACXX_5_7968.sorted.filtered_peak_1239
chr1	150534191	150535085	895	44.43	6.81940	2.25541	4.09412	C7Y9LACXX_5_7968.sorted.filtered_peak_1240
chr1	150539936	150540299	364	36.58	5.44695	2.18141	2.83391	C7Y9LACXX_5_7968.sorted.filtered_peak_1241
chr1	150540617	150541048	432	29.84	3.72542	1.94401	1.34972	C7Y9LACXX_5_7968.sorted.filtered_peak_1242
chr1	150551708	150552560	853	47.11	13.69316	3.37328	10.55595	C7Y9LACXX_5_7968.sorted.filtered_peak_1243
chr1	150583822	150584630	809	26.71	7.65933	3.06347	4.89540	C7Y9LACXX_5_7968.sorted.filtered_peak_1244
chr1	150585804	150586327	524	20.15	4.31144	2.41346	1.85200	C7Y9LACXX_5_7968.sorted.filtered_peak_1245
chr1	150601328	150602454	1127	45.65	15.91280	3.93240	12.62893	C7Y9LACXX_5_7968.sorted.filtered_peak_1246
chr1	150624306	150624555	250	12.28	3.51470	2.55258	1.16717	C7Y9LACXX_5_7968.sorted.filtered_peak_1247
chr1	150669373	150670119	747	42.86	17.64068	4.50238	14.27346	C7Y9LACXX_5_7968.sorted.filtered_peak_1248
chr1	150743222	150743633	412	15.97	4.53841	2.75250	2.03210	C7Y9LACXX_5_7968.sorted.filtered_peak_1249
chr1	150848489	150849464	976	44.26	14.44374	3.64711	11.25495	C7Y9LACXX_5_7968.sorted.filtered_peak_1250
chr1	150862303	150862894	592	15.09	4.56211	2.82736	2.05087	C7Y9LACXX_5_7968.sorted.filtered_peak_1251
chr1	150898393	150899271	879	31.35	10.09123	3.37239	7.19631	C7Y9LACXX_5_7968.sorted.filtered_peak_1252
chr1	150951873	150952314	442	20.71	4.33199	2.40285	1.84718	C7Y9LACXX_5_7968.sorted.filtered_peak_1253
chr1	150980274	150981195	922	30.99	8.64137	3.08332	5.79964	C7Y9LACXX_5_7968.sorted.filtered_peak_1254
chr1	150997857	150998106	250	13.27	4.06605	2.74342	1.62183	C7Y9LACXX_5_7968.sorted.filtered_peak_1255
chr1	151020022	151020574	553	19.77	4.38040	2.46474	1.88827	C7Y9LACXX_5_7968.sorted.filtered_peak_1256
chr1	151029306	151029650	345	31.39	5.11892	2.24491	2.53353	C7Y9LACXX_5_7968.sorted.filtered_peak_1257
chr1	151031734	151032267	534	29.05	4.66655	2.19847	2.13834	C7Y9LACXX_5_7968.sorted.filtered_peak_1258
chr1	151042804	151043745	942	28.05	8.12984	3.12225	5.33318	C7Y9LACXX_5_7968.sorted.filtered_peak_1259
chr1	151118874	151119544	671	19.87	4.21712	2.39638	1.76061	C7Y9LACXX_5_7968.sorted.filtered_peak_1260
chr1	151128611	151129233	623	26.92	5.96059	2.59764	3.31593	C7Y9LACXX_5_7968.sorted.filtered_peak_1261
chr1	151129617	151129978	362	29.76	6.67924	2.68780	3.95212	C7Y9LACXX_5_7968.sorted.filtered_peak_1262
chr1	151138206	151138775	570	59.56	23.57034	4.54745	19.87891	C7Y9LACXX_5_7968.sorted.filtered_peak_1263
chr1	151162189	151162916	728	26.21	7.94992	3.23112	5.14136	C7Y9LACXX_5_7968.sorted.filtered_peak_1264
chr1	151170456	151171541	1086	35.62	11.75700	3.49185	8.74280	C7Y9LACXX_5_7968.sorted.filtered_peak_1265
chr1	151226948	151227458	511	26.15	8.51737	3.39328	5.67455	C7Y9LACXX_5_7968.sorted.filtered_peak_1266
chr1	151253647	151255169	1523	53.92	14.08927	3.16075	10.90872	C7Y9LACXX_5_7968.sorted.filtered_peak_1267
chr1	151284165	151284600	436	24.40	6.66316	2.95999	3.94106	C7Y9LACXX_5_7968.sorted.filtered_peak_1268
chr1	151299791	151300630	840	28.77	9.02008	3.30846	6.16298	C7Y9LACXX_5_7968.sorted.filtered_peak_1269
chr1	151313320	151313628	309	19.75	4.53231	2.51370	2.03438	C7Y9LACXX_5_7968.sorted.filtered_peak_1270
chr1	151319376	151320239	864	45.64	14.59732	3.60408	11.40157	C7Y9LACXX_5_7968.sorted.filtered_peak_1271
chr1	151371782	151372236	455	30.02	10.28114	3.68159	7.30193	C7Y9LACXX_5_7968.sorted.filtered_peak_1272
chr1	151430474	151431158	685	23.91	5.10046	2.49626	2.53421	C7Y9LACXX_5_7968.sorted.filtered_peak_1273
chr1	151431360	151431637	278	23.35	4.78104	2.43192	2.23680	C7Y9LACXX_5_7968.sorted.filtered_peak_1274
chr1	151431913	151432386	474	20.59	3.81315	2.23310	1.41033	C7Y9LACXX_5_7968.sorted.filtered_peak_1275
chr1	151483391	151484151	761	24.88	7.17812	3.04656	4.44429	C7Y9LACXX_5_7968.sorted.filtered_peak_1276
chr1	151507238	151507514	277	16.62	4.58295	2.72942	2.06321	C7Y9LACXX_5_7968.sorted.filtered_peak_1277
chr1	151512418	151513083	666	25.98	7.71641	3.13808	4.94799	C7Y9LACXX_5_7968.sorted.filtered_peak_1278
chr1	151584286	151584829	544	30.58	10.52493	3.60675	7.57722	C7Y9LACXX_5_7968.sorted.filtered_peak_1279
chr1	151735948	151736322	375	19.68	5.02627	2.69447	2.46811	C7Y9LACXX_5_7968.sorted.filtered_peak_1280
chr1	151762772	151763684	913	42.98	16.16474	4.01798	12.89867	C7Y9LACXX_5_7968.sorted.filtered_peak_1281
chr1	151812159	151812600	442	21.18	3.89003	2.23341	1.48076	C7Y9LACXX_5_7968.sorted.filtered_peak_1282
chr1	151871136	151871541	406	15.95	5.62063	3.22695	2.98677	C7Y9LACXX_5_7968.sorted.filtered_peak_1283
chr1	151877732	151878072	341	20.73	5.25072	2.72069	2.65022	C7Y9LACXX_5_7968.sorted.filtered_peak_1284
chr1	151881822	151882475	654	31.98	10.92057	3.65023	7.92970	C7Y9LACXX_5_7968.sorted.filtered_peak_1285
chr1	151914037	151914358	322	20.12	4.26195	2.40536	1.79342	C7Y9LACXX_5_7968.sorted.filtered_peak_1286
chr1	151918217	151918529	313	34.13	11.24889	3.64470	8.21847	C7Y9LACXX_5_7968.sorted.filtered_peak_1287
chr1	151956840	151957229	390	19.51	5.35472	2.82973	2.75184	C7Y9LACXX_5_7968.sorted.filtered_peak_1288
chr1	151965426	151965690	265	22.92	3.94353	2.18886	1.52033	C7Y9LACXX_5_7968.sorted.filtered_peak_1289
chr1	151966430	151966912	483	23.70	4.29216	2.26686	1.81638	C7Y9LACXX_5_7968.sorted.filtered_peak_1290
chr1	152007126	152008013	888	27.95	6.39229	2.70257	3.67900	C7Y9LACXX_5_7968.sorted.filtered_peak_1291
chr1	152009240	152009598	359	23.04	3.67484	2.10078	1.31556	C7Y9LACXX_5_7968.sorted.filtered_peak_1292
chr1	152019910	152021057	1148	35.93	9.27762	2.94551	6.42413	C7Y9LACXX_5_7968.sorted.filtered_peak_1293
chr1	152430963	152431258	296	19.39	5.12899	2.75223	2.55367	C7Y9LACXX_5_7968.sorted.filtered_peak_1294
chr1	152432735	152432984	250	15.55	3.79399	2.46724	1.39511	C7Y9LACXX_5_7968.sorted.filtered_peak_1295
chr1	152700673	152700948	276	13.60	4.21223	2.79058	1.74876	C7Y9LACXX_5_7968.sorted.filtered_peak_1296
chr1	153508051	153508999	949	28.23	6.00618	2.55762	3.35595	C7Y9LACXX_5_7968.sorted.filtered_peak_1297
chr1	153517450	153518388	939	23.88	4.67074	2.36934	2.15367	C7Y9LACXX_5_7968.sorted.filtered_peak_1298
chr1	153606202	153607165	964	51.12	16.74111	3.71724	13.42602	C7Y9LACXX_5_7968.sorted.filtered_peak_1299
chr1	153630983	153631544	562	31.92	10.25144	3.49394	7.29386	C7Y9LACXX_5_7968.sorted.filtered_peak_1300
chr1	153643130	153644142	1013	52.08	19.47771	4.06551	16.02426	C7Y9LACXX_5_7968.sorted.filtered_peak_1301
chr1	153699984	153700962	979	44.34	16.34080	3.98181	13.08947	C7Y9LACXX_5_7968.sorted.filtered_peak_1302
chr1	153755809	153756600	792	38.07	14.22222	4.10685	11.02973	C7Y9LACXX_5_7968.sorted.filtered_peak_1303
chr1	153777696	153778309	614	23.12	6.31295	2.92219	3.62564	C7Y9LACXX_5_7968.sorted.filtered_peak_1304
chr1	153895184	153896344	1161	59.27	17.43124	3.45687	14.08451	C7Y9LACXX_5_7968.sorted.filtered_peak_1305
chr1	153917608	153918846	1239	26.38	3.94413	2.08384	1.52144	C7Y9LACXX_5_7968.sorted.filtered_peak_1306
chr1	153930958	153931377	420	48.84	10.72641	2.80393	7.73540	C7Y9LACXX_5_7968.sorted.filtered_peak_1307
chr1	153935970	153936387	418	43.43	7.20933	2.36044	4.44161	C7Y9LACXX_5_7968.sorted.filtered_peak_1308
chr1	153939691	153940438	748	33.30	5.68462	2.31552	3.04774	C7Y9LACXX_5_7968.sorted.filtered_peak_1309
chr1	153950095	153950673	579	22.11	5.05258	2.55243	2.50829	C7Y9LACXX_5_7968.sorted.filtered_peak_1310
chr1	153959243	153959576	334	19.60	3.62349	2.20602	1.26803	C7Y9LACXX_5_7968.sorted.filtered_peak_1311
chr1	153962963	153963871	909	27.31	7.69220	3.04311	4.92609	C7Y9LACXX_5_7968.sorted.filtered_peak_1312
chr1	154130188	154130787	600	26.65	8.31265	3.29619	5.48374	C7Y9LACXX_5_7968.sorted.filtered_peak_1313
chr1	154154716	154155428	713	28.83	5.98376	2.53555	3.32343	C7Y9LACXX_5_7968.sorted.filtered_peak_1314
chr1	154178614	154178863	250	16.96	5.85546	3.23617	3.19786	C7Y9LACXX_5_7968.sorted.filtered_peak_1315
chr1	154192730	154194121	1392	49.20	12.37852	2.86160	9.39430	C7Y9LACXX_5_7968.sorted.filtered_peak_1316
chr1	154244577	154245253	677	51.88	20.84785	4.46039	17.31892	C7Y9LACXX_5_7968.sorted.filtered_peak_1317
chr1	154297206	154297624	419	31.19	7.48715	2.81951	4.71084	C7Y9LACXX_5_7968.sorted.filtered_peak_1318
chr1	154300828	154301229	402	29.51	5.79570	2.47171	3.14449	C7Y9LACXX_5_7968.sorted.filtered_peak_1319
chr1	154307513	154307837	325	23.59	6.44851	2.94813	3.73893	C7Y9LACXX_5_7968.sorted.filtered_peak_1320
chr1	154310010	154310271	262	19.10	4.23438	2.44521	1.76711	C7Y9LACXX_5_7968.sorted.filtered_peak_1321
chr1	154315377	154315629	253	20.37	4.51111	2.47843	2.00720	C7Y9LACXX_5_7968.sorted.filtered_peak_1322
chr1	154359058	154359764	707	15.43	5.40099	3.15889	2.80408	C7Y9LACXX_5_7968.sorted.filtered_peak_1323
chr1	154436159	154436484	326	25.06	8.14735	3.39450	5.31130	C7Y9LACXX_5_7968.sorted.filtered_peak_1324
chr1	154531074	154532271	1198	50.76	13.36524	3.04471	10.27313	C7Y9LACXX_5_7968.sorted.filtered_peak_1325
chr1	154580379	154580843	465	40.95	10.92975	3.12476	7.94309	C7Y9LACXX_5_7968.sorted.filtered_peak_1326
chr1	154581212	154581612	401	27.32	4.39350	2.17660	1.90307	C7Y9LACXX_5_7968.sorted.filtered_peak_1327
chr1	154600107	154600676	570	31.04	10.14703	3.49865	7.20824	C7Y9LACXX_5_7968.sorted.filtered_peak_1328
chr1	154731956	154732212	257	16.98	5.52268	3.09502	2.89891	C7Y9LACXX_5_7968.sorted.filtered_peak_1329
chr1	154757517	154757789	273	17.45	4.52651	2.64880	2.02437	C7Y9LACXX_5_7968.sorted.filtered_peak_1330
chr1	154908873	154910249	1377	51.31	13.13900	3.10859	10.01582	C7Y9LACXX_5_7968.sorted.filtered_peak_1331
chr1	154927688	154928036	349	34.93	6.94354	2.55269	4.19217	C7Y9LACXX_5_7968.sorted.filtered_peak_1332
chr1	154928460	154928831	372	41.26	9.53291	2.85709	6.61597	C7Y9LACXX_5_7968.sorted.filtered_peak_1333
chr1	154933890	154934799	910	30.43	5.65466	2.39760	3.02391	C7Y9LACXX_5_7968.sorted.filtered_peak_1334
chr1	154946210	154947799	1590	66.89	16.59056	2.99440	13.30790	C7Y9LACXX_5_7968.sorted.filtered_peak_1335
chr1	154955288	154956425	1138	42.93	14.72775	3.72654	11.55552	C7Y9LACXX_5_7968.sorted.filtered_peak_1336
chr1	154973305	154974899	1595	41.38	5.88775	2.13634	3.26075	C7Y9LACXX_5_7968.sorted.filtered_peak_1337
chr1	154989745	154990320	576	26.79	7.06944	2.91441	4.33478	C7Y9LACXX_5_7968.sorted.filtered_peak_1338
chr1	155036018	155036381	364	23.95	5.38226	2.58906	2.77213	C7Y9LACXX_5_7968.sorted.filtered_peak_1339
chr1	155057219	155058456	1238	36.58	9.29139	2.97826	6.40431	C7Y9LACXX_5_7968.sorted.filtered_peak_1340
chr1	155107953	155108830	878	32.99	7.10687	2.63166	4.37976	C7Y9LACXX_5_7968.sorted.filtered_peak_1341
chr1	155140321	155140582	262	24.83	6.18083	2.79605	3.48806	C7Y9LACXX_5_7968.sorted.filtered_peak_1342
chr1	155145589	155146423	835	40.67	8.31511	2.55796	5.53061	C7Y9LACXX_5_7968.sorted.filtered_peak_1343
chr1	155163173	155163730	558	30.97	6.90931	2.67449	4.18480	C7Y9LACXX_5_7968.sorted.filtered_peak_1344
chr1	155164162	155164830	669	35.72	9.60404	3.13295	6.66612	C7Y9LACXX_5_7968.sorted.filtered_peak_1345
chr1	155178495	155179161	667	27.60	8.48087	3.32335	5.61582	C7Y9LACXX_5_7968.sorted.filtered_peak_1346
chr1	155189643	155189929	287	18.36	6.00032	3.17194	3.33138	C7Y9LACXX_5_7968.sorted.filtered_peak_1347
chr1	155196449	155197867	1419	42.96	13.11046	3.38632	10.00209	C7Y9LACXX_5_7968.sorted.filtered_peak_1348
chr1	155214239	155214826	588	44.09	13.23784	3.47934	10.09812	C7Y9LACXX_5_7968.sorted.filtered_peak_1349
chr1	155220486	155220996	511	25.54	5.18508	2.45044	2.60931	C7Y9LACXX_5_7968.sorted.filtered_peak_1350
chr1	155231760	155232546	787	37.23	9.94767	3.07509	7.02608	C7Y9LACXX_5_7968.sorted.filtered_peak_1351
chr1	155243055	155243617	563	37.79	9.85945	3.04166	6.93859	C7Y9LACXX_5_7968.sorted.filtered_peak_1352
chr1	155246936	155247239	304	30.61	6.16444	2.51318	3.49330	C7Y9LACXX_5_7968.sorted.filtered_peak_1353
chr1	155278229	155279097	869	50.65	19.70910	4.27199	16.24641	C7Y9LACXX_5_7968.sorted.filtered_peak_1354
chr1	155293515	155294481	967	37.64	7.21250	2.50325	4.45816	C7Y9LACXX_5_7968.sorted.filtered_peak_1355
chr1	155505918	155506317	400	23.66	8.24315	3.55757	5.39665	C7Y9LACXX_5_7968.sorted.filtered_peak_1356
chr1	155510002	155510303	302	16.55	3.99369	2.49077	1.57124	C7Y9LACXX_5_7968.sorted.filtered_peak_1357
chr1	155532054	155533091	1038	37.31	13.24848	3.81174	10.13468	C7Y9LACXX_5_7968.sorted.filtered_peak_1358
chr1	155577672	155578073	402	13.86	4.24936	2.79000	1.77774	C7Y9LACXX_5_7968.sorted.filtered_peak_1359
chr1	155579461	155580034	574	23.10	11.08640	4.63272	8.07836	C7Y9LACXX_5_7968.sorted.filtered_peak_1360
chr1	155658091	155658995	905	34.61	12.06065	3.76441	9.00554	C7Y9LACXX_5_7968.sorted.filtered_peak_1361
chr1	155714556	155715629	1074	23.53	9.49019	3.90610	6.60384	C7Y9LACXX_5_7968.sorted.filtered_peak_1362
chr1	155826872	155827235	364	41.99	7.75263	2.47657	4.96317	C7Y9LACXX_5_7968.sorted.filtered_peak_1363
chr1	155828919	155830322	1404	44.35	8.83953	2.55919	6.00454	C7Y9LACXX_5_7968.sorted.filtered_peak_1364
chr1	155880970	155881618	649	25.61	7.86018	3.26849	5.04170	C7Y9LACXX_5_7968.sorted.filtered_peak_1365
chr1	155904029	155904786	758	41.75	14.94918	3.83587	11.75669	C7Y9LACXX_5_7968.sorted.filtered_peak_1366
chr1	155915986	155916361	376	23.32	6.53399	2.98609	3.82280	C7Y9LACXX_5_7968.sorted.filtered_peak_1367
chr1	155959212	155959661	450	19.31	6.67552	3.33889	3.96347	C7Y9LACXX_5_7968.sorted.filtered_peak_1368
chr1	155974723	155975278	556	17.14	5.35690	3.00584	2.75213	C7Y9LACXX_5_7968.sorted.filtered_peak_1369
chr1	155990535	155990937	403	29.13	10.77507	3.88208	7.77614	C7Y9LACXX_5_7968.sorted.filtered_peak_1370
chr1	156023611	156025096	1486	39.30	8.59928	2.63335	5.80619	C7Y9LACXX_5_7968.sorted.filtered_peak_1371
chr1	156066645	156067264	620	24.55	8.05695	3.39587	5.23423	C7Y9LACXX_5_7968.sorted.filtered_peak_1372
chr1	156076051	156076415	365	28.64	9.74009	3.60089	6.80427	C7Y9LACXX_5_7968.sorted.filtered_peak_1373
chr1	156096933	156097253	321	25.68	7.08916	3.00611	4.33951	C7Y9LACXX_5_7968.sorted.filtered_peak_1374
chr1	156115817	156116129	313	21.43	6.53456	3.11727	3.82533	C7Y9LACXX_5_7968.sorted.filtered_peak_1375
chr1	156163382	156164219	838	51.38	17.41920	3.78833	14.07001	C7Y9LACXX_5_7968.sorted.filtered_peak_1376
chr1	156182664	156183006	343	48.67	5.61145	1.98913	2.98899	C7Y9LACXX_5_7968.sorted.filtered_peak_1377
chr1	156186159	156186707	549	263.22	190.20320	10.72138	184.20782	C7Y9LACXX_5_7968.sorted.filtered_peak_1378
chr1	156195277	156195526	250	20.80	6.66145	3.20873	3.94919	C7Y9LACXX_5_7968.sorted.filtered_peak_1379
chr1	156252282	156252986	705	41.98	11.99769	3.30302	8.94644	C7Y9LACXX_5_7968.sorted.filtered_peak_1380
chr1	156265331	156265602	272	16.36	4.90406	2.88319	2.34331	C7Y9LACXX_5_7968.sorted.filtered_peak_1381
chr1	156307847	156308745	899	62.34	22.24123	4.11771	18.62104	C7Y9LACXX_5_7968.sorted.filtered_peak_1382
chr1	156426280	156427396	1117	42.57	11.45426	3.20252	8.41088	C7Y9LACXX_5_7968.sorted.filtered_peak_1383
chr1	156450666	156450918	253	18.34	4.26679	2.49829	1.78901	C7Y9LACXX_5_7968.sorted.filtered_peak_1384
chr1	156470630	156471339	710	48.31	7.95410	2.38267	5.12453	C7Y9LACXX_5_7968.sorted.filtered_peak_1385
chr1	156474295	156475346	1052	47.84	7.83064	2.32067	5.05687	C7Y9LACXX_5_7968.sorted.filtered_peak_1386
chr1	156494656	156494905	250	16.25	4.32765	2.64756	1.84353	C7Y9LACXX_5_7968.sorted.filtered_peak_1387
chr1	156561384	156561955	572	17.72	4.17907	2.49095	1.73420	C7Y9LACXX_5_7968.sorted.filtered_peak_1388
chr1	156571123	156571499	377	24.98	7.92605	3.32914	5.10585	C7Y9LACXX_5_7968.sorted.filtered_peak_1389
chr1	156577862	156578249	388	16.36	5.51298	3.14804	2.88617	C7Y9LACXX_5_7968.sorted.filtered_peak_1390
chr1	156629840	156630422	583	26.67	5.22003	2.41575	2.63911	C7Y9LACXX_5_7968.sorted.filtered_peak_1391
chr1	156631062	156631415	354	23.27	3.75178	2.11687	1.37920	C7Y9LACXX_5_7968.sorted.filtered_peak_1392
chr1	156698097	156698931	835	52.17	12.20794	2.89949	9.14325	C7Y9LACXX_5_7968.sorted.filtered_peak_1393
chr1	156710551	156711528	978	63.03	16.11330	3.08691	12.85137	C7Y9LACXX_5_7968.sorted.filtered_peak_1394
chr1	156721378	156722087	710	34.97	5.72428	2.27616	3.08860	C7Y9LACXX_5_7968.sorted.filtered_peak_1395
chr1	156736494	156737670	1177	54.34	16.36889	3.44774	13.09079	C7Y9LACXX_5_7968.sorted.filtered_peak_1396
chr1	156786308	156787108	801	45.58	13.98152	3.56705	10.79558	C7Y9LACXX_5_7968.sorted.filtered_peak_1397
chr1	156862044	156862311	268	18.09	5.41107	2.95342	2.80368	C7Y9LACXX_5_7968.sorted.filtered_peak_1398
chr1	157059684	157060204	521	15.13	4.41948	2.76099	1.93816	C7Y9LACXX_5_7968.sorted.filtered_peak_1399
chr1	157103317	157103664	348	23.88	4.61764	2.35865	2.09740	C7Y9LACXX_5_7968.sorted.filtered_peak_1400
chr1	157108075	157108367	293	30.27	5.48968	2.35957	2.88418	C7Y9LACXX_5_7968.sorted.filtered_peak_1401
chr1	157126015	157126332	318	17.30	5.01846	2.85434	2.45495	C7Y9LACXX_5_7968.sorted.filtered_peak_1402
chr1	157550005	157550549	545	12.97	3.82653	2.65428	1.43848	C7Y9LACXX_5_7968.sorted.filtered_peak_1403
chr1	158173573	158173934	362	16.12	5.85542	3.29088	3.21798	C7Y9LACXX_5_7968.sorted.filtered_peak_1404
chr1	158789385	158789691	307	18.94	5.83883	3.05154	3.18879	C7Y9LACXX_5_7968.sorted.filtered_peak_1405
chr1	158894524	158894773	250	16.87	4.92520	2.84410	2.37051	C7Y9LACXX_5_7968.sorted.filtered_peak_1406
chr1	158900290	158901452	1163	22.11	5.15356	2.59827	2.58062	C7Y9LACXX_5_7968.sorted.filtered_peak_1407
chr1	158978585	158979265	681	29.46	5.98480	2.49559	3.34806	C7Y9LACXX_5_7968.sorted.filtered_peak_1408
chr1	158985347	158985673	327	23.44	5.22118	2.55561	2.64084	C7Y9LACXX_5_7968.sorted.filtered_peak_1409
chr1	159046247	159047511	1265	43.26	11.00974	3.04399	8.02240	C7Y9LACXX_5_7968.sorted.filtered_peak_1410
chr1	159275789	159276045	257	15.41	5.13342	3.06415	2.54765	C7Y9LACXX_5_7968.sorted.filtered_peak_1411
chr1	159750279	159750907	629	37.15	12.78805	3.80013	9.67567	C7Y9LACXX_5_7968.sorted.filtered_peak_1412
chr1	159769720	159770425	706	20.39	5.18674	2.70571	2.60565	C7Y9LACXX_5_7968.sorted.filtered_peak_1413
chr1	159796170	159796587	418	26.46	6.70532	2.85486	3.97656	C7Y9LACXX_5_7968.sorted.filtered_peak_1414
chr1	159880219	159880581	363	25.29	6.11107	2.73974	3.43167	C7Y9LACXX_5_7968.sorted.filtered_peak_1415
chr1	159893180	159893726	547	32.70	5.57586	2.29829	2.96851	C7Y9LACXX_5_7968.sorted.filtered_peak_1416
chr1	159895256	159895550	295	33.00	5.54744	2.29993	2.91756	C7Y9LACXX_5_7968.sorted.filtered_peak_1417
chr1	160001127	160002182	1056	21.74	4.86775	2.52892	2.31838	C7Y9LACXX_5_7968.sorted.filtered_peak_1418
chr1	160068315	160069008	694	33.92	6.33599	2.42817	3.65538	C7Y9LACXX_5_7968.sorted.filtered_peak_1419
chr1	160162952	160163245	294	18.64	6.16020	3.19633	3.48804	C7Y9LACXX_5_7968.sorted.filtered_peak_1420
chr1	160231432	160233083	1652	42.83	10.26032	2.87565	7.31572	C7Y9LACXX_5_7968.sorted.filtered_peak_1421
chr1	160254596	160255129	534	25.00	6.98412	3.01867	4.23622	C7Y9LACXX_5_7968.sorted.filtered_peak_1422
chr1	160312611	160313358	748	34.02	11.05424	3.46060	8.09361	C7Y9LACXX_5_7968.sorted.filtered_peak_1423
chr1	160346172	160346524	353	17.41	4.85536	2.77789	2.30750	C7Y9LACXX_5_7968.sorted.filtered_peak_1424
chr1	160399493	160399742	250	21.93	4.81830	2.51039	2.26543	C7Y9LACXX_5_7968.sorted.filtered_peak_1425
chr1	160407382	160407758	377	16.86	3.69488	2.35327	1.33487	C7Y9LACXX_5_7968.sorted.filtered_peak_1426
chr1	160423330	160423629	300	18.45	4.12502	2.43704	1.67371	C7Y9LACXX_5_7968.sorted.filtered_peak_1427
chr1	160490825	160491328	504	17.68	4.69281	2.69214	2.17811	C7Y9LACXX_5_7968.sorted.filtered_peak_1428
chr1	160492628	160493117	490	19.52	5.91993	3.04723	3.25543	C7Y9LACXX_5_7968.sorted.filtered_peak_1429
chr1	160509893	160510462	570	31.46	10.14052	3.51377	7.18007	C7Y9LACXX_5_7968.sorted.filtered_peak_1430
chr1	160528294	160528742	449	17.66	4.13274	2.47835	1.69536	C7Y9LACXX_5_7968.sorted.filtered_peak_1431
chr1	160537599	160538397	799	25.71	6.39971	2.79342	3.70948	C7Y9LACXX_5_7968.sorted.filtered_peak_1432
chr1	160576746	160577203	458	24.04	6.68529	2.97801	3.97045	C7Y9LACXX_5_7968.sorted.filtered_peak_1433
chr1	160593000	160593819	820	30.36	5.67837	2.40633	3.04481	C7Y9LACXX_5_7968.sorted.filtered_peak_1434
chr1	160607758	160608531	774	33.44	5.99301	2.38081	3.33076	C7Y9LACXX_5_7968.sorted.filtered_peak_1435
chr1	160634613	160635527	915	22.02	4.86860	2.50768	2.32832	C7Y9LACXX_5_7968.sorted.filtered_peak_1436
chr1	160643319	160643604	286	21.49	4.42709	2.39374	1.94470	C7Y9LACXX_5_7968.sorted.filtered_peak_1437
chr1	160645286	160645572	287	21.52	3.91789	2.22914	1.50624	C7Y9LACXX_5_7968.sorted.filtered_peak_1438
chr1	160652665	160653589	925	34.92	8.26445	2.83269	5.43234	C7Y9LACXX_5_7968.sorted.filtered_peak_1439
chr1	160677263	160677543	281	27.65	4.02409	2.07013	1.59226	C7Y9LACXX_5_7968.sorted.filtered_peak_1440
chr1	160681276	160681829	554	34.73	6.91114	2.53736	4.17961	C7Y9LACXX_5_7968.sorted.filtered_peak_1441
chr1	160696623	160696872	250	17.96	5.27061	2.91589	2.66433	C7Y9LACXX_5_7968.sorted.filtered_peak_1442
chr1	160725947	160726415	469	21.57	6.02178	2.92204	3.35855	C7Y9LACXX_5_7968.sorted.filtered_peak_1443
chr1	160737785	160738343	559	23.40	5.22624	2.56837	2.63072	C7Y9LACXX_5_7968.sorted.filtered_peak_1444
chr1	160751459	160751708	250	15.79	4.63209	2.80808	2.10959	C7Y9LACXX_5_7968.sorted.filtered_peak_1445
chr1	160752075	160752331	257	14.62	4.31470	2.75655	1.83454	C7Y9LACXX_5_7968.sorted.filtered_peak_1446
chr1	160765686	160766118	433	27.74	7.10057	2.87344	4.36528	C7Y9LACXX_5_7968.sorted.filtered_peak_1447
chr1	160807142	160808016	875	32.35	8.33545	3.00655	5.47503	C7Y9LACXX_5_7968.sorted.filtered_peak_1448
chr1	160825387	160825657	271	17.62	5.11065	2.87016	2.53654	C7Y9LACXX_5_7968.sorted.filtered_peak_1449
chr1	160832346	160832927	582	21.71	7.11552	3.31307	4.35540	C7Y9LACXX_5_7968.sorted.filtered_peak_1450
chr1	160921237	160921649	413	13.95	4.21997	2.76791	1.75312	C7Y9LACXX_5_7968.sorted.filtered_peak_1451
chr1	160967295	160967625	331	16.76	4.94917	2.87148	2.38181	C7Y9LACXX_5_7968.sorted.filtered_peak_1452
chr1	160983371	160984024	654	18.08	5.71482	3.03214	3.11408	C7Y9LACXX_5_7968.sorted.filtered_peak_1453
chr1	160990468	160991340	873	20.75	6.22135	3.03548	3.55447	C7Y9LACXX_5_7968.sorted.filtered_peak_1454
chr1	161015420	161016226	807	40.99	9.20002	2.79744	6.30122	C7Y9LACXX_5_7968.sorted.filtered_peak_1455
chr1	161029577	161029870	294	13.53	4.12513	2.75133	1.68787	C7Y9LACXX_5_7968.sorted.filtered_peak_1456
chr1	161038121	161038447	327	35.38	7.57581	2.67288	4.78568	C7Y9LACXX_5_7968.sorted.filtered_peak_1457
chr1	161039291	161040009	719	36.18	7.47153	2.60688	4.70011	C7Y9LACXX_5_7968.sorted.filtered_peak_1458
chr1	161067066	161068161	1096	33.91	6.70025	2.50074	4.00596	C7Y9LACXX_5_7968.sorted.filtered_peak_1459
chr1	161087659	161088339	681	29.19	6.13860	2.55016	3.48555	C7Y9LACXX_5_7968.sorted.filtered_peak_1460
chr1	161102241	161103122	882	39.37	12.16908	3.41158	9.12838	C7Y9LACXX_5_7968.sorted.filtered_peak_1461
chr1	161123516	161124007	492	32.81	10.33438	3.48068	7.36006	C7Y9LACXX_5_7968.sorted.filtered_peak_1462
chr1	161128739	161129667	929	33.38	6.58814	2.50346	3.89043	C7Y9LACXX_5_7968.sorted.filtered_peak_1463
chr1	161135673	161136367	695	47.92	14.72798	3.44699	11.53812	C7Y9LACXX_5_7968.sorted.filtered_peak_1464
chr1	161146902	161147602	701	26.34	5.75843	2.57347	3.12856	C7Y9LACXX_5_7968.sorted.filtered_peak_1465
chr1	161155057	161155852	796	33.49	8.34115	2.91188	5.50279	C7Y9LACXX_5_7968.sorted.filtered_peak_1466
chr1	161171673	161172285	613	38.69	10.25741	3.03591	7.32862	C7Y9LACXX_5_7968.sorted.filtered_peak_1467
chr1	161176957	161177206	250	21.65	4.25809	2.33291	1.79264	C7Y9LACXX_5_7968.sorted.filtered_peak_1468
chr1	161195158	161196125	968	45.02	12.73609	3.18222	9.68441	C7Y9LACXX_5_7968.sorted.filtered_peak_1469
chr1	161283808	161284360	553	23.64	9.01425	3.78994	6.14197	C7Y9LACXX_5_7968.sorted.filtered_peak_1470
chr1	161321347	161321629	283	15.69	5.38875	3.14485	2.78995	C7Y9LACXX_5_7968.sorted.filtered_peak_1471
chr1	161359514	161360222	709	43.35	13.70385	3.63870	10.53658	C7Y9LACXX_5_7968.sorted.filtered_peak_1472
chr1	161369001	161370307	1307	34.67	8.99135	2.99845	6.11946	C7Y9LACXX_5_7968.sorted.filtered_peak_1473
chr1	161410236	161410514	279	15.54	5.42317	3.17934	2.80676	C7Y9LACXX_5_7968.sorted.filtered_peak_1474
chr1	161493569	161494354	786	22.62	10.64794	4.53912	7.67196	C7Y9LACXX_5_7968.sorted.filtered_peak_1475
chr1	161500594	161501134	541	36.57	17.07785	5.10255	13.71474	C7Y9LACXX_5_7968.sorted.filtered_peak_1476
chr1	161501881	161502506	626	17.56	4.26891	2.53966	1.79655	C7Y9LACXX_5_7968.sorted.filtered_peak_1477
chr1	161509684	161510307	624	39.49	21.66454	5.98397	18.07756	C7Y9LACXX_5_7968.sorted.filtered_peak_1478
chr1	161511749	161512139	391	16.56	4.03983	2.51067	1.60469	C7Y9LACXX_5_7968.sorted.filtered_peak_1479
chr1	161582176	161582660	485	19.93	8.43285	4.02208	5.57363	C7Y9LACXX_5_7968.sorted.filtered_peak_1480
chr1	161591305	161591685	381	20.97	9.32224	4.22300	6.41778	C7Y9LACXX_5_7968.sorted.filtered_peak_1481
chr1	161696864	161697171	308	32.40	7.76358	2.84227	4.95487	C7Y9LACXX_5_7968.sorted.filtered_peak_1482
chr1	161708769	161709104	336	27.45	7.88261	3.13987	5.07319	C7Y9LACXX_5_7968.sorted.filtered_peak_1483
chr1	161719267	161720240	974	29.64	9.92542	3.48547	7.02552	C7Y9LACXX_5_7968.sorted.filtered_peak_1484
chr1	161735886	161736473	588	20.99	6.09624	2.99276	3.42522	C7Y9LACXX_5_7968.sorted.filtered_peak_1485
chr1	161903981	161904292	312	17.73	5.33790	2.94076	2.75274	C7Y9LACXX_5_7968.sorted.filtered_peak_1486
chr1	162121942	162122707	766	29.39	9.04016	3.32447	6.16623	C7Y9LACXX_5_7968.sorted.filtered_peak_1487
chr1	162467201	162467830	630	23.20	7.36580	3.27776	4.58653	C7Y9LACXX_5_7968.sorted.filtered_peak_1488
chr1	162530891	162531642	752	43.21	14.38359	3.67458	11.22239	C7Y9LACXX_5_7968.sorted.filtered_peak_1489
chr1	162804915	162805449	535	24.02	8.55787	3.61948	5.70031	C7Y9LACXX_5_7968.sorted.filtered_peak_1490
chr1	163291092	163292340	1249	47.55	12.54737	3.06543	9.50906	C7Y9LACXX_5_7968.sorted.filtered_peak_1491
chr1	164527834	164528267	434	14.11	4.21175	2.74933	1.74737	C7Y9LACXX_5_7968.sorted.filtered_peak_1492
chr1	164629604	164629978	375	18.69	6.49216	3.33275	3.78686	C7Y9LACXX_5_7968.sorted.filtered_peak_1493
chr1	165362174	165362616	443	26.39	7.46320	3.06385	4.69585	C7Y9LACXX_5_7968.sorted.filtered_peak_1494
chr1	165567294	165567714	421	30.00	10.17637	3.63397	7.20886	C7Y9LACXX_5_7968.sorted.filtered_peak_1495
chr1	165599765	165600569	805	44.59	15.31087	3.86994	12.07386	C7Y9LACXX_5_7968.sorted.filtered_peak_1496
chr1	165667358	165668110	753	37.63	13.39798	3.96801	10.24222	C7Y9LACXX_5_7968.sorted.filtered_peak_1497
chr1	165737812	165738691	880	37.54	12.38039	3.62917	9.30516	C7Y9LACXX_5_7968.sorted.filtered_peak_1498
chr1	165844388	165844687	300	18.44	5.18830	2.83709	2.60529	C7Y9LACXX_5_7968.sorted.filtered_peak_1499
chr1	165897377	165897626	250	13.54	4.02781	2.70862	1.59424	C7Y9LACXX_5_7968.sorted.filtered_peak_1500
chr1	166136243	166136505	263	20.11	4.01225	2.32080	1.57520	C7Y9LACXX_5_7968.sorted.filtered_peak_1501
chr1	166459013	166459460	448	16.95	4.93948	2.85515	2.37650	C7Y9LACXX_5_7968.sorted.filtered_peak_1502
chr1	166668434	166668940	507	13.16	3.98738	2.71448	1.56292	C7Y9LACXX_5_7968.sorted.filtered_peak_1503
chr1	166808410	166808808	399	26.91	6.75382	2.84061	4.02567	C7Y9LACXX_5_7968.sorted.filtered_peak_1504
chr1	166844916	166846023	1108	46.63	15.19294	3.64866	11.97046	C7Y9LACXX_5_7968.sorted.filtered_peak_1505
chr1	167013140	167013611	472	17.92	5.84267	3.16064	3.17298	C7Y9LACXX_5_7968.sorted.filtered_peak_1506
chr1	167059817	167060191	375	14.50	3.76869	2.52087	1.37568	C7Y9LACXX_5_7968.sorted.filtered_peak_1507
chr1	167189239	167190350	1112	55.13	14.41203	3.13631	11.22142	C7Y9LACXX_5_7968.sorted.filtered_peak_1508
chr1	167191046	167191710	665	33.58	4.13701	1.96425	1.69206	C7Y9LACXX_5_7968.sorted.filtered_peak_1509
chr1	167416894	167417439	546	23.84	5.51877	2.60981	2.93215	C7Y9LACXX_5_7968.sorted.filtered_peak_1510
chr1	167458745	167458994	250	21.02	4.27990	2.37128	1.80359	C7Y9LACXX_5_7968.sorted.filtered_peak_1511
chr1	167461312	167461991	680	23.30	5.31477	2.58453	2.73200	C7Y9LACXX_5_7968.sorted.filtered_peak_1512
chr1	167486441	167487070	630	23.57	4.02273	2.19164	1.58774	C7Y9LACXX_5_7968.sorted.filtered_peak_1513
chr1	167487242	167487495	254	23.57	4.33981	2.28796	1.85384	C7Y9LACXX_5_7968.sorted.filtered_peak_1514
chr1	167487674	167487926	253	24.14	4.64400	2.35732	2.11666	C7Y9LACXX_5_7968.sorted.filtered_peak_1515
chr1	167502915	167503294	380	15.53	3.72075	2.43854	1.33028	C7Y9LACXX_5_7968.sorted.filtered_peak_1516
chr1	167522447	167523429	983	25.39	6.54094	2.86436	3.82781	C7Y9LACXX_5_7968.sorted.filtered_peak_1517
chr1	167569346	167569747	402	21.07	6.43012	3.11235	3.72829	C7Y9LACXX_5_7968.sorted.filtered_peak_1518
chr1	167586618	167587065	448	16.91	4.68056	2.75032	2.14599	C7Y9LACXX_5_7968.sorted.filtered_peak_1519
chr1	167597116	167597936	821	36.75	7.92402	2.67922	5.12419	C7Y9LACXX_5_7968.sorted.filtered_peak_1520
chr1	167611377	167611695	319	24.14	6.31935	2.86829	3.62444	C7Y9LACXX_5_7968.sorted.filtered_peak_1521
chr1	167683746	167685073	1328	30.20	4.93401	2.22669	2.38497	C7Y9LACXX_5_7968.sorted.filtered_peak_1522
chr1	167690999	167691373	375	29.25	7.83770	3.01765	5.02993	C7Y9LACXX_5_7968.sorted.filtered_peak_1523
chr1	167772571	167772990	420	22.19	5.89407	2.83754	3.25467	C7Y9LACXX_5_7968.sorted.filtered_peak_1524
chr1	167774248	167774819	572	20.28	5.00713	2.65641	2.44082	C7Y9LACXX_5_7968.sorted.filtered_peak_1525
chr1	167904808	167906140	1333	53.91	16.39084	3.42912	13.12161	C7Y9LACXX_5_7968.sorted.filtered_peak_1526
chr1	168114876	168115255	380	15.77	5.23374	3.06775	2.64723	C7Y9LACXX_5_7968.sorted.filtered_peak_1527
chr1	168147568	168149327	1760	30.35	8.45498	3.04748	5.64231	C7Y9LACXX_5_7968.sorted.filtered_peak_1528
chr1	168194850	168195515	666	24.08	6.41306	2.90438	3.70823	C7Y9LACXX_5_7968.sorted.filtered_peak_1529
chr1	168311865	168312187	323	20.30	4.02416	2.31624	1.58782	C7Y9LACXX_5_7968.sorted.filtered_peak_1530
chr1	168331197	168331578	382	20.50	3.61801	2.16959	1.25543	C7Y9LACXX_5_7968.sorted.filtered_peak_1531
chr1	168332173	168332880	708	29.00	7.50213	2.92461	4.72508	C7Y9LACXX_5_7968.sorted.filtered_peak_1532
chr1	168368337	168368758	422	19.92	5.40082	2.82330	2.78807	C7Y9LACXX_5_7968.sorted.filtered_peak_1533
chr1	168378125	168378468	344	23.35	6.10102	2.83773	3.43012	C7Y9LACXX_5_7968.sorted.filtered_peak_1534
chr1	168390668	168390959	292	24.68	6.92600	3.03991	4.17197	C7Y9LACXX_5_7968.sorted.filtered_peak_1535
chr1	168408849	168409430	582	24.47	6.02027	2.73818	3.37193	C7Y9LACXX_5_7968.sorted.filtered_peak_1536
chr1	168435286	168435584	299	20.33	4.47703	2.46496	1.98385	C7Y9LACXX_5_7968.sorted.filtered_peak_1537
chr1	168489459	168489935	477	23.19	5.58021	2.69661	2.94188	C7Y9LACXX_5_7968.sorted.filtered_peak_1538
chr1	168490680	168491016	337	24.67	6.39499	2.85361	3.69980	C7Y9LACXX_5_7968.sorted.filtered_peak_1539
chr1	168504487	168505228	742	19.79	7.32635	3.51038	4.58632	C7Y9LACXX_5_7968.sorted.filtered_peak_1540
chr1	169013476	169013978	503	21.96	6.73304	3.11950	4.03333	C7Y9LACXX_5_7968.sorted.filtered_peak_1541
chr1	169281349	169281918	570	17.87	5.81937	3.12804	3.17686	C7Y9LACXX_5_7968.sorted.filtered_peak_1542
chr1	169336696	169337609	914	51.91	15.58153	3.54915	12.31638	C7Y9LACXX_5_7968.sorted.filtered_peak_1543
chr1	169455061	169455509	449	32.90	11.56052	3.76359	8.53126	C7Y9LACXX_5_7968.sorted.filtered_peak_1544
chr1	169662052	169662422	371	22.35	5.45030	2.69897	2.82619	C7Y9LACXX_5_7968.sorted.filtered_peak_1545
chr1	169763693	169764548	856	34.95	10.28010	3.25844	7.34662	C7Y9LACXX_5_7968.sorted.filtered_peak_1546
chr1	169861965	169862272	308	30.41	3.49063	1.87612	1.15291	C7Y9LACXX_5_7968.sorted.filtered_peak_1547
chr1	169862674	169863620	947	45.85	10.00283	2.77321	7.06256	C7Y9LACXX_5_7968.sorted.filtered_peak_1548
chr1	170043421	170044224	804	49.39	17.35972	3.93364	14.01646	C7Y9LACXX_5_7968.sorted.filtered_peak_1549
chr1	170500998	170501634	637	29.08	9.73490	3.57415	6.79614	C7Y9LACXX_5_7968.sorted.filtered_peak_1550
chr1	171282896	171283593	698	26.39	9.75429	3.75690	6.83450	C7Y9LACXX_5_7968.sorted.filtered_peak_1551
chr1	171454109	171455646	1538	36.04	9.68569	3.05287	6.77826	C7Y9LACXX_5_7968.sorted.filtered_peak_1552
chr1	171710406	171710697	292	30.35	6.27694	2.56313	3.58185	C7Y9LACXX_5_7968.sorted.filtered_peak_1553
chr1	171711085	171711844	760	31.01	6.71413	2.62485	4.00660	C7Y9LACXX_5_7968.sorted.filtered_peak_1554
chr1	171750221	171750941	721	66.50	23.95106	4.23853	20.23387	C7Y9LACXX_5_7968.sorted.filtered_peak_1555
chr1	171810279	171810897	619	20.12	5.56310	2.86740	2.93602	C7Y9LACXX_5_7968.sorted.filtered_peak_1556
chr1	172149905	172151098	1194	23.68	4.87645	2.43427	2.34207	C7Y9LACXX_5_7968.sorted.filtered_peak_1557
chr1	172327469	172328286	818	19.87	4.40220	2.46452	1.91022	C7Y9LACXX_5_7968.sorted.filtered_peak_1558
chr1	172349920	172350276	357	16.86	4.17998	2.54440	1.73482	C7Y9LACXX_5_7968.sorted.filtered_peak_1559
chr1	172501374	172502390	1017	69.04	23.55290	4.02598	19.86963	C7Y9LACXX_5_7968.sorted.filtered_peak_1560
chr1	172557923	172558256	334	16.17	5.84386	3.30089	3.19442	C7Y9LACXX_5_7968.sorted.filtered_peak_1561
chr1	172608241	172609156	916	30.63	8.06546	2.91228	5.30562	C7Y9LACXX_5_7968.sorted.filtered_peak_1562
chr1	172631819	172632297	479	38.63	12.35393	3.62655	9.25355	C7Y9LACXX_5_7968.sorted.filtered_peak_1563
chr1	172666671	172666995	325	26.14	6.06514	2.67941	3.39835	C7Y9LACXX_5_7968.sorted.filtered_peak_1564
chr1	172668328	172668797	470	29.20	6.94881	2.76455	4.21835	C7Y9LACXX_5_7968.sorted.filtered_peak_1565
chr1	172677505	172677974	470	22.86	7.46435	3.33469	4.68013	C7Y9LACXX_5_7968.sorted.filtered_peak_1566
chr1	172714181	172714461	281	23.14	5.12444	2.54230	2.55228	C7Y9LACXX_5_7968.sorted.filtered_peak_1567
chr1	172715029	172715818	790	26.97	7.15331	2.90382	4.43258	C7Y9LACXX_5_7968.sorted.filtered_peak_1568
chr1	172840189	172840615	427	14.75	3.94210	2.58081	1.51904	C7Y9LACXX_5_7968.sorted.filtered_peak_1569
chr1	172864306	172864602	297	17.45	4.05510	2.46093	1.62138	C7Y9LACXX_5_7968.sorted.filtered_peak_1570
chr1	173300398	173300844	447	14.98	4.74370	2.92083	2.20880	C7Y9LACXX_5_7968.sorted.filtered_peak_1571
chr1	173379858	173380195	338	16.37	4.17721	2.57277	1.72161	C7Y9LACXX_5_7968.sorted.filtered_peak_1572
chr1	173445750	173446721	972	33.02	8.07908	2.88047	5.25262	C7Y9LACXX_5_7968.sorted.filtered_peak_1573
chr1	173683859	173684541	683	28.77	9.56873	3.48833	6.66929	C7Y9LACXX_5_7968.sorted.filtered_peak_1574
chr1	173792878	173794354	1477	44.38	13.09155	3.24709	10.02840	C7Y9LACXX_5_7968.sorted.filtered_peak_1575
chr1	173836607	173838383	1777	53.86	9.89924	2.53054	6.95856	C7Y9LACXX_5_7968.sorted.filtered_peak_1576
chr1	173990354	173992169	1816	23.85	6.14021	2.76473	3.51439	C7Y9LACXX_5_7968.sorted.filtered_peak_1577
chr1	174127991	174129019	1029	39.16	7.75274	2.56171	4.96719	C7Y9LACXX_5_7968.sorted.filtered_peak_1578
chr1	174129475	174129937	463	31.18	4.15539	2.01919	1.70024	C7Y9LACXX_5_7968.sorted.filtered_peak_1579
chr1	174711987	174712236	250	14.20	3.55808	2.44647	1.20249	C7Y9LACXX_5_7968.sorted.filtered_peak_1580
chr1	174768452	174769050	599	20.74	5.53630	2.78986	2.94055	C7Y9LACXX_5_7968.sorted.filtered_peak_1581
chr1	174769679	174769935	257	20.26	5.35766	2.79143	2.74248	C7Y9LACXX_5_7968.sorted.filtered_peak_1582
chr1	174933587	174934107	521	41.96	7.95851	2.52233	5.15044	C7Y9LACXX_5_7968.sorted.filtered_peak_1583
chr1	174937892	174938356	465	35.26	4.40615	1.98864	1.92077	C7Y9LACXX_5_7968.sorted.filtered_peak_1584
chr1	174968216	174969644	1429	77.06	21.88626	3.49795	18.28885	C7Y9LACXX_5_7968.sorted.filtered_peak_1585
chr1	174991993	174993201	1209	27.58	7.83115	3.04741	5.06339	C7Y9LACXX_5_7968.sorted.filtered_peak_1586
chr1	174998922	174999199	278	20.13	5.77572	2.94620	3.12714	C7Y9LACXX_5_7968.sorted.filtered_peak_1587
chr1	175158150	175158412	263	26.23	4.56062	2.25070	2.06413	C7Y9LACXX_5_7968.sorted.filtered_peak_1588
chr1	175178095	175179065	971	25.19	6.37077	2.81724	3.67905	C7Y9LACXX_5_7968.sorted.filtered_peak_1589
chr1	175267907	175268242	336	12.53	3.63235	2.59155	1.27116	C7Y9LACXX_5_7968.sorted.filtered_peak_1590
chr1	175483734	175484243	510	17.81	4.26332	2.52456	1.79254	C7Y9LACXX_5_7968.sorted.filtered_peak_1591
chr1	176176074	176176970	897	59.76	20.81194	4.07405	17.26322	C7Y9LACXX_5_7968.sorted.filtered_peak_1592
chr1	176344278	176344527	250	12.79	3.69766	2.60328	1.34034	C7Y9LACXX_5_7968.sorted.filtered_peak_1593
chr1	176850184	176850458	275	16.86	4.72558	2.76799	2.19801	C7Y9LACXX_5_7968.sorted.filtered_peak_1594
chr1	177353566	177354034	469	16.34	3.67515	2.37534	1.29690	C7Y9LACXX_5_7968.sorted.filtered_peak_1595
chr1	177355415	177355735	321	18.11	4.05665	2.43057	1.61339	C7Y9LACXX_5_7968.sorted.filtered_peak_1596
chr1	178279372	178279723	352	12.00	3.36330	2.49869	1.04621	C7Y9LACXX_5_7968.sorted.filtered_peak_1597
chr1	178511533	178511968	436	22.41	6.57821	3.04890	3.87565	C7Y9LACXX_5_7968.sorted.filtered_peak_1598
chr1	178695325	178695631	307	19.61	6.03770	3.08917	3.36071	C7Y9LACXX_5_7968.sorted.filtered_peak_1599
chr1	178971846	178972321	476	15.45	4.40041	2.73525	1.90484	C7Y9LACXX_5_7968.sorted.filtered_peak_1600
chr1	178994696	178995723	1028	29.24	6.62572	2.65391	3.94216	C7Y9LACXX_5_7968.sorted.filtered_peak_1601
chr1	179005982	179006488	507	17.06	3.65567	2.32982	1.29178	C7Y9LACXX_5_7968.sorted.filtered_peak_1602
chr1	179050051	179050383	333	20.87	4.31535	2.38826	1.83502	C7Y9LACXX_5_7968.sorted.filtered_peak_1603
chr1	179050922	179051304	383	21.52	4.64134	2.46643	2.11770	C7Y9LACXX_5_7968.sorted.filtered_peak_1604
chr1	179090057	179090306	250	13.28	4.04659	2.73749	1.60744	C7Y9LACXX_5_7968.sorted.filtered_peak_1605
chr1	179262615	179263193	579	30.74	9.21844	3.30794	6.31654	C7Y9LACXX_5_7968.sorted.filtered_peak_1606
chr1	179334708	179335365	658	32.53	13.33187	4.33865	10.18973	C7Y9LACXX_5_7968.sorted.filtered_peak_1607
chr1	179783776	179784586	811	21.14	5.92559	2.90414	3.28156	C7Y9LACXX_5_7968.sorted.filtered_peak_1608
chr1	179846801	179847152	352	31.06	5.24727	2.27610	2.66128	C7Y9LACXX_5_7968.sorted.filtered_peak_1609
chr1	179851006	179852931	1926	49.14	12.53801	2.93061	9.51337	C7Y9LACXX_5_7968.sorted.filtered_peak_1610
chr1	179922975	179924516	1542	37.97	10.50591	3.13154	7.56776	C7Y9LACXX_5_7968.sorted.filtered_peak_1611
chr1	180123561	180124368	808	30.88	6.86834	2.63436	4.17871	C7Y9LACXX_5_7968.sorted.filtered_peak_1612
chr1	180471353	180472349	997	30.67	8.81679	3.18935	5.94417	C7Y9LACXX_5_7968.sorted.filtered_peak_1613
chr1	180600856	180601582	727	38.24	13.12562	3.75432	10.00556	C7Y9LACXX_5_7968.sorted.filtered_peak_1614
chr1	180991179	180992460	1282	37.50	7.48674	2.55002	4.72224	C7Y9LACXX_5_7968.sorted.filtered_peak_1615
chr1	181002483	181003285	803	24.39	5.32170	2.53923	2.73293	C7Y9LACXX_5_7968.sorted.filtered_peak_1616
chr1	181013544	181013887	344	15.15	5.18308	3.10483	2.59354	C7Y9LACXX_5_7968.sorted.filtered_peak_1617
chr1	181032021	181032357	337	20.37	6.99998	3.38553	4.25242	C7Y9LACXX_5_7968.sorted.filtered_peak_1618
chr1	181057368	181058322	955	44.77	9.20586	2.64881	6.32617	C7Y9LACXX_5_7968.sorted.filtered_peak_1619
chr1	181058845	181059511	667	35.35	5.28715	2.17578	2.69155	C7Y9LACXX_5_7968.sorted.filtered_peak_1620
chr1	181074159	181074948	790	41.91	8.82638	2.70041	5.95141	C7Y9LACXX_5_7968.sorted.filtered_peak_1621
chr1	181103782	181104156	375	19.98	4.21922	2.38389	1.77808	C7Y9LACXX_5_7968.sorted.filtered_peak_1622
chr1	181110555	181110917	363	21.01	4.06672	2.29853	1.62984	C7Y9LACXX_5_7968.sorted.filtered_peak_1623
chr1	181118723	181119123	401	22.05	5.53245	2.74191	2.90228	C7Y9LACXX_5_7968.sorted.filtered_peak_1624
chr1	181135690	181135987	298	16.99	4.90111	2.82929	2.35140	C7Y9LACXX_5_7968.sorted.filtered_peak_1625
chr1	181365536	181365870	335	16.30	3.91906	2.46529	1.53268	C7Y9LACXX_5_7968.sorted.filtered_peak_1626
chr1	181998535	181999437	903	40.42	13.05939	3.60663	9.94701	C7Y9LACXX_5_7968.sorted.filtered_peak_1627
chr1	182112274	182112659	386	23.15	8.69082	3.74323	5.82578	C7Y9LACXX_5_7968.sorted.filtered_peak_1628
chr1	182228335	182228865	531	19.26	5.20717	2.79029	2.61936	C7Y9LACXX_5_7968.sorted.filtered_peak_1629
chr1	182399691	182400205	515	21.82	7.42167	3.41100	4.63930	C7Y9LACXX_5_7968.sorted.filtered_peak_1630
chr1	182415214	182415463	250	14.98	4.34801	2.74105	1.87827	C7Y9LACXX_5_7968.sorted.filtered_peak_1631
chr1	182557868	182558484	617	18.47	5.24129	2.86458	2.64273	C7Y9LACXX_5_7968.sorted.filtered_peak_1632
chr1	182572729	182573823	1095	28.28	5.66432	2.43444	3.09247	C7Y9LACXX_5_7968.sorted.filtered_peak_1633
chr1	182584810	182585604	795	29.40	7.14080	2.79717	4.40428	C7Y9LACXX_5_7968.sorted.filtered_peak_1634
chr1	182599037	182599320	284	17.22	4.53702	2.67145	2.02251	C7Y9LACXX_5_7968.sorted.filtered_peak_1635
chr1	182758639	182759379	741	23.30	4.99482	2.48662	2.44867	C7Y9LACXX_5_7968.sorted.filtered_peak_1636
chr1	182808055	182809277	1223	47.91	13.99617	3.43849	10.80592	C7Y9LACXX_5_7968.sorted.filtered_peak_1637
chr1	182931780	182932042	263	16.08	4.37471	2.67962	1.88766	C7Y9LACXX_5_7968.sorted.filtered_peak_1638
chr1	183163953	183164693	741	19.45	5.41596	2.83162	2.82686	C7Y9LACXX_5_7968.sorted.filtered_peak_1639
chr1	183188130	183188478	349	16.26	4.18979	2.59223	1.71937	C7Y9LACXX_5_7968.sorted.filtered_peak_1640
chr1	183440156	183441769	1614	47.09	8.74261	2.53181	5.86922	C7Y9LACXX_5_7968.sorted.filtered_peak_1641
chr1	183559484	183559798	315	17.59	4.54851	2.64190	2.05212	C7Y9LACXX_5_7968.sorted.filtered_peak_1642
chr1	183592357	183592638	282	15.93	4.58574	2.78252	2.05942	C7Y9LACXX_5_7968.sorted.filtered_peak_1643
chr1	183604672	183605454	783	61.08	20.12231	3.85592	16.61872	C7Y9LACXX_5_7968.sorted.filtered_peak_1644
chr1	183774129	183774754	626	18.07	5.18118	2.84615	2.61629	C7Y9LACXX_5_7968.sorted.filtered_peak_1645
chr1	183884933	183885647	715	25.39	7.21449	3.00874	4.49687	C7Y9LACXX_5_7968.sorted.filtered_peak_1646
chr1	183925635	183926180	546	41.06	14.16945	3.82361	10.99439	C7Y9LACXX_5_7968.sorted.filtered_peak_1647
chr1	183937026	183937466	441	17.14	4.09666	2.49961	1.64802	C7Y9LACXX_5_7968.sorted.filtered_peak_1648
chr1	184020290	184021415	1126	22.43	5.86543	2.82574	3.20964	C7Y9LACXX_5_7968.sorted.filtered_peak_1649
chr1	184128342	184128744	403	23.63	3.68898	2.08927	1.31350	C7Y9LACXX_5_7968.sorted.filtered_peak_1650
chr1	184129369	184129907	539	32.43	7.75697	2.83401	4.95215	C7Y9LACXX_5_7968.sorted.filtered_peak_1651
chr1	184712314	184712626	313	29.39	9.52417	3.50226	6.59982	C7Y9LACXX_5_7968.sorted.filtered_peak_1652
chr1	184715081	184715363	283	23.19	5.71332	2.73457	3.07247	C7Y9LACXX_5_7968.sorted.filtered_peak_1653
chr1	184723459	184724865	1407	53.13	15.49767	3.32667	12.27421	C7Y9LACXX_5_7968.sorted.filtered_peak_1654
chr1	184774837	184775253	417	17.02	4.75437	2.76619	2.22102	C7Y9LACXX_5_7968.sorted.filtered_peak_1655
chr1	184809719	184810155	437	30.12	8.56460	3.18376	5.69193	C7Y9LACXX_5_7968.sorted.filtered_peak_1656
chr1	184812620	184813190	571	20.67	5.13537	2.68003	2.55198	C7Y9LACXX_5_7968.sorted.filtered_peak_1657
chr1	184836165	184836721	557	35.00	11.62874	3.63420	8.59432	C7Y9LACXX_5_7968.sorted.filtered_peak_1658
chr1	184859615	184860175	561	22.20	5.83659	2.81840	3.19413	C7Y9LACXX_5_7968.sorted.filtered_peak_1659
chr1	184923311	184923708	398	18.24	5.69266	3.04747	3.06221	C7Y9LACXX_5_7968.sorted.filtered_peak_1660
chr1	184942771	184943226	456	25.10	5.75795	2.65369	3.10246	C7Y9LACXX_5_7968.sorted.filtered_peak_1661
chr1	184943424	184943749	326	23.32	4.91261	2.46983	2.35814	C7Y9LACXX_5_7968.sorted.filtered_peak_1662
chr1	184951153	184951495	343	18.10	4.64698	2.64856	2.13042	C7Y9LACXX_5_7968.sorted.filtered_peak_1663
chr1	185014305	185014890	586	23.90	5.96390	2.76347	3.30610	C7Y9LACXX_5_7968.sorted.filtered_peak_1664
chr1	185125313	185126801	1489	50.85	13.76899	3.13024	10.64720	C7Y9LACXX_5_7968.sorted.filtered_peak_1665
chr1	185285226	185285546	321	33.08	4.52680	2.06419	2.01474	C7Y9LACXX_5_7968.sorted.filtered_peak_1666
chr1	185286009	185287273	1265	45.63	10.91846	2.88835	7.93798	C7Y9LACXX_5_7968.sorted.filtered_peak_1667
chr1	185307954	185308601	648	22.52	6.12593	2.91548	3.43854	C7Y9LACXX_5_7968.sorted.filtered_peak_1668
chr1	185409001	185409464	464	16.89	4.02235	2.48478	1.58165	C7Y9LACXX_5_7968.sorted.filtered_peak_1669
chr1	185529091	185529525	435	23.87	5.01570	2.46875	2.46360	C7Y9LACXX_5_7968.sorted.filtered_peak_1670
chr1	185536105	185536756	652	22.78	5.58406	2.68408	2.98878	C7Y9LACXX_5_7968.sorted.filtered_peak_1671
chr1	186343692	186345046	1355	58.32	16.14624	3.29704	12.86607	C7Y9LACXX_5_7968.sorted.filtered_peak_1672
chr1	186798044	186798662	619	14.60	4.63490	2.89616	2.12489	C7Y9LACXX_5_7968.sorted.filtered_peak_1673
chr1	187956438	187956706	269	13.29	4.07255	2.74699	1.62445	C7Y9LACXX_5_7968.sorted.filtered_peak_1674
chr1	191287158	191287420	263	15.54	5.44938	3.17898	2.84365	C7Y9LACXX_5_7968.sorted.filtered_peak_1675
chr1	191784571	191784820	250	14.30	4.67385	2.94000	2.15219	C7Y9LACXX_5_7968.sorted.filtered_peak_1676
chr1	192109490	192109754	265	13.73	4.16374	2.75139	1.72219	C7Y9LACXX_5_7968.sorted.filtered_peak_1677
chr1	192137681	192137973	293	17.02	4.86214	2.81216	2.31736	C7Y9LACXX_5_7968.sorted.filtered_peak_1678
chr1	192185637	192185912	276	15.02	4.36019	2.74555	1.88427	C7Y9LACXX_5_7968.sorted.filtered_peak_1679
chr1	192475863	192476214	352	16.57	6.12703	3.37802	3.45683	C7Y9LACXX_5_7968.sorted.filtered_peak_1680
chr1	192485738	192486469	732	41.16	12.87838	3.51196	9.77682	C7Y9LACXX_5_7968.sorted.filtered_peak_1681
chr1	192499316	192499709	394	21.98	7.14056	3.26870	4.40965	C7Y9LACXX_5_7968.sorted.filtered_peak_1682
chr1	192507937	192508425	489	26.65	5.38927	2.46963	2.78289	C7Y9LACXX_5_7968.sorted.filtered_peak_1683
chr1	192514200	192514511	312	22.12	3.92752	2.21115	1.51120	C7Y9LACXX_5_7968.sorted.filtered_peak_1684
chr1	192520068	192520478	411	28.18	5.85722	2.53393	3.20621	C7Y9LACXX_5_7968.sorted.filtered_peak_1685
chr1	192544514	192545315	802	38.18	8.87258	2.79734	6.02437	C7Y9LACXX_5_7968.sorted.filtered_peak_1686
chr1	192578298	192578977	680	22.36	6.35333	2.97092	3.67233	C7Y9LACXX_5_7968.sorted.filtered_peak_1687
chr1	192777887	192778481	595	42.47	8.44886	2.60265	5.60694	C7Y9LACXX_5_7968.sorted.filtered_peak_1688
chr1	192932264	192932540	277	12.67	3.72482	2.62754	1.33449	C7Y9LACXX_5_7968.sorted.filtered_peak_1689
chr1	193028174	193029187	1014	40.27	10.62969	3.01037	7.69337	C7Y9LACXX_5_7968.sorted.filtered_peak_1690
chr1	193073445	193074678	1234	19.98	4.77819	2.57653	2.26074	C7Y9LACXX_5_7968.sorted.filtered_peak_1691
chr1	193090698	193091648	951	47.61	14.89986	3.54854	11.70325	C7Y9LACXX_5_7968.sorted.filtered_peak_1692
chr1	193110931	193111253	323	18.31	5.10313	2.82261	2.51935	C7Y9LACXX_5_7968.sorted.filtered_peak_1693
chr1	193210349	193210676	328	19.92	4.21502	2.39784	1.74965	C7Y9LACXX_5_7968.sorted.filtered_peak_1694
chr1	193211084	193211467	384	21.33	4.74364	2.50809	2.21448	C7Y9LACXX_5_7968.sorted.filtered_peak_1695
chr1	193280464	193280820	357	20.61	4.84626	2.58548	2.29266	C7Y9LACXX_5_7968.sorted.filtered_peak_1696
chr1	193407985	193408234	250	17.80	5.55454	3.02190	2.94293	C7Y9LACXX_5_7968.sorted.filtered_peak_1697
chr1	193417970	193418575	606	14.11	4.55490	2.90484	2.04196	C7Y9LACXX_5_7968.sorted.filtered_peak_1698
chr1	193448227	193448869	643	36.52	11.89007	3.60614	8.83402	C7Y9LACXX_5_7968.sorted.filtered_peak_1699
chr1	193509009	193509431	423	22.26	4.29720	2.32292	1.82297	C7Y9LACXX_5_7968.sorted.filtered_peak_1700
chr1	193538857	193539295	439	14.00	4.47799	2.88354	1.96734	C7Y9LACXX_5_7968.sorted.filtered_peak_1701
chr1	193561338	193562255	918	24.63	5.62686	2.61130	3.01318	C7Y9LACXX_5_7968.sorted.filtered_peak_1702
chr1	193875030	193875294	265	15.46	4.86071	2.93992	2.30128	C7Y9LACXX_5_7968.sorted.filtered_peak_1703
chr1	195164560	195164935	376	20.36	5.71287	2.90285	3.07366	C7Y9LACXX_5_7968.sorted.filtered_peak_1704
chr1	195905818	195906067	250	13.93	4.44502	2.86887	1.94679	C7Y9LACXX_5_7968.sorted.filtered_peak_1705
chr1	196621021	196621331	311	15.00	4.09721	2.63450	1.64438	C7Y9LACXX_5_7968.sorted.filtered_peak_1706
chr1	197115695	197116280	586	36.53	11.94118	3.54105	8.90861	C7Y9LACXX_5_7968.sorted.filtered_peak_1707
chr1	197129854	197130128	275	13.15	3.92324	2.68959	1.50871	C7Y9LACXX_5_7968.sorted.filtered_peak_1708
chr1	197170123	197171294	1172	40.93	12.48232	3.32020	9.44650	C7Y9LACXX_5_7968.sorted.filtered_peak_1709
chr1	197360367	197360770	404	15.59	4.28499	2.67286	1.80815	C7Y9LACXX_5_7968.sorted.filtered_peak_1710
chr1	197744045	197745239	1195	27.51	4.89184	2.30154	2.34321	C7Y9LACXX_5_7968.sorted.filtered_peak_1711
chr1	197871641	197872250	610	29.43	9.07029	3.31441	6.20141	C7Y9LACXX_5_7968.sorted.filtered_peak_1712
chr1	197918381	197918741	361	21.00	7.91306	3.67868	5.09759	C7Y9LACXX_5_7968.sorted.filtered_peak_1713
chr1	198125435	198125881	447	29.39	4.01431	2.02652	1.57867	C7Y9LACXX_5_7968.sorted.filtered_peak_1714
chr1	198126471	198126942	472	35.55	6.40982	2.39471	3.72894	C7Y9LACXX_5_7968.sorted.filtered_peak_1715
chr1	198128110	198128464	355	32.71	5.06596	2.19694	2.48526	C7Y9LACXX_5_7968.sorted.filtered_peak_1716
chr1	198136591	198137158	568	28.42	7.18714	2.90053	4.41107	C7Y9LACXX_5_7968.sorted.filtered_peak_1717
chr1	198148747	198149018	272	21.82	5.19655	2.64366	2.59885	C7Y9LACXX_5_7968.sorted.filtered_peak_1718
chr1	198156545	198156878	334	19.26	4.48552	2.52267	1.99088	C7Y9LACXX_5_7968.sorted.filtered_peak_1719
chr1	198157130	198157539	410	23.25	6.56308	2.99666	3.85491	C7Y9LACXX_5_7968.sorted.filtered_peak_1720
chr1	198526008	198526432	425	28.99	9.41733	3.48311	6.50355	C7Y9LACXX_5_7968.sorted.filtered_peak_1721
chr1	198590011	198590899	889	37.63	7.37115	2.55743	4.58382	C7Y9LACXX_5_7968.sorted.filtered_peak_1722
chr1	198607829	198608358	530	23.49	4.09756	2.21513	1.65269	C7Y9LACXX_5_7968.sorted.filtered_peak_1723
chr1	198618635	198618973	339	24.24	4.20237	2.22027	1.74389	C7Y9LACXX_5_7968.sorted.filtered_peak_1724
chr1	198625593	198626003	411	32.04	5.87946	2.38822	3.24349	C7Y9LACXX_5_7968.sorted.filtered_peak_1725
chr1	198626758	198627157	400	28.53	4.73687	2.22318	2.21546	C7Y9LACXX_5_7968.sorted.filtered_peak_1726
chr1	198638192	198638441	250	25.10	4.96398	2.41505	2.39555	C7Y9LACXX_5_7968.sorted.filtered_peak_1727
chr1	198649004	198649256	253	33.86	4.39114	2.01581	1.90183	C7Y9LACXX_5_7968.sorted.filtered_peak_1728
chr1	198650904	198651475	572	57.93	17.40943	3.54878	14.05016	C7Y9LACXX_5_7968.sorted.filtered_peak_1729
chr1	198745864	198746113	250	18.01	4.18165	2.48020	1.73010	C7Y9LACXX_5_7968.sorted.filtered_peak_1730
chr1	198889001	198889405	405	24.29	5.60862	2.63212	2.98460	C7Y9LACXX_5_7968.sorted.filtered_peak_1731
chr1	198904222	198904597	376	26.52	4.28185	2.17130	1.80515	C7Y9LACXX_5_7968.sorted.filtered_peak_1732
chr1	198906358	198906718	361	27.53	5.28658	2.40851	2.68887	C7Y9LACXX_5_7968.sorted.filtered_peak_1733
chr1	198960887	198961136	250	14.79	4.93804	3.03456	2.36546	C7Y9LACXX_5_7968.sorted.filtered_peak_1734
chr1	199010572	199011128	557	28.82	7.59213	2.96413	4.80994	C7Y9LACXX_5_7968.sorted.filtered_peak_1735
chr1	199058570	199059147	578	13.64	4.22218	2.78159	1.77229	C7Y9LACXX_5_7968.sorted.filtered_peak_1736
chr1	199142615	199142930	316	21.51	5.65320	2.80890	3.01986	C7Y9LACXX_5_7968.sorted.filtered_peak_1737
chr1	199598361	199598673	313	14.57	4.80722	2.99251	2.25068	C7Y9LACXX_5_7968.sorted.filtered_peak_1738
chr1	200098593	200099053	461	17.68	4.67049	2.68635	2.15122	C7Y9LACXX_5_7968.sorted.filtered_peak_1739
chr1	200123233	200123670	438	26.15	6.08290	2.68909	3.40914	C7Y9LACXX_5_7968.sorted.filtered_peak_1740
chr1	200271482	200271851	370	22.56	7.02184	3.20063	4.27608	C7Y9LACXX_5_7968.sorted.filtered_peak_1741
chr1	200321014	200321583	570	16.42	4.64505	2.75148	2.13984	C7Y9LACXX_5_7968.sorted.filtered_peak_1742
chr1	200378628	200379509	882	29.46	6.69009	2.66178	4.00151	C7Y9LACXX_5_7968.sorted.filtered_peak_1743
chr1	200442770	200443468	699	17.50	4.59886	2.66998	2.09499	C7Y9LACXX_5_7968.sorted.filtered_peak_1744
chr1	200589583	200590429	847	26.18	6.22954	2.71085	3.56120	C7Y9LACXX_5_7968.sorted.filtered_peak_1745
chr1	200597207	200597670	464	17.93	3.86873	2.36910	1.46057	C7Y9LACXX_5_7968.sorted.filtered_peak_1746
chr1	200638629	200639685	1057	27.91	6.26019	2.62507	3.59734	C7Y9LACXX_5_7968.sorted.filtered_peak_1747
chr1	200835980	200836236	257	19.10	3.86246	2.31065	1.45709	C7Y9LACXX_5_7968.sorted.filtered_peak_1748
chr1	200849456	200849705	250	19.37	6.08820	3.11898	3.40981	C7Y9LACXX_5_7968.sorted.filtered_peak_1749
chr1	200857256	200857792	537	24.67	7.31513	3.12141	4.56456	C7Y9LACXX_5_7968.sorted.filtered_peak_1750
chr1	200874863	200875233	371	15.50	4.08420	2.58941	1.65028	C7Y9LACXX_5_7968.sorted.filtered_peak_1751
chr1	200988564	200988996	433	35.92	6.27658	2.35546	3.60985	C7Y9LACXX_5_7968.sorted.filtered_peak_1752
chr1	200992744	200993016	273	37.81	7.30895	2.53764	4.53368	C7Y9LACXX_5_7968.sorted.filtered_peak_1753
chr1	201083392	201083894	503	18.53	4.95945	2.74438	2.40377	C7Y9LACXX_5_7968.sorted.filtered_peak_1754
chr1	201123419	201123900	482	26.14	8.27166	3.30352	5.46021	C7Y9LACXX_5_7968.sorted.filtered_peak_1755
chr1	201404845	201405242	398	14.45	4.76717	2.96962	2.23177	C7Y9LACXX_5_7968.sorted.filtered_peak_1756
chr1	201449651	201450201	551	22.79	4.19721	2.26570	1.74560	C7Y9LACXX_5_7968.sorted.filtered_peak_1757
chr1	201475918	201476387	470	21.85	4.85624	2.52084	2.30923	C7Y9LACXX_5_7968.sorted.filtered_peak_1758
chr1	201797823	201798601	779	34.53	9.50823	3.09561	6.61841	C7Y9LACXX_5_7968.sorted.filtered_peak_1759
chr1	201924326	201924962	637	39.56	15.83553	4.23685	12.59349	C7Y9LACXX_5_7968.sorted.filtered_peak_1760
chr1	201951636	201952209	574	17.66	5.65121	3.06045	3.03689	C7Y9LACXX_5_7968.sorted.filtered_peak_1761
chr1	202104440	202104886	447	14.47	3.74182	2.51140	1.35205	C7Y9LACXX_5_7968.sorted.filtered_peak_1762
chr1	202131227	202131479	253	28.30	4.38642	2.14705	1.89531	C7Y9LACXX_5_7968.sorted.filtered_peak_1763
chr1	202134757	202135142	386	25.27	4.26647	2.20687	1.79121	C7Y9LACXX_5_7968.sorted.filtered_peak_1764
chr1	202264690	202264969	280	17.93	4.99611	2.79757	2.43323	C7Y9LACXX_5_7968.sorted.filtered_peak_1765
chr1	202310772	202311605	834	40.07	13.64767	3.80467	10.48446	C7Y9LACXX_5_7968.sorted.filtered_peak_1766
chr1	202317364	202318612	1249	40.62	13.84822	3.52717	10.75068	C7Y9LACXX_5_7968.sorted.filtered_peak_1767
chr1	202598417	202598676	260	18.53	7.38886	3.75469	4.59687	C7Y9LACXX_5_7968.sorted.filtered_peak_1768
chr1	202779767	202780522	756	29.67	5.84082	2.45149	3.21206	C7Y9LACXX_5_7968.sorted.filtered_peak_1769
chr1	202804224	202805092	869	22.19	4.20409	2.29595	1.74572	C7Y9LACXX_5_7968.sorted.filtered_peak_1770
chr1	202805871	202806424	554	24.60	5.35531	2.54429	2.76090	C7Y9LACXX_5_7968.sorted.filtered_peak_1771
chr1	202857584	202858727	1144	49.65	14.90365	3.48672	11.67490	C7Y9LACXX_5_7968.sorted.filtered_peak_1772
chr1	202895582	202896648	1067	30.36	9.61323	3.41357	6.69852	C7Y9LACXX_5_7968.sorted.filtered_peak_1773
chr1	202927354	202927754	401	30.83	8.59212	3.11529	5.74509	C7Y9LACXX_5_7968.sorted.filtered_peak_1774
chr1	202936120	202936558	439	27.65	5.44590	2.44092	2.83897	C7Y9LACXX_5_7968.sorted.filtered_peak_1775
chr1	202937020	202937442	423	27.13	5.66736	2.52316	3.04126	C7Y9LACXX_5_7968.sorted.filtered_peak_1776
chr1	202968651	202968905	255	17.38	5.18171	2.91766	2.59463	C7Y9LACXX_5_7968.sorted.filtered_peak_1777
chr1	202976047	202976886	840	33.76	11.28504	3.57201	8.28022	C7Y9LACXX_5_7968.sorted.filtered_peak_1778
chr1	202995309	202995662	354	24.01	7.19164	3.15789	4.42683	C7Y9LACXX_5_7968.sorted.filtered_peak_1779
chr1	203236506	203236863	358	22.25	5.68563	2.77167	3.05186	C7Y9LACXX_5_7968.sorted.filtered_peak_1780
chr1	203239987	203240322	336	21.66	3.66572	2.14503	1.29460	C7Y9LACXX_5_7968.sorted.filtered_peak_1781
chr1	203242234	203242625	392	23.63	4.58858	2.35811	2.07321	C7Y9LACXX_5_7968.sorted.filtered_peak_1782
chr1	203256468	203256882	415	46.52	8.73766	2.53885	5.87231	C7Y9LACXX_5_7968.sorted.filtered_peak_1783
chr1	203258435	203259078	644	41.65	6.77081	2.30568	4.06611	C7Y9LACXX_5_7968.sorted.filtered_peak_1784
chr1	203259437	203260055	619	42.71	7.20506	2.35213	4.46194	C7Y9LACXX_5_7968.sorted.filtered_peak_1785
chr1	203274081	203274927	847	37.14	7.82554	2.67497	5.00769	C7Y9LACXX_5_7968.sorted.filtered_peak_1786
chr1	203289892	203290533	642	27.04	5.47553	2.47794	2.85973	C7Y9LACXX_5_7968.sorted.filtered_peak_1787
chr1	203295980	203297422	1443	40.87	9.08928	2.77036	6.20849	C7Y9LACXX_5_7968.sorted.filtered_peak_1788
chr1	203456551	203457098	548	18.66	5.07302	2.78130	2.49801	C7Y9LACXX_5_7968.sorted.filtered_peak_1789
chr1	203473849	203474098	250	13.93	3.75076	2.54832	1.38186	C7Y9LACXX_5_7968.sorted.filtered_peak_1790
chr1	203576389	203576860	472	18.83	5.10417	2.78093	2.53082	C7Y9LACXX_5_7968.sorted.filtered_peak_1791
chr1	203594858	203596361	1504	36.49	6.93321	2.47910	4.20403	C7Y9LACXX_5_7968.sorted.filtered_peak_1792
chr1	203622237	203622605	369	22.97	4.16890	2.25498	1.71306	C7Y9LACXX_5_7968.sorted.filtered_peak_1793
chr1	203633040	203633305	266	17.32	3.90916	2.41201	1.50863	C7Y9LACXX_5_7968.sorted.filtered_peak_1794
chr1	203643054	203643607	554	37.12	10.51259	3.23402	7.54017	C7Y9LACXX_5_7968.sorted.filtered_peak_1795
chr1	203644687	203644936	250	24.13	4.21884	2.22789	1.75741	C7Y9LACXX_5_7968.sorted.filtered_peak_1796
chr1	203651606	203652187	582	18.20	5.70146	3.02538	3.09516	C7Y9LACXX_5_7968.sorted.filtered_peak_1797
chr1	203713166	203713472	307	19.55	7.05251	3.48149	4.30055	C7Y9LACXX_5_7968.sorted.filtered_peak_1798
chr1	203725896	203726227	332	14.17	4.60340	2.91595	2.09279	C7Y9LACXX_5_7968.sorted.filtered_peak_1799
chr1	203733428	203734763	1336	26.39	8.01331	3.20384	5.21353	C7Y9LACXX_5_7968.sorted.filtered_peak_1800
chr1	203764394	203765388	995	33.22	9.42794	3.11055	6.54898	C7Y9LACXX_5_7968.sorted.filtered_peak_1801
chr1	203830458	203831088	631	41.55	14.25632	3.77305	11.07743	C7Y9LACXX_5_7968.sorted.filtered_peak_1802
chr1	203889572	203889947	376	26.86	14.17118	5.35521	10.97857	C7Y9LACXX_5_7968.sorted.filtered_peak_1803
chr1	204332578	204333007	430	16.58	3.81289	2.41798	1.40851	C7Y9LACXX_5_7968.sorted.filtered_peak_1804
chr1	204380417	204381460	1044	53.25	14.19744	3.19976	11.01630	C7Y9LACXX_5_7968.sorted.filtered_peak_1805
chr1	204415353	204415754	402	20.74	5.14153	2.67550	2.56440	C7Y9LACXX_5_7968.sorted.filtered_peak_1806
chr1	204422236	204422617	382	23.16	6.16732	2.88094	3.48429	C7Y9LACXX_5_7968.sorted.filtered_peak_1807
chr1	204463160	204464288	1129	29.92	7.46883	2.89750	4.67508	C7Y9LACXX_5_7968.sorted.filtered_peak_1808
chr1	204475618	204476586	969	41.76	11.75287	3.31210	8.68500	C7Y9LACXX_5_7968.sorted.filtered_peak_1809
chr1	204485272	204486036	765	46.86	11.85897	3.07341	8.80016	C7Y9LACXX_5_7968.sorted.filtered_peak_1810
chr1	204490391	204490825	435	29.13	5.80341	2.48060	3.16193	C7Y9LACXX_5_7968.sorted.filtered_peak_1811
chr1	204513414	204513915	502	25.89	7.61951	3.14517	4.83863	C7Y9LACXX_5_7968.sorted.filtered_peak_1812
chr1	204548495	204548770	276	15.23	3.36523	2.30408	1.08201	C7Y9LACXX_5_7968.sorted.filtered_peak_1813
chr1	204733042	204733297	256	15.99	4.55157	2.75681	2.04027	C7Y9LACXX_5_7968.sorted.filtered_peak_1814
chr1	204776066	204776653	588	19.07	4.41379	2.50940	1.92408	C7Y9LACXX_5_7968.sorted.filtered_peak_1815
chr1	205090775	205091957	1183	30.85	9.14675	3.23499	6.26844	C7Y9LACXX_5_7968.sorted.filtered_peak_1816
chr1	205110771	205111233	463	15.78	4.61804	2.80163	2.09808	C7Y9LACXX_5_7968.sorted.filtered_peak_1817
chr1	205140582	205140838	257	20.29	6.78596	3.30807	4.05375	C7Y9LACXX_5_7968.sorted.filtered_peak_1818
chr1	205168612	205168973	362	12.69	3.69660	2.61158	1.32894	C7Y9LACXX_5_7968.sorted.filtered_peak_1819
chr1	205180393	205181374	982	31.08	9.15961	3.21700	6.28973	C7Y9LACXX_5_7968.sorted.filtered_peak_1820
chr1	205198675	205199188	514	32.45	6.65242	2.57261	3.92532	C7Y9LACXX_5_7968.sorted.filtered_peak_1821
chr1	205242616	205242926	311	19.19	5.30871	2.83696	2.70486	C7Y9LACXX_5_7968.sorted.filtered_peak_1822
chr1	205254097	205255284	1188	35.18	4.76814	2.06763	2.23592	C7Y9LACXX_5_7968.sorted.filtered_peak_1823
chr1	205255575	205256045	471	38.22	5.96149	2.23693	3.31661	C7Y9LACXX_5_7968.sorted.filtered_peak_1824
chr1	205257080	205257713	634	42.29	7.75731	2.44906	4.98524	C7Y9LACXX_5_7968.sorted.filtered_peak_1825
chr1	205282829	205283078	250	20.61	5.21901	2.71120	2.62836	C7Y9LACXX_5_7968.sorted.filtered_peak_1826
chr1	205290564	205291020	457	20.74	5.03810	2.64235	2.46667	C7Y9LACXX_5_7968.sorted.filtered_peak_1827
chr1	205449807	205450056	250	16.58	4.18514	2.56466	1.72877	C7Y9LACXX_5_7968.sorted.filtered_peak_1828
chr1	205454704	205454953	250	19.61	5.31647	2.80982	2.71430	C7Y9LACXX_5_7968.sorted.filtered_peak_1829
chr1	205561122	205561429	308	17.01	4.22116	2.55297	1.76357	C7Y9LACXX_5_7968.sorted.filtered_peak_1830
chr1	205599986	205601620	1635	33.46	7.18240	2.62419	4.45027	C7Y9LACXX_5_7968.sorted.filtered_peak_1831
chr1	205650251	205650560	310	12.34	3.54696	2.56482	1.19070	C7Y9LACXX_5_7968.sorted.filtered_peak_1832
chr1	205680220	205680914	695	15.50	4.15992	2.62504	1.70414	C7Y9LACXX_5_7968.sorted.filtered_peak_1833
chr1	205718165	205720090	1926	40.38	8.49003	2.65715	5.65545	C7Y9LACXX_5_7968.sorted.filtered_peak_1834
chr1	205744269	205744856	588	29.67	8.29405	3.08591	5.47780	C7Y9LACXX_5_7968.sorted.filtered_peak_1835
chr1	205782017	205782495	479	36.77	12.95791	3.84258	9.85002	C7Y9LACXX_5_7968.sorted.filtered_peak_1836
chr1	205888121	205888629	509	16.74	5.15162	2.95866	2.56193	C7Y9LACXX_5_7968.sorted.filtered_peak_1837
chr1	206643416	206644086	671	23.52	4.74694	2.41222	2.21022	C7Y9LACXX_5_7968.sorted.filtered_peak_1838
chr1	206677457	206677737	281	24.06	5.92660	2.75729	3.25968	C7Y9LACXX_5_7968.sorted.filtered_peak_1839
chr1	206725246	206725581	336	23.43	4.16577	2.23997	1.70582	C7Y9LACXX_5_7968.sorted.filtered_peak_1840
chr1	206730240	206730676	437	36.44	5.55851	2.21281	2.92648	C7Y9LACXX_5_7968.sorted.filtered_peak_1841
chr1	206736366	206736615	250	26.24	3.90835	2.07684	1.49215	C7Y9LACXX_5_7968.sorted.filtered_peak_1842
chr1	206748511	206748916	406	27.50	3.85807	2.03073	1.45435	C7Y9LACXX_5_7968.sorted.filtered_peak_1843
chr1	206753300	206753660	361	33.86	5.20563	2.19490	2.61794	C7Y9LACXX_5_7968.sorted.filtered_peak_1844
chr1	206763367	206763857	491	34.57	9.03326	3.00761	6.16526	C7Y9LACXX_5_7968.sorted.filtered_peak_1845
chr1	206785432	206786127	696	34.93	9.97785	3.24282	7.03227	C7Y9LACXX_5_7968.sorted.filtered_peak_1846
chr1	206807587	206808004	418	20.78	3.70727	2.18852	1.32742	C7Y9LACXX_5_7968.sorted.filtered_peak_1847
chr1	206808717	206809278	562	27.73	7.09550	2.88866	4.34734	C7Y9LACXX_5_7968.sorted.filtered_peak_1848
chr1	206857948	206858197	250	24.78	4.68924	2.34628	2.15546	C7Y9LACXX_5_7968.sorted.filtered_peak_1849
chr1	206858912	206859265	354	26.89	5.89502	2.60233	3.24055	C7Y9LACXX_5_7968.sorted.filtered_peak_1850
chr1	206890677	206891015	339	26.18	5.97068	2.64717	3.31384	C7Y9LACXX_5_7968.sorted.filtered_peak_1851
chr1	206931049	206931511	463	16.04	3.73105	2.41257	1.35794	C7Y9LACXX_5_7968.sorted.filtered_peak_1852
chr1	206957749	206958166	418	28.32	7.35565	2.92902	4.58561	C7Y9LACXX_5_7968.sorted.filtered_peak_1853
chr1	206976538	206977137	600	35.98	9.93939	3.11875	7.03239	C7Y9LACXX_5_7968.sorted.filtered_peak_1854
chr1	206990201	206990682	482	17.58	4.52253	2.63737	2.02157	C7Y9LACXX_5_7968.sorted.filtered_peak_1855
chr1	207085967	207086216	250	17.74	4.23805	2.51813	1.77215	C7Y9LACXX_5_7968.sorted.filtered_peak_1856
chr1	207095038	207095587	550	24.81	5.90331	2.70944	3.23945	C7Y9LACXX_5_7968.sorted.filtered_peak_1857
chr1	207155504	207155814	311	17.22	5.07013	2.85989	2.52842	C7Y9LACXX_5_7968.sorted.filtered_peak_1858
chr1	207226222	207226695	474	25.10	6.56699	2.87392	3.86403	C7Y9LACXX_5_7968.sorted.filtered_peak_1859
chr1	207494366	207495524	1159	49.98	14.93852	3.38825	11.74251	C7Y9LACXX_5_7968.sorted.filtered_peak_1860
chr1	207510029	207510756	728	21.40	5.27959	2.67887	2.69073	C7Y9LACXX_5_7968.sorted.filtered_peak_1861
chr1	207846025	207846284	260	14.08	4.54026	2.89863	2.03130	C7Y9LACXX_5_7968.sorted.filtered_peak_1862
chr1	207925080	207925818	739	28.47	9.30607	3.48895	6.39608	C7Y9LACXX_5_7968.sorted.filtered_peak_1863
chr1	207997217	207997582	366	30.25	4.80439	2.19825	2.26025	C7Y9LACXX_5_7968.sorted.filtered_peak_1864
chr1	207999098	207999613	516	38.94	8.62156	2.76138	5.76023	C7Y9LACXX_5_7968.sorted.filtered_peak_1865
chr1	208035143	208035425	283	21.34	4.11907	2.30335	1.66779	C7Y9LACXX_5_7968.sorted.filtered_peak_1866
chr1	208046263	208047173	911	26.18	5.59505	2.52746	2.99277	C7Y9LACXX_5_7968.sorted.filtered_peak_1867
chr1	208056308	208056732	425	21.40	5.89149	2.88301	3.24641	C7Y9LACXX_5_7968.sorted.filtered_peak_1868
chr1	208136611	208137222	612	29.23	9.06216	3.37240	6.16366	C7Y9LACXX_5_7968.sorted.filtered_peak_1869
chr1	209162149	209162510	362	16.56	6.12597	3.37477	3.45720	C7Y9LACXX_5_7968.sorted.filtered_peak_1870
chr1	209846707	209847019	313	19.93	5.20382	2.74710	2.61783	C7Y9LACXX_5_7968.sorted.filtered_peak_1871
chr1	209920970	209921479	510	35.74	8.67189	2.90411	5.80504	C7Y9LACXX_5_7968.sorted.filtered_peak_1872
chr1	209929021	209930002	982	33.07	6.84412	2.56548	4.13402	C7Y9LACXX_5_7968.sorted.filtered_peak_1873
chr1	209941585	209942324	740	30.02	5.79112	2.43804	3.15913	C7Y9LACXX_5_7968.sorted.filtered_peak_1874
chr1	209942600	209943072	473	33.32	7.21323	2.67731	4.44022	C7Y9LACXX_5_7968.sorted.filtered_peak_1875
chr1	209957569	209958360	792	52.00	16.64403	3.59146	13.36090	C7Y9LACXX_5_7968.sorted.filtered_peak_1876
chr1	210000975	210001651	677	38.32	12.88138	3.76459	9.75118	C7Y9LACXX_5_7968.sorted.filtered_peak_1877
chr1	210111000	210111249	250	14.83	4.38815	2.77397	1.89442	C7Y9LACXX_5_7968.sorted.filtered_peak_1878
chr1	210502346	210502682	337	16.89	4.40219	2.63514	1.90826	C7Y9LACXX_5_7968.sorted.filtered_peak_1879
chr1	211431780	211432924	1145	36.08	9.23745	2.92242	6.39299	C7Y9LACXX_5_7968.sorted.filtered_peak_1880
chr1	211433989	211434328	340	32.41	6.84031	2.62006	4.10275	C7Y9LACXX_5_7968.sorted.filtered_peak_1881
chr1	211496636	211497255	620	27.57	7.71403	3.06508	4.92400	C7Y9LACXX_5_7968.sorted.filtered_peak_1882
chr1	211508899	211509513	615	18.16	4.93342	2.75497	2.38566	C7Y9LACXX_5_7968.sorted.filtered_peak_1883
chr1	211555840	211556684	845	32.04	8.60940	3.04014	5.76387	C7Y9LACXX_5_7968.sorted.filtered_peak_1884
chr1	211751179	211751983	805	29.61	4.16091	2.05682	1.70332	C7Y9LACXX_5_7968.sorted.filtered_peak_1885
chr1	211752153	211753026	874	44.32	11.37052	2.98886	8.38979	C7Y9LACXX_5_7968.sorted.filtered_peak_1886
chr1	211848858	211849345	488	28.80	10.01684	3.63796	7.08584	C7Y9LACXX_5_7968.sorted.filtered_peak_1887
chr1	211854165	211854666	502	24.70	7.05078	3.04832	4.30737	C7Y9LACXX_5_7968.sorted.filtered_peak_1888
chr1	212004025	212004283	259	22.39	5.13098	2.58588	2.54668	C7Y9LACXX_5_7968.sorted.filtered_peak_1889
chr1	212208323	212209400	1078	77.10	24.56711	3.84724	20.82360	C7Y9LACXX_5_7968.sorted.filtered_peak_1890
chr1	212295044	212295321	278	21.97	7.81412	3.56431	4.99435	C7Y9LACXX_5_7968.sorted.filtered_peak_1891
chr1	212398746	212399642	897	23.84	6.63029	2.96674	3.92523	C7Y9LACXX_5_7968.sorted.filtered_peak_1892
chr1	212429261	212429798	538	20.08	4.90976	2.62930	2.35886	C7Y9LACXX_5_7968.sorted.filtered_peak_1893
chr1	212457905	212459592	1688	52.77	14.95023	3.22065	11.77432	C7Y9LACXX_5_7968.sorted.filtered_peak_1894
chr1	212588057	212588525	469	33.71	10.90196	3.55817	7.89469	C7Y9LACXX_5_7968.sorted.filtered_peak_1895
chr1	212606093	212606422	330	16.91	4.26585	2.57472	1.80749	C7Y9LACXX_5_7968.sorted.filtered_peak_1896
chr1	212687345	212687681	337	13.39	3.67194	2.55125	1.29413	C7Y9LACXX_5_7968.sorted.filtered_peak_1897
chr1	212732134	212732628	495	37.35	11.61859	3.47638	8.58319	C7Y9LACXX_5_7968.sorted.filtered_peak_1898
chr1	212740429	212740715	287	25.33	8.02019	3.35227	5.18355	C7Y9LACXX_5_7968.sorted.filtered_peak_1899
chr1	212769577	212770235	659	32.28	10.07375	3.42777	7.12296	C7Y9LACXX_5_7968.sorted.filtered_peak_1900
chr1	212781721	212782645	925	38.61	6.80363	2.37172	4.10385	C7Y9LACXX_5_7968.sorted.filtered_peak_1901
chr1	212810197	212810614	418	19.79	4.48815	2.50305	1.97906	C7Y9LACXX_5_7968.sorted.filtered_peak_1902
chr1	212838405	212838949	545	13.64	3.85912	2.62035	1.45104	C7Y9LACXX_5_7968.sorted.filtered_peak_1903
chr1	212894734	212895184	451	14.78	3.89748	2.55975	1.47956	C7Y9LACXX_5_7968.sorted.filtered_peak_1904
chr1	212964840	212965707	868	35.24	10.86378	3.34301	7.89980	C7Y9LACXX_5_7968.sorted.filtered_peak_1905
chr1	213031087	213032395	1309	24.62	5.57580	2.57469	2.99190	C7Y9LACXX_5_7968.sorted.filtered_peak_1906
chr1	213123724	213123988	265	16.62	4.78698	2.81336	2.24284	C7Y9LACXX_5_7968.sorted.filtered_peak_1907
chr1	213168971	213169253	283	16.03	5.36091	3.11127	2.74926	C7Y9LACXX_5_7968.sorted.filtered_peak_1908
chr1	213188171	213189323	1153	35.58	10.53614	3.18374	7.61863	C7Y9LACXX_5_7968.sorted.filtered_peak_1909
chr1	213224382	213225182	801	19.63	5.98287	3.04294	3.32816	C7Y9LACXX_5_7968.sorted.filtered_peak_1910
chr1	214454229	214454739	511	21.96	4.58354	2.42525	2.07473	C7Y9LACXX_5_7968.sorted.filtered_peak_1911
chr1	214600973	214601620	648	31.84	12.10364	3.95319	9.06574	C7Y9LACXX_5_7968.sorted.filtered_peak_1912
chr1	214612732	214613241	510	19.01	4.59499	2.57855	2.08155	C7Y9LACXX_5_7968.sorted.filtered_peak_1913
chr1	214776189	214777020	832	33.40	11.35524	3.55959	8.37373	C7Y9LACXX_5_7968.sorted.filtered_peak_1914
chr1	214777379	214777702	324	19.71	3.69115	2.22480	1.31754	C7Y9LACXX_5_7968.sorted.filtered_peak_1915
chr1	217583584	217583885	302	13.04	3.81122	2.64183	1.42492	C7Y9LACXX_5_7968.sorted.filtered_peak_1916
chr1	217804204	217804831	628	23.02	7.46094	3.33333	4.67034	C7Y9LACXX_5_7968.sorted.filtered_peak_1917
chr1	218458236	218458901	666	33.22	12.89218	4.14764	9.78308	C7Y9LACXX_5_7968.sorted.filtered_peak_1918
chr1	218550643	218550895	253	14.57	4.83055	2.99215	2.28464	C7Y9LACXX_5_7968.sorted.filtered_peak_1919
chr1	219346894	219347665	772	29.27	8.09724	3.10291	5.25865	C7Y9LACXX_5_7968.sorted.filtered_peak_1920
chr1	220219361	220220324	964	39.48	12.95810	3.56400	9.89350	C7Y9LACXX_5_7968.sorted.filtered_peak_1921
chr1	220262856	220263623	768	40.12	11.92972	3.36322	8.88422	C7Y9LACXX_5_7968.sorted.filtered_peak_1922
chr1	220267215	220268075	861	27.74	4.92255	2.29698	2.37752	C7Y9LACXX_5_7968.sorted.filtered_peak_1923
chr1	220445386	220446131	746	40.74	12.83559	3.54272	9.73411	C7Y9LACXX_5_7968.sorted.filtered_peak_1924
chr1	221881442	221881836	395	38.39	7.90732	2.62894	5.09768	C7Y9LACXX_5_7968.sorted.filtered_peak_1925
chr1	221915246	221916134	889	61.44	17.99562	3.48705	14.60407	C7Y9LACXX_5_7968.sorted.filtered_peak_1926
chr1	221951136	221951557	422	24.42	5.45624	2.58489	2.84488	C7Y9LACXX_5_7968.sorted.filtered_peak_1927
chr1	221957113	221957560	448	16.89	3.77782	2.38710	1.38548	C7Y9LACXX_5_7968.sorted.filtered_peak_1928
chr1	222002909	222003263	355	19.90	5.95894	3.02112	3.30903	C7Y9LACXX_5_7968.sorted.filtered_peak_1929
chr1	222638379	222638934	556	21.17	7.65958	3.54506	4.86863	C7Y9LACXX_5_7968.sorted.filtered_peak_1930
chr1	222762956	222763634	679	21.49	6.14824	2.94817	3.50047	C7Y9LACXX_5_7968.sorted.filtered_peak_1931
chr1	222790869	222791241	373	36.27	10.52639	3.29289	7.55171	C7Y9LACXX_5_7968.sorted.filtered_peak_1932
chr1	222807705	222808050	346	17.21	4.41588	2.61134	1.93700	C7Y9LACXX_5_7968.sorted.filtered_peak_1933
chr1	222817215	222818147	933	34.89	11.86554	3.53098	8.86190	C7Y9LACXX_5_7968.sorted.filtered_peak_1934
chr1	222828270	222828687	418	26.90	6.62042	2.78135	3.92398	C7Y9LACXX_5_7968.sorted.filtered_peak_1935
chr1	222885804	222887194	1391	41.55	10.54794	3.01690	7.57383	C7Y9LACXX_5_7968.sorted.filtered_peak_1936
chr1	222988023	222988769	747	17.66	4.22646	2.51655	1.76371	C7Y9LACXX_5_7968.sorted.filtered_peak_1937
chr1	223147716	223148074	359	14.49	4.16211	2.69129	1.71622	C7Y9LACXX_5_7968.sorted.filtered_peak_1938
chr1	223271008	223271286	279	12.30	3.52345	2.55635	1.17220	C7Y9LACXX_5_7968.sorted.filtered_peak_1939
chr1	223307092	223307350	259	16.05	4.03092	2.53561	1.59149	C7Y9LACXX_5_7968.sorted.filtered_peak_1940
chr1	223316255	223316749	495	18.17	5.11485	2.83107	2.53598	C7Y9LACXX_5_7968.sorted.filtered_peak_1941
chr1	223688447	223689174	728	19.99	5.54366	2.86070	2.92596	C7Y9LACXX_5_7968.sorted.filtered_peak_1942
chr1	223903980	223904634	655	25.69	4.47410	2.24728	1.97752	C7Y9LACXX_5_7968.sorted.filtered_peak_1943
chr1	223914531	223914790	260	20.57	6.28683	3.10622	3.58920	C7Y9LACXX_5_7968.sorted.filtered_peak_1944
chr1	224033459	224034232	774	36.98	9.12738	2.91626	6.24740	C7Y9LACXX_5_7968.sorted.filtered_peak_1945
chr1	224180163	224180539	377	30.89	18.12390	6.12921	14.73554	C7Y9LACXX_5_7968.sorted.filtered_peak_1946
chr1	224301488	224302336	849	30.74	9.80955	3.44387	6.88484	C7Y9LACXX_5_7968.sorted.filtered_peak_1947
chr1	224303812	224304291	480	20.23	3.84620	2.25576	1.45346	C7Y9LACXX_5_7968.sorted.filtered_peak_1948
chr1	224356526	224357067	542	16.70	5.58867	3.15267	2.94965	C7Y9LACXX_5_7968.sorted.filtered_peak_1949
chr1	224370119	224371704	1586	30.22	8.23600	3.01831	5.43346	C7Y9LACXX_5_7968.sorted.filtered_peak_1950
chr1	224392500	224392757	258	15.78	5.57220	3.22505	2.94066	C7Y9LACXX_5_7968.sorted.filtered_peak_1951
chr1	224393166	224393449	284	15.07	5.09241	3.07332	2.51611	C7Y9LACXX_5_7968.sorted.filtered_peak_1952
chr1	224454096	224454480	385	17.15	4.61974	2.70534	2.09614	C7Y9LACXX_5_7968.sorted.filtered_peak_1953
chr1	224517558	224518282	725	26.68	7.25800	3.00539	4.48456	C7Y9LACXX_5_7968.sorted.filtered_peak_1954
chr1	224544294	224544826	533	26.64	8.81046	3.49437	5.92939	C7Y9LACXX_5_7968.sorted.filtered_peak_1955
chr1	224545165	224545414	250	17.52	3.65654	2.30753	1.28630	C7Y9LACXX_5_7968.sorted.filtered_peak_1956
chr1	224567629	224568207	579	29.04	8.64851	3.24110	5.79260	C7Y9LACXX_5_7968.sorted.filtered_peak_1957
chr1	224618375	224618624	250	23.94	4.37624	2.28679	1.88164	C7Y9LACXX_5_7968.sorted.filtered_peak_1958
chr1	224622475	224622824	350	23.45	3.84822	2.14214	1.44727	C7Y9LACXX_5_7968.sorted.filtered_peak_1959
chr1	224685897	224686305	409	21.79	5.81831	2.83328	3.18579	C7Y9LACXX_5_7968.sorted.filtered_peak_1960
chr1	224701433	224701682	250	17.49	4.23011	2.52351	1.77103	C7Y9LACXX_5_7968.sorted.filtered_peak_1961
chr1	224811159	224812055	897	39.28	10.66640	3.12813	7.70237	C7Y9LACXX_5_7968.sorted.filtered_peak_1962
chr1	225615435	225616699	1265	34.29	7.23828	2.61459	4.48999	C7Y9LACXX_5_7968.sorted.filtered_peak_1963
chr1	225632497	225633065	569	44.36	15.94401	4.07706	12.65248	C7Y9LACXX_5_7968.sorted.filtered_peak_1964
chr1	225642357	225642896	540	20.85	6.45667	3.13376	3.76009	C7Y9LACXX_5_7968.sorted.filtered_peak_1965
chr1	225654829	225655665	837	23.94	6.13705	2.82778	3.45546	C7Y9LACXX_5_7968.sorted.filtered_peak_1966
chr1	225662444	225662945	502	16.17	5.00313	2.91239	2.47313	C7Y9LACXX_5_7968.sorted.filtered_peak_1967
chr1	225964974	225966036	1063	35.92	11.60806	3.48451	8.59884	C7Y9LACXX_5_7968.sorted.filtered_peak_1968
chr1	226053728	226053986	259	16.86	5.08314	2.92076	2.50080	C7Y9LACXX_5_7968.sorted.filtered_peak_1969
chr1	226069874	226070257	384	21.31	4.92056	2.56915	2.36545	C7Y9LACXX_5_7968.sorted.filtered_peak_1970
chr1	226084595	226085219	625	29.00	9.62295	3.57161	6.67861	C7Y9LACXX_5_7968.sorted.filtered_peak_1971
chr1	226111701	226112232	532	35.01	11.12428	3.51787	8.10964	C7Y9LACXX_5_7968.sorted.filtered_peak_1972
chr1	226163697	226163997	301	17.57	5.92480	3.17857	3.29759	C7Y9LACXX_5_7968.sorted.filtered_peak_1973
chr1	226178777	226179136	360	16.07	3.71745	2.40582	1.33775	C7Y9LACXX_5_7968.sorted.filtered_peak_1974
chr1	226186779	226187771	993	59.90	19.37979	3.71290	15.92628	C7Y9LACXX_5_7968.sorted.filtered_peak_1975
chr1	226249889	226251442	1554	39.98	8.62853	2.73468	5.75426	C7Y9LACXX_5_7968.sorted.filtered_peak_1976
chr1	226270938	226271429	492	22.34	8.89542	3.89067	6.02069	C7Y9LACXX_5_7968.sorted.filtered_peak_1977
chr1	226297628	226298587	960	24.36	6.62247	2.94464	3.90519	C7Y9LACXX_5_7968.sorted.filtered_peak_1978
chr1	226309329	226310030	702	28.97	5.92744	2.51416	3.27624	C7Y9LACXX_5_7968.sorted.filtered_peak_1979
chr1	226374091	226374504	414	23.25	6.29961	2.91724	3.60717	C7Y9LACXX_5_7968.sorted.filtered_peak_1980
chr1	226496694	226497027	334	24.83	6.31863	2.83848	3.61553	C7Y9LACXX_5_7968.sorted.filtered_peak_1981
chr1	226521082	226521394	313	15.58	5.37729	3.15034	2.77352	C7Y9LACXX_5_7968.sorted.filtered_peak_1982
chr1	226595609	226596371	763	37.21	7.92126	2.64949	5.13021	C7Y9LACXX_5_7968.sorted.filtered_peak_1983
chr1	226632647	226633072	426	22.77	9.74396	4.14141	6.83131	C7Y9LACXX_5_7968.sorted.filtered_peak_1984
chr1	226850366	226851072	707	37.25	11.34428	3.44515	8.31263	C7Y9LACXX_5_7968.sorted.filtered_peak_1985
chr1	226862544	226863292	749	44.45	11.55426	3.08599	8.53740	C7Y9LACXX_5_7968.sorted.filtered_peak_1986
chr1	226891052	226891541	490	25.10	7.25671	3.08358	4.50243	C7Y9LACXX_5_7968.sorted.filtered_peak_1987
chr1	226899584	226900014	431	22.78	5.07569	2.54332	2.50629	C7Y9LACXX_5_7968.sorted.filtered_peak_1988
chr1	226926645	226927551	907	40.11	7.96137	2.59792	5.13232	C7Y9LACXX_5_7968.sorted.filtered_peak_1989
chr1	226986121	226986857	737	23.09	8.67907	3.69204	5.84106	C7Y9LACXX_5_7968.sorted.filtered_peak_1990
chr1	227015761	227016095	335	19.34	6.28548	3.18501	3.60154	C7Y9LACXX_5_7968.sorted.filtered_peak_1991
chr1	227070463	227070817	355	19.52	4.40037	2.47982	1.91831	C7Y9LACXX_5_7968.sorted.filtered_peak_1992
chr1	227127270	227128142	873	61.32	23.43584	4.28558	19.76943	C7Y9LACXX_5_7968.sorted.filtered_peak_1993
chr1	227177883	227178157	275	17.28	4.24604	2.55216	1.76832	C7Y9LACXX_5_7968.sorted.filtered_peak_1994
chr1	227566242	227566642	401	12.68	3.73638	2.62887	1.35115	C7Y9LACXX_5_7968.sorted.filtered_peak_1995
chr1	227669331	227669630	300	14.15	4.58403	2.91186	2.07142	C7Y9LACXX_5_7968.sorted.filtered_peak_1996
chr1	227730274	227730580	307	19.55	6.44693	3.23316	3.74828	C7Y9LACXX_5_7968.sorted.filtered_peak_1997
chr1	227751142	227751901	760	19.00	5.50419	2.91170	2.89240	C7Y9LACXX_5_7968.sorted.filtered_peak_1998
chr1	227922651	227923370	720	49.45	12.47952	3.07330	9.40214	C7Y9LACXX_5_7968.sorted.filtered_peak_1999
chr1	227936282	227936828	547	24.92	4.38167	2.25009	1.89303	C7Y9LACXX_5_7968.sorted.filtered_peak_2000
chr1	227950240	227950692	453	41.88	7.06491	2.36564	4.31614	C7Y9LACXX_5_7968.sorted.filtered_peak_2001
chr1	227953962	227954396	435	41.33	8.04784	2.56071	5.23179	C7Y9LACXX_5_7968.sorted.filtered_peak_2002
chr1	227975352	227976400	1049	39.59	11.37039	3.18848	8.37741	C7Y9LACXX_5_7968.sorted.filtered_peak_2003
chr1	228057618	228057896	279	14.99	5.06534	3.07381	2.47860	C7Y9LACXX_5_7968.sorted.filtered_peak_2004
chr1	228134813	228135079	267	19.17	3.82531	2.29155	1.44214	C7Y9LACXX_5_7968.sorted.filtered_peak_2005
chr1	228270022	228270623	602	49.08	12.51912	3.12788	9.41842	C7Y9LACXX_5_7968.sorted.filtered_peak_2006
chr1	228290770	228291251	482	44.71	9.86063	2.77948	6.93135	C7Y9LACXX_5_7968.sorted.filtered_peak_2007
chr1	228296837	228297259	423	46.70	14.30538	3.56552	11.10315	C7Y9LACXX_5_7968.sorted.filtered_peak_2008
chr1	228327429	228328322	894	65.74	23.15734	4.02368	19.50631	C7Y9LACXX_5_7968.sorted.filtered_peak_2009
chr1	228353006	228354166	1161	66.77	18.96423	3.49275	15.50987	C7Y9LACXX_5_7968.sorted.filtered_peak_2010
chr1	228463601	228463909	309	22.72	5.35008	2.63738	2.74718	C7Y9LACXX_5_7968.sorted.filtered_peak_2011
chr1	228594362	228595006	645	47.14	10.50767	2.78034	7.56063	C7Y9LACXX_5_7968.sorted.filtered_peak_2012
chr1	228644815	228645907	1093	49.92	12.69214	3.01917	9.64077	C7Y9LACXX_5_7968.sorted.filtered_peak_2013
chr1	228652218	228652739	522	46.71	13.50529	3.40774	10.35286	C7Y9LACXX_5_7968.sorted.filtered_peak_2014
chr1	228666741	228667565	825	20.98	4.84159	2.54469	2.31715	C7Y9LACXX_5_7968.sorted.filtered_peak_2015
chr1	228674267	228675321	1055	38.59	10.47266	3.15705	7.50398	C7Y9LACXX_5_7968.sorted.filtered_peak_2016
chr1	228688653	228689002	350	24.81	7.53773	3.21293	4.74554	C7Y9LACXX_5_7968.sorted.filtered_peak_2017
chr1	228782557	228783206	650	16.63	5.65064	3.17106	3.01925	C7Y9LACXX_5_7968.sorted.filtered_peak_2018
chr1	228783466	228783849	384	16.12	4.94493	2.92088	2.38228	C7Y9LACXX_5_7968.sorted.filtered_peak_2019
chr1	228870757	228871133	377	16.74	3.63312	2.33555	1.28477	C7Y9LACXX_5_7968.sorted.filtered_peak_2020
chr1	228929889	228930140	252	18.90	4.35624	2.50231	1.86539	C7Y9LACXX_5_7968.sorted.filtered_peak_2021
chr1	229335569	229335973	405	20.01	4.86353	2.61516	2.32088	C7Y9LACXX_5_7968.sorted.filtered_peak_2022
chr1	229363303	229363554	252	17.20	4.57533	2.69090	2.04862	C7Y9LACXX_5_7968.sorted.filtered_peak_2023
chr1	229389348	229389710	363	24.84	7.03686	3.02206	4.30378	C7Y9LACXX_5_7968.sorted.filtered_peak_2024
chr1	229406796	229407288	493	22.12	4.35214	2.34870	1.86407	C7Y9LACXX_5_7968.sorted.filtered_peak_2025
chr1	229422134	229422418	285	15.93	5.00448	2.95307	2.44264	C7Y9LACXX_5_7968.sorted.filtered_peak_2026
chr1	229477832	229479082	1251	26.36	5.85244	2.60163	3.21395	C7Y9LACXX_5_7968.sorted.filtered_peak_2027
chr1	229576713	229577175	463	16.32	5.09371	2.94940	2.53971	C7Y9LACXX_5_7968.sorted.filtered_peak_2028
chr1	229643447	229644612	1166	37.31	11.72485	3.34350	8.73472	C7Y9LACXX_5_7968.sorted.filtered_peak_2029
chr1	229650393	229650775	383	16.83	5.60055	3.12367	2.98291	C7Y9LACXX_5_7968.sorted.filtered_peak_2030
chr1	229693227	229693680	454	25.69	4.59886	2.28301	2.08509	C7Y9LACXX_5_7968.sorted.filtered_peak_2031
chr1	229694357	229695093	737	34.67	8.94148	2.95204	6.09554	C7Y9LACXX_5_7968.sorted.filtered_peak_2032
chr1	229761720	229762273	554	27.73	6.68640	2.78091	3.96205	C7Y9LACXX_5_7968.sorted.filtered_peak_2033
chr1	230202319	230203105	787	35.44	9.06443	2.95507	6.19457	C7Y9LACXX_5_7968.sorted.filtered_peak_2034
chr1	230777928	230778727	800	39.91	12.78291	3.65246	9.65961	C7Y9LACXX_5_7968.sorted.filtered_peak_2035
chr1	231108667	231108990	324	25.35	4.94802	2.39726	2.38922	C7Y9LACXX_5_7968.sorted.filtered_peak_2036
chr1	231113150	231113477	328	35.29	5.43077	2.20754	2.81991	C7Y9LACXX_5_7968.sorted.filtered_peak_2037
chr1	231114506	231115165	660	46.35	11.85407	3.09350	8.79867	C7Y9LACXX_5_7968.sorted.filtered_peak_2038
chr1	231376483	231377284	802	27.61	7.49472	3.00025	4.72316	C7Y9LACXX_5_7968.sorted.filtered_peak_2039
chr1	231473219	231474330	1112	61.52	17.97377	3.39371	14.61420	C7Y9LACXX_5_7968.sorted.filtered_peak_2040
chr1	231493719	231494053	335	19.02	5.57185	2.93828	2.95328	C7Y9LACXX_5_7968.sorted.filtered_peak_2041
chr1	231512749	231513437	689	16.18	4.48354	2.71695	1.98446	C7Y9LACXX_5_7968.sorted.filtered_peak_2042
chr1	231557792	231558554	763	28.47	5.20181	2.34503	2.62549	C7Y9LACXX_5_7968.sorted.filtered_peak_2043
chr1	231596055	231596740	686	25.37	8.79624	3.49989	5.95131	C7Y9LACXX_5_7968.sorted.filtered_peak_2044
chr1	231663972	231664688	717	39.99	12.32171	3.50507	9.23602	C7Y9LACXX_5_7968.sorted.filtered_peak_2045
chr1	231665538	231666042	505	25.72	4.57609	2.27244	2.07306	C7Y9LACXX_5_7968.sorted.filtered_peak_2046
chr1	231739506	231739860	355	15.52	3.72458	2.43967	1.33698	C7Y9LACXX_5_7968.sorted.filtered_peak_2047
chr1	231748275	231748854	580	21.54	6.04944	2.95386	3.36611	C7Y9LACXX_5_7968.sorted.filtered_peak_2048
chr1	231762210	231762720	511	23.28	5.44038	2.62153	2.84720	C7Y9LACXX_5_7968.sorted.filtered_peak_2049
chr1	231763226	231763679	454	24.55	5.94918	2.72388	3.29415	C7Y9LACXX_5_7968.sorted.filtered_peak_2050
chr1	232664389	232664746	358	15.24	4.10657	2.61961	1.65576	C7Y9LACXX_5_7968.sorted.filtered_peak_2051
chr1	232714283	232714948	666	31.16	10.03328	3.46351	7.09797	C7Y9LACXX_5_7968.sorted.filtered_peak_2052
chr1	232765847	232766096	250	21.73	5.69093	2.81654	3.04419	C7Y9LACXX_5_7968.sorted.filtered_peak_2053
chr1	233085837	233086689	853	42.63	14.00708	3.57354	10.87978	C7Y9LACXX_5_7968.sorted.filtered_peak_2054
chr1	233248727	233249112	386	23.88	7.67503	3.32076	4.87964	C7Y9LACXX_5_7968.sorted.filtered_peak_2055
chr1	233417482	233418182	701	20.52	5.73598	2.89280	3.10269	C7Y9LACXX_5_7968.sorted.filtered_peak_2056
chr1	233430687	233431030	344	18.85	5.01226	2.74614	2.44309	C7Y9LACXX_5_7968.sorted.filtered_peak_2057
chr1	233431267	233431601	335	20.21	5.67630	2.90081	3.04012	C7Y9LACXX_5_7968.sorted.filtered_peak_2058
chr1	233462712	233463321	610	20.73	4.43032	2.43218	1.93994	C7Y9LACXX_5_7968.sorted.filtered_peak_2059
chr1	233542247	233542577	331	17.24	4.80476	2.76034	2.27914	C7Y9LACXX_5_7968.sorted.filtered_peak_2060
chr1	233734672	233735474	803	24.30	8.24979	3.41743	5.45885	C7Y9LACXX_5_7968.sorted.filtered_peak_2061
chr1	234366337	234366720	384	20.99	5.72728	2.85691	3.09817	C7Y9LACXX_5_7968.sorted.filtered_peak_2062
chr1	234462178	234462585	408	23.52	8.13811	3.49294	5.32012	C7Y9LACXX_5_7968.sorted.filtered_peak_2063
chr1	234508891	234509670	780	44.63	12.20679	3.21481	9.13306	C7Y9LACXX_5_7968.sorted.filtered_peak_2064
chr1	234614418	234615128	711	27.07	6.02350	2.63041	3.35922	C7Y9LACXX_5_7968.sorted.filtered_peak_2065
chr1	234634873	234635201	329	18.83	4.04381	2.38632	1.61520	C7Y9LACXX_5_7968.sorted.filtered_peak_2066
chr1	234735348	234736602	1255	40.38	7.53853	2.50321	4.74241	C7Y9LACXX_5_7968.sorted.filtered_peak_2067
chr1	234745832	234747262	1431	51.99	8.02620	2.27850	5.23216	C7Y9LACXX_5_7968.sorted.filtered_peak_2068
chr1	234859690	234861163	1474	31.97	5.94590	2.40514	3.30308	C7Y9LACXX_5_7968.sorted.filtered_peak_2069
chr1	234894659	234895056	398	19.61	4.27321	2.43463	1.79541	C7Y9LACXX_5_7968.sorted.filtered_peak_2070
chr1	234908084	234908463	380	36.31	9.93552	3.17240	6.98428	C7Y9LACXX_5_7968.sorted.filtered_peak_2071
chr1	234916296	234916896	601	29.72	5.16394	2.29742	2.59155	C7Y9LACXX_5_7968.sorted.filtered_peak_2072
chr1	234978737	234979002	266	24.53	4.95461	2.43736	2.38453	C7Y9LACXX_5_7968.sorted.filtered_peak_2073
chr1	234980215	234980515	301	21.48	3.76550	2.18440	1.37030	C7Y9LACXX_5_7968.sorted.filtered_peak_2074
chr1	234981051	234981431	381	24.09	4.99074	2.46614	2.41779	C7Y9LACXX_5_7968.sorted.filtered_peak_2075
chr1	235047414	235048205	792	17.74	4.70509	2.69746	2.17940	C7Y9LACXX_5_7968.sorted.filtered_peak_2076
chr1	235061694	235061943	250	23.18	4.73782	2.42406	2.20170	C7Y9LACXX_5_7968.sorted.filtered_peak_2077
chr1	235062233	235062482	250	22.70	4.62387	2.41097	2.09898	C7Y9LACXX_5_7968.sorted.filtered_peak_2078
chr1	235062654	235062978	325	23.36	5.02552	2.49997	2.46192	C7Y9LACXX_5_7968.sorted.filtered_peak_2079
chr1	235098443	235099795	1353	38.57	8.24913	2.62646	5.46629	C7Y9LACXX_5_7968.sorted.filtered_peak_2080
chr1	235123265	235123562	298	23.79	4.51199	2.32866	2.01014	C7Y9LACXX_5_7968.sorted.filtered_peak_2081
chr1	235147250	235148602	1353	55.64	14.02903	2.97873	10.91344	C7Y9LACXX_5_7968.sorted.filtered_peak_2082
chr1	235246901	235247182	282	15.57	4.97797	2.97406	2.41273	C7Y9LACXX_5_7968.sorted.filtered_peak_2083
chr1	235268462	235268871	410	20.10	4.22811	2.38690	1.78041	C7Y9LACXX_5_7968.sorted.filtered_peak_2084
chr1	235291553	235292619	1067	36.15	9.54603	2.99628	6.65968	C7Y9LACXX_5_7968.sorted.filtered_peak_2085
chr1	235323856	235325001	1146	31.50	10.29996	3.47190	7.37117	C7Y9LACXX_5_7968.sorted.filtered_peak_2086
chr1	235422642	235423005	364	13.43	3.57492	2.50311	1.22804	C7Y9LACXX_5_7968.sorted.filtered_peak_2087
chr1	235460738	235461439	702	29.50	10.66966	3.78941	7.69097	C7Y9LACXX_5_7968.sorted.filtered_peak_2088
chr1	235467934	235468791	858	13.53	4.09688	2.74033	1.64781	C7Y9LACXX_5_7968.sorted.filtered_peak_2089
chr1	235491330	235492712	1383	66.98	16.32618	2.99484	13.05322	C7Y9LACXX_5_7968.sorted.filtered_peak_2090
chr1	235530353	235531105	753	22.35	8.26418	3.65735	5.43173	C7Y9LACXX_5_7968.sorted.filtered_peak_2091
chr1	235637054	235637325	272	13.32	4.09694	2.75198	1.65112	C7Y9LACXX_5_7968.sorted.filtered_peak_2092
chr1	235666882	235668624	1743	49.63	14.40191	3.14462	11.27694	C7Y9LACXX_5_7968.sorted.filtered_peak_2093
chr1	235731148	235731425	278	15.37	5.07855	3.03949	2.50321	C7Y9LACXX_5_7968.sorted.filtered_peak_2094
chr1	235805284	235806036	753	30.20	8.38089	3.11608	5.52931	C7Y9LACXX_5_7968.sorted.filtered_peak_2095
chr1	236029494	236030973	1480	46.75	8.14890	2.43227	5.32109	C7Y9LACXX_5_7968.sorted.filtered_peak_2096
chr1	236049089	236049395	307	22.49	4.31141	2.31639	1.84211	C7Y9LACXX_5_7968.sorted.filtered_peak_2097
chr1	236051484	236051832	349	24.99	6.19207	2.78287	3.50869	C7Y9LACXX_5_7968.sorted.filtered_peak_2098
chr1	236086955	236087204	250	15.04	4.32839	2.72583	1.86197	C7Y9LACXX_5_7968.sorted.filtered_peak_2099
chr1	236101967	236102346	380	19.78	6.53902	3.25767	3.82748	C7Y9LACXX_5_7968.sorted.filtered_peak_2100
chr1	236118130	236118486	357	18.71	5.55151	2.95652	2.92913	C7Y9LACXX_5_7968.sorted.filtered_peak_2101
chr1	236135020	236135617	598	22.03	8.35687	3.63611	5.57020	C7Y9LACXX_5_7968.sorted.filtered_peak_2102
chr1	236162251	236163151	901	31.98	9.93374	3.40922	6.98764	C7Y9LACXX_5_7968.sorted.filtered_peak_2103
chr1	236230123	236230412	290	15.62	4.61948	2.81700	2.10023	C7Y9LACXX_5_7968.sorted.filtered_peak_2104
chr1	236320040	236320380	341	21.42	6.88581	3.25511	4.14181	C7Y9LACXX_5_7968.sorted.filtered_peak_2105
chr1	236444580	236445797	1218	37.15	9.78236	2.98708	6.89452	C7Y9LACXX_5_7968.sorted.filtered_peak_2106
chr1	236558281	236558770	490	18.76	4.19860	2.44832	1.73869	C7Y9LACXX_5_7968.sorted.filtered_peak_2107
chr1	236579312	236579932	621	21.35	6.98801	3.26094	4.26309	C7Y9LACXX_5_7968.sorted.filtered_peak_2108
chr1	236680149	236680432	284	18.51	5.39379	2.91675	2.78487	C7Y9LACXX_5_7968.sorted.filtered_peak_2109
chr1	236687106	236688059	954	20.41	4.72189	2.54916	2.18836	C7Y9LACXX_5_7968.sorted.filtered_peak_2110
chr1	236697270	236697918	649	21.47	6.63749	3.14038	3.92691	C7Y9LACXX_5_7968.sorted.filtered_peak_2111
chr1	236767268	236768202	935	28.00	8.72396	3.28237	5.87984	C7Y9LACXX_5_7968.sorted.filtered_peak_2112
chr1	236958251	236959420	1170	34.64	10.00668	3.14548	7.10580	C7Y9LACXX_5_7968.sorted.filtered_peak_2113
chr1	237470284	237470600	317	14.99	3.82798	2.51511	1.43391	C7Y9LACXX_5_7968.sorted.filtered_peak_2114
chr1	237899870	237900304	435	16.60	4.66492	2.75918	2.14618	C7Y9LACXX_5_7968.sorted.filtered_peak_2115
chr1	239711468	239711717	250	14.15	4.49401	2.88121	1.98713	C7Y9LACXX_5_7968.sorted.filtered_peak_2116
chr1	239882463	239883446	984	26.87	5.52781	2.49469	2.91480	C7Y9LACXX_5_7968.sorted.filtered_peak_2117
chr1	240095286	240095615	330	12.25	3.49951	2.54698	1.15562	C7Y9LACXX_5_7968.sorted.filtered_peak_2118
chr1	241682455	241683303	849	25.84	7.09272	2.94512	4.37341	C7Y9LACXX_5_7968.sorted.filtered_peak_2119
chr1	241694607	241694961	355	23.79	6.82837	3.02552	4.11328	C7Y9LACXX_5_7968.sorted.filtered_peak_2120
chr1	241791012	241791344	333	14.66	3.62208	2.44431	1.27768	C7Y9LACXX_5_7968.sorted.filtered_peak_2121
chr1	241803274	241804336	1063	29.49	6.63496	2.66025	3.94164	C7Y9LACXX_5_7968.sorted.filtered_peak_2122
chr1	241964506	241964759	254	16.08	5.77915	3.28265	3.13255	C7Y9LACXX_5_7968.sorted.filtered_peak_2123
chr1	241971387	241971772	386	13.46	3.66925	2.54463	1.29158	C7Y9LACXX_5_7968.sorted.filtered_peak_2124
chr1	242010990	242011987	998	33.47	10.09125	3.32935	7.14932	C7Y9LACXX_5_7968.sorted.filtered_peak_2125
chr1	243264930	243265364	435	16.14	5.81036	3.29427	3.15840	C7Y9LACXX_5_7968.sorted.filtered_peak_2126
chr1	243417776	243419559	1784	44.96	10.19385	2.79587	7.26031	C7Y9LACXX_5_7968.sorted.filtered_peak_2127
chr1	243517892	243518417	526	14.10	3.91230	2.60602	1.51336	C7Y9LACXX_5_7968.sorted.filtered_peak_2128
chr1	243759283	243760152	870	21.55	4.98279	2.56062	2.44877	C7Y9LACXX_5_7968.sorted.filtered_peak_2129
chr1	244012055	244012457	403	22.13	3.72875	2.14685	1.36104	C7Y9LACXX_5_7968.sorted.filtered_peak_2130
chr1	244013457	244014223	767	25.29	5.27790	2.47508	2.70676	C7Y9LACXX_5_7968.sorted.filtered_peak_2131
chr1	244210895	244211924	1030	45.15	12.36705	3.23648	9.28729	C7Y9LACXX_5_7968.sorted.filtered_peak_2132
chr1	244238178	244238566	389	16.14	4.61601	2.77082	2.09829	C7Y9LACXX_5_7968.sorted.filtered_peak_2133
chr1	244462688	244463137	450	21.45	6.74263	3.17543	4.03429	C7Y9LACXX_5_7968.sorted.filtered_peak_2134
chr1	244482889	244483386	498	32.44	8.40218	2.99209	5.55609	C7Y9LACXX_5_7968.sorted.filtered_peak_2135
chr1	244486376	244486655	280	31.47	6.80654	2.65297	4.06531	C7Y9LACXX_5_7968.sorted.filtered_peak_2136
chr1	244614856	244615917	1062	48.89	13.39056	3.12179	10.30086	C7Y9LACXX_5_7968.sorted.filtered_peak_2137
chr1	244624425	244625136	712	20.68	5.59431	2.84708	2.95887	C7Y9LACXX_5_7968.sorted.filtered_peak_2138
chr1	244763084	244763481	398	18.42	5.04341	2.77811	2.48782	C7Y9LACXX_5_7968.sorted.filtered_peak_2139
chr1	244815812	244816760	949	52.61	15.72472	3.46481	12.46476	C7Y9LACXX_5_7968.sorted.filtered_peak_2140
chr1	244997788	244999461	1674	47.78	10.85231	2.84124	7.87022	C7Y9LACXX_5_7968.sorted.filtered_peak_2141
chr1	245025730	245026768	1039	46.90	8.56026	2.48712	5.71702	C7Y9LACXX_5_7968.sorted.filtered_peak_2142
chr1	245027505	245028412	908	43.86	7.97991	2.41721	5.21258	C7Y9LACXX_5_7968.sorted.filtered_peak_2143
chr1	245133316	245134803	1488	37.14	9.36621	2.93094	6.49329	C7Y9LACXX_5_7968.sorted.filtered_peak_2144
chr1	245206073	245206429	357	15.17	4.55056	2.80329	2.05562	C7Y9LACXX_5_7968.sorted.filtered_peak_2145
chr1	245319721	245320031	311	19.39	5.55388	2.90179	2.94353	C7Y9LACXX_5_7968.sorted.filtered_peak_2146
chr1	245754780	245755212	433	12.54	3.65000	2.60153	1.27293	C7Y9LACXX_5_7968.sorted.filtered_peak_2147
chr1	246166539	246166788	250	14.05	4.04635	2.67716	1.60391	C7Y9LACXX_5_7968.sorted.filtered_peak_2148
chr1	246280476	246280733	258	16.35	5.67722	3.23205	3.02493	C7Y9LACXX_5_7968.sorted.filtered_peak_2149
chr1	246669921	246670909	989	29.29	7.35077	2.85924	4.60187	C7Y9LACXX_5_7968.sorted.filtered_peak_2150
chr1	246729417	246730220	804	49.22	14.82650	3.50025	11.60934	C7Y9LACXX_5_7968.sorted.filtered_peak_2151
chr1	246862342	246862641	300	17.61	6.60379	3.49441	3.88466	C7Y9LACXX_5_7968.sorted.filtered_peak_2152
chr1	246887407	246887874	468	14.78	3.92028	2.57049	1.49821	C7Y9LACXX_5_7968.sorted.filtered_peak_2153
chr1	247094903	247095675	773	52.70	18.83726	4.12208	15.39222	C7Y9LACXX_5_7968.sorted.filtered_peak_2154
chr1	247241501	247241750	250	13.90	3.70931	2.53087	1.35012	C7Y9LACXX_5_7968.sorted.filtered_peak_2155
chr1	247267283	247267939	657	22.05	7.97328	3.57583	5.16153	C7Y9LACXX_5_7968.sorted.filtered_peak_2156
chr1	247373991	247374419	429	24.64	8.44385	3.51116	5.59778	C7Y9LACXX_5_7968.sorted.filtered_peak_2157
chr1	247553414	247553956	543	20.59	5.40651	2.76923	2.80667	C7Y9LACXX_5_7968.sorted.filtered_peak_2158
chr1	247570566	247570815	250	17.95	4.03322	2.43111	1.59104	C7Y9LACXX_5_7968.sorted.filtered_peak_2159
chr1	247578935	247579593	659	18.41	6.12684	3.20563	3.45794	C7Y9LACXX_5_7968.sorted.filtered_peak_2160
chr1	248100313	248100575	263	16.15	5.10800	2.97722	2.53812	C7Y9LACXX_5_7968.sorted.filtered_peak_2161
chr1	249119968	249121048	1081	49.83	14.24398	3.38346	11.04776	C7Y9LACXX_5_7968.sorted.filtered_peak_2162
chr1	249132122	249132601	480	40.76	12.14284	3.39103	9.08167	C7Y9LACXX_5_7968.sorted.filtered_peak_2163
chr1	249132861	249133588	728	34.85	8.41420	2.88258	5.56556	C7Y9LACXX_5_7968.sorted.filtered_peak_2164
chr1	249152993	249153802	810	48.97	11.89567	2.88810	8.88285	C7Y9LACXX_5_7968.sorted.filtered_peak_2165
chr1	249157244	249157723	480	31.97	4.79839	2.14930	2.26258	C7Y9LACXX_5_7968.sorted.filtered_peak_2166
chr1	249167257	249168683	1427	35.37	10.47309	3.27225	7.53293	C7Y9LACXX_5_7968.sorted.filtered_peak_2167
chr1	249200098	249201087	990	36.49	10.43541	3.27736	7.45316	C7Y9LACXX_5_7968.sorted.filtered_peak_2168
chr10	181080	182158	1079	19.41	3.93254	2.32202	1.51466	C7Y9LACXX_5_7968.sorted.filtered_peak_2169
chr10	369905	370163	259	14.29	4.37903	2.81703	1.88401	C7Y9LACXX_5_7968.sorted.filtered_peak_2170
chr10	379573	379965	393	16.56	4.45286	2.67797	1.95237	C7Y9LACXX_5_7968.sorted.filtered_peak_2171
chr10	496635	497225	591	14.93	4.95186	3.02456	2.38851	C7Y9LACXX_5_7968.sorted.filtered_peak_2172
chr10	722753	723080	328	13.00	3.90631	2.69090	1.48299	C7Y9LACXX_5_7968.sorted.filtered_peak_2173
chr10	977517	978198	682	41.97	12.77917	3.38305	9.71886	C7Y9LACXX_5_7968.sorted.filtered_peak_2174
chr10	1033939	1034575	637	30.96	11.50783	3.81381	8.51373	C7Y9LACXX_5_7968.sorted.filtered_peak_2175
chr10	1089631	1089991	361	21.57	3.89884	2.22398	1.49098	C7Y9LACXX_5_7968.sorted.filtered_peak_2176
chr10	1094320	1095663	1344	58.24	17.83223	3.51946	14.48304	C7Y9LACXX_5_7968.sorted.filtered_peak_2177
chr10	1102331	1103009	679	33.16	9.34692	3.17539	6.45042	C7Y9LACXX_5_7968.sorted.filtered_peak_2178
chr10	1109127	1109680	554	16.51	4.32394	2.62557	1.84800	C7Y9LACXX_5_7968.sorted.filtered_peak_2179
chr10	1156150	1156718	569	19.52	5.15355	2.74314	2.58661	C7Y9LACXX_5_7968.sorted.filtered_peak_2180
chr10	3137586	3138201	616	21.34	6.07236	2.95959	3.40581	C7Y9LACXX_5_7968.sorted.filtered_peak_2181
chr10	3147918	3148167	250	15.17	4.47459	2.77692	1.99362	C7Y9LACXX_5_7968.sorted.filtered_peak_2182
chr10	3214450	3215556	1107	44.26	12.72810	3.22452	9.65017	C7Y9LACXX_5_7968.sorted.filtered_peak_2183
chr10	3239994	3240539	546	20.26	4.62359	2.51818	2.10769	C7Y9LACXX_5_7968.sorted.filtered_peak_2184
chr10	3269624	3270276	653	20.84	7.88096	3.60331	5.10767	C7Y9LACXX_5_7968.sorted.filtered_peak_2185
chr10	3514768	3515107	340	16.93	4.35856	2.61283	1.87731	C7Y9LACXX_5_7968.sorted.filtered_peak_2186
chr10	3799882	3800651	770	22.26	4.86873	2.49875	2.33071	C7Y9LACXX_5_7968.sorted.filtered_peak_2187
chr10	3807312	3807656	345	21.82	4.86645	2.52897	2.31279	C7Y9LACXX_5_7968.sorted.filtered_peak_2188
chr10	3827404	3827971	568	65.26	17.12754	3.21580	13.79361	C7Y9LACXX_5_7968.sorted.filtered_peak_2189
chr10	3846722	3846995	274	31.77	4.57775	2.10394	2.06343	C7Y9LACXX_5_7968.sorted.filtered_peak_2190
chr10	3847437	3847881	445	39.45	7.11753	2.44734	4.35722	C7Y9LACXX_5_7968.sorted.filtered_peak_2191
chr10	3852410	3852877	468	31.78	4.56266	2.09566	2.06295	C7Y9LACXX_5_7968.sorted.filtered_peak_2192
chr10	3870889	3871301	413	19.25	5.43418	2.88141	2.81676	C7Y9LACXX_5_7968.sorted.filtered_peak_2193
chr10	3894585	3895061	477	24.27	6.88202	3.03476	4.14871	C7Y9LACXX_5_7968.sorted.filtered_peak_2194
chr10	3915930	3916247	318	26.27	6.64472	2.84633	3.92353	C7Y9LACXX_5_7968.sorted.filtered_peak_2195
chr10	3936080	3936346	267	20.73	5.08138	2.65908	2.50441	C7Y9LACXX_5_7968.sorted.filtered_peak_2196
chr10	3944583	3944851	269	19.31	5.77885	3.00944	3.12802	C7Y9LACXX_5_7968.sorted.filtered_peak_2197
chr10	3977366	3977697	332	19.68	5.39451	2.83632	2.78397	C7Y9LACXX_5_7968.sorted.filtered_peak_2198
chr10	3988001	3988669	669	24.31	7.52081	3.21415	4.75206	C7Y9LACXX_5_7968.sorted.filtered_peak_2199
chr10	4022380	4023243	864	19.51	4.89649	2.66515	2.33678	C7Y9LACXX_5_7968.sorted.filtered_peak_2200
chr10	4101949	4102411	463	17.99	5.08457	2.83148	2.50870	C7Y9LACXX_5_7968.sorted.filtered_peak_2201
chr10	4122607	4122858	252	18.82	5.54712	2.96588	2.90810	C7Y9LACXX_5_7968.sorted.filtered_peak_2202
chr10	4173490	4174092	603	24.14	5.85024	2.71011	3.20972	C7Y9LACXX_5_7968.sorted.filtered_peak_2203
chr10	4868143	4868420	278	19.89	5.93475	3.01013	3.28557	C7Y9LACXX_5_7968.sorted.filtered_peak_2204
chr10	4891746	4892151	406	17.63	4.74408	2.71383	2.21980	C7Y9LACXX_5_7968.sorted.filtered_peak_2205
chr10	5136709	5137035	327	17.64	5.01589	2.83268	2.44354	C7Y9LACXX_5_7968.sorted.filtered_peak_2206
chr10	5333409	5334075	667	25.06	6.31100	2.80341	3.62240	C7Y9LACXX_5_7968.sorted.filtered_peak_2207
chr10	5339379	5339731	353	22.20	5.77970	2.79884	3.14502	C7Y9LACXX_5_7968.sorted.filtered_peak_2208
chr10	5454269	5454588	320	15.15	4.01570	2.58085	1.58773	C7Y9LACXX_5_7968.sorted.filtered_peak_2209
chr10	5489655	5489922	268	21.54	4.47956	2.41208	1.97994	C7Y9LACXX_5_7968.sorted.filtered_peak_2210
chr10	5726421	5727772	1352	36.56	8.91004	2.81597	6.08427	C7Y9LACXX_5_7968.sorted.filtered_peak_2211
chr10	5734608	5734941	334	18.30	4.98662	2.77523	2.42125	C7Y9LACXX_5_7968.sorted.filtered_peak_2212
chr10	5794594	5794851	258	15.74	3.70000	2.41551	1.33525	C7Y9LACXX_5_7968.sorted.filtered_peak_2213
chr10	5855168	5855895	728	45.97	12.77907	3.23641	9.68427	C7Y9LACXX_5_7968.sorted.filtered_peak_2214
chr10	5931740	5932356	617	56.59	20.11175	4.06912	16.61349	C7Y9LACXX_5_7968.sorted.filtered_peak_2215
chr10	6019717	6020168	452	19.41	3.83967	2.28854	1.44367	C7Y9LACXX_5_7968.sorted.filtered_peak_2216
chr10	6044963	6045273	311	15.11	4.24366	2.69129	1.77018	C7Y9LACXX_5_7968.sorted.filtered_peak_2217
chr10	6056131	6056715	585	19.04	6.19303	3.18916	3.50617	C7Y9LACXX_5_7968.sorted.filtered_peak_2218
chr10	6080101	6080626	526	21.78	5.13976	2.61177	2.56976	C7Y9LACXX_5_7968.sorted.filtered_peak_2219
chr10	6087207	6087597	391	26.68	4.63461	2.26217	2.11146	C7Y9LACXX_5_7968.sorted.filtered_peak_2220
chr10	6092694	6093401	708	51.23	11.20015	2.79840	8.18174	C7Y9LACXX_5_7968.sorted.filtered_peak_2221
chr10	6094370	6094822	453	38.53	5.47279	2.14801	2.84764	C7Y9LACXX_5_7968.sorted.filtered_peak_2222
chr10	6104167	6104564	398	32.80	6.52926	2.53086	3.81611	C7Y9LACXX_5_7968.sorted.filtered_peak_2223
chr10	6128442	6128946	505	34.36	4.61694	2.05199	2.10794	C7Y9LACXX_5_7968.sorted.filtered_peak_2224
chr10	6130593	6131122	530	55.15	15.68751	3.37989	12.42192	C7Y9LACXX_5_7968.sorted.filtered_peak_2225
chr10	6171931	6172361	431	17.09	3.92105	2.43131	1.50319	C7Y9LACXX_5_7968.sorted.filtered_peak_2226
chr10	6186583	6187038	456	29.52	6.87562	2.73303	4.15314	C7Y9LACXX_5_7968.sorted.filtered_peak_2227
chr10	6205502	6206158	657	36.48	12.45216	3.75153	9.36524	C7Y9LACXX_5_7968.sorted.filtered_peak_2228
chr10	6243593	6243866	274	34.82	6.86775	2.53966	4.12576	C7Y9LACXX_5_7968.sorted.filtered_peak_2229
chr10	6244664	6245472	809	29.63	4.82212	2.21415	2.28678	C7Y9LACXX_5_7968.sorted.filtered_peak_2230
chr10	6281174	6281480	307	16.90	5.65592	3.15340	3.02345	C7Y9LACXX_5_7968.sorted.filtered_peak_2231
chr10	6309285	6309568	284	21.57	4.52649	2.42783	2.01733	C7Y9LACXX_5_7968.sorted.filtered_peak_2232
chr10	6312187	6312774	588	30.37	7.75708	2.92300	4.96141	C7Y9LACXX_5_7968.sorted.filtered_peak_2233
chr10	6317271	6317550	280	23.86	5.67945	2.69056	3.03552	C7Y9LACXX_5_7968.sorted.filtered_peak_2234
chr10	6333699	6333948	250	15.82	5.58662	3.23369	2.94755	C7Y9LACXX_5_7968.sorted.filtered_peak_2235
chr10	6342083	6342617	535	16.20	4.64309	2.77864	2.12144	C7Y9LACXX_5_7968.sorted.filtered_peak_2236
chr10	6389662	6390619	958	24.90	7.45257	3.12894	4.70034	C7Y9LACXX_5_7968.sorted.filtered_peak_2237
chr10	6452058	6452527	470	13.91	3.80950	2.57580	1.43186	C7Y9LACXX_5_7968.sorted.filtered_peak_2238
chr10	6458912	6459336	425	12.41	3.58275	2.57703	1.22084	C7Y9LACXX_5_7968.sorted.filtered_peak_2239
chr10	6515223	6516294	1072	24.70	6.82775	2.97040	4.11315	C7Y9LACXX_5_7968.sorted.filtered_peak_2240
chr10	6540741	6541119	379	24.28	5.99264	2.75569	3.33001	C7Y9LACXX_5_7968.sorted.filtered_peak_2241
chr10	6572193	6572969	777	23.30	6.70120	3.01982	3.98997	C7Y9LACXX_5_7968.sorted.filtered_peak_2242
chr10	6585007	6586084	1078	27.05	7.31618	3.00323	4.53618	C7Y9LACXX_5_7968.sorted.filtered_peak_2243
chr10	6600293	6601013	721	27.15	7.10192	2.88155	4.39316	C7Y9LACXX_5_7968.sorted.filtered_peak_2244
chr10	6961982	6962280	299	18.01	4.69924	2.68259	2.16456	C7Y9LACXX_5_7968.sorted.filtered_peak_2245
chr10	6969401	6970394	994	29.75	8.42029	3.12255	5.58560	C7Y9LACXX_5_7968.sorted.filtered_peak_2246
chr10	7015890	7016228	339	24.93	8.51217	3.54005	5.64712	C7Y9LACXX_5_7968.sorted.filtered_peak_2247
chr10	7088192	7088669	478	23.63	7.52128	3.29155	4.73564	C7Y9LACXX_5_7968.sorted.filtered_peak_2248
chr10	7311170	7311859	690	18.52	5.24579	2.85329	2.65577	C7Y9LACXX_5_7968.sorted.filtered_peak_2249
chr10	7452861	7453209	349	26.37	5.10483	2.38958	2.54829	C7Y9LACXX_5_7968.sorted.filtered_peak_2250
chr10	7526341	7527128	788	28.04	7.08185	2.82875	4.35749	C7Y9LACXX_5_7968.sorted.filtered_peak_2251
chr10	7567345	7567711	367	16.94	4.82830	2.80024	2.28903	C7Y9LACXX_5_7968.sorted.filtered_peak_2252
chr10	7729191	7729595	405	17.63	6.65319	3.49894	3.93846	C7Y9LACXX_5_7968.sorted.filtered_peak_2253
chr10	7829656	7830582	927	37.15	10.44465	3.16027	7.50009	C7Y9LACXX_5_7968.sorted.filtered_peak_2254
chr10	7860165	7860644	480	37.28	14.39728	4.15255	11.21244	C7Y9LACXX_5_7968.sorted.filtered_peak_2255
chr10	7860900	7861149	250	18.77	3.59860	2.22998	1.25642	C7Y9LACXX_5_7968.sorted.filtered_peak_2256
chr10	8095461	8096120	660	38.70	6.58491	2.35823	3.86991	C7Y9LACXX_5_7968.sorted.filtered_peak_2257
chr10	8130605	8130854	250	17.54	5.46460	3.01249	2.85497	C7Y9LACXX_5_7968.sorted.filtered_peak_2258
chr10	8179275	8179708	434	21.03	5.20790	2.68612	2.61650	C7Y9LACXX_5_7968.sorted.filtered_peak_2259
chr10	8225182	8225682	501	20.17	6.63771	3.27408	3.90776	C7Y9LACXX_5_7968.sorted.filtered_peak_2260
chr10	8280890	8281356	467	27.91	8.01433	3.14046	5.19901	C7Y9LACXX_5_7968.sorted.filtered_peak_2261
chr10	8287204	8287526	323	23.84	6.87693	3.06523	4.14165	C7Y9LACXX_5_7968.sorted.filtered_peak_2262
chr10	8374024	8374833	810	43.52	12.79473	3.43874	9.67546	C7Y9LACXX_5_7968.sorted.filtered_peak_2263
chr10	8391664	8391967	304	17.09	4.53544	2.67285	2.02786	C7Y9LACXX_5_7968.sorted.filtered_peak_2264
chr10	8402288	8402749	462	21.42	5.60737	2.79422	2.98278	C7Y9LACXX_5_7968.sorted.filtered_peak_2265
chr10	8407945	8408205	261	20.18	4.86507	2.61358	2.31291	C7Y9LACXX_5_7968.sorted.filtered_peak_2266
chr10	8446674	8447065	392	34.16	8.15468	2.85306	5.32240	C7Y9LACXX_5_7968.sorted.filtered_peak_2267
chr10	8458121	8458733	613	29.84	9.66510	3.47255	6.74842	C7Y9LACXX_5_7968.sorted.filtered_peak_2268
chr10	9356568	9356866	299	12.00	3.36330	2.49869	1.04621	C7Y9LACXX_5_7968.sorted.filtered_peak_2269
chr10	11187339	11187692	354	23.55	4.38723	2.30267	1.89565	C7Y9LACXX_5_7968.sorted.filtered_peak_2270
chr10	11205050	11205650	601	48.14	10.75313	2.81946	7.77240	C7Y9LACXX_5_7968.sorted.filtered_peak_2271
chr10	11213159	11213411	253	30.51	4.22786	2.05179	1.76100	C7Y9LACXX_5_7968.sorted.filtered_peak_2272
chr10	11220566	11221129	564	53.54	11.98329	2.85744	8.92611	C7Y9LACXX_5_7968.sorted.filtered_peak_2273
chr10	11222197	11222708	512	34.48	3.89749	1.89715	1.48309	C7Y9LACXX_5_7968.sorted.filtered_peak_2274
chr10	11267841	11268092	252	23.10	5.64097	2.71865	2.99994	C7Y9LACXX_5_7968.sorted.filtered_peak_2275
chr10	11268732	11269127	396	20.84	4.46642	2.44342	1.96233	C7Y9LACXX_5_7968.sorted.filtered_peak_2276
chr10	11752694	11752943	250	13.04	3.93520	2.69942	1.51078	C7Y9LACXX_5_7968.sorted.filtered_peak_2277
chr10	11905710	11906092	383	18.06	5.97194	3.17802	3.30974	C7Y9LACXX_5_7968.sorted.filtered_peak_2278
chr10	12084523	12085853	1331	50.78	15.26631	3.38970	12.03887	C7Y9LACXX_5_7968.sorted.filtered_peak_2279
chr10	12110525	12111403	879	42.29	17.23026	4.24047	13.91904	C7Y9LACXX_5_7968.sorted.filtered_peak_2280
chr10	12154669	12155046	378	14.22	4.37569	2.81869	1.88620	C7Y9LACXX_5_7968.sorted.filtered_peak_2281
chr10	12164719	12165111	393	16.54	4.68576	2.77830	2.15323	C7Y9LACXX_5_7968.sorted.filtered_peak_2282
chr10	12171201	12172475	1275	37.84	12.95708	3.58729	9.89175	C7Y9LACXX_5_7968.sorted.filtered_peak_2283
chr10	12220944	12221193	250	16.31	3.74291	2.40469	1.35442	C7Y9LACXX_5_7968.sorted.filtered_peak_2284
chr10	12223382	12223710	329	25.55	8.00196	3.31447	5.18013	C7Y9LACXX_5_7968.sorted.filtered_peak_2285
chr10	12237538	12238470	933	32.32	8.41067	2.99673	5.56581	C7Y9LACXX_5_7968.sorted.filtered_peak_2286
chr10	12306281	12306714	434	15.14	4.01888	2.58936	1.57890	C7Y9LACXX_5_7968.sorted.filtered_peak_2287
chr10	12390993	12391796	804	33.86	6.98033	2.57759	4.25059	C7Y9LACXX_5_7968.sorted.filtered_peak_2288
chr10	12408069	12408342	274	17.50	6.69232	3.55653	3.95737	C7Y9LACXX_5_7968.sorted.filtered_peak_2289
chr10	12461388	12461679	292	15.66	5.07167	3.00648	2.50067	C7Y9LACXX_5_7968.sorted.filtered_peak_2290
chr10	12490546	12491376	831	47.48	17.11209	4.03328	13.78409	C7Y9LACXX_5_7968.sorted.filtered_peak_2291
chr10	12630276	12630793	518	20.35	4.78461	2.57905	2.23660	C7Y9LACXX_5_7968.sorted.filtered_peak_2292
chr10	12636495	12636972	478	20.82	5.07038	2.64835	2.49525	C7Y9LACXX_5_7968.sorted.filtered_peak_2293
chr10	12753009	12753293	285	18.14	4.22558	2.49138	1.76305	C7Y9LACXX_5_7968.sorted.filtered_peak_2294
chr10	13141482	13142881	1400	29.56	6.03738	2.51279	3.38629	C7Y9LACXX_5_7968.sorted.filtered_peak_2295
chr10	13158295	13158775	481	17.34	5.92809	3.23305	3.26108	C7Y9LACXX_5_7968.sorted.filtered_peak_2296
chr10	13203215	13203793	579	37.65	13.86319	3.90724	10.72786	C7Y9LACXX_5_7968.sorted.filtered_peak_2297
chr10	13342011	13342402	392	28.15	5.45037	2.42403	2.84688	C7Y9LACXX_5_7968.sorted.filtered_peak_2298
chr10	13343942	13344614	673	47.85	16.93506	4.06958	13.58544	C7Y9LACXX_5_7968.sorted.filtered_peak_2299
chr10	13390177	13390824	648	33.94	7.38416	2.67888	4.61170	C7Y9LACXX_5_7968.sorted.filtered_peak_2300
chr10	13628705	13629138	434	23.70	8.51292	3.59939	5.67387	C7Y9LACXX_5_7968.sorted.filtered_peak_2301
chr10	13828954	13829521	568	34.17	11.95281	3.76348	8.90828	C7Y9LACXX_5_7968.sorted.filtered_peak_2302
chr10	14051051	14051986	936	30.16	8.41512	3.07478	5.59590	C7Y9LACXX_5_7968.sorted.filtered_peak_2303
chr10	14215760	14216070	311	17.85	5.44424	2.98794	2.83046	C7Y9LACXX_5_7968.sorted.filtered_peak_2304
chr10	14226904	14227814	911	28.47	7.92934	3.03406	5.14181	C7Y9LACXX_5_7968.sorted.filtered_peak_2305
chr10	14585102	14585357	256	18.61	4.45622	2.55432	1.95372	C7Y9LACXX_5_7968.sorted.filtered_peak_2306
chr10	14598030	14598438	409	21.64	3.62115	2.13124	1.25976	C7Y9LACXX_5_7968.sorted.filtered_peak_2307
chr10	14613799	14614456	658	23.39	5.03100	2.50521	2.45911	C7Y9LACXX_5_7968.sorted.filtered_peak_2308
chr10	14630385	14630704	320	22.80	3.93125	2.18884	1.51587	C7Y9LACXX_5_7968.sorted.filtered_peak_2309
chr10	14689970	14690865	896	26.95	7.89276	3.18258	5.07049	C7Y9LACXX_5_7968.sorted.filtered_peak_2310
chr10	14701531	14702090	560	29.94	8.44682	3.15434	5.58825	C7Y9LACXX_5_7968.sorted.filtered_peak_2311
chr10	14879549	14880493	945	47.69	14.77911	3.43983	11.60084	C7Y9LACXX_5_7968.sorted.filtered_peak_2312
chr10	14920255	14921010	756	41.70	11.17894	3.14917	8.16707	C7Y9LACXX_5_7968.sorted.filtered_peak_2313
chr10	14995755	14996521	767	41.41	10.83917	3.07905	7.85836	C7Y9LACXX_5_7968.sorted.filtered_peak_2314
chr10	15001213	15002267	1055	40.74	11.83424	3.38781	8.76796	C7Y9LACXX_5_7968.sorted.filtered_peak_2315
chr10	15085703	15085988	286	15.88	4.68375	2.82698	2.14944	C7Y9LACXX_5_7968.sorted.filtered_peak_2316
chr10	15130462	15130925	464	19.57	5.28692	2.80814	2.68150	C7Y9LACXX_5_7968.sorted.filtered_peak_2317
chr10	15138584	15139852	1269	49.76	15.25705	3.42385	12.04706	C7Y9LACXX_5_7968.sorted.filtered_peak_2318
chr10	15165732	15166074	343	20.63	6.49295	3.17539	3.78080	C7Y9LACXX_5_7968.sorted.filtered_peak_2319
chr10	15210350	15212090	1741	36.18	7.43022	2.60310	4.65445	C7Y9LACXX_5_7968.sorted.filtered_peak_2320
chr10	15250889	15251305	417	23.44	7.21925	3.20531	4.45503	C7Y9LACXX_5_7968.sorted.filtered_peak_2321
chr10	15811191	15811550	360	12.31	3.52885	2.55815	1.17689	C7Y9LACXX_5_7968.sorted.filtered_peak_2322
chr10	15901653	15902038	386	19.41	3.70568	2.24348	1.32206	C7Y9LACXX_5_7968.sorted.filtered_peak_2323
chr10	15902233	15902730	498	29.91	9.39871	3.40845	6.48638	C7Y9LACXX_5_7968.sorted.filtered_peak_2324
chr10	16478481	16479366	886	32.27	9.24841	3.18048	6.36266	C7Y9LACXX_5_7968.sorted.filtered_peak_2325
chr10	16829384	16829681	298	16.06	4.25724	2.62992	1.78914	C7Y9LACXX_5_7968.sorted.filtered_peak_2326
chr10	16858976	16860228	1253	59.59	19.42313	3.66209	15.98708	C7Y9LACXX_5_7968.sorted.filtered_peak_2327
chr10	16870226	16870489	264	18.79	6.42267	3.31209	3.71052	C7Y9LACXX_5_7968.sorted.filtered_peak_2328
chr10	16885321	16885649	329	15.85	5.23091	3.05742	2.64464	C7Y9LACXX_5_7968.sorted.filtered_peak_2329
chr10	17045134	17045491	358	24.57	7.80996	3.32020	5.00277	C7Y9LACXX_5_7968.sorted.filtered_peak_2330
chr10	17065515	17066143	629	23.29	4.45781	2.33287	1.95650	C7Y9LACXX_5_7968.sorted.filtered_peak_2331
chr10	17068848	17069139	292	31.82	7.48524	2.79456	4.70296	C7Y9LACXX_5_7968.sorted.filtered_peak_2332
chr10	17071542	17071856	315	24.73	5.68080	2.62487	3.06080	C7Y9LACXX_5_7968.sorted.filtered_peak_2333
chr10	17243152	17243763	612	24.36	6.14104	2.80467	3.45935	C7Y9LACXX_5_7968.sorted.filtered_peak_2334
chr10	17248303	17248729	427	20.03	4.20362	2.38904	1.74027	C7Y9LACXX_5_7968.sorted.filtered_peak_2335
chr10	17258211	17258652	442	24.42	8.25761	3.47157	5.42159	C7Y9LACXX_5_7968.sorted.filtered_peak_2336
chr10	17269846	17270789	944	40.52	5.32047	2.07481	2.71850	C7Y9LACXX_5_7968.sorted.filtered_peak_2337
chr10	17271851	17272887	1037	49.86	8.86832	2.49213	5.98364	C7Y9LACXX_5_7968.sorted.filtered_peak_2338
chr10	17470694	17471083	390	25.01	6.01465	2.72383	3.34900	C7Y9LACXX_5_7968.sorted.filtered_peak_2339
chr10	17486109	17486528	420	15.60	4.48156	2.75782	1.97765	C7Y9LACXX_5_7968.sorted.filtered_peak_2340
chr10	17496480	17496894	415	17.76	4.33931	2.55427	1.85800	C7Y9LACXX_5_7968.sorted.filtered_peak_2341
chr10	17553119	17553609	491	20.31	4.96121	2.62458	2.42741	C7Y9LACXX_5_7968.sorted.filtered_peak_2342
chr10	17685698	17686506	809	32.78	8.79410	3.04673	5.94108	C7Y9LACXX_5_7968.sorted.filtered_peak_2343
chr10	18871720	18872008	289	13.30	4.09250	2.74949	1.65050	C7Y9LACXX_5_7968.sorted.filtered_peak_2344
chr10	18940214	18941099	886	42.14	11.93193	3.21242	8.91695	C7Y9LACXX_5_7968.sorted.filtered_peak_2345
chr10	18947708	18948802	1095	46.42	13.10058	3.32556	9.97481	C7Y9LACXX_5_7968.sorted.filtered_peak_2346
chr10	21389836	21390394	559	16.51	4.55974	2.72642	2.04549	C7Y9LACXX_5_7968.sorted.filtered_peak_2347
chr10	21695159	21695514	356	13.77	3.76384	2.56754	1.37513	C7Y9LACXX_5_7968.sorted.filtered_peak_2348
chr10	21695739	21696073	335	14.15	4.11917	2.69872	1.67191	C7Y9LACXX_5_7968.sorted.filtered_peak_2349
chr10	21814648	21815005	358	20.81	3.90392	2.25382	1.48780	C7Y9LACXX_5_7968.sorted.filtered_peak_2350
chr10	21822423	21823300	878	38.19	9.95721	3.05119	7.01986	C7Y9LACXX_5_7968.sorted.filtered_peak_2351
chr10	21991619	21992031	413	13.70	4.31167	2.82469	1.83249	C7Y9LACXX_5_7968.sorted.filtered_peak_2352
chr10	22013585	22013956	372	21.44	7.26315	3.39179	4.48739	C7Y9LACXX_5_7968.sorted.filtered_peak_2353
chr10	22029907	22030182	276	18.00	4.59435	2.64037	2.07739	C7Y9LACXX_5_7968.sorted.filtered_peak_2354
chr10	22291571	22292951	1381	29.90	7.41657	2.80621	4.68495	C7Y9LACXX_5_7968.sorted.filtered_peak_2355
chr10	22318165	22318537	373	13.27	4.08088	2.74226	1.64812	C7Y9LACXX_5_7968.sorted.filtered_peak_2356
chr10	22518055	22518710	656	25.23	5.71526	2.60464	3.10025	C7Y9LACXX_5_7968.sorted.filtered_peak_2357
chr10	22519347	22519654	308	26.12	6.07555	2.68786	3.40366	C7Y9LACXX_5_7968.sorted.filtered_peak_2358
chr10	22540868	22541226	359	20.15	4.73996	2.57136	2.20160	C7Y9LACXX_5_7968.sorted.filtered_peak_2359
chr10	22605149	22605943	795	35.36	7.24277	2.60039	4.47501	C7Y9LACXX_5_7968.sorted.filtered_peak_2360
chr10	22609714	22610042	329	31.29	3.73238	1.91648	1.35584	C7Y9LACXX_5_7968.sorted.filtered_peak_2361
chr10	22614472	22614820	349	30.84	5.61302	2.37221	2.98727	C7Y9LACXX_5_7968.sorted.filtered_peak_2362
chr10	22622148	22622673	526	26.51	4.66754	2.27837	2.13861	C7Y9LACXX_5_7968.sorted.filtered_peak_2363
chr10	22629073	22629642	570	37.40	6.78905	2.41990	4.07632	C7Y9LACXX_5_7968.sorted.filtered_peak_2364
chr10	22725777	22726526	750	26.54	6.46507	2.76513	3.76982	C7Y9LACXX_5_7968.sorted.filtered_peak_2365
chr10	22794970	22795252	283	15.89	5.62414	3.24688	2.97935	C7Y9LACXX_5_7968.sorted.filtered_peak_2366
chr10	22895240	22895721	482	24.14	6.32712	2.85694	3.65436	C7Y9LACXX_5_7968.sorted.filtered_peak_2367
chr10	22900631	22901010	380	24.39	5.70925	2.65725	3.08022	C7Y9LACXX_5_7968.sorted.filtered_peak_2368
chr10	22919456	22920289	834	32.41	6.87347	2.59485	4.16074	C7Y9LACXX_5_7968.sorted.filtered_peak_2369
chr10	22935072	22935709	638	31.69	7.75621	2.84361	4.97691	C7Y9LACXX_5_7968.sorted.filtered_peak_2370
chr10	22938381	22938630	250	28.01	5.51444	2.45994	2.88172	C7Y9LACXX_5_7968.sorted.filtered_peak_2371
chr10	22955395	22955746	352	23.15	6.46451	2.95612	3.77599	C7Y9LACXX_5_7968.sorted.filtered_peak_2372
chr10	22970745	22971702	958	27.66	6.69789	2.78177	3.97997	C7Y9LACXX_5_7968.sorted.filtered_peak_2373
chr10	23003405	23003678	274	22.70	4.80797	2.47091	2.25693	C7Y9LACXX_5_7968.sorted.filtered_peak_2374
chr10	23277883	23278172	290	15.34	5.05254	3.02723	2.48080	C7Y9LACXX_5_7968.sorted.filtered_peak_2375
chr10	23657464	23658547	1084	17.98	4.97063	2.77767	2.41697	C7Y9LACXX_5_7968.sorted.filtered_peak_2376
chr10	23727492	23728149	658	41.21	10.69545	3.06291	7.71343	C7Y9LACXX_5_7968.sorted.filtered_peak_2377
chr10	24911878	24912183	306	17.39	4.63112	2.69013	2.11523	C7Y9LACXX_5_7968.sorted.filtered_peak_2378
chr10	24931981	24932237	257	16.02	5.36184	3.10193	2.75939	C7Y9LACXX_5_7968.sorted.filtered_peak_2379
chr10	25013418	25013898	481	40.33	12.28007	3.43489	9.22292	C7Y9LACXX_5_7968.sorted.filtered_peak_2380
chr10	25210088	25210630	543	13.30	3.95968	2.69208	1.54767	C7Y9LACXX_5_7968.sorted.filtered_peak_2381
chr10	25240647	25240898	252	14.92	4.33379	2.74614	1.85008	C7Y9LACXX_5_7968.sorted.filtered_peak_2382
chr10	25304957	25306386	1430	41.01	12.83438	3.47230	9.74805	C7Y9LACXX_5_7968.sorted.filtered_peak_2383
chr10	26624052	26624388	337	17.67	6.86267	3.58919	4.12718	C7Y9LACXX_5_7968.sorted.filtered_peak_2384
chr10	26719724	26720041	318	16.29	4.38483	2.65534	1.91696	C7Y9LACXX_5_7968.sorted.filtered_peak_2385
chr10	26727089	26727704	616	24.55	4.68586	2.34871	2.16224	C7Y9LACXX_5_7968.sorted.filtered_peak_2386
chr10	26737346	26738086	741	23.38	4.99001	2.48616	2.43443	C7Y9LACXX_5_7968.sorted.filtered_peak_2387
chr10	26763649	26764036	388	27.19	8.37433	3.28968	5.53592	C7Y9LACXX_5_7968.sorted.filtered_peak_2388
chr10	26771074	26771498	425	24.68	4.92018	2.41181	2.36907	C7Y9LACXX_5_7968.sorted.filtered_peak_2389
chr10	26775958	26776784	827	27.11	7.43258	2.99735	4.68055	C7Y9LACXX_5_7968.sorted.filtered_peak_2390
chr10	26986044	26987179	1136	20.01	6.35623	3.15755	3.66409	C7Y9LACXX_5_7968.sorted.filtered_peak_2391
chr10	27010432	27010868	437	17.76	4.68155	2.68763	2.15674	C7Y9LACXX_5_7968.sorted.filtered_peak_2392
chr10	27149338	27150372	1035	60.50	17.93318	3.48797	14.55031	C7Y9LACXX_5_7968.sorted.filtered_peak_2393
chr10	27312372	27312621	250	13.02	3.92305	2.69515	1.50120	C7Y9LACXX_5_7968.sorted.filtered_peak_2394
chr10	27388734	27389883	1150	38.25	11.77925	3.43213	8.73527	C7Y9LACXX_5_7968.sorted.filtered_peak_2395
chr10	27442824	27443574	751	39.88	8.27460	2.62739	5.45345	C7Y9LACXX_5_7968.sorted.filtered_peak_2396
chr10	27443799	27444868	1070	41.40	9.12970	2.70754	6.28028	C7Y9LACXX_5_7968.sorted.filtered_peak_2397
chr10	27529470	27530474	1005	33.22	4.70686	2.09926	2.17909	C7Y9LACXX_5_7968.sorted.filtered_peak_2398
chr10	27530698	27531373	676	41.47	8.18697	2.56405	5.36869	C7Y9LACXX_5_7968.sorted.filtered_peak_2399
chr10	27531938	27532320	383	34.30	4.84719	2.10753	2.29735	C7Y9LACXX_5_7968.sorted.filtered_peak_2400
chr10	27541386	27541667	282	17.40	5.22847	2.93087	2.64191	C7Y9LACXX_5_7968.sorted.filtered_peak_2401
chr10	27645849	27646201	353	12.42	3.58911	2.57965	1.22486	C7Y9LACXX_5_7968.sorted.filtered_peak_2402
chr10	27753941	27754249	309	14.77	4.96160	3.03052	2.40452	C7Y9LACXX_5_7968.sorted.filtered_peak_2403
chr10	27792707	27793458	752	49.10	19.04412	4.18946	15.63620	C7Y9LACXX_5_7968.sorted.filtered_peak_2404
chr10	27857367	27857805	439	16.40	5.44116	3.09280	2.84106	C7Y9LACXX_5_7968.sorted.filtered_peak_2405
chr10	28031143	28031547	405	15.81	4.19101	2.61474	1.74217	C7Y9LACXX_5_7968.sorted.filtered_peak_2406
chr10	28591672	28592350	679	37.12	13.42652	3.90449	10.29661	C7Y9LACXX_5_7968.sorted.filtered_peak_2407
chr10	28623174	28624400	1227	26.27	7.27427	2.95834	4.54710	C7Y9LACXX_5_7968.sorted.filtered_peak_2408
chr10	28656885	28657411	527	17.65	5.74693	3.11539	3.11546	C7Y9LACXX_5_7968.sorted.filtered_peak_2409
chr10	28821132	28822917	1786	47.45	10.96649	2.78665	8.02449	C7Y9LACXX_5_7968.sorted.filtered_peak_2410
chr10	28952864	28953113	250	14.74	4.63249	2.89716	2.10284	C7Y9LACXX_5_7968.sorted.filtered_peak_2411
chr10	28965911	28966532	622	26.68	7.98890	3.20850	5.17554	C7Y9LACXX_5_7968.sorted.filtered_peak_2412
chr10	29697955	29698642	688	14.84	4.12456	2.65372	1.68001	C7Y9LACXX_5_7968.sorted.filtered_peak_2413
chr10	29879157	29879837	681	13.55	4.21843	2.79714	1.74530	C7Y9LACXX_5_7968.sorted.filtered_peak_2414
chr10	29947753	29948420	668	28.51	11.68653	4.20799	8.65002	C7Y9LACXX_5_7968.sorted.filtered_peak_2415
chr10	29970680	29970968	289	20.22	5.56898	2.86949	2.93496	C7Y9LACXX_5_7968.sorted.filtered_peak_2416
chr10	30024867	30025123	257	16.65	4.12997	2.53729	1.68421	C7Y9LACXX_5_7968.sorted.filtered_peak_2417
chr10	30100837	30101396	560	14.81	4.12046	2.65662	1.67223	C7Y9LACXX_5_7968.sorted.filtered_peak_2418
chr10	30315914	30317136	1223	33.07	8.72198	2.99122	5.88230	C7Y9LACXX_5_7968.sorted.filtered_peak_2419
chr10	30530118	30530416	299	15.88	5.27929	3.08941	2.67480	C7Y9LACXX_5_7968.sorted.filtered_peak_2420
chr10	30637608	30638588	981	29.28	7.22176	2.83376	4.46917	C7Y9LACXX_5_7968.sorted.filtered_peak_2421
chr10	30681584	30681845	262	14.89	5.00931	3.05477	2.43173	C7Y9LACXX_5_7968.sorted.filtered_peak_2422
chr10	30722566	30722969	404	34.98	7.22853	2.60749	4.46254	C7Y9LACXX_5_7968.sorted.filtered_peak_2423
chr10	30725805	30726570	766	29.94	4.74612	2.19165	2.21356	C7Y9LACXX_5_7968.sorted.filtered_peak_2424
chr10	30744561	30745053	493	17.50	4.76231	2.74003	2.22069	C7Y9LACXX_5_7968.sorted.filtered_peak_2425
chr10	30791116	30791578	463	28.71	9.46263	3.49133	6.55665	C7Y9LACXX_5_7968.sorted.filtered_peak_2426
chr10	30818234	30818849	616	24.06	6.32097	2.86756	3.63154	C7Y9LACXX_5_7968.sorted.filtered_peak_2427
chr10	30844597	30844979	383	12.00	3.36330	2.49869	1.04621	C7Y9LACXX_5_7968.sorted.filtered_peak_2428
chr10	30959724	30960171	448	13.08	3.95222	2.70653	1.52203	C7Y9LACXX_5_7968.sorted.filtered_peak_2429
chr10	30971409	30971681	273	18.04	4.87051	2.74649	2.31697	C7Y9LACXX_5_7968.sorted.filtered_peak_2430
chr10	30990382	30990761	380	28.07	9.28007	3.51123	6.37676	C7Y9LACXX_5_7968.sorted.filtered_peak_2431
chr10	31072890	31073372	483	23.88	5.13570	2.51321	2.55564	C7Y9LACXX_5_7968.sorted.filtered_peak_2432
chr10	31320231	31321562	1332	52.25	15.69706	3.48670	12.43846	C7Y9LACXX_5_7968.sorted.filtered_peak_2433
chr10	31390056	31390367	312	18.31	5.38691	2.93351	2.77275	C7Y9LACXX_5_7968.sorted.filtered_peak_2434
chr10	31425966	31426375	410	22.43	4.55386	2.39793	2.04082	C7Y9LACXX_5_7968.sorted.filtered_peak_2435
chr10	31607305	31608641	1337	36.33	6.44868	2.37453	3.76483	C7Y9LACXX_5_7968.sorted.filtered_peak_2436
chr10	31892361	31892813	453	28.53	9.16560	3.42112	6.28118	C7Y9LACXX_5_7968.sorted.filtered_peak_2437
chr10	32034656	32034949	294	16.89	4.46143	2.66013	1.95685	C7Y9LACXX_5_7968.sorted.filtered_peak_2438
chr10	32048963	32049717	755	41.43	14.25180	3.80055	11.07686	C7Y9LACXX_5_7968.sorted.filtered_peak_2439
chr10	32097460	32097824	365	20.38	6.76172	3.28941	4.03479	C7Y9LACXX_5_7968.sorted.filtered_peak_2440
chr10	32165826	32166088	263	16.60	5.16665	2.97725	2.57849	C7Y9LACXX_5_7968.sorted.filtered_peak_2441
chr10	32217641	32217938	298	22.56	3.95507	2.20465	1.53642	C7Y9LACXX_5_7968.sorted.filtered_peak_2442
chr10	32218283	32219646	1364	24.55	4.92061	2.40715	2.38672	C7Y9LACXX_5_7968.sorted.filtered_peak_2443
chr10	32294001	32294292	292	15.97	4.67954	2.81423	2.15015	C7Y9LACXX_5_7968.sorted.filtered_peak_2444
chr10	32344412	32345579	1168	32.64	7.58753	2.74369	4.83052	C7Y9LACXX_5_7968.sorted.filtered_peak_2445
chr10	32439443	32440067	625	23.11	5.79453	2.74292	3.16787	C7Y9LACXX_5_7968.sorted.filtered_peak_2446
chr10	32479786	32480078	293	13.96	4.46667	2.87544	1.96757	C7Y9LACXX_5_7968.sorted.filtered_peak_2447
chr10	32545677	32545972	296	15.54	4.62489	2.82725	2.10249	C7Y9LACXX_5_7968.sorted.filtered_peak_2448
chr10	32621171	32621702	532	21.83	5.57813	2.76955	2.94668	C7Y9LACXX_5_7968.sorted.filtered_peak_2449
chr10	32634911	32636361	1451	44.10	9.78154	2.81794	6.83440	C7Y9LACXX_5_7968.sorted.filtered_peak_2450
chr10	32646078	32646360	283	19.60	4.78378	2.61352	2.24561	C7Y9LACXX_5_7968.sorted.filtered_peak_2451
chr10	32667564	32668333	770	31.56	8.69495	3.09092	5.83952	C7Y9LACXX_5_7968.sorted.filtered_peak_2452
chr10	32734626	32735485	860	29.27	8.19452	3.04619	5.40047	C7Y9LACXX_5_7968.sorted.filtered_peak_2453
chr10	33269251	33269729	479	16.85	4.63206	2.72726	2.11689	C7Y9LACXX_5_7968.sorted.filtered_peak_2454
chr10	33297611	33298046	436	19.34	6.58675	3.31224	3.87148	C7Y9LACXX_5_7968.sorted.filtered_peak_2455
chr10	33398510	33399091	582	28.38	6.62159	2.73288	3.89956	C7Y9LACXX_5_7968.sorted.filtered_peak_2456
chr10	33422972	33423221	250	18.47	5.04546	2.78245	2.47615	C7Y9LACXX_5_7968.sorted.filtered_peak_2457
chr10	33428152	33428591	440	15.33	3.74061	2.45867	1.35394	C7Y9LACXX_5_7968.sorted.filtered_peak_2458
chr10	33537546	33537852	307	21.25	7.61278	3.54357	4.81429	C7Y9LACXX_5_7968.sorted.filtered_peak_2459
chr10	34569540	34570146	607	17.88	4.95726	2.79099	2.39280	C7Y9LACXX_5_7968.sorted.filtered_peak_2460
chr10	35310496	35310774	279	26.99	11.30736	4.29782	8.27897	C7Y9LACXX_5_7968.sorted.filtered_peak_2461
chr10	35378786	35379855	1070	28.06	9.11447	3.42928	6.23695	C7Y9LACXX_5_7968.sorted.filtered_peak_2462
chr10	35415491	35416543	1053	55.65	14.05433	3.11204	10.89180	C7Y9LACXX_5_7968.sorted.filtered_peak_2463
chr10	35438340	35438971	632	18.09	4.90957	2.73711	2.38191	C7Y9LACXX_5_7968.sorted.filtered_peak_2464
chr10	35484455	35485464	1010	40.11	11.82842	3.34500	8.79008	C7Y9LACXX_5_7968.sorted.filtered_peak_2465
chr10	35507394	35507845	452	22.59	5.48387	2.69109	2.86323	C7Y9LACXX_5_7968.sorted.filtered_peak_2466
chr10	35625202	35625614	413	23.71	5.00143	2.47888	2.43737	C7Y9LACXX_5_7968.sorted.filtered_peak_2467
chr10	35630480	35630785	306	20.82	4.45428	2.43368	1.96408	C7Y9LACXX_5_7968.sorted.filtered_peak_2468
chr10	35931072	35931537	466	24.32	8.06952	3.41672	5.25017	C7Y9LACXX_5_7968.sorted.filtered_peak_2469
chr10	38145968	38147116	1149	34.80	10.55303	3.20158	7.64782	C7Y9LACXX_5_7968.sorted.filtered_peak_2470
chr10	38264524	38266014	1491	39.48	12.51419	3.34915	9.48146	C7Y9LACXX_5_7968.sorted.filtered_peak_2471
chr10	38299083	38300201	1119	48.93	17.91002	4.19253	14.51000	C7Y9LACXX_5_7968.sorted.filtered_peak_2472
chr10	38382859	38383477	619	29.55	11.10034	3.85955	8.11866	C7Y9LACXX_5_7968.sorted.filtered_peak_2473
chr10	38691264	38692225	962	18.69	8.21505	3.78450	5.49043	C7Y9LACXX_5_7968.sorted.filtered_peak_2474
chr10	38815733	38818576	2844	27.68	6.59612	2.73010	3.90125	C7Y9LACXX_5_7968.sorted.filtered_peak_2475
chr10	42355976	42356229	254	17.39	6.61878	3.53464	3.88541	C7Y9LACXX_5_7968.sorted.filtered_peak_2476
chr10	42358128	42358640	513	17.90	6.06838	3.24609	3.38849	C7Y9LACXX_5_7968.sorted.filtered_peak_2477
chr10	42379774	42380050	277	24.75	9.54031	3.94341	6.59787	C7Y9LACXX_5_7968.sorted.filtered_peak_2478
chr10	42384097	42384482	386	19.09	4.95148	2.70772	2.38948	C7Y9LACXX_5_7968.sorted.filtered_peak_2479
chr10	42384956	42385288	333	42.65	23.31710	6.22606	19.63146	C7Y9LACXX_5_7968.sorted.filtered_peak_2480
chr10	42390851	42391135	285	28.22	13.83230	5.08572	10.65031	C7Y9LACXX_5_7968.sorted.filtered_peak_2481
chr10	42396756	42397017	262	36.15	14.79596	4.54417	11.54457	C7Y9LACXX_5_7968.sorted.filtered_peak_2482
chr10	42398574	42398825	252	28.86	9.34946	3.51268	6.42155	C7Y9LACXX_5_7968.sorted.filtered_peak_2483
chr10	42529290	42529745	456	25.05	10.83191	4.32735	7.82493	C7Y9LACXX_5_7968.sorted.filtered_peak_2484
chr10	42531804	42532074	271	25.28	11.00160	4.40856	7.98034	C7Y9LACXX_5_7968.sorted.filtered_peak_2485
chr10	43047701	43048653	953	37.85	13.58519	3.75246	10.49504	C7Y9LACXX_5_7968.sorted.filtered_peak_2486
chr10	43133447	43134504	1058	48.96	18.40399	4.29802	14.97484	C7Y9LACXX_5_7968.sorted.filtered_peak_2487
chr10	43277863	43278772	910	24.45	7.75033	3.28160	4.95960	C7Y9LACXX_5_7968.sorted.filtered_peak_2488
chr10	43616566	43616913	348	24.45	5.60382	2.61977	2.98752	C7Y9LACXX_5_7968.sorted.filtered_peak_2489
chr10	43633648	43634650	1003	32.69	7.36009	2.67316	4.62059	C7Y9LACXX_5_7968.sorted.filtered_peak_2490
chr10	43782698	43783029	332	20.39	5.35082	2.77972	2.73692	C7Y9LACXX_5_7968.sorted.filtered_peak_2491
chr10	43827364	43828028	665	22.42	8.03302	3.57620	5.21039	C7Y9LACXX_5_7968.sorted.filtered_peak_2492
chr10	43843702	43844403	702	17.89	5.67547	3.06844	3.04485	C7Y9LACXX_5_7968.sorted.filtered_peak_2493
chr10	43857103	43858324	1222	36.82	12.49031	3.51285	9.47003	C7Y9LACXX_5_7968.sorted.filtered_peak_2494
chr10	43891620	43892262	643	28.49	4.08259	2.06541	1.63400	C7Y9LACXX_5_7968.sorted.filtered_peak_2495
chr10	43892566	43893062	497	30.41	4.46881	2.10808	1.98024	C7Y9LACXX_5_7968.sorted.filtered_peak_2496
chr10	43902752	43903006	255	33.98	4.06231	1.94283	1.61830	C7Y9LACXX_5_7968.sorted.filtered_peak_2497
chr10	43904023	43904887	865	49.54	11.64879	2.89157	8.63436	C7Y9LACXX_5_7968.sorted.filtered_peak_2498
chr10	43915645	43916642	998	26.40	7.68844	3.14228	4.89573	C7Y9LACXX_5_7968.sorted.filtered_peak_2499
chr10	43931772	43932831	1060	33.56	12.51975	4.02344	9.41372	C7Y9LACXX_5_7968.sorted.filtered_peak_2500
chr10	43950797	43951878	1082	48.35	14.59787	3.47940	11.39094	C7Y9LACXX_5_7968.sorted.filtered_peak_2501
chr10	43957306	43957599	294	14.99	4.09560	2.62991	1.65315	C7Y9LACXX_5_7968.sorted.filtered_peak_2502
chr10	44090600	44090849	250	13.02	3.91783	2.69519	1.49142	C7Y9LACXX_5_7968.sorted.filtered_peak_2503
chr10	44101775	44102080	306	14.73	4.89848	3.00889	2.35396	C7Y9LACXX_5_7968.sorted.filtered_peak_2504
chr10	44143993	44144565	573	27.40	10.78244	4.02233	7.79871	C7Y9LACXX_5_7968.sorted.filtered_peak_2505
chr10	44185519	44185890	372	18.26	5.75273	3.07420	3.11050	C7Y9LACXX_5_7968.sorted.filtered_peak_2506
chr10	44311700	44312192	493	21.10	6.68649	3.19643	3.96936	C7Y9LACXX_5_7968.sorted.filtered_peak_2507
chr10	45454886	45455165	280	26.55	6.39922	2.76947	3.69051	C7Y9LACXX_5_7968.sorted.filtered_peak_2508
chr10	45496261	45496922	662	22.24	5.41258	2.68604	2.80094	C7Y9LACXX_5_7968.sorted.filtered_peak_2509
chr10	45504089	45504501	413	13.93	4.45228	2.86919	1.95799	C7Y9LACXX_5_7968.sorted.filtered_peak_2510
chr10	45965863	45966380	518	16.49	3.64794	2.35600	1.28662	C7Y9LACXX_5_7968.sorted.filtered_peak_2511
chr10	46075785	46076659	875	16.28	4.64531	2.76714	2.13270	C7Y9LACXX_5_7968.sorted.filtered_peak_2512
chr10	46089837	46090759	923	26.79	7.63269	3.05963	4.86317	C7Y9LACXX_5_7968.sorted.filtered_peak_2513
chr10	46167489	46168621	1133	25.23	9.72863	3.76113	6.84845	C7Y9LACXX_5_7968.sorted.filtered_peak_2514
chr10	47655623	47656328	706	24.89	7.85087	3.29611	5.04468	C7Y9LACXX_5_7968.sorted.filtered_peak_2515
chr10	47670515	47670791	277	12.46	3.60634	2.58620	1.23742	C7Y9LACXX_5_7968.sorted.filtered_peak_2516
chr10	48354658	48355019	362	17.68	4.73550	2.70640	2.21395	C7Y9LACXX_5_7968.sorted.filtered_peak_2517
chr10	49514188	49515057	870	35.86	7.54986	2.65077	4.75801	C7Y9LACXX_5_7968.sorted.filtered_peak_2518
chr10	49864445	49864905	461	20.26	5.12119	2.70004	2.53901	C7Y9LACXX_5_7968.sorted.filtered_peak_2519
chr10	50288192	50288451	260	21.91	4.08611	2.26953	1.64779	C7Y9LACXX_5_7968.sorted.filtered_peak_2520
chr10	50385592	50385927	336	24.74	5.99907	2.73257	3.34107	C7Y9LACXX_5_7968.sorted.filtered_peak_2521
chr10	50716330	50716839	510	19.95	6.79779	3.32951	4.07651	C7Y9LACXX_5_7968.sorted.filtered_peak_2522
chr10	50746734	50747661	928	43.01	14.56849	3.81498	11.35464	C7Y9LACXX_5_7968.sorted.filtered_peak_2523
chr10	51488734	51489071	338	20.12	8.71085	4.05987	5.85714	C7Y9LACXX_5_7968.sorted.filtered_peak_2524
chr10	51564926	51565508	583	29.39	7.51322	2.89530	4.74665	C7Y9LACXX_5_7968.sorted.filtered_peak_2525
chr10	51572242	51572502	261	19.80	4.62450	2.54984	2.10277	C7Y9LACXX_5_7968.sorted.filtered_peak_2526
chr10	52179702	52179951	250	18.07	3.90364	2.37596	1.48763	C7Y9LACXX_5_7968.sorted.filtered_peak_2527
chr10	52191537	52191849	313	16.39	4.87610	2.87247	2.31408	C7Y9LACXX_5_7968.sorted.filtered_peak_2528
chr10	52268159	52268408	250	18.00	4.34999	2.54676	1.86556	C7Y9LACXX_5_7968.sorted.filtered_peak_2529
chr10	52383609	52384996	1388	39.69	8.45432	2.67545	5.61966	C7Y9LACXX_5_7968.sorted.filtered_peak_2530
chr10	52411156	52411405	250	13.13	3.87038	2.66511	1.46837	C7Y9LACXX_5_7968.sorted.filtered_peak_2531
chr10	52499947	52500278	332	12.42	3.58704	2.57925	1.22223	C7Y9LACXX_5_7968.sorted.filtered_peak_2532
chr10	53458534	53460093	1560	42.13	11.31928	3.10792	8.33062	C7Y9LACXX_5_7968.sorted.filtered_peak_2533
chr10	58120929	58121649	721	36.81	10.79335	3.34258	7.79007	C7Y9LACXX_5_7968.sorted.filtered_peak_2534
chr10	60026209	60026727	519	32.96	3.91005	1.92560	1.50286	C7Y9LACXX_5_7968.sorted.filtered_peak_2535
chr10	60027591	60029293	1703	47.51	10.00552	2.66098	7.10161	C7Y9LACXX_5_7968.sorted.filtered_peak_2536
chr10	60042393	60042751	359	18.79	5.59639	2.97333	2.96723	C7Y9LACXX_5_7968.sorted.filtered_peak_2537
chr10	60094676	60094967	292	19.26	4.79174	2.63697	2.25561	C7Y9LACXX_5_7968.sorted.filtered_peak_2538
chr10	60095147	60095396	250	17.50	3.90461	2.40395	1.49317	C7Y9LACXX_5_7968.sorted.filtered_peak_2539
chr10	60144054	60145682	1629	35.81	8.82325	2.82624	6.01387	C7Y9LACXX_5_7968.sorted.filtered_peak_2540
chr10	61640753	61641002	250	21.47	3.70184	2.16335	1.31955	C7Y9LACXX_5_7968.sorted.filtered_peak_2541
chr10	61646832	61647116	285	23.07	5.40516	2.64308	2.78864	C7Y9LACXX_5_7968.sorted.filtered_peak_2542
chr10	61666112	61666975	864	37.12	8.00718	2.68462	5.19824	C7Y9LACXX_5_7968.sorted.filtered_peak_2543
chr10	61668014	61668263	250	28.13	4.27683	2.12391	1.80356	C7Y9LACXX_5_7968.sorted.filtered_peak_2544
chr10	61996720	61997184	465	16.01	4.18136	2.59964	1.72553	C7Y9LACXX_5_7968.sorted.filtered_peak_2545
chr10	62332661	62332971	311	17.51	4.19150	2.51361	1.72861	C7Y9LACXX_5_7968.sorted.filtered_peak_2546
chr10	62468264	62468847	584	16.65	5.08820	2.92603	2.51839	C7Y9LACXX_5_7968.sorted.filtered_peak_2547
chr10	62487775	62488159	385	28.50	5.83701	2.51839	3.18639	C7Y9LACXX_5_7968.sorted.filtered_peak_2548
chr10	62491346	62491732	387	27.65	5.53365	2.47481	2.90491	C7Y9LACXX_5_7968.sorted.filtered_peak_2549
chr10	62537874	62538555	682	31.76	8.79248	3.08130	5.95052	C7Y9LACXX_5_7968.sorted.filtered_peak_2550
chr10	62702412	62702849	438	21.76	5.07873	2.60042	2.50400	C7Y9LACXX_5_7968.sorted.filtered_peak_2551
chr10	62965011	62965273	263	13.01	3.90827	2.69241	1.48239	C7Y9LACXX_5_7968.sorted.filtered_peak_2552
chr10	63046513	63046817	305	22.52	7.20647	3.28101	4.44034	C7Y9LACXX_5_7968.sorted.filtered_peak_2553
chr10	63512350	63512654	305	21.39	5.90992	2.90420	3.25103	C7Y9LACXX_5_7968.sorted.filtered_peak_2554
chr10	63525276	63525836	561	22.54	6.13773	2.90196	3.46477	C7Y9LACXX_5_7968.sorted.filtered_peak_2555
chr10	63702917	63703721	805	23.74	5.13899	2.51782	2.56646	C7Y9LACXX_5_7968.sorted.filtered_peak_2556
chr10	63747625	63748236	612	26.01	5.71501	2.58400	3.08323	C7Y9LACXX_5_7968.sorted.filtered_peak_2557
chr10	63752230	63753305	1076	27.16	4.90746	2.31346	2.36683	C7Y9LACXX_5_7968.sorted.filtered_peak_2558
chr10	63798550	63798939	390	22.32	5.32375	2.65763	2.71535	C7Y9LACXX_5_7968.sorted.filtered_peak_2559
chr10	63810822	63811076	255	33.37	4.85187	2.12981	2.30317	C7Y9LACXX_5_7968.sorted.filtered_peak_2560
chr10	63842173	63842846	674	21.17	5.13573	2.65520	2.54885	C7Y9LACXX_5_7968.sorted.filtered_peak_2561
chr10	63943240	63943574	335	26.75	7.30311	3.02347	4.52351	C7Y9LACXX_5_7968.sorted.filtered_peak_2562
chr10	64003588	64003932	345	17.70	4.31736	2.54386	1.84773	C7Y9LACXX_5_7968.sorted.filtered_peak_2563
chr10	64143871	64144207	337	27.90	7.36188	2.96183	4.58608	C7Y9LACXX_5_7968.sorted.filtered_peak_2564
chr10	64197535	64197784	250	14.32	4.12915	2.69588	1.67037	C7Y9LACXX_5_7968.sorted.filtered_peak_2565
chr10	64288197	64288679	483	20.64	8.16864	3.83084	5.32381	C7Y9LACXX_5_7968.sorted.filtered_peak_2566
chr10	64391897	64392470	574	26.23	6.99155	2.96306	4.23499	C7Y9LACXX_5_7968.sorted.filtered_peak_2567
chr10	64397020	64397978	959	29.81	7.60934	2.87334	4.85160	C7Y9LACXX_5_7968.sorted.filtered_peak_2568
chr10	64441031	64441555	525	23.59	7.69149	3.34859	4.89654	C7Y9LACXX_5_7968.sorted.filtered_peak_2569
chr10	64492660	64493346	687	32.51	9.85566	3.25027	6.96338	C7Y9LACXX_5_7968.sorted.filtered_peak_2570
chr10	64539179	64539541	363	17.99	7.10073	3.65086	4.34841	C7Y9LACXX_5_7968.sorted.filtered_peak_2571
chr10	64564111	64564799	689	28.03	7.56720	3.00504	4.78564	C7Y9LACXX_5_7968.sorted.filtered_peak_2572
chr10	64576043	64576922	880	54.02	14.68748	3.26290	11.47144	C7Y9LACXX_5_7968.sorted.filtered_peak_2573
chr10	64612923	64613525	603	18.80	3.67692	2.25783	1.30727	C7Y9LACXX_5_7968.sorted.filtered_peak_2574
chr10	64615717	64616105	389	22.05	5.30699	2.64804	2.72184	C7Y9LACXX_5_7968.sorted.filtered_peak_2575
chr10	64892501	64893581	1081	34.42	11.10399	3.51980	8.10377	C7Y9LACXX_5_7968.sorted.filtered_peak_2576
chr10	64917792	64918041	250	15.45	4.26974	2.67576	1.79355	C7Y9LACXX_5_7968.sorted.filtered_peak_2577
chr10	64966938	64967187	250	19.92	4.35900	2.45031	1.87030	C7Y9LACXX_5_7968.sorted.filtered_peak_2578
chr10	64985533	64986076	544	19.69	5.46566	2.86394	2.84233	C7Y9LACXX_5_7968.sorted.filtered_peak_2579
chr10	65001629	65001878	250	14.72	4.08505	2.64812	1.63997	C7Y9LACXX_5_7968.sorted.filtered_peak_2580
chr10	65028499	65029210	712	33.72	8.30314	2.92948	5.44641	C7Y9LACXX_5_7968.sorted.filtered_peak_2581
chr10	65225251	65225874	624	20.05	5.08878	2.69986	2.51059	C7Y9LACXX_5_7968.sorted.filtered_peak_2582
chr10	65280500	65280968	469	28.64	6.47190	2.68716	3.75813	C7Y9LACXX_5_7968.sorted.filtered_peak_2583
chr10	65323438	65323696	259	17.36	5.34373	2.98657	2.73437	C7Y9LACXX_5_7968.sorted.filtered_peak_2584
chr10	65388965	65389877	913	30.76	6.71932	2.64909	3.99756	C7Y9LACXX_5_7968.sorted.filtered_peak_2585
chr10	65390291	65390628	338	28.87	5.86946	2.51104	3.21886	C7Y9LACXX_5_7968.sorted.filtered_peak_2586
chr10	65480283	65480858	576	17.43	3.88599	2.39996	1.48024	C7Y9LACXX_5_7968.sorted.filtered_peak_2587
chr10	65626398	65626798	401	16.91	4.86420	2.81439	2.32917	C7Y9LACXX_5_7968.sorted.filtered_peak_2588
chr10	65801001	65801369	369	18.04	4.86265	2.74237	2.31201	C7Y9LACXX_5_7968.sorted.filtered_peak_2589
chr10	69372540	69373213	674	33.18	11.24098	3.66934	8.22218	C7Y9LACXX_5_7968.sorted.filtered_peak_2590
chr10	69523315	69524724	1410	44.50	12.32939	3.18187	9.27576	C7Y9LACXX_5_7968.sorted.filtered_peak_2591
chr10	69609106	69609677	572	20.23	7.00922	3.38596	4.26618	C7Y9LACXX_5_7968.sorted.filtered_peak_2592
chr10	69643693	69645375	1683	35.65	8.88957	2.92758	6.02963	C7Y9LACXX_5_7968.sorted.filtered_peak_2593
chr10	69834045	69835509	1465	34.83	7.58467	2.68225	4.80388	C7Y9LACXX_5_7968.sorted.filtered_peak_2594
chr10	69991096	69991473	378	13.88	4.35979	2.83720	1.88085	C7Y9LACXX_5_7968.sorted.filtered_peak_2595
chr10	70091059	70092023	965	47.46	12.87404	3.13670	9.80045	C7Y9LACXX_5_7968.sorted.filtered_peak_2596
chr10	70166568	70167223	656	21.91	7.40502	3.39667	4.62380	C7Y9LACXX_5_7968.sorted.filtered_peak_2597
chr10	70231342	70232149	808	22.49	6.97929	3.16184	4.25666	C7Y9LACXX_5_7968.sorted.filtered_peak_2598
chr10	70286488	70287572	1085	27.58	10.33375	3.72841	7.40856	C7Y9LACXX_5_7968.sorted.filtered_peak_2599
chr10	70359907	70360637	731	15.18	4.52231	2.79093	2.03919	C7Y9LACXX_5_7968.sorted.filtered_peak_2600
chr10	70480592	70481588	997	38.17	14.08412	3.85399	10.95922	C7Y9LACXX_5_7968.sorted.filtered_peak_2601
chr10	70660506	70661495	990	39.55	13.05882	3.55716	9.96185	C7Y9LACXX_5_7968.sorted.filtered_peak_2602
chr10	70715364	70716285	922	35.94	10.49487	3.31666	7.51807	C7Y9LACXX_5_7968.sorted.filtered_peak_2603
chr10	70748282	70748908	627	30.17	8.31038	3.08250	5.48092	C7Y9LACXX_5_7968.sorted.filtered_peak_2604
chr10	70787421	70787676	256	17.88	6.10324	3.26551	3.41713	C7Y9LACXX_5_7968.sorted.filtered_peak_2605
chr10	70803895	70804197	303	21.28	3.61962	2.14355	1.25317	C7Y9LACXX_5_7968.sorted.filtered_peak_2606
chr10	70805162	70805825	664	34.57	10.93766	3.45872	7.95090	C7Y9LACXX_5_7968.sorted.filtered_peak_2607
chr10	70847508	70848281	774	38.98	8.26587	2.63537	5.46439	C7Y9LACXX_5_7968.sorted.filtered_peak_2608
chr10	70848582	70848853	272	34.51	5.50032	2.24955	2.87091	C7Y9LACXX_5_7968.sorted.filtered_peak_2609
chr10	70849830	70850147	318	35.93	6.20755	2.35167	3.52902	C7Y9LACXX_5_7968.sorted.filtered_peak_2610
chr10	70883109	70884321	1213	44.23	13.41894	3.38309	10.30606	C7Y9LACXX_5_7968.sorted.filtered_peak_2611
chr10	70939284	70940479	1196	31.87	9.78602	3.36833	6.86459	C7Y9LACXX_5_7968.sorted.filtered_peak_2612
chr10	70963879	70964137	259	21.11	6.27914	3.06789	3.57588	C7Y9LACXX_5_7968.sorted.filtered_peak_2613
chr10	70982102	70982761	660	27.26	8.25406	3.26329	5.41201	C7Y9LACXX_5_7968.sorted.filtered_peak_2614
chr10	70997425	70997675	251	16.84	5.33474	3.03549	2.71963	C7Y9LACXX_5_7968.sorted.filtered_peak_2615
chr10	71078021	71079271	1251	30.98	5.82831	2.41895	3.18324	C7Y9LACXX_5_7968.sorted.filtered_peak_2616
chr10	71152278	71152612	335	19.71	5.37223	2.80357	2.78668	C7Y9LACXX_5_7968.sorted.filtered_peak_2617
chr10	71168378	71168910	533	26.78	5.34146	2.44988	2.74252	C7Y9LACXX_5_7968.sorted.filtered_peak_2618
chr10	71275418	71275877	460	14.87	4.68516	2.90325	2.15781	C7Y9LACXX_5_7968.sorted.filtered_peak_2619
chr10	71853135	71853433	299	21.59	7.16127	3.35738	4.38552	C7Y9LACXX_5_7968.sorted.filtered_peak_2620
chr10	71905851	71907099	1249	34.83	9.97046	3.14524	7.08820	C7Y9LACXX_5_7968.sorted.filtered_peak_2621
chr10	71929563	71930610	1048	37.29	9.60547	2.93697	6.72958	C7Y9LACXX_5_7968.sorted.filtered_peak_2622
chr10	71992017	71993662	1646	37.76	9.09048	2.82294	6.23680	C7Y9LACXX_5_7968.sorted.filtered_peak_2623
chr10	72091445	72091808	364	13.88	4.41057	2.85946	1.91285	C7Y9LACXX_5_7968.sorted.filtered_peak_2624
chr10	72124168	72124666	499	20.44	7.61218	3.59357	4.82737	C7Y9LACXX_5_7968.sorted.filtered_peak_2625
chr10	72141985	72142817	833	23.32	5.55955	2.65860	2.95109	C7Y9LACXX_5_7968.sorted.filtered_peak_2626
chr10	72163327	72164808	1482	25.85	6.51692	2.76135	3.86677	C7Y9LACXX_5_7968.sorted.filtered_peak_2627
chr10	72165162	72165420	259	24.33	5.22884	2.52626	2.63351	C7Y9LACXX_5_7968.sorted.filtered_peak_2628
chr10	72335881	72336130	250	22.41	4.37944	2.34058	1.90420	C7Y9LACXX_5_7968.sorted.filtered_peak_2629
chr10	72338068	72338593	526	31.72	10.34421	3.56739	7.36280	C7Y9LACXX_5_7968.sorted.filtered_peak_2630
chr10	72362407	72363318	912	22.55	6.04691	2.85724	3.39632	C7Y9LACXX_5_7968.sorted.filtered_peak_2631
chr10	72370236	72370794	559	21.08	7.77279	3.58581	4.97885	C7Y9LACXX_5_7968.sorted.filtered_peak_2632
chr10	72415879	72416636	758	13.95	3.80971	2.57186	1.43307	C7Y9LACXX_5_7968.sorted.filtered_peak_2633
chr10	72575451	72575892	442	30.37	11.16382	3.81359	8.18338	C7Y9LACXX_5_7968.sorted.filtered_peak_2634
chr10	72647643	72648032	390	19.00	4.12241	2.41045	1.67012	C7Y9LACXX_5_7968.sorted.filtered_peak_2635
chr10	73078667	73079293	627	30.01	9.14524	3.31509	6.26128	C7Y9LACXX_5_7968.sorted.filtered_peak_2636
chr10	73137058	73137340	283	20.04	5.59118	2.89372	2.95022	C7Y9LACXX_5_7968.sorted.filtered_peak_2637
chr10	73486557	73486942	386	20.30	3.92366	2.27969	1.50890	C7Y9LACXX_5_7968.sorted.filtered_peak_2638
chr10	73487422	73487950	529	20.63	3.95650	2.27561	1.54909	C7Y9LACXX_5_7968.sorted.filtered_peak_2639
chr10	73508406	73509122	717	26.86	5.31635	2.44482	2.71425	C7Y9LACXX_5_7968.sorted.filtered_peak_2640
chr10	73528648	73528952	305	32.91	6.72254	2.57899	3.98593	C7Y9LACXX_5_7968.sorted.filtered_peak_2641
chr10	73533206	73533669	464	28.37	5.68513	2.48751	3.04350	C7Y9LACXX_5_7968.sorted.filtered_peak_2642
chr10	73610490	73611409	920	39.05	12.57108	3.52508	9.50183	C7Y9LACXX_5_7968.sorted.filtered_peak_2643
chr10	73693199	73693648	450	12.70	3.73806	2.63228	1.34504	C7Y9LACXX_5_7968.sorted.filtered_peak_2644
chr10	73808272	73808651	380	22.35	7.61521	3.43404	4.81973	C7Y9LACXX_5_7968.sorted.filtered_peak_2645
chr10	73848124	73848544	421	24.14	4.31893	2.25561	1.84978	C7Y9LACXX_5_7968.sorted.filtered_peak_2646
chr10	73975334	73976250	917	49.44	16.06910	3.66050	12.77939	C7Y9LACXX_5_7968.sorted.filtered_peak_2647
chr10	74007823	74009123	1301	52.35	15.33209	3.42780	12.07641	C7Y9LACXX_5_7968.sorted.filtered_peak_2648
chr10	74019883	74021642	1760	38.67	8.82908	2.78991	5.96933	C7Y9LACXX_5_7968.sorted.filtered_peak_2649
chr10	74033375	74033995	621	53.32	13.32712	3.07597	10.18925	C7Y9LACXX_5_7968.sorted.filtered_peak_2650
chr10	74045147	74045606	460	15.73	5.47233	3.18945	2.84557	C7Y9LACXX_5_7968.sorted.filtered_peak_2651
chr10	74056964	74058572	1609	39.09	8.59880	2.69769	5.77700	C7Y9LACXX_5_7968.sorted.filtered_peak_2652
chr10	74079138	74080023	886	32.04	6.68643	2.59276	3.96066	C7Y9LACXX_5_7968.sorted.filtered_peak_2653
chr10	74094593	74095368	776	45.63	9.68964	2.74919	6.74899	C7Y9LACXX_5_7968.sorted.filtered_peak_2654
chr10	74114064	74114964	901	50.06	14.25961	3.40067	11.06333	C7Y9LACXX_5_7968.sorted.filtered_peak_2655
chr10	74124016	74124410	395	25.21	5.84620	2.66987	3.19008	C7Y9LACXX_5_7968.sorted.filtered_peak_2656
chr10	74129962	74130504	543	27.17	7.97030	3.18438	5.14682	C7Y9LACXX_5_7968.sorted.filtered_peak_2657
chr10	74167522	74167782	261	15.06	5.10906	3.08709	2.51929	C7Y9LACXX_5_7968.sorted.filtered_peak_2658
chr10	74262463	74262712	250	13.28	4.06506	2.74441	1.61784	C7Y9LACXX_5_7968.sorted.filtered_peak_2659
chr10	74268424	74268804	381	12.45	3.60733	2.58540	1.24163	C7Y9LACXX_5_7968.sorted.filtered_peak_2660
chr10	74385227	74386271	1045	34.84	13.78690	4.16522	10.64488	C7Y9LACXX_5_7968.sorted.filtered_peak_2661
chr10	74451597	74452137	541	33.16	10.11195	3.35018	7.17253	C7Y9LACXX_5_7968.sorted.filtered_peak_2662
chr10	74820917	74821184	268	16.26	4.79616	2.84651	2.24649	C7Y9LACXX_5_7968.sorted.filtered_peak_2663
chr10	74836314	74836922	609	19.39	6.38621	3.20453	3.71744	C7Y9LACXX_5_7968.sorted.filtered_peak_2664
chr10	74855422	74857219	1798	49.15	11.61270	2.87566	8.59897	C7Y9LACXX_5_7968.sorted.filtered_peak_2665
chr10	74890480	74890838	359	13.35	4.12598	2.75801	1.68288	C7Y9LACXX_5_7968.sorted.filtered_peak_2666
chr10	74927467	74928464	998	27.27	8.68723	3.27790	5.87387	C7Y9LACXX_5_7968.sorted.filtered_peak_2667
chr10	75006587	75007360	774	36.62	8.80542	2.83339	5.96741	C7Y9LACXX_5_7968.sorted.filtered_peak_2668
chr10	75012129	75012854	726	39.72	11.33602	3.28730	8.31245	C7Y9LACXX_5_7968.sorted.filtered_peak_2669
chr10	75117991	75118754	764	27.23	8.51021	3.27485	5.69452	C7Y9LACXX_5_7968.sorted.filtered_peak_2670
chr10	75173240	75174232	993	28.73	8.94052	3.37505	6.05399	C7Y9LACXX_5_7968.sorted.filtered_peak_2671
chr10	75254987	75256175	1189	44.44	12.86121	3.41828	9.72569	C7Y9LACXX_5_7968.sorted.filtered_peak_2672
chr10	75351377	75351860	484	13.31	3.46896	2.46069	1.14988	C7Y9LACXX_5_7968.sorted.filtered_peak_2673
chr10	75385506	75386082	577	40.87	16.25589	4.28036	12.97637	C7Y9LACXX_5_7968.sorted.filtered_peak_2674
chr10	75403941	75404197	257	16.26	5.11935	2.98364	2.53805	C7Y9LACXX_5_7968.sorted.filtered_peak_2675
chr10	75490034	75490687	654	25.04	8.65806	3.45319	5.85420	C7Y9LACXX_5_7968.sorted.filtered_peak_2676
chr10	75503437	75504660	1224	45.89	15.55352	3.78329	12.29739	C7Y9LACXX_5_7968.sorted.filtered_peak_2677
chr10	75519271	75519540	270	22.07	6.14590	2.94675	3.46440	C7Y9LACXX_5_7968.sorted.filtered_peak_2678
chr10	75531593	75532806	1214	37.37	7.16484	2.48591	4.43113	C7Y9LACXX_5_7968.sorted.filtered_peak_2679
chr10	75541606	75541967	362	38.93	8.26065	2.67850	5.43125	C7Y9LACXX_5_7968.sorted.filtered_peak_2680
chr10	75544876	75545697	822	38.40	8.26953	2.69929	5.43390	C7Y9LACXX_5_7968.sorted.filtered_peak_2681
chr10	75571336	75571795	460	43.26	11.99304	3.25763	8.93092	C7Y9LACXX_5_7968.sorted.filtered_peak_2682
chr10	75608536	75609327	792	29.27	8.83059	3.22119	5.99345	C7Y9LACXX_5_7968.sorted.filtered_peak_2683
chr10	75619132	75619540	409	27.76	7.95442	3.13386	5.14219	C7Y9LACXX_5_7968.sorted.filtered_peak_2684
chr10	75634267	75635190	924	29.32	5.72847	2.41947	3.13326	C7Y9LACXX_5_7968.sorted.filtered_peak_2685
chr10	75639253	75639685	433	27.16	5.82260	2.56627	3.18201	C7Y9LACXX_5_7968.sorted.filtered_peak_2686
chr10	75645906	75646515	610	15.22	3.90653	2.53522	1.49854	C7Y9LACXX_5_7968.sorted.filtered_peak_2687
chr10	75668810	75669118	309	18.00	4.88365	2.75085	2.33465	C7Y9LACXX_5_7968.sorted.filtered_peak_2688
chr10	75716284	75716585	302	16.29	4.12168	2.55256	1.67800	C7Y9LACXX_5_7968.sorted.filtered_peak_2689
chr10	75751502	75752060	559	28.75	9.04071	3.39899	6.14621	C7Y9LACXX_5_7968.sorted.filtered_peak_2690
chr10	75757190	75758042	853	34.24	10.79957	3.46666	7.81175	C7Y9LACXX_5_7968.sorted.filtered_peak_2691
chr10	75815742	75816042	301	17.74	4.85950	2.76501	2.30456	C7Y9LACXX_5_7968.sorted.filtered_peak_2692
chr10	75910409	75911436	1028	32.42	9.22721	3.14240	6.36448	C7Y9LACXX_5_7968.sorted.filtered_peak_2693
chr10	75935960	75937032	1073	35.11	11.74211	3.58500	8.73018	C7Y9LACXX_5_7968.sorted.filtered_peak_2694
chr10	75967408	75967936	529	12.63	3.70451	2.62003	1.31916	C7Y9LACXX_5_7968.sorted.filtered_peak_2695
chr10	75987674	75988304	631	14.31	3.90846	2.59429	1.50486	C7Y9LACXX_5_7968.sorted.filtered_peak_2696
chr10	76035845	76036094	250	13.62	4.25131	2.80955	1.77035	C7Y9LACXX_5_7968.sorted.filtered_peak_2697
chr10	76345222	76346099	878	21.50	5.18378	2.64632	2.60012	C7Y9LACXX_5_7968.sorted.filtered_peak_2698
chr10	76585674	76586744	1071	72.25	22.28766	3.69517	18.65771	C7Y9LACXX_5_7968.sorted.filtered_peak_2699
chr10	76737825	76738143	319	14.37	3.87047	2.57514	1.46504	C7Y9LACXX_5_7968.sorted.filtered_peak_2700
chr10	76870935	76871523	589	41.67	12.52379	3.47409	9.42412	C7Y9LACXX_5_7968.sorted.filtered_peak_2701
chr10	76871703	76871982	280	23.71	3.51865	2.03377	1.20132	C7Y9LACXX_5_7968.sorted.filtered_peak_2702
chr10	76925988	76926729	742	22.16	8.01835	3.57898	5.21056	C7Y9LACXX_5_7968.sorted.filtered_peak_2703
chr10	76947785	76948192	408	15.67	5.52578	3.20004	2.91765	C7Y9LACXX_5_7968.sorted.filtered_peak_2704
chr10	76969674	76970629	956	35.65	12.35915	3.76641	9.27182	C7Y9LACXX_5_7968.sorted.filtered_peak_2705
chr10	76993755	76994505	751	35.77	6.56862	2.42828	3.86261	C7Y9LACXX_5_7968.sorted.filtered_peak_2706
chr10	76995505	76995891	387	28.23	3.66570	1.96383	1.30039	C7Y9LACXX_5_7968.sorted.filtered_peak_2707
chr10	79471197	79471513	317	13.62	3.70232	2.54716	1.32605	C7Y9LACXX_5_7968.sorted.filtered_peak_2708
chr10	79561353	79561660	308	17.60	4.79137	2.74998	2.23916	C7Y9LACXX_5_7968.sorted.filtered_peak_2709
chr10	79596132	79596381	250	24.08	6.77489	3.03137	4.03067	C7Y9LACXX_5_7968.sorted.filtered_peak_2710
chr10	79789070	79789715	646	39.73	9.58763	2.93376	6.66051	C7Y9LACXX_5_7968.sorted.filtered_peak_2711
chr10	79793289	79794042	754	37.98	9.03689	2.84949	6.16541	C7Y9LACXX_5_7968.sorted.filtered_peak_2712
chr10	79807090	79807396	307	15.75	4.16554	2.61336	1.70649	C7Y9LACXX_5_7968.sorted.filtered_peak_2713
chr10	80062719	80063643	925	38.23	10.74420	3.25092	7.74185	C7Y9LACXX_5_7968.sorted.filtered_peak_2714
chr10	80733074	80733469	396	21.59	3.68081	2.15136	1.30639	C7Y9LACXX_5_7968.sorted.filtered_peak_2715
chr10	80733948	80734325	378	20.89	3.59396	2.14778	1.24690	C7Y9LACXX_5_7968.sorted.filtered_peak_2716
chr10	80827123	80827403	281	25.06	3.74163	2.06323	1.35738	C7Y9LACXX_5_7968.sorted.filtered_peak_2717
chr10	80828567	80828831	265	30.81	6.19637	2.52773	3.50482	C7Y9LACXX_5_7968.sorted.filtered_peak_2718
chr10	80865830	80866186	357	14.00	3.41931	2.39659	1.09492	C7Y9LACXX_5_7968.sorted.filtered_peak_2719
chr10	80955277	80955585	309	20.45	7.08829	3.40199	4.33678	C7Y9LACXX_5_7968.sorted.filtered_peak_2720
chr10	81045827	81046449	623	29.12	6.69256	2.69916	3.98489	C7Y9LACXX_5_7968.sorted.filtered_peak_2721
chr10	81077507	81078139	633	33.13	6.08062	2.40200	3.42356	C7Y9LACXX_5_7968.sorted.filtered_peak_2722
chr10	81082895	81083410	516	35.40	8.27385	2.83115	5.43177	C7Y9LACXX_5_7968.sorted.filtered_peak_2723
chr10	81107109	81107358	250	22.73	4.44499	2.34367	1.96716	C7Y9LACXX_5_7968.sorted.filtered_peak_2724
chr10	81107706	81108121	416	22.46	4.32034	2.31887	1.84909	C7Y9LACXX_5_7968.sorted.filtered_peak_2725
chr10	81134298	81134594	297	14.35	4.67908	2.95041	2.13993	C7Y9LACXX_5_7968.sorted.filtered_peak_2726
chr10	81205117	81205877	761	44.90	13.42962	3.37729	10.30808	C7Y9LACXX_5_7968.sorted.filtered_peak_2727
chr10	81838259	81839378	1120	22.92	7.24064	3.22696	4.49221	C7Y9LACXX_5_7968.sorted.filtered_peak_2728
chr10	81864384	81864858	475	13.25	4.04902	2.73848	1.60516	C7Y9LACXX_5_7968.sorted.filtered_peak_2729
chr10	81947128	81948076	949	24.11	5.74660	2.66065	3.13741	C7Y9LACXX_5_7968.sorted.filtered_peak_2730
chr10	81962986	81963519	534	26.27	4.97676	2.35837	2.42791	C7Y9LACXX_5_7968.sorted.filtered_peak_2731
chr10	81965305	81965638	334	30.02	7.10659	2.79791	4.33784	C7Y9LACXX_5_7968.sorted.filtered_peak_2732
chr10	82213619	82214153	535	31.98	4.69150	2.12165	2.17255	C7Y9LACXX_5_7968.sorted.filtered_peak_2733
chr10	82214538	82214885	348	31.89	4.13995	2.00022	1.68619	C7Y9LACXX_5_7968.sorted.filtered_peak_2734
chr10	82218985	82219326	342	29.75	3.92024	1.99308	1.50532	C7Y9LACXX_5_7968.sorted.filtered_peak_2735
chr10	82247536	82247878	343	29.53	7.54777	2.93707	4.74846	C7Y9LACXX_5_7968.sorted.filtered_peak_2736
chr10	85440338	85440605	268	18.28	4.20288	2.47343	1.74422	C7Y9LACXX_5_7968.sorted.filtered_peak_2737
chr10	85898621	85899437	817	46.74	15.32537	3.58278	12.11283	C7Y9LACXX_5_7968.sorted.filtered_peak_2738
chr10	86088002	86089100	1099	36.31	6.90398	2.46755	4.18724	C7Y9LACXX_5_7968.sorted.filtered_peak_2739
chr10	86089956	86090322	367	38.53	6.48201	2.32964	3.79108	C7Y9LACXX_5_7968.sorted.filtered_peak_2740
chr10	86093807	86094242	436	33.69	7.96853	2.82692	5.15398	C7Y9LACXX_5_7968.sorted.filtered_peak_2741
chr10	86514831	86515082	252	12.43	3.59482	2.58121	1.23083	C7Y9LACXX_5_7968.sorted.filtered_peak_2742
chr10	86652416	86652767	352	13.92	4.42755	2.86795	1.92225	C7Y9LACXX_5_7968.sorted.filtered_peak_2743
chr10	87362988	87363275	288	19.36	5.20968	2.77958	2.62490	C7Y9LACXX_5_7968.sorted.filtered_peak_2744
chr10	88159553	88160234	682	26.08	6.55177	2.83401	3.83545	C7Y9LACXX_5_7968.sorted.filtered_peak_2745
chr10	88160442	88160796	355	21.21	4.10026	2.30202	1.65452	C7Y9LACXX_5_7968.sorted.filtered_peak_2746
chr10	88171177	88171545	369	20.16	5.39370	2.80042	2.79185	C7Y9LACXX_5_7968.sorted.filtered_peak_2747
chr10	88172922	88173450	529	20.28	5.40709	2.80456	2.79176	C7Y9LACXX_5_7968.sorted.filtered_peak_2748
chr10	88281333	88282051	719	39.08	12.03677	3.49839	8.96536	C7Y9LACXX_5_7968.sorted.filtered_peak_2749
chr10	88345283	88345566	284	13.98	4.49200	2.88006	1.99459	C7Y9LACXX_5_7968.sorted.filtered_peak_2750
chr10	88470786	88471351	566	20.63	5.03940	2.63371	2.49143	C7Y9LACXX_5_7968.sorted.filtered_peak_2751
chr10	88515960	88516377	418	30.78	9.06227	3.22902	6.19137	C7Y9LACXX_5_7968.sorted.filtered_peak_2752
chr10	88730962	88731546	585	17.90	4.85818	2.74635	2.31372	C7Y9LACXX_5_7968.sorted.filtered_peak_2753
chr10	88814657	88815110	454	13.96	4.39351	2.84306	1.90750	C7Y9LACXX_5_7968.sorted.filtered_peak_2754
chr10	88854418	88855540	1123	45.03	10.34077	2.88889	7.36039	C7Y9LACXX_5_7968.sorted.filtered_peak_2755
chr10	89264197	89264900	704	20.89	5.94430	2.95526	3.28177	C7Y9LACXX_5_7968.sorted.filtered_peak_2756
chr10	89577505	89578816	1312	31.29	7.50645	2.78502	4.74300	C7Y9LACXX_5_7968.sorted.filtered_peak_2757
chr10	89610765	89611018	254	16.16	4.76463	2.84137	2.21846	C7Y9LACXX_5_7968.sorted.filtered_peak_2758
chr10	89621730	89622676	947	45.46	8.49580	2.49169	5.66934	C7Y9LACXX_5_7968.sorted.filtered_peak_2759
chr10	89622958	89623533	576	40.35	6.13302	2.22942	3.45794	C7Y9LACXX_5_7968.sorted.filtered_peak_2760
chr10	89851351	89851892	542	27.87	7.92474	3.08781	5.13101	C7Y9LACXX_5_7968.sorted.filtered_peak_2761
chr10	89953930	89954425	496	17.56	5.16821	2.88938	2.59545	C7Y9LACXX_5_7968.sorted.filtered_peak_2762
chr10	90030836	90031892	1057	29.91	6.94508	2.72461	4.21462	C7Y9LACXX_5_7968.sorted.filtered_peak_2763
chr10	90145351	90146164	814	24.64	5.51569	2.56698	2.92751	C7Y9LACXX_5_7968.sorted.filtered_peak_2764
chr10	90553728	90553977	250	14.38	4.41605	2.82196	1.92352	C7Y9LACXX_5_7968.sorted.filtered_peak_2765
chr10	90585008	90585288	281	28.15	7.50859	2.99781	4.71549	C7Y9LACXX_5_7968.sorted.filtered_peak_2766
chr10	90595368	90595742	375	28.94	6.87408	2.76993	4.13912	C7Y9LACXX_5_7968.sorted.filtered_peak_2767
chr10	90639506	90640757	1252	34.98	6.78964	2.51451	4.05232	C7Y9LACXX_5_7968.sorted.filtered_peak_2768
chr10	90657293	90657608	316	19.10	4.75542	2.62965	2.22918	C7Y9LACXX_5_7968.sorted.filtered_peak_2769
chr10	90749926	90750465	540	29.63	5.56339	2.40462	2.93881	C7Y9LACXX_5_7968.sorted.filtered_peak_2770
chr10	90751171	90751654	484	25.75	3.66312	2.02216	1.29210	C7Y9LACXX_5_7968.sorted.filtered_peak_2771
chr10	90923296	90923891	596	20.01	5.08647	2.70600	2.50306	C7Y9LACXX_5_7968.sorted.filtered_peak_2772
chr10	90967105	90967558	454	18.03	3.66568	2.28820	1.29925	C7Y9LACXX_5_7968.sorted.filtered_peak_2773
chr10	91011293	91012006	714	39.00	14.51845	3.99103	11.34581	C7Y9LACXX_5_7968.sorted.filtered_peak_2774
chr10	91020132	91020482	351	21.00	5.90189	2.92585	3.24540	C7Y9LACXX_5_7968.sorted.filtered_peak_2775
chr10	91061591	91062061	471	21.28	5.48634	2.77238	2.85772	C7Y9LACXX_5_7968.sorted.filtered_peak_2776
chr10	91087578	91087932	355	16.95	3.85432	2.41292	1.45070	C7Y9LACXX_5_7968.sorted.filtered_peak_2777
chr10	91093620	91094144	525	35.62	11.52339	3.57026	8.49106	C7Y9LACXX_5_7968.sorted.filtered_peak_2778
chr10	91152052	91153088	1037	22.65	5.89129	2.79362	3.25373	C7Y9LACXX_5_7968.sorted.filtered_peak_2779
chr10	91174085	91174676	592	24.34	7.52270	3.21301	4.75292	C7Y9LACXX_5_7968.sorted.filtered_peak_2780
chr10	91174908	91175204	297	20.65	5.16234	2.69163	2.57612	C7Y9LACXX_5_7968.sorted.filtered_peak_2781
chr10	91403541	91405124	1584	30.35	7.24681	2.73999	4.53304	C7Y9LACXX_5_7968.sorted.filtered_peak_2782
chr10	91460899	91461704	806	47.34	15.27863	3.67170	12.03748	C7Y9LACXX_5_7968.sorted.filtered_peak_2783
chr10	91461954	91462328	375	26.03	3.68719	2.02090	1.32253	C7Y9LACXX_5_7968.sorted.filtered_peak_2784
chr10	91498567	91498816	250	16.10	5.26295	3.06592	2.65448	C7Y9LACXX_5_7968.sorted.filtered_peak_2785
chr10	92631280	92631997	718	23.62	6.46698	2.94506	3.76347	C7Y9LACXX_5_7968.sorted.filtered_peak_2786
chr10	92765798	92766479	682	18.36	4.94115	2.74516	2.39053	C7Y9LACXX_5_7968.sorted.filtered_peak_2787
chr10	92922620	92923792	1173	24.71	5.40062	2.56099	2.78772	C7Y9LACXX_5_7968.sorted.filtered_peak_2788
chr10	92960861	92961398	538	21.37	4.61911	2.46346	2.10268	C7Y9LACXX_5_7968.sorted.filtered_peak_2789
chr10	92979971	92980721	751	31.02	8.00891	2.98285	5.17589	C7Y9LACXX_5_7968.sorted.filtered_peak_2790
chr10	93058015	93058626	612	14.86	4.93994	3.02144	2.38053	C7Y9LACXX_5_7968.sorted.filtered_peak_2791
chr10	93169434	93170549	1116	25.09	5.89693	2.67477	3.25437	C7Y9LACXX_5_7968.sorted.filtered_peak_2792
chr10	93557894	93558684	791	41.53	12.36813	3.36507	9.30322	C7Y9LACXX_5_7968.sorted.filtered_peak_2793
chr10	93661673	93661929	257	16.83	4.83733	2.81835	2.28928	C7Y9LACXX_5_7968.sorted.filtered_peak_2794
chr10	93668291	93668875	585	20.78	5.54869	2.81429	2.92958	C7Y9LACXX_5_7968.sorted.filtered_peak_2795
chr10	93683109	93683889	781	29.85	10.40271	3.68570	7.43336	C7Y9LACXX_5_7968.sorted.filtered_peak_2796
chr10	93704542	93704926	385	14.19	4.08604	2.68431	1.64032	C7Y9LACXX_5_7968.sorted.filtered_peak_2797
chr10	93812133	93812386	254	13.47	4.02457	2.71481	1.58839	C7Y9LACXX_5_7968.sorted.filtered_peak_2798
chr10	93999761	94000639	879	19.87	4.90167	2.63095	2.35958	C7Y9LACXX_5_7968.sorted.filtered_peak_2799
chr10	94003043	94003292	250	16.84	3.82725	2.40982	1.41799	C7Y9LACXX_5_7968.sorted.filtered_peak_2800
chr10	94050267	94051207	941	31.63	8.34690	2.96475	5.53867	C7Y9LACXX_5_7968.sorted.filtered_peak_2801
chr10	94217421	94217670	250	15.28	5.02443	3.02816	2.44907	C7Y9LACXX_5_7968.sorted.filtered_peak_2802
chr10	94333443	94334853	1411	30.34	7.34745	2.81731	4.58691	C7Y9LACXX_5_7968.sorted.filtered_peak_2803
chr10	94351262	94351884	623	37.08	8.30752	2.75141	5.47669	C7Y9LACXX_5_7968.sorted.filtered_peak_2804
chr10	94352502	94353170	669	46.05	13.27972	3.30665	10.17058	C7Y9LACXX_5_7968.sorted.filtered_peak_2805
chr10	94608103	94608945	843	32.69	9.19805	3.14426	6.31724	C7Y9LACXX_5_7968.sorted.filtered_peak_2806
chr10	94652007	94652286	280	13.40	3.91951	2.66950	1.50119	C7Y9LACXX_5_7968.sorted.filtered_peak_2807
chr10	95172844	95173411	568	17.64	5.05691	2.82943	2.50265	C7Y9LACXX_5_7968.sorted.filtered_peak_2808
chr10	95222620	95222976	357	15.41	4.52152	2.79300	2.00797	C7Y9LACXX_5_7968.sorted.filtered_peak_2809
chr10	95255870	95256936	1067	35.75	9.83437	3.10841	6.92997	C7Y9LACXX_5_7968.sorted.filtered_peak_2810
chr10	95461801	95462798	998	35.10	9.57370	3.08012	6.68369	C7Y9LACXX_5_7968.sorted.filtered_peak_2811
chr10	95653489	95653866	378	20.89	4.92230	2.59500	2.36115	C7Y9LACXX_5_7968.sorted.filtered_peak_2812
chr10	96059220	96059500	281	19.02	6.33051	3.25328	3.62662	C7Y9LACXX_5_7968.sorted.filtered_peak_2813
chr10	96122404	96123046	643	26.08	8.97094	3.54284	6.10594	C7Y9LACXX_5_7968.sorted.filtered_peak_2814
chr10	96305172	96305654	483	19.40	4.38035	2.48128	1.89319	C7Y9LACXX_5_7968.sorted.filtered_peak_2815
chr10	96351764	96352013	250	16.64	4.70436	2.77793	2.17243	C7Y9LACXX_5_7968.sorted.filtered_peak_2816
chr10	97054920	97055384	465	19.54	5.40013	2.85180	2.78309	C7Y9LACXX_5_7968.sorted.filtered_peak_2817
chr10	97320828	97321365	538	27.03	7.13799	2.94117	4.38461	C7Y9LACXX_5_7968.sorted.filtered_peak_2818
chr10	97416198	97416877	680	28.55	8.53452	3.23448	5.68975	C7Y9LACXX_5_7968.sorted.filtered_peak_2819
chr10	97453157	97454185	1029	46.61	16.40490	3.74236	13.15090	C7Y9LACXX_5_7968.sorted.filtered_peak_2820
chr10	97591973	97592622	650	28.29	6.38337	2.67960	3.67629	C7Y9LACXX_5_7968.sorted.filtered_peak_2821
chr10	97666883	97667451	569	17.02	3.85522	2.40946	1.45052	C7Y9LACXX_5_7968.sorted.filtered_peak_2822
chr10	97802977	97803613	637	19.45	5.17106	2.74998	2.60385	C7Y9LACXX_5_7968.sorted.filtered_peak_2823
chr10	97803802	97804166	365	17.93	4.44286	2.58331	1.95031	C7Y9LACXX_5_7968.sorted.filtered_peak_2824
chr10	97849556	97850184	629	32.35	10.66807	3.61112	7.67472	C7Y9LACXX_5_7968.sorted.filtered_peak_2825
chr10	97889460	97890535	1076	37.68	11.39038	3.44632	8.34961	C7Y9LACXX_5_7968.sorted.filtered_peak_2826
chr10	98134889	98135243	355	18.89	6.40167	3.28554	3.69509	C7Y9LACXX_5_7968.sorted.filtered_peak_2827
chr10	98346068	98346348	281	23.59	4.18145	2.23782	1.71808	C7Y9LACXX_5_7968.sorted.filtered_peak_2828
chr10	98346641	98347283	643	33.46	9.26541	3.16004	6.35647	C7Y9LACXX_5_7968.sorted.filtered_peak_2829
chr10	98411602	98411894	293	18.70	5.65719	3.00657	3.01890	C7Y9LACXX_5_7968.sorted.filtered_peak_2830
chr10	98507724	98508135	412	12.75	3.77148	2.64202	1.37740	C7Y9LACXX_5_7968.sorted.filtered_peak_2831
chr10	98561249	98561644	396	57.17	41.61274	9.49509	37.19709	C7Y9LACXX_5_7968.sorted.filtered_peak_2832
chr10	98591626	98592815	1190	37.67	6.99748	2.41844	4.29775	C7Y9LACXX_5_7968.sorted.filtered_peak_2833
chr10	98856220	98856572	353	15.31	4.90833	2.96004	2.35921	C7Y9LACXX_5_7968.sorted.filtered_peak_2834
chr10	98956304	98956556	253	15.45	4.99288	2.99395	2.42234	C7Y9LACXX_5_7968.sorted.filtered_peak_2835
chr10	99051875	99052752	878	40.47	16.77140	4.44929	13.44290	C7Y9LACXX_5_7968.sorted.filtered_peak_2836
chr10	99078630	99079188	559	37.55	13.14929	3.91010	10.00061	C7Y9LACXX_5_7968.sorted.filtered_peak_2837
chr10	99094290	99095048	759	36.85	11.10534	3.40295	8.09416	C7Y9LACXX_5_7968.sorted.filtered_peak_2838
chr10	99160125	99161330	1206	26.45	9.62734	3.53674	6.77442	C7Y9LACXX_5_7968.sorted.filtered_peak_2839
chr10	99167040	99167438	399	14.35	4.11917	2.68665	1.67083	C7Y9LACXX_5_7968.sorted.filtered_peak_2840
chr10	99185224	99186510	1287	41.80	9.57417	2.69575	6.72814	C7Y9LACXX_5_7968.sorted.filtered_peak_2841
chr10	99205499	99206455	957	40.84	13.78194	3.64762	10.64398	C7Y9LACXX_5_7968.sorted.filtered_peak_2842
chr10	99257590	99258776	1187	47.56	13.93435	3.29618	10.81218	C7Y9LACXX_5_7968.sorted.filtered_peak_2843
chr10	99355808	99356057	250	12.82	3.80988	2.65707	1.40414	C7Y9LACXX_5_7968.sorted.filtered_peak_2844
chr10	99392950	99393503	554	20.61	6.87673	3.31470	4.13477	C7Y9LACXX_5_7968.sorted.filtered_peak_2845
chr10	99400020	99400619	600	39.12	13.57625	3.80151	10.43576	C7Y9LACXX_5_7968.sorted.filtered_peak_2846
chr10	99408675	99409051	377	22.59	7.63406	3.41129	4.84600	C7Y9LACXX_5_7968.sorted.filtered_peak_2847
chr10	99446785	99447485	701	36.70	11.87442	3.58564	8.82394	C7Y9LACXX_5_7968.sorted.filtered_peak_2848
chr10	99474684	99474988	305	16.16	3.81508	2.43734	1.43543	C7Y9LACXX_5_7968.sorted.filtered_peak_2849
chr10	99496562	99497458	897	37.81	11.84098	3.52692	8.77396	C7Y9LACXX_5_7968.sorted.filtered_peak_2850
chr10	99609280	99609728	449	20.42	6.27324	3.08522	3.60159	C7Y9LACXX_5_7968.sorted.filtered_peak_2851
chr10	99629197	99629553	357	25.99	8.76490	3.52531	5.88701	C7Y9LACXX_5_7968.sorted.filtered_peak_2852
chr10	99894147	99894690	544	34.17	11.79504	3.77345	8.73566	C7Y9LACXX_5_7968.sorted.filtered_peak_2853
chr10	100121143	100121393	251	13.37	4.11660	2.76276	1.65875	C7Y9LACXX_5_7968.sorted.filtered_peak_2854
chr10	100205907	100207071	1165	17.86	4.55791	2.62971	2.05236	C7Y9LACXX_5_7968.sorted.filtered_peak_2855
chr10	101190096	101190836	741	44.81	17.07608	4.09377	13.76917	C7Y9LACXX_5_7968.sorted.filtered_peak_2856
chr10	101379688	101381182	1495	46.78	10.62248	2.77455	7.68149	C7Y9LACXX_5_7968.sorted.filtered_peak_2857
chr10	101418883	101419334	452	30.09	9.91128	3.51281	6.98230	C7Y9LACXX_5_7968.sorted.filtered_peak_2858
chr10	101491562	101492469	908	37.23	12.64644	3.71105	9.55349	C7Y9LACXX_5_7968.sorted.filtered_peak_2859
chr10	101605582	101606108	527	16.44	4.71436	2.79397	2.18113	C7Y9LACXX_5_7968.sorted.filtered_peak_2860
chr10	101754037	101754366	330	15.11	5.16720	3.09660	2.58561	C7Y9LACXX_5_7968.sorted.filtered_peak_2861
chr10	101945355	101946359	1005	34.02	8.80235	2.98287	5.94586	C7Y9LACXX_5_7968.sorted.filtered_peak_2862
chr10	101989184	101989592	409	25.62	8.75647	3.52737	5.89662	C7Y9LACXX_5_7968.sorted.filtered_peak_2863
chr10	102027243	102027758	516	20.15	6.07817	3.05373	3.40607	C7Y9LACXX_5_7968.sorted.filtered_peak_2864
chr10	102035474	102035753	280	12.34	3.54357	2.56339	1.18863	C7Y9LACXX_5_7968.sorted.filtered_peak_2865
chr10	102045824	102046767	944	31.78	8.20078	2.99135	5.35435	C7Y9LACXX_5_7968.sorted.filtered_peak_2866
chr10	102106143	102106450	308	24.51	4.67053	2.34841	2.14718	C7Y9LACXX_5_7968.sorted.filtered_peak_2867
chr10	102106637	102106960	324	25.91	5.15472	2.43500	2.57004	C7Y9LACXX_5_7968.sorted.filtered_peak_2868
chr10	102130710	102131198	489	30.12	7.52724	2.86840	4.75696	C7Y9LACXX_5_7968.sorted.filtered_peak_2869
chr10	102132996	102133915	920	28.40	6.67789	2.75572	3.94494	C7Y9LACXX_5_7968.sorted.filtered_peak_2870
chr10	102193386	102193954	569	15.48	5.01245	2.98902	2.45211	C7Y9LACXX_5_7968.sorted.filtered_peak_2871
chr10	102241357	102241820	464	20.45	5.30474	2.74852	2.71031	C7Y9LACXX_5_7968.sorted.filtered_peak_2872
chr10	102242092	102242535	444	20.39	5.04134	2.65916	2.47876	C7Y9LACXX_5_7968.sorted.filtered_peak_2873
chr10	102270606	102270994	389	22.87	5.59566	2.69396	2.98084	C7Y9LACXX_5_7968.sorted.filtered_peak_2874
chr10	102289333	102289745	413	24.86	5.11837	2.46970	2.53432	C7Y9LACXX_5_7968.sorted.filtered_peak_2875
chr10	102295178	102296260	1083	36.63	7.69067	2.59807	4.92661	C7Y9LACXX_5_7968.sorted.filtered_peak_2876
chr10	102607046	102607456	411	14.46	4.75834	2.97102	2.21673	C7Y9LACXX_5_7968.sorted.filtered_peak_2877
chr10	102667152	102667401	250	20.58	5.19010	2.70842	2.59605	C7Y9LACXX_5_7968.sorted.filtered_peak_2878
chr10	102672230	102673353	1124	33.74	7.90340	2.80806	5.08757	C7Y9LACXX_5_7968.sorted.filtered_peak_2879
chr10	102746959	102747361	403	26.43	8.74409	3.46187	5.87967	C7Y9LACXX_5_7968.sorted.filtered_peak_2880
chr10	102757166	102757917	752	22.96	4.16340	2.25502	1.70662	C7Y9LACXX_5_7968.sorted.filtered_peak_2881
chr10	102790786	102791429	644	29.69	8.12437	3.02604	5.32118	C7Y9LACXX_5_7968.sorted.filtered_peak_2882
chr10	102792083	102792701	619	23.30	4.34735	2.29587	1.86895	C7Y9LACXX_5_7968.sorted.filtered_peak_2883
chr10	102802509	102802799	291	23.95	6.50978	2.94069	3.79649	C7Y9LACXX_5_7968.sorted.filtered_peak_2884
chr10	102820202	102821277	1076	43.70	12.78445	3.24090	9.74266	C7Y9LACXX_5_7968.sorted.filtered_peak_2885
chr10	103057520	103057947	428	13.92	3.69521	2.52674	1.32575	C7Y9LACXX_5_7968.sorted.filtered_peak_2886
chr10	103113303	103114405	1103	51.29	16.71254	3.62117	13.42930	C7Y9LACXX_5_7968.sorted.filtered_peak_2887
chr10	103162949	103163282	334	12.27	3.50537	2.54984	1.15798	C7Y9LACXX_5_7968.sorted.filtered_peak_2888
chr10	103213604	103214078	475	18.52	4.69995	2.65066	2.16618	C7Y9LACXX_5_7968.sorted.filtered_peak_2889
chr10	103329824	103330182	359	16.99	3.90849	2.43064	1.49197	C7Y9LACXX_5_7968.sorted.filtered_peak_2890
chr10	103347867	103348225	359	21.60	8.14914	3.69706	5.31736	C7Y9LACXX_5_7968.sorted.filtered_peak_2891
chr10	103453748	103454183	436	26.72	8.28796	3.31679	5.43926	C7Y9LACXX_5_7968.sorted.filtered_peak_2892
chr10	103543142	103543565	424	25.36	5.87492	2.66831	3.21730	C7Y9LACXX_5_7968.sorted.filtered_peak_2893
chr10	103577212	103577526	315	31.45	3.91918	1.95900	1.50066	C7Y9LACXX_5_7968.sorted.filtered_peak_2894
chr10	103577783	103578871	1089	56.44	16.88805	3.45137	13.58093	C7Y9LACXX_5_7968.sorted.filtered_peak_2895
chr10	103589918	103590971	1054	38.80	8.29646	2.70594	5.45398	C7Y9LACXX_5_7968.sorted.filtered_peak_2896
chr10	103618263	103618983	721	15.26	5.22455	3.09562	2.65759	C7Y9LACXX_5_7968.sorted.filtered_peak_2897
chr10	103757964	103758324	361	14.68	4.88101	2.99763	2.34949	C7Y9LACXX_5_7968.sorted.filtered_peak_2898
chr10	103815211	103816338	1128	28.27	10.12228	3.67806	7.18487	C7Y9LACXX_5_7968.sorted.filtered_peak_2899
chr10	103824906	103825183	278	26.92	6.93631	2.88170	4.20194	C7Y9LACXX_5_7968.sorted.filtered_peak_2900
chr10	103880024	103880699	676	33.92	7.11513	2.62617	4.35257	C7Y9LACXX_5_7968.sorted.filtered_peak_2901
chr10	103892079	103893282	1204	45.75	14.88317	3.61274	11.68024	C7Y9LACXX_5_7968.sorted.filtered_peak_2902
chr10	103911695	103913061	1367	50.33	14.58200	3.15138	11.45609	C7Y9LACXX_5_7968.sorted.filtered_peak_2903
chr10	103929058	103929481	424	14.90	4.32623	2.73337	1.85960	C7Y9LACXX_5_7968.sorted.filtered_peak_2904
chr10	104004857	104005553	697	52.34	16.90803	3.63551	13.59400	C7Y9LACXX_5_7968.sorted.filtered_peak_2905
chr10	104082691	104083010	320	21.72	8.42169	3.80388	5.56831	C7Y9LACXX_5_7968.sorted.filtered_peak_2906
chr10	104153724	104154524	801	58.09	16.34522	3.36103	13.05519	C7Y9LACXX_5_7968.sorted.filtered_peak_2907
chr10	104154740	104155490	751	36.10	4.37700	1.96811	1.89301	C7Y9LACXX_5_7968.sorted.filtered_peak_2908
chr10	104180400	104181363	964	53.67	11.99265	2.85269	8.93619	C7Y9LACXX_5_7968.sorted.filtered_peak_2909
chr10	104191911	104192644	734	33.30	8.93643	3.01721	6.08752	C7Y9LACXX_5_7968.sorted.filtered_peak_2910
chr10	104195222	104195770	549	25.80	5.09184	2.41228	2.52765	C7Y9LACXX_5_7968.sorted.filtered_peak_2911
chr10	104201743	104202179	437	15.15	4.23932	2.68302	1.77261	C7Y9LACXX_5_7968.sorted.filtered_peak_2912
chr10	104209843	104210475	633	32.52	7.80072	2.84583	4.99281	C7Y9LACXX_5_7968.sorted.filtered_peak_2913
chr10	104210784	104211320	537	25.29	4.28530	2.20972	1.81153	C7Y9LACXX_5_7968.sorted.filtered_peak_2914
chr10	104220695	104221617	923	24.38	7.26757	3.12931	4.51541	C7Y9LACXX_5_7968.sorted.filtered_peak_2915
chr10	104261735	104262871	1137	66.77	15.95238	3.08457	12.64922	C7Y9LACXX_5_7968.sorted.filtered_peak_2916
chr10	104263391	104263757	367	54.16	9.46850	2.48231	6.54375	C7Y9LACXX_5_7968.sorted.filtered_peak_2917
chr10	104395071	104395459	389	19.59	3.80783	2.27233	1.40256	C7Y9LACXX_5_7968.sorted.filtered_peak_2918
chr10	104401797	104402446	650	48.30	9.04834	2.52673	6.17928	C7Y9LACXX_5_7968.sorted.filtered_peak_2919
chr10	104420829	104421238	410	19.34	4.76854	2.63229	2.21730	C7Y9LACXX_5_7968.sorted.filtered_peak_2920
chr10	104433929	104434214	286	18.43	4.44418	2.55883	1.94995	C7Y9LACXX_5_7968.sorted.filtered_peak_2921
chr10	104473544	104474584	1041	41.36	10.24373	2.98858	7.27802	C7Y9LACXX_5_7968.sorted.filtered_peak_2922
chr10	104503047	104503778	732	50.51	20.60149	4.55657	17.07779	C7Y9LACXX_5_7968.sorted.filtered_peak_2923
chr10	104556030	104556581	552	14.41	3.79047	2.53709	1.39404	C7Y9LACXX_5_7968.sorted.filtered_peak_2924
chr10	104571975	104572279	305	14.06	3.59681	2.47340	1.23699	C7Y9LACXX_5_7968.sorted.filtered_peak_2925
chr10	104613783	104614421	639	37.27	15.24078	4.43460	11.99563	C7Y9LACXX_5_7968.sorted.filtered_peak_2926
chr10	104677048	104678533	1486	47.92	14.04598	3.37890	10.88539	C7Y9LACXX_5_7968.sorted.filtered_peak_2927
chr10	104813792	104814375	584	16.00	4.12176	2.57851	1.66743	C7Y9LACXX_5_7968.sorted.filtered_peak_2928
chr10	104951758	104952082	325	19.21	3.87406	2.30967	1.46977	C7Y9LACXX_5_7968.sorted.filtered_peak_2929
chr10	104952931	104953467	537	21.01	4.34129	2.39062	1.85857	C7Y9LACXX_5_7968.sorted.filtered_peak_2930
chr10	105110793	105111169	377	23.61	8.94491	3.78343	6.06676	C7Y9LACXX_5_7968.sorted.filtered_peak_2931
chr10	105127445	105128648	1204	28.60	9.00888	3.34943	6.13691	C7Y9LACXX_5_7968.sorted.filtered_peak_2932
chr10	105155733	105156708	976	41.97	14.77520	3.84959	11.58385	C7Y9LACXX_5_7968.sorted.filtered_peak_2933
chr10	105230783	105231419	637	31.15	7.63360	2.85635	4.84789	C7Y9LACXX_5_7968.sorted.filtered_peak_2934
chr10	105264022	105264351	330	25.52	9.24649	3.72497	6.33869	C7Y9LACXX_5_7968.sorted.filtered_peak_2935
chr10	105344203	105344751	549	20.41	5.73158	2.89351	3.10540	C7Y9LACXX_5_7968.sorted.filtered_peak_2936
chr10	105437889	105438232	344	18.81	7.31063	3.65530	4.53837	C7Y9LACXX_5_7968.sorted.filtered_peak_2937
chr10	105517565	105517932	368	18.28	4.07435	2.42711	1.63105	C7Y9LACXX_5_7968.sorted.filtered_peak_2938
chr10	105532357	105532710	354	17.44	4.70777	2.72250	2.17481	C7Y9LACXX_5_7968.sorted.filtered_peak_2939
chr10	105560427	105560796	370	16.77	3.80647	2.40205	1.40798	C7Y9LACXX_5_7968.sorted.filtered_peak_2940
chr10	105670606	105671093	488	33.37	7.41685	2.70389	4.64646	C7Y9LACXX_5_7968.sorted.filtered_peak_2941
chr10	105677605	105678598	994	39.22	8.19485	2.65040	5.37947	C7Y9LACXX_5_7968.sorted.filtered_peak_2942
chr10	105726619	105727099	481	29.82	7.60017	2.91642	4.80771	C7Y9LACXX_5_7968.sorted.filtered_peak_2943
chr10	105743138	105743718	581	20.85	6.60489	3.19061	3.88888	C7Y9LACXX_5_7968.sorted.filtered_peak_2944
chr10	105880732	105882263	1532	48.85	13.86980	3.24330	10.74182	C7Y9LACXX_5_7968.sorted.filtered_peak_2945
chr10	105991969	105992482	514	28.40	12.73062	4.53666	9.63950	C7Y9LACXX_5_7968.sorted.filtered_peak_2946
chr10	106014315	106014631	317	19.15	4.42231	2.51074	1.92861	C7Y9LACXX_5_7968.sorted.filtered_peak_2947
chr10	106028205	106029298	1094	38.27	12.07030	3.46654	9.02792	C7Y9LACXX_5_7968.sorted.filtered_peak_2948
chr10	106051168	106051584	417	16.52	4.54389	2.71310	2.04360	C7Y9LACXX_5_7968.sorted.filtered_peak_2949
chr10	106089044	106089370	327	21.72	4.54647	2.42513	2.04229	C7Y9LACXX_5_7968.sorted.filtered_peak_2950
chr10	106098049	106098647	599	31.41	7.28786	2.76237	4.52204	C7Y9LACXX_5_7968.sorted.filtered_peak_2951
chr10	106113142	106113649	508	33.80	8.72077	2.96233	5.88183	C7Y9LACXX_5_7968.sorted.filtered_peak_2952
chr10	111682889	111683554	666	23.55	4.99130	2.47736	2.44196	C7Y9LACXX_5_7968.sorted.filtered_peak_2953
chr10	111694554	111694825	272	17.70	4.76135	2.72015	2.23002	C7Y9LACXX_5_7968.sorted.filtered_peak_2954
chr10	111767416	111768290	875	31.34	6.08185	2.45317	3.43351	C7Y9LACXX_5_7968.sorted.filtered_peak_2955
chr10	111769833	111770086	254	30.98	5.73481	2.41112	3.08035	C7Y9LACXX_5_7968.sorted.filtered_peak_2956
chr10	111827713	111828109	397	27.81	6.20023	2.64564	3.51228	C7Y9LACXX_5_7968.sorted.filtered_peak_2957
chr10	111836366	111836887	522	28.98	5.93794	2.52676	3.27579	C7Y9LACXX_5_7968.sorted.filtered_peak_2958
chr10	111898012	111898275	264	15.61	3.70569	2.42738	1.32222	C7Y9LACXX_5_7968.sorted.filtered_peak_2959
chr10	111916444	111917101	658	22.33	5.99220	2.85400	3.34460	C7Y9LACXX_5_7968.sorted.filtered_peak_2960
chr10	111928364	111928654	291	15.90	4.75462	2.84623	2.22962	C7Y9LACXX_5_7968.sorted.filtered_peak_2961
chr10	111969237	111969710	474	34.35	5.00572	2.14209	2.43553	C7Y9LACXX_5_7968.sorted.filtered_peak_2962
chr10	111970884	111971219	336	32.40	4.23536	2.01171	1.76781	C7Y9LACXX_5_7968.sorted.filtered_peak_2963
chr10	111985490	111986540	1051	39.82	8.07200	2.64254	5.22601	C7Y9LACXX_5_7968.sorted.filtered_peak_2964
chr10	112064564	112065293	730	27.56	6.45420	2.67800	3.80178	C7Y9LACXX_5_7968.sorted.filtered_peak_2965
chr10	112065995	112066254	260	25.37	5.09183	2.44077	2.51108	C7Y9LACXX_5_7968.sorted.filtered_peak_2966
chr10	112116361	112117019	659	28.36	5.34254	2.37889	2.75842	C7Y9LACXX_5_7968.sorted.filtered_peak_2967
chr10	112174144	112174820	677	37.25	12.31910	3.64843	9.24674	C7Y9LACXX_5_7968.sorted.filtered_peak_2968
chr10	112185804	112186248	445	20.95	5.62621	2.83641	2.99109	C7Y9LACXX_5_7968.sorted.filtered_peak_2969
chr10	112257330	112257796	467	49.34	10.26289	2.72468	7.29385	C7Y9LACXX_5_7968.sorted.filtered_peak_2970
chr10	112263913	112264219	307	31.86	4.81337	2.15603	2.27315	C7Y9LACXX_5_7968.sorted.filtered_peak_2971
chr10	112282136	112282463	328	15.63	3.67738	2.41336	1.30440	C7Y9LACXX_5_7968.sorted.filtered_peak_2972
chr10	112288648	112288908	261	19.04	4.81451	2.66335	2.26680	C7Y9LACXX_5_7968.sorted.filtered_peak_2973
chr10	112295759	112296127	369	16.83	4.74509	2.78179	2.20770	C7Y9LACXX_5_7968.sorted.filtered_peak_2974
chr10	112326865	112327753	889	36.38	10.75593	3.28974	7.79212	C7Y9LACXX_5_7968.sorted.filtered_peak_2975
chr10	112370022	112370271	250	16.47	4.54600	2.72405	2.03625	C7Y9LACXX_5_7968.sorted.filtered_peak_2976
chr10	112431895	112432157	263	19.16	5.73486	3.00885	3.08343	C7Y9LACXX_5_7968.sorted.filtered_peak_2977
chr10	112533881	112534671	791	19.75	4.65149	2.56049	2.12958	C7Y9LACXX_5_7968.sorted.filtered_peak_2978
chr10	112543342	112543637	296	16.16	3.96575	2.50181	1.54129	C7Y9LACXX_5_7968.sorted.filtered_peak_2979
chr10	112620312	112620901	590	27.76	4.16422	2.10226	1.71268	C7Y9LACXX_5_7968.sorted.filtered_peak_2980
chr10	112624312	112624776	465	39.45	8.41153	2.69198	5.56627	C7Y9LACXX_5_7968.sorted.filtered_peak_2981
chr10	112631325	112631794	470	38.62	7.90965	2.61540	5.10663	C7Y9LACXX_5_7968.sorted.filtered_peak_2982
chr10	112632441	112632698	258	28.51	3.78607	1.98803	1.39803	C7Y9LACXX_5_7968.sorted.filtered_peak_2983
chr10	112678321	112679652	1332	49.86	12.54379	3.07943	9.44107	C7Y9LACXX_5_7968.sorted.filtered_peak_2984
chr10	112752758	112753296	539	18.61	6.47553	3.33250	3.77364	C7Y9LACXX_5_7968.sorted.filtered_peak_2985
chr10	113943079	113943908	830	32.18	9.96074	3.32216	7.05049	C7Y9LACXX_5_7968.sorted.filtered_peak_2986
chr10	114134753	114135256	504	19.90	4.27209	2.41872	1.80258	C7Y9LACXX_5_7968.sorted.filtered_peak_2987
chr10	114135819	114136102	284	21.30	4.68539	2.49404	2.15532	C7Y9LACXX_5_7968.sorted.filtered_peak_2988
chr10	114149291	114149550	260	20.27	5.41359	2.80898	2.79471	C7Y9LACXX_5_7968.sorted.filtered_peak_2989
chr10	114206446	114207459	1014	29.09	7.66142	2.95810	4.88245	C7Y9LACXX_5_7968.sorted.filtered_peak_2990
chr10	114292052	114292366	315	19.17	6.07839	3.13278	3.40427	C7Y9LACXX_5_7968.sorted.filtered_peak_2991
chr10	115438858	115439716	859	23.97	5.58412	2.65609	2.94635	C7Y9LACXX_5_7968.sorted.filtered_peak_2992
chr10	115441803	115442139	337	23.61	4.56126	2.35054	2.04935	C7Y9LACXX_5_7968.sorted.filtered_peak_2993
chr10	115613916	115614383	468	26.75	6.05783	2.63581	3.40760	C7Y9LACXX_5_7968.sorted.filtered_peak_2994
chr10	115720438	115721821	1384	31.39	7.48650	2.73110	4.76147	C7Y9LACXX_5_7968.sorted.filtered_peak_2995
chr10	115785157	115785535	379	18.49	5.63280	3.01946	2.99311	C7Y9LACXX_5_7968.sorted.filtered_peak_2996
chr10	115933686	115934498	813	32.72	9.50288	3.24747	6.59190	C7Y9LACXX_5_7968.sorted.filtered_peak_2997
chr10	116063834	116064534	701	17.42	4.10862	2.48616	1.66200	C7Y9LACXX_5_7968.sorted.filtered_peak_2998
chr10	116285948	116286938	991	28.69	8.13118	3.12452	5.30612	C7Y9LACXX_5_7968.sorted.filtered_peak_2999
chr10	116300798	116301500	703	32.25	8.95815	3.15667	6.06656	C7Y9LACXX_5_7968.sorted.filtered_peak_3000
chr10	116304004	116304263	260	24.98	4.91188	2.40814	2.34457	C7Y9LACXX_5_7968.sorted.filtered_peak_3001
chr10	116561169	116561515	347	20.71	6.93994	3.32972	4.19633	C7Y9LACXX_5_7968.sorted.filtered_peak_3002
chr10	116581210	116581943	734	22.71	4.97703	2.51148	2.43214	C7Y9LACXX_5_7968.sorted.filtered_peak_3003
chr10	116697586	116698355	770	26.32	7.99921	3.15935	5.22652	C7Y9LACXX_5_7968.sorted.filtered_peak_3004
chr10	116763452	116763780	329	13.54	3.70851	2.55699	1.32302	C7Y9LACXX_5_7968.sorted.filtered_peak_3005
chr10	117074274	117074671	398	12.07	3.39850	2.51136	1.07390	C7Y9LACXX_5_7968.sorted.filtered_peak_3006
chr10	117191874	117192158	285	12.39	3.56955	2.57295	1.20847	C7Y9LACXX_5_7968.sorted.filtered_peak_3007
chr10	118226246	118226535	290	13.72	4.31701	2.82952	1.83102	C7Y9LACXX_5_7968.sorted.filtered_peak_3008
chr10	118547417	118547903	487	18.92	6.69535	3.39260	3.97658	C7Y9LACXX_5_7968.sorted.filtered_peak_3009
chr10	118935427	118935773	347	16.92	4.58924	2.70569	2.07548	C7Y9LACXX_5_7968.sorted.filtered_peak_3010
chr10	119133537	119133811	275	20.07	3.42696	2.12137	1.09838	C7Y9LACXX_5_7968.sorted.filtered_peak_3011
chr10	119134633	119135491	859	23.99	5.23782	2.52473	2.66816	C7Y9LACXX_5_7968.sorted.filtered_peak_3012
chr10	119256070	119256397	328	14.44	4.01653	2.63679	1.58882	C7Y9LACXX_5_7968.sorted.filtered_peak_3013
chr10	119805985	119806667	683	29.09	7.30433	2.87735	4.53597	C7Y9LACXX_5_7968.sorted.filtered_peak_3014
chr10	120101577	120102223	647	32.96	10.49318	3.47570	7.52796	C7Y9LACXX_5_7968.sorted.filtered_peak_3015
chr10	120514225	120514994	770	54.54	20.96752	4.34957	17.41934	C7Y9LACXX_5_7968.sorted.filtered_peak_3016
chr10	120788864	120789146	283	24.89	6.14431	2.77174	3.46648	C7Y9LACXX_5_7968.sorted.filtered_peak_3017
chr10	120790323	120790585	263	23.02	5.66239	2.72794	3.02142	C7Y9LACXX_5_7968.sorted.filtered_peak_3018
chr10	120839292	120840857	1566	38.00	10.58280	3.13509	7.62488	C7Y9LACXX_5_7968.sorted.filtered_peak_3019
chr10	120849971	120850893	923	27.63	9.62620	3.62459	6.70612	C7Y9LACXX_5_7968.sorted.filtered_peak_3020
chr10	120863396	120863847	452	20.15	4.90716	2.62213	2.36162	C7Y9LACXX_5_7968.sorted.filtered_peak_3021
chr10	120879921	120880311	391	13.49	4.06865	2.73024	1.63527	C7Y9LACXX_5_7968.sorted.filtered_peak_3022
chr10	120891385	120891637	253	18.51	4.34320	2.51663	1.85673	C7Y9LACXX_5_7968.sorted.filtered_peak_3023
chr10	120924695	120925487	793	31.66	8.04053	2.93089	5.22220	C7Y9LACXX_5_7968.sorted.filtered_peak_3024
chr10	120937882	120938708	827	35.59	14.03928	4.17270	10.89392	C7Y9LACXX_5_7968.sorted.filtered_peak_3025
chr10	120965817	120967190	1374	38.35	7.08249	2.40540	4.37891	C7Y9LACXX_5_7968.sorted.filtered_peak_3026
chr10	120967487	120967850	364	32.32	3.85489	1.92573	1.44899	C7Y9LACXX_5_7968.sorted.filtered_peak_3027
chr10	121028326	121028948	623	34.13	9.99485	3.26955	7.06727	C7Y9LACXX_5_7968.sorted.filtered_peak_3028
chr10	121030717	121030968	252	21.36	3.99157	2.26162	1.56155	C7Y9LACXX_5_7968.sorted.filtered_peak_3029
chr10	121060838	121061326	489	24.75	4.19712	2.20121	1.74302	C7Y9LACXX_5_7968.sorted.filtered_peak_3030
chr10	121065410	121066348	939	34.27	7.79731	2.74402	5.00103	C7Y9LACXX_5_7968.sorted.filtered_peak_3031
chr10	121073090	121073522	433	20.96	4.77004	2.53668	2.23364	C7Y9LACXX_5_7968.sorted.filtered_peak_3032
chr10	121075087	121075483	397	20.50	4.74381	2.55669	2.19894	C7Y9LACXX_5_7968.sorted.filtered_peak_3033
chr10	121092573	121092953	381	12.17	3.44106	2.52477	1.11736	C7Y9LACXX_5_7968.sorted.filtered_peak_3034
chr10	121237945	121238596	652	18.64	5.10235	2.78412	2.53909	C7Y9LACXX_5_7968.sorted.filtered_peak_3035
chr10	121249035	121249737	703	22.28	6.10392	2.89068	3.44597	C7Y9LACXX_5_7968.sorted.filtered_peak_3036
chr10	121261812	121262376	565	22.87	6.86804	3.11357	4.14497	C7Y9LACXX_5_7968.sorted.filtered_peak_3037
chr10	121275949	121276427	479	22.23	6.72929	3.12752	4.00281	C7Y9LACXX_5_7968.sorted.filtered_peak_3038
chr10	121276995	121277573	579	18.28	4.54355	2.60364	2.03434	C7Y9LACXX_5_7968.sorted.filtered_peak_3039
chr10	121301334	121301692	359	21.38	3.57057	2.12367	1.21638	C7Y9LACXX_5_7968.sorted.filtered_peak_3040
chr10	121302176	121302501	326	23.53	4.49759	2.33516	1.99365	C7Y9LACXX_5_7968.sorted.filtered_peak_3041
chr10	121355547	121355897	351	32.60	5.42168	2.27229	2.82335	C7Y9LACXX_5_7968.sorted.filtered_peak_3042
chr10	121356079	121356975	897	46.34	12.80723	3.24357	9.70782	C7Y9LACXX_5_7968.sorted.filtered_peak_3043
chr10	121402075	121402419	345	21.02	7.45785	3.48314	4.68080	C7Y9LACXX_5_7968.sorted.filtered_peak_3044
chr10	121410597	121411090	494	28.38	6.44415	2.68452	3.73976	C7Y9LACXX_5_7968.sorted.filtered_peak_3045
chr10	121423338	121423786	449	19.73	5.07563	2.71519	2.50143	C7Y9LACXX_5_7968.sorted.filtered_peak_3046
chr10	121446135	121446487	353	17.13	5.15708	2.92752	2.57038	C7Y9LACXX_5_7968.sorted.filtered_peak_3047
chr10	121484663	121485980	1318	37.63	10.45425	3.09488	7.51562	C7Y9LACXX_5_7968.sorted.filtered_peak_3048
chr10	121544299	121544708	410	15.49	4.20437	2.64567	1.73803	C7Y9LACXX_5_7968.sorted.filtered_peak_3049
chr10	121631290	121631885	596	25.41	4.40126	2.23718	1.91506	C7Y9LACXX_5_7968.sorted.filtered_peak_3050
chr10	121632227	121633337	1111	31.13	7.59067	2.79519	4.83908	C7Y9LACXX_5_7968.sorted.filtered_peak_3051
chr10	121651803	121652539	737	33.33	9.39409	3.19652	6.47885	C7Y9LACXX_5_7968.sorted.filtered_peak_3052
chr10	122610665	122611300	636	19.06	7.81945	3.85638	5.00823	C7Y9LACXX_5_7968.sorted.filtered_peak_3053
chr10	123583618	123583894	277	13.12	3.97189	2.71307	1.53858	C7Y9LACXX_5_7968.sorted.filtered_peak_3054
chr10	123686302	123686749	448	20.42	3.92026	2.27142	1.52019	C7Y9LACXX_5_7968.sorted.filtered_peak_3055
chr10	123687153	123687789	637	27.97	7.82135	3.08440	5.01348	C7Y9LACXX_5_7968.sorted.filtered_peak_3056
chr10	123734061	123735017	957	19.28	5.67443	2.95015	3.05538	C7Y9LACXX_5_7968.sorted.filtered_peak_3057
chr10	124133686	124134270	585	31.48	9.12703	3.19073	6.26143	C7Y9LACXX_5_7968.sorted.filtered_peak_3058
chr10	124134636	124135082	447	21.35	3.73526	2.17903	1.34838	C7Y9LACXX_5_7968.sorted.filtered_peak_3059
chr10	124275281	124275772	492	16.07	4.48028	2.71648	1.98660	C7Y9LACXX_5_7968.sorted.filtered_peak_3060
chr10	124638732	124639711	980	38.95	12.62495	3.47890	9.56593	C7Y9LACXX_5_7968.sorted.filtered_peak_3061
chr10	124713428	124714284	857	42.47	13.29755	3.51643	10.16858	C7Y9LACXX_5_7968.sorted.filtered_peak_3062
chr10	124739609	124740340	732	40.73	12.60532	3.49067	9.51132	C7Y9LACXX_5_7968.sorted.filtered_peak_3063
chr10	124767601	124768882	1282	38.36	10.21814	3.05853	7.29501	C7Y9LACXX_5_7968.sorted.filtered_peak_3064
chr10	124802833	124803153	321	14.43	3.99962	2.62830	1.57860	C7Y9LACXX_5_7968.sorted.filtered_peak_3065
chr10	124892526	124893009	484	16.73	4.04504	2.49863	1.61604	C7Y9LACXX_5_7968.sorted.filtered_peak_3066
chr10	124913472	124914177	706	60.71	20.18760	3.87715	16.67995	C7Y9LACXX_5_7968.sorted.filtered_peak_3067
chr10	124920002	124920415	414	27.42	7.61142	3.05170	4.82908	C7Y9LACXX_5_7968.sorted.filtered_peak_3068
chr10	125001063	125001462	400	14.34	3.46854	2.39818	1.13952	C7Y9LACXX_5_7968.sorted.filtered_peak_3069
chr10	125795400	125795745	346	15.92	4.98763	2.94775	2.43161	C7Y9LACXX_5_7968.sorted.filtered_peak_3070
chr10	126077609	126078238	630	31.45	9.79071	3.37391	6.86966	C7Y9LACXX_5_7968.sorted.filtered_peak_3071
chr10	126107021	126108064	1044	33.08	8.34796	2.86150	5.56269	C7Y9LACXX_5_7968.sorted.filtered_peak_3072
chr10	126150127	126150923	797	32.51	11.20609	3.76058	8.17624	C7Y9LACXX_5_7968.sorted.filtered_peak_3073
chr10	126337287	126337807	521	24.44	4.50654	2.30242	2.00317	C7Y9LACXX_5_7968.sorted.filtered_peak_3074
chr10	126377428	126377935	508	27.53	6.71148	2.79172	3.99174	C7Y9LACXX_5_7968.sorted.filtered_peak_3075
chr10	126406657	126407069	413	30.60	6.83027	2.68180	4.10006	C7Y9LACXX_5_7968.sorted.filtered_peak_3076
chr10	126407970	126408288	319	29.06	5.48730	2.40157	2.87718	C7Y9LACXX_5_7968.sorted.filtered_peak_3077
chr10	126411860	126412228	369	26.40	5.70847	2.56746	3.07321	C7Y9LACXX_5_7968.sorted.filtered_peak_3078
chr10	126429874	126430123	250	28.52	4.59489	2.19767	2.07194	C7Y9LACXX_5_7968.sorted.filtered_peak_3079
chr10	126432637	126433348	712	29.52	5.28737	2.32610	2.70822	C7Y9LACXX_5_7968.sorted.filtered_peak_3080
chr10	126480151	126480925	775	23.99	7.89829	3.41239	5.07153	C7Y9LACXX_5_7968.sorted.filtered_peak_3081
chr10	126490136	126490519	384	18.09	5.61732	3.03562	2.98981	C7Y9LACXX_5_7968.sorted.filtered_peak_3082
chr10	126490740	126491071	332	15.33	4.31853	2.70513	1.83768	C7Y9LACXX_5_7968.sorted.filtered_peak_3083
chr10	126605049	126605769	721	36.39	11.45081	3.48767	8.42853	C7Y9LACXX_5_7968.sorted.filtered_peak_3084
chr10	126606229	126606591	363	24.53	5.04607	2.45938	2.47517	C7Y9LACXX_5_7968.sorted.filtered_peak_3085
chr10	126703818	126704182	365	17.09	4.72489	2.75696	2.18245	C7Y9LACXX_5_7968.sorted.filtered_peak_3086
chr10	126753567	126753816	250	14.12	4.04762	2.67425	1.60038	C7Y9LACXX_5_7968.sorted.filtered_peak_3087
chr10	127407383	127408481	1099	47.39	18.21774	4.13542	14.82698	C7Y9LACXX_5_7968.sorted.filtered_peak_3088
chr10	127511571	127512314	744	42.51	11.87322	3.27058	8.81910	C7Y9LACXX_5_7968.sorted.filtered_peak_3089
chr10	127574504	127575552	1049	39.16	6.43119	2.29780	3.75408	C7Y9LACXX_5_7968.sorted.filtered_peak_3090
chr10	127584967	127585360	394	36.53	4.04941	1.89278	1.61766	C7Y9LACXX_5_7968.sorted.filtered_peak_3091
chr10	127593778	127594462	685	15.42	5.42178	3.15504	2.83784	C7Y9LACXX_5_7968.sorted.filtered_peak_3092
chr10	129789266	129789660	395	20.10	6.09186	3.04764	3.43003	C7Y9LACXX_5_7968.sorted.filtered_peak_3093
chr10	129809684	129810129	446	23.35	8.21407	3.51896	5.40943	C7Y9LACXX_5_7968.sorted.filtered_peak_3094
chr10	129845601	129846855	1255	24.19	6.19587	2.81606	3.51951	C7Y9LACXX_5_7968.sorted.filtered_peak_3095
chr10	129861323	129861572	250	22.05	4.89396	2.51734	2.34915	C7Y9LACXX_5_7968.sorted.filtered_peak_3096
chr10	129862939	129863314	376	23.73	5.35307	2.58015	2.75935	C7Y9LACXX_5_7968.sorted.filtered_peak_3097
chr10	129867650	129867944	295	19.34	4.42805	2.49848	1.94193	C7Y9LACXX_5_7968.sorted.filtered_peak_3098
chr10	129924582	129925014	433	32.80	10.69715	3.54343	7.71659	C7Y9LACXX_5_7968.sorted.filtered_peak_3099
chr10	129985828	129986491	664	13.40	4.04947	2.72964	1.61425	C7Y9LACXX_5_7968.sorted.filtered_peak_3100
chr10	130010215	130010523	309	26.20	6.40647	2.76611	3.72064	C7Y9LACXX_5_7968.sorted.filtered_peak_3101
chr10	130855996	130856360	365	14.52	3.63834	2.46259	1.27541	C7Y9LACXX_5_7968.sorted.filtered_peak_3102
chr10	131265099	131265722	624	16.05	3.99977	2.52346	1.56472	C7Y9LACXX_5_7968.sorted.filtered_peak_3103
chr10	131908340	131909763	1424	57.80	17.66229	3.64693	14.27656	C7Y9LACXX_5_7968.sorted.filtered_peak_3104
chr10	131934440	131935083	644	24.78	7.58600	3.19093	4.82466	C7Y9LACXX_5_7968.sorted.filtered_peak_3105
chr10	131969548	131969797	250	15.62	4.82192	2.90470	2.27502	C7Y9LACXX_5_7968.sorted.filtered_peak_3106
chr10	133786142	133786460	319	18.72	4.58385	2.59113	2.07594	C7Y9LACXX_5_7968.sorted.filtered_peak_3107
chr10	133795386	133795745	360	27.39	6.95950	2.85949	4.22796	C7Y9LACXX_5_7968.sorted.filtered_peak_3108
chr10	134121352	134121977	626	33.50	9.41951	3.18315	6.50944	C7Y9LACXX_5_7968.sorted.filtered_peak_3109
chr10	134144812	134146095	1284	44.40	10.20253	2.75035	7.29162	C7Y9LACXX_5_7968.sorted.filtered_peak_3110
chr10	134266593	134266987	395	22.57	5.39889	2.65209	2.80174	C7Y9LACXX_5_7968.sorted.filtered_peak_3111
chr10	134350726	134351328	603	49.68	16.83730	3.86702	13.51034	C7Y9LACXX_5_7968.sorted.filtered_peak_3112
chr10	134385354	134385643	290	12.31	3.52715	2.55768	1.17511	C7Y9LACXX_5_7968.sorted.filtered_peak_3113
chr10	135072775	135073052	278	24.90	4.58176	2.30150	2.08279	C7Y9LACXX_5_7968.sorted.filtered_peak_3114
chr10	135075341	135075618	278	25.12	4.15829	2.17932	1.70218	C7Y9LACXX_5_7968.sorted.filtered_peak_3115
chr10	135088540	135088831	292	26.93	4.29707	2.16185	1.82071	C7Y9LACXX_5_7968.sorted.filtered_peak_3116
chr10	135091608	135092374	767	25.88	4.02845	2.11894	1.59736	C7Y9LACXX_5_7968.sorted.filtered_peak_3117
chr10	135121347	135121842	496	29.23	4.43106	2.13260	1.93804	C7Y9LACXX_5_7968.sorted.filtered_peak_3118
chr10	135122320	135122915	596	43.20	11.20555	3.13055	8.17114	C7Y9LACXX_5_7968.sorted.filtered_peak_3119
chr10	135143383	135143634	252	17.53	5.27141	2.94231	2.67541	C7Y9LACXX_5_7968.sorted.filtered_peak_3120
chr10	135148945	135149290	346	16.23	4.67907	2.78684	2.15822	C7Y9LACXX_5_7968.sorted.filtered_peak_3121
chr10	135191790	135192453	664	30.17	5.86829	2.44853	3.23437	C7Y9LACXX_5_7968.sorted.filtered_peak_3122
chr10	135192830	135193244	415	24.46	3.49777	2.00929	1.17292	C7Y9LACXX_5_7968.sorted.filtered_peak_3123
chr10	135202569	135203290	722	27.58	4.97962	2.31763	2.42868	C7Y9LACXX_5_7968.sorted.filtered_peak_3124
chr10	135207330	135207806	477	39.51	8.44559	2.68675	5.61256	C7Y9LACXX_5_7968.sorted.filtered_peak_3125
chr10	135333730	135334215	486	16.92	6.33604	3.44487	3.63995	C7Y9LACXX_5_7968.sorted.filtered_peak_3126
chr10	135500611	135500872	262	21.40	9.45191	4.30558	6.50954	C7Y9LACXX_5_7968.sorted.filtered_peak_3127
chr11	189572	190393	822	34.00	8.44538	2.92430	5.59212	C7Y9LACXX_5_7968.sorted.filtered_peak_3128
chr11	192004	192295	292	28.88	4.85018	2.25098	2.29900	C7Y9LACXX_5_7968.sorted.filtered_peak_3129
chr11	207217	208008	792	62.57	15.51403	3.06380	12.27273	C7Y9LACXX_5_7968.sorted.filtered_peak_3130
chr11	208479	208832	354	46.25	6.85062	2.23813	4.10809	C7Y9LACXX_5_7968.sorted.filtered_peak_3131
chr11	235762	237120	1359	41.41	11.11147	3.12530	8.11482	C7Y9LACXX_5_7968.sorted.filtered_peak_3132
chr11	267603	267919	317	28.54	6.38202	2.66500	3.67712	C7Y9LACXX_5_7968.sorted.filtered_peak_3133
chr11	269155	269827	673	40.58	12.68341	3.59380	9.56643	C7Y9LACXX_5_7968.sorted.filtered_peak_3134
chr11	313760	314357	598	31.41	8.35504	3.01488	5.52472	C7Y9LACXX_5_7968.sorted.filtered_peak_3135
chr11	327036	327533	498	19.09	5.68641	2.99033	3.04348	C7Y9LACXX_5_7968.sorted.filtered_peak_3136
chr11	355941	356488	548	20.48	4.77645	2.56886	2.22922	C7Y9LACXX_5_7968.sorted.filtered_peak_3137
chr11	406820	407853	1034	37.76	10.11651	3.05083	7.19353	C7Y9LACXX_5_7968.sorted.filtered_peak_3138
chr11	414683	415236	554	23.60	5.27316	2.56105	2.69161	C7Y9LACXX_5_7968.sorted.filtered_peak_3139
chr11	448112	448551	440	33.48	6.70802	2.55101	3.97752	C7Y9LACXX_5_7968.sorted.filtered_peak_3140
chr11	449931	450444	514	41.32	10.16799	2.97911	7.20840	C7Y9LACXX_5_7968.sorted.filtered_peak_3141
chr11	460490	460866	377	15.47	3.56226	2.37374	1.21979	C7Y9LACXX_5_7968.sorted.filtered_peak_3142
chr11	506278	507569	1292	55.40	16.44719	3.47032	13.15552	C7Y9LACXX_5_7968.sorted.filtered_peak_3143
chr11	518599	519161	563	28.59	11.20428	4.06722	8.18378	C7Y9LACXX_5_7968.sorted.filtered_peak_3144
chr11	535564	535912	349	38.15	8.84593	2.83252	5.97420	C7Y9LACXX_5_7968.sorted.filtered_peak_3145
chr11	537261	537662	402	31.69	6.15561	2.47517	3.48156	C7Y9LACXX_5_7968.sorted.filtered_peak_3146
chr11	560697	561129	433	40.09	9.58424	2.90275	6.66664	C7Y9LACXX_5_7968.sorted.filtered_peak_3147
chr11	568349	568825	477	33.93	7.74256	2.76534	4.93906	C7Y9LACXX_5_7968.sorted.filtered_peak_3148
chr11	575732	576566	835	42.73	10.49201	2.91397	7.55727	C7Y9LACXX_5_7968.sorted.filtered_peak_3149
chr11	587866	588325	460	17.98	4.83281	2.73219	2.28960	C7Y9LACXX_5_7968.sorted.filtered_peak_3150
chr11	615369	616179	811	39.73	10.01721	2.92035	7.12277	C7Y9LACXX_5_7968.sorted.filtered_peak_3151
chr11	694980	696433	1454	62.12	17.99530	3.33663	14.63526	C7Y9LACXX_5_7968.sorted.filtered_peak_3152
chr11	728147	728524	378	16.00	3.49535	2.31984	1.15451	C7Y9LACXX_5_7968.sorted.filtered_peak_3153
chr11	746795	747766	972	20.30	5.43759	2.77608	2.85437	C7Y9LACXX_5_7968.sorted.filtered_peak_3154
chr11	748105	748414	310	16.78	3.65110	2.33956	1.30414	C7Y9LACXX_5_7968.sorted.filtered_peak_3155
chr11	777297	777825	529	36.25	8.95969	2.90852	6.09838	C7Y9LACXX_5_7968.sorted.filtered_peak_3156
chr11	797745	798055	311	29.02	3.57888	1.92501	1.23013	C7Y9LACXX_5_7968.sorted.filtered_peak_3157
chr11	809190	810153	964	64.17	17.81092	3.38748	14.42615	C7Y9LACXX_5_7968.sorted.filtered_peak_3158
chr11	819288	820629	1342	36.33	8.88518	2.91869	6.00777	C7Y9LACXX_5_7968.sorted.filtered_peak_3159
chr11	842430	842847	418	30.00	6.82506	2.71162	4.08968	C7Y9LACXX_5_7968.sorted.filtered_peak_3160
chr11	910528	911233	706	32.48	10.22060	3.39401	7.29078	C7Y9LACXX_5_7968.sorted.filtered_peak_3161
chr11	925431	926019	589	30.37	8.07626	2.97612	5.28035	C7Y9LACXX_5_7968.sorted.filtered_peak_3162
chr11	1213263	1213577	315	16.63	6.11776	3.38772	3.43395	C7Y9LACXX_5_7968.sorted.filtered_peak_3163
chr11	1330667	1331336	670	56.41	17.69861	3.70254	14.32057	C7Y9LACXX_5_7968.sorted.filtered_peak_3164
chr11	1404300	1404841	542	18.61	4.40899	2.53575	1.91379	C7Y9LACXX_5_7968.sorted.filtered_peak_3165
chr11	1410781	1411138	358	26.61	8.11814	3.26128	5.29261	C7Y9LACXX_5_7968.sorted.filtered_peak_3166
chr11	1595694	1596178	485	20.50	4.01102	2.30106	1.58040	C7Y9LACXX_5_7968.sorted.filtered_peak_3167
chr11	1610460	1610773	314	17.32	6.62276	3.52094	3.90565	C7Y9LACXX_5_7968.sorted.filtered_peak_3168
chr11	1650071	1650376	306	14.94	4.41238	2.77312	1.92579	C7Y9LACXX_5_7968.sorted.filtered_peak_3169
chr11	1715200	1715505	306	16.48	5.40267	3.08025	2.79464	C7Y9LACXX_5_7968.sorted.filtered_peak_3170
chr11	1785113	1785599	487	30.61	7.95063	2.95879	5.14591	C7Y9LACXX_5_7968.sorted.filtered_peak_3171
chr11	1793644	1794019	376	16.54	4.12225	2.54008	1.68237	C7Y9LACXX_5_7968.sorted.filtered_peak_3172
chr11	1873983	1874452	470	35.94	9.67412	3.11292	6.74866	C7Y9LACXX_5_7968.sorted.filtered_peak_3173
chr11	2173349	2173624	276	16.20	3.95581	2.49321	1.54110	C7Y9LACXX_5_7968.sorted.filtered_peak_3174
chr11	2290468	2290718	251	18.42	3.56137	2.23229	1.20926	C7Y9LACXX_5_7968.sorted.filtered_peak_3175
chr11	2323133	2323384	252	23.45	4.70271	2.40117	2.17039	C7Y9LACXX_5_7968.sorted.filtered_peak_3176
chr11	2398274	2398562	289	22.76	4.53604	2.37116	2.04352	C7Y9LACXX_5_7968.sorted.filtered_peak_3177
chr11	2421385	2422103	719	88.92	26.34900	3.64267	22.50924	C7Y9LACXX_5_7968.sorted.filtered_peak_3178
chr11	2488853	2489102	250	16.52	4.01010	2.49876	1.58660	C7Y9LACXX_5_7968.sorted.filtered_peak_3179
chr11	2721133	2721553	421	25.77	6.33429	2.78375	3.63423	C7Y9LACXX_5_7968.sorted.filtered_peak_3180
chr11	2906876	2907270	395	33.61	8.84995	3.03635	5.98072	C7Y9LACXX_5_7968.sorted.filtered_peak_3181
chr11	2923260	2923626	367	30.87	7.89820	2.94630	5.08670	C7Y9LACXX_5_7968.sorted.filtered_peak_3182
chr11	3003601	3003850	250	14.26	4.12576	2.69394	1.67674	C7Y9LACXX_5_7968.sorted.filtered_peak_3183
chr11	3013375	3013868	494	55.84	17.09945	3.58554	13.76038	C7Y9LACXX_5_7968.sorted.filtered_peak_3184
chr11	3035509	3036102	594	20.18	4.39797	2.44794	1.91084	C7Y9LACXX_5_7968.sorted.filtered_peak_3185
chr11	3070998	3071443	446	24.38	6.64907	2.95585	3.92690	C7Y9LACXX_5_7968.sorted.filtered_peak_3186
chr11	3078346	3079092	747	31.22	10.36566	3.50811	7.43192	C7Y9LACXX_5_7968.sorted.filtered_peak_3187
chr11	3400055	3400676	622	30.56	11.10468	3.76813	8.11845	C7Y9LACXX_5_7968.sorted.filtered_peak_3188
chr11	3443591	3444186	596	16.18	5.85165	3.30138	3.19903	C7Y9LACXX_5_7968.sorted.filtered_peak_3189
chr11	3806374	3806976	603	28.04	9.42807	3.49753	6.54239	C7Y9LACXX_5_7968.sorted.filtered_peak_3190
chr11	3818474	3819393	920	57.54	22.92341	4.44983	19.27810	C7Y9LACXX_5_7968.sorted.filtered_peak_3191
chr11	3829926	3830184	259	17.18	3.96320	2.44174	1.54051	C7Y9LACXX_5_7968.sorted.filtered_peak_3192
chr11	3860444	3860703	260	31.19	3.90941	1.96182	1.49333	C7Y9LACXX_5_7968.sorted.filtered_peak_3193
chr11	3862067	3863028	962	37.82	6.66002	2.35647	3.98236	C7Y9LACXX_5_7968.sorted.filtered_peak_3194
chr11	3875609	3876724	1116	48.13	11.52447	2.90838	8.51742	C7Y9LACXX_5_7968.sorted.filtered_peak_3195
chr11	3941332	3941693	362	18.50	7.19796	3.60494	4.46375	C7Y9LACXX_5_7968.sorted.filtered_peak_3196
chr11	3968029	3968743	715	31.16	8.59941	3.03602	5.78814	C7Y9LACXX_5_7968.sorted.filtered_peak_3197
chr11	4115661	4116550	890	35.43	8.18502	2.78148	5.36478	C7Y9LACXX_5_7968.sorted.filtered_peak_3198
chr11	4208788	4209139	352	18.46	4.74491	2.67234	2.20396	C7Y9LACXX_5_7968.sorted.filtered_peak_3199
chr11	4414562	4415397	836	24.17	9.90495	4.03878	6.98377	C7Y9LACXX_5_7968.sorted.filtered_peak_3200
chr11	4629328	4629784	457	31.14	10.15715	3.56012	7.18425	C7Y9LACXX_5_7968.sorted.filtered_peak_3201
chr11	4658076	4658527	452	14.03	3.79423	2.56233	1.41297	C7Y9LACXX_5_7968.sorted.filtered_peak_3202
chr11	4916668	4916917	250	13.59	3.85947	2.62507	1.45021	C7Y9LACXX_5_7968.sorted.filtered_peak_3203
chr11	5544401	5544650	250	14.77	4.70245	2.91718	2.17729	C7Y9LACXX_5_7968.sorted.filtered_peak_3204
chr11	5621416	5621711	296	13.07	3.78009	2.62507	1.39726	C7Y9LACXX_5_7968.sorted.filtered_peak_3205
chr11	5645934	5646647	714	25.72	8.60805	3.44443	5.75983	C7Y9LACXX_5_7968.sorted.filtered_peak_3206
chr11	5705829	5706549	721	33.59	11.04158	3.64598	8.01262	C7Y9LACXX_5_7968.sorted.filtered_peak_3207
chr11	5710797	5711288	492	25.07	5.48420	2.56318	2.86884	C7Y9LACXX_5_7968.sorted.filtered_peak_3208
chr11	5829756	5830047	292	16.70	4.98252	2.89184	2.40877	C7Y9LACXX_5_7968.sorted.filtered_peak_3209
chr11	6255616	6256585	970	65.37	24.52633	4.26067	20.80290	C7Y9LACXX_5_7968.sorted.filtered_peak_3210
chr11	6411134	6412009	876	42.93	12.44300	3.32207	9.36979	C7Y9LACXX_5_7968.sorted.filtered_peak_3211
chr11	6423785	6424304	520	36.07	11.53295	3.55438	8.49095	C7Y9LACXX_5_7968.sorted.filtered_peak_3212
chr11	6494869	6495286	418	22.72	3.84945	2.16647	1.44349	C7Y9LACXX_5_7968.sorted.filtered_peak_3213
chr11	6502398	6503063	666	44.25	12.94428	3.33566	9.85603	C7Y9LACXX_5_7968.sorted.filtered_peak_3214
chr11	6624534	6625021	488	30.09	4.81890	2.20246	2.28200	C7Y9LACXX_5_7968.sorted.filtered_peak_3215
chr11	6625209	6625673	465	28.16	3.79140	1.99746	1.39783	C7Y9LACXX_5_7968.sorted.filtered_peak_3216
chr11	6633327	6633848	522	39.20	8.31175	2.67595	5.48022	C7Y9LACXX_5_7968.sorted.filtered_peak_3217
chr11	6640487	6640906	420	36.49	8.63807	2.85214	5.78378	C7Y9LACXX_5_7968.sorted.filtered_peak_3218
chr11	6703871	6705045	1175	53.42	15.78891	3.32840	12.55086	C7Y9LACXX_5_7968.sorted.filtered_peak_3219
chr11	6767422	6767915	494	31.62	8.74506	3.08196	5.90803	C7Y9LACXX_5_7968.sorted.filtered_peak_3220
chr11	6778718	6778967	250	16.99	5.26519	2.99119	2.65901	C7Y9LACXX_5_7968.sorted.filtered_peak_3221
chr11	7534473	7535207	735	23.75	7.89722	3.42196	5.07679	C7Y9LACXX_5_7968.sorted.filtered_peak_3222
chr11	7597655	7597904	250	16.24	4.81041	2.83749	2.27743	C7Y9LACXX_5_7968.sorted.filtered_peak_3223
chr11	8008290	8008985	696	50.18	19.70702	4.25025	16.25190	C7Y9LACXX_5_7968.sorted.filtered_peak_3224
chr11	8625857	8626132	276	13.43	3.48680	2.45976	1.17739	C7Y9LACXX_5_7968.sorted.filtered_peak_3225
chr11	8703972	8704989	1018	35.04	8.42519	2.80396	5.62878	C7Y9LACXX_5_7968.sorted.filtered_peak_3226
chr11	8710121	8710940	820	39.21	9.85151	2.95485	6.94363	C7Y9LACXX_5_7968.sorted.filtered_peak_3227
chr11	8932431	8933184	754	22.79	3.88479	2.17577	1.46931	C7Y9LACXX_5_7968.sorted.filtered_peak_3228
chr11	8985460	8986651	1192	23.81	5.30088	2.57276	2.69753	C7Y9LACXX_5_7968.sorted.filtered_peak_3229
chr11	9025301	9025616	316	21.13	5.24569	2.69180	2.65267	C7Y9LACXX_5_7968.sorted.filtered_peak_3230
chr11	9271663	9272156	494	29.18	10.60975	3.81613	7.62993	C7Y9LACXX_5_7968.sorted.filtered_peak_3231
chr11	9285507	9286092	586	21.06	5.91313	2.93634	3.25036	C7Y9LACXX_5_7968.sorted.filtered_peak_3232
chr11	9302160	9302560	401	18.67	7.56723	3.78135	4.77449	C7Y9LACXX_5_7968.sorted.filtered_peak_3233
chr11	9335497	9336713	1217	46.10	15.95632	3.80478	12.71299	C7Y9LACXX_5_7968.sorted.filtered_peak_3234
chr11	9368662	9369037	376	14.49	4.78972	2.97731	2.25060	C7Y9LACXX_5_7968.sorted.filtered_peak_3235
chr11	9385709	9386301	593	19.60	5.07304	2.71619	2.50501	C7Y9LACXX_5_7968.sorted.filtered_peak_3236
chr11	9405945	9406248	304	22.60	7.38193	3.35252	4.59174	C7Y9LACXX_5_7968.sorted.filtered_peak_3237
chr11	9481826	9483534	1709	57.73	19.43442	3.64362	16.02573	C7Y9LACXX_5_7968.sorted.filtered_peak_3238
chr11	9495891	9496223	333	12.12	3.43003	2.52271	1.09870	C7Y9LACXX_5_7968.sorted.filtered_peak_3239
chr11	9528381	9528646	266	17.67	5.69849	3.11775	3.04692	C7Y9LACXX_5_7968.sorted.filtered_peak_3240
chr11	9532426	9532688	263	19.09	5.70508	3.00182	3.05729	C7Y9LACXX_5_7968.sorted.filtered_peak_3241
chr11	9587484	9587964	481	20.41	5.15257	2.69817	2.57557	C7Y9LACXX_5_7968.sorted.filtered_peak_3242
chr11	9594750	9595552	803	41.01	7.88762	2.50221	5.11389	C7Y9LACXX_5_7968.sorted.filtered_peak_3243
chr11	9622906	9623341	436	30.30	11.49941	3.99547	8.46024	C7Y9LACXX_5_7968.sorted.filtered_peak_3244
chr11	9634844	9636145	1302	30.24	7.94759	2.95968	5.14794	C7Y9LACXX_5_7968.sorted.filtered_peak_3245
chr11	9685345	9686118	774	17.08	5.27548	2.96944	2.68708	C7Y9LACXX_5_7968.sorted.filtered_peak_3246
chr11	9769979	9770335	357	17.43	4.78422	2.75680	2.23527	C7Y9LACXX_5_7968.sorted.filtered_peak_3247
chr11	9779543	9780012	470	23.74	4.95647	2.46109	2.40375	C7Y9LACXX_5_7968.sorted.filtered_peak_3248
chr11	10315660	10315933	274	22.48	6.40896	3.00992	3.70221	C7Y9LACXX_5_7968.sorted.filtered_peak_3249
chr11	10435850	10436423	574	18.95	4.47939	2.54272	1.97457	C7Y9LACXX_5_7968.sorted.filtered_peak_3250
chr11	10477511	10478013	503	26.02	5.86647	2.62546	3.21957	C7Y9LACXX_5_7968.sorted.filtered_peak_3251
chr11	10562343	10563012	670	30.41	8.57886	3.17881	5.70344	C7Y9LACXX_5_7968.sorted.filtered_peak_3252
chr11	10757156	10757643	488	22.46	7.19169	3.28710	4.41993	C7Y9LACXX_5_7968.sorted.filtered_peak_3253
chr11	10764408	10764778	371	19.74	4.31366	2.44011	1.83526	C7Y9LACXX_5_7968.sorted.filtered_peak_3254
chr11	10772510	10773403	894	31.28	7.95485	2.87313	5.17887	C7Y9LACXX_5_7968.sorted.filtered_peak_3255
chr11	10829712	10830966	1255	50.40	14.69841	3.37077	11.49268	C7Y9LACXX_5_7968.sorted.filtered_peak_3256
chr11	10879096	10880414	1319	53.74	15.16132	3.35237	11.92469	C7Y9LACXX_5_7968.sorted.filtered_peak_3257
chr11	11808938	11809187	250	14.77	4.32600	2.74883	1.84664	C7Y9LACXX_5_7968.sorted.filtered_peak_3258
chr11	11820344	11820748	405	14.05	4.51107	2.89182	2.00047	C7Y9LACXX_5_7968.sorted.filtered_peak_3259
chr11	11863060	11864436	1377	33.28	8.28697	2.91086	5.45624	C7Y9LACXX_5_7968.sorted.filtered_peak_3260
chr11	11870615	11870925	311	15.74	3.66151	2.40155	1.29775	C7Y9LACXX_5_7968.sorted.filtered_peak_3261
chr11	11878154	11878403	250	16.16	4.59864	2.76837	2.07572	C7Y9LACXX_5_7968.sorted.filtered_peak_3262
chr11	12068845	12069161	317	18.79	5.34908	2.85617	2.77022	C7Y9LACXX_5_7968.sorted.filtered_peak_3263
chr11	12131712	12132119	408	22.64	5.15431	2.58680	2.56082	C7Y9LACXX_5_7968.sorted.filtered_peak_3264
chr11	12172239	12172621	383	15.77	3.90425	2.50072	1.48577	C7Y9LACXX_5_7968.sorted.filtered_peak_3265
chr11	12211330	12211592	263	17.38	3.64500	2.31062	1.27061	C7Y9LACXX_5_7968.sorted.filtered_peak_3266
chr11	12245947	12246504	558	20.33	4.96916	2.63706	2.41250	C7Y9LACXX_5_7968.sorted.filtered_peak_3267
chr11	12257801	12258224	424	19.75	5.40680	2.83136	2.80050	C7Y9LACXX_5_7968.sorted.filtered_peak_3268
chr11	12695496	12696051	556	19.46	4.70613	2.59596	2.17440	C7Y9LACXX_5_7968.sorted.filtered_peak_3269
chr11	12849444	12849717	274	15.72	3.68971	2.41331	1.32275	C7Y9LACXX_5_7968.sorted.filtered_peak_3270
chr11	12849897	12850168	272	17.88	4.82503	2.73940	2.28193	C7Y9LACXX_5_7968.sorted.filtered_peak_3271
chr11	13298511	13299484	974	45.86	13.01876	3.21303	9.95077	C7Y9LACXX_5_7968.sorted.filtered_peak_3272
chr11	13484381	13485187	807	32.60	9.27695	3.18323	6.38649	C7Y9LACXX_5_7968.sorted.filtered_peak_3273
chr11	13689737	13691089	1353	44.79	13.77038	3.37916	10.67235	C7Y9LACXX_5_7968.sorted.filtered_peak_3274
chr11	13890597	13891098	502	14.93	5.04128	3.06224	2.46590	C7Y9LACXX_5_7968.sorted.filtered_peak_3275
chr11	13945510	13945903	394	18.32	5.87425	3.11217	3.22796	C7Y9LACXX_5_7968.sorted.filtered_peak_3276
chr11	14292517	14292999	483	15.51	4.08475	2.59185	1.64833	C7Y9LACXX_5_7968.sorted.filtered_peak_3277
chr11	14341522	14342079	558	27.79	8.99626	3.46276	6.09887	C7Y9LACXX_5_7968.sorted.filtered_peak_3278
chr11	14380664	14381034	371	22.70	6.35672	2.97784	3.65251	C7Y9LACXX_5_7968.sorted.filtered_peak_3279
chr11	14436606	14437053	448	20.41	6.27603	3.11117	3.58390	C7Y9LACXX_5_7968.sorted.filtered_peak_3280
chr11	14520869	14522310	1442	31.67	8.68959	3.00688	5.87501	C7Y9LACXX_5_7968.sorted.filtered_peak_3281
chr11	14541188	14542491	1304	32.05	9.42666	3.20419	6.55376	C7Y9LACXX_5_7968.sorted.filtered_peak_3282
chr11	14566285	14566589	305	13.60	3.58268	2.49298	1.25090	C7Y9LACXX_5_7968.sorted.filtered_peak_3283
chr11	14576384	14576914	531	27.82	8.78832	3.38556	5.91094	C7Y9LACXX_5_7968.sorted.filtered_peak_3284
chr11	14599896	14600795	900	35.57	13.25830	3.98079	10.14272	C7Y9LACXX_5_7968.sorted.filtered_peak_3285
chr11	14664880	14665428	549	23.74	4.47207	2.31174	1.99103	C7Y9LACXX_5_7968.sorted.filtered_peak_3286
chr11	14786608	14787049	442	43.82	11.95631	3.23064	8.89241	C7Y9LACXX_5_7968.sorted.filtered_peak_3287
chr11	14912692	14914033	1342	35.53	8.48617	2.85578	5.63635	C7Y9LACXX_5_7968.sorted.filtered_peak_3288
chr11	14926291	14926645	355	26.40	6.27035	2.72873	3.58614	C7Y9LACXX_5_7968.sorted.filtered_peak_3289
chr11	14929513	14929843	331	23.24	5.11397	2.53928	2.53105	C7Y9LACXX_5_7968.sorted.filtered_peak_3290
chr11	15096192	15096663	472	19.47	5.56338	2.91364	2.93647	C7Y9LACXX_5_7968.sorted.filtered_peak_3291
chr11	16759719	16760730	1012	35.52	11.09655	3.49755	8.07385	C7Y9LACXX_5_7968.sorted.filtered_peak_3292
chr11	16923760	16924058	299	17.33	6.27055	3.36398	3.59214	C7Y9LACXX_5_7968.sorted.filtered_peak_3293
chr11	17008104	17008444	341	14.96	3.76122	2.48683	1.38916	C7Y9LACXX_5_7968.sorted.filtered_peak_3294
chr11	17098311	17098609	299	22.93	3.73863	2.12379	1.35517	C7Y9LACXX_5_7968.sorted.filtered_peak_3295
chr11	17099012	17099848	837	40.17	13.31229	3.64458	10.20364	C7Y9LACXX_5_7968.sorted.filtered_peak_3296
chr11	17229347	17230015	669	28.67	11.25736	3.98738	8.26395	C7Y9LACXX_5_7968.sorted.filtered_peak_3297
chr11	17251783	17252038	256	14.87	4.99340	3.05053	2.41733	C7Y9LACXX_5_7968.sorted.filtered_peak_3298
chr11	17278685	17278934	250	12.85	3.82448	2.66245	1.41578	C7Y9LACXX_5_7968.sorted.filtered_peak_3299
chr11	17297851	17299104	1254	26.93	7.00035	2.89166	4.26660	C7Y9LACXX_5_7968.sorted.filtered_peak_3300
chr11	18034288	18035186	899	40.85	10.63631	3.08944	7.65180	C7Y9LACXX_5_7968.sorted.filtered_peak_3301
chr11	18127402	18127968	567	20.94	5.84258	2.89835	3.20636	C7Y9LACXX_5_7968.sorted.filtered_peak_3302
chr11	18302141	18302390	250	15.50	5.04375	3.01871	2.46431	C7Y9LACXX_5_7968.sorted.filtered_peak_3303
chr11	18343406	18344274	869	56.02	17.09059	3.62308	13.74339	C7Y9LACXX_5_7968.sorted.filtered_peak_3304
chr11	18404888	18405655	768	19.23	5.71539	2.96949	3.08963	C7Y9LACXX_5_7968.sorted.filtered_peak_3305
chr11	18405827	18406106	280	17.07	4.47352	2.65248	1.96957	C7Y9LACXX_5_7968.sorted.filtered_peak_3306
chr11	18415727	18416742	1016	44.36	8.09758	2.45421	5.30540	C7Y9LACXX_5_7968.sorted.filtered_peak_3307
chr11	18417437	18418229	793	52.99	12.20742	2.88337	9.14551	C7Y9LACXX_5_7968.sorted.filtered_peak_3308
chr11	18547895	18549380	1486	37.37	10.45589	3.19251	7.50069	C7Y9LACXX_5_7968.sorted.filtered_peak_3309
chr11	18609358	18610524	1167	24.14	5.51604	2.61670	2.89644	C7Y9LACXX_5_7968.sorted.filtered_peak_3310
chr11	18639537	18639885	349	28.68	9.97274	3.69546	7.01240	C7Y9LACXX_5_7968.sorted.filtered_peak_3311
chr11	18655621	18656571	951	51.16	20.32055	4.45555	16.79961	C7Y9LACXX_5_7968.sorted.filtered_peak_3312
chr11	18672713	18672980	268	19.54	8.11968	3.94813	5.27371	C7Y9LACXX_5_7968.sorted.filtered_peak_3313
chr11	18720066	18720419	354	19.69	5.19981	2.76079	2.61216	C7Y9LACXX_5_7968.sorted.filtered_peak_3314
chr11	18742507	18742974	468	19.69	4.82884	2.61591	2.29618	C7Y9LACXX_5_7968.sorted.filtered_peak_3315
chr11	18785648	18785974	327	16.47	4.22885	2.59092	1.75875	C7Y9LACXX_5_7968.sorted.filtered_peak_3316
chr11	19138411	19138992	582	29.14	9.11308	3.34009	6.23821	C7Y9LACXX_5_7968.sorted.filtered_peak_3317
chr11	19262343	19262728	386	29.74	6.56429	2.66368	3.84015	C7Y9LACXX_5_7968.sorted.filtered_peak_3318
chr11	19579248	19579503	256	17.73	5.65049	3.09261	3.00342	C7Y9LACXX_5_7968.sorted.filtered_peak_3319
chr11	19734113	19734576	464	24.38	6.91521	3.05449	4.16334	C7Y9LACXX_5_7968.sorted.filtered_peak_3320
chr11	19745312	19745575	264	18.57	5.07668	2.79063	2.50193	C7Y9LACXX_5_7968.sorted.filtered_peak_3321
chr11	20408583	20409623	1041	50.97	14.61993	3.35125	11.42058	C7Y9LACXX_5_7968.sorted.filtered_peak_3322
chr11	22646814	22647748	935	34.19	11.50065	3.63386	8.47417	C7Y9LACXX_5_7968.sorted.filtered_peak_3323
chr11	22809314	22809628	315	13.00	3.62197	2.55644	1.25871	C7Y9LACXX_5_7968.sorted.filtered_peak_3324
chr11	22850713	22851731	1019	27.65	6.93356	2.86180	4.18256	C7Y9LACXX_5_7968.sorted.filtered_peak_3325
chr11	23591126	23591414	289	16.13	5.56605	3.19360	2.93503	C7Y9LACXX_5_7968.sorted.filtered_peak_3326
chr11	27384533	27385289	757	26.68	7.63636	3.05384	4.87682	C7Y9LACXX_5_7968.sorted.filtered_peak_3327
chr11	27527835	27528900	1066	30.65	9.40534	3.30146	6.52460	C7Y9LACXX_5_7968.sorted.filtered_peak_3328
chr11	28129382	28130099	718	47.95	13.72106	3.36206	10.56329	C7Y9LACXX_5_7968.sorted.filtered_peak_3329
chr11	30344298	30345346	1049	35.53	10.85122	3.38919	7.86998	C7Y9LACXX_5_7968.sorted.filtered_peak_3330
chr11	31390968	31391746	779	32.48	11.76899	3.82841	8.73092	C7Y9LACXX_5_7968.sorted.filtered_peak_3331
chr11	31530884	31531709	826	36.69	12.14620	3.58612	9.09711	C7Y9LACXX_5_7968.sorted.filtered_peak_3332
chr11	32442397	32442716	320	16.20	5.06785	2.96355	2.49984	C7Y9LACXX_5_7968.sorted.filtered_peak_3333
chr11	32605043	32605791	749	30.40	9.98590	3.55108	7.03603	C7Y9LACXX_5_7968.sorted.filtered_peak_3334
chr11	32913953	32914424	472	22.80	5.22711	2.59243	2.63771	C7Y9LACXX_5_7968.sorted.filtered_peak_3335
chr11	33033055	33033397	343	17.95	4.89885	2.75205	2.36153	C7Y9LACXX_5_7968.sorted.filtered_peak_3336
chr11	33060639	33061540	902	26.95	8.58954	3.35507	5.73994	C7Y9LACXX_5_7968.sorted.filtered_peak_3337
chr11	33078730	33079050	321	13.58	3.61682	2.51094	1.27316	C7Y9LACXX_5_7968.sorted.filtered_peak_3338
chr11	33182546	33183589	1044	30.69	9.34966	3.23273	6.49240	C7Y9LACXX_5_7968.sorted.filtered_peak_3339
chr11	33278554	33279423	870	31.09	6.98231	2.72352	4.21714	C7Y9LACXX_5_7968.sorted.filtered_peak_3340
chr11	33722123	33722881	759	38.12	11.33880	3.31345	8.34972	C7Y9LACXX_5_7968.sorted.filtered_peak_3341
chr11	33744222	33744517	296	16.13	4.33433	2.65518	1.85864	C7Y9LACXX_5_7968.sorted.filtered_peak_3342
chr11	33795109	33795480	372	20.10	3.68523	2.20685	1.32101	C7Y9LACXX_5_7968.sorted.filtered_peak_3343
chr11	33795781	33796492	712	29.52	8.22214	3.10109	5.39191	C7Y9LACXX_5_7968.sorted.filtered_peak_3344
chr11	34072857	34074268	1412	37.41	7.09127	2.47552	4.35912	C7Y9LACXX_5_7968.sorted.filtered_peak_3345
chr11	34074703	34075167	465	30.49	3.98903	1.99295	1.56553	C7Y9LACXX_5_7968.sorted.filtered_peak_3346
chr11	34126564	34127714	1151	44.49	11.47191	3.05655	8.45431	C7Y9LACXX_5_7968.sorted.filtered_peak_3347
chr11	34183435	34183704	270	20.89	5.20208	2.69048	2.61323	C7Y9LACXX_5_7968.sorted.filtered_peak_3348
chr11	34196047	34196444	398	17.26	4.01566	2.45917	1.58461	C7Y9LACXX_5_7968.sorted.filtered_peak_3349
chr11	34255633	34255996	364	24.53	6.71503	2.96279	3.99448	C7Y9LACXX_5_7968.sorted.filtered_peak_3350
chr11	34256879	34257525	647	20.64	4.12186	2.33373	1.67110	C7Y9LACXX_5_7968.sorted.filtered_peak_3351
chr11	34270099	34270353	255	28.84	7.41823	2.94218	4.62516	C7Y9LACXX_5_7968.sorted.filtered_peak_3352
chr11	34324251	34324574	324	16.88	4.11087	2.52076	1.65991	C7Y9LACXX_5_7968.sorted.filtered_peak_3353
chr11	34334858	34335107	250	16.12	3.84096	2.45143	1.45195	C7Y9LACXX_5_7968.sorted.filtered_peak_3354
chr11	34378787	34379146	360	30.46	4.03185	2.00459	1.59945	C7Y9LACXX_5_7968.sorted.filtered_peak_3355
chr11	34379368	34380236	869	39.76	8.16495	2.61757	5.35642	C7Y9LACXX_5_7968.sorted.filtered_peak_3356
chr11	34460185	34461020	836	40.22	13.79688	3.79935	10.63399	C7Y9LACXX_5_7968.sorted.filtered_peak_3357
chr11	34671992	34672410	419	20.04	4.75874	2.57891	2.23001	C7Y9LACXX_5_7968.sorted.filtered_peak_3358
chr11	34937307	34938462	1156	33.45	7.87306	2.82127	5.05511	C7Y9LACXX_5_7968.sorted.filtered_peak_3359
chr11	35052239	35052654	416	15.02	4.20750	2.67317	1.75915	C7Y9LACXX_5_7968.sorted.filtered_peak_3360
chr11	35061767	35062579	813	27.31	5.73269	2.53351	3.10163	C7Y9LACXX_5_7968.sorted.filtered_peak_3361
chr11	35066797	35067285	489	35.61	10.45123	3.31953	7.48296	C7Y9LACXX_5_7968.sorted.filtered_peak_3362
chr11	35068861	35069110	250	27.83	7.09990	2.90196	4.33594	C7Y9LACXX_5_7968.sorted.filtered_peak_3363
chr11	35072181	35072471	291	17.75	4.82906	2.75220	2.27750	C7Y9LACXX_5_7968.sorted.filtered_peak_3364
chr11	35088565	35088956	392	18.10	5.35746	2.93395	2.75134	C7Y9LACXX_5_7968.sorted.filtered_peak_3365
chr11	35099171	35099864	694	34.99	9.03295	3.05159	6.12371	C7Y9LACXX_5_7968.sorted.filtered_peak_3366
chr11	35104045	35104374	330	32.09	6.41528	2.52131	3.71721	C7Y9LACXX_5_7968.sorted.filtered_peak_3367
chr11	35143733	35144318	586	21.84	5.56378	2.73419	2.97010	C7Y9LACXX_5_7968.sorted.filtered_peak_3368
chr11	35187314	35188331	1018	41.41	9.15592	2.69552	6.31222	C7Y9LACXX_5_7968.sorted.filtered_peak_3369
chr11	35198858	35199395	538	25.44	5.67170	2.61046	3.02661	C7Y9LACXX_5_7968.sorted.filtered_peak_3370
chr11	35293891	35294367	477	20.60	6.26454	3.08655	3.57768	C7Y9LACXX_5_7968.sorted.filtered_peak_3371
chr11	35352396	35352815	420	20.19	6.04321	3.04073	3.37294	C7Y9LACXX_5_7968.sorted.filtered_peak_3372
chr11	35684087	35684614	528	17.46	5.83448	3.15674	3.20628	C7Y9LACXX_5_7968.sorted.filtered_peak_3373
chr11	36310812	36311379	568	23.78	6.53382	2.96172	3.82057	C7Y9LACXX_5_7968.sorted.filtered_peak_3374
chr11	36374625	36374916	292	19.14	5.02757	2.73661	2.45367	C7Y9LACXX_5_7968.sorted.filtered_peak_3375
chr11	36398955	36399860	906	24.86	4.97548	2.40287	2.45085	C7Y9LACXX_5_7968.sorted.filtered_peak_3376
chr11	36406676	36407265	590	23.48	5.75401	2.72487	3.11171	C7Y9LACXX_5_7968.sorted.filtered_peak_3377
chr11	36442416	36443120	705	36.80	10.99990	3.36050	7.99637	C7Y9LACXX_5_7968.sorted.filtered_peak_3378
chr11	36500461	36500817	357	12.48	3.62200	2.59098	1.25224	C7Y9LACXX_5_7968.sorted.filtered_peak_3379
chr11	36514538	36514808	271	14.99	4.21627	2.68714	1.75049	C7Y9LACXX_5_7968.sorted.filtered_peak_3380
chr11	36531616	36532044	429	28.15	8.04598	3.14824	5.21778	C7Y9LACXX_5_7968.sorted.filtered_peak_3381
chr11	36580106	36580724	619	13.64	4.27702	2.81427	1.80065	C7Y9LACXX_5_7968.sorted.filtered_peak_3382
chr11	36768583	36769309	727	20.08	6.03302	3.01376	3.39164	C7Y9LACXX_5_7968.sorted.filtered_peak_3383
chr11	43333219	43334227	1009	26.80	6.98603	2.83789	4.30253	C7Y9LACXX_5_7968.sorted.filtered_peak_3384
chr11	43380217	43380790	574	36.71	9.63864	3.08343	6.70726	C7Y9LACXX_5_7968.sorted.filtered_peak_3385
chr11	43530207	43530456	250	12.92	3.79343	2.64174	1.41244	C7Y9LACXX_5_7968.sorted.filtered_peak_3386
chr11	43665512	43666112	601	25.47	8.80392	3.50006	5.96732	C7Y9LACXX_5_7968.sorted.filtered_peak_3387
chr11	43701871	43702861	991	43.62	17.76872	4.29304	14.43762	C7Y9LACXX_5_7968.sorted.filtered_peak_3388
chr11	43890376	43891044	669	25.89	10.55777	4.04548	7.60433	C7Y9LACXX_5_7968.sorted.filtered_peak_3389
chr11	43902002	43902606	605	22.09	7.09737	3.24676	4.35624	C7Y9LACXX_5_7968.sorted.filtered_peak_3390
chr11	44087594	44088028	435	21.63	6.24218	3.00303	3.55604	C7Y9LACXX_5_7968.sorted.filtered_peak_3391
chr11	44117044	44117645	602	20.22	5.05219	2.66802	2.49026	C7Y9LACXX_5_7968.sorted.filtered_peak_3392
chr11	44586673	44587321	649	43.06	8.30416	2.55857	5.47216	C7Y9LACXX_5_7968.sorted.filtered_peak_3393
chr11	44618207	44618756	550	31.56	7.47509	2.81713	4.68264	C7Y9LACXX_5_7968.sorted.filtered_peak_3394
chr11	44702690	44703183	494	16.97	4.39398	2.62501	1.90771	C7Y9LACXX_5_7968.sorted.filtered_peak_3395
chr11	44883640	44884182	543	26.51	8.09473	3.25569	5.27214	C7Y9LACXX_5_7968.sorted.filtered_peak_3396
chr11	45101721	45102065	345	22.40	7.01305	3.21906	4.25876	C7Y9LACXX_5_7968.sorted.filtered_peak_3397
chr11	45124452	45124912	461	23.10	7.98401	3.50301	5.16164	C7Y9LACXX_5_7968.sorted.filtered_peak_3398
chr11	45168517	45168985	469	31.69	8.89237	3.13141	6.03096	C7Y9LACXX_5_7968.sorted.filtered_peak_3399
chr11	45361424	45361916	493	20.56	7.39546	3.49619	4.62601	C7Y9LACXX_5_7968.sorted.filtered_peak_3400
chr11	45792949	45793752	804	20.72	5.30959	2.72820	2.71966	C7Y9LACXX_5_7968.sorted.filtered_peak_3401
chr11	45826304	45826757	454	32.75	8.41885	2.98702	5.56534	C7Y9LACXX_5_7968.sorted.filtered_peak_3402
chr11	45855956	45856364	409	14.59	4.82972	2.99566	2.27750	C7Y9LACXX_5_7968.sorted.filtered_peak_3403
chr11	45864782	45865156	375	25.58	5.06308	2.41957	2.49343	C7Y9LACXX_5_7968.sorted.filtered_peak_3404
chr11	45868494	45869199	706	40.99	12.12692	3.37317	9.06892	C7Y9LACXX_5_7968.sorted.filtered_peak_3405
chr11	45939269	45940440	1172	52.05	15.74851	3.39995	12.53317	C7Y9LACXX_5_7968.sorted.filtered_peak_3406
chr11	46140943	46141306	364	33.39	3.81690	1.89832	1.41513	C7Y9LACXX_5_7968.sorted.filtered_peak_3407
chr11	46142755	46143635	881	43.65	8.27697	2.55510	5.42951	C7Y9LACXX_5_7968.sorted.filtered_peak_3408
chr11	46264865	46265169	305	22.42	4.42172	2.35285	1.93639	C7Y9LACXX_5_7968.sorted.filtered_peak_3409
chr11	46300795	46301178	384	12.83	3.77190	2.63749	1.39456	C7Y9LACXX_5_7968.sorted.filtered_peak_3410
chr11	46368453	46369091	639	38.56	9.09989	2.82639	6.24417	C7Y9LACXX_5_7968.sorted.filtered_peak_3411
chr11	46369513	46370040	528	27.62	3.76272	2.00353	1.37069	C7Y9LACXX_5_7968.sorted.filtered_peak_3412
chr11	46382695	46383341	647	18.46	4.09032	2.42424	1.64521	C7Y9LACXX_5_7968.sorted.filtered_peak_3413
chr11	46414108	46414429	322	18.96	3.95016	2.35033	1.52247	C7Y9LACXX_5_7968.sorted.filtered_peak_3414
chr11	46550862	46551176	315	12.19	3.45405	2.52960	1.12494	C7Y9LACXX_5_7968.sorted.filtered_peak_3415
chr11	46582000	46582477	478	20.53	5.90274	2.95592	3.24856	C7Y9LACXX_5_7968.sorted.filtered_peak_3416
chr11	46615493	46615951	459	23.22	7.84614	3.43739	5.03945	C7Y9LACXX_5_7968.sorted.filtered_peak_3417
chr11	46638562	46639574	1013	41.84	13.38363	3.65529	10.23748	C7Y9LACXX_5_7968.sorted.filtered_peak_3418
chr11	46692576	46692919	344	24.93	6.43022	2.85371	3.72578	C7Y9LACXX_5_7968.sorted.filtered_peak_3419
chr11	46721819	46723003	1185	46.28	12.20321	3.06721	9.16889	C7Y9LACXX_5_7968.sorted.filtered_peak_3420
chr11	46867444	46868309	866	28.58	10.04270	3.61208	7.12755	C7Y9LACXX_5_7968.sorted.filtered_peak_3421
chr11	46958054	46958613	560	25.05	9.26974	3.72529	6.38743	C7Y9LACXX_5_7968.sorted.filtered_peak_3422
chr11	47198223	47199108	886	44.44	10.44019	2.90346	7.46639	C7Y9LACXX_5_7968.sorted.filtered_peak_3423
chr11	47235755	47236954	1200	34.80	9.10121	2.96075	6.24766	C7Y9LACXX_5_7968.sorted.filtered_peak_3424
chr11	47237512	47237942	431	29.41	5.68263	2.44357	3.04741	C7Y9LACXX_5_7968.sorted.filtered_peak_3425
chr11	47270130	47270831	702	25.17	6.93689	3.01737	4.17629	C7Y9LACXX_5_7968.sorted.filtered_peak_3426
chr11	47290504	47291803	1300	43.61	10.04951	2.89924	7.08261	C7Y9LACXX_5_7968.sorted.filtered_peak_3427
chr11	47383082	47383435	354	12.80	3.80796	2.65307	1.41139	C7Y9LACXX_5_7968.sorted.filtered_peak_3428
chr11	47395440	47395716	277	15.26	4.47256	2.77828	1.97660	C7Y9LACXX_5_7968.sorted.filtered_peak_3429
chr11	47429320	47430179	860	44.94	12.21140	3.16501	9.14740	C7Y9LACXX_5_7968.sorted.filtered_peak_3430
chr11	47447825	47448470	646	45.58	16.73149	4.04485	13.42366	C7Y9LACXX_5_7968.sorted.filtered_peak_3431
chr11	47545349	47546152	804	20.99	5.19709	2.67028	2.62601	C7Y9LACXX_5_7968.sorted.filtered_peak_3432
chr11	47561608	47562077	470	14.45	3.62367	2.45907	1.25936	C7Y9LACXX_5_7968.sorted.filtered_peak_3433
chr11	47573799	47575274	1476	30.45	7.24507	2.77420	4.49769	C7Y9LACXX_5_7968.sorted.filtered_peak_3434
chr11	47586807	47587581	775	17.07	4.96398	2.84510	2.40915	C7Y9LACXX_5_7968.sorted.filtered_peak_3435
chr11	47599956	47600765	810	31.00	8.31668	2.99000	5.50119	C7Y9LACXX_5_7968.sorted.filtered_peak_3436
chr11	47663567	47664519	953	46.40	15.25460	3.68000	12.02790	C7Y9LACXX_5_7968.sorted.filtered_peak_3437
chr11	47736199	47736448	250	15.49	3.99707	2.55415	1.58005	C7Y9LACXX_5_7968.sorted.filtered_peak_3438
chr11	47736750	47737113	364	14.71	3.63678	2.44653	1.29554	C7Y9LACXX_5_7968.sorted.filtered_peak_3439
chr11	47788020	47789310	1291	43.48	13.32796	3.34519	10.23016	C7Y9LACXX_5_7968.sorted.filtered_peak_3440
chr11	47869493	47870302	810	27.68	8.86576	3.37899	6.00588	C7Y9LACXX_5_7968.sorted.filtered_peak_3441
chr11	47884726	47885357	632	20.22	7.12697	3.41491	4.38455	C7Y9LACXX_5_7968.sorted.filtered_peak_3442
chr11	47956021	47956480	460	17.37	6.52322	3.47370	3.82100	C7Y9LACXX_5_7968.sorted.filtered_peak_3443
chr11	47976801	47977142	342	13.49	4.20787	2.78603	1.75109	C7Y9LACXX_5_7968.sorted.filtered_peak_3444
chr11	48023057	48023663	607	45.07	12.61005	3.32981	9.50069	C7Y9LACXX_5_7968.sorted.filtered_peak_3445
chr11	48033597	48033912	316	24.07	4.88431	2.42841	2.33299	C7Y9LACXX_5_7968.sorted.filtered_peak_3446
chr11	48076904	48077857	954	32.02	8.35257	3.03058	5.48896	C7Y9LACXX_5_7968.sorted.filtered_peak_3447
chr11	48094659	48095171	513	14.66	4.36833	2.77259	1.88651	C7Y9LACXX_5_7968.sorted.filtered_peak_3448
chr11	48131324	48131723	400	18.51	5.31109	2.86990	2.72630	C7Y9LACXX_5_7968.sorted.filtered_peak_3449
chr11	48283487	48283737	251	14.47	4.75195	2.97423	2.20240	C7Y9LACXX_5_7968.sorted.filtered_peak_3450
chr11	51572047	51572296	250	16.27	4.36850	2.66570	1.87556	C7Y9LACXX_5_7968.sorted.filtered_peak_3451
chr11	51579404	51579653	250	15.75	5.56728	3.21985	2.93667	C7Y9LACXX_5_7968.sorted.filtered_peak_3452
chr11	57092212	57093143	932	31.08	8.03084	2.93834	5.22633	C7Y9LACXX_5_7968.sorted.filtered_peak_3453
chr11	57103175	57103568	394	30.24	9.33614	3.37354	6.42535	C7Y9LACXX_5_7968.sorted.filtered_peak_3454
chr11	57192393	57192974	582	21.73	4.24226	2.33025	1.76735	C7Y9LACXX_5_7968.sorted.filtered_peak_3455
chr11	57297947	57298829	883	41.36	13.66305	3.59062	10.55150	C7Y9LACXX_5_7968.sorted.filtered_peak_3456
chr11	57333680	57334356	677	24.42	4.91696	2.42453	2.36131	C7Y9LACXX_5_7968.sorted.filtered_peak_3457
chr11	57334653	57334984	332	22.11	3.99603	2.23537	1.56060	C7Y9LACXX_5_7968.sorted.filtered_peak_3458
chr11	57335430	57335876	447	22.30	4.25543	2.30328	1.80233	C7Y9LACXX_5_7968.sorted.filtered_peak_3459
chr11	57417214	57417502	289	19.54	4.29207	2.44279	1.81478	C7Y9LACXX_5_7968.sorted.filtered_peak_3460
chr11	57424769	57425543	775	57.11	20.47424	4.02025	16.96326	C7Y9LACXX_5_7968.sorted.filtered_peak_3461
chr11	57434327	57435730	1404	68.10	18.94575	3.32945	15.51694	C7Y9LACXX_5_7968.sorted.filtered_peak_3462
chr11	57479243	57480530	1288	53.54	19.08424	3.98688	15.65558	C7Y9LACXX_5_7968.sorted.filtered_peak_3463
chr11	57508467	57509223	757	32.04	7.81840	2.82409	5.03801	C7Y9LACXX_5_7968.sorted.filtered_peak_3464
chr11	57509473	57509722	250	27.17	5.06945	2.36636	2.49120	C7Y9LACXX_5_7968.sorted.filtered_peak_3465
chr11	57559390	57560056	667	29.55	10.05870	3.50570	7.16540	C7Y9LACXX_5_7968.sorted.filtered_peak_3466
chr11	57568132	57568500	369	19.95	6.80400	3.33794	4.07617	C7Y9LACXX_5_7968.sorted.filtered_peak_3467
chr11	58292065	58293126	1062	20.09	5.60612	2.89056	2.96833	C7Y9LACXX_5_7968.sorted.filtered_peak_3468
chr11	58345116	58346614	1499	73.27	14.16405	2.68573	10.97705	C7Y9LACXX_5_7968.sorted.filtered_peak_3469
chr11	58347013	58347317	305	51.30	5.87351	1.99880	3.21146	C7Y9LACXX_5_7968.sorted.filtered_peak_3470
chr11	58494534	58494884	351	13.77	4.28029	2.80589	1.81880	C7Y9LACXX_5_7968.sorted.filtered_peak_3471
chr11	58874273	58874877	605	15.50	3.65876	2.41318	1.28701	C7Y9LACXX_5_7968.sorted.filtered_peak_3472
chr11	58903283	58903716	434	22.08	7.50579	3.38433	4.74037	C7Y9LACXX_5_7968.sorted.filtered_peak_3473
chr11	58909984	58910903	920	37.55	8.91724	2.87568	6.04042	C7Y9LACXX_5_7968.sorted.filtered_peak_3474
chr11	58911674	58912354	681	33.42	7.17094	2.62080	4.43920	C7Y9LACXX_5_7968.sorted.filtered_peak_3475
chr11	58925965	58926341	377	17.84	5.02220	2.82035	2.44910	C7Y9LACXX_5_7968.sorted.filtered_peak_3476
chr11	58939019	58939603	585	21.83	5.16019	2.62878	2.56873	C7Y9LACXX_5_7968.sorted.filtered_peak_3477
chr11	59052046	59052336	291	13.69	3.80143	2.58922	1.40366	C7Y9LACXX_5_7968.sorted.filtered_peak_3478
chr11	59197286	59197553	268	15.04	4.08350	2.62108	1.64115	C7Y9LACXX_5_7968.sorted.filtered_peak_3479
chr11	59278473	59278722	250	14.85	4.99601	3.04609	2.42893	C7Y9LACXX_5_7968.sorted.filtered_peak_3480
chr11	59317740	59318877	1138	26.47	6.71622	2.84910	3.99329	C7Y9LACXX_5_7968.sorted.filtered_peak_3481
chr11	59327833	59328679	847	26.95	6.03704	2.62439	3.38109	C7Y9LACXX_5_7968.sorted.filtered_peak_3482
chr11	59333496	59333959	464	19.46	5.72356	2.96924	3.08409	C7Y9LACXX_5_7968.sorted.filtered_peak_3483
chr11	59383095	59384081	987	80.83	30.42382	4.50856	26.36370	C7Y9LACXX_5_7968.sorted.filtered_peak_3484
chr11	59436044	59437488	1445	41.57	10.96668	3.00901	8.01796	C7Y9LACXX_5_7968.sorted.filtered_peak_3485
chr11	59521606	59522136	531	20.29	5.01964	2.63700	2.47899	C7Y9LACXX_5_7968.sorted.filtered_peak_3486
chr11	59534559	59535006	448	22.18	6.68401	3.11578	3.96398	C7Y9LACXX_5_7968.sorted.filtered_peak_3487
chr11	59577909	59578614	706	23.71	6.97877	3.08880	4.24578	C7Y9LACXX_5_7968.sorted.filtered_peak_3488
chr11	60542965	60543277	313	14.50	3.75319	2.51454	1.36038	C7Y9LACXX_5_7968.sorted.filtered_peak_3489
chr11	60609262	60609931	670	37.96	9.56313	2.92674	6.68402	C7Y9LACXX_5_7968.sorted.filtered_peak_3490
chr11	60673819	60674406	588	59.21	19.90542	3.89571	16.41682	C7Y9LACXX_5_7968.sorted.filtered_peak_3491
chr11	60681139	60681814	676	40.52	9.92431	2.93298	6.99388	C7Y9LACXX_5_7968.sorted.filtered_peak_3492
chr11	60738867	60739513	647	21.32	4.89658	2.55872	2.34703	C7Y9LACXX_5_7968.sorted.filtered_peak_3493
chr11	60746366	60746662	297	19.08	4.29999	2.46851	1.82583	C7Y9LACXX_5_7968.sorted.filtered_peak_3494
chr11	60753493	60754212	720	30.11	8.55883	3.10807	5.73572	C7Y9LACXX_5_7968.sorted.filtered_peak_3495
chr11	60761972	60762244	273	17.04	4.58312	2.70246	2.05655	C7Y9LACXX_5_7968.sorted.filtered_peak_3496
chr11	60772089	60772608	520	15.81	5.15342	3.02934	2.57344	C7Y9LACXX_5_7968.sorted.filtered_peak_3497
chr11	60809551	60810101	551	28.31	10.33512	3.80722	7.37121	C7Y9LACXX_5_7968.sorted.filtered_peak_3498
chr11	60828579	60828950	372	19.98	5.17211	2.73618	2.58407	C7Y9LACXX_5_7968.sorted.filtered_peak_3499
chr11	60850468	60851454	987	19.03	5.42965	2.89007	2.81935	C7Y9LACXX_5_7968.sorted.filtered_peak_3500
chr11	60859739	60860025	287	17.87	5.64139	3.06602	3.00616	C7Y9LACXX_5_7968.sorted.filtered_peak_3501
chr11	60869670	60870385	716	18.02	5.53772	3.00735	2.91682	C7Y9LACXX_5_7968.sorted.filtered_peak_3502
chr11	60879272	60879600	329	19.55	5.13333	2.74444	2.55398	C7Y9LACXX_5_7968.sorted.filtered_peak_3503
chr11	60897357	60897786	430	20.38	4.27700	2.39394	1.81201	C7Y9LACXX_5_7968.sorted.filtered_peak_3504
chr11	60928359	60929351	993	47.53	14.44954	3.48428	11.26154	C7Y9LACXX_5_7968.sorted.filtered_peak_3505
chr11	61062153	61062402	250	18.55	4.54422	2.59071	2.03358	C7Y9LACXX_5_7968.sorted.filtered_peak_3506
chr11	61100433	61101019	587	41.77	10.42027	2.98848	7.45718	C7Y9LACXX_5_7968.sorted.filtered_peak_3507
chr11	61129045	61130299	1255	37.13	10.78162	3.25383	7.81243	C7Y9LACXX_5_7968.sorted.filtered_peak_3508
chr11	61160136	61160786	651	17.13	4.62024	2.70176	2.10479	C7Y9LACXX_5_7968.sorted.filtered_peak_3509
chr11	61196864	61197957	1094	40.94	11.82479	3.25428	8.80493	C7Y9LACXX_5_7968.sorted.filtered_peak_3510
chr11	61348628	61349408	781	29.85	8.39274	3.11230	5.56104	C7Y9LACXX_5_7968.sorted.filtered_peak_3511
chr11	61463487	61463875	389	24.74	7.20870	3.11834	4.44115	C7Y9LACXX_5_7968.sorted.filtered_peak_3512
chr11	61559853	61560561	709	37.50	11.13305	3.38740	8.11550	C7Y9LACXX_5_7968.sorted.filtered_peak_3513
chr11	61564704	61564954	251	25.08	5.19174	2.48796	2.59044	C7Y9LACXX_5_7968.sorted.filtered_peak_3514
chr11	61658197	61658544	348	18.40	3.75675	2.30572	1.36393	C7Y9LACXX_5_7968.sorted.filtered_peak_3515
chr11	61666591	61666901	311	23.72	7.51936	3.28245	4.73770	C7Y9LACXX_5_7968.sorted.filtered_peak_3516
chr11	61734109	61734774	666	31.35	5.06412	2.22595	2.50024	C7Y9LACXX_5_7968.sorted.filtered_peak_3517
chr11	61735054	61735565	512	36.98	7.65005	2.60289	4.87897	C7Y9LACXX_5_7968.sorted.filtered_peak_3518
chr11	61792896	61793603	708	32.19	11.68652	3.79091	8.67774	C7Y9LACXX_5_7968.sorted.filtered_peak_3519
chr11	61849375	61849661	287	12.95	3.88677	2.68062	1.47577	C7Y9LACXX_5_7968.sorted.filtered_peak_3520
chr11	61879927	61880295	369	23.92	8.04397	3.46592	5.21092	C7Y9LACXX_5_7968.sorted.filtered_peak_3521
chr11	61891011	61891935	925	41.15	13.63852	3.59019	10.53712	C7Y9LACXX_5_7968.sorted.filtered_peak_3522
chr11	62078599	62078864	266	14.90	5.03257	3.05601	2.46400	C7Y9LACXX_5_7968.sorted.filtered_peak_3523
chr11	62195114	62195381	268	16.85	4.91360	2.84650	2.35778	C7Y9LACXX_5_7968.sorted.filtered_peak_3524
chr11	62319220	62319526	307	36.61	5.02157	2.09782	2.44310	C7Y9LACXX_5_7968.sorted.filtered_peak_3525
chr11	62323551	62324895	1345	45.00	6.49090	2.19578	3.78423	C7Y9LACXX_5_7968.sorted.filtered_peak_3526
chr11	62340790	62342057	1268	47.08	11.32500	2.82435	8.36202	C7Y9LACXX_5_7968.sorted.filtered_peak_3527
chr11	62358504	62359665	1162	52.62	12.09492	2.76574	9.09178	C7Y9LACXX_5_7968.sorted.filtered_peak_3528
chr11	62366598	62367002	405	45.75	6.69007	2.20643	3.98054	C7Y9LACXX_5_7968.sorted.filtered_peak_3529
chr11	62369040	62369751	712	53.43	10.78323	2.69044	7.78797	C7Y9LACXX_5_7968.sorted.filtered_peak_3530
chr11	62379798	62380652	855	32.40	5.19696	2.22598	2.61719	C7Y9LACXX_5_7968.sorted.filtered_peak_3531
chr11	62389016	62390171	1156	38.84	11.88838	3.34033	8.88690	C7Y9LACXX_5_7968.sorted.filtered_peak_3532
chr11	62408307	62408568	262	23.17	7.21232	3.22902	4.44346	C7Y9LACXX_5_7968.sorted.filtered_peak_3533
chr11	62413530	62414407	878	41.40	11.88997	3.29271	8.84441	C7Y9LACXX_5_7968.sorted.filtered_peak_3534
chr11	62420047	62421058	1012	33.49	8.61890	2.97119	5.77861	C7Y9LACXX_5_7968.sorted.filtered_peak_3535
chr11	62432175	62433501	1327	33.48	7.30159	2.62128	4.57683	C7Y9LACXX_5_7968.sorted.filtered_peak_3536
chr11	62438841	62439880	1040	33.16	6.97505	2.59866	4.24046	C7Y9LACXX_5_7968.sorted.filtered_peak_3537
chr11	62446176	62446786	611	24.97	7.11929	3.06434	4.36548	C7Y9LACXX_5_7968.sorted.filtered_peak_3538
chr11	62462206	62462727	522	17.00	4.58493	2.70218	2.06462	C7Y9LACXX_5_7968.sorted.filtered_peak_3539
chr11	62473619	62473948	330	37.28	7.07353	2.49428	4.32096	C7Y9LACXX_5_7968.sorted.filtered_peak_3540
chr11	62476859	62477381	523	48.36	10.29412	2.75334	7.32594	C7Y9LACXX_5_7968.sorted.filtered_peak_3541
chr11	62494565	62496258	1694	66.62	16.92606	3.12637	13.59276	C7Y9LACXX_5_7968.sorted.filtered_peak_3542
chr11	62521181	62522023	843	63.51	25.46186	4.70296	21.66591	C7Y9LACXX_5_7968.sorted.filtered_peak_3543
chr11	62528852	62529556	705	29.59	8.98673	3.27076	6.11513	C7Y9LACXX_5_7968.sorted.filtered_peak_3544
chr11	62538490	62539536	1047	34.59	9.47491	3.07885	6.58173	C7Y9LACXX_5_7968.sorted.filtered_peak_3545
chr11	62544889	62545243	355	16.43	3.88768	2.45577	1.47786	C7Y9LACXX_5_7968.sorted.filtered_peak_3546
chr11	62545749	62546026	278	18.12	4.29596	2.51949	1.82402	C7Y9LACXX_5_7968.sorted.filtered_peak_3547
chr11	62553792	62555394	1603	35.47	6.59914	2.43229	3.89890	C7Y9LACXX_5_7968.sorted.filtered_peak_3548
chr11	62559154	62559771	618	29.87	4.69584	2.17557	2.18546	C7Y9LACXX_5_7968.sorted.filtered_peak_3549
chr11	62572609	62573469	861	46.63	12.77493	3.20323	9.68466	C7Y9LACXX_5_7968.sorted.filtered_peak_3550
chr11	62599104	62599981	878	47.37	12.29915	3.12181	9.22738	C7Y9LACXX_5_7968.sorted.filtered_peak_3551
chr11	62606935	62607309	375	45.64	7.05894	2.28176	4.30595	C7Y9LACXX_5_7968.sorted.filtered_peak_3552
chr11	62607966	62608383	418	43.24	6.68832	2.27441	3.95782	C7Y9LACXX_5_7968.sorted.filtered_peak_3553
chr11	62608771	62609879	1109	52.84	12.04143	2.91904	8.96684	C7Y9LACXX_5_7968.sorted.filtered_peak_3554
chr11	62622952	62624199	1248	60.21	17.98743	3.46067	14.60970	C7Y9LACXX_5_7968.sorted.filtered_peak_3555
chr11	62630126	62630415	290	25.29	7.90765	3.30603	5.08714	C7Y9LACXX_5_7968.sorted.filtered_peak_3556
chr11	62631409	62631770	362	16.47	3.69066	2.37432	1.30754	C7Y9LACXX_5_7968.sorted.filtered_peak_3557
chr11	62648159	62649311	1153	41.98	10.92417	3.15492	7.89618	C7Y9LACXX_5_7968.sorted.filtered_peak_3558
chr11	63246312	63246594	283	16.15	5.49012	3.16015	2.86319	C7Y9LACXX_5_7968.sorted.filtered_peak_3559
chr11	63285929	63286271	343	17.55	5.30885	2.95507	2.71114	C7Y9LACXX_5_7968.sorted.filtered_peak_3560
chr11	63298934	63299411	478	22.44	4.76774	2.46051	2.23538	C7Y9LACXX_5_7968.sorted.filtered_peak_3561
chr11	63304291	63304556	266	23.51	4.21173	2.24657	1.75762	C7Y9LACXX_5_7968.sorted.filtered_peak_3562
chr11	63321119	63321563	445	18.42	5.10105	2.80553	2.52771	C7Y9LACXX_5_7968.sorted.filtered_peak_3563
chr11	63334371	63335107	737	29.00	9.04754	3.39382	6.14995	C7Y9LACXX_5_7968.sorted.filtered_peak_3564
chr11	63341952	63342354	403	15.56	4.97246	2.96450	2.41854	C7Y9LACXX_5_7968.sorted.filtered_peak_3565
chr11	63381382	63382140	759	18.70	4.62494	2.60682	2.10660	C7Y9LACXX_5_7968.sorted.filtered_peak_3566
chr11	63403340	63403701	362	16.56	5.06850	2.93575	2.49174	C7Y9LACXX_5_7968.sorted.filtered_peak_3567
chr11	63438037	63439579	1543	35.22	10.64953	3.25477	7.72212	C7Y9LACXX_5_7968.sorted.filtered_peak_3568
chr11	63448460	63449550	1091	40.65	12.95305	3.51635	9.84788	C7Y9LACXX_5_7968.sorted.filtered_peak_3569
chr11	63534902	63535378	477	21.25	5.38080	2.71958	2.78802	C7Y9LACXX_5_7968.sorted.filtered_peak_3570
chr11	63605716	63606900	1185	56.56	15.47826	3.14587	12.26564	C7Y9LACXX_5_7968.sorted.filtered_peak_3571
chr11	63633864	63634233	370	26.04	6.94242	2.95800	4.19116	C7Y9LACXX_5_7968.sorted.filtered_peak_3572
chr11	63637191	63637491	301	23.72	5.00697	2.48577	2.43393	C7Y9LACXX_5_7968.sorted.filtered_peak_3573
chr11	63655663	63656279	617	26.72	7.85449	3.18347	5.03688	C7Y9LACXX_5_7968.sorted.filtered_peak_3574
chr11	63705983	63707157	1175	34.34	8.25425	2.80832	5.45014	C7Y9LACXX_5_7968.sorted.filtered_peak_3575
chr11	63719171	63720066	896	19.28	4.63002	2.57219	2.11532	C7Y9LACXX_5_7968.sorted.filtered_peak_3576
chr11	63729475	63729724	250	15.62	4.64523	2.83058	2.11847	C7Y9LACXX_5_7968.sorted.filtered_peak_3577
chr11	63741730	63742569	840	40.01	14.62291	3.94283	11.41915	C7Y9LACXX_5_7968.sorted.filtered_peak_3578
chr11	63753259	63754388	1130	21.76	5.40587	2.69055	2.81344	C7Y9LACXX_5_7968.sorted.filtered_peak_3579
chr11	63916305	63916554	250	15.63	3.82040	2.47387	1.41541	C7Y9LACXX_5_7968.sorted.filtered_peak_3580
chr11	63933452	63933884	433	14.93	4.19604	2.68286	1.73291	C7Y9LACXX_5_7968.sorted.filtered_peak_3581
chr11	63934905	63935277	373	13.71	3.82894	2.60076	1.42420	C7Y9LACXX_5_7968.sorted.filtered_peak_3582
chr11	63952559	63953811	1253	68.57	23.18234	3.76395	19.56738	C7Y9LACXX_5_7968.sorted.filtered_peak_3583
chr11	63975010	63975519	510	23.58	4.38087	2.29475	1.90251	C7Y9LACXX_5_7968.sorted.filtered_peak_3584
chr11	63993533	63993969	437	40.66	7.54796	2.49341	4.75899	C7Y9LACXX_5_7968.sorted.filtered_peak_3585
chr11	63997658	63998408	751	38.66	5.86213	2.21045	3.21818	C7Y9LACXX_5_7968.sorted.filtered_peak_3586
chr11	64008131	64009135	1005	66.63	17.89592	3.31438	14.51332	C7Y9LACXX_5_7968.sorted.filtered_peak_3587
chr11	64036921	64038280	1360	63.68	14.05169	2.82748	10.88702	C7Y9LACXX_5_7968.sorted.filtered_peak_3588
chr11	64051995	64053546	1552	48.02	9.98481	2.72429	7.02578	C7Y9LACXX_5_7968.sorted.filtered_peak_3589
chr11	64071848	64073426	1579	47.34	11.18267	2.85920	8.20508	C7Y9LACXX_5_7968.sorted.filtered_peak_3590
chr11	64084803	64086029	1227	60.29	16.55784	3.29407	13.26459	C7Y9LACXX_5_7968.sorted.filtered_peak_3591
chr11	64099150	64099549	400	15.27	4.32186	2.70752	1.84924	C7Y9LACXX_5_7968.sorted.filtered_peak_3592
chr11	64107493	64107786	294	24.46	5.86336	2.69906	3.22410	C7Y9LACXX_5_7968.sorted.filtered_peak_3593
chr11	64109785	64110278	494	23.76	5.44496	2.61815	2.82431	C7Y9LACXX_5_7968.sorted.filtered_peak_3594
chr11	64455892	64456221	330	15.42	4.02679	2.57245	1.59790	C7Y9LACXX_5_7968.sorted.filtered_peak_3595
chr11	64490886	64491211	326	27.73	8.77779	3.38701	5.90558	C7Y9LACXX_5_7968.sorted.filtered_peak_3596
chr11	64512527	64513614	1088	42.52	7.16619	2.37564	4.40080	C7Y9LACXX_5_7968.sorted.filtered_peak_3597
chr11	64545735	64546907	1173	78.13	23.56893	3.55155	19.90582	C7Y9LACXX_5_7968.sorted.filtered_peak_3598
chr11	64577799	64578474	676	28.11	8.73518	3.33498	5.87341	C7Y9LACXX_5_7968.sorted.filtered_peak_3599
chr11	64618526	64618923	398	23.28	4.73596	2.42039	2.19780	C7Y9LACXX_5_7968.sorted.filtered_peak_3600
chr11	64626374	64626720	347	27.13	5.24489	2.40659	2.65500	C7Y9LACXX_5_7968.sorted.filtered_peak_3601
chr11	64626958	64627431	474	34.81	9.05030	3.00192	6.17657	C7Y9LACXX_5_7968.sorted.filtered_peak_3602
chr11	64645514	64646598	1085	59.72	14.11259	2.89174	10.97007	C7Y9LACXX_5_7968.sorted.filtered_peak_3603
chr11	64655412	64655698	287	23.50	5.58624	2.67104	2.96094	C7Y9LACXX_5_7968.sorted.filtered_peak_3604
chr11	64683769	64685201	1433	55.83	17.57287	3.44648	14.27049	C7Y9LACXX_5_7968.sorted.filtered_peak_3605
chr11	64691532	64692279	748	35.57	10.39665	3.30361	7.43047	C7Y9LACXX_5_7968.sorted.filtered_peak_3606
chr11	64739395	64739681	287	20.54	7.28985	3.49230	4.51254	C7Y9LACXX_5_7968.sorted.filtered_peak_3607
chr11	64780908	64781989	1082	33.67	9.29571	3.18881	6.36734	C7Y9LACXX_5_7968.sorted.filtered_peak_3608
chr11	64794421	64795479	1059	40.04	13.40062	3.66113	10.28030	C7Y9LACXX_5_7968.sorted.filtered_peak_3609
chr11	64808078	64808996	919	43.11	12.41108	3.35066	9.31660	C7Y9LACXX_5_7968.sorted.filtered_peak_3610
chr11	64851098	64851967	870	50.25	12.84980	3.05577	9.77092	C7Y9LACXX_5_7968.sorted.filtered_peak_3611
chr11	64863332	64864371	1040	25.23	7.03470	3.01191	4.29256	C7Y9LACXX_5_7968.sorted.filtered_peak_3612
chr11	64879007	64879522	516	37.84	6.00951	2.25843	3.35940	C7Y9LACXX_5_7968.sorted.filtered_peak_3613
chr11	64884856	64885486	631	63.21	13.91791	2.78326	10.80556	C7Y9LACXX_5_7968.sorted.filtered_peak_3614
chr11	64889287	64890088	802	48.11	9.20052	2.53039	6.33957	C7Y9LACXX_5_7968.sorted.filtered_peak_3615
chr11	64901899	64903027	1129	43.18	10.72651	3.01298	7.73964	C7Y9LACXX_5_7968.sorted.filtered_peak_3616
chr11	64948791	64949398	608	19.49	4.17918	2.40413	1.72066	C7Y9LACXX_5_7968.sorted.filtered_peak_3617
chr11	65019258	65019507	250	12.25	3.49348	2.54509	1.15120	C7Y9LACXX_5_7968.sorted.filtered_peak_3618
chr11	65028710	65030056	1347	40.64	9.29811	2.77319	6.43284	C7Y9LACXX_5_7968.sorted.filtered_peak_3619
chr11	65082196	65082564	369	19.51	5.31971	2.81995	2.71806	C7Y9LACXX_5_7968.sorted.filtered_peak_3620
chr11	65101045	65102093	1049	29.68	10.14491	3.52680	7.22968	C7Y9LACXX_5_7968.sorted.filtered_peak_3621
chr11	65121729	65122541	813	29.16	7.92258	2.98970	5.14817	C7Y9LACXX_5_7968.sorted.filtered_peak_3622
chr11	65133860	65134222	363	12.89	3.85062	2.66977	1.44196	C7Y9LACXX_5_7968.sorted.filtered_peak_3623
chr11	65149753	65150220	468	35.78	7.75267	2.68808	4.95451	C7Y9LACXX_5_7968.sorted.filtered_peak_3624
chr11	65153781	65154202	422	31.57	5.78559	2.39466	3.13671	C7Y9LACXX_5_7968.sorted.filtered_peak_3625
chr11	65186235	65186801	567	54.77	5.29097	1.86371	2.70543	C7Y9LACXX_5_7968.sorted.filtered_peak_3626
chr11	65188787	65189121	335	63.00	6.67167	1.95816	3.95315	C7Y9LACXX_5_7968.sorted.filtered_peak_3627
chr11	65189572	65189863	292	53.42	3.85384	1.66909	1.44553	C7Y9LACXX_5_7968.sorted.filtered_peak_3628
chr11	65222174	65223124	951	23.57	9.30490	3.82752	6.44277	C7Y9LACXX_5_7968.sorted.filtered_peak_3629
chr11	65239567	65239921	355	29.52	10.16512	3.66402	7.20562	C7Y9LACXX_5_7968.sorted.filtered_peak_3630
chr11	65244668	65245413	746	30.52	8.67295	3.15049	5.81701	C7Y9LACXX_5_7968.sorted.filtered_peak_3631
chr11	65264479	65265969	1491	53.91	10.11812	2.48251	7.22809	C7Y9LACXX_5_7968.sorted.filtered_peak_3632
chr11	65266340	65266666	327	47.19	6.99225	2.22883	4.25509	C7Y9LACXX_5_7968.sorted.filtered_peak_3633
chr11	65274895	65275212	318	27.18	6.50587	2.75718	3.80089	C7Y9LACXX_5_7968.sorted.filtered_peak_3634
chr11	65278105	65278488	384	22.69	6.29256	2.95966	3.59294	C7Y9LACXX_5_7968.sorted.filtered_peak_3635
chr11	65291872	65292183	312	19.10	3.94952	2.34090	1.52841	C7Y9LACXX_5_7968.sorted.filtered_peak_3636
chr11	65292452	65293007	556	23.30	5.84833	2.76821	3.19571	C7Y9LACXX_5_7968.sorted.filtered_peak_3637
chr11	65307793	65308627	835	41.47	8.92276	2.74623	6.03026	C7Y9LACXX_5_7968.sorted.filtered_peak_3638
chr11	65313740	65314516	777	36.36	9.25510	2.98450	6.36400	C7Y9LACXX_5_7968.sorted.filtered_peak_3639
chr11	65337257	65338013	757	69.55	13.14916	2.63721	10.02612	C7Y9LACXX_5_7968.sorted.filtered_peak_3640
chr11	65341813	65342480	668	57.04	6.28017	1.96364	3.61533	C7Y9LACXX_5_7968.sorted.filtered_peak_3641
chr11	65356064	65356376	313	25.22	5.26858	2.48558	2.68659	C7Y9LACXX_5_7968.sorted.filtered_peak_3642
chr11	65381598	65381967	370	46.85	4.18477	1.78192	1.72690	C7Y9LACXX_5_7968.sorted.filtered_peak_3643
chr11	65382567	65383389	823	99.13	29.34183	3.63828	25.35895	C7Y9LACXX_5_7968.sorted.filtered_peak_3644
chr11	65405381	65405858	478	26.70	4.15044	2.13090	1.69154	C7Y9LACXX_5_7968.sorted.filtered_peak_3645
chr11	65407210	65407467	258	26.02	4.21994	2.16989	1.75169	C7Y9LACXX_5_7968.sorted.filtered_peak_3646
chr11	65419792	65420866	1075	61.61	15.00050	3.01294	11.79158	C7Y9LACXX_5_7968.sorted.filtered_peak_3647
chr11	65430363	65431042	680	35.25	7.87564	2.73723	5.06403	C7Y9LACXX_5_7968.sorted.filtered_peak_3648
chr11	65438758	65439195	438	12.55	3.61820	2.58329	1.26473	C7Y9LACXX_5_7968.sorted.filtered_peak_3649
chr11	65439698	65439973	276	13.16	4.00014	2.72239	1.56270	C7Y9LACXX_5_7968.sorted.filtered_peak_3650
chr11	65479230	65480218	989	54.06	17.13559	3.64213	13.79965	C7Y9LACXX_5_7968.sorted.filtered_peak_3651
chr11	65487693	65488353	661	32.61	7.79100	2.82620	4.99717	C7Y9LACXX_5_7968.sorted.filtered_peak_3652
chr11	65547574	65547979	406	20.94	4.40941	2.41645	1.91699	C7Y9LACXX_5_7968.sorted.filtered_peak_3653
chr11	65585284	65586128	845	21.82	6.28359	2.98647	3.60724	C7Y9LACXX_5_7968.sorted.filtered_peak_3654
chr11	65601043	65601538	496	28.36	11.42251	4.12432	8.40295	C7Y9LACXX_5_7968.sorted.filtered_peak_3655
chr11	65625525	65626291	767	55.30	7.76111	2.18551	4.98586	C7Y9LACXX_5_7968.sorted.filtered_peak_3656
chr11	65626784	65627211	428	52.58	6.66340	2.08457	3.95851	C7Y9LACXX_5_7968.sorted.filtered_peak_3657
chr11	65627700	65628032	333	49.25	5.19210	1.91849	2.59986	C7Y9LACXX_5_7968.sorted.filtered_peak_3658
chr11	65640891	65641342	452	36.00	11.63894	3.59993	8.58892	C7Y9LACXX_5_7968.sorted.filtered_peak_3659
chr11	65655708	65656475	768	44.63	7.16165	2.29714	4.42995	C7Y9LACXX_5_7968.sorted.filtered_peak_3660
chr11	65657791	65658296	506	40.39	6.39691	2.27417	3.70409	C7Y9LACXX_5_7968.sorted.filtered_peak_3661
chr11	65667765	65668405	641	30.27	8.60130	3.14649	5.75126	C7Y9LACXX_5_7968.sorted.filtered_peak_3662
chr11	65669571	65669832	262	19.69	3.88210	2.29366	1.46570	C7Y9LACXX_5_7968.sorted.filtered_peak_3663
chr11	65685934	65687433	1500	52.04	12.77313	2.91768	9.73059	C7Y9LACXX_5_7968.sorted.filtered_peak_3664
chr11	65695310	65695878	569	29.23	8.82305	3.32132	5.93195	C7Y9LACXX_5_7968.sorted.filtered_peak_3665
chr11	65728789	65729557	769	47.30	15.62568	3.69147	12.38404	C7Y9LACXX_5_7968.sorted.filtered_peak_3666
chr11	65756403	65756956	554	24.32	9.67919	3.95208	6.76964	C7Y9LACXX_5_7968.sorted.filtered_peak_3667
chr11	65769247	65770430	1184	44.46	11.78670	3.08035	8.76977	C7Y9LACXX_5_7968.sorted.filtered_peak_3668
chr11	65819148	65820195	1048	46.29	12.37230	3.15883	9.29959	C7Y9LACXX_5_7968.sorted.filtered_peak_3669
chr11	65836973	65837766	794	39.61	8.37323	2.65800	5.54622	C7Y9LACXX_5_7968.sorted.filtered_peak_3670
chr11	65848756	65849310	555	28.57	8.33693	3.18078	5.50413	C7Y9LACXX_5_7968.sorted.filtered_peak_3671
chr11	65867785	65868520	736	22.04	6.81464	3.16333	4.08674	C7Y9LACXX_5_7968.sorted.filtered_peak_3672
chr11	65882835	65883803	969	28.21	6.27910	2.63897	3.59551	C7Y9LACXX_5_7968.sorted.filtered_peak_3673
chr11	65990103	65990381	279	20.20	5.77962	2.94047	3.13344	C7Y9LACXX_5_7968.sorted.filtered_peak_3674
chr11	66024590	66025380	791	36.71	9.31834	3.01068	6.41149	C7Y9LACXX_5_7968.sorted.filtered_peak_3675
chr11	66026039	66026322	284	27.68	4.27384	2.13348	1.80715	C7Y9LACXX_5_7968.sorted.filtered_peak_3676
chr11	66035016	66036384	1369	55.87	11.62522	2.68807	8.60532	C7Y9LACXX_5_7968.sorted.filtered_peak_3677
chr11	66049841	66050456	616	33.17	8.35321	2.92192	5.52174	C7Y9LACXX_5_7968.sorted.filtered_peak_3678
chr11	66056420	66057253	834	52.58	15.05690	3.34514	11.83979	C7Y9LACXX_5_7968.sorted.filtered_peak_3679
chr11	66079487	66080651	1165	52.37	14.20678	3.28150	11.01284	C7Y9LACXX_5_7968.sorted.filtered_peak_3680
chr11	66095635	66096128	494	18.05	3.75283	2.31901	1.37507	C7Y9LACXX_5_7968.sorted.filtered_peak_3681
chr11	66112434	66112835	402	41.07	10.31202	2.98455	7.37516	C7Y9LACXX_5_7968.sorted.filtered_peak_3682
chr11	66139183	66139785	603	16.53	4.18342	2.56704	1.72358	C7Y9LACXX_5_7968.sorted.filtered_peak_3683
chr11	66175904	66176332	429	20.81	6.14362	3.02745	3.46671	C7Y9LACXX_5_7968.sorted.filtered_peak_3684
chr11	66189082	66189372	291	21.03	6.17148	3.02286	3.48699	C7Y9LACXX_5_7968.sorted.filtered_peak_3685
chr11	66197546	66198037	492	15.16	4.62130	2.84510	2.10859	C7Y9LACXX_5_7968.sorted.filtered_peak_3686
chr11	66206131	66206747	617	31.62	14.97660	5.03350	11.73186	C7Y9LACXX_5_7968.sorted.filtered_peak_3687
chr11	66233961	66234490	530	29.59	9.16624	3.37264	6.26455	C7Y9LACXX_5_7968.sorted.filtered_peak_3688
chr11	66247607	66248248	642	40.66	11.20377	3.21059	8.18944	C7Y9LACXX_5_7968.sorted.filtered_peak_3689
chr11	66277891	66278267	377	17.17	5.18361	2.93703	2.59091	C7Y9LACXX_5_7968.sorted.filtered_peak_3690
chr11	66313395	66313896	502	31.18	8.70678	3.10013	5.86412	C7Y9LACXX_5_7968.sorted.filtered_peak_3691
chr11	66335940	66336199	260	17.19	5.39894	3.03256	2.77607	C7Y9LACXX_5_7968.sorted.filtered_peak_3692
chr11	66360114	66360852	739	33.87	12.09110	3.81487	9.03352	C7Y9LACXX_5_7968.sorted.filtered_peak_3693
chr11	66383621	66384718	1098	54.11	16.48768	3.58934	13.18176	C7Y9LACXX_5_7968.sorted.filtered_peak_3694
chr11	66405729	66406540	812	43.54	14.10773	3.52914	10.95861	C7Y9LACXX_5_7968.sorted.filtered_peak_3695
chr11	66444755	66446097	1343	35.00	10.93310	3.29977	7.99643	C7Y9LACXX_5_7968.sorted.filtered_peak_3696
chr11	66511830	66512472	643	29.54	9.21511	3.33044	6.34307	C7Y9LACXX_5_7968.sorted.filtered_peak_3697
chr11	66610616	66611399	784	37.66	9.35772	2.95515	6.46037	C7Y9LACXX_5_7968.sorted.filtered_peak_3698
chr11	66623431	66624077	647	25.49	5.41644	2.52702	2.80617	C7Y9LACXX_5_7968.sorted.filtered_peak_3699
chr11	66725583	66726576	994	37.67	13.23980	3.76806	10.12850	C7Y9LACXX_5_7968.sorted.filtered_peak_3700
chr11	66885930	66887079	1150	51.77	13.00179	3.01644	9.91709	C7Y9LACXX_5_7968.sorted.filtered_peak_3701
chr11	67007158	67008878	1721	36.51	9.26761	2.91521	6.40775	C7Y9LACXX_5_7968.sorted.filtered_peak_3702
chr11	67044650	67045530	881	35.48	6.96437	2.51810	4.23478	C7Y9LACXX_5_7968.sorted.filtered_peak_3703
chr11	67055825	67056725	901	43.71	6.98302	2.32141	4.22289	C7Y9LACXX_5_7968.sorted.filtered_peak_3704
chr11	67084662	67085975	1314	49.23	15.36905	3.44715	12.16683	C7Y9LACXX_5_7968.sorted.filtered_peak_3705
chr11	67120526	67121302	777	36.73	8.74041	2.84603	5.88021	C7Y9LACXX_5_7968.sorted.filtered_peak_3706
chr11	67141113	67141386	274	22.91	4.63469	2.40065	2.11628	C7Y9LACXX_5_7968.sorted.filtered_peak_3707
chr11	67159157	67159761	605	30.92	7.86388	2.89335	5.08372	C7Y9LACXX_5_7968.sorted.filtered_peak_3708
chr11	67169056	67169761	706	38.88	8.24259	2.68646	5.40175	C7Y9LACXX_5_7968.sorted.filtered_peak_3709
chr11	67176748	67176997	250	25.46	3.98470	2.11981	1.55946	C7Y9LACXX_5_7968.sorted.filtered_peak_3710
chr11	67188563	67188905	343	32.13	6.33273	2.49555	3.64692	C7Y9LACXX_5_7968.sorted.filtered_peak_3711
chr11	67195474	67196217	744	48.41	14.96163	3.50200	11.75075	C7Y9LACXX_5_7968.sorted.filtered_peak_3712
chr11	67231876	67232808	933	32.52	6.55279	2.51342	3.87281	C7Y9LACXX_5_7968.sorted.filtered_peak_3713
chr11	67236441	67237182	742	35.99	8.59979	2.81826	5.77850	C7Y9LACXX_5_7968.sorted.filtered_peak_3714
chr11	67249874	67251204	1331	47.05	12.24290	2.99155	9.21693	C7Y9LACXX_5_7968.sorted.filtered_peak_3715
chr11	67251398	67252002	605	35.71	5.49149	2.21791	2.86204	C7Y9LACXX_5_7968.sorted.filtered_peak_3716
chr11	67273065	67273716	652	41.40	5.67173	2.12236	3.03689	C7Y9LACXX_5_7968.sorted.filtered_peak_3717
chr11	67275538	67276393	856	63.25	16.66378	3.29034	13.33331	C7Y9LACXX_5_7968.sorted.filtered_peak_3718
chr11	67351075	67351378	304	21.35	5.65073	2.80701	3.03023	C7Y9LACXX_5_7968.sorted.filtered_peak_3719
chr11	67374018	67374572	555	36.80	13.18499	3.89680	10.06233	C7Y9LACXX_5_7968.sorted.filtered_peak_3720
chr11	67381172	67381902	731	26.58	6.19899	2.68968	3.52807	C7Y9LACXX_5_7968.sorted.filtered_peak_3721
chr11	67396689	67398123	1435	34.98	8.31031	2.78924	5.50805	C7Y9LACXX_5_7968.sorted.filtered_peak_3722
chr11	67572702	67573552	851	18.69	7.52280	3.78479	4.72443	C7Y9LACXX_5_7968.sorted.filtered_peak_3723
chr11	67771508	67771887	380	24.80	7.75918	3.28590	4.95228	C7Y9LACXX_5_7968.sorted.filtered_peak_3724
chr11	67797713	67798470	758	55.02	19.07722	4.00359	15.61980	C7Y9LACXX_5_7968.sorted.filtered_peak_3725
chr11	67806482	67806761	280	24.92	4.59430	2.31365	2.07395	C7Y9LACXX_5_7968.sorted.filtered_peak_3726
chr11	67888526	67889356	831	25.82	6.23354	2.69364	3.60161	C7Y9LACXX_5_7968.sorted.filtered_peak_3727
chr11	67981107	67981590	484	26.88	5.45552	2.47236	2.85274	C7Y9LACXX_5_7968.sorted.filtered_peak_3728
chr11	68024931	68025368	438	16.53	4.04417	2.50551	1.62150	C7Y9LACXX_5_7968.sorted.filtered_peak_3729
chr11	68038768	68040039	1272	32.58	8.50307	2.93182	5.69286	C7Y9LACXX_5_7968.sorted.filtered_peak_3730
chr11	68049404	68049746	343	19.09	6.59456	3.34532	3.87480	C7Y9LACXX_5_7968.sorted.filtered_peak_3731
chr11	68107978	68108355	378	16.00	3.59839	2.36242	1.23985	C7Y9LACXX_5_7968.sorted.filtered_peak_3732
chr11	68227536	68228391	856	44.51	14.27913	3.67011	11.08974	C7Y9LACXX_5_7968.sorted.filtered_peak_3733
chr11	68239343	68239694	352	18.03	4.33181	2.53054	1.86681	C7Y9LACXX_5_7968.sorted.filtered_peak_3734
chr11	68314057	68314306	250	17.50	5.46334	3.01949	2.84898	C7Y9LACXX_5_7968.sorted.filtered_peak_3735
chr11	68518974	68519299	326	22.33	7.23106	3.30198	4.46276	C7Y9LACXX_5_7968.sorted.filtered_peak_3736
chr11	68606594	68607644	1051	42.13	7.58444	2.42130	4.82491	C7Y9LACXX_5_7968.sorted.filtered_peak_3737
chr11	68671093	68671486	394	19.54	4.82273	2.63420	2.27293	C7Y9LACXX_5_7968.sorted.filtered_peak_3738
chr11	68816078	68816598	521	30.84	8.51083	3.09966	5.66147	C7Y9LACXX_5_7968.sorted.filtered_peak_3739
chr11	69064490	69065459	970	28.98	5.43458	2.38369	2.83479	C7Y9LACXX_5_7968.sorted.filtered_peak_3740
chr11	69258027	69258361	335	13.72	4.27105	2.80597	1.80898	C7Y9LACXX_5_7968.sorted.filtered_peak_3741
chr11	69489834	69490389	556	40.13	15.30158	4.14955	12.05978	C7Y9LACXX_5_7968.sorted.filtered_peak_3742
chr11	69623645	69623894	250	14.44	4.75790	2.96755	2.22445	C7Y9LACXX_5_7968.sorted.filtered_peak_3743
chr11	70049080	70050561	1482	34.93	7.57154	2.64380	4.80979	C7Y9LACXX_5_7968.sorted.filtered_peak_3744
chr11	70116343	70116942	600	37.23	12.72764	3.78288	9.61567	C7Y9LACXX_5_7968.sorted.filtered_peak_3745
chr11	70211177	70211713	537	19.14	6.17396	3.17565	3.49018	C7Y9LACXX_5_7968.sorted.filtered_peak_3746
chr11	70244049	70244451	403	14.76	3.71053	2.47791	1.34253	C7Y9LACXX_5_7968.sorted.filtered_peak_3747
chr11	71159399	71159670	272	33.95	6.45584	2.47609	3.74827	C7Y9LACXX_5_7968.sorted.filtered_peak_3748
chr11	71163886	71164633	748	32.20	4.92738	2.17629	2.36847	C7Y9LACXX_5_7968.sorted.filtered_peak_3749
chr11	71497721	71498741	1021	27.59	13.42743	4.92992	10.28679	C7Y9LACXX_5_7968.sorted.filtered_peak_3750
chr11	71627151	71627581	431	12.19	3.46545	2.53547	1.12657	C7Y9LACXX_5_7968.sorted.filtered_peak_3751
chr11	71639355	71640265	911	40.25	13.58637	3.79481	10.42573	C7Y9LACXX_5_7968.sorted.filtered_peak_3752
chr11	71751666	71752199	534	22.14	4.68185	2.45097	2.15777	C7Y9LACXX_5_7968.sorted.filtered_peak_3753
chr11	71752472	71752821	350	20.11	3.88636	2.27574	1.47452	C7Y9LACXX_5_7968.sorted.filtered_peak_3754
chr11	71791040	71792198	1159	56.61	19.51879	3.79306	16.08622	C7Y9LACXX_5_7968.sorted.filtered_peak_3755
chr11	71814021	71814752	732	46.29	12.23254	3.14913	9.16966	C7Y9LACXX_5_7968.sorted.filtered_peak_3756
chr11	71823177	71824076	900	60.82	16.93586	3.40921	13.59723	C7Y9LACXX_5_7968.sorted.filtered_peak_3757
chr11	71894575	71894974	400	12.60	3.68680	2.61387	1.30457	C7Y9LACXX_5_7968.sorted.filtered_peak_3758
chr11	71933942	71934847	906	42.55	10.67250	3.04012	7.67577	C7Y9LACXX_5_7968.sorted.filtered_peak_3759
chr11	72144965	72145879	915	45.56	14.85194	3.66873	11.63910	C7Y9LACXX_5_7968.sorted.filtered_peak_3760
chr11	72182270	72182704	435	15.24	4.23591	2.67450	1.76982	C7Y9LACXX_5_7968.sorted.filtered_peak_3761
chr11	72230438	72231364	927	23.73	7.86990	3.39285	5.05885	C7Y9LACXX_5_7968.sorted.filtered_peak_3762
chr11	72432865	72433855	991	35.69	7.54595	2.60406	4.79660	C7Y9LACXX_5_7968.sorted.filtered_peak_3763
chr11	72436337	72436586	250	28.24	4.68540	2.22922	2.14904	C7Y9LACXX_5_7968.sorted.filtered_peak_3764
chr11	72447563	72448087	525	26.35	8.89672	3.51934	6.02371	C7Y9LACXX_5_7968.sorted.filtered_peak_3765
chr11	72463304	72463733	430	21.06	4.94668	2.58685	2.39304	C7Y9LACXX_5_7968.sorted.filtered_peak_3766
chr11	72504249	72505343	1095	49.44	16.27015	3.72020	12.99427	C7Y9LACXX_5_7968.sorted.filtered_peak_3767
chr11	72524210	72525896	1687	36.74	7.41837	2.55133	4.66040	C7Y9LACXX_5_7968.sorted.filtered_peak_3768
chr11	72680925	72681397	473	30.55	12.37487	4.23512	9.28960	C7Y9LACXX_5_7968.sorted.filtered_peak_3769
chr11	72784048	72784391	344	19.75	7.33319	3.56674	4.56740	C7Y9LACXX_5_7968.sorted.filtered_peak_3770
chr11	72852933	72854258	1326	39.16	7.56580	2.51349	4.79648	C7Y9LACXX_5_7968.sorted.filtered_peak_3771
chr11	73018399	73018677	279	21.46	5.08922	2.61913	2.51309	C7Y9LACXX_5_7968.sorted.filtered_peak_3772
chr11	73087093	73087707	615	37.37	8.40048	2.72525	5.58461	C7Y9LACXX_5_7968.sorted.filtered_peak_3773
chr11	73126110	73126359	250	17.59	5.72253	3.13386	3.07086	C7Y9LACXX_5_7968.sorted.filtered_peak_3774
chr11	73249499	73249801	303	12.91	3.85699	2.67394	1.44208	C7Y9LACXX_5_7968.sorted.filtered_peak_3775
chr11	73308793	73309927	1135	37.32	10.40109	3.17465	7.43985	C7Y9LACXX_5_7968.sorted.filtered_peak_3776
chr11	73358586	73358849	264	17.63	4.97933	2.82095	2.40746	C7Y9LACXX_5_7968.sorted.filtered_peak_3777
chr11	73472000	73472770	771	57.18	23.13491	4.51364	19.48098	C7Y9LACXX_5_7968.sorted.filtered_peak_3778
chr11	73490245	73491042	798	44.15	19.03218	4.78871	15.58439	C7Y9LACXX_5_7968.sorted.filtered_peak_3779
chr11	73498734	73499327	594	28.47	8.45959	3.20523	5.62974	C7Y9LACXX_5_7968.sorted.filtered_peak_3780
chr11	73587537	73588233	697	38.17	13.20985	3.83156	10.07406	C7Y9LACXX_5_7968.sorted.filtered_peak_3781
chr11	73675414	73675762	349	17.53	6.26645	3.35849	3.57189	C7Y9LACXX_5_7968.sorted.filtered_peak_3782
chr11	73685114	73685701	588	22.47	3.58278	2.09194	1.22689	C7Y9LACXX_5_7968.sorted.filtered_peak_3783
chr11	73693728	73694642	915	39.48	8.59496	2.74655	5.72355	C7Y9LACXX_5_7968.sorted.filtered_peak_3784
chr11	73706264	73707153	890	25.93	5.97162	2.66262	3.31335	C7Y9LACXX_5_7968.sorted.filtered_peak_3785
chr11	73722581	73723036	456	21.14	3.75165	2.18766	1.38363	C7Y9LACXX_5_7968.sorted.filtered_peak_3786
chr11	73797314	73797838	525	20.44	7.10240	3.36527	4.38720	C7Y9LACXX_5_7968.sorted.filtered_peak_3787
chr11	73881749	73882697	949	59.35	19.34929	3.67819	15.91089	C7Y9LACXX_5_7968.sorted.filtered_peak_3788
chr11	74108766	74110101	1336	39.41	12.46707	3.54061	9.39831	C7Y9LACXX_5_7968.sorted.filtered_peak_3789
chr11	74204064	74205058	995	37.32	12.13749	3.56779	9.07308	C7Y9LACXX_5_7968.sorted.filtered_peak_3790
chr11	74303422	74304090	669	22.35	7.09413	3.25091	4.33559	C7Y9LACXX_5_7968.sorted.filtered_peak_3791
chr11	74459498	74460211	714	35.39	11.00783	3.40710	8.02900	C7Y9LACXX_5_7968.sorted.filtered_peak_3792
chr11	74480306	74480688	383	12.27	3.51010	2.55155	1.16170	C7Y9LACXX_5_7968.sorted.filtered_peak_3793
chr11	74659726	74660336	611	38.95	13.27581	3.74838	10.14604	C7Y9LACXX_5_7968.sorted.filtered_peak_3794
chr11	74699632	74700140	509	24.68	7.57958	3.23275	4.78757	C7Y9LACXX_5_7968.sorted.filtered_peak_3795
chr11	74734019	74734314	296	14.78	4.58955	2.86934	2.07004	C7Y9LACXX_5_7968.sorted.filtered_peak_3796
chr11	74854249	74854553	305	23.18	7.00531	3.15782	4.25617	C7Y9LACXX_5_7968.sorted.filtered_peak_3797
chr11	74952661	74953048	388	25.60	6.45012	2.81012	3.76726	C7Y9LACXX_5_7968.sorted.filtered_peak_3798
chr11	74959779	74960037	259	18.38	5.20592	2.85914	2.60782	C7Y9LACXX_5_7968.sorted.filtered_peak_3799
chr11	74986594	74987371	778	19.56	4.60236	2.55073	2.08724	C7Y9LACXX_5_7968.sorted.filtered_peak_3800
chr11	75039895	75040212	318	14.88	4.22510	2.68888	1.78146	C7Y9LACXX_5_7968.sorted.filtered_peak_3801
chr11	75062808	75063256	449	19.31	4.37713	2.48276	1.89828	C7Y9LACXX_5_7968.sorted.filtered_peak_3802
chr11	75099732	75100014	283	19.96	7.16242	3.50632	4.38769	C7Y9LACXX_5_7968.sorted.filtered_peak_3803
chr11	75110191	75110896	706	30.67	9.26489	3.32246	6.35923	C7Y9LACXX_5_7968.sorted.filtered_peak_3804
chr11	75141080	75141362	283	18.70	3.63243	2.24500	1.28097	C7Y9LACXX_5_7968.sorted.filtered_peak_3805
chr11	75236908	75237294	387	29.53	7.14934	2.80578	4.40180	C7Y9LACXX_5_7968.sorted.filtered_peak_3806
chr11	75272802	75273397	596	19.95	3.74306	2.23203	1.36591	C7Y9LACXX_5_7968.sorted.filtered_peak_3807
chr11	75514329	75514615	287	15.93	3.88421	2.48138	1.47079	C7Y9LACXX_5_7968.sorted.filtered_peak_3808
chr11	75525638	75526642	1005	54.23	17.52944	3.68504	14.18570	C7Y9LACXX_5_7968.sorted.filtered_peak_3809
chr11	75946335	75947065	731	31.48	8.28542	3.03486	5.43193	C7Y9LACXX_5_7968.sorted.filtered_peak_3810
chr11	76092053	76092757	705	50.42	16.49744	3.70504	13.19448	C7Y9LACXX_5_7968.sorted.filtered_peak_3811
chr11	76155384	76156763	1380	48.43	13.42152	3.19417	10.32150	C7Y9LACXX_5_7968.sorted.filtered_peak_3812
chr11	76375903	76376195	293	15.54	3.56506	2.36888	1.23971	C7Y9LACXX_5_7968.sorted.filtered_peak_3813
chr11	76432783	76433144	362	16.90	5.26726	2.98425	2.67670	C7Y9LACXX_5_7968.sorted.filtered_peak_3814
chr11	76479609	76480015	407	21.05	4.82764	2.55712	2.27376	C7Y9LACXX_5_7968.sorted.filtered_peak_3815
chr11	76571652	76572218	567	26.22	7.26570	3.00058	4.52194	C7Y9LACXX_5_7968.sorted.filtered_peak_3816
chr11	76630968	76631267	300	22.01	7.34444	3.36355	4.57271	C7Y9LACXX_5_7968.sorted.filtered_peak_3817
chr11	76758019	76758392	374	23.50	5.66149	2.69855	3.02556	C7Y9LACXX_5_7968.sorted.filtered_peak_3818
chr11	76758623	76758980	358	27.21	7.77958	3.13163	4.96759	C7Y9LACXX_5_7968.sorted.filtered_peak_3819
chr11	76863121	76863383	263	22.51	5.87792	2.83274	3.21243	C7Y9LACXX_5_7968.sorted.filtered_peak_3820
chr11	77122891	77123315	425	20.40	6.13061	3.04221	3.46636	C7Y9LACXX_5_7968.sorted.filtered_peak_3821
chr11	77185244	77185745	502	23.12	5.55011	2.67641	2.93265	C7Y9LACXX_5_7968.sorted.filtered_peak_3822
chr11	77260174	77260505	332	12.86	3.83257	2.66344	1.42722	C7Y9LACXX_5_7968.sorted.filtered_peak_3823
chr11	77300327	77300966	640	21.41	6.26018	2.99446	3.59781	C7Y9LACXX_5_7968.sorted.filtered_peak_3824
chr11	77341811	77342348	538	17.64	5.21789	2.88899	2.65614	C7Y9LACXX_5_7968.sorted.filtered_peak_3825
chr11	77348571	77349081	511	24.23	8.57518	3.56845	5.74144	C7Y9LACXX_5_7968.sorted.filtered_peak_3826
chr11	77530458	77530989	532	33.29	6.25661	2.43417	3.58766	C7Y9LACXX_5_7968.sorted.filtered_peak_3827
chr11	77531451	77532287	837	48.55	15.18431	3.53016	11.96390	C7Y9LACXX_5_7968.sorted.filtered_peak_3828
chr11	77590390	77590794	405	15.40	3.75076	2.45888	1.36084	C7Y9LACXX_5_7968.sorted.filtered_peak_3829
chr11	77705387	77706455	1069	55.75	17.12936	3.51265	13.80466	C7Y9LACXX_5_7968.sorted.filtered_peak_3830
chr11	77790769	77791259	491	21.03	6.01023	2.96532	3.34398	C7Y9LACXX_5_7968.sorted.filtered_peak_3831
chr11	77850041	77851153	1113	33.90	10.59425	3.30075	7.68397	C7Y9LACXX_5_7968.sorted.filtered_peak_3832
chr11	77898944	77900040	1097	40.03	9.79026	2.94120	6.86419	C7Y9LACXX_5_7968.sorted.filtered_peak_3833
chr11	77913840	77914456	617	19.86	4.37100	2.45445	1.88343	C7Y9LACXX_5_7968.sorted.filtered_peak_3834
chr11	78001306	78001635	330	17.83	5.74146	3.11484	3.09148	C7Y9LACXX_5_7968.sorted.filtered_peak_3835
chr11	78036338	78036930	593	19.78	5.63391	2.91294	3.00243	C7Y9LACXX_5_7968.sorted.filtered_peak_3836
chr11	78061467	78061897	431	14.71	3.81660	2.52886	1.41293	C7Y9LACXX_5_7968.sorted.filtered_peak_3837
chr11	78128639	78129234	596	23.01	3.76842	2.13206	1.37712	C7Y9LACXX_5_7968.sorted.filtered_peak_3838
chr11	78176481	78176744	264	20.07	7.19359	3.50781	4.41531	C7Y9LACXX_5_7968.sorted.filtered_peak_3839
chr11	78285397	78286413	1017	38.10	12.24007	3.50555	9.19205	C7Y9LACXX_5_7968.sorted.filtered_peak_3840
chr11	81573433	81573723	291	14.90	4.66443	2.89061	2.14025	C7Y9LACXX_5_7968.sorted.filtered_peak_3841
chr11	81580523	81581372	850	41.76	15.90103	4.18733	12.63788	C7Y9LACXX_5_7968.sorted.filtered_peak_3842
chr11	82611544	82612986	1443	37.87	8.22058	2.64820	5.43174	C7Y9LACXX_5_7968.sorted.filtered_peak_3843
chr11	82638392	82638641	250	18.48	5.75268	3.05826	3.11126	C7Y9LACXX_5_7968.sorted.filtered_peak_3844
chr11	82670983	82672016	1034	25.59	9.08561	3.55217	6.24696	C7Y9LACXX_5_7968.sorted.filtered_peak_3845
chr11	82774184	82774476	293	18.49	5.45990	2.94246	2.84287	C7Y9LACXX_5_7968.sorted.filtered_peak_3846
chr11	82782111	82783317	1207	41.85	11.38675	3.08716	8.40221	C7Y9LACXX_5_7968.sorted.filtered_peak_3847
chr11	82867382	82868884	1503	59.37	16.80423	3.22546	13.53510	C7Y9LACXX_5_7968.sorted.filtered_peak_3848
chr11	82904352	82905805	1454	28.94	7.57577	2.88038	4.83354	C7Y9LACXX_5_7968.sorted.filtered_peak_3849
chr11	82996622	82997765	1144	53.83	18.16479	3.81166	14.78261	C7Y9LACXX_5_7968.sorted.filtered_peak_3850
chr11	85194907	85195375	469	146.65	122.08731	12.88566	116.71647	C7Y9LACXX_5_7968.sorted.filtered_peak_3851
chr11	85339253	85340045	793	40.35	13.70298	3.78402	10.54165	C7Y9LACXX_5_7968.sorted.filtered_peak_3852
chr11	85358749	85359205	457	33.50	12.00435	3.88067	8.93042	C7Y9LACXX_5_7968.sorted.filtered_peak_3853
chr11	85375110	85376357	1248	32.89	8.30137	2.92726	5.47072	C7Y9LACXX_5_7968.sorted.filtered_peak_3854
chr11	85461710	85462153	444	36.15	5.70918	2.24684	3.06852	C7Y9LACXX_5_7968.sorted.filtered_peak_3855
chr11	85463685	85464593	909	45.21	9.57945	2.68321	6.68473	C7Y9LACXX_5_7968.sorted.filtered_peak_3856
chr11	85522093	85522435	343	24.26	5.66848	2.65510	3.04206	C7Y9LACXX_5_7968.sorted.filtered_peak_3857
chr11	85534762	85535328	567	45.32	13.65048	3.51756	10.48689	C7Y9LACXX_5_7968.sorted.filtered_peak_3858
chr11	85565551	85566406	856	34.40	14.38857	4.54004	11.17021	C7Y9LACXX_5_7968.sorted.filtered_peak_3859
chr11	85712041	85712352	312	13.82	3.69956	2.52989	1.34779	C7Y9LACXX_5_7968.sorted.filtered_peak_3860
chr11	85779881	85780980	1100	53.16	12.76510	2.86820	9.70795	C7Y9LACXX_5_7968.sorted.filtered_peak_3861
chr11	85849973	85850379	407	24.92	5.92345	2.69821	3.26704	C7Y9LACXX_5_7968.sorted.filtered_peak_3862
chr11	85854651	85854913	263	24.84	5.14169	2.47832	2.55303	C7Y9LACXX_5_7968.sorted.filtered_peak_3863
chr11	85887656	85887921	266	17.68	4.83777	2.73495	2.31513	C7Y9LACXX_5_7968.sorted.filtered_peak_3864
chr11	85955208	85956378	1171	46.09	8.19575	2.44387	5.37829	C7Y9LACXX_5_7968.sorted.filtered_peak_3865
chr11	85998195	85998571	377	22.13	5.48363	2.71447	2.86572	C7Y9LACXX_5_7968.sorted.filtered_peak_3866
chr11	86012997	86013822	826	34.49	12.60306	3.89609	9.51152	C7Y9LACXX_5_7968.sorted.filtered_peak_3867
chr11	86231639	86231927	289	14.13	4.09788	2.69470	1.64794	C7Y9LACXX_5_7968.sorted.filtered_peak_3868
chr11	86517019	86517287	269	19.59	4.79966	2.62616	2.25208	C7Y9LACXX_5_7968.sorted.filtered_peak_3869
chr11	86580846	86581123	278	15.97	5.03052	2.96686	2.45687	C7Y9LACXX_5_7968.sorted.filtered_peak_3870
chr11	86741684	86741972	289	17.26	4.83704	2.77281	2.30594	C7Y9LACXX_5_7968.sorted.filtered_peak_3871
chr11	86748523	86749222	700	32.52	9.41101	3.24308	6.50012	C7Y9LACXX_5_7968.sorted.filtered_peak_3872
chr11	86808374	86808816	443	15.64	5.09357	3.02771	2.50894	C7Y9LACXX_5_7968.sorted.filtered_peak_3873
chr11	87011536	87011785	250	13.27	3.59830	2.52371	1.23730	C7Y9LACXX_5_7968.sorted.filtered_peak_3874
chr11	87063805	87064337	533	18.18	4.87816	2.72913	2.34005	C7Y9LACXX_5_7968.sorted.filtered_peak_3875
chr11	87912450	87912905	456	18.76	4.62517	2.60393	2.10959	C7Y9LACXX_5_7968.sorted.filtered_peak_3876
chr11	88070581	88071661	1081	33.00	6.17377	2.42085	3.51485	C7Y9LACXX_5_7968.sorted.filtered_peak_3877
chr11	88147942	88148641	700	18.50	5.19515	2.83652	2.61230	C7Y9LACXX_5_7968.sorted.filtered_peak_3878
chr11	88154500	88155073	574	18.40	5.30650	2.88189	2.71404	C7Y9LACXX_5_7968.sorted.filtered_peak_3879
chr11	88277669	88277946	278	16.02	4.11131	2.57216	1.65850	C7Y9LACXX_5_7968.sorted.filtered_peak_3880
chr11	89955397	89956699	1303	34.37	8.65289	2.87923	5.83848	C7Y9LACXX_5_7968.sorted.filtered_peak_3881
chr11	91234737	91234986	250	13.67	4.28498	2.82006	1.80029	C7Y9LACXX_5_7968.sorted.filtered_peak_3882
chr11	92930393	92931514	1122	31.85	8.05797	2.94769	5.22274	C7Y9LACXX_5_7968.sorted.filtered_peak_3883
chr11	93075832	93076264	433	12.34	3.54368	2.56321	1.18940	C7Y9LACXX_5_7968.sorted.filtered_peak_3884
chr11	93245323	93245580	258	16.94	4.41553	2.64038	1.91547	C7Y9LACXX_5_7968.sorted.filtered_peak_3885
chr11	93276529	93276960	432	29.52	6.81058	2.72851	4.07509	C7Y9LACXX_5_7968.sorted.filtered_peak_3886
chr11	93394560	93395516	957	31.81	8.18006	2.97864	5.34112	C7Y9LACXX_5_7968.sorted.filtered_peak_3887
chr11	93474051	93475318	1268	36.34	8.69634	2.89212	5.81797	C7Y9LACXX_5_7968.sorted.filtered_peak_3888
chr11	93517078	93518294	1217	29.66	7.89868	2.99611	5.09507	C7Y9LACXX_5_7968.sorted.filtered_peak_3889
chr11	93861644	93862149	506	29.26	8.33713	3.17923	5.48090	C7Y9LACXX_5_7968.sorted.filtered_peak_3890
chr11	93862601	93862866	266	22.73	4.44137	2.34910	1.95159	C7Y9LACXX_5_7968.sorted.filtered_peak_3891
chr11	94206185	94206955	771	17.39	4.41411	2.59741	1.94159	C7Y9LACXX_5_7968.sorted.filtered_peak_3892
chr11	94226795	94227539	745	33.42	11.58268	3.65549	8.56952	C7Y9LACXX_5_7968.sorted.filtered_peak_3893
chr11	94252780	94253080	301	14.99	4.44615	2.78628	1.94896	C7Y9LACXX_5_7968.sorted.filtered_peak_3894
chr11	94277029	94277762	734	24.11	5.56565	2.62879	2.94579	C7Y9LACXX_5_7968.sorted.filtered_peak_3895
chr11	94706573	94707309	737	27.99	8.80218	3.26625	5.98710	C7Y9LACXX_5_7968.sorted.filtered_peak_3896
chr11	94800620	94801388	769	25.60	5.33446	2.48793	2.74353	C7Y9LACXX_5_7968.sorted.filtered_peak_3897
chr11	94801706	94802012	307	22.51	3.65839	2.11472	1.28468	C7Y9LACXX_5_7968.sorted.filtered_peak_3898
chr11	94822627	94823403	777	32.26	7.16683	2.66133	4.43839	C7Y9LACXX_5_7968.sorted.filtered_peak_3899
chr11	94884454	94885051	598	31.75	7.92483	2.89273	5.11968	C7Y9LACXX_5_7968.sorted.filtered_peak_3900
chr11	94964008	94965699	1692	52.95	16.23357	3.35576	13.00778	C7Y9LACXX_5_7968.sorted.filtered_peak_3901
chr11	94987276	94987872	597	29.11	10.76914	3.82023	7.79144	C7Y9LACXX_5_7968.sorted.filtered_peak_3902
chr11	95422178	95422465	288	16.86	4.24695	2.57010	1.79293	C7Y9LACXX_5_7968.sorted.filtered_peak_3903
chr11	95432991	95433263	273	19.18	3.75937	2.27131	1.37709	C7Y9LACXX_5_7968.sorted.filtered_peak_3904
chr11	95433601	95434012	412	20.07	4.02525	2.32550	1.59070	C7Y9LACXX_5_7968.sorted.filtered_peak_3905
chr11	95438805	95439078	274	18.36	4.51317	2.58934	2.00488	C7Y9LACXX_5_7968.sorted.filtered_peak_3906
chr11	95522304	95524161	1858	56.90	14.39447	3.09648	11.20979	C7Y9LACXX_5_7968.sorted.filtered_peak_3907
chr11	95656937	95657404	468	16.15	3.64957	2.37526	1.27980	C7Y9LACXX_5_7968.sorted.filtered_peak_3908
chr11	95873510	95873928	419	17.24	5.12375	2.89734	2.55345	C7Y9LACXX_5_7968.sorted.filtered_peak_3909
chr11	95889454	95889869	416	18.39	4.42717	2.55720	1.92841	C7Y9LACXX_5_7968.sorted.filtered_peak_3910
chr11	95890102	95890555	454	22.68	6.51080	3.02890	3.79606	C7Y9LACXX_5_7968.sorted.filtered_peak_3911
chr11	95932703	95933034	332	21.21	6.26605	3.04961	3.57058	C7Y9LACXX_5_7968.sorted.filtered_peak_3912
chr11	95940630	95941168	539	22.13	4.80400	2.47676	2.28035	C7Y9LACXX_5_7968.sorted.filtered_peak_3913
chr11	95948314	95948669	356	21.42	4.57879	2.44873	2.06614	C7Y9LACXX_5_7968.sorted.filtered_peak_3914
chr11	95976324	95976698	375	19.50	4.81243	2.62659	2.27369	C7Y9LACXX_5_7968.sorted.filtered_peak_3915
chr11	95987235	95987539	305	26.57	5.14659	2.40898	2.56210	C7Y9LACXX_5_7968.sorted.filtered_peak_3916
chr11	95991397	95991784	388	27.54	5.47588	2.46500	2.85134	C7Y9LACXX_5_7968.sorted.filtered_peak_3917
chr11	96075918	96076698	781	27.27	5.61119	2.51600	2.96877	C7Y9LACXX_5_7968.sorted.filtered_peak_3918
chr11	96122703	96123616	914	32.53	8.04898	2.90904	5.22096	C7Y9LACXX_5_7968.sorted.filtered_peak_3919
chr11	96965022	96965271	250	12.25	3.49774	2.54674	1.15304	C7Y9LACXX_5_7968.sorted.filtered_peak_3920
chr11	100002617	100002866	250	12.52	3.64597	2.59874	1.27333	C7Y9LACXX_5_7968.sorted.filtered_peak_3921
chr11	101785532	101786204	673	23.82	7.27281	3.16479	4.52454	C7Y9LACXX_5_7968.sorted.filtered_peak_3922
chr11	102139298	102139671	374	14.71	3.97387	2.59648	1.55046	C7Y9LACXX_5_7968.sorted.filtered_peak_3923
chr11	102166351	102166694	344	14.47	4.23143	2.72991	1.75988	C7Y9LACXX_5_7968.sorted.filtered_peak_3924
chr11	102187818	102188632	815	47.78	11.22474	2.91252	8.22229	C7Y9LACXX_5_7968.sorted.filtered_peak_3925
chr11	102217233	102218613	1381	35.30	8.04741	2.76115	5.23481	C7Y9LACXX_5_7968.sorted.filtered_peak_3926
chr11	102231897	102232812	916	18.02	4.29008	2.51904	1.82068	C7Y9LACXX_5_7968.sorted.filtered_peak_3927
chr11	102238228	102238554	327	12.27	3.50639	2.55021	1.15878	C7Y9LACXX_5_7968.sorted.filtered_peak_3928
chr11	102322544	102323907	1364	40.57	7.04094	2.39350	4.29235	C7Y9LACXX_5_7968.sorted.filtered_peak_3929
chr11	102366164	102366441	278	17.92	5.43777	2.98499	2.81841	C7Y9LACXX_5_7968.sorted.filtered_peak_3930
chr11	102603926	102604306	381	13.43	3.87793	2.64675	1.46689	C7Y9LACXX_5_7968.sorted.filtered_peak_3931
chr11	102710939	102711278	340	13.25	3.53560	2.49640	1.18219	C7Y9LACXX_5_7968.sorted.filtered_peak_3932
chr11	102753531	102753828	298	13.93	4.41741	2.85826	1.92185	C7Y9LACXX_5_7968.sorted.filtered_peak_3933
chr11	102811571	102811928	358	12.41	3.50439	2.53877	1.18086	C7Y9LACXX_5_7968.sorted.filtered_peak_3934
chr11	102906558	102907261	704	31.29	12.53588	4.13782	9.46497	C7Y9LACXX_5_7968.sorted.filtered_peak_3935
chr11	102962620	102963293	674	24.32	7.18166	3.13813	4.41564	C7Y9LACXX_5_7968.sorted.filtered_peak_3936
chr11	102979806	102980651	846	35.47	12.75084	3.78825	9.68833	C7Y9LACXX_5_7968.sorted.filtered_peak_3937
chr11	103778536	103778795	260	13.99	4.46839	2.88087	1.95823	C7Y9LACXX_5_7968.sorted.filtered_peak_3938
chr11	104576541	104577068	528	33.75	9.41057	3.16490	6.50131	C7Y9LACXX_5_7968.sorted.filtered_peak_3939
chr11	104729681	104729972	292	14.31	3.85939	2.57456	1.45423	C7Y9LACXX_5_7968.sorted.filtered_peak_3940
chr11	104788743	104789122	380	17.56	5.50156	3.01356	2.89422	C7Y9LACXX_5_7968.sorted.filtered_peak_3941
[truncated: 1,791,357 more chars]
