# Supplementary material for: Potential impact of celiac disease genetic risk factors on T cell receptor signaling in gluten-specific CD4+ T cells
Source: Sci Rep. 2021 Apr 29;11:9252. doi: 10.1038/s41598-021-86612-5 (PMC8085175; doi:10.1038/s41598-021-86612-5)
Supplement: Supplementary file 1 — Supplementary Information. [file 41598_2021_86612_MOESM1_ESM.zip › data_supplements_manuscript/gs_tcell_olink_data.xlsx]

## Sheet: Blad1
NPX	gsTcell_blanc1	gsTcell_blanc2	clone1_unstim_0	clone2_unstim_0	clone3_unstim_0	clone1_aCD3/CD28_4h	clone2_aCD3/CD28_4h	clone3_aCD3/CD28_4h	MissDataFreq	LOD-Chip1
IL8	5.6	5.76	14.02	14.02	14.26	13.51	13	14.31	0	0.5
TNFRSF9	1.64	1.69	7.82	5.96	8.18	4.89	4.54	6.17	0	-0.32
TEK	1.92	1.99	1.81	1.76	1.85	1.5	1.25	1.42	0	0.33
CCL7	0.63	0.63	8.72	7.06	6.81	3.28	1.84	2.19	0.5	0.63
CD40LG	1.34	1.35	5.96	5.62	6.28	7.98	7.36	9.1	0.6324	0.68
IL1A	-0.89	-0.89	0.79	1.52	-0.27	-0.56	-0.89	0.24	0.9265	-0.89
CD244	2.77	2.63	6.95	3.43	3.91	4.98	2.39	3.08	0	0.66
EGF	7.89	8.12	7.88	7.69	7.88	7.71	7.56	7.7	0	0.27
ANGPT1	5.16	5.17	4.83	4.65	4.88	4.83	4.78	4.9	0	0.16
IL7	2.27	2.37	1.81	0.83	1.26	2.21	1.67	1.91	0.0147	0.22
PGF	4.63	4.72	4.9	4.56	4.95	4.48	4.39	4.54	0	0.46
IL6	0.64	0.55	8.26	5.52	7.61	3.14	3.71	5.6	0	0.42
GPR56	0.7	0.7	0.7	0.7	0.7	0.7	0.7	0.7	1	0.7
CCL2	6.54	6.81	11.81	7.86	8.72	7.14	6.43	6.64	0	0.25
CRTAM	0.79	1.03	1.25	1.36	2.43	0.81	0.68	0.8	0	0.37
CXCL11	1.84	1.92	0.91	0.42	1.35	0.98	0.94	1.49	0.4265	0.2
CCL13	4.32	4.52	2.32	0.95	1.91	3.72	3.69	3.75	0.5	-0.06
TNFSF10	4.12	4.28	4.79	3.77	5.08	4.39	4.13	4.64	0	0.01
FGF2	0.11	0.11	0.11	0.11	0.18	0.11	0.11	0.26	0.5	0.11
CXCL9	6.16	6.38	10.82	8.86	10.54	5.47	4.63	5.49	0	0.38
CD8A	0.95	0.89	4.72	3.95	5.7	1.45	2.51	3.18	0	0.57
CA9	0.38	0.39	1.04	0.36	2.1	0.2	0.26	0.75	0	-0.45
IFNB1	0.4	0.4	0.4	0.4	0.4	0.4	0.4	0.4	0.75	0.4
ADA	0.15	0.17	4.49	4.57	4.83	4.33	4.06	5.38	0	-0.26
CD4	-1.84	-1.84	4.82	5.27	4.93	2.68	2.6	3.56	0.7059	-1.84
NOS3	0.53	0.53	0.53	0.53	0.53	0.53	0.53	0.54	0.9706	0.53
IL2	7.51	7.8	0.26	0.19	0.19	14.76	14.11	14.65	0.4118	0.19
LGALS9	1.75	1.85	5.72	5.13	7.56	2.32	3.08	5.11	0	0.22
KDR	1.21	1.16	1.69	1.44	1.49	1.23	1.1	1.2	0	-0.35
CD40	7.93	7.88	10.09	9.13	10.18	8.23	7.74	8.59	0	0.43
IL18	4.99	5.24	3.77	3.58	3.58	4.56	4.45	4.56	0	0.43
GZMH	1.29	1.29	7.35	6.61	7.14	8.38	6.07	7.97	0.0588	1.29
VEGFC	0.43	0.59	1.35	0.82	1.14	0.22	0.38	0.32	0.6324	-0.91
TGFB1	-0.04	0.04	0.41	0.28	0.37	0.02	0.11	-0.13	0.0588	-0.68
CXCL1	6.43	6.58	11.47	11.22	9.81	6.54	6.15	6.21	0	0.73
TNFSF14	2.38	2.52	6.23	6.43	7.5	6.03	7.53	8.95	0	0.15
IL33	0.54	0.54	0.54	0.54	0.54	0.54	0.54	0.54	0.9853	0.54
TNFSF12	5.43	5.63	7.17	7.23	7.86	6.59	5.79	7.64	0	-0.29
PDGFB	9.06	9.24	8.83	8.43	8.58	9.05	9	9.1	0	0.19
PDCD1	0.76	0.76	4.1	5.28	2.96	1.5	2.77	2.09	0.3676	0.76
FASLG	2.91	2.98	5.47	3.39	4.66	6.31	4.82	6.76	0	0.57
CD28	0.41	0.41	2.48	3.97	2.63	0.84	1.81	1.45	0.8529	0.41
CCL19	3.47	3.64	4.39	4.37	4.36	4.45	4.46	4.52	0	0.24
CCL8	3.69	3.88	8.52	4.34	4.76	4.22	3.48	3.67	0	0.05
CCL4	3.51	3.59	13.68	7.05	11.21	13.97	13.32	13.81	0	0.4
EBI3	1.36	1.36	1.36	1.36	1.36	1.36	1.47	1.36	0.9853	1.36
LGALS1	2.73	2.74	6.22	5.79	5.62	5.76	5.22	5.82	0	0.73
CD274	1.17	1.17	3.49	3.23	3.45	1.17	1.64	1.88	0.25	1.17
CD27	4.13	4.18	6.26	5.86	6.41	4.27	4.24	4.36	0	0.44
CXCL5	8.15	8.35	11.6	10.27	8.01	7.41	7.14	7.12	0	0.46
IL5	1.66	1.66	1.66	4.14	6.29	1.66	1.66	2.98	0.8382	1.66
HGF	3.5	3.51	4.14	3.11	4.05	2.91	2.77	3	0	0.39
GZMA	-0.15	-0.21	10.11	10.22	9.84	10.21	10.14	10.09	0.0147	-0.21
HMOX1	5.34	5.57	7.09	6.33	6.28	4.81	4.69	4.4	0	0.87
CX3CL1	2.91	3.01	2.96	2.8	3.02	2.88	2.94	2.88	0	0.56
CXCL10	3.57	3.62	8.67	6.09	9.2	4.15	3.92	5.01	0	0.25
CD70	3.69	3.78	6.17	6.07	7.78	3.81	3.76	5.24	0	0.76
IL10	1.22	1.22	7.91	6.67	2.6	9.35	10.18	3.99	0.8235	1.22
TNFRSF12A	2.39	2.35	2.77	2.5	2.6	2.41	2.3	2.26	0	0.35
CCL23	5.41	5.47	6.67	5.69	5.72	5.55	5.45	5.54	0	0.3
CD5	1.97	2.02	9.48	8.86	10.26	7.75	6.47	9.07	0	-0.22
CCL3	2.3	2.38	12.75	9.04	12.61	12.88	12.91	12.89	0	0.29
MMP7	7.14	7.31	7.49	9.41	7.63	6.67	6.77	6.66	0	0.47
ARG1	0.37	0.37	0.37	0.37	0.41	0.37	0.37	0.37	0.9853	0.37
NCR1	1	1	1.56	1	1	1	1	1	0.8676	1
DCN	1.73	1.74	1.35	1.73	1.46	1.28	1.26	1.28	0	0.18
TNFRSF21	3.65	3.63	3.34	3.23	3.32	3.26	3.27	3.23	0	0.1
TNFRSF4	0.45	0.59	6.66	6.98	8.05	2.91	3.39	4.9	0.0735	0.45
MICA	0.37	0.39	0.72	1.58	2.42	0.5	0.38	0.63	0	0.14
CCL17	5.56	5.67	7.88	9.08	10.53	5.18	5.82	7.4	0	-0.21
ANGPT2	0.06	0.06	0.06	0.06	0.06	0.06	0.06	0.06	0.9706	0.06
PTN	-0.55	-0.55	-0.38	-0.55	-0.55	-0.55	-0.55	-0.55	0.9559	-0.55
CXCL12	0.62	0.62	0.62	0.62	0.62	0.62	0.62	0.62	1	0.62
IFNG	0.5	0.5	8.55	2.9	5.85	10.12	8.94	10.36	0.4706	0.5
LAMP3	0.79	0.41	1.72	1.07	2.09	0.87	0.79	1.07	0	0.15
CASP8	4.29	4.31	7.02	6.45	7.27	5.91	5.56	6.56	0	0.68
ICOSLG	5.09	5.13	5.2	5.1	5.38	4.8	4.69	4.79	0	0.59
MMP12	2.42	2.52	7.43	8.89	9.86	3.21	3.57	4.84	0	0.35
CXCL13	3.93	3.93	5.92	5.17	5.23	3.65	3.56	3.64	0	0.6
PDCD1LG2	0.23	0.25	0.53	0.27	0.18	0.34	0.29	0.12	0.2353	0.08
VEGFA	5.29	5.36	5.65	6.4	6.27	5.17	4.63	5.14	0	0.44
IL4	0.39	0.94	0.27	1.01	1.61	6.68	7.83	10.41	0.8676	0.27
IL21	0.96	0.96	0.96	0.96	0.96	4.89	5.6	5.92	0.9559	0.96
IL12RB1	0.37	0.37	3.45	2.78	2.94	1.59	1.18	2.18	0.2059	0.37
IL13	0.75	0.75	9.06	5.83	10.74	9.38	6.74	11.72	0.4412	0.75
CCL20	0.29	0.5	3.26	4.06	3.39	5.35	5.79	10.82	0.6324	0.29
TNF	0.7	0.7	4.11	2.46	3.01	16.54	15.56	16.4	0.6618	0.7
KLRD1	1.45	1.27	1.46	1.28	1.31	0.98	0.84	0.98	0	0.25
GZMB	0.17	0.17	10.61	10.78	10.87	10.66	11.52	11.43	0.0441	0.17
CD83	-0.03	0.05	1.29	0.87	1.81	0.67	0.54	1.17	0.0294	-0.11
IL12A	0.46	0.46	2.42	0.6	1.53	0.86	0.46	0.46	0.8235	0.46
CSF1	4.13	4.27	8.72	7.29	8.01	7	5.27	6.47	0	0.08
