# Supplementary material for: Potential impact of celiac disease genetic risk factors on T cell receptor signaling in gluten-specific CD4+ T cells
Source: Sci Rep. 2021 Apr 29;11:9252. doi: 10.1038/s41598-021-86612-5 (PMC8085175; doi:10.1038/s41598-021-86612-5)
Supplement: Supplementary file 1 — Supplementary Information. [file 41598_2021_86612_MOESM1_ESM.zip › data_supplements_manuscript/rnaseq_counts/gsTcell_raw_rnaseq_counts_all_timepoints.tsv]

	TCC003_1_t0	TCC003_1_t10	TCC003_1_t180	TCC003_1_t30	TCC004_1_t0	TCC004_1_t10	TCC004_1_t180	TCC004_1_t30	TCC001_1_t0	TCC001_1_t10	TCC001_1_t180	TCC001_1_t30	TCC001_2_t0	TCC001_2_t10	TCC001_2_t180	TCC001_2_t30	TCC001_3_t0	TCC001_3_t10	TCC001_3_t180	TCC001_3_t30	TCC004_2_t0	TCC004_2_t10	TCC004_2_t180	TCC004_2_t30	TCC005_1_t0	TCC005_1_t10	TCC005_1_t180	TCC005_1_t30	TCC006_1_t0	TCC006_1_t10	TCC006_1_t180	TCC006_1_t30	TCC007_1_t0	TCC007_1_t10	TCC007_1_t180	TCC007_1_t30	TCC009_1_t0	TCC009_1_t10	TCC009_1_t180	TCC009_1_t30	TCC010_1_t0	TCC010_1_t10	TCC010_1_t180	TCC010_1_t30	TCC011_1_t0	TCC011_1_t10	TCC011_1_t180	TCC011_1_t30	TCC012_1_t0
ENSG00000000003	0	0	4	0	2	1	0	2	0	0	4	1	0	0	0	0	0	1	0	0	1	5	1	0	0	0	1	1	0	0	0	0	0	0	4	3	0	0	1	0	0	0	0	0	1	0	1	1	0
ENSG00000000005	0	1	2	4	3	5	1	2	0	0	1	2	0	0	0	0	0	0	0	0	0	0	0	3	0	1	1	1	0	0	0	0	3	2	3	0	0	0	1	0	1	0	0	0	0	1	0	3	0
ENSG00000000419	616	662	456	346	535	429	933	314	409	441	756	375	381	238	919	284	220	603	894	284	887	637	1034	241	747	756	1426	626	1073	1097	1506	1136	721	517	989	278	1374	1340	835	990	1279	869	1337	401	850	634	946	362	337
ENSG00000000457	1113	761	457	358	819	729	615	459	573	545	554	325	611	334	313	314	300	693	369	222	938	735	459	438	855	728	333	615	1129	876	571	708	976	578	470	309	1423	949	210	688	1001	724	514	400	876	555	548	492	279
ENSG00000000460	379	392	115	170	368	359	132	220	171	214	131	159	197	160	107	159	67	235	95	94	182	148	58	67	204	227	100	188	528	480	208	426	249	194	115	142	1166	853	254	589	946	914	258	504	450	390	199	312	329
ENSG00000000938	2	7	10	6	60	134	59	115	33	65	41	37	6	5	14	4	24	65	50	48	7	12	31	6	7	12	28	17	12	28	22	15	8	10	23	9	6055	3295	521	2493	3	6	6	2	15	12	14	18	4
ENSG00000000971	1543	1594	572	713	2892	2277	1351	1668	6137	6747	5475	5095	1861	981	1447	987	943	2727	926	997	5486	3721	2693	1132	5513	5727	2217	4393	10058	8342	4971	9289	3478	2712	1415	1270	1297	939	145	714	581	400	192	195	1057	784	331	538	377
ENSG00000001036	145	133	34	66	334	238	182	186	223	259	206	176	233	112	193	82	148	470	312	181	442	279	189	91	220	303	97	194	608	564	377	527	285	215	162	83	414	364	61	260	639	504	374	242	294	221	152	142	196
ENSG00000001084	1081	970	332	570	1311	1068	789	891	620	866	983	726	733	484	686	580	230	650	640	278	1355	1125	887	544	988	1207	301	1005	1877	1845	1118	1812	1050	845	573	437	1566	1264	707	1019	1296	1044	1211	545	1250	927	976	822	439
ENSG00000001167	1313	936	813	413	797	550	1512	439	820	820	965	434	892	410	1727	387	401	960	1130	370	997	582	1355	206	914	812	1879	484	1537	1020	2030	1117	1208	721	1434	293	2943	2134	1839	1672	1417	898	1646	465	1186	725	1159	564	437
ENSG00000001460	78	77	22	39	105	77	25	53	28	52	36	38	53	28	14	19	17	70	11	23	76	56	14	28	52	43	24	35	93	73	30	80	95	79	27	52	184	131	44	144	88	83	31	60	69	50	13	50	68
ENSG00000001461	2219	1865	252	849	1420	1038	376	814	1284	1486	878	801	1660	640	297	510	706	1546	292	543	1827	1279	352	411	1958	2235	251	1434	2806	2412	692	2417	1882	1312	271	551	2271	1620	239	1345	2247	1570	869	743	2430	1550	506	1080	670
ENSG00000001497	426	376	214	246	459	426	730	333	312	404	448	274	465	263	1034	253	159	550	950	247	428	448	688	204	417	521	562	418	695	661	786	640	420	330	454	185	1117	870	626	827	925	863	1058	438	734	582	790	503	475
ENSG00000001561	1156	1105	289	568	1014	698	422	380	687	758	605	537	230	122	120	102	418	1077	494	291	2063	1333	543	315	649	641	207	459	1399	1286	567	1183	1257	1025	576	369	1623	1729	311	1318	1208	918	511	429	1185	817	588	473	16
ENSG00000001617	1	1	0	1	2	6	1	1	1	1	2	1	0	0	1	1	0	2	0	2	2	11	4	3	1	1	1	3	1	2	0	0	1	3	4	4	1	0	4	6	1	1	0	1	3	1	2	3	0
ENSG00000001626	4	5	16	6	9	16	53	9	23	34	126	21	41	21	1213	26	0	1	1	1	31	26	743	15	4	2	33	1	4	4	2	6	25	18	84	17	0	5	4	1	0	1	2	1	4	2	7	3	0
ENSG00000001629	3331	3156	1062	1864	2473	1910	1388	1554	2018	2448	1851	1981	2041	1155	1232	1279	1042	2714	1206	1359	3570	2990	1372	1275	2543	2878	1582	2321	3481	2999	1922	3114	3548	2756	1426	1573	5173	4081	999	3302	3004	2416	1564	1430	2913	2183	1269	1876	790
ENSG00000001630	2	11	0	3	3	4	5	1	8	16	6	4	32	10	28	7	13	32	30	16	3	6	7	2	4	10	6	1	19	17	18	14	3	6	10	5	76	13	13	34	12	30	26	18	7	8	5	8	12
ENSG00000001631	1712	1549	1186	1001	1514	1437	1743	1155	790	1174	1242	1161	984	698	1271	960	392	1279	1012	791	1321	1445	1290	945	1044	1132	2115	1154	1585	1273	1606	1225	1515	1251	1482	901	2224	1579	1203	1419	1410	1363	1222	902	1310	1059	1151	1281	408
ENSG00000002016	301	263	34	110	217	221	110	166	155	209	90	88	217	152	40	127	85	256	30	86	217	187	85	67	227	181	31	115	289	188	65	166	280	186	46	95	480	193	65	135	338	258	97	95	311	190	81	141	136
ENSG00000002079	3	2	3	2	3	10	6	11	1	5	7	4	0	1	0	0	0	2	1	0	4	7	2	5	3	4	4	6	0	6	2	0	11	10	8	12	0	0	7	2	1	0	0	0	8	6	6	8	0
ENSG00000002330	72	76	6	26	43	37	22	56	114	131	71	45	339	178	55	108	53	143	46	107	97	146	22	44	50	123	3	59	184	203	59	144	69	90	28	49	435	142	29	219	216	330	54	156	120	75	9	80	338
ENSG00000002549	1698	1779	871	1298	1172	944	1151	709	1194	1570	1840	1365	863	492	1147	698	648	1971	1759	1416	1413	1140	1055	610	1354	1663	858	1496	2634	2618	1984	2759	1657	1370	1381	1272	2236	2045	993	1985	1979	1640	1746	1088	1315	991	974	833	886
ENSG00000002586	2883	2962	1548	1612	2786	2502	3393	1707	1466	1824	2215	1145	2619	1009	3070	992	1090	2348	2600	1143	3005	2302	2946	761	2169	2828	1672	2123	4276	4567	5392	4273	3041	2221	2106	980	9196	6577	2387	5795	3791	3099	3159	1462	2228	1524	1847	1342	2477
ENSG00000002587	6	6	10	5	5	4	1	8	22	31	88	22	3	0	11	1	1	1	6	2	10	4	16	2	4	0	5	5	1	2	2	0	18	20	36	5	1	1	3	0	0	0	4	0	2	6	2	3	14
ENSG00000002726	3	3	1	1	3	4	4	7	1	7	2	6	0	0	0	1	0	2	1	2	5	4	3	2	1	0	1	0	0	1	0	1	2	1	3	3	0	0	0	0	0	0	0	1	5	2	0	3	0
ENSG00000002745	1	0	3	3	5	5	5	6	0	1	0	2	1	0	0	0	0	1	0	1	2	1	3	1	0	0	0	3	0	1	7	0	3	4	5	1	1	1	9	1	1	1	1	0	1	2	1	4	0
ENSG00000002746	5	4	12	3	9	13	8	13	4	4	16	6	0	0	0	0	0	3	2	0	8	10	8	11	1	1	3	5	2	1	0	1	9	9	14	6	0	0	5	4	2	0	1	0	3	7	4	13	0
ENSG00000002822	314	452	64	195	191	347	127	338	436	644	190	286	932	539	326	478	274	746	316	458	359	583	134	231	401	801	144	489	824	812	273	606	301	369	152	268	1833	706	177	827	1031	1333	218	749	814	603	126	708	1401
ENSG00000002834	7093	6595	739	2849	5353	4425	1412	3095	4095	4810	2181	2355	5732	2245	1322	1647	2155	5085	1175	1894	5587	4579	1096	1456	3817	5087	280	3689	7715	8163	2604	7559	5156	3840	926	1781	11011	7852	1012	7657	6386	5391	1760	2761	6118	3869	787	3272	5737
ENSG00000002919	632	460	229	176	468	366	424	211	327	325	251	187	392	211	446	156	129	347	392	154	499	351	269	127	431	399	239	255	624	557	440	460	455	283	251	140	731	690	371	561	881	615	489	290	582	391	277	227	307
ENSG00000002933	0	1	3	3	8	6	6	11	0	11	6	5	0	0	0	1	3	5	0	3	1	2	1	0	1	0	2	5	0	1	0	0	4	0	5	1	1	0	2	0	0	1	2	0	2	1	2	2	0
ENSG00000003056	5517	3761	1050	2042	5671	4096	1966	2581	4583	4488	2426	2881	4068	1560	2855	1401	1712	3915	2195	1260	7414	4642	2212	1426	2975	3293	1312	2365	7530	6804	3215	7005	6884	3943	1464	1653	4780	3652	1387	2490	6218	4375	3938	2022	5811	3818	2599	2633	2819
ENSG00000003096	5	4	7	4	10	13	3	10	3	0	3	4	1	0	0	1	0	0	0	1	6	13	8	2	1	4	0	4	3	3	1	2	7	4	10	7	5	7	1	5	3	1	4	1	7	2	1	3	0
ENSG00000003137	3	2	3	0	3	3	3	1	0	1	0	3	0	2	1	0	0	1	1	0	3	1	2	1	2	0	1	1	0	0	1	0	4	2	8	0	0	2	3	1	0	0	0	1	2	3	0	5	0
ENSG00000003147	34	27	20	15	25	34	17	20	71	81	69	51	7	2	6	1	69	178	58	62	37	39	16	18	22	21	10	23	267	243	86	253	126	113	62	55	20	17	11	9	88	67	36	39	10	12	3	13	11
ENSG00000003249	0	0	1	0	0	0	1	2	0	2	2	0	2	0	0	0	0	1	0	0	1	0	0	0	0	0	0	1	0	0	1	1	0	2	2	1	0	1	2	1	0	0	1	0	1	0	1	2	0
ENSG00000003393	826	709	334	451	624	601	546	451	454	575	434	430	540	380	493	542	223	623	382	356	729	654	443	323	573	647	379	603	994	900	572	844	795	588	387	402	1829	1535	660	1393	849	855	703	547	674	533	473	584	291
ENSG00000003400	2077	1825	889	1019	1351	1078	963	980	936	997	661	926	1316	586	435	621	517	1319	320	451	1424	918	799	456	1174	1103	853	1102	1098	908	410	771	1910	1303	696	706	186	143	24	67	735	515	188	251	1573	1074	548	901	768
ENSG00000003402	14678	13634	15349	9777	7828	6836	16309	6277	6175	8425	15764	7982	7559	4442	24717	5810	3988	11609	18215	6561	10523	11790	29052	7781	7301	8454	28865	8510	9624	9170	30559	8927	10194	8818	19393	7552	13679	10420	13870	10529	6798	6557	13110	4524	8978	6593	21571	7587	1941
ENSG00000003436	7	5	16	9	25	34	15	21	1	9	12	13	2	0	4	3	0	4	4	5	13	8	12	7	4	4	6	6	4	4	1	1	10	9	9	8	57	48	48	60	3	1	0	1	7	8	6	10	0
ENSG00000003509	723	614	533	421	587	455	763	393	241	357	487	365	363	244	573	353	159	484	474	293	411	568	675	335	490	481	522	484	629	541	612	570	579	451	551	359	998	714	415	560	588	540	523	415	485	387	436	379	183
ENSG00000003756	5557	5149	2881	2894	4156	3789	3239	2940	2375	3849	2382	2884	3354	2611	3152	3572	1191	4312	2772	2814	3282	4786	2608	2836	3540	3738	3682	3438	4423	4164	4287	3796	3766	3168	2670	2576	5745	5152	2744	4455	4029	4199	2582	2913	4025	3784	2178	4069	1731
ENSG00000003987	6	5	13	8	8	13	8	9	1	5	6	4	0	0	1	1	1	0	2	0	6	9	4	5	4	1	6	5	3	0	1	1	9	6	17	6	5	1	3	0	1	1	0	1	9	11	1	13	0
ENSG00000003989	4	3	11	5	12	5	13	9	1	6	7	2	0	0	0	0	0	2	2	1	10	8	5	9	4	1	4	2	0	1	1	1	13	14	15	8	2	1	2	0	0	4	1	0	5	0	3	3	0
ENSG00000004059	540	620	235	304	501	466	462	335	599	668	569	327	903	404	805	263	322	791	582	289	785	723	584	239	562	743	398	565	1124	1096	962	1008	744	680	539	297	1937	1105	360	1006	1252	963	735	433	955	559	486	487	739
ENSG00000004139	755	727	116	332	660	562	438	486	236	290	185	197	791	420	292	494	258	719	253	320	502	609	389	283	595	705	115	511	791	850	338	734	551	474	234	314	731	550	126	607	786	803	423	505	627	483	210	518	432
ENSG00000004142	732	617	320	360	649	512	880	327	622	623	602	357	716	291	838	205	270	766	658	244	912	684	782	201	522	710	612	530	1264	1250	1176	1203	885	591	686	309	1301	1027	589	832	1226	958	1192	399	1038	668	831	432	717
ENSG00000004399	28	31	11	14	96	116	79	134	366	513	383	253	89	43	65	65	446	1405	261	798	30	59	44	25	11	11	8	8	12	22	21	16	142	134	46	108	457	244	19	316	49	55	28	44	161	109	42	157	53
ENSG00000004455	2440	2060	1443	1049	2110	1499	3374	1159	1468	1530	2505	1075	2419	1088	4676	907	820	1921	3184	662	2596	1858	3826	654	1714	1832	3401	1376	4003	3553	4480	3441	2503	1666	2723	835	5476	3989	2139	3084	4507	3033	5853	1379	2881	1752	4435	1238	1561
ENSG00000004468	2059	2048	308	1056	1872	1770	501	1283	2259	2688	1599	1687	1298	783	522	717	460	1268	424	529	1411	1295	354	508	86	121	17	81	2445	2275	714	2152	2351	1953	473	984	132	118	19	101	156	209	71	98	152	136	65	133	1011
ENSG00000004478	470	465	226	285	433	363	791	281	449	558	695	315	700	241	1683	216	269	643	1649	281	823	533	1159	194	544	575	1071	460	726	666	940	680	498	329	647	198	1317	899	863	661	1352	908	2383	430	1232	726	2162	473	574
ENSG00000004487	1216	1070	357	664	1047	816	883	644	767	1019	1011	850	1283	631	1113	629	417	1139	1106	559	1274	1159	908	553	960	1202	635	952	1657	1577	1117	1600	1212	820	710	555	2438	1864	597	1534	1812	1447	1611	832	1453	1129	1112	894	697
ENSG00000004534	4962	4415	1336	2611	4051	3799	1948	2611	2057	2700	1494	1894	3042	1516	1676	1783	1133	2849	1648	1411	3683	3509	1620	1771	3796	3390	1247	2503	3597	3352	1807	3097	3212	2593	1315	1564	6383	3957	1271	2920	3754	3497	1863	1930	3747	2978	1666	2849	1627
ENSG00000004660	3	2	13	3	20	36	47	31	10	22	19	6	31	23	71	24	8	43	39	24	17	28	37	19	3	8	19	14	27	26	38	29	21	24	28	12	69	39	19	41	21	13	54	14	13	20	37	21	77
ENSG00000004700	3570	3367	1437	1659	2937	2125	1822	1412	2128	2180	2178	1598	1467	609	1101	624	1219	2893	1651	921	4431	2490	1877	922	3903	3968	2121	2653	5674	5055	3464	4914	4538	2890	2826	1263	7722	5891	1548	4073	7332	4970	3077	2282	4949	3333	2218	1823	1111
ENSG00000004766	1068	1026	210	508	942	863	353	698	608	721	584	600	375	279	234	429	337	893	319	450	1173	856	267	430	1143	864	283	758	1280	996	471	905	1265	813	388	496	1720	1219	480	946	1472	1066	512	594	1560	1092	509	937	307
ENSG00000004776	0	0	0	0	0	0	0	0	1	0	0	0	0	0	0	1	1	0	0	0	1	0	0	1	0	0	0	0	0	1	0	0	1	1	0	1	0	0	0	0	0	0	0	0	0	0	0	0	0
ENSG00000004777	96	123	8	66	41	127	15	140	94	240	28	93	240	291	44	266	64	231	32	195	25	172	12	79	59	109	7	105	142	216	80	130	31	85	25	88	502	316	85	499	181	741	35	610	198	214	16	356	336
ENSG00000004779	423	369	222	158	323	243	494	172	338	298	392	193	403	180	799	126	150	440	704	163	531	406	470	116	370	429	548	286	810	716	754	691	400	265	389	140	963	652	416	451	948	699	934	268	627	414	566	205	397
ENSG00000004799	23	8	27	6	19	26	15	19	5	3	9	3	65	11	39	7	98	190	94	34	16	4	19	3	10	2	2	4	38	51	149	42	9	10	12	4	12	9	18	6	11	13	70	2	48	24	33	17	10
ENSG00000004809	2	2	4	0	4	5	2	3	0	2	4	2	0	0	0	0	1	0	0	0	2	4	7	5	1	1	1	2	0	0	0	1	3	6	12	5	0	1	2	0	0	0	1	1	1	1	3	2	0
ENSG00000004838	9	14	5	7	22	16	8	17	3	20	7	4	35	9	9	4	4	21	7	8	19	11	10	5	18	17	0	18	31	25	7	16	17	9	15	12	56	31	11	23	58	39	8	18	28	30	12	18	28
ENSG00000004846	2	4	9	6	14	14	5	7	0	2	4	2	1	0	0	0	0	5	0	0	7	7	9	5	7	4	1	4	1	0	0	1	13	12	15	5	2	5	6	0	3	5	2	4	10	5	4	3	0
ENSG00000004848	0	0	1	1	0	0	0	0	2	0	1	0	0	0	0	0	0	0	1	0	0	1	0	2	0	1	0	1	0	0	0	0	0	0	1	0	1	0	1	1	1	1	0	0	1	0	0	0	0
ENSG00000004864	162	185	50	117	207	241	89	164	127	167	117	163	127	137	71	168	91	331	142	234	180	321	97	176	134	148	58	162	278	254	109	271	152	158	70	100	319	270	44	227	235	260	130	183	177	136	108	153	78
ENSG00000004866	19	15	28	14	35	16	75	33	16	28	57	22	16	9	64	10	6	7	22	5	21	38	43	20	4	5	6	5	21	30	59	36	30	25	45	30	190	143	103	184	25	16	30	11	18	17	26	7	27
ENSG00000004897	3691	3325	1612	1787	3687	2980	1919	2065	2284	2401	2765	1906	2192	1070	1174	1038	937	2551	1483	978	4588	3030	2166	1185	3390	3513	1438	2878	6744	5685	3220	5434	4791	3452	2304	1575	6199	4532	1064	2997	6115	4557	2707	2074	3910	2792	1490	1953	1302
ENSG00000004939	0	1	0	2	2	1	1	4	1	5	2	4	0	0	0	1	2	3	1	0	3	6	7	2	1	0	1	2	1	1	1	0	2	8	5	6	2	0	2	0	2	3	0	0	6	7	2	1	0
ENSG00000004948	1	2	4	4	3	3	1	2	0	2	7	0	0	0	0	0	0	0	0	0	1	2	1	0	2	0	0	2	1	0	1	0	4	3	2	3	0	1	0	1	0	0	0	0	3	0	0	3	0
ENSG00000004961	414	308	216	163	264	196	488	130	233	197	375	151	261	119	681	100	145	279	501	105	368	242	464	80	282	303	428	224	388	416	634	387	374	250	409	106	547	351	285	247	493	323	763	153	426	286	667	195	166
ENSG00000004975	292	304	67	143	211	297	364	226	251	375	195	131	504	244	454	189	181	473	298	212	281	342	276	126	222	337	116	215	452	479	402	377	299	217	210	133	1022	647	190	645	542	490	435	271	451	338	298	270	421
ENSG00000005001	1	0	1	0	0	2	4	1	1	2	2	1	1	0	1	0	1	3	1	0	0	2	0	1	3	0	1	1	0	0	0	1	1	1	1	1	1	0	2	0	0	0	0	0	0	3	1	0	0
ENSG00000005007	846	958	414	460	809	907	1408	820	902	1300	1328	675	1629	1025	3122	1180	484	1432	2301	1222	731	1347	1497	592	704	922	1197	790	1306	1251	2390	922	901	721	1212	666	2498	1406	1562	2146	1616	2024	2168	1410	1957	1164	1579	1392	1761
ENSG00000005020	824	689	137	364	591	415	189	270	625	593	385	457	882	460	461	460	511	1000	280	388	1918	1341	423	422	1224	1590	359	1217	1809	1587	665	1676	977	780	308	340	1159	1052	183	891	1450	1077	442	482	1251	770	332	628	39
ENSG00000005022	1649	1422	548	661	2019	1475	1660	977	1912	2006	1873	1234	2190	829	2450	595	983	2488	2493	835	2517	1654	1402	444	1855	2423	1561	1717	5070	4736	3766	4575	2565	1761	1377	781	3964	3173	1407	2579	6068	4130	3950	1656	3076	2105	2043	1186	1894
ENSG00000005059	1026	1015	559	503	1352	1012	927	715	836	823	1057	624	1147	530	692	473	605	1514	825	569	1850	1214	598	463	1442	1647	351	1249	2419	2220	1415	2253	946	650	619	340	3436	2662	496	1751	2794	2070	1062	874	2572	1736	918	1107	747
ENSG00000005073	1	0	1	0	0	6	2	1	0	1	0	0	0	1	0	0	1	2	0	0	2	1	0	0	2	0	0	0	0	0	0	0	0	5	2	1	1	0	1	0	1	0	0	0	0	0	0	3	0
ENSG00000005075	133	155	40	53	94	108	94	163	209	209	158	188	317	146	207	94	93	221	161	91	229	305	128	45	151	203	66	175	316	284	206	274	233	139	122	99	674	238	78	314	409	302	208	109	239	144	102	82	273
ENSG00000005100	495	428	330	192	273	307	1159	215	295	372	889	228	407	223	1970	191	144	481	1921	255	306	287	1122	119	300	270	773	182	488	408	1592	459	422	273	949	153	688	488	948	394	556	507	1852	342	489	325	1274	365	252
ENSG00000005102	0	3	3	1	3	5	1	6	6	2	2	5	1	0	0	1	1	5	1	0	2	4	1	0	4	1	1	0	0	2	0	0	3	1	6	2	1	1	5	2	59	53	7	24	4	5	1	9	0
ENSG00000005108	6	4	10	6	11	8	3	11	1	10	8	3	1	0	0	0	1	2	2	0	11	12	2	6	2	1	2	1	2	1	1	2	9	10	18	18	3	3	3	3	2	4	2	2	5	8	3	4	0
ENSG00000005156	521	581	338	354	685	646	1096	523	297	434	404	326	509	362	1033	487	175	607	995	382	515	737	740	380	390	490	695	472	775	736	1121	713	503	394	587	278	1067	988	739	905	959	1066	1400	671	558	503	822	593	490
ENSG00000005175	886	695	212	435	770	637	461	470	411	563	643	448	483	283	471	296	266	601	430	276	1006	772	435	318	722	773	264	587	1041	888	455	877	866	697	265	348	1212	983	329	773	1092	938	785	529	895	609	613	501	279
ENSG00000005187	15	14	7	11	17	9	6	16	7	6	8	7	23	5	2	6	9	20	4	9	8	8	7	5	23	14	13	7	17	22	2	10	19	14	7	12	20	9	4	8	18	24	5	10	18	6	5	6	6
ENSG00000005189	113	95	35	55	73	63	29	47	43	49	45	56	71	28	23	36	28	77	22	55	36	29	18	18	44	55	30	43	133	143	59	136	119	75	38	56	406	261	55	214	224	200	59	118	89	68	24	85	94
ENSG00000005194	704	638	283	245	517	396	786	263	461	506	513	340	491	214	937	190	189	551	919	221	698	597	677	218	525	548	751	417	998	946	999	831	632	445	514	232	884	871	581	625	951	721	1279	363	753	548	794	403	434
ENSG00000005206	154	222	25	102	96	180	68	174	236	394	101	140	493	399	241	334	127	410	139	389	109	364	81	171	97	192	42	127	256	283	157	176	123	166	90	166	724	260	69	409	230	610	127	429	282	238	67	299	527
ENSG00000005238	664	581	114	199	453	434	168	319	689	749	258	276	725	263	85	155	347	833	120	247	644	457	95	143	453	585	71	339	702	712	218	498	694	491	171	230	811	462	125	363	799	630	70	284	890	548	93	418	248
ENSG00000005243	59	51	17	30	4	7	4	2	27	20	17	19	34	10	13	11	13	47	11	9	16	13	7	5	36	35	17	26	75	117	45	87	53	24	18	19	2	3	1	1	36	38	22	17	28	25	14	20	25
ENSG00000005249	19	8	11	10	13	18	8	9	6	11	21	5	10	3	13	1	1	4	3	4	12	12	7	5	8	8	8	11	18	24	15	24	10	7	14	11	28	18	10	14	9	15	14	2	7	7	5	7	4
ENSG00000005302	1646	1660	391	831	1639	1456	602	940	703	1060	673	648	770	538	287	504	410	1198	303	527	1396	1707	446	738	1044	1105	263	811	1350	1292	530	1117	1303	1130	437	676	2164	1644	389	1249	1453	1321	531	728	1504	1120	488	1048	573
ENSG00000005339	2673	2928	1219	1548	1850	2088	1696	1962	999	2268	931	1192	2246	1786	1898	1886	954	2724	979	1583	1095	2814	1123	1454	1074	1847	1523	1490	1277	1388	1624	1460	1157	1728	975	1320	2256	1949	1050	2978	1062	2338	798	1548	1779	1950	792	2985	1298
ENSG00000005379	1923	3021	310	1241	1474	2730	803	2885	812	2339	320	1219	1294	1832	778	2566	348	2402	418	1877	658	2466	386	1528	544	1748	373	1575	2142	3112	1653	2148	660	1451	524	1467	2945	2393	1278	3347	1282	5476	616	4611	1337	2398	346	3565	2227
ENSG00000005381	0	2	2	2	5	3	1	5	2	3	2	3	0	0	0	0	0	2	3	1	3	7	4	2	1	2	2	3	0	0	5	0	3	2	2	4	0	2	2	1	0	0	3	0	2	6	1	5	1
ENSG00000005421	3	1	6	3	5	1	5	5	0	0	1	1	0	0	0	0	0	1	1	0	2	0	1	1	0	0	0	1	2	0	0	0	1	0	2	5	0	0	0	0	0	0	0	0	2	2	0	0	0
ENSG00000005436	582	534	266	291	597	513	599	352	320	372	641	267	345	182	662	189	228	552	718	198	612	440	485	191	498	493	463	357	707	612	699	525	608	451	548	246	888	679	375	461	815	714	973	362	777	485	713	405	177
ENSG00000005448	276	331	34	121	230	209	96	130	225	250	126	120	552	265	158	166	233	586	188	200	314	264	83	101	252	349	37	233	513	477	211	369	361	243	84	137	1425	919	96	752	941	726	244	328	565	399	113	282	467
ENSG00000005469	603	553	52	242	533	391	64	293	541	582	323	412	322	162	42	218	199	583	71	266	623	467	79	192	435	370	34	279	946	799	149	682	823	585	100	266	591	487	43	326	445	353	56	199	1084	767	139	543	101
ENSG00000005471	1	10	23	9	19	16	14	20	2	4	17	12	1	2	2	2	0	4	0	2	17	24	10	9	5	0	7	5	0	3	4	5	15	16	19	13	2	1	3	1	1	4	1	4	11	9	4	20	0
ENSG00000005483	5065	5277	3721	4350	3470	3292	4458	3008	2088	3660	3634	4585	3059	2469	4161	4035	1531	4245	2872	3224	4131	6854	4598	4698	3326	4273	6288	4737	3868	3905	5698	4548	4193	4498	4141	3865	5125	5256	3379	5696	2970	3840	3609	3197	3731	3216	2978	4470	959
ENSG00000005486	292	457	188	408	194	238	422	435	342	547	557	531	535	356	634	566	128	448	362	381	336	676	476	483	208	458	341	589	428	493	548	397	368	416	317	529	385	344	144	555	324	450	501	368	417	311	188	560	358
ENSG00000005513	0	0	0	0	1	1	14	2	0	2	5	1	1	0	55	0	1	1	3	0	0	0	7	0	0	1	2	2	0	1	1	0	0	0	1	1	0	0	0	0	0	0	7	1	4	0	15	1	1
ENSG00000005700	2918	2792	1064	1474	2719	2124	2350	1388	1917	2070	2374	1767	2042	968	1415	1154	916	2337	1599	988	4110	3004	1928	1209	2171	2466	2020	1943	3541	3316	2438	3137	3216	2370	2218	1267	4678	3812	1416	2755	3789	3061	3102	1600	3088	2319	1744	1525	956
ENSG00000005801	862	790	477	495	817	754	962	573	473	714	725	475	296	266	851	390	239	749	1042	474	778	833	844	392	665	699	752	512	1063	934	951	833	709	570	746	432	1002	972	812	799	899	967	1120	636	710	713	862	645	238
ENSG00000005810	7250	6679	2257	4431	7413	5996	3977	5444	3599	5451	4217	5078	5074	3409	4025	5066	2386	7082	4290	4350	6066	8174	3739	4777	5640	6793	3074	6641	6675	6372	4601	6457	5249	4696	2620	3807	12028	9336	3281	8974	7312	7635	4630	5298	6654	6575	4353	7259	2221
ENSG00000005812	1986	1711	985	985	2090	1365	1302	975	1400	1437	2069	1058	1648	882	1412	923	913	2259	1590	833	2661	1929	1360	742	2491	2662	1445	2302	2742	2404	2322	2486	1994	1658	1387	868	2968	3009	933	2720	3795	2603	1946	1236	3482	2139	1570	1362	531
ENSG00000005844	43347	47074	4519	21814	25999	26310	5806	20565	13565	19194	6582	10492	30323	15406	6546	15715	8063	25335	3923	11444	19723	22499	4229	8981	21065	28392	2505	22044	38158	39813	11874	36414	30067	25859	4266	15354	47226	37438	2973	36379	29326	31247	6803	18203	28285	22347	3423	23522	18559
ENSG00000005882	233	200	12	96	203	185	64	148	236	236	134	110	363	138	30	85	104	295	42	88	273	262	68	88	172	209	10	120	389	360	92	305	361	315	63	142	392	209	30	245	284	267	51	122	406	236	63	196	387
ENSG00000005884	364	361	184	149	395	478	389	406	258	382	280	148	295	139	139	96	128	380	185	161	578	682	268	224	234	317	61	222	330	300	204	231	527	515	307	289	228	119	35	119	205	197	94	116	419	299	173	316	303
ENSG00000005889	4222	4036	2009	2005	3282	2628	2831	1873	2222	2475	2536	1958	1984	1031	2381	1335	1306	3268	2513	1474	4015	3203	2568	1318	3465	4012	2655	3225	3523	3130	3462	3340	3676	3010	2646	1487	4012	3455	1237	2778	2781	2296	2142	1269	4180	3015	2484	2177	768
ENSG00000005893	4842	4409	1609	2187	3427	2619	2416	1548	2910	2782	3052	2081	2511	1101	2193	761	1331	3287	2213	1124	5465	3340	2280	884	3567	4296	2039	3226	7519	6695	4494	6617	4972	3555	2435	1371	6070	4806	905	3694	5133	3544	2964	1563	3681	2719	2189	1590	1216
ENSG00000005955	2708	2774	1675	1635	2457	2223	1951	1679	1458	2383	1633	1837	1788	1359	1197	1634	769	2552	1352	1324	2523	3064	1490	1566	2138	2801	1315	2432	3138	3013	2215	3336	2375	1977	1492	1276	4797	4357	1019	3853	2788	2902	1682	1813	2725	2335	1282	2147	959
ENSG00000005961	3	1	5	5	2	6	4	10	4	9	7	7	5	3	3	5	4	11	5	6	8	12	2	8	4	5	2	8	1	5	7	6	7	5	6	9	8	10	7	15	1	10	1	13	9	8	4	19	10
ENSG00000005981	8	5	11	4	7	7	3	5	0	2	3	2	1	0	0	1	0	1	1	0	8	13	2	4	2	0	3	6	1	0	0	1	6	9	12	7	1	0	3	1	0	0	0	0	5	2	2	6	0
ENSG00000006007	2498	2303	790	1248	1764	1139	1410	838	2278	2304	2341	1825	2689	1118	1434	827	721	2003	1081	800	4012	2968	1241	1019	1808	2085	756	1517	3202	2874	1880	3120	4132	2911	1052	1240	1810	1571	566	1072	2119	1782	1317	843	2691	1871	1044	1278	484
ENSG00000006015	124	180	15	63	106	135	66	100	149	197	84	65	361	221	189	137	85	239	170	185	130	204	81	82	94	152	24	112	237	233	144	158	108	123	68	86	722	174	55	251	221	373	131	209	199	156	80	153	467
ENSG00000006016	0	0	0	0	0	1	0	0	0	1	0	0	0	0	1	1	0	0	0	0	0	1	1	0	0	2	0	0	0	1	0	0	1	0	0	0	1	1	1	0	0	1	0	0	0	0	0	2	0
ENSG00000006025	586	865	53	401	502	657	176	564	530	988	340	434	815	648	231	644	267	1296	348	790	501	1207	119	615	366	590	72	393	808	988	304	763	447	617	115	447	1382	1093	176	1339	638	1148	224	720	990	810	186	976	634
ENSG00000006042	104	117	14	32	9	11	1	12	43	70	27	24	7	8	2	5	0	1	1	1	6	4	3	9	319	415	61	293	1165	978	384	916	977	642	179	319	7	4	4	1	6	7	5	1	7	2	10	7	259
ENSG00000006047	3	1	2	1	3	3	2	6	2	5	3	3	0	0	0	1	0	4	1	1	1	1	4	7	3	2	0	1	1	2	1	1	5	1	1	7	9	9	5	9	1	1	2	3	8	8	3	5	6
ENSG00000006059	0	0	4	0	0	0	3	1	0	0	0	0	0	0	0	0	0	0	0	0	1	2	0	0	0	0	0	0	0	1	0	2	0	1	0	0	1	0	3	0	0	0	0	0	0	2	0	0	1
ENSG00000006062	438	511	73	208	325	411	638	393	286	588	330	324	598	439	1300	600	229	933	724	434	331	691	638	403	352	598	728	606	452	419	693	347	356	427	205	300	666	442	410	628	581	777	1194	660	708	532	710	825	282
ENSG00000006071	2	3	3	2	7	6	2	5	2	5	9	4	0	1	0	0	0	7	5	1	2	7	4	4	0	6	3	0	3	0	1	1	4	10	7	14	2	1	2	1	0	1	0	0	4	8	3	6	0
ENSG00000006074	4	6	1	11	61	120	47	110	65	126	79	128	2	2	4	6	4	8	7	10	3	2	4	0	3	0	8	8	2	0	11	6	14	4	13	13	10	20	51	96	1	1	2	5	2	3	1	1	1
ENSG00000006075	9089	13204	50025	17996	206	347	14704	5125	245	428	15933	3325	137	411	39829	4917	217	1398	54856	3988	376	1109	11474	1639	939	3445	106404	32161	1687	2032	153075	13776	3862	3417	67016	9691	12444	16003	66322	77665	570	780	21747	6147	70	76	7858	1907	1617
ENSG00000006114	9623	7973	1370	3855	7097	5685	1196	4222	4655	5219	2499	3103	5404	2707	966	2465	1703	4013	928	1423	8407	6510	1489	2586	7050	6964	1349	4622	8053	6782	2379	6600	9604	7088	1810	3369	11372	7291	924	5172	5286	4214	1261	2095	6241	4506	1160	4258	2472
ENSG00000006116	1	0	0	1	1	0	0	1	1	1	0	0	0	0	0	1	0	0	1	2	1	0	0	1	1	0	0	2	0	0	0	0	0	1	0	0	2	1	0	1	0	0	0	0	0	0	0	0	0
ENSG00000006118	1	5	2	3	2	12	8	11	6	7	13	3	3	2	3	0	6	8	7	7	6	8	7	5	0	0	1	5	0	4	2	2	5	8	10	2	3	2	6	0	1	2	1	3	4	9	1	5	1
ENSG00000006125	7599	5939	4190	3205	5319	3612	5191	2548	4209	4344	4467	3090	5351	2269	6377	2163	2410	5546	4372	2219	8325	6155	5961	2187	7156	8774	6720	6552	11273	9994	10247	10655	9978	6833	7462	3251	15158	11056	4249	10051	9948	7120	7769	3575	9194	5848	5963	4799	3105
ENSG00000006128	0	2	0	0	0	1	3	1	1	1	2	0	0	0	1	0	0	0	1	0	3	5	8	1	0	0	2	0	0	0	2	0	3	0	3	3	0	1	2	0	0	1	3	1	1	0	1	2	0
ENSG00000006194	680	628	827	292	748	564	1400	323	416	546	801	271	736	447	2207	354	298	897	1951	441	677	632	1638	245	654	714	2403	455	905	879	1797	687	672	475	1137	238	1732	1364	1688	1087	1114	917	1959	463	832	541	1611	442	468
ENSG00000006210	2	6	2	3	3	6	1	10	0	5	4	4	1	0	1	0	0	2	1	0	5	3	1	4	1	2	1	2	1	0	0	0	2	6	7	2	1	0	4	0	1	2	0	0	1	0	5	0	0
ENSG00000006282	200	313	34	122	32	60	16	51	384	615	217	288	578	369	186	340	238	898	317	469	50	121	29	66	166	265	63	195	220	225	124	221	437	393	196	321	716	380	85	469	520	665	181	427	394	299	112	343	271
ENSG00000006283	1	7	1	1	2	7	5	5	1	8	4	2	2	2	1	2	1	5	2	1	10	9	5	5	3	0	1	1	3	0	1	0	2	8	16	7	2	1	3	1	0	2	2	1	5	5	6	7	2
ENSG00000006327	27	22	102	11	28	42	401	24	22	32	62	18	56	37	402	49	3	14	266	97	51	73	145	17	22	39	53	41	64	54	479	46	35	29	150	35	69	25	321	58	27	40	123	25	18	17	100	12	111
ENSG00000006377	1	1	1	0	0	2	1	0	0	0	3	0	0	0	0	0	0	0	0	0	1	1	0	2	0	1	0	0	0	0	0	0	1	3	4	3	0	0	0	0	0	0	0	0	1	0	0	1	0
ENSG00000006432	226	188	95	133	89	72	128	63	174	214	150	194	464	216	227	291	137	383	112	249	355	487	239	301	246	262	161	272	160	176	141	184	51	29	37	16	575	442	189	459	111	110	67	81	208	180	118	222	97
ENSG00000006451	1021	891	764	458	808	565	1205	370	731	696	1853	533	727	299	1469	223	433	861	1100	299	1274	756	1330	389	884	873	838	559	1353	1104	2129	1170	1153	766	1231	382	1977	1281	702	882	1324	853	1295	355	1325	655	937	428	388
ENSG00000006453	6	4	5	3	2	7	4	4	10	17	20	11	1	1	0	2	2	11	8	10	6	6	5	3	3	0	2	3	9	12	3	3	9	7	10	8	1	5	1	0	2	7	4	1	10	8	3	12	1
ENSG00000006459	4826	4776	1119	2563	2547	1959	836	1742	2099	2961	3984	2672	1559	1084	1078	1622	1562	4588	1104	2306	3909	4391	905	2434	1575	1784	1254	1762	4359	3776	2357	3836	3538	3200	903	2209	2891	2632	589	2141	3630	3348	466	2155	4635	3786	949	4212	215
ENSG00000006468	3	11	20	3	13	16	28	13	1	6	5	4	9	8	27	13	0	3	1	0	12	27	35	17	10	14	7	11	53	71	28	54	88	66	60	43	114	111	126	85	7	2	1	2	3	0	0	4	3
ENSG00000006530	903	938	1145	515	710	535	1657	475	459	602	1148	529	556	316	2890	451	269	816	1640	505	718	833	2383	376	591	656	3311	622	1195	1168	1918	1170	940	755	3124	530	1522	1358	1165	1165	1002	839	1633	553	815	657	1270	639	342
ENSG00000006534	0	0	2	0	3	10	6	15	3	4	4	0	0	0	0	1	2	9	1	4	2	3	2	2	1	4	0	1	0	1	0	0	3	3	8	0	3	2	3	1	0	1	1	0	2	1	2	5	0
ENSG00000006555	705	595	27	245	222	193	18	154	222	234	121	93	224	95	17	69	180	420	28	120	246	218	17	120	504	484	8	400	737	661	73	540	878	582	41	246	739	302	15	251	403	302	15	135	445	277	31	291	66
ENSG00000006576	6257	6213	5049	3767	7718	6245	5964	5257	4121	5564	5414	5189	3419	2955	4512	4303	1847	5730	5931	3563	10248	9168	6893	4528	3456	3854	4396	3643	5113	4701	7721	4833	6559	5472	5110	3607	2544	2300	929	2143	6745	6780	5018	4379	8394	6902	4619	6235	884
ENSG00000006606	1	1	0	1	0	1	0	1	1	0	0	0	0	0	0	0	0	0	0	0	0	0	1	1	0	0	0	0	0	0	0	0	1	0	2	1	1	0	0	0	0	1	0	0	0	2	1	1	0
ENSG00000006607	432	466	412	285	351	301	934	250	243	375	598	352	276	171	1205	215	123	392	1078	309	256	336	581	180	348	400	758	402	434	386	859	391	359	274	636	243	741	512	834	614	443	480	1178	313	329	312	691	316	170
ENSG00000006611	2	0	5	3	2	3	6	5	2	4	4	1	0	0	0	0	0	0	4	0	6	3	3	2	0	2	4	0	0	1	2	0	6	3	7	1	1	1	3	2	0	2	0	2	3	7	1	8	0
ENSG00000006625	204	208	162	94	241	187	392	103	194	192	475	138	168	50	411	45	138	244	519	93	230	157	402	50	216	225	257	150	693	578	523	566	366	235	465	90	781	596	344	378	763	530	798	180	328	254	652	130	269
ENSG00000006634	1083	1061	646	707	944	776	890	603	715	1001	1074	790	444	440	764	497	339	1129	1298	617	1124	926	820	365	918	1113	1602	1068	2011	1749	1647	1795	1170	1048	1064	569	2265	2097	1174	1758	1972	1727	1692	872	1389	1044	1009	744	455
ENSG00000006638	0	0	0	0	3	0	0	0	2	1	0	1	1	0	0	0	17	14	5	4	0	0	1	0	0	1	0	1	0	2	0	0	0	0	2	0	4	1	0	0	1	1	0	3	10	11	1	6	0
ENSG00000006652	959	1156	2048	1190	713	648	1708	630	512	830	1510	1134	482	505	1104	908	248	1100	1706	1223	1006	1013	1613	714	740	955	2485	1217	937	875	2374	869	794	744	1436	823	1347	1492	3236	1951	876	974	1181	802	754	640	1092	604	302
ENSG00000006659	1	1	7	1	6	3	1	1	3	4	2	1	0	0	1	0	0	0	1	0	1	1	0	4	1	1	2	2	1	2	3	1	2	4	3	2	0	0	2	1	0	1	0	0	1	1	0	0	0
ENSG00000006695	407	368	179	205	318	289	358	192	218	301	267	209	292	172	420	160	166	434	367	163	418	330	310	132	297	351	274	244	562	517	399	537	496	450	277	218	599	503	333	428	509	484	604	250	462	369	382	273	195
ENSG00000006704	3	4	7	3	9	9	2	6	18	23	32	8	0	1	2	0	10	24	22	13	0	5	4	2	2	2	6	5	2	3	5	4	27	31	19	23	1	1	4	2	8	13	8	7	10	3	7	5	2
ENSG00000006712	725	786	533	544	573	430	836	467	571	743	715	557	789	516	1332	650	302	917	786	640	782	663	1074	322	567	775	1517	642	969	876	1126	876	858	680	789	504	1439	1089	652	1424	943	815	967	455	829	563	968	679	531
ENSG00000006715	2532	2511	568	1355	2165	1699	809	1259	1558	1781	1241	1526	1621	882	761	1182	792	2255	852	1117	3391	2753	952	1219	1981	2209	533	1840	3207	3109	1217	2780	2984	2180	965	1332	3411	2581	519	1983	2612	2037	860	1119	2709	2026	823	1569	630
ENSG00000006740	5	5	11	3	7	8	7	6	3	2	7	5	13	8	7	8	1	4	5	0	21	26	19	14	3	3	1	2	7	5	4	7	6	8	9	4	3	5	10	3	8	5	1	3	3	2	2	9	7
ENSG00000006744	1109	1146	236	548	1084	1000	658	719	951	1211	914	721	1124	600	1149	632	445	1358	1199	629	1217	1305	747	565	1028	1131	273	902	1551	1440	969	1393	1340	985	586	589	1980	1443	420	1338	1799	1609	1314	993	1539	1120	907	1110	942
ENSG00000006747	3	2	10	6	6	6	3	1	0	2	4	5	0	0	3	2	0	1	0	0	3	7	7	3	3	4	15	3	3	1	0	1	8	6	8	8	6	5	6	3	1	1	0	1	4	5	2	5	2
ENSG00000006756	261	260	28	126	50	55	12	41	63	65	33	37	117	44	27	52	73	183	27	50	35	40	12	9	181	193	18	140	269	287	74	253	243	149	40	78	561	382	38	326	55	51	11	24	195	120	19	86	171
ENSG00000006757	8	6	8	3	11	7	3	6	8	8	11	9	11	5	1	8	1	13	4	1	5	5	1	8	15	16	4	13	67	59	26	54	22	29	16	7	12	9	4	9	34	15	10	8	59	41	14	25	13
ENSG00000006788	7	3	8	2	7	15	12	3	2	3	5	5	0	0	0	0	0	5	6	0	5	7	5	10	6	1	1	3	0	1	3	0	9	9	15	8	1	1	7	1	1	1	0	0	5	7	6	4	0
ENSG00000006831	2309	2071	760	1044	1744	1294	1125	879	1463	1360	1610	965	2123	822	1380	760	660	1531	1171	611	2396	1669	1153	579	1853	1960	1139	1255	2643	2552	1972	2626	2339	1618	931	823	3947	2909	1079	2267	2362	1705	1701	728	2029	1378	1191	919	996
ENSG00000006837	15	13	4	4	15	11	23	15	8	15	13	8	13	8	14	12	1	15	12	4	15	11	5	9	6	18	20	11	23	19	17	14	14	15	12	5	31	14	55	17	17	14	12	10	15	5	10	11	6
ENSG00000007001	6	7	0	3	7	5	7	4	4	5	5	2	2	1	1	2	1	5	1	2	3	3	2	3	6	2	1	3	1	1	0	2	7	4	3	4	0	2	1	0	1	1	0	2	8	5	0	9	0
ENSG00000007038	0	0	0	0	0	2	1	1	1	2	5	1	1	0	0	0	21	71	37	34	1	0	0	0	8	5	1	2	18	18	24	20	1	3	0	1	1	1	3	0	0	3	0	0	52	49	40	46	0
ENSG00000007047	636	660	152	344	478	480	196	384	335	469	193	293	836	450	266	402	228	579	187	317	404	557	184	262	235	301	103	243	369	408	246	402	566	579	201	358	1499	888	159	1083	404	598	163	325	562	422	143	554	315
ENSG00000007062	4	2	6	3	10	13	9	10	4	3	10	5	0	0	2	0	0	2	4	0	14	10	14	4	3	6	8	2	1	2	0	0	11	10	21	11	0	2	8	2	2	3	1	1	10	3	2	5	0
ENSG00000007080	35	54	8	22	26	35	48	33	127	116	114	43	183	92	284	30	105	136	176	82	62	88	106	26	49	103	43	45	145	133	183	124	101	98	89	49	428	90	78	207	192	253	246	102	205	74	111	100	236
ENSG00000007129	593	568	57	220	482	432	68	335	460	587	186	259	658	342	65	231	250	612	101	221	989	757	108	244	532	587	36	378	984	876	130	745	811	678	88	284	447	240	33	210	584	584	86	293	648	400	67	422	199
ENSG00000007168	6397	5796	1922	2915	5531	4181	2606	2948	3253	3534	3478	2581	3810	1882	2364	2041	1678	4329	2700	1722	6626	5398	2576	2392	5570	6285	2340	5143	7458	6655	4583	6740	5211	3823	2344	1996	9385	7218	1867	5691	7696	5843	3247	3168	6426	4580	2211	3431	1926
ENSG00000007171	3	2	4	3	4	7	0	4	3	6	4	3	1	1	0	0	0	3	1	0	1	7	4	6	1	1	0	2	2	1	2	0	2	7	2	6	3	1	1	0	0	0	0	0	3	5	4	5	0
ENSG00000007174	9	6	30	12	11	25	19	25	0	12	10	8	0	0	1	0	2	4	7	0	13	16	8	3	5	4	11	5	2	2	4	3	24	18	21	10	3	5	11	2	1	3	1	2	10	8	16	22	0
ENSG00000007202	5820	5419	1854	2685	5414	4612	4396	3545	4285	5208	3601	3275	5048	2430	4848	2433	1983	5727	4735	2393	6034	5377	3800	2059	4755	5202	2733	4106	7973	7518	5060	7460	6543	4811	3619	2626	8080	6380	2568	5406	7810	6453	6298	3464	6890	5346	5172	4746	3219
ENSG00000007216	1	1	3	0	1	1	0	0	1	2	2	2	0	0	0	0	0	2	0	0	3	3	4	0	0	0	1	1	0	0	0	0	1	1	4	2	0	1	0	0	0	2	0	0	1	1	2	2	0
ENSG00000007237	1	2	7	5	29	33	12	36	12	15	17	16	0	4	1	1	5	15	9	7	3	10	10	7	4	3	5	5	4	7	2	3	13	6	12	7	6	13	82	15	0	1	0	1	7	10	7	10	0
ENSG00000007255	31	52	2	19	42	80	56	61	192	215	126	57	584	244	297	140	136	323	187	127	135	125	50	32	93	184	32	109	279	281	176	183	105	121	95	51	865	269	47	378	440	414	229	156	266	105	56	78	473
ENSG00000007264	10	7	4	3	46	109	174	71	22	20	37	8	249	129	785	90	19	24	46	26	50	78	114	19	14	26	32	16	61	46	94	37	6	6	19	5	3339	869	421	1225	59	50	181	33	79	36	190	28	957
ENSG00000007306	1	1	1	0	2	0	5	3	1	2	0	5	0	0	0	0	0	1	2	0	4	2	2	3	1	2	0	2	1	0	0	0	2	1	2	0	1	0	2	0	0	1	0	0	0	0	1	1	0
ENSG00000007312	90	106	1	34	47	37	1	28	258	248	68	101	383	144	14	80	247	582	54	172	128	83	12	20	9	3	0	3	278	214	30	203	59	32	6	27	7	4	0	2	559	381	41	181	369	175	19	109	28
ENSG00000007314	2	6	4	6	8	4	2	9	0	8	5	2	2	2	2	5	0	7	3	12	4	5	6	5	1	2	3	0	0	2	4	1	2	11	9	10	1	0	7	2	1	4	2	0	9	13	9	12	3
ENSG00000007341	434	433	163	391	277	285	166	359	198	292	242	342	286	224	251	450	110	417	198	339	276	312	189	240	334	433	242	657	485	437	264	590	255	225	174	269	533	501	393	999	415	423	197	388	275	232	122	390	152
ENSG00000007350	23	18	4	7	34	14	12	20	32	35	20	14	45	14	59	20	32	87	13	23	34	23	17	8	27	21	7	20	98	61	25	51	35	12	17	9	23	10	3	10	36	19	17	6	63	41	14	21	3
ENSG00000007372	4	1	9	5	15	9	13	12	5	1	11	7	3	1	0	0	0	3	0	0	7	11	10	4	6	2	2	6	3	1	0	0	12	16	21	12	1	3	6	3	1	0	4	0	5	7	3	4	3
ENSG00000007376	50	74	8	14	27	48	53	55	187	229	134	36	318	135	273	65	94	240	313	124	66	115	100	41	49	106	29	61	204	184	148	106	72	95	104	40	471	120	47	192	276	324	307	145	206	107	78	94	435
ENSG00000007384	0	1	3	1	0	1	5	3	1	2	1	2	1	0	4	1	1	5	5	3	1	2	1	1	0	1	2	0	1	0	1	2	2	1	3	0	3	3	9	2	1	2	3	0	0	3	2	3	0
ENSG00000007392	979	1206	796	691	1178	1145	1204	897	611	1090	862	797	858	707	1440	962	373	1464	1378	944	900	1501	1017	773	863	886	1375	759	865	968	1221	803	606	717	993	574	1946	1417	1210	1204	945	1293	1184	860	1269	1119	1087	1113	459
ENSG00000007402	4	3	1	1	5	7	4	8	4	9	8	7	12	9	1	8	2	6	3	5	10	20	7	7	2	3	1	6	2	1	3	1	5	3	4	2	15	8	3	14	9	14	3	6	11	12	4	20	4
ENSG00000007516	7	17	1	4	7	11	12	25	83	164	47	51	196	181	122	185	86	339	105	288	79	199	42	101	3	14	5	10	27	24	35	23	28	35	30	26	69	48	35	85	30	81	11	63	182	158	27	243	37
ENSG00000007520	104	106	21	34	102	88	93	81	205	230	153	62	398	195	250	89	146	308	193	133	149	232	137	70	97	209	49	115	358	340	202	236	143	149	101	66	894	274	61	334	449	433	262	183	333	150	116	99	440
ENSG00000007541	82	101	15	49	66	119	53	137	216	310	97	82	384	255	185	159	65	269	143	252	106	264	74	102	87	152	21	107	185	205	126	140	87	111	61	86	533	188	61	338	304	595	122	339	324	169	43	236	540
ENSG00000007545	535	548	305	222	274	289	498	248	190	249	208	175	270	207	423	215	115	392	309	235	204	343	313	162	189	239	211	178	317	338	357	312	268	277	254	200	351	225	153	306	239	391	290	282	344	296	247	336	242
ENSG00000007866	2	1	13	2	5	2	69	3	3	2	9	2	1	0	41	2	0	1	7	0	4	7	57	5	2	1	5	3	4	5	47	4	2	11	28	3	3	1	2	0	2	0	11	0	7	3	36	10	4
ENSG00000007908	0	1	4	2	4	10	4	3	0	0	2	1	0	0	0	0	0	0	3	0	4	1	4	2	2	1	2	2	0	0	0	1	4	4	4	6	0	3	0	0	1	1	1	0	8	2	1	4	0
ENSG00000007923	504	499	208	269	538	437	686	377	322	423	439	278	506	254	753	247	191	579	751	347	443	572	547	314	345	443	334	354	635	633	622	613	438	359	422	239	831	590	388	619	693	760	922	483	690	531	621	628	409
ENSG00000007933	0	1	3	1	2	4	1	2	0	3	1	2	0	0	0	0	0	0	0	0	3	1	4	2	0	0	0	1	0	0	1	0	5	4	2	7	0	0	0	0	0	0	0	2	0	1	1	0	0
ENSG00000007944	622	672	825	621	280	237	441	279	469	711	808	665	618	545	1490	684	183	721	1263	491	1095	1254	1026	487	632	1140	1837	1501	609	685	1380	728	560	465	1164	425	1316	1450	1556	1355	484	717	717	485	798	769	1564	818	220
ENSG00000007952	1	3	5	2	1	4	0	3	1	1	2	2	0	0	0	0	0	1	0	0	1	3	2	1	1	1	0	0	0	0	0	0	4	4	3	2	0	1	0	0	0	0	0	1	2	3	2	1	0
ENSG00000007968	1661	1522	63	489	916	666	110	505	999	1066	224	427	1061	370	68	246	782	1704	76	495	716	437	51	147	1587	1459	47	846	2354	2167	279	1815	1117	805	50	288	1715	1065	82	943	4451	3159	207	1553	2788	1786	135	1313	1228
ENSG00000008018	1458	1533	770	753	1109	933	1210	609	1197	1221	1228	794	1287	596	1487	556	485	1591	1418	572	1815	1470	1203	477	1457	1918	1383	1337	2923	2992	2562	2785	1728	1269	1186	618	3354	2509	973	1908	3028	2129	2315	899	2093	1462	1500	850	1040
ENSG00000008056	3	5	1	1	4	5	5	2	3	4	7	3	5	1	4	1	1	8	1	4	12	18	4	3	2	2	2	2	2	1	3	1	7	2	6	1	0	0	1	0	1	1	4	0	4	2	0	4	0
ENSG00000008083	2076	2249	11011	1898	1329	1327	14867	1313	1229	1906	8250	1708	1561	1043	19984	1596	602	1925	12408	1464	1881	2619	16833	1550	1133	1565	21137	1608	1704	1702	13845	1798	1707	1582	14174	1399	1567	1205	5693	1404	1293	1553	11408	1183	1523	1239	11032	1660	1072
ENSG00000008086	27	16	6	9	11	14	6	12	6	16	13	7	6	3	4	1	2	12	3	4	12	18	4	2	6	5	0	6	11	6	3	9	28	19	10	11	31	28	10	27	4	5	0	4	7	8	1	9	4
ENSG00000008118	3	1	7	2	2	6	5	4	3	7	1	4	0	1	1	0	0	1	5	0	6	1	3	4	1	1	1	1	0	0	0	1	5	7	4	6	1	3	2	0	2	1	0	0	1	2	4	4	0
ENSG00000008128	65	109	34	49	41	69	39	75	58	156	27	61	93	95	87	79	43	177	53	99	64	127	36	48	44	88	50	61	61	85	69	72	28	77	46	36	116	93	65	113	62	116	45	96	122	116	35	117	36
ENSG00000008130	454	535	94	186	331	374	452	341	633	731	525	294	800	337	1116	263	356	934	1019	369	613	670	495	211	391	529	343	297	1055	1044	737	841	597	533	447	291	1305	584	478	556	897	774	1102	404	894	514	593	427	671
ENSG00000008196	0	1	2	3	4	5	4	1	1	4	4	2	0	0	0	0	0	0	0	1	3	4	2	3	0	1	0	0	0	0	0	1	10	4	3	3	2	1	3	0	1	2	0	1	1	1	0	1	0
ENSG00000008197	1	1	1	0	2	2	0	3	1	1	0	3	0	0	0	0	0	0	0	0	3	2	0	1	2	0	1	0	0	0	0	0	0	3	2	2	1	0	0	0	0	0	0	0	4	3	2	3	0
ENSG00000008226	85	73	34	53	132	125	38	128	57	149	58	84	70	84	42	128	42	157	39	120	61	130	64	103	103	125	73	127	76	64	46	69	83	85	52	92	23	24	26	34	97	179	34	138	188	210	46	294	10
ENSG00000008256	23	15	30	6	32	23	39	26	20	22	51	11	19	10	43	7	9	25	27	16	33	16	49	17	18	23	71	16	22	28	72	22	41	27	86	14	59	20	16	31	37	30	32	17	28	15	18	15	11
ENSG00000008277	108	112	25	75	90	85	22	64	110	156	53	170	89	67	9	96	76	292	32	162	61	72	23	30	252	276	44	309	252	224	60	218	228	205	58	162	471	359	55	330	195	266	33	192	97	131	25	108	13
ENSG00000008282	160	176	53	71	289	230	213	150	251	246	321	204	395	156	318	121	248	594	377	209	272	208	145	49	64	86	73	80	214	258	215	258	226	209	145	94	243	267	95	196	1003	775	562	304	315	218	175	170	243
ENSG00000008283	753	743	59	279	629	585	138	412	694	755	446	407	801	328	138	268	213	633	94	278	1497	1463	303	515	710	856	75	550	1595	1462	431	1292	945	667	145	397	12	6	8	9	643	599	91	343	1340	856	181	735	64
ENSG00000008294	3860	3812	14191	2557	3211	2702	18527	2385	1684	2355	7334	2210	2215	1419	16325	1904	997	2990	16665	1768	2696	3518	14201	1927	2639	2896	30226	2679	4007	3762	28089	3590	3245	2663	13455	1836	6231	4716	14372	4139	4076	3807	18435	2531	2921	2617	12399	2675	944
ENSG00000008300	19	26	3	14	128	150	233	155	122	232	277	134	209	201	703	223	14	59	26	41	85	192	366	120	87	191	225	145	25	36	25	20	66	90	119	91	578	319	353	431	71	178	43	123	217	229	411	326	100
ENSG00000008311	84	77	12	61	29	23	7	19	28	33	19	26	13	8	7	11	11	29	10	9	55	81	20	27	77	89	15	67	94	92	43	61	121	98	44	71	1466	1087	170	898	37	38	11	29	12	15	1	15	7
ENSG00000008323	0	1	1	2	1	6	1	1	2	4	4	2	0	0	0	0	0	4	1	0	4	3	4	0	0	2	1	1	0	0	1	0	1	1	5	1	0	1	4	1	0	0	0	0	1	2	1	2	0
ENSG00000008324	377	358	138	142	373	271	423	158	306	308	291	189	392	177	428	140	188	498	472	169	529	410	429	122	346	453	442	280	735	642	576	623	500	313	351	125	821	680	310	463	792	622	649	274	455	339	337	186	250
ENSG00000008382	77	97	4	38	50	76	32	71	144	160	66	68	262	122	89	77	87	220	103	105	89	136	33	50	74	150	15	90	192	188	112	145	95	101	46	46	358	131	32	202	229	220	113	114	212	138	52	113	211
ENSG00000008394	4	5	6	8	76	61	37	37	33	28	42	28	75	36	60	20	0	7	4	6	445	243	129	68	2	6	3	4	33	25	13	26	357	294	160	104	10	7	1	4	74	50	50	13	23	14	14	17	6
ENSG00000008405	190	229	2216	160	308	227	3683	171	88	119	729	133	61	53	1965	119	30	76	1136	103	395	515	4402	308	204	184	4625	215	193	181	2163	225	287	207	3342	188	393	303	1468	324	430	375	2927	301	355	285	3434	331	175
ENSG00000008438	0	0	1	0	1	1	0	0	0	2	0	2	0	0	0	0	0	1	0	0	0	2	0	0	0	0	0	0	1	0	0	0	0	0	0	1	0	0	1	0	0	0	0	0	1	1	0	2	0
ENSG00000008441	2	0	4	1	0	5	3	1	0	4	2	2	0	1	5	0	1	4	1	1	0	1	1	0	0	1	3	0	1	1	1	0	2	2	6	1	0	1	5	2	0	2	7	0	3	5	1	8	0
ENSG00000008513	9125	8991	1281	4273	7468	6133	2869	5226	5568	6608	3279	3687	7704	3753	2535	3917	3082	9675	1933	3691	10463	9058	2379	3807	6656	7498	1826	5987	10103	9763	4360	8950	8819	6496	2712	3525	11354	8105	1172	7124	8223	6587	4306	3507	6881	5065	1738	4805	3542
ENSG00000008516	4244	4808	281	1601	1812	2070	352	1715	2273	2937	749	1004	8240	3450	817	2682	507	1168	131	547	3083	4960	727	1590	1949	3499	296	2184	3057	3976	1172	2938	3284	3452	601	2048	3197	1715	148	2192	1492	1977	256	1199	742	535	78	607	8576
ENSG00000008517	15539	12160	2314	5862	12819	9408	6584	6568	13323	14911	10603	7337	21074	7934	10041	5462	9103	15105	6097	4413	39373	30946	15524	7878	9169	13367	1756	8173	19131	15876	10254	15776	18124	13417	5130	4579	12067	7678	1648	8688	21766	15177	10123	7300	14271	7616	4711	6252	13458
ENSG00000008710	199	296	12	101	152	229	139	315	332	474	187	120	1006	811	519	615	203	657	386	649	103	437	154	164	113	300	35	178	296	388	226	265	110	188	143	186	2296	528	127	1174	454	1394	331	892	467	308	182	533	1022
ENSG00000008735	0	3	1	0	1	2	1	6	3	10	3	3	5	2	1	2	1	1	1	1	0	7	2	2	4	0	1	3	2	3	1	1	1	3	7	1	3	6	2	3	6	5	1	4	8	5	3	5	2
ENSG00000008838	740	856	162	412	540	659	372	551	605	922	402	532	913	569	577	592	345	1104	528	614	795	1170	356	534	494	805	207	635	915	966	592	863	676	629	333	469	1577	1210	398	1422	1051	1152	546	704	975	787	373	928	1032
ENSG00000008853	31	38	4	11	35	58	14	48	47	84	25	34	62	33	9	35	18	47	14	40	29	27	4	15	26	29	3	26	40	50	15	34	24	28	10	13	165	118	18	85	94	132	12	89	67	56	12	54	174
ENSG00000008869	2962	2868	745	1615	2930	2411	1686	2061	1674	2268	1472	1718	1977	1274	666	1607	668	2365	890	1115	3410	2835	1519	1288	3057	3071	907	2690	3381	2935	1368	2768	3147	2382	985	1541	4912	3706	689	2764	3208	2755	1384	1514	3204	2426	1078	2259	823
ENSG00000008952	2223	1969	1205	1061	2099	1386	1880	944	1497	1523	2295	1182	1400	647	2157	643	813	1754	1937	741	3633	2303	2149	626	2345	2853	2183	1966	3414	2882	3054	2856	2770	2164	2096	851	3424	3121	1454	2508	3172	2241	3219	992	2842	1985	1992	1358	716
ENSG00000008988	4328	4140	1809	1956	6210	4695	5049	3272	6634	6708	8239	4555	7317	2670	9313	1885	3163	6464	5967	2231	10238	5657	5729	1585	9260	11115	7507	7369	12099	10622	9310	9919	13368	8648	7159	3076	18630	10514	5097	8909	10138	6500	6666	2411	8172	4705	5103	2610	3468
ENSG00000009307	13958	12898	7305	7090	13294	9233	12225	6866	10186	11025	13338	8464	12999	5483	13103	5020	5639	13748	11681	5041	20115	13448	11989	4581	16184	18824	17872	14569	21228	19441	19131	20418	19497	13308	12732	6193	20604	17475	7132	13548	19338	13721	16084	6391	18472	11847	12869	7672	3710
ENSG00000009335	3472	3571	1376	1788	2829	2431	2941	1934	1979	2345	2712	1674	2532	1372	4108	1618	989	2986	3610	1510	3560	2990	3174	1204	2688	3260	2331	2653	3819	3770	3871	3625	3469	2583	2528	1628	4659	3520	1929	3101	4352	3788	5264	2136	4000	2984	3900	2503	1339
ENSG00000009413	2177	1953	1058	1367	2533	2131	2039	1884	1348	2009	2413	1664	1441	1006	1581	1312	633	1818	1585	1034	2431	2944	2327	1628	2253	2284	2614	2325	2333	2024	1624	2036	2278	1834	1648	1471	3176	2335	885	2166	1865	1910	1893	1274	2409	2194	1936	2365	497
ENSG00000009694	5	5	20	14	17	15	11	18	2	10	16	14	0	3	0	3	0	4	3	2	10	22	9	14	7	2	5	3	3	3	2	3	15	15	30	15	6	6	5	2	1	2	0	2	16	18	5	18	0
ENSG00000009709	0	4	5	4	5	6	2	6	3	1	6	2	0	0	0	1	0	1	3	0	2	7	6	1	2	0	1	3	1	1	0	0	7	0	3	3	2	0	4	0	1	0	0	0	2	2	2	4	0
ENSG00000009724	2	3	4	1	0	3	2	5	0	3	1	2	0	0	1	0	0	2	0	1	1	3	1	1	2	0	2	1	0	0	0	1	4	3	7	5	0	0	2	1	1	2	1	2	1	0	1	6	0
ENSG00000009765	7	6	14	6	8	15	11	13	1	3	12	2	0	0	1	0	0	2	2	0	10	9	4	13	2	4	3	5	2	1	2	2	19	10	21	13	3	2	5	1	2	1	1	0	2	2	4	9	0
ENSG00000009780	437	448	101	291	548	491	136	368	262	267	252	242	244	150	53	155	123	398	89	209	491	426	77	236	450	604	52	478	674	608	203	631	412	323	109	182	825	733	145	594	705	616	156	381	543	419	96	347	166
ENSG00000009790	8781	7621	852	3643	8277	6946	998	5067	5560	6769	3092	4211	6904	3504	740	3419	2898	7346	904	2704	8578	7126	1188	3392	8885	8749	429	5893	10393	9020	1590	8142	9667	7196	922	3928	12417	8289	762	6088	10185	7916	1277	3975	8510	5711	860	4729	3145
ENSG00000009830	68	73	37	28	95	127	168	90	57	77	81	53	113	57	190	54	28	114	131	62	78	76	79	49	70	61	57	62	112	106	112	94	63	52	56	47	179	172	117	130	177	198	139	149	149	120	130	113	103
ENSG00000009844	1034	884	391	424	824	624	843	471	752	644	887	501	704	350	798	346	416	865	850	324	1229	664	751	287	1053	882	728	576	1852	1445	1134	1465	1215	788	843	344	2204	1727	733	1347	1781	1221	1447	565	1304	798	959	591	402
ENSG00000009950	0	2	2	2	3	3	0	1	1	4	5	1	0	0	0	0	0	3	1	1	1	2	2	3	0	0	0	2	1	0	3	1	1	3	4	3	1	1	3	0	0	0	0	0	0	0	2	2	0
ENSG00000009954	5707	4926	1442	2326	4688	3609	2921	2759	2814	3017	2640	1825	3051	1245	2423	1033	1522	3324	2323	1055	5231	3160	2620	1197	4270	3982	1765	2467	6269	5531	3487	5026	5597	3765	2422	1603	9299	5663	1771	3897	6770	4977	3601	2365	5574	3576	2683	2733	2415
ENSG00000010017	2025	1959	2662	1106	1707	1365	3737	1098	1332	1633	3053	1232	1506	754	3496	696	585	1460	2898	673	2273	1821	3235	803	1240	1571	2890	1188	2313	2194	5747	2329	1737	1556	2962	776	2438	2079	1725	1682	2038	1788	2531	1029	1915	1334	2005	1095	599
ENSG00000010030	399	420	274	179	176	203	883	171	488	543	510	231	489	247	1185	204	361	907	1125	365	478	509	1310	194	200	216	120	137	615	564	782	462	576	480	655	266	44	39	23	30	518	374	614	200	609	361	1033	294	64
ENSG00000010072	562	531	261	271	441	344	347	216	313	355	364	276	269	205	353	235	141	477	437	275	466	439	269	181	447	445	397	336	645	691	552	644	505	408	374	192	688	820	375	769	638	586	564	296	552	364	310	274	164
ENSG00000010165	485	417	392	219	453	342	805	217	498	492	631	234	720	215	1335	150	232	580	1196	180	626	428	941	121	456	459	1048	197	790	653	1296	567	799	475	871	240	1133	629	682	442	1021	620	1598	283	702	373	1340	280	407
ENSG00000010219	159	131	55	58	130	113	203	71	122	131	120	97	167	50	113	53	63	137	116	46	152	136	166	45	186	201	170	108	304	244	183	252	227	145	158	85	339	300	150	188	277	216	274	80	192	162	198	95	136
ENSG00000010244	11572	11471	5100	5490	9821	8989	6938	6244	4738	7793	5330	5654	5598	4268	6177	4916	2463	8581	5792	4646	7881	9237	5608	3887	6575	8241	7239	5669	10939	10985	8007	8909	6932	6627	5272	4277	14123	14081	5499	9488	8669	10222	6546	5549	8712	8338	5666	6354	3428
ENSG00000010256	660	732	134	266	596	516	581	396	704	740	489	348	1030	417	713	248	321	918	756	301	901	731	512	196	652	860	369	565	1500	1375	1081	1209	882	610	447	309	2175	1500	547	1359	1864	1275	1196	561	1236	817	620	498	1115
ENSG00000010270	579	618	289	347	403	364	328	226	361	460	395	332	460	235	547	275	171	507	428	245	572	478	452	172	438	498	536	404	1110	1023	944	1092	604	443	529	221	1570	1273	366	946	978	716	660	316	464	338	338	244	204
ENSG00000010278	132	166	122	47	45	59	64	44	53	82	93	56	5	4	21	2	10	38	31	23	92	48	147	11	21	38	49	19	15	14	20	19	43	29	94	16	1	3	5	3	64	56	48	21	139	113	99	78	10
ENSG00000010282	1	5	10	3	1	1	0	4	0	5	3	1	0	0	0	0	0	0	0	1	2	9	4	3	2	1	0	0	0	0	1	1	7	1	10	3	0	2	4	0	1	0	1	0	5	2	2	4	1
ENSG00000010292	2591	2155	373	1025	2272	2004	614	1308	1489	1558	784	900	2370	922	426	771	837	1828	387	628	1642	1275	389	484	1691	2022	336	1503	4411	3940	1392	3818	2339	1498	456	828	7407	4972	766	4378	5633	4071	1284	1874	2760	1873	614	1616	2841
ENSG00000010295	376	447	49	185	295	362	90	270	364	507	175	218	467	314	121	269	157	520	196	285	253	415	71	201	338	415	35	308	454	476	169	366	340	315	75	222	683	395	71	392	392	554	152	274	460	349	70	374	431
ENSG00000010310	204	206	209	128	21	35	123	24	129	268	121	155	219	191	139	251	46	191	59	135	74	129	71	71	65	101	38	60	99	139	121	112	110	146	144	132	613	403	365	425	24	67	20	48	31	35	27	42	90
ENSG00000010318	97	115	29	47	153	126	50	94	68	98	49	60	91	63	35	54	55	162	30	59	112	185	35	89	88	122	33	93	134	128	41	134	76	77	28	35	269	232	50	153	175	230	29	114	199	180	44	139	73
ENSG00000010319	41	35	8	16	73	68	11	72	69	69	26	36	45	39	0	39	316	1079	42	487	193	304	15	109	25	28	4	27	30	30	6	26	29	27	16	19	4	3	15	1	231	254	5	149	915	460	37	389	1
ENSG00000010322	1496	1578	347	787	1040	1278	784	1032	1243	1951	670	925	2141	1506	901	1539	736	2501	841	1470	1111	2089	684	987	1272	1902	501	1388	1719	1766	945	1584	1220	1331	689	943	3384	2178	483	2459	1682	2298	1010	1539	2241	1759	633	2004	1539
ENSG00000010327	3	6	1	1	3	13	5	12	8	14	6	5	1	4	0	4	1	6	5	9	2	6	5	1	5	3	1	2	1	4	5	4	2	8	12	3	0	0	3	2	1	0	1	2	8	6	5	7	0
ENSG00000010361	41	58	7	27	46	59	17	56	54	80	28	31	185	104	36	102	50	161	28	84	51	79	19	37	38	53	8	46	82	81	25	60	51	48	19	30	198	163	24	166	78	99	32	47	87	91	24	82	103
ENSG00000010379	10	6	10	2	8	5	7	7	6	7	6	6	2	7	1	4	0	8	2	2	5	5	6	7	2	1	2	8	3	6	1	3	6	2	5	5	1	1	2	2	6	3	2	2	2	12	1	6	0
ENSG00000010404	4534	4335	2693	3197	3192	2519	3380	2398	1771	2176	3552	2758	2814	1979	3190	3336	933	2787	2575	2237	3836	4061	2825	2065	3078	4661	3876	4629	3255	3327	4888	3812	3467	3556	3229	2866	3780	4546	2121	5593	2083	2451	1981	1964	2275	1653	1917	2671	661
ENSG00000010438	0	0	2	0	0	1	0	1	1	1	0	0	0	0	0	0	0	2	0	0	4	1	0	0	0	0	0	2	0	0	0	0	2	1	2	1	1	0	0	0	0	0	0	0	0	0	1	1	0
ENSG00000010539	582	412	324	280	436	289	518	203	194	225	268	142	373	181	441	286	141	346	343	188	392	352	451	170	350	299	385	246	505	383	366	349	420	227	310	159	901	532	394	461	585	346	493	210	425	266	470	252	191
ENSG00000010610	9774	9700	2318	4300	8075	6023	4526	4462	7105	7704	5711	4216	13889	5247	6719	3633	4992	12230	5358	4292	13125	10196	6563	2616	6957	8497	2164	6289	11769	12084	8431	11598	12469	8867	5182	4135	42	14	20	10	12286	8965	6985	4266	16031	10283	6269	8656	3717
ENSG00000010626	50	50	16	39	19	41	13	52	29	54	25	39	45	40	26	62	24	76	15	40	46	37	27	26	35	55	5	49	75	68	29	79	57	47	11	35	95	99	40	162	28	43	16	29	33	21	13	73	28
ENSG00000010671	6	11	5	7	32	28	11	38	9	21	22	27	3	2	6	2	6	16	10	11	12	15	7	7	1	5	6	2	12	12	4	14	10	9	11	11	3	1	2	3	2	1	1	0	9	8	5	14	1
ENSG00000010704	46	41	11	21	20	42	10	12	24	22	12	14	12	5	1	2	21	38	4	20	16	22	6	7	16	12	6	17	62	50	4	54	86	62	18	29	144	101	11	65	0	3	1	2	29	16	8	21	8
ENSG00000010803	189	217	82	118	307	305	217	263	86	180	94	129	130	91	82	120	17	100	42	43	215	222	106	133	128	181	135	151	227	243	165	229	159	163	117	100	607	504	205	527	187	255	101	175	170	159	91	245	225
ENSG00000010810	5439	5713	11368	4454	4030	3602	16699	3247	2191	3043	9434	3201	1864	1166	16433	2074	2125	6137	17042	4432	3485	4191	13453	2573	2324	2766	18777	3053	5983	6122	19560	6596	5943	4669	13382	4270	14008	11369	12761	10639	6655	6279	19334	4362	4640	3603	14439	3941	1235
ENSG00000010818	5202	4672	7882	3105	3050	2389	12209	2146	2468	2861	7383	2268	2641	1148	12532	1634	1662	4330	9783	2347	4462	3596	11496	1559	3177	3329	17354	3214	4100	3556	16715	3880	4888	3968	9920	2296	2985	2082	5674	1782	3200	2638	9771	1709	4252	2971	11530	2840	678
ENSG00000010932	1	0	2	0	4	2	0	2	1	0	0	2	0	0	0	0	0	0	1	0	0	2	0	1	0	0	0	0	0	0	0	0	1	3	0	2	0	1	0	0	0	0	1	0	0	1	1	0	0
ENSG00000011007	2009	1692	714	749	1656	1172	1578	795	1188	1372	1435	765	1591	605	2303	524	680	1499	2139	531	2130	1418	1854	394	1475	1649	1943	1201	2066	1941	2513	1896	2029	1315	1755	553	2547	2107	1656	1742	1995	1531	2731	758	2169	1409	2229	939	650
ENSG00000011009	404	521	140	178	286	358	438	282	747	759	455	262	786	397	679	310	291	845	713	424	673	770	649	240	330	628	253	389	1068	1073	1104	761	602	533	598	270	1134	627	239	746	1180	912	798	440	1031	561	413	461	871
ENSG00000011021	257	261	44	129	264	313	100	268	91	226	83	186	208	178	95	285	90	353	89	275	104	358	52	193	135	170	30	169	242	253	110	233	138	173	58	151	332	325	105	408	239	454	118	376	215	251	85	321	161
ENSG00000011028	186	265	92	111	25	42	204	71	19	41	46	17	139	103	216	77	124	403	443	250	41	79	143	40	25	52	34	45	342	388	815	231	121	158	277	119	409	191	86	278	597	852	587	528	204	147	130	148	123
ENSG00000011052	0	0	0	0	0	0	0	0	0	0	0	0	0	0	0	0	0	0	0	0	0	0	0	0	0	0	0	0	0	0	0	0	0	0	0	0	0	0	0	0	0	0	0	0	0	0	0	0	0
ENSG00000011083	1	3	2	1	2	4	1	7	1	3	2	1	0	0	0	0	0	5	0	2	3	4	1	5	2	1	0	0	2	0	2	0	3	7	8	3	1	1	7	1	0	4	2	0	2	3	3	5	0
ENSG00000011105	6	3	1	1	1	2	6	5	1	8	8	6	2	1	1	0	0	11	5	1	2	8	11	6	1	1	0	1	0	3	1	1	4	4	11	6	8	7	3	5	1	4	3	1	5	8	3	6	0
ENSG00000011114	1120	1012	427	529	883	692	672	576	555	715	780	580	759	371	576	436	349	1023	807	469	931	1077	602	468	953	1106	759	912	1265	1101	1133	1165	933	828	602	492	1629	1647	664	1570	1167	1128	941	592	1257	986	649	877	230
ENSG00000011132	281	318	87	107	166	175	294	178	418	489	238	169	764	437	1213	365	226	529	220	364	276	497	378	156	164	292	392	180	368	363	486	223	230	340	269	206	979	339	249	535	409	541	406	318	457	255	240	261	533
ENSG00000011143	98	91	10	46	145	146	36	87	92	110	36	48	141	69	17	63	59	184	23	52	120	137	31	66	151	178	11	111	191	207	40	180	156	95	24	55	236	182	32	138	212	167	54	70	190	135	25	112	151
ENSG00000011198	619	584	284	301	394	257	311	276	208	265	271	240	215	136	242	178	88	298	247	141	565	488	289	239	284	375	648	385	526	461	472	418	619	418	422	265	423	409	287	354	494	403	316	233	485	390	289	332	121
ENSG00000011201	3	0	1	1	1	5	3	1	1	2	4	2	0	0	0	0	0	1	1	0	3	7	0	4	1	0	2	1	0	0	1	0	2	2	4	3	0	0	1	0	0	0	0	0	4	2	1	2	0
ENSG00000011243	949	1058	392	521	835	960	605	735	951	1423	897	762	1298	788	1016	845	396	1251	1115	729	1131	1338	744	587	957	1213	460	948	1364	1399	1231	1373	1189	1143	783	599	1982	1221	608	1314	865	1183	807	695	1130	919	558	897	798
ENSG00000011258	889	960	396	492	698	677	751	584	483	610	724	634	808	502	800	723	289	909	631	530	798	1014	771	582	773	808	563	682	956	801	672	795	809	679	514	503	1624	1226	633	1016	709	848	747	600	815	751	729	793	227
ENSG00000011260	600	663	480	400	813	639	1132	451	429	649	988	466	628	437	1840	465	305	833	1664	384	922	925	1514	425	690	862	1167	634	1359	1216	1637	1224	900	650	1158	357	1665	996	853	704	1537	1276	2233	657	993	771	1610	535	453
ENSG00000011275	1268	1513	609	895	1048	1048	853	983	895	1339	1208	1113	1234	886	1249	1209	435	1491	1427	938	1091	1574	702	784	917	1321	497	1163	1377	1411	1002	1283	986	1019	721	784	2324	1871	1022	1839	1236	1486	1235	1044	1369	1159	594	1264	647
ENSG00000011295	840	840	481	543	780	654	1023	475	481	601	862	561	617	432	1119	518	256	882	1128	640	687	716	796	369	743	939	845	818	988	796	912	930	800	657	781	403	1401	1222	838	1038	1223	1112	1380	745	974	804	903	673	403
ENSG00000011304	1464	1644	986	823	1445	1472	2601	1313	1530	2032	2276	1025	2455	1477	5213	1292	893	2373	3869	1734	1563	1873	2774	690	1079	1755	2326	1280	2843	3058	5018	2590	1573	1317	2626	826	5949	3494	2532	4010	4062	4660	4944	2710	2859	1970	3106	2002	3423
ENSG00000011332	0	0	1	0	4	3	5	3	1	5	8	2	0	0	1	1	0	1	2	1	1	5	13	3	2	1	4	2	1	0	0	2	8	5	10	8	1	1	2	0	8	2	6	5	4	3	9	7	2
ENSG00000011347	0	1	0	1	1	3	3	3	0	3	5	2	1	0	3	0	0	2	3	0	1	2	1	1	0	0	0	0	0	2	1	0	1	1	6	2	0	0	0	3	0	1	0	1	3	5	2	0	0
ENSG00000011376	492	482	185	300	418	366	362	333	347	424	331	305	374	209	409	306	177	559	416	260	398	411	274	173	396	456	210	405	685	642	459	614	531	391	323	258	1007	733	357	644	928	740	720	429	660	560	452	519	452
ENSG00000011405	2257	1975	1059	1361	1920	1651	1682	1257	1220	1554	1498	1529	1135	872	1470	1390	691	1778	1501	1126	2012	2110	1858	1303	1250	1136	1202	1240	1858	1514	1356	1465	1966	1659	1446	1140	2784	2196	962	2137	1837	1655	1706	1186	1983	1612	1988	1735	345
ENSG00000011422	236	218	98	102	110	156	257	100	132	196	108	99	128	68	371	57	56	226	208	118	169	148	175	48	82	97	64	94	243	215	195	182	196	121	111	70	29	19	26	22	116	86	113	47	123	80	99	90	86
ENSG00000011426	968	881	109	461	866	885	95	646	255	290	212	233	339	183	51	201	144	348	46	136	351	260	51	115	324	269	23	261	1984	1717	307	1558	656	414	87	222	3569	2720	427	2308	3317	2847	278	1442	851	802	117	739	801
ENSG00000011451	241	313	62	145	150	299	205	299	269	484	242	217	493	390	801	419	140	453	462	397	140	443	266	203	123	254	166	186	243	336	489	212	167	279	296	306	657	220	274	467	280	765	435	587	344	273	203	439	540
ENSG00000011454	1933	1820	620	1107	1349	1150	620	935	1012	1308	878	1105	1108	714	465	926	551	1579	634	855	1610	1666	553	878	1387	1393	632	1225	1960	1674	905	1701	1901	1478	688	964	2278	1632	439	1314	1612	1445	703	867	1772	1410	660	1509	374
ENSG00000011465	0	1	10	5	5	9	8	10	0	2	5	5	0	0	0	0	0	1	0	1	2	4	5	3	2	0	3	2	0	0	1	0	8	6	16	10	1	0	0	0	0	0	0	1	2	1	2	4	0
ENSG00000011478	38	84	57	67	37	48	157	58	57	103	134	69	145	107	215	188	34	144	214	218	44	94	140	62	50	92	276	130	98	153	283	116	59	82	175	117	175	142	168	232	111	107	252	171	45	59	118	108	117
ENSG00000011485	753	870	88	385	739	950	393	839	704	1036	465	512	955	590	597	552	378	953	607	423	897	980	363	415	559	668	124	546	1205	1093	553	1029	899	822	284	414	1747	1013	252	1182	1436	1348	897	667	1047	691	499	813	1071
ENSG00000011523	378	326	59	184	487	364	199	333	248	310	310	218	588	254	89	203	303	767	136	234	449	419	147	243	571	586	80	414	484	407	124	329	637	378	133	216	1442	907	84	707	646	480	255	292	497	286	156	308	135
ENSG00000011566	1139	1281	2720	983	580	553	1470	539	333	575	1576	621	359	455	2975	622	202	785	2309	589	643	1032	2309	646	285	377	1372	419	586	606	1458	551	672	682	2386	666	490	428	502	413	580	839	2151	610	701	800	2715	864	101
ENSG00000011590	12	34	160	53	4	8	176	7	25	42	499	39	24	36	1903	56	26	184	3271	226	14	54	385	25	14	45	1122	44	50	42	2498	44	28	34	655	35	235	157	2826	288	23	51	2023	56	16	19	482	28	0
ENSG00000011600	0	2	3	4	17	48	10	51	24	37	27	26	9	1	3	0	16	48	19	27	10	3	2	3	3	4	11	7	2	10	4	3	1	4	3	1	0	0	2	0	1	1	1	0	4	3	6	4	0
ENSG00000011638	240	188	64	84	193	131	67	97	230	207	114	109	603	188	85	118	110	244	43	63	98	65	38	16	274	277	49	169	333	311	109	264	318	179	39	78	482	368	20	229	470	262	111	122	229	139	54	65	137
ENSG00000011677	0	1	8	3	4	5	1	6	0	1	0	1	0	0	0	0	0	0	1	0	2	1	1	0	3	0	4	4	0	0	2	0	6	2	6	8	2	1	0	0	0	0	0	0	0	2	1	2	0
ENSG00000012048	787	718	119	349	744	692	224	524	308	358	270	248	397	207	137	217	153	330	93	159	390	294	120	118	212	253	72	204	1480	1240	429	1202	520	391	167	194	2485	1800	347	1380	2616	2277	578	1157	1186	949	282	816	607
ENSG00000012061	352	394	171	210	280	373	564	325	359	438	348	211	639	366	893	369	202	581	640	336	433	536	462	237	289	404	305	389	728	675	765	568	467	390	421	289	1530	985	676	1106	590	681	593	385	429	290	353	354	695
ENSG00000012124	2	7	4	7	13	39	13	16	6	18	7	11	4	1	5	9	2	6	1	4	6	19	6	7	5	3	3	5	4	13	4	7	4	8	12	9	1	3	4	4	1	2	0	0	2	9	1	13	1
ENSG00000012171	5	11	1	4	2	15	1	16	2	4	5	7	5	6	3	5	3	9	3	10	1	11	0	4	5	7	0	4	2	9	1	6	4	3	1	3	7	3	4	7	4	14	0	8	7	2	0	12	3
ENSG00000012174	215	174	54	101	142	116	153	93	143	182	206	141	152	74	281	109	84	207	166	101	168	161	140	92	127	196	216	130	229	200	215	238	232	184	134	95	184	172	104	209	264	214	323	131	257	219	193	249	45
ENSG00000012211	99	103	11	36	72	71	25	55	89	105	53	46	150	80	34	55	51	122	52	57	56	66	39	26	52	61	15	37	138	110	52	91	84	65	15	35	212	92	34	98	102	111	74	50	85	61	34	64	110
ENSG00000012223	1	1	6	2	6	9	4	13	5	4	8	5	0	1	1	1	0	0	6	0	0	7	5	2	1	3	0	4	3	2	2	2	10	13	20	7	3	7	9	5	0	1	2	3	4	4	8	13	0
ENSG00000012232	832	821	127	312	562	483	299	364	514	558	390	250	595	248	341	187	202	531	378	224	724	591	251	153	509	587	94	386	880	866	471	786	761	542	262	293	1234	973	260	865	716	539	428	315	615	476	233	343	609
ENSG00000012504	0	0	3	1	3	5	4	5	0	3	1	5	0	0	0	0	0	0	1	0	2	1	2	1	2	0	0	1	1	0	0	0	2	2	4	1	3	1	1	0	0	0	0	0	3	1	0	3	0
ENSG00000012660	4445	4151	2132	2280	3619	2777	3205	2007	3421	3680	5659	2918	4906	2018	4117	1747	1885	4775	3008	1966	5843	4073	4112	1481	4300	5013	3995	3736	6753	6118	4945	6362	6036	4247	2698	2043	8403	6505	2029	5094	6426	4780	3798	2383	5651	4159	3391	3056	1565
ENSG00000012779	6	2	14	1	15	17	40	17	26	17	27	19	2	5	7	4	6	17	7	12	7	7	31	7	11	10	11	5	19	18	16	18	9	4	37	4	2	0	1	0	26	23	10	7	51	42	21	46	0
ENSG00000012817	8	6	2	5	31	53	27	53	45	90	48	64	16	14	18	11	15	60	50	38	30	42	17	34	19	11	11	17	3427	3212	2009	2850	25	45	17	17	4246	3466	1124	2965	3001	3712	1269	2701	39	49	24	69	1223
ENSG00000012822	2484	2590	430	1319	2081	1845	836	1494	1584	2531	1214	1463	2807	1757	892	1756	1094	3835	853	1734	2345	2729	775	1198	2425	2780	544	2227	2620	2610	1183	2501	2786	2295	767	1535	3677	2845	545	2464	1941	1911	603	1049	2765	2022	606	1803	759
ENSG00000012963	1365	1162	413	533	983	691	448	508	742	741	773	526	870	309	315	238	346	812	329	260	1363	811	327	239	929	948	373	752	1736	1626	1160	1675	1227	775	407	357	2219	1547	363	1190	2184	1502	623	632	1617	1015	402	631	583
ENSG00000012983	1188	1199	1283	809	1030	977	2354	811	501	799	1579	806	596	466	2425	701	334	889	1951	587	973	1360	1756	799	1161	1306	3175	1441	1133	1027	2056	1046	1106	988	1757	728	2586	2299	2017	2069	931	1044	2431	720	836	761	1938	857	357
ENSG00000013016	175	150	17	74	167	118	20	89	214	220	67	108	206	83	18	64	77	226	14	59	226	165	21	53	167	220	15	139	442	408	53	370	207	128	19	57	121	68	6	88	288	181	15	95	212	139	16	90	99
ENSG00000013275	1057	1054	540	538	860	766	1531	645	722	1028	855	585	944	593	2160	659	345	1285	1732	590	1129	1033	1505	389	800	1100	1436	867	1882	1761	2207	1553	1294	992	1187	547	2091	1613	1380	1645	2145	1580	2508	844	1505	1012	1534	742	1172
ENSG00000013288	1481	1563	255	733	917	920	301	986	1559	1787	1016	963	1946	962	603	901	708	1789	555	948	1275	1677	495	592	846	1343	144	936	1522	1469	896	1355	1607	1464	612	810	2142	1101	201	1659	1603	1747	506	1025	1985	1272	348	1423	1281
ENSG00000013293	4	6	21	7	6	19	8	20	3	4	12	7	0	0	0	0	0	0	1	0	7	8	14	9	5	4	3	6	1	0	4	3	12	9	15	16	3	2	2	3	1	0	0	2	5	4	4	4	0
ENSG00000013297	5	1	14	0	11	6	5	8	2	2	5	5	1	2	3	0	0	5	1	1	5	8	4	4	4	1	4	0	3	1	5	1	9	11	9	9	4	3	4	2	1	4	1	2	6	3	3	2	0
ENSG00000013306	369	408	90	166	301	409	513	368	527	761	481	294	612	318	1198	273	255	779	1165	376	522	695	691	245	306	507	295	335	886	831	859	574	503	490	507	346	1087	606	432	725	958	860	1014	496	816	504	687	496	891
ENSG00000013364	2570	3202	472	1042	1279	1776	1006	1498	3892	4647	2098	1713	3980	1734	2023	1414	2017	5201	2002	2348	3454	4399	2014	1504	1757	2928	489	1991	4577	4737	2747	3523	3240	3282	1810	1826	4537	1977	391	2759	4295	3988	2167	2034	4614	2318	1439	2220	2622
ENSG00000013374	1865	1779	443	913	1727	1506	929	1074	1606	1924	1495	1204	1691	691	635	572	648	1575	567	608	2330	1606	734	604	1823	2121	650	1479	2543	2340	1033	2140	2129	1529	738	716	2962	2013	497	1587	2044	1519	843	689	2228	1321	604	977	818
ENSG00000013375	566	508	438	365	532	367	1077	331	291	399	665	423	360	310	424	548	199	618	377	433	489	509	1004	308	354	374	1221	373	723	585	1004	637	632	435	1056	524	1146	931	400	890	702	700	512	530	558	526	506	536	260
ENSG00000013392	82	94	34	43	103	70	105	47	118	146	134	97	136	59	25	54	50	129	26	43	127	125	94	48	51	54	48	53	178	166	98	149	193	148	146	72	275	221	60	127	137	126	52	68	148	134	44	98	53
ENSG00000013441	4451	5678	4476	5903	3956	3044	2957	3306	2150	4122	5474	5471	2360	2475	3379	4391	1116	5294	3310	4986	3949	5268	3656	3595	3621	4728	8463	8142	4530	4377	7043	5346	3973	3912	4806	4746	6246	7777	4663	8586	3807	4259	2491	3874	3786	3662	2712	3976	1131
ENSG00000013503	204	170	60	121	206	150	187	147	105	169	206	112	139	86	112	112	81	185	235	103	165	163	128	98	114	138	37	102	230	166	139	188	187	144	111	87	271	246	129	227	306	288	322	171	270	196	130	218	83
ENSG00000013523	162	141	65	73	323	282	352	172	135	184	212	136	298	139	376	175	84	296	272	117	203	226	252	112	238	302	209	218	302	334	311	255	226	169	200	112	546	404	239	326	329	396	400	275	264	251	297	237	251
ENSG00000013561	1175	1061	267	511	935	734	376	507	622	599	568	390	565	279	329	260	284	685	262	270	1169	797	320	306	893	806	248	603	1347	1122	570	1062	1086	689	352	317	1435	924	386	657	1298	810	576	380	1157	720	409	460	390
ENSG00000013563	556	560	80	220	292	335	86	309	288	453	153	230	382	219	72	233	170	551	113	261	336	473	113	204	196	259	27	220	950	873	319	757	243	247	76	165	435	255	25	272	301	336	61	191	311	248	62	259	513
ENSG00000013573	240	351	47	143	505	618	344	532	358	643	275	375	674	425	465	506	194	808	500	422	382	655	309	298	404	480	120	394	595	694	421	559	270	243	165	189	1681	1262	447	1275	910	1430	525	1031	660	580	357	674	705
ENSG00000013583	10	7	17	4	19	22	12	20	12	11	15	2	13	10	9	4	3	7	6	3	12	22	6	6	23	21	8	14	36	25	10	34	21	21	9	9	82	58	6	57	36	32	17	17	14	16	2	9	38
ENSG00000013588	6	1	11	3	8	8	7	6	3	2	8	7	1	1	0	2	0	3	2	0	9	8	5	1	4	0	3	3	2	2	1	0	8	7	15	4	3	1	5	1	1	1	2	2	5	7	3	10	0
ENSG00000013619	78	90	618	59	168	188	1987	176	85	173	871	134	124	103	2544	110	99	302	836	198	73	160	830	110	60	99	1391	98	139	157	1385	147	94	110	477	89	70	63	114	84	118	207	704	168	135	112	1071	230	169
ENSG00000013725	2202	2632	1104	1165	7312	7095	5947	5891	4563	5753	5033	3134	7463	3549	5228	2915	2626	7256	6532	3238	807	974	760	396	8308	11546	2522	9143	12488	13222	11048	11343	6877	5977	4766	3694	3684	2517	803	2774	3611	3463	4601	2141	3545	2670	3360	2852	8164
ENSG00000013810	560	652	41	271	494	617	70	553	772	940	480	382	1162	648	124	518	446	918	160	462	653	794	104	273	343	486	34	346	1359	1257	329	1063	778	771	110	372	2753	1436	183	1754	2042	2388	277	1292	1235	742	98	927	1667
ENSG00000014123	1412	1245	412	786	1644	1246	873	801	1318	1459	1658	1225	1016	551	426	774	798	2070	825	815	2310	1743	645	779	1595	1750	716	1518	2787	2459	1383	2531	1834	1480	968	837	2880	2613	771	2024	2544	2201	1102	1102	2347	1774	613	1345	427
ENSG00000014138	480	408	64	227	386	396	132	314	260	353	198	233	319	183	99	216	96	335	101	153	345	350	127	191	221	238	46	159	646	675	249	550	315	229	79	181	1060	761	168	613	949	921	223	572	603	515	152	459	671
ENSG00000014164	150	232	24	79	67	151	119	206	231	546	143	175	532	453	393	423	160	696	228	553	144	519	190	276	75	220	64	96	143	224	171	102	117	221	121	220	461	216	95	371	222	598	190	427	302	246	107	424	349
ENSG00000014216	1354	1628	154	517	986	1155	404	1084	1732	2169	723	827	2395	1072	440	880	907	2419	461	995	1678	1979	488	603	1125	1876	150	1299	2944	2871	1159	2089	1693	1660	547	905	4030	1875	230	2407	2819	2554	617	1272	2696	1473	311	1342	2804
ENSG00000014257	2	1	8	3	8	5	6	6	0	4	3	2	0	0	0	0	1	2	2	1	3	3	0	6	1	0	2	1	1	0	3	0	5	4	5	5	1	1	3	0	1	3	0	1	2	1	1	5	0
ENSG00000014641	2413	2414	1701	1230	1921	1486	2709	1083	1707	1760	2567	1453	1310	710	1782	675	691	1944	1889	680	2891	2399	3129	911	1997	2283	1729	1697	4179	3583	3205	3575	2647	1809	2399	950	4321	3370	1155	2282	4379	2930	3362	1407	2657	1839	2551	1126	1134
ENSG00000014824	1743	1739	748	1017	1316	1062	1067	875	1048	1229	1434	1078	930	584	820	632	550	1552	940	713	1893	1497	974	735	1483	1595	999	1660	2514	2315	1697	2408	1844	1468	1048	844	2866	2483	706	1904	2083	1806	1291	920	1901	1466	1146	1064	444
ENSG00000014914	76	82	92	49	17	21	35	16	17	24	14	22	26	14	44	24	10	48	38	30	31	21	43	9	10	11	27	15	21	16	81	13	71	60	56	31	33	25	20	23	7	17	20	13	15	17	36	23	12
ENSG00000014919	1081	878	138	390	814	567	270	392	651	681	389	423	1045	398	238	316	359	914	192	245	1044	705	250	254	767	789	138	518	1460	1225	371	1153	1056	729	211	320	1760	1250	200	824	1370	878	376	405	1143	694	329	409	477
ENSG00000015133	3763	4320	418	2593	2715	3355	684	3204	2689	5258	1438	3049	4254	3404	1310	3903	1646	5541	1648	3576	2770	5863	1169	3294	2888	4066	451	3366	3925	4308	1765	3764	3150	3674	929	2842	9679	6112	887	6877	3416	6017	1778	4014	4475	4120	1080	5859	2484
ENSG00000015153	1144	1510	717	1043	1005	965	964	944	595	1133	938	1281	591	731	1079	1271	310	1228	720	1110	1131	1617	699	1085	733	968	406	844	1256	1292	1181	1265	720	901	531	998	1224	1417	705	1204	1188	1509	535	1188	1131	1233	583	1308	312
ENSG00000015171	1506	1397	535	727	1676	1466	777	942	1241	1360	1296	847	1309	566	756	491	625	1648	958	536	2273	1396	861	486	1515	1524	503	1124	1999	1788	1125	1824	1389	992	607	447	4567	3575	771	2513	2859	1915	1308	887	2644	1655	970	1198	673
ENSG00000015285	1033	1103	102	478	874	925	248	856	834	1324	477	656	1495	611	299	564	531	1237	343	532	1111	1275	332	471	740	1133	108	710	1198	1384	628	1332	1179	1068	318	586	1773	1202	207	1466	1230	1201	387	648	1294	918	221	936	1338
ENSG00000015413	0	1	0	1	2	1	0	2	2	0	1	1	0	0	0	0	0	0	1	0	2	1	1	0	1	0	0	0	0	0	0	0	0	2	0	1	0	0	2	0	0	0	0	0	6	3	1	5	0
ENSG00000015475	272	280	117	130	293	275	366	192	314	347	325	180	285	122	683	132	143	346	330	183	356	309	421	90	150	189	121	130	473	412	357	418	260	199	175	120	762	449	180	409	631	490	483	200	494	298	357	208	335
ENSG00000015479	10292	11006	7463	6665	9508	7846	12832	5616	6473	9110	10994	7485	5981	4276	13989	4944	3511	10347	12320	5083	14556	12799	13092	5154	10811	13408	15843	10625	16989	16388	18525	17158	11117	9010	11007	4877	21298	19603	9786	13827	16764	14168	18786	7180	14299	10491	13823	7382	3637
ENSG00000015520	5	0	0	1	1	3	2	3	0	0	0	2	1	1	0	0	0	0	3	0	2	2	3	3	0	1	2	2	0	1	0	0	2	1	6	6	0	0	1	1	0	1	1	2	0	6	2	4	0
ENSG00000015532	304	339	28	153	239	298	136	250	326	452	211	185	793	386	151	294	153	434	151	207	381	459	145	176	294	407	24	265	461	433	148	375	339	301	97	152	1059	438	54	536	505	579	277	317	510	349	188	344	483
ENSG00000015568	67	103	82	82	58	61	132	45	45	90	145	120	58	68	161	112	36	60	107	61	93	131	91	107	48	64	127	72	100	95	178	89	34	53	102	95	55	52	34	61	87	106	117	76	79	87	75	83	14
ENSG00000015592	6	3	5	3	2	3	3	4	0	2	6	2	0	0	0	1	0	2	1	0	5	5	4	3	6	2	3	1	1	1	1	2	6	1	8	6	3	0	4	0	1	2	0	2	2	5	1	2	0
ENSG00000015676	1084	1061	156	471	1056	923	414	805	731	916	479	556	1323	785	427	777	443	1234	349	518	1278	1362	384	578	787	977	153	671	1565	1374	433	1328	1036	871	246	550	2364	1762	347	1471	1709	1478	500	735	1141	1004	402	887	1215
ENSG00000016082	0	2	6	1	3	4	6	2	1	0	3	1	0	0	0	0	2	10	2	1	2	1	0	2	3	2	0	2	6	3	4	4	2	2	4	1	20	6	7	5	3	0	0	0	0	4	0	1	0
ENSG00000016391	1735	1668	93	597	1608	1447	121	1071	1729	1976	662	1089	5104	2373	337	1863	237	783	65	236	1643	1538	153	592	54	49	3	50	32	33	11	29	331	267	43	127	302	187	16	154	1588	1173	95	492	347	225	80	185	380
ENSG00000016402	4	0	6	5	8	6	5	6	0	2	5	6	0	0	0	0	0	3	0	0	1	8	3	3	2	1	0	2	1	0	1	0	7	8	8	7	1	2	0	0	0	2	0	0	1	1	2	2	0
ENSG00000016490	4	2	10	4	10	13	6	13	2	2	2	6	0	0	0	0	1	0	3	1	7	6	2	4	4	0	0	2	14	3	4	12	6	9	6	7	4	2	0	1	1	1	0	0	1	3	1	4	0
ENSG00000016602	4	1	3	1	5	5	3	1	1	1	7	2	0	0	0	0	0	0	0	1	6	3	2	3	0	1	0	1	0	0	0	0	6	4	6	5	0	0	2	0	0	0	0	0	4	3	2	2	0
ENSG00000016864	1030	888	220	382	954	696	701	426	660	598	655	340	835	327	337	233	284	767	353	213	1169	831	605	263	807	822	311	552	1350	1137	543	1038	1219	735	652	310	1751	1193	396	763	1279	811	718	379	1096	702	630	416	448
ENSG00000017260	2465	2364	943	1356	1927	1577	1168	1290	1492	1873	1566	1632	1502	972	1218	1222	913	2421	1371	1316	2626	2737	1270	1313	1861	2276	1189	1933	2742	2539	1922	2692	2847	2267	1508	1320	3657	3194	1099	2622	2779	2659	1930	1617	3076	2607	1598	2319	611
ENSG00000017373	1	2	2	1	1	7	5	3	3	3	5	3	1	0	0	0	0	1	1	0	5	6	4	3	1	2	2	1	2	0	1	0	2	9	16	7	2	2	6	7	0	1	0	0	0	3	1	5	0
ENSG00000017427	59	54	23	31	13	16	9	15	19	16	30	15	117	69	50	51	3	20	3	4	46	36	27	20	100	121	19	104	109	97	58	118	108	105	37	72	486	403	150	377	5	4	3	3	63	35	15	35	6
ENSG00000017483	262	238	46	105	257	264	373	225	252	281	293	150	448	166	676	119	135	409	577	167	480	353	448	106	240	286	142	183	682	603	674	564	280	257	286	116	1011	587	238	672	928	709	1212	359	661	424	752	341	568
ENSG00000017621	17	26	11	29	21	39	17	25	12	16	12	30	28	11	3	18	4	35	10	92	20	37	11	21	16	57	9	184	24	27	23	60	13	16	25	55	21	41	48	151	15	30	8	49	24	17	7	23	44
ENSG00000017797	1689	1523	266	744	1385	1050	487	720	1176	1095	1064	668	1726	566	565	368	772	1596	554	501	2078	1277	555	328	1860	1943	337	1302	1321	1226	522	1152	1961	1463	585	604	5164	2935	506	2301	3004	2038	1003	818	2219	1212	646	728	835
ENSG00000018189	162	169	156	118	193	225	302	164	119	221	208	188	77	79	114	86	60	237	267	163	120	129	110	77	102	119	71	121	298	317	291	297	178	181	230	143	735	608	190	497	112	118	152	91	166	221	116	216	118
ENSG00000018236	0	4	8	1	7	7	2	8	1	3	4	2	0	0	0	0	0	0	1	0	7	11	7	1	0	0	1	0	2	0	0	0	8	9	15	10	2	0	3	2	0	2	1	0	6	3	2	3	0
ENSG00000018280	10	22	10	33	13	23	17	59	15	21	13	23	23	16	4	85	5	32	18	87	17	52	18	26	27	48	7	114	24	24	18	108	15	17	22	61	27	14	11	159	26	44	9	102	37	23	9	80	23
ENSG00000018408	47	56	34	29	26	19	17	15	36	59	56	37	59	45	22	26	41	139	32	51	67	68	54	34	88	94	190	70	213	216	134	244	173	182	284	90	63	65	20	62	116	123	49	58	51	59	22	34	38
ENSG00000018510	2323	2147	479	1051	2084	1495	818	1151	1449	1553	1725	1294	1316	674	994	730	735	2019	1721	816	2715	1934	884	703	2192	2364	683	1691	3637	3224	1899	3156	2304	1712	970	847	4396	3710	705	2628	3681	2875	2262	1354	3540	2466	1368	1609	903
ENSG00000018607	5	2	9	2	3	9	2	3	0	1	6	2	0	0	0	0	0	4	1	0	3	3	3	0	0	0	0	1	1	0	1	1	3	3	5	3	1	3	3	1	0	0	0	0	2	3	1	3	0
ENSG00000018610	332	363	155	180	284	283	362	204	198	254	302	161	324	159	373	139	103	312	304	127	418	313	293	120	368	464	273	416	611	643	418	638	388	241	234	147	672	600	289	481	617	452	561	210	507	385	297	259	164
ENSG00000018625	4	6	10	2	3	9	7	5	4	2	6	6	0	0	0	0	0	1	3	2	3	8	5	4	4	2	4	3	0	0	2	1	1	4	18	10	2	0	2	0	0	0	0	1	1	8	6	6	0
ENSG00000018699	233	193	177	119	276	229	594	193	139	196	257	160	196	161	740	197	126	280	492	140	223	181	391	90	216	255	400	194	383	312	428	358	276	222	408	146	794	601	644	497	736	568	924	284	362	306	537	226	189
ENSG00000018869	39	23	27	19	55	40	56	19	25	28	38	14	12	6	17	6	17	34	35	24	9	6	4	4	18	10	7	10	37	30	24	40	49	31	50	18	69	74	34	40	58	39	54	16	47	28	39	21	25
ENSG00000019102	2	1	4	0	7	4	3	2	1	3	1	0	0	0	0	0	1	1	1	0	9	9	1	6	2	0	1	0	0	1	2	0	1	4	3	2	0	3	3	0	0	1	0	0	2	2	0	1	0
ENSG00000019144	5	18	91	9	21	31	381	43	13	23	80	14	4	5	1107	2	2	16	47	9	16	27	243	12	9	4	686	14	4	7	262	4	35	31	204	27	5	10	390	9	2	9	192	1	20	14	71	31	4
ENSG00000019169	0	0	0	3	5	7	2	6	2	3	6	2	1	0	0	0	0	3	1	0	2	2	1	1	1	1	2	1	0	0	0	2	2	1	4	2	0	4	2	0	0	0	0	1	4	2	0	5	0
ENSG00000019186	1	1	5	0	4	4	3	3	0	1	4	1	0	0	0	0	0	0	1	1	4	2	1	1	2	1	2	0	0	0	0	2	4	4	6	3	1	0	4	1	0	0	0	1	2	1	1	5	0
ENSG00000019485	75	27	20	24	53	60	40	52	42	77	43	24	49	23	37	28	21	44	51	39	41	57	36	37	25	30	7	18	39	48	59	46	42	29	29	28	109	73	20	83	82	72	45	41	73	68	26	39	51
ENSG00000019505	5	2	9	4	6	6	2	5	0	4	6	2	0	0	0	0	0	1	3	0	6	5	4	5	3	0	0	3	0	1	0	0	7	5	11	1	0	4	3	1	0	0	0	1	4	2	4	0	0
ENSG00000019549	0	0	4	2	3	5	3	3	0	1	1	0	0	0	0	0	0	1	1	0	2	0	1	2	0	1	0	2	0	0	0	0	0	1	2	2	0	1	0	0	0	0	0	0	1	1	0	0	0
ENSG00000019582	13925	14093	3875	6881	8269	7181	6798	5809	10657	13166	9799	6534	11325	4953	9171	3832	18263	45652	25136	15734	12230	11677	8265	2997	8494	13014	6277	9522	28943	28935	25481	26541	23528	19601	12764	8629	36201	27103	8555	33017	30957	24876	22773	12953	10151	6498	5263	7269	5955
ENSG00000019991	2	2	8	4	14	21	11	14	3	6	6	9	17	18	19	12	1	1	1	0	38	24	13	14	4	2	2	3	28	30	13	22	21	27	33	21	84	109	19	82	0	3	1	0	0	3	1	3	0
ENSG00000019995	1407	1268	872	801	1088	934	1322	625	667	826	957	762	907	466	899	643	347	1001	761	565	1533	1313	1093	684	1182	1338	1257	1096	1487	1419	1554	1502	1223	844	935	560	1941	1757	714	1590	1281	1065	947	697	1280	979	737	752	442
ENSG00000020129	490	653	129	350	135	129	232	147	688	922	782	338	644	365	659	297	236	604	536	293	220	463	336	186	145	272	131	193	515	628	496	487	379	470	368	318	438	209	230	298	447	495	594	262	582	290	279	342	706
ENSG00000020181	4	4	2	2	6	8	4	6	9	4	9	7	12	7	5	5	2	3	1	2	8	9	7	5	0	0	6	4	8	9	4	4	6	3	16	5	22	15	11	20	9	8	4	1	2	5	3	4	10
ENSG00000020219	1	2	1	1	0	0	2	4	1	0	1	0	0	0	0	0	0	3	1	0	1	2	0	0	0	0	0	1	0	0	0	0	0	2	3	0	3	0	1	0	0	1	0	2	1	2	0	1	0
ENSG00000020256	210	210	34	110	182	162	67	141	128	186	100	88	178	108	51	89	81	233	96	71	155	150	49	65	116	98	14	76	199	192	105	176	151	126	61	78	454	223	34	238	279	250	129	146	229	118	60	167	154
ENSG00000020426	505	601	268	334	365	375	304	262	265	408	423	403	334	301	428	409	142	362	337	195	551	567	341	341	367	462	345	449	828	767	595	816	470	400	328	286	1199	1069	410	911	581	568	391	344	314	298	252	289	231
ENSG00000020577	10	19	1878	58	29	41	2458	57	9	20	1302	86	3	14	971	34	6	36	2147	128	23	44	3109	53	12	11	4056	89	5	2	705	11	18	24	1663	68	2	10	392	31	9	13	1030	53	23	13	1583	46	8
ENSG00000020633	3504	3874	4164	3050	860	786	5219	803	1363	1947	3865	1672	1584	997	8908	1487	1170	2831	4989	2217	841	1771	4084	1061	1431	2500	7504	2817	2121	2254	6431	2535	2021	2162	4628	2389	5684	4258	4015	5979	1373	2126	3776	1824	1161	756	3047	989	775
ENSG00000020922	794	793	188	449	597	605	204	413	351	462	327	401	411	298	216	344	228	623	237	293	584	494	186	239	698	742	240	607	1167	1008	448	994	656	474	228	345	2137	1536	384	1233	1431	1256	500	716	861	740	307	634	325
ENSG00000021300	29	19	11	15	17	12	3	12	85	93	47	49	37	13	16	5	13	33	13	10	31	22	18	8	58	63	24	62	5	7	12	9	58	35	24	18	138	61	28	69	21	22	10	10	74	35	20	30	56
ENSG00000021355	3861	3664	1372	2186	1521	1137	797	749	2139	2297	3323	2014	1910	885	2139	844	844	2058	1416	920	3001	2215	839	747	1951	2502	661	1905	4077	3646	1985	3654	4307	2808	1530	1522	4389	3112	852	2195	2864	2028	1109	980	2357	1503	782	1014	1031
ENSG00000021461	2	4	6	1	5	2	1	2	1	0	1	2	0	0	0	0	0	0	1	0	1	2	2	0	1	0	2	0	0	0	0	1	2	4	5	4	0	2	1	0	0	1	1	0	0	0	0	2	0
ENSG00000021488	1	0	0	0	2	0	0	0	0	3	1	0	0	1	1	1	0	0	0	0	1	2	2	0	3	0	1	1	2	1	0	1	5	1	1	2	6	2	2	3	2	2	0	1	0	4	0	2	0
ENSG00000021574	1413	1372	329	577	1038	886	513	532	744	774	854	579	781	363	410	259	443	1215	505	361	1497	860	391	297	1272	1303	232	874	1956	1735	794	1633	1287	1025	509	415	2122	1674	408	1138	1978	1381	894	592	1731	1168	521	632	373
ENSG00000021645	4	8	16	4	12	8	6	9	0	5	6	3	0	0	0	0	0	3	0	0	7	8	8	5	10	10	4	13	5	1	3	4	7	18	17	11	14	22	13	20	1	3	1	0	9	4	4	8	0
ENSG00000021762	2	0	0	1	2	7	3	8	3	10	4	0	2	2	0	2	2	4	1	6	3	2	1	1	9	15	1	8	0	4	2	1	1	6	6	1	596	244	14	325	7	9	1	4	14	3	0	18	6
ENSG00000021776	2938	2748	1395	1614	2525	1945	2612	1652	1677	2019	2262	1880	1716	1075	2112	1283	861	2786	2387	1314	2696	2600	2017	1327	2255	2598	2266	2236	3451	3047	2606	3158	2813	2214	2193	1436	4464	3532	1795	2965	3942	3328	3139	1858	3250	2584	2252	2193	891
ENSG00000021826	5	7	14	5	13	18	9	15	8	7	12	3	7	2	0	1	4	26	4	16	8	10	16	9	7	5	6	8	5	4	5	7	26	17	25	12	112	85	11	63	3	3	4	4	3	3	5	12	3
ENSG00000021852	1	7	7	5	5	8	3	6	2	1	1	2	0	0	0	0	0	3	0	0	3	2	4	4	0	0	3	2	1	2	1	1	8	2	4	5	2	1	4	0	0	1	2	0	3	3	2	4	0
ENSG00000022267	18	27	17	12	21	12	8	16	12	17	13	13	7	9	9	13	3	7	9	9	51	62	35	24	6	4	3	9	19	37	12	21	31	26	18	15	3	7	5	7	30	25	4	13	560	347	160	278	42
ENSG00000022277	2068	1971	961	1024	1819	1543	2521	1074	1167	1306	1260	949	1721	741	1865	863	555	1291	1202	582	2845	2092	3469	693	1669	2161	2433	1906	2868	2775	1913	2689	2483	1677	1632	916	3359	2346	784	1971	2504	1736	2191	797	1628	1078	1249	868	1121
ENSG00000022355	5	1	6	2	6	4	7	1	1	0	0	2	0	0	0	0	0	1	2	0	2	1	2	7	0	0	0	0	0	0	0	0	6	4	12	6	2	1	3	1	2	1	1	1	4	0	1	6	0
ENSG00000022556	49	54	18	27	18	21	8	10	334	444	210	371	91	75	65	126	3	17	8	8	662	774	320	423	191	296	62	217	1883	1893	719	1604	165	140	25	83	33	28	7	18	1	2	6	1	1104	950	506	998	485
ENSG00000022567	243	282	161	131	229	222	300	200	163	201	250	156	261	140	356	192	63	186	277	134	254	304	315	112	247	355	339	204	233	181	286	189	205	168	231	137	446	244	148	244	191	182	205	146	227	141	232	182	286
ENSG00000022840	3220	3068	1639	1578	2378	1927	2893	1429	1687	2317	1642	1462	2776	1360	2532	1402	858	2653	1809	1258	2309	2601	1842	1222	1758	2238	2067	1646	2742	2828	2974	2761	2672	1987	1508	1239	3652	3099	1510	2649	2377	2380	2007	1362	3008	2186	1629	2061	1690
ENSG00000022976	320	408	71	199	277	280	205	219	186	358	141	209	362	245	204	295	140	403	133	241	253	381	144	203	213	254	72	215	333	364	160	304	260	254	107	208	551	405	144	372	339	375	217	281	355	340	171	357	181
ENSG00000023041	1267	1151	517	673	1004	781	743	620	742	807	636	557	770	431	894	482	362	1052	780	435	1201	1017	727	412	995	1159	862	930	1527	1419	989	1434	1183	885	673	480	2242	1752	677	1226	1806	1483	1145	719	1245	1003	876	876	462
ENSG00000023171	6391	7363	5985	4598	2516	2402	6136	2224	2515	4224	6304	2749	2046	1482	6394	1849	881	3068	6129	1804	2157	3110	4310	1481	4023	5202	6761	4453	5730	5676	11443	5739	5937	5151	8931	3858	1904	1640	1185	1529	2645	3367	6280	2326	931	853	1692	1080	997
ENSG00000023191	186	300	90	106	191	286	399	320	444	548	390	135	959	545	1197	487	279	766	882	525	277	594	457	210	319	593	252	389	651	663	871	512	176	245	441	186	1872	711	471	1154	1398	1486	1179	854	1046	594	463	695	1178
ENSG00000023228	2535	2246	911	1122	2109	1559	1420	1079	1302	1394	1394	980	1509	657	1342	750	598	1689	1354	658	2696	1883	1340	751	2098	2409	1493	1982	3656	3262	2276	3217	2637	1772	1474	912	4022	3213	1271	2374	3642	2494	2160	1330	3015	1976	1425	1397	821
ENSG00000023287	3308	3235	3119	2214	2525	2199	3343	1846	1611	2164	3337	2422	1339	999	1465	1625	934	2531	1594	1351	3785	3560	2921	2112	2802	3075	3687	2943	3889	3454	4256	3429	3362	2659	3391	1805	5484	4684	1807	4700	3408	2817	2275	1697	3286	2547	2210	2265	652
ENSG00000023318	1548	1542	744	786	1224	1009	964	750	1106	1297	1375	998	1064	552	1377	448	564	1414	1076	575	2053	1410	1252	504	1403	1672	1243	1367	2390	2106	1955	2133	1800	1380	1323	668	2509	1848	747	1674	2036	1606	1582	733	1797	1409	1240	1052	742
ENSG00000023330	1350	1115	427	458	1034	861	889	560	1256	1361	670	647	1317	505	761	412	411	986	657	288	1168	756	655	245	1016	923	526	534	1576	1244	1034	1148	2186	1441	645	516	1428	774	614	595	1200	775	1162	290	867	574	671	354	773
ENSG00000023445	9742	9021	52873	13685	4490	3185	87629	8247	7003	7540	72878	18814	2797	2613	111160	7586	2950	6849	47809	6609	9020	11153	105692	7444	6414	7644	218078	17057	5801	5921	57795	7593	9111	7213	73870	9782	4789	6974	31266	10853	5427	5664	80684	4633	3331	2604	86670	4000	2219
ENSG00000023516	4016	3535	4800	2140	4499	3531	11402	2664	4004	4626	10200	4311	3166	1758	12009	2118	2177	5532	16525	2841	4420	3943	6531	1736	3627	4084	13206	3694	3382	3040	6452	3029	4434	3613	7677	2055	5631	4495	4229	3784	4343	3822	9534	1968	4560	3666	8347	3241	1056
ENSG00000023572	143	121	30	46	166	92	36	56	89	95	97	60	135	42	70	33	37	99	120	29	154	65	58	24	147	118	37	71	241	208	131	175	150	91	87	40	256	137	51	90	271	180	149	78	216	141	80	62	83
ENSG00000023608	86	101	68	70	102	51	121	64	62	81	105	65	64	36	105	47	58	115	207	83	98	62	105	27	70	75	106	80	151	130	158	106	128	89	110	42	205	183	122	156	180	111	237	81	135	63	150	79	51
ENSG00000023697	349	346	55	181	286	186	60	166	225	283	170	199	225	120	45	107	155	379	102	160	360	267	64	112	361	443	58	316	743	622	177	621	379	271	86	169	550	443	49	338	716	523	155	247	492	361	95	237	154
ENSG00000023734	1123	1131	832	597	896	625	1919	450	900	1043	1972	765	869	572	3181	450	450	1286	2532	595	1311	1161	2398	317	1232	1703	2804	1244	2313	2076	3555	2148	1677	1272	2102	571	1901	2032	1890	1857	2423	1880	4603	865	1955	1284	2890	894	694
ENSG00000023839	37	48	22	31	27	36	13	21	29	82	32	53	33	22	7	54	7	47	14	32	35	60	17	43	44	55	11	42	38	32	14	26	36	31	23	35	40	37	11	30	29	36	4	27	60	60	21	74	13
ENSG00000023892	2908	3396	715	1542	1798	1918	1080	1780	2393	3371	1983	1759	3167	1709	1239	1672	1069	3206	2026	1760	2332	3099	966	1536	2090	2680	757	2166	4130	3843	3127	3486	2683	2368	1641	1621	5178	2666	594	2667	3036	3218	1546	2028	3479	2701	838	2953	2126
ENSG00000023902	1340	1498	683	974	2058	1835	1524	1640	965	1325	1011	902	2057	1178	1278	1489	519	1388	709	983	1765	2320	782	1033	1410	2487	933	2311	2648	2727	1796	2620	1612	1362	728	1181	2574	2146	1268	2353	2179	2659	1006	1820	1803	1756	391	1949	1748
ENSG00000023909	1300	1178	1002	524	1102	781	2200	496	785	673	1050	428	876	301	2367	263	386	854	1015	300	1267	645	1157	245	896	776	2096	554	1823	1521	2516	1346	1144	883	1117	357	2073	1558	1373	922	1936	1182	1964	517	1455	837	1453	540	532
ENSG00000024048	5416	5527	1250	3120	4358	3969	1782	3286	2991	4183	4574	3113	3446	2305	1286	2779	1606	4895	1563	2275	4901	5243	1425	2839	4645	5146	870	4634	6058	5224	2533	4913	4966	3986	1527	2752	7692	5744	1073	4241	6122	5528	2159	3249	5979	5008	1841	4850	1348
ENSG00000024422	2	2	0	2	1	4	1	3	1	5	2	4	0	2	1	3	0	0	1	1	1	2	3	2	0	0	0	3	1	0	2	1	1	4	3	2	0	0	1	0	1	1	0	2	4	1	2	3	0
ENSG00000024526	333	290	27	116	394	383	62	233	157	138	81	111	158	64	32	55	55	191	18	77	177	103	25	38	267	203	16	158	549	534	93	473	297	229	40	95	1418	1160	191	757	1529	1069	124	421	386	291	42	191	343
ENSG00000024862	616	475	134	254	518	356	170	231	432	475	522	312	551	230	147	144	249	492	106	171	640	430	181	165	547	561	72	402	954	744	308	672	711	506	176	197	1064	813	134	600	796	457	205	259	722	427	140	243	188
ENSG00000025039	188	216	215	153	256	157	348	122	161	160	443	138	131	56	232	57	174	373	133	107	497	482	546	270	10	15	43	16	142	129	172	153	176	116	126	87	3	1	9	1	211	178	132	87	98	82	155	67	25
ENSG00000025156	337	356	101	244	367	335	137	239	237	313	268	308	192	150	101	174	108	312	159	157	430	396	116	187	284	346	125	364	547	426	189	538	382	321	169	195	1002	837	184	757	330	359	197	202	413	352	219	309	185
ENSG00000025293	2106	2020	275	1049	1711	1503	405	1123	1073	1299	647	903	1558	811	318	839	673	1836	329	754	1959	1580	347	810	1698	1903	235	1393	2525	2237	591	2162	1968	1505	322	849	3968	2766	380	2010	2540	2001	794	1111	1629	1169	388	1066	701
ENSG00000025423	16	12	9	6	14	11	5	10	6	8	3	6	18	7	5	7	4	3	1	0	16	7	6	3	8	10	5	5	14	11	5	8	15	12	10	9	28	11	6	5	18	10	5	8	22	9	4	12	11
ENSG00000025434	30	27	6	14	69	111	30	121	110	139	41	54	89	37	14	23	39	127	22	32	37	44	12	9	35	42	6	27	72	72	16	47	39	32	13	22	100	55	13	42	64	49	10	33	74	43	11	39	49
ENSG00000025708	287	349	85	207	198	186	168	187	362	481	258	201	342	242	395	225	223	633	285	507	189	360	178	176	181	352	99	219	242	307	163	238	263	246	181	302	696	288	148	373	442	566	242	318	318	211	189	259	902
ENSG00000025770	312	428	170	187	248	293	479	336	346	579	319	276	632	585	918	646	180	691	677	572	294	589	487	301	268	505	329	397	917	1056	1044	799	223	271	395	238	1932	1006	401	1411	1488	1999	759	1315	728	654	369	671	1273
ENSG00000025772	270	220	353	128	193	156	869	89	209	236	562	160	216	106	1123	89	130	228	983	103	225	201	723	80	191	210	777	124	470	376	1648	390	286	182	583	83	378	263	629	241	357	231	1111	123	224	174	839	106	186
ENSG00000025796	1195	1350	739	803	1205	1230	1328	970	800	1184	1424	1059	1157	750	1185	942	521	1280	1195	843	1693	1803	1398	828	1031	1229	1347	1101	1272	1109	1402	1368	1575	1305	1440	795	1965	1653	722	1554	1376	1488	1582	906	1356	1238	1128	1385	495
ENSG00000025800	3385	2870	1024	1363	2228	1683	2539	1163	1609	1608	1679	1103	2146	887	2388	834	791	2049	1921	749	2902	2062	1865	685	2149	2366	2185	1712	3143	3023	2582	2892	2763	1991	1585	974	3666	2712	1463	2242	3251	2199	3390	1109	2852	1948	2240	1477	1158
ENSG00000026025	18761	18781	13506	12072	18928	14498	31924	11916	11229	12603	17617	11970	23111	9736	29859	11520	11845	30309	34228	16467	14197	12939	18326	6930	24944	37396	28418	42166	43781	43809	56768	48167	24354	19703	23091	13626	59928	43529	37784	52896	48161	41546	52440	27736	25603	17185	24533	19492	16214
ENSG00000026036	15	20	4	16	27	27	20	48	25	65	17	22	55	58	32	69	17	66	36	71	12	56	14	34	8	20	6	31	42	49	30	33	7	16	8	27	90	57	4	78	62	127	36	111	57	60	16	85	88
ENSG00000026103	6092	5903	1401	3350	4262	3361	2144	2554	3182	3256	2785	2309	1788	970	1367	782	1814	5017	1489	1677	8222	6548	2660	2571	4704	4843	926	3752	7842	6441	3349	6357	6470	4668	1949	1979	7064	5323	1166	3904	6147	5061	2000	2366	5749	3944	2213	2449	786
ENSG00000026297	463	433	43	154	718	708	302	532	304	445	217	198	650	295	214	255	245	686	240	274	474	527	231	223	354	525	90	338	392	398	185	344	151	166	98	101	1058	561	91	523	657	677	360	309	838	602	262	568	212
ENSG00000026508	8904	9131	24227	8990	7234	5729	30968	5910	7484	9329	29093	11507	7242	4300	50156	8302	5243	13382	35625	12858	12494	15940	33740	8615	7818	10570	46736	10831	7126	6923	42472	8840	16181	13810	34053	11797	6412	6172	14547	7855	13666	14609	48071	10047	10331	8347	38942	10449	4803
ENSG00000026559	2	4	3	2	8	3	5	6	1	6	4	1	1	1	5	0	0	1	1	0	4	3	5	3	0	2	4	3	1	0	2	2	6	4	7	7	0	1	5	0	0	0	1	0	3	5	0	4	0
ENSG00000026652	2699	2942	984	1481	408	414	562	390	211	341	255	246	399	310	591	426	130	495	240	307	759	1004	1167	574	300	351	228	328	1420	1403	1322	1227	1731	1681	1172	1225	878	689	374	631	332	343	98	200	1549	1429	760	1434	110
ENSG00000026751	67	64	31	47	199	272	276	235	106	147	174	127	24	12	41	14	40	184	189	120	39	46	42	16	232	273	195	176	196	205	122	134	657	451	116	187	16088	11114	6701	8405	11	5	4	2	41	47	58	42	1732
ENSG00000026950	3060	2621	352	1267	2846	2310	556	1759	1806	2326	892	1519	3596	1792	463	1698	1188	3521	491	1428	2396	2007	421	820	2858	2868	317	2151	3071	2716	558	2562	3588	2631	585	1477	8379	5993	446	4332	2145	1875	313	1068	2969	2201	324	1878	1412
ENSG00000027001	93	76	16	49	110	94	65	61	53	83	81	80	88	54	48	55	26	138	40	78	83	93	32	55	106	105	20	105	181	153	57	143	79	55	34	33	309	269	78	175	211	209	75	141	161	127	54	126	66
ENSG00000027075	11503	11556	14923	7305	8103	6740	19723	6035	4785	6797	10822	5630	5856	3455	16759	4237	2912	8850	19668	5479	9275	9423	20119	4567	6402	8109	26931	7440	14481	14171	28732	14907	9881	7569	20900	5193	19643	15425	11780	12948	11999	10868	22527	6310	10758	8375	16497	7927	2947
ENSG00000027644	1	1	6	1	4	4	4	6	1	9	6	3	3	2	3	2	1	6	5	2	1	6	9	2	1	4	8	2	2	1	6	0	4	5	9	5	2	2	9	6	0	1	2	2	1	2	5	2	1
ENSG00000027697	1404	1568	385	893	1925	1362	788	903	1344	1305	1029	900	772	427	582	318	331	1060	637	480	3493	2435	733	727	1024	1316	864	1093	1715	1378	1313	1465	1778	1291	717	625	2626	2298	497	1650	1099	911	808	416	1665	1145	984	747	643
ENSG00000027847	126	156	45	78	91	147	186	150	142	187	130	85	234	155	244	203	78	231	191	151	104	255	175	107	95	151	108	121	208	208	185	158	143	147	160	131	354	173	114	265	212	268	219	182	186	150	139	186	196
ENSG00000027869	1512	1947	1448	1891	761	922	2778	1383	982	1502	1946	1418	1552	1593	7736	3187	594	2091	3048	2441	1055	1860	2675	1527	509	1117	5112	1895	1422	1712	7193	1790	1303	1551	4556	2435	1933	1698	2535	3471	1171	1623	3676	1989	1525	1386	2275	2669	877
ENSG00000028116	854	832	422	482	679	550	467	442	497	585	618	493	316	161	359	216	230	736	579	355	749	606	417	248	583	696	429	555	1168	987	803	999	708	610	541	286	1155	941	448	753	1191	921	739	538	838	649	433	537	170
ENSG00000028137	11682	12375	1425	4374	4239	3729	6250	3013	5791	5639	4125	2693	11304	4337	9193	2830	3597	8984	8417	3628	8724	7788	6343	1925	2853	4933	5915	3589	8875	8967	12238	7545	7358	5243	5111	2502	15303	8296	6047	8664	13093	9885	10651	4191	10846	6910	5475	5215	4870
ENSG00000028203	2396	2553	2244	1740	1530	1307	2110	1105	1181	1505	1960	1520	913	582	1191	936	538	1485	1810	994	2182	2111	2277	1274	1545	1652	2406	1755	2537	2198	3671	2365	2557	2020	3167	1521	2330	1852	964	1730	1692	1433	2021	984	1513	1283	1507	1281	443
ENSG00000028277	513	461	248	220	275	323	825	320	331	519	515	202	355	253	2266	235	311	839	1574	397	302	420	634	186	128	170	181	130	272	285	770	250	364	390	447	231	167	96	167	140	460	643	1644	406	372	290	951	356	121
ENSG00000028310	820	970	822	628	836	859	1184	730	585	976	872	745	846	791	1707	1380	324	1326	1597	1141	708	1153	944	685	573	1016	971	812	900	1036	1628	933	689	708	1598	721	1723	1463	995	1853	1162	1618	1288	1227	1222	1216	1163	1498	629
ENSG00000028528	2718	2519	1086	1342	2235	1960	1687	1385	1501	1947	1548	1354	2353	1222	1746	1360	931	2394	1523	1119	2527	2395	1560	1077	2269	2743	1644	2013	3291	2720	2179	2820	2784	2208	1686	1345	4657	3505	1273	3079	3030	2901	1876	1635	2996	2080	1587	1999	1235
ENSG00000028839	737	653	294	353	523	367	399	269	349	372	391	258	421	171	378	150	176	490	398	210	686	537	334	210	598	632	352	475	821	734	557	760	642	497	392	231	1444	1174	386	930	730	624	600	332	687	478	474	316	239
ENSG00000029153	1443	1281	573	714	1073	855	1019	510	910	939	1200	765	815	380	1534	388	422	997	1384	422	1791	1250	1114	494	863	1004	636	786	1954	1786	1516	1778	1749	1224	1012	600	1269	952	369	775	1947	1364	1344	614	1652	1165	1542	669	489
ENSG00000029363	7314	9029	4115	6820	6618	5708	6629	5259	4103	7609	5938	7376	4144	4898	5295	6685	2283	9541	5496	5717	8709	11028	6326	5137	6941	11053	7441	10466	10158	10973	7364	12152	6781	7667	6100	5760	14275	20523	5464	17268	10172	12007	8364	7258	8625	8416	6193	7540	2197
ENSG00000029364	2737	2613	986	1294	2028	1587	1686	1073	1749	1730	1764	1268	2064	946	1753	871	660	2075	1375	759	2957	2049	1516	704	2195	2274	1595	1774	3919	3353	2413	3400	2803	2039	1534	921	3824	2898	1241	2661	3263	2290	2243	1164	2372	1663	1366	1157	1031
ENSG00000029534	36	36	316	28	26	29	122	21	762	1065	1575	595	30	26	690	23	109	302	839	163	25	30	136	23	9	5	166	10	21	20	201	13	114	92	986	78	2	2	10	4	27	33	445	16	143	94	489	97	17
ENSG00000029559	4	3	3	2	2	1	2	1	0	3	1	0	0	0	0	0	0	0	1	0	0	1	1	0	1	1	1	0	1	0	0	0	2	4	2	0	0	4	1	0	0	0	0	0	0	3	1	0	0
ENSG00000029639	193	187	35	95	220	170	176	113	83	149	110	95	128	128	114	117	67	195	82	109	165	200	84	76	186	183	52	151	277	233	106	234	146	138	71	108	390	290	160	200	262	253	177	153	165	139	118	129	82
ENSG00000029725	1936	1706	843	1014	1922	1395	1110	1033	1455	1662	2184	1236	1252	598	1536	676	713	1770	1518	732	2511	1672	1539	760	1964	1912	1371	1427	2514	2377	1733	2313	2664	1698	1282	914	3915	2604	877	1875	2561	1831	1363	926	2741	1876	2013	1449	692
ENSG00000029993	205	260	119	159	398	322	221	223	150	236	262	137	198	96	131	69	62	243	137	77	216	197	126	64	150	264	102	197	728	782	460	769	225	169	137	107	1379	1094	283	864	1028	908	365	374	308	296	149	178	451
ENSG00000030066	1427	1252	1158	702	1329	1104	1905	897	890	941	1583	749	1058	603	1854	752	625	1748	2140	893	1480	1181	2095	557	1311	1207	2001	967	2582	2013	2858	2183	1377	984	1670	566	2927	2347	1365	2076	3324	2902	3817	1656	2631	1931	2898	1794	843
ENSG00000030110	993	989	101	323	604	542	357	335	917	935	426	353	1095	471	291	380	447	1196	389	504	1119	949	371	316	595	790	128	514	1600	1390	676	938	1032	750	326	424	1910	1021	168	825	1432	1176	641	604	1129	723	279	488	1111
ENSG00000030304	4	3	11	5	7	10	8	7	1	3	5	0	0	0	0	0	0	0	3	1	4	1	1	2	2	2	1	1	0	0	1	0	3	3	7	5	0	2	3	0	0	0	0	0	3	5	1	2	0
ENSG00000030419	15	13	21	10	14	29	24	25	17	24	40	31	103	48	371	80	7	20	20	11	134	115	551	42	18	21	51	15	13	15	16	7	17	11	32	24	205	204	61	150	4	7	10	8	27	33	39	43	1410
ENSG00000030582	543	619	48	205	401	523	192	554	622	709	378	199	1199	437	419	224	404	929	340	358	519	647	272	129	200	388	21	238	862	789	479	597	594	659	282	304	651	289	47	472	629	486	251	233	627	335	118	327	1359
ENSG00000031003	2722	2521	971	1448	3093	2594	1536	1918	2030	2439	1797	1996	1965	1249	1226	1539	717	2172	1124	1183	3271	2912	1352	1425	2661	3020	1412	2224	3288	2930	1862	2922	2815	2409	1329	1332	4725	3950	1128	3384	2714	2560	1271	1414	3687	2594	1234	2189	814
ENSG00000031081	169	170	183	138	274	241	991	245	202	259	785	185	167	124	639	89	159	365	1021	206	152	164	472	51	105	137	355	112	110	130	834	122	108	80	409	67	561	398	859	347	311	330	1067	186	270	199	750	207	417
ENSG00000031544	0	0	2	1	4	4	0	3	0	2	5	1	0	1	0	0	0	0	0	0	1	4	1	1	1	0	0	2	1	2	1	0	2	4	5	3	0	1	5	1	0	0	0	0	1	2	2	7	1
ENSG00000031691	261	209	44	99	211	158	53	96	86	102	82	60	63	40	30	29	38	108	31	38	191	99	38	29	173	138	19	116	404	330	108	328	151	124	46	42	679	529	92	367	677	433	176	177	383	239	69	138	166
ENSG00000031698	2199	2060	555	1002	2272	1750	1394	1266	1500	1613	1394	1016	2208	990	1672	861	702	1959	1741	690	2903	2268	1299	894	2486	2828	1155	1927	3585	3431	2016	3115	2992	1984	1057	849	3575	2361	938	1688	3233	2501	1985	1256	3192	2125	1545	1666	1164
ENSG00000031823	790	856	248	410	640	655	581	618	613	808	577	438	1027	566	808	579	388	1013	693	556	687	918	519	455	502	778	341	529	964	926	782	780	825	713	482	435	1495	784	312	953	997	1107	789	715	989	649	461	784	808
ENSG00000032219	2678	2532	611	1519	2150	1823	720	1552	1436	2139	1494	1844	1769	1263	384	1305	841	2191	333	984	2765	2652	790	1400	2143	2420	344	2067	2603	2221	890	2404	2973	2504	969	1257	3642	2872	472	2418	2115	2283	646	1327	2294	1769	670	1655	545
ENSG00000032389	388	447	87	196	303	309	191	315	383	498	239	315	402	255	280	238	148	544	277	290	444	439	189	223	344	445	107	311	798	788	325	677	476	404	197	252	1014	648	163	601	807	748	285	384	523	468	163	395	430
ENSG00000032444	548	786	69	228	273	340	220	376	1008	1435	389	419	1691	966	496	734	601	1724	510	1123	465	846	278	286	684	1244	257	846	1400	1496	675	930	605	761	362	501	2503	874	156	1395	1522	1909	631	1044	1036	622	185	622	1535
ENSG00000032742	365	368	252	213	336	329	266	231	123	192	157	186	178	143	137	147	101	260	88	130	327	322	135	143	198	236	115	193	336	316	237	329	419	355	204	237	846	680	200	569	455	402	158	240	341	323	119	339	57
ENSG00000033011	377	280	97	117	403	323	277	239	302	358	281	177	458	186	441	145	191	416	433	170	514	364	291	106	370	418	236	268	566	568	460	500	425	341	216	139	728	513	210	492	798	590	700	280	727	443	512	333	420
ENSG00000033030	1463	1507	600	851	1369	1133	808	805	696	904	689	656	944	532	632	573	365	1044	668	541	1288	1327	718	604	1221	1168	595	889	1360	1310	994	1237	1129	874	563	507	2385	1765	608	1241	1592	1539	775	906	1380	998	685	885	483
ENSG00000033050	891	812	526	349	953	723	1976	458	684	707	1016	406	760	327	3263	294	318	940	2725	358	1086	819	1867	280	936	943	1967	668	1381	1248	2433	1222	963	646	1278	295	1337	1101	2110	932	1768	1197	3801	563	1533	949	2839	652	595
ENSG00000033100	1054	1200	429	482	764	816	989	713	1275	1626	972	653	1813	911	1882	802	489	1561	1533	859	1138	1735	1084	453	847	1564	972	992	1908	1918	2114	1474	1123	1142	1100	714	1908	1206	707	1516	1469	1745	1489	973	1473	1010	802	839	1531
ENSG00000033122	5	4	10	7	21	21	14	8	2	6	7	5	0	0	0	0	0	3	2	0	16	14	7	6	4	0	4	1	5	2	1	0	18	13	18	10	0	1	4	1	3	4	0	1	7	2	2	7	0
ENSG00000033170	6766	6964	3611	4353	4027	3616	2853	3103	2140	3168	3151	2491	1758	1206	2328	1618	643	2177	2762	1187	5846	5974	5370	2850	4012	4416	5556	4289	5628	5263	4939	5170	5074	3922	4737	2701	3769	2947	1482	2569	3037	2951	4819	1849	3019	2680	2933	2635	1133
ENSG00000033178	4746	4375	3834	2768	3351	2692	5089	2293	2055	2525	3596	2676	1731	1263	3331	2038	1034	3044	2960	1844	4570	4340	5106	2412	2900	3146	3922	3135	5028	4384	4394	4245	4009	3045	4327	2219	5543	4364	1612	3405	5059	4062	4175	2649	3707	3095	3797	2734	1077
ENSG00000033327	4343	4558	1064	2768	1431	1313	994	1194	3350	5003	2564	3809	3323	1919	1913	2510	1464	4969	2052	2698	2116	3046	900	2060	1789	2493	951	2349	2875	3110	2179	3316	3338	2915	1110	1908	1180	1013	343	1253	1511	1644	859	1102	2651	2205	1117	2686	1597
ENSG00000033627	136	140	45	80	143	171	36	153	80	167	64	100	144	119	90	150	104	363	109	182	68	114	35	50	31	28	8	20	56	31	19	40	228	205	71	150	22	36	14	33	35	36	16	22	27	25	19	36	224
ENSG00000033800	1583	1598	683	1046	1204	1081	832	938	821	1318	962	981	941	691	728	850	436	1299	575	651	1486	1630	738	811	1142	1363	793	1135	1407	1304	1022	1390	1668	1337	847	828	2219	1970	689	1430	1291	1263	768	783	1416	1152	654	1257	377
ENSG00000033867	9174	9147	12601	4955	8362	6623	21381	5428	6161	7656	14794	6859	4072	2813	11191	3649	1504	4828	4897	2495	16119	15192	20982	7232	4714	5144	28744	4680	7041	6186	20272	5917	9020	7615	19770	5064	8562	7419	5872	5727	6442	5638	14501	3417	11459	9387	14213	7568	1578
ENSG00000034053	1	6	6	6	8	8	10	10	15	15	11	7	1	1	1	1	1	8	1	10	6	13	8	2	2	0	0	3	2	1	4	2	5	7	9	7	55	22	3	21	0	1	1	4	11	5	4	10	19
ENSG00000034063	410	473	23	170	257	524	85	336	283	291	153	105	401	202	87	161	60	254	61	117	211	213	33	66	95	134	3	109	1156	1273	344	972	231	205	37	106	2558	1213	126	1243	2860	2757	453	1377	1103	675	103	471	1577
ENSG00000034152	368	438	760	257	155	232	1686	233	456	630	1473	525	547	277	6857	448	263	789	4367	1140	400	505	2497	244	271	493	3643	620	554	556	5732	516	500	452	2466	529	831	573	1900	968	559	644	4535	501	508	357	2853	463	461
ENSG00000034239	0	1	4	2	5	8	2	4	0	0	5	0	0	0	0	0	0	1	1	2	5	6	5	3	0	1	1	2	0	1	2	1	6	4	5	8	0	1	0	2	0	0	1	0	2	2	2	4	0
ENSG00000034510	14388	14403	4251	6369	15077	12399	10898	9260	15194	18512	13569	9113	23169	8622	18874	5396	12792	25321	16580	7769	26590	16793	13563	4281	15358	18507	6928	12850	35368	32757	21303	28588	29712	18918	12325	7368	28902	15865	5566	13665	47141	30155	22240	11292	31759	17344	12823	10826	6846
ENSG00000034533	505	432	79	233	453	335	154	218	307	338	328	276	410	205	133	198	161	460	154	184	453	443	129	167	535	572	81	506	734	662	268	716	492	351	131	183	988	929	278	1050	719	558	231	304	688	478	186	396	186
ENSG00000034677	7092	9726	44208	11619	3067	2698	30492	3550	2742	4752	34118	11298	2882	2655	54691	6578	1709	7286	45821	9202	4607	9615	52841	6729	3527	5072	103094	8728	5357	5966	61080	7613	6149	6315	46264	9378	8440	8547	27500	10382	4558	4967	35581	4061	4210	3571	32711	5283	1130
ENSG00000034693	269	306	141	163	280	195	174	164	138	166	172	132	156	104	111	89	84	207	113	95	243	260	153	122	247	253	279	248	323	324	233	341	206	184	191	101	453	427	182	353	297	246	196	171	259	223	163	161	94
ENSG00000034713	1259	1170	475	600	898	651	525	405	935	919	986	692	1016	445	824	313	458	964	770	346	2020	1227	725	352	1197	1418	747	958	2025	1885	1350	1842	1650	1092	888	430	1984	1675	539	1193	1499	1035	818	414	1333	858	732	495	559
ENSG00000034971	2	0	3	1	2	4	0	3	1	2	1	0	0	0	0	0	0	4	1	1	1	2	1	0	0	0	0	0	0	0	0	0	1	0	2	1	0	0	0	0	0	0	0	0	1	1	2	5	0
ENSG00000035115	188	202	68	105	186	136	216	106	198	295	198	186	141	126	152	145	88	276	213	135	130	161	122	62	102	112	106	86	162	137	123	134	120	110	84	72	522	406	161	278	202	195	185	121	211	160	227	174	73
ENSG00000035141	430	419	215	218	431	357	490	282	398	569	627	391	415	209	562	235	215	675	997	330	508	511	541	190	399	433	320	329	814	725	732	738	428	372	454	249	946	774	354	543	718	615	1135	363	602	500	802	330	325
ENSG00000035403	1797	1867	814	926	1121	861	962	685	1125	1538	641	973	1850	916	1249	876	1079	3170	1401	1202	2509	2182	1139	888	2215	2451	2106	1701	3858	3651	3084	3512	2323	1621	1375	905	2776	2039	2194	1612	5908	4975	2882	2490	4814	3679	2098	2930	282
ENSG00000035499	284	272	48	150	242	213	57	148	131	132	112	112	202	121	80	99	73	193	48	72	162	117	29	65	140	137	33	120	943	878	267	799	262	167	54	92	1358	1085	138	743	1136	970	193	477	279	282	85	215	397
ENSG00000035664	1997	2147	288	1116	938	924	152	762	670	816	782	450	695	387	135	369	312	984	179	431	886	738	171	336	591	669	80	457	1284	1314	394	1057	1523	1322	318	986	1174	803	101	631	159	178	35	99	176	128	59	130	161
ENSG00000035681	1773	1723	1440	1179	1829	1655	1989	1341	1047	1337	2232	1463	1427	988	2232	1388	531	1745	4018	1116	1616	1790	1525	968	1347	1581	2111	1618	2202	1942	3949	2003	1732	1528	2227	1142	3161	2785	1505	2467	2448	2410	3753	1607	1603	1279	2131	1339	716
ENSG00000035687	1871	1801	3742	1779	1600	1310	4122	992	880	944	3385	1485	989	566	3350	773	422	1096	3626	835	1907	1698	3952	1001	1590	1861	4772	1886	2097	1938	6336	1932	1733	1383	5589	1084	2417	1889	1433	1698	2317	1967	5787	999	1736	1330	3452	1132	587
ENSG00000035720	1298	1100	313	708	451	477	132	336	301	350	263	329	380	193	238	248	73	191	84	98	1048	813	342	354	1038	1156	314	961	2008	1712	683	1773	885	610	261	326	613	441	77	389	38	40	16	18	40	19	18	20	1020
ENSG00000035862	8	7	2	7	51	101	31	85	69	88	83	46	21	7	3	3	22	48	21	33	109	106	56	29	4	8	4	6	5	3	10	3	30	24	25	8	4	2	3	3	129	85	68	41	126	79	56	93	7
ENSG00000035928	2915	2876	989	1687	2315	1906	1146	1376	1500	1832	1786	1508	1659	832	757	966	938	2339	1565	1137	2629	2202	1059	1001	1993	2155	1003	1754	3648	3389	2094	3262	3017	2216	1352	1211	5557	4108	974	3160	3772	3153	1578	1791	3078	2386	1188	2105	870
ENSG00000036054	1555	1431	811	820	1344	978	1385	756	743	793	1049	752	706	416	943	672	412	1083	979	633	1679	1194	1099	587	1442	1267	1917	1164	1892	1671	1810	1610	1491	993	1213	612	2166	1878	1074	1769	1908	1306	1554	673	1559	1054	1096	773	393
ENSG00000036257	2834	2799	2080	1769	2333	1973	2842	1641	1615	2410	2622	2448	1788	1328	2779	2119	948	2787	2335	1864	2777	3115	2723	1953	2142	2249	3233	2204	3383	3037	3348	3204	2402	1996	2285	1389	3819	3116	1907	2987	2964	2774	2899	1819	2895	2252	2357	2050	867
ENSG00000036448	410	275	21	132	19	23	15	15	65	63	32	35	50	26	37	18	12	23	8	10	19	12	3	11	41	44	9	33	39	31	9	34	42	27	25	17	10	10	16	17	34	23	13	4	18	13	16	15	2
ENSG00000036473	0	0	3	2	5	5	4	1	0	0	3	0	0	0	0	0	0	1	0	0	1	0	1	0	2	0	2	0	0	0	0	0	1	2	4	0	2	0	0	0	1	0	0	0	0	0	0	2	0
ENSG00000036530	1	4	4	7	9	11	7	9	5	4	0	5	1	0	0	1	1	3	3	0	7	6	2	7	3	0	5	7	4	1	0	0	9	2	10	4	6	11	9	7	1	4	2	6	3	5	2	8	0
ENSG00000036549	1626	1474	695	757	1694	1294	1465	1014	936	1103	1545	972	890	591	1536	756	559	1618	2094	745	1627	1255	1207	577	1552	1464	1265	1170	1987	1748	1850	1614	1514	1137	1246	614	2720	2128	1386	1681	2308	1825	2284	946	2144	1567	1954	1183	468
ENSG00000036565	2	3	5	3	4	13	6	5	3	1	6	3	0	0	0	0	0	1	1	0	2	4	3	5	5	1	1	0	2	0	0	1	4	3	6	8	2	0	6	1	2	1	0	0	3	6	5	6	0
ENSG00000036672	0	0	3	3	3	8	2	8	0	3	4	4	1	3	3	5	0	1	0	2	1	2	2	5	1	3	2	1	0	1	0	0	2	3	1	2	7	14	6	19	0	2	1	1	3	1	3	3	4
ENSG00000036828	2	0	1	1	1	2	2	3	2	4	5	1	0	0	3	0	2	10	10	2	0	3	3	1	0	0	4	1	1	2	2	1	4	4	7	3	1	0	4	0	0	1	2	0	1	1	0	8	0
ENSG00000037042	132	141	31	83	114	107	47	87	38	53	16	30	95	50	18	90	35	117	36	63	78	109	29	56	19	14	3	10	56	54	27	41	58	86	29	70	170	103	18	81	64	108	35	68	80	65	34	68	71
ENSG00000037241	95	139	33	53	172	112	130	76	162	163	159	98	134	52	134	58	71	143	109	59	254	137	117	44	150	196	114	77	385	365	266	335	299	188	134	65	434	310	202	222	349	275	274	94	260	154	179	78	112
ENSG00000037280	0	4	1	0	0	2	2	4	4	4	9	2	4	2	3	0	0	1	2	2	4	8	5	2	3	0	2	0	7	3	0	2	2	2	7	1	2	2	2	0	12	22	2	11	7	2	0	15	6
ENSG00000037474	2296	2100	1836	1390	1800	1386	3201	1178	978	1262	2193	1073	1222	841	4245	1114	555	1621	4357	1057	1515	1518	3289	817	1360	1495	2924	1337	2003	1831	4201	1893	1614	1195	3032	944	2612	2141	1961	2166	2115	1904	4554	1233	1963	1436	3266	1522	753
ENSG00000037637	1282	1328	398	605	821	796	648	653	540	798	515	513	950	542	489	521	284	1026	597	448	939	926	604	453	859	1202	407	893	1098	1078	796	1034	865	670	456	424	1643	1347	336	1193	1024	937	703	560	1037	811	423	713	552
ENSG00000037749	1896	1515	897	733	1567	1072	1587	655	1146	986	1370	760	1428	595	1574	617	574	1384	1254	554	1805	1119	1389	420	1459	1436	1842	1187	2580	2100	2073	1950	2116	1268	1503	602	2903	2204	1157	1826	2599	1702	2103	850	2130	1463	1711	969	600
ENSG00000037757	477	520	52	227	451	450	132	401	358	518	163	214	666	406	138	333	152	571	177	301	395	566	120	252	376	407	35	299	606	548	187	442	473	425	129	257	1210	642	86	521	705	624	206	395	736	562	280	492	534
ENSG00000037897	8	4	68	5	33	24	382	8	20	22	186	15	13	17	755	14	20	39	479	31	11	10	332	6	9	10	430	7	36	42	474	29	14	23	340	11	40	41	529	41	63	87	648	33	37	20	428	30	37
ENSG00000037965	0	0	4	3	1	4	2	1	2	3	3	1	0	0	0	0	1	1	2	0	2	4	2	4	2	1	2	2	1	0	1	0	4	8	7	6	0	1	0	1	0	1	0	1	1	4	1	2	0
ENSG00000038002	676	654	188	296	942	746	459	500	478	585	436	357	568	305	395	277	201	569	318	190	1258	909	482	328	1046	1115	374	890	1229	945	597	936	594	403	275	224	1790	1389	319	999	1328	890	555	415	1092	835	354	470	377
ENSG00000038210	1408	1346	388	736	1411	1084	565	806	761	817	964	653	883	507	511	505	452	1173	536	513	1677	1259	567	553	1153	1227	560	1135	2196	2091	1156	2102	1052	870	549	482	2940	2548	493	1902	3129	2346	1257	1088	1794	1273	808	888	608
ENSG00000038219	5262	4839	2534	3290	4337	3609	3175	2888	2929	4049	4085	3615	3083	1695	2322	2341	1869	5164	3705	3071	4517	4641	2714	2750	3457	3979	2015	3087	4315	4308	4519	4288	4918	4154	3213	2685	7586	5895	2214	5215	4281	4389	3274	3117	5466	4461	3240	5213	1123
ENSG00000038274	4984	3764	734	1609	3471	2088	1461	1413	3299	2760	2810	1794	3507	1303	859	902	1812	3770	839	965	5846	3321	1438	939	4477	4595	902	2820	6414	5282	1713	4620	4752	3066	1001	1041	5887	4255	784	2595	6241	3776	1552	1574	6027	3341	1197	1674	1196
ENSG00000038295	19	12	16	15	14	8	16	6	6	13	33	18	10	18	141	20	4	13	20	9	9	21	73	7	5	5	10	9	90	93	159	88	40	31	108	32	41	40	65	45	24	30	313	16	3	0	5	0	0
ENSG00000038358	838	940	223	413	601	796	561	644	850	1141	598	551	1388	820	1139	772	450	1345	1017	656	762	1055	701	482	655	972	361	722	1226	1208	1017	1060	807	834	543	519	1931	1309	501	1528	1370	1562	1035	913	1333	888	533	898	1396
ENSG00000038382	437	544	220	350	2519	2849	1893	2746	911	1608	1046	1255	765	681	573	842	1146	4395	2235	2778	1279	2342	1147	1487	737	877	653	911	3945	4084	3595	3784	237	222	193	182	225	183	90	201	2427	3405	1625	2605	53	55	45	73	157
ENSG00000038427	6	7	24	13	5	20	24	24	4	5	14	7	0	0	2	1	2	9	3	8	12	10	18	4	4	3	9	7	2	2	7	3	15	15	26	14	1	1	9	2	1	4	1	0	8	9	7	13	0
ENSG00000038532	1056	1126	291	711	686	808	422	736	482	874	447	658	816	587	546	717	275	938	352	575	756	1263	465	635	550	791	327	712	859	925	565	807	745	832	355	590	1140	752	368	830	757	1083	454	728	839	719	325	956	689
ENSG00000038945	0	5	2	6	45	90	22	58	3	3	3	7	0	1	1	1	5	13	9	7	7	3	3	3	3	2	0	3	1	0	0	2	10	11	6	8	1	1	4	0	0	0	1	2	3	2	2	2	0
ENSG00000039068	1	5	12	9	13	20	5	6	14	9	44	15	0	1	2	3	3	9	7	3	8	8	16	9	1	1	5	2	1	5	7	4	8	4	17	8	0	3	6	1	1	3	1	0	1	4	8	10	0
ENSG00000039123	2565	2468	1659	1507	2341	1858	3053	1552	1547	1857	2606	1631	1644	983	2818	1358	861	2248	2999	1151	3434	2848	3530	1347	2204	2698	3160	2233	3676	3207	3981	3159	2558	1774	2859	1098	3860	3154	2056	2760	4205	3372	4940	1831	3795	2786	3560	2226	812
ENSG00000039139	4	7	19	4	28	18	20	14	3	3	10	7	1	0	0	1	0	8	3	2	11	16	16	11	4	0	4	10	3	0	2	2	23	14	16	15	3	2	7	1	2	1	0	5	3	7	2	6	0
ENSG00000039319	1478	1508	1187	860	1027	966	1405	740	610	800	915	766	418	358	476	538	389	1081	597	583	971	1110	789	604	825	952	974	900	1375	1187	1272	1135	1032	915	1316	669	1795	1756	567	1444	977	960	579	579	1067	951	558	850	248
ENSG00000039523	67	88	15	44	53	108	53	78	110	249	81	96	162	157	83	129	95	247	31	121	48	190	42	86	14	31	26	17	64	72	41	61	76	104	36	87	110	66	34	117	38	122	9	88	85	118	39	166	72
ENSG00000039537	5	7	2	1	7	7	7	8	0	4	6	4	0	0	0	0	2	2	2	0	5	9	2	0	2	2	2	2	0	3	0	0	10	11	9	7	1	3	1	1	0	0	1	0	1	4	1	4	0
ENSG00000039560	5	5	21	7	20	18	10	14	2	2	13	3	1	0	0	1	4	2	4	6	8	11	11	3	5	4	4	10	1	2	0	2	9	10	20	12	1	3	5	0	0	1	1	1	6	4	3	8	0
ENSG00000039600	4	3	8	3	4	2	2	4	2	5	5	1	3	3	1	2	1	8	6	3	6	5	4	1	4	3	5	1	3	2	6	1	12	7	12	10	6	3	3	1	1	3	2	1	6	3	4	4	0
ENSG00000039650	386	578	185	299	314	502	410	490	398	737	311	327	715	661	714	658	205	869	683	691	307	702	266	358	237	369	177	321	508	656	549	451	313	357	289	357	943	679	386	782	452	871	370	620	546	501	216	660	803
ENSG00000039987	0	1	1	1	0	3	3	0	0	1	1	0	1	0	0	0	0	0	0	0	2	2	0	2	1	2	0	0	0	1	1	1	1	0	1	2	1	0	1	0	0	0	0	0	0	1	1	2	0
ENSG00000040199	744	674	729	412	501	424	1222	365	366	492	783	396	396	245	1272	320	168	505	851	278	730	713	1248	414	594	731	807	630	670	613	1148	615	511	458	960	287	866	733	690	719	516	494	1273	307	606	491	913	452	198
ENSG00000040275	412	394	191	225	399	358	283	241	184	192	209	143	154	79	180	65	79	241	148	81	304	265	209	116	220	189	184	146	617	595	295	541	298	222	179	125	1121	795	279	636	937	751	389	370	373	284	204	222	273
ENSG00000040341	2422	2247	757	1297	1403	1251	729	1039	820	1078	968	816	893	593	840	672	516	1454	677	649	1760	1314	879	488	1327	1581	776	1185	3438	3116	1369	3190	1670	1454	780	662	2563	2113	407	1634	3600	3079	1487	1348	1661	1182	879	913	419
ENSG00000040487	76	93	20	41	56	76	72	63	69	95	58	41	109	55	107	44	40	115	94	58	48	97	39	41	47	68	24	52	121	123	116	93	65	61	51	45	186	103	45	122	103	115	76	70	71	57	24	40	129
ENSG00000040531	455	374	178	205	313	321	483	243	271	290	411	181	471	235	1493	268	130	327	455	178	428	411	1041	206	197	223	441	126	588	550	1073	453	486	374	492	217	353	231	235	252	300	271	443	193	267	195	493	211	488
ENSG00000040608	3	2	0	1	1	1	0	1	6	2	1	0	26	2	2	2	1	0	0	0	5	6	2	1	0	0	0	0	2	5	1	1	0	0	3	2	16	2	0	4	5	5	1	6	13	9	0	1	42
ENSG00000040633	1112	885	207	312	983	677	687	397	900	740	598	292	1300	358	608	237	441	885	442	219	1422	657	626	182	1101	982	286	623	1249	1062	626	916	1435	820	490	279	1586	750	308	486	1457	751	704	275	1439	726	665	435	730
ENSG00000040731	0	1	2	1	1	10	1	1	1	0	2	0	0	0	0	0	0	1	0	0	0	1	3	1	0	0	0	1	1	0	0	0	1	3	1	6	2	1	1	0	0	0	0	0	0	0	1	1	0
ENSG00000040933	7093	7506	1071	4124	5370	5677	1903	4864	3395	5293	1749	3294	4268	3125	1256	3722	1646	5065	1204	2412	5122	6925	1759	3738	6072	7546	1332	6484	9184	8879	2482	8177	5108	5028	1337	3583	10394	7941	889	7104	6196	6599	1665	4161	5633	5187	1080	5760	3358
ENSG00000041353	78	64	10	21	213	149	12	106	99	153	38	70	86	36	21	47	4	12	5	4	325	199	32	83	214	187	14	138	1875	1522	221	1339	197	134	29	69	1154	942	80	624	231	129	14	56	10	11	6	5	332
ENSG00000041357	1975	1832	803	905	1722	1293	1371	833	1485	1548	1780	1098	938	472	1491	379	754	1651	1578	597	2536	1587	1449	490	1853	2045	1366	1416	4130	3629	2693	3465	2495	1709	1485	666	4398	3528	1432	2293	4065	2853	2854	1130	2939	1828	1660	1024	1015
ENSG00000041515	5	2	12	5	9	6	6	9	2	4	5	3	3	0	0	0	0	3	1	3	5	12	4	5	1	4	4	7	1	0	2	4	14	5	15	12	1	1	0	2	0	2	1	0	6	2	1	10	1
ENSG00000041802	1071	1051	892	685	910	824	2019	670	471	689	1022	567	591	391	2380	561	280	975	1954	645	679	817	1599	406	950	948	1781	766	1197	1115	1918	1031	812	606	1501	441	1783	1629	1614	1480	1384	1319	2862	822	1089	860	2066	832	460
ENSG00000041880	49	54	8	28	155	142	65	161	214	255	122	110	95	56	23	47	95	264	74	109	230	256	78	99	68	83	16	64	256	270	127	227	224	193	75	94	364	190	73	208	120	129	70	75	204	133	50	126	81
ENSG00000041982	4	4	14	5	6	12	54	4	6	5	48	12	0	0	52	1	1	1	14	1	3	14	14	5	7	2	181	9	0	5	58	1	4	4	26	9	2	0	82	5	1	0	11	0	5	5	28	9	0
ENSG00000041988	98	96	27	38	81	89	77	70	125	139	101	60	241	79	143	50	74	146	130	38	135	124	101	36	114	107	32	51	212	183	145	94	155	114	105	59	398	153	76	126	226	149	174	64	161	80	85	54	157
ENSG00000042062	3	1	1	1	3	2	2	4	1	4	4	3	0	0	0	0	0	1	3	1	3	3	1	3	0	0	1	1	0	2	0	1	2	3	5	8	2	1	2	3	0	0	1	4	4	7	1	10	0
ENSG00000042088	1215	1319	2857	1125	1195	934	3946	1042	1335	1754	2506	1763	1443	826	4535	1374	952	2663	3983	1656	1385	1341	3835	856	982	1248	5935	1668	1814	1764	5535	2000	1362	1046	2974	863	2527	2127	2339	1744	2682	2304	4776	1483	1436	1200	2908	1431	590
ENSG00000042286	47	56	14	23	61	66	30	60	106	151	103	59	46	39	18	49	51	111	100	79	75	80	56	42	65	100	25	82	114	161	105	103	149	119	130	92	329	198	74	278	169	187	171	113	84	74	54	74	130
ENSG00000042304	0	1	2	2	1	0	0	4	0	0	2	1	0	0	0	0	0	0	0	1	2	3	0	2	0	0	1	1	0	1	0	0	3	0	3	3	0	0	1	0	0	1	0	0	2	1	1	3	0
ENSG00000042317	103	124	25	64	114	92	35	91	100	165	104	124	61	53	25	43	74	195	35	79	178	153	28	74	115	117	29	84	93	77	25	78	179	124	46	97	361	260	58	212	66	72	20	30	157	95	24	85	18
ENSG00000042429	1588	1385	1328	676	1331	1021	1769	739	727	995	1251	565	1050	730	1667	762	414	1356	1502	580	1223	1140	1690	558	1299	1104	1898	775	1401	1177	2251	1055	1402	1096	1691	555	2603	1797	1346	1092	1767	1473	1787	754	1430	1062	1494	763	518
ENSG00000042445	1189	1043	137	473	740	586	230	441	771	871	461	443	905	397	236	264	351	957	352	313	858	666	204	184	906	1001	115	672	1445	1335	525	1222	1150	858	299	427	1371	1031	153	727	1245	914	534	413	1135	764	321	477	518
ENSG00000042493	369	476	53	142	1132	1244	672	1020	1118	1113	604	499	1410	471	578	309	457	1142	588	383	1225	971	358	205	1135	1521	309	1018	1897	1641	1042	1328	714	523	297	251	438	213	51	257	4096	2591	1574	1064	1829	948	428	587	2064
ENSG00000042753	330	354	74	114	213	155	171	143	281	292	181	113	436	141	250	64	138	358	238	129	307	230	177	68	223	309	83	174	623	574	368	468	359	273	186	108	1108	580	129	571	740	563	438	223	410	196	164	134	506
ENSG00000042781	10	12	27	7	18	18	6	30	2	8	12	13	0	0	0	0	0	6	0	0	15	9	10	9	3	4	6	5	2	2	0	3	13	19	12	13	2	1	6	0	0	1	0	0	9	7	5	1	0
ENSG00000042813	3	4	3	1	7	6	5	5	0	0	4	2	0	0	0	0	0	1	1	0	2	6	4	3	2	0	1	2	1	0	1	0	4	1	4	7	0	0	3	0	0	2	1	0	0	2	1	2	0
ENSG00000042832	55	78	44	53	41	38	75	54	31	136	47	86	21	36	141	74	41	162	78	167	34	77	74	60	33	33	147	39	28	30	30	18	44	63	54	69	37	36	87	70	8	23	10	19	35	42	33	83	7
ENSG00000042980	18	12	12	12	107	107	37	113	95	159	224	183	47	49	35	84	5	22	6	14	89	195	72	131	7	6	8	10	272	266	194	306	90	96	53	97	2	4	9	0	2	2	1	1	10	11	12	7	1
ENSG00000043039	1	0	5	4	2	4	1	8	2	2	3	1	0	0	0	0	0	0	0	0	5	4	5	1	2	0	0	1	1	0	0	0	4	3	5	4	0	0	5	1	0	1	3	0	3	1	3	2	0
ENSG00000043093	2864	2942	889	1437	2169	1735	1259	1263	2546	2787	2262	2200	1458	872	1156	1045	1065	2584	1441	1160	3990	2834	1324	1055	2958	3666	1437	2806	4239	3751	2440	3707	3244	2415	1483	1247	3446	3250	961	2503	3611	2815	2154	1438	3179	2013	1295	1412	854
ENSG00000043143	2041	1923	146	775	1532	1440	500	1025	1702	1760	875	866	2463	966	1239	787	888	1900	263	708	2125	1824	594	725	1922	2280	182	1437	2389	2258	629	2000	2065	1629	296	712	3456	1874	177	1987	2264	1702	518	778	2222	1202	549	1052	1917
ENSG00000043355	1	1	2	4	0	0	2	2	4	1	2	0	10	4	0	2	3	2	2	2	1	0	2	0	2	1	0	1	10	11	0	3	1	2	1	1	585	396	161	329	1	0	1	0	8	4	2	4	0
ENSG00000043462	10755	9734	5510	6037	8595	7930	6224	6320	4340	7439	6487	6898	6280	4715	8146	6036	2144	7012	9253	4026	7204	7883	5873	4176	4866	5932	2463	7036	7720	7539	13696	7652	8414	7700	7543	6872	9295	8348	4208	7667	6790	8193	6930	6255	6997	5886	4858	7677	3657
ENSG00000043514	222	213	172	157	248	263	472	219	130	210	358	220	265	177	737	231	90	317	876	169	231	390	377	196	213	257	387	226	408	370	542	380	242	234	413	175	758	595	507	539	415	430	1050	338	357	329	643	338	126
ENSG00000043591	0	0	2	1	2	2	1	1	1	2	4	1	0	0	0	0	0	0	1	0	2	1	2	0	0	0	1	0	2	0	0	1	2	2	4	3	2	1	0	2	0	0	1	1	1	0	0	1	3
ENSG00000044012	0	0	0	0	0	0	0	0	0	0	0	0	0	0	0	0	0	0	1	0	0	2	0	0	0	1	0	0	0	0	0	0	0	0	1	0	0	0	2	0	0	0	0	0	0	0	0	0	0
ENSG00000044090	276	226	64	137	235	333	176	249	302	379	150	200	634	313	164	378	190	636	171	304	331	545	188	200	209	218	86	197	471	439	281	386	342	281	210	216	810	477	189	579	419	448	183	278	375	298	140	311	471
ENSG00000044115	2175	2097	2445	1187	1699	1397	3842	1105	837	1031	1425	616	1146	504	2989	495	543	1627	1571	653	1722	1480	3549	550	943	1231	3790	893	2270	2299	3480	2167	2129	1537	3031	813	4927	3822	2107	3132	3875	2831	5777	1489	2803	1926	3303	1425	441
ENSG00000044446	600	642	304	378	495	499	447	462	386	539	308	375	629	449	314	578	235	741	457	428	410	564	295	288	407	521	228	473	769	731	497	726	463	419	274	301	1615	1217	396	1215	904	825	458	574	584	554	311	613	325
ENSG00000044459	398	414	102	297	78	60	21	46	165	317	181	263	150	121	74	149	99	343	108	197	141	182	48	104	5	5	3	9	263	275	81	241	201	176	69	122	408	342	102	335	491	562	135	356	344	382	103	361	6
ENSG00000044524	0	3	0	3	7	7	1	1	0	0	5	0	0	0	2	2	1	0	0	0	2	5	6	4	1	0	0	1	2	0	0	1	3	3	6	6	3	1	2	2	1	1	0	1	4	5	0	2	2
ENSG00000044574	3545	2998	2215	1947	2733	2093	6908	1573	4632	4524	6834	3044	5531	2860	10097	2151	2512	5000	7091	2410	5922	4531	8150	1191	3967	5480	13340	4079	7755	5526	14470	8268	7940	5936	9929	2615	5931	5487	8118	7315	6791	5719	15080	3025	5743	3283	6726	3679	2783
ENSG00000046604	94	98	35	66	21	20	27	22	7	22	21	15	6	7	7	2	4	7	5	5	17	16	19	9	35	39	11	38	17	17	19	10	5	7	8	5	5	1	1	2	3	4	2	1	43	35	15	19	11
ENSG00000046647	135	150	71	95	166	156	179	142	147	201	166	126	172	109	226	135	104	353	236	195	171	149	174	81	169	221	191	180	277	229	217	225	260	180	182	142	396	285	204	250	364	306	253	205	181	168	229	160	78
ENSG00000046651	1311	1313	888	846	1493	1514	1400	1150	859	1224	1081	1151	953	676	854	960	553	1677	1015	1003	2114	2313	1462	1269	1453	1601	1789	1559	2070	2040	1828	1991	1479	1325	1008	1010	3861	2970	1044	2329	1727	2029	1158	1396	1804	1599	1094	1540	385
ENSG00000046653	2	4	9	4	3	6	6	6	2	3	3	6	0	0	0	0	0	0	3	0	8	11	6	4	0	0	3	0	1	1	0	0	5	13	6	7	0	2	2	0	0	1	1	0	2	4	3	4	0
ENSG00000046774	1	1	0	1	0	0	1	3	0	0	4	2	0	0	0	0	0	0	0	0	2	1	1	1	2	0	0	0	0	0	1	0	2	3	5	2	0	0	1	2	0	0	0	0	1	0	2	3	0
ENSG00000046889	3	5	12	5	21	7	5	5	2	5	12	6	0	0	0	0	0	1	0	0	2	10	3	7	3	3	1	2	2	3	1	0	12	10	15	10	0	2	3	1	1	1	2	0	7	3	1	4	0
ENSG00000047056	1474	1453	1210	813	824	854	1055	677	818	1019	894	726	1238	733	1059	806	425	1281	1105	806	1180	1286	1261	607	881	958	1345	812	1546	1413	2234	1297	1200	939	1245	780	2412	1606	973	1381	1473	1353	1089	837	1468	1017	661	1047	554
ENSG00000047188	1624	1638	770	1041	2126	2041	1618	1566	972	1626	1357	1484	1024	902	1283	1382	457	1554	1383	1030	1871	2445	1428	1575	1239	1332	1160	1416	1995	1873	1356	1811	1705	1455	999	1170	2689	2396	1200	2220	1916	2165	1719	1588	1715	1654	1205	1606	639
ENSG00000047230	154	165	21	75	13	13	4	11	113	159	82	136	186	109	33	136	59	185	31	100	135	114	26	59	85	137	17	121	298	295	55	292	197	146	33	111	457	353	32	248	18	10	5	12	174	138	28	125	115
ENSG00000047249	778	940	139	426	678	677	211	445	570	694	398	552	624	354	178	387	250	721	341	319	819	843	173	331	703	920	126	644	1307	1312	467	1149	745	610	223	334	1698	1242	255	931	1072	955	314	514	995	809	231	588	432
ENSG00000047315	4145	3824	1647	2130	3742	2931	2840	2217	2828	3007	3265	2503	2996	1543	2995	2006	1425	3765	3205	1757	5169	4002	2820	1873	4189	4429	2587	3779	6321	5611	4093	5480	4616	3162	2625	1878	8446	6325	2160	4971	6434	4946	5064	2620	5571	3883	3451	2848	1603
ENSG00000047346	2559	2497	477	1525	1922	1771	357	1525	1404	2254	2061	2017	1077	922	160	1329	614	1774	232	1007	1948	2772	297	1440	1678	2258	205	2043	2152	1866	650	2069	2056	2000	372	1448	2254	2227	253	2170	1342	1771	159	1357	1866	1792	290	2061	381
ENSG00000047365	11333	12060	11115	8879	8381	7477	17300	6551	6217	10141	10262	10238	5227	4120	21622	6340	2752	9502	9363	5720	10061	12938	17647	8395	3407	4135	18106	3967	7471	6850	13232	7158	7030	6255	9162	5032	21417	18769	16938	16155	7554	7811	14857	5123	5864	5219	14174	4870	3481
ENSG00000047410	11986	11189	6303	7152	9654	8235	6619	6167	6253	8332	7384	6631	6304	3261	3944	4087	3373	8851	5256	4054	11413	9736	6054	4800	9329	10300	5365	8470	12186	11402	7846	11315	12349	9918	6816	5402	19220	13403	4235	11363	12425	11181	6473	5805	11892	8966	5623	7645	2975
ENSG00000047457	6	11	20	3	9	13	8	12	2	4	8	9	0	0	0	0	1	1	2	3	7	7	10	4	4	2	2	5	2	0	1	1	11	8	13	5	1	0	7	1	0	0	0	1	3	7	5	7	0
ENSG00000047578	522	649	152	423	340	469	177	472	386	755	245	474	479	398	182	553	218	863	297	598	357	737	194	541	311	443	140	432	547	590	352	499	472	478	204	502	764	555	295	667	521	823	208	583	608	630	175	741	314
ENSG00000047579	310	294	56	174	174	183	115	172	242	393	183	239	172	157	113	155	127	276	98	180	333	415	114	259	136	170	33	114	223	204	98	246	368	311	92	197	226	158	40	154	136	174	67	100	254	208	128	227	109
ENSG00000047597	2	0	7	0	3	4	3	4	10	11	7	2	2	2	1	2	1	0	1	1	3	2	1	1	5	3	1	3	36	25	8	22	3	1	5	1	31	18	2	17	0	0	0	1	5	1	1	1	0
ENSG00000047617	3	7	14	5	9	14	13	10	1	2	3	1	0	0	1	0	0	3	0	0	9	5	4	4	1	0	1	5	0	0	1	1	16	4	14	7	1	2	4	2	1	2	1	0	5	5	3	7	0
ENSG00000047621	940	924	462	499	591	545	661	346	473	558	569	399	286	205	531	249	221	631	544	246	799	711	639	371	631	641	662	499	1074	966	764	899	955	737	731	390	1161	932	589	749	1012	779	937	452	762	551	796	473	237
ENSG00000047634	1	0	7	1	4	10	12	6	3	8	24	13	0	1	0	0	2	4	9	4	4	7	11	4	1	1	8	4	4	4	10	2	3	4	11	4	0	1	0	0	0	0	1	0	2	3	8	14	1
ENSG00000047644	2462	2520	556	1289	1707	1511	1054	1257	1435	1820	1047	1047	1810	1005	1188	843	707	1840	674	945	1943	2190	921	812	1397	1714	845	1274	2521	2575	1473	2342	1994	1735	762	999	3307	2080	654	1861	2145	2102	1074	1117	1836	1230	553	1138	1532
ENSG00000047648	5	0	6	1	5	8	9	6	2	4	6	8	0	0	0	0	2	2	0	3	3	3	5	4	0	0	3	2	1	0	1	1	6	2	7	8	0	0	0	1	0	0	0	1	1	5	3	4	0
ENSG00000047662	3	0	5	1	0	3	4	6	1	2	3	3	0	1	0	0	0	0	0	0	2	4	3	2	6	3	1	2	0	1	0	1	4	4	5	8	1	1	2	1	0	0	0	0	6	5	3	2	0
ENSG00000047849	2218	2082	940	1398	2146	2094	1542	1865	1278	2211	1444	1442	1880	1200	1591	1182	1099	3009	1669	1572	1725	2554	1346	1319	1903	2525	952	2225	2429	2514	2226	2578	2427	2318	1702	1712	4458	3700	1316	3673	3139	3843	1956	2533	2779	2391	1277	3069	1548
ENSG00000047932	2118	1831	288	801	2053	1526	759	956	1205	1211	1103	818	1575	680	797	601	768	1792	755	499	2514	1660	808	627	2120	1856	692	1468	2455	1993	949	1821	2444	1704	763	698	4021	2633	745	1751	3139	1899	1716	900	2480	1548	1138	998	802
ENSG00000047936	3	1	14	5	18	13	5	13	0	4	8	3	0	0	0	0	0	1	2	0	6	3	11	5	3	0	4	7	1	1	0	2	7	10	16	9	2	1	5	1	3	3	0	0	1	7	4	5	0
ENSG00000048028	3156	3067	251	1346	2016	1557	220	1095	1264	1486	804	929	1258	639	176	627	567	1384	139	495	2397	1638	269	674	1885	1760	203	1198	2886	2401	432	2138	2470	1719	268	880	7941	5326	452	3082	2257	1449	208	689	2039	1427	226	1051	772
ENSG00000048052	175	164	42	104	399	269	209	241	246	325	148	281	45	37	90	38	51	180	35	94	830	822	256	316	20	41	35	42	24	23	14	18	327	309	76	197	283	230	40	167	20	19	10	15	362	237	109	246	11
ENSG00000048140	1071	1139	162	394	630	635	629	506	657	791	446	369	865	316	1531	311	360	1047	555	423	969	798	522	241	603	772	179	518	985	1078	687	805	1208	947	526	405	2298	1322	390	1211	1291	1043	1428	469	865	547	403	347	913
ENSG00000048162	63	65	292	35	125	95	1007	103	157	175	743	99	164	90	2779	83	82	259	2227	117	120	129	1497	48	101	112	1443	78	226	213	1884	191	122	87	1210	60	287	242	1573	247	408	316	2252	176	265	162	1542	110	161
ENSG00000048342	5	3	8	3	12	12	5	10	0	4	8	9	0	0	0	1	0	0	2	0	9	7	6	4	6	1	3	4	0	0	2	0	12	8	18	9	3	5	6	0	1	1	2	1	7	3	7	8	1
ENSG00000048392	2602	2203	1251	1227	2106	1521	1648	1052	1221	1098	2602	1174	1267	563	878	845	513	1272	985	828	3721	2155	2216	973	3919	3341	4182	3440	4239	3421	3732	3277	3136	2102	2139	1471	2916	2134	506	1893	2565	1717	1185	1045	2068	1229	690	900	555
ENSG00000048405	1993	2016	1546	1246	2075	1686	1981	1366	1159	1688	1854	1572	1127	871	1864	1206	605	1913	1978	1178	2357	2339	1945	1022	1730	2003	2638	1962	2571	2390	3173	2488	1799	1735	1860	1076	2951	3444	2395	3179	2227	2079	2220	1371	2267	1898	1753	1553	562
ENSG00000048462	0	1	0	2	1	2	0	1	2	0	1	3	0	0	0	0	0	1	0	1	0	0	0	0	0	0	0	2	0	0	1	1	0	1	1	1	0	0	0	1	0	0	0	0	2	0	1	1	0
ENSG00000048471	2263	1817	235	910	454	472	192	434	568	887	367	577	462	400	231	470	501	1292	299	566	675	840	229	424	395	553	203	462	654	685	383	706	1214	986	280	609	936	770	202	727	746	810	290	574	700	629	236	748	270
ENSG00000048540	3	0	5	5	9	4	5	9	2	6	8	4	1	0	2	1	0	1	1	0	8	11	13	8	2	3	2	1	0	1	0	0	10	13	26	14	1	0	5	1	0	3	1	2	7	2	4	3	1
ENSG00000048544	678	585	320	293	640	503	822	320	524	470	685	375	417	191	829	147	251	543	702	190	1039	609	818	190	667	669	827	486	1351	1230	1107	1147	879	611	725	201	1228	1118	655	821	1262	844	1275	412	1078	654	1042	379	328
ENSG00000048545	2	2	0	0	1	5	0	4	0	1	1	1	0	1	0	0	0	0	0	0	1	1	3	0	0	0	0	0	0	0	0	0	1	2	4	0	0	0	2	0	1	0	0	0	4	2	2	1	0
ENSG00000048649	3396	3408	1644	2190	2700	2214	2307	1859	1631	2510	2401	2006	1987	1356	1684	1751	1101	2766	1498	1354	3149	3375	2205	1577	2613	2990	1693	2512	3475	3006	2424	3210	3377	2618	2239	1625	5256	4005	1295	3649	2643	2796	2129	1648	2848	2440	1811	2505	701
ENSG00000048707	4467	4419	2628	3150	3783	3613	3054	3224	1959	3409	2186	3124	2660	2084	2528	3052	1069	3548	2422	2348	2995	4995	2167	2997	3501	4297	3025	4277	3962	3934	3211	3932	3604	3211	2561	2899	7350	6128	3028	6055	3496	4523	2576	3457	3594	3854	2225	4776	1541
ENSG00000048740	8039	8239	2852	5698	6639	5681	4444	5207	2945	5375	3424	4722	4252	3313	3529	4517	1826	6307	4591	4555	5203	8971	4004	4767	4462	5809	4176	5772	7372	7380	6125	7328	5625	5854	3218	5100	9452	8642	2156	8547	6399	7766	5025	5405	6117	5505	4728	6509	2473
ENSG00000048828	5150	5011	1409	2561	3980	3393	2517	2615	3678	4589	3475	2886	4531	2127	3549	1914	1752	4152	2989	1812	4409	4398	2438	1580	3193	4027	1755	3095	6500	5923	4167	5574	5069	4271	2394	2191	7784	5068	1488	4656	5593	5040	3692	2706	5727	3832	2638	3299	3218
ENSG00000048991	951	897	435	633	719	755	573	599	473	777	738	628	530	413	479	397	273	771	496	452	689	855	456	473	533	832	395	705	866	711	593	843	793	763	559	551	920	859	328	813	811	1026	641	609	773	655	450	899	267
ENSG00000049089	170	165	26	70	72	80	21	89	460	689	244	218	627	415	277	324	498	1453	414	876	135	230	66	75	293	537	65	383	168	199	97	160	342	373	163	230	10	4	8	5	273	459	87	228	47	39	13	39	347
ENSG00000049130	0	3	40	4	9	14	10	10	11	12	38	7	2	5	13	2	1	4	47	2	6	10	21	4	10	8	161	5	68	63	970	47	11	7	88	8	5	5	76	6	3	2	8	0	4	4	17	0	0
ENSG00000049167	267	199	123	101	239	157	257	109	117	132	159	114	121	76	181	87	66	148	197	101	169	134	155	75	223	218	178	144	316	288	208	220	215	144	149	100	380	292	140	217	257	242	210	126	238	187	167	118	85
ENSG00000049192	77	75	178	74	128	125	206	114	274	457	742	498	273	234	340	290	298	1007	787	664	103	136	177	76	242	236	384	251	356	281	513	323	255	218	538	200	404	317	131	301	356	342	206	226	65	59	32	60	34
ENSG00000049239	1767	1941	310	770	1752	1680	717	1247	1555	1718	1088	881	2762	1208	1002	1025	669	1747	581	763	1337	1351	496	467	1733	2110	284	1536	1727	1862	908	1632	1184	894	381	516	3029	1940	285	1954	2125	1812	631	984	1329	1029	360	948	1084
ENSG00000049245	1513	1397	489	638	1042	791	962	580	889	1041	891	711	1010	491	773	350	429	1045	716	387	2037	1250	836	355	1287	1479	1009	1047	1728	1531	1181	1520	1459	1002	803	414	2144	1633	540	1333	1451	1079	1029	534	1590	1123	759	665	387
ENSG00000049246	497	478	269	203	174	159	38	113	90	137	82	112	26	23	25	39	20	89	29	40	414	421	190	153	323	359	337	276	26	35	22	31	344	198	157	90	1268	1067	787	885	14	16	11	13	46	30	19	38	134
ENSG00000049247	14	5	2	8	2	0	1	0	60	62	55	54	3	0	0	1	0	0	1	0	6	6	3	5	1	3	1	2	1	0	0	1	840	571	432	262	1	0	4	1	2	0	0	0	573	328	248	214	1
ENSG00000049249	44	38	768	38	23	28	1666	29	124	159	2562	187	11	10	9607	30	47	130	5513	116	20	80	1275	22	6	12	8921	8	29	27	6076	25	175	134	4617	117	777	800	18721	999	17	3	5811	6	3	6	1138	14	16
ENSG00000049283	1	1	3	0	2	2	1	4	1	3	3	0	1	0	0	0	0	0	7	1	2	2	0	2	1	0	1	1	0	1	0	0	2	3	2	2	2	1	1	0	0	0	0	0	0	2	0	2	0
ENSG00000049319	3	6	5	3	3	3	4	4	0	1	2	1	0	0	0	1	0	0	0	0	2	6	6	0	1	0	1	2	1	0	0	1	4	4	10	1	1	0	1	0	0	1	0	1	4	0	1	3	0
ENSG00000049323	11	3	13	8	9	10	8	13	6	1	11	5	0	0	2	1	1	2	4	3	4	10	12	9	1	2	5	6	2	8	2	4	19	23	17	11	17	6	11	10	17	13	4	4	11	7	5	9	6
ENSG00000049449	242	216	153	140	230	194	690	190	233	277	634	230	150	97	775	93	189	490	1190	214	346	231	608	107	181	183	480	157	507	480	962	524	385	254	567	110	789	651	602	460	405	332	798	181	351	298	678	217	172
ENSG00000049540	2	3	4	1	4	5	3	12	2	7	11	2	1	0	0	0	0	4	5	2	1	4	6	5	0	1	4	1	2	1	3	1	3	5	9	9	4	4	6	4	0	1	1	0	6	3	5	18	0
ENSG00000049541	471	428	145	215	323	236	291	167	409	380	298	214	347	177	258	146	116	326	170	136	428	344	263	129	309	372	145	247	728	749	396	697	438	300	211	145	931	625	148	475	1025	846	373	384	524	377	252	264	325
ENSG00000049618	1964	2052	498	1198	1385	1384	900	1365	1008	1701	925	1118	1409	1030	933	1276	744	2123	899	1071	1394	2267	750	1129	1130	1676	523	1466	1618	1773	983	1854	1428	1580	737	1088	2614	2339	617	2667	1659	1999	897	1325	1713	1523	681	1994	826
ENSG00000049656	1048	1186	379	502	983	914	1202	786	1142	1225	1132	648	1653	709	2336	729	566	1631	1958	831	1497	1286	1306	475	1130	1579	844	1104	2265	2114	2044	1907	1396	1087	1133	555	3142	1810	820	1947	2562	2160	2355	1193	1837	1164	1432	1011	1327
ENSG00000049759	24	14	33	14	22	32	28	27	14	18	15	20	1	1	10	1	5	18	13	7	32	49	52	48	39	60	32	66	20	21	20	19	58	69	44	42	5	3	14	5	5	6	1	3	24	36	8	33	1
ENSG00000049768	210	244	127	232	53	54	294	41	49	59	46	36	513	267	417	171	45	124	139	63	73	132	115	56	61	86	118	62	105	68	383	80	447	456	362	249	17	10	22	17	298	289	293	182	129	69	158	97	41
ENSG00000049769	134	141	30	45	76	76	31	55	86	113	33	40	242	143	87	86	39	110	24	49	123	143	47	40	162	160	25	93	130	117	51	101	152	120	36	58	241	96	23	69	179	170	29	65	163	91	24	50	124
ENSG00000049860	1728	1596	626	755	1440	1209	765	864	1047	1031	1140	750	1266	539	1102	446	587	1443	1057	572	1959	1273	773	428	1303	1504	527	1111	2603	2264	1557	2264	1933	1327	910	640	1998	1406	459	1138	2303	1669	1273	729	1641	1189	952	771	775
ENSG00000049883	142	118	43	61	143	126	125	75	89	90	106	65	125	81	134	70	75	153	128	55	121	93	121	38	104	109	69	59	221	163	125	148	127	111	97	49	348	243	116	139	241	166	236	91	199	151	167	108	69
ENSG00000050030	7	10	11	4	12	8	6	8	5	6	6	5	1	0	0	0	0	2	2	1	8	9	6	3	2	2	2	3	0	1	1	1	11	12	21	12	2	2	6	1	7	2	3	3	10	6	1	6	0
ENSG00000050130	1302	1338	238	562	960	785	355	490	784	865	656	617	650	316	197	254	304	919	345	271	1517	1092	342	350	988	1196	106	895	1773	1578	459	1595	1433	977	359	417	1668	1423	216	948	1432	1116	617	518	1495	1140	432	679	352
ENSG00000050165	1	2	4	7	3	4	6	8	2	5	5	6	0	0	0	0	0	1	3	0	6	4	1	2	2	4	1	5	0	0	0	1	5	5	10	3	2	3	3	0	0	0	1	0	2	3	7	9	0
ENSG00000050327	66	78	23	47	98	80	44	66	50	69	28	57	30	25	15	29	50	105	38	87	6	6	4	9	1	1	0	3	24	9	12	20	60	95	33	53	38	45	17	55	17	29	8	25	119	140	26	91	5
ENSG00000050344	1244	1153	3471	753	641	450	3660	273	679	658	3577	520	726	295	3491	239	397	895	6110	326	839	550	5254	198	570	584	3271	464	1522	1372	9219	1380	1423	921	5718	384	2001	1262	1412	894	831	536	4782	215	492	327	4749	209	336
ENSG00000050393	248	284	124	124	435	321	463	211	213	272	300	158	261	106	326	90	121	265	284	98	409	274	336	79	257	249	174	185	616	552	553	588	436	267	297	128	603	447	204	300	789	506	495	206	471	295	341	183	271
ENSG00000050405	1621	1487	547	721	972	728	412	536	2079	2087	1515	1371	1387	648	2278	678	921	2217	1118	692	2521	1688	818	718	711	667	517	568	2428	2134	1332	2219	2117	1466	755	666	3061	2035	543	1507	3083	2156	1716	980	2758	1902	1871	1489	424
ENSG00000050426	974	947	282	450	1216	991	668	763	603	679	493	473	1261	552	596	529	345	929	454	411	1022	1094	520	567	1085	1212	379	943	1456	1357	740	1183	1228	867	398	541	1960	1535	501	1160	1131	1180	529	697	1131	973	527	864	532
ENSG00000050438	151	131	42	100	136	135	44	127	72	119	59	105	141	105	55	171	9	15	7	6	155	205	48	112	41	72	24	67	62	84	40	71	58	51	30	54	209	196	65	204	84	110	26	59	112	91	33	97	110
ENSG00000050555	2	1	2	0	3	3	3	7	2	4	3	4	1	1	0	0	0	1	2	2	3	8	2	1	1	1	1	2	0	2	1	2	4	0	5	7	1	1	3	1	1	1	0	1	2	3	1	5	0
ENSG00000050628	831	838	197	537	1282	947	636	683	1530	1663	1057	1230	1755	963	1741	917	34	130	78	66	1381	1527	608	419	1798	2214	1445	1542	70	97	45	84	313	276	194	136	3	6	16	11	362	257	94	119	177	94	79	49	1113
ENSG00000050730	77	51	2098	43	42	31	9081	33	87	97	3533	90	62	54	7797	62	23	35	747	33	294	283	12495	190	18	28	4606	23	67	72	1432	72	105	76	3467	59	97	88	1461	88	8	5	2254	4	144	85	11079	88	10
ENSG00000050748	1315	1233	295	634	1072	918	421	610	821	977	736	751	856	476	366	535	365	939	464	466	1259	1188	386	565	1030	1121	318	957	1517	1373	719	1372	1000	801	364	489	1794	1438	287	1172	1477	1203	497	674	1274	937	364	860	517
ENSG00000050767	2	6	0	2	2	7	1	1	3	8	1	0	4	0	0	1	0	2	1	5	3	7	4	3	3	4	1	2	0	1	0	2	4	4	4	3	1	4	3	9	3	4	0	2	3	1	5	2	2
ENSG00000050820	0	0	4	0	3	8	6	20	2	6	9	1	1	2	0	0	0	1	0	3	1	2	6	0	3	0	1	4	1	0	1	0	2	6	3	7	2	0	3	2	7	14	11	6	7	5	3	12	0
ENSG00000051009	488	552	214	213	387	406	559	372	392	558	248	284	592	382	541	433	161	623	490	289	417	640	428	300	458	589	390	475	678	634	523	493	421	395	424	344	1438	894	304	1003	558	652	463	373	651	447	421	530	435
ENSG00000051108	2734	3403	858	1813	2298	1961	2128	1624	1660	2357	2401	1565	2808	1619	1476	1536	1276	4463	2338	1716	2574	3809	1856	2033	2673	3193	3379	2420	3185	3098	2775	3621	2635	2280	1545	1093	4935	4836	1923	3448	3850	4017	3197	2372	3410	2856	1804	2319	1378
ENSG00000051128	2	1	1	4	1	4	4	3	0	0	2	0	0	1	5	0	0	1	14	3	2	1	3	2	1	2	0	1	1	0	2	0	1	3	7	1	0	1	5	1	1	0	1	0	1	3	2	0	2
ENSG00000051180	208	182	117	107	196	179	214	123	91	89	90	80	139	89	60	57	38	97	73	46	90	61	96	29	65	81	74	58	455	419	285	446	119	75	93	54	818	555	108	434	765	713	320	348	296	285	100	220	357
ENSG00000051341	692	670	356	358	701	639	334	493	198	267	268	230	276	206	178	233	91	296	152	156	228	255	192	144	221	202	294	229	1220	1091	760	1023	377	340	350	271	2455	1950	480	1826	1935	2508	813	1576	617	697	291	829	712
ENSG00000051382	278	282	84	229	291	341	123	343	319	445	570	447	266	224	146	282	127	372	125	240	406	582	181	300	300	412	170	353	399	332	292	465	520	504	187	301	322	300	80	337	231	283	129	218	451	400	218	569	97
ENSG00000051523	730	1109	79	360	524	735	425	827	2119	2521	1272	758	3545	1713	2224	1030	1119	3022	1669	1887	1162	1834	824	662	797	1608	345	989	2376	2413	1677	1701	1004	1075	753	771	5718	1413	247	2246	2501	3476	1346	1567	2326	1393	612	1479	2737
ENSG00000051596	55	93	21	30	109	72	45	65	69	59	57	45	91	68	49	46	35	88	82	45	97	80	60	38	91	109	24	83	254	158	122	198	49	48	18	27	248	133	35	126	259	231	198	124	104	117	65	88	65
ENSG00000051620	834	771	231	348	1303	1019	378	700	451	469	420	332	971	427	306	363	385	959	285	319	1163	825	302	281	893	957	159	620	1427	1234	579	1235	400	294	108	153	1880	1289	201	964	1249	922	288	425	1394	945	308	677	496
ENSG00000051825	3385	3576	701	2113	3140	2985	933	2360	1547	2097	1392	1882	1968	1358	721	1672	783	2573	882	1364	2670	2857	804	1525	2591	2778	846	2477	4230	4036	1477	3815	2515	2104	699	1335	6321	5341	1066	3953	4357	4738	1575	2794	2420	2252	878	2035	1019
ENSG00000052126	1176	1157	259	778	759	640	200	542	471	741	400	699	625	553	291	682	328	913	276	523	821	892	202	424	850	922	237	828	1397	1393	559	1392	901	768	318	560	1400	1079	227	939	1220	1198	361	729	773	686	206	746	178
ENSG00000052344	1	1	0	0	0	4	1	3	2	1	4	1	1	0	0	0	0	2	0	0	1	1	2	2	2	1	0	0	0	0	0	0	1	3	4	2	1	0	1	1	0	1	1	2	3	1	3	2	0
ENSG00000052723	1422	1233	562	579	1277	902	1044	568	830	800	982	555	907	455	954	414	484	1235	1176	540	1420	920	902	321	1230	1109	1390	813	2213	1935	1502	1672	1417	954	987	402	3390	2707	1159	1809	2026	1416	1863	609	1521	1046	1226	607	635
ENSG00000052749	47	139	284	159	66	128	2577	419	95	259	768	291	102	1278	6211	2195	50	445	3510	800	48	360	2400	263	38	299	1665	493	152	248	2562	306	82	169	2161	422	393	1041	3853	2847	265	878	5872	969	173	222	2479	510	280
ENSG00000052795	1014	970	2729	626	1084	1011	6221	851	808	993	3940	904	848	526	5074	600	527	1484	2624	838	1575	1687	8529	950	1196	1255	9129	1138	1592	1543	3880	1448	1191	963	3228	636	2596	2117	1925	1773	1632	1377	2935	865	993	804	4281	848	470
ENSG00000052802	1087	983	571	382	760	632	1186	390	713	660	941	425	923	391	2592	271	368	959	1579	295	1416	768	1748	239	725	740	2073	535	1557	1408	2784	1196	1325	813	1416	347	2123	1437	935	943	1578	984	2165	399	1037	819	1734	348	451
ENSG00000052841	3388	3197	1590	2152	2656	2591	2213	2259	1866	2791	2169	2441	2084	1605	2240	2000	973	3155	2276	1704	2921	3356	1983	1794	2313	2509	1759	2535	3586	3148	2447	3312	3043	2575	1902	1854	4918	4277	1463	3700	2703	3015	2432	2078	2843	2569	2046	2743	815
ENSG00000052850	1	1	0	2	1	6	1	4	0	1	7	3	0	0	0	0	0	0	0	0	0	5	1	0	3	1	0	1	0	0	0	0	1	4	2	1	1	0	1	1	0	1	0	1	2	3	0	2	1
ENSG00000053108	2	0	9	7	2	3	1	4	2	5	5	3	0	0	0	0	0	4	0	6	3	4	3	2	0	3	4	3	0	1	1	1	4	1	13	4	4	1	8	0	0	1	0	0	5	5	2	3	0
ENSG00000053254	2674	2283	869	1364	1763	1391	1333	1110	1497	1825	1923	1520	1925	933	1330	1042	1048	2476	2103	1076	2204	2068	1384	848	2488	3657	884	2947	3539	3348	2401	3436	2364	1991	1114	1107	5332	4612	1209	4594	1940	1784	1779	1022	2049	1459	1124	1448	1138
ENSG00000053328	0	0	0	0	1	1	1	1	0	0	1	4	0	0	0	0	0	0	0	0	1	1	0	0	1	3	0	0	3	0	0	1	1	1	2	2	0	0	0	0	1	0	0	0	1	0	2	1	0
ENSG00000053371	206	188	30	71	158	130	64	111	214	208	117	83	427	161	122	119	121	264	113	93	234	205	76	66	234	310	36	183	538	454	220	409	235	178	79	62	997	483	66	409	758	613	233	250	454	282	114	196	455
ENSG00000053372	112	95	285	54	173	186	1409	116	171	224	595	154	218	105	3812	109	118	328	2112	132	183	179	1459	52	143	170	1615	139	327	353	1823	332	189	132	893	78	548	453	1422	424	607	499	3140	234	360	263	1826	186	327
ENSG00000053438	0	0	3	1	0	2	0	0	0	0	1	0	0	0	0	0	0	2	0	0	1	2	2	0	0	1	2	0	0	0	0	0	1	0	0	0	0	0	0	0	0	0	0	0	0	0	0	1	2
ENSG00000053501	151	179	81	112	85	134	141	142	120	208	123	129	229	184	235	228	74	262	218	181	155	163	116	83	115	173	104	144	230	211	200	178	178	168	145	150	310	242	212	343	171	191	142	145	186	137	114	145	138
ENSG00000053524	380	513	481	359	460	591	690	543	235	552	361	553	386	459	446	769	65	275	153	232	450	1060	350	752	399	500	449	594	343	367	442	333	401	488	557	504	523	486	719	463	214	447	187	341	395	518	209	785	130
ENSG00000053702	0	2	3	0	1	1	3	1	0	0	1	2	0	0	0	0	0	2	1	0	1	2	0	0	1	1	1	2	0	1	0	1	2	2	4	3	0	1	1	0	0	0	0	0	1	1	1	2	0
ENSG00000053747	5	13	36	10	20	26	11	18	10	12	16	16	0	1	1	2	0	6	3	1	12	16	19	11	10	2	17	13	6	0	9	4	17	15	21	18	3	5	20	6	1	2	2	1	12	13	10	11	2
ENSG00000053770	1855	1664	684	906	1634	1231	1232	887	1175	1223	1171	917	976	497	716	556	488	1277	796	474	2150	1654	971	649	1733	1925	984	1387	2582	2236	1371	2165	1845	1321	874	630	2410	1953	678	1383	2310	1835	1269	832	2130	1540	938	948	560
ENSG00000053900	1632	1737	583	841	1489	1306	875	925	811	1128	840	981	901	628	541	876	460	1427	798	767	1434	1636	683	900	1254	1395	522	1150	1871	1737	852	1529	1195	1068	715	658	2936	2624	569	1858	1866	1796	960	1050	1707	1550	843	1347	521
ENSG00000053918	24	26	1	13	45	54	17	86	29	70	20	20	116	70	34	65	28	95	30	60	19	32	5	18	3	14	0	7	5	11	3	13	21	21	11	16	266	156	25	237	10	36	3	15	17	11	5	18	290
ENSG00000054116	978	873	286	384	792	523	421	380	675	679	544	389	874	328	590	238	332	744	503	273	1035	733	499	218	881	1016	397	628	1401	1373	771	1378	1129	739	417	308	1379	930	307	721	1158	860	737	303	990	582	519	355	545
ENSG00000054118	4733	4502	2160	2525	4285	3407	3223	2243	3288	3490	3648	2773	3800	1501	3019	1459	1797	4150	2755	1576	5622	4235	3503	1501	4049	4683	3000	3654	6595	6883	4138	6650	5875	3978	3378	1987	9277	6388	1713	5585	7450	5272	4179	2545	5740	3795	3230	3189	2641
ENSG00000054148	265	354	34	93	233	360	219	290	349	464	226	147	593	285	458	183	155	410	282	187	507	497	341	162	339	529	119	324	790	813	593	577	444	439	289	189	1023	405	98	490	589	549	335	215	522	283	182	246	611
ENSG00000054179	0	1	0	0	0	0	48	0	1	1	3	2	0	0	20	0	0	1	0	0	2	5	30	2	1	0	33	2	0	0	4	0	2	1	3	1	0	0	7	2	0	0	0	1	2	3	0	1	3
ENSG00000054219	402	384	95	215	59	73	40	56	166	195	200	136	49	22	33	23	103	367	158	130	55	42	33	28	576	724	276	551	732	714	404	601	351	299	130	137	1020	993	171	615	581	478	333	229	102	68	74	79	30
ENSG00000054267	5377	5569	4352	3382	3503	3153	5189	2395	2984	3944	4387	3345	2780	1690	3804	2379	1575	4218	3677	2275	5251	5001	5141	2561	3794	4311	5066	3219	5017	4625	6296	4734	5045	4060	5246	2556	6269	4944	2978	3932	4126	4062	3582	2321	4376	3413	3897	2938	978
ENSG00000054277	277	204	99	81	118	92	41	39	266	254	261	174	271	86	211	68	96	274	154	82	137	96	54	25	173	186	98	137	400	307	150	287	202	131	200	53	362	276	35	181	477	285	102	137	311	210	167	123	154
ENSG00000054282	657	688	131	438	455	438	144	333	379	617	287	463	405	368	166	433	158	459	118	236	596	599	157	302	386	453	129	349	341	298	135	317	497	487	165	298	484	441	143	344	350	430	97	229	561	586	178	546	119
ENSG00000054356	5	3	10	1	5	10	4	7	1	5	2	2	0	0	0	0	1	5	1	0	3	7	2	1	3	0	3	5	2	1	3	2	7	5	11	9	1	3	5	1	1	0	1	0	7	7	7	6	0
ENSG00000054392	28	37	13	16	20	27	10	22	16	22	14	31	1	5	0	4	15	35	6	20	29	19	9	11	13	15	1	14	26	26	6	31	17	16	12	13	61	53	8	48	18	17	4	18	14	10	3	8	5
ENSG00000054523	1935	2042	5601	1469	1619	1488	5041	1352	1305	2104	3417	2184	1087	844	3088	1381	274	824	2730	595	1491	1995	4246	1333	1732	2104	7702	2140	1741	1592	10543	1607	1861	1573	6683	1550	1610	1377	2127	1332	766	798	2508	555	1351	1225	3670	1516	593
ENSG00000054598	41	30	65	30	25	17	155	47	8	18	40	6	4	1	43	4	0	0	14	1	143	99	146	46	2	1	48	4	6	1	4	1	2	3	30	3	1	0	38	0	0	0	14	3	4	2	11	1	0
ENSG00000054611	538	718	296	484	280	382	192	397	388	743	419	479	851	757	503	867	287	958	461	691	357	803	310	427	325	589	253	470	775	783	534	722	544	562	368	532	1073	661	295	751	574	827	220	660	618	633	228	867	405
ENSG00000054654	20694	20274	11974	13221	20558	17663	17175	16038	6141	10281	7439	9510	8077	4679	6471	6836	6367	18481	8397	11495	16645	23090	10459	13036	8941	12135	8518	10766	10044	10575	9118	9558	11127	12112	7556	9823	25582	20519	12771	19804	17564	26325	9674	19005	15644	20095	11070	20934	4842
ENSG00000054690	8	9	11	5	7	16	6	11	5	10	10	3	2	3	0	1	0	6	7	2	8	16	1	3	8	4	5	3	2	3	1	5	13	3	17	10	2	2	7	2	4	6	2	0	7	11	4	14	7
ENSG00000054793	98	66	284	68	11	18	61	13	41	65	236	37	4	2	203	7	2	4	156	3	40	59	648	28	8	0	13	1	58	54	928	58	60	47	317	38	2	5	14	4	4	5	148	1	6	14	112	9	15
ENSG00000054796	0	2	2	0	2	3	4	1	0	1	1	2	0	0	0	0	0	1	0	0	1	2	1	3	1	2	1	0	0	0	0	0	2	1	4	2	1	0	0	0	0	0	0	0	2	1	0	1	0
ENSG00000054803	1	0	5	1	0	4	0	0	0	0	0	0	0	0	0	0	0	0	0	0	4	4	0	0	0	1	0	0	0	0	0	0	2	4	3	1	0	0	0	0	0	0	0	0	2	1	1	0	0
ENSG00000054938	0	1	5	1	7	11	4	5	1	0	3	4	0	0	1	0	0	0	1	0	4	4	4	3	1	1	1	3	0	0	3	0	4	7	7	5	0	0	3	0	1	0	1	2	5	7	2	5	0
ENSG00000054965	1723	1645	222	861	1248	940	245	756	839	1093	462	740	1471	690	301	765	470	1202	227	532	1243	1374	248	519	1048	1483	172	1101	1315	1506	463	1438	1124	881	204	619	1763	1657	187	1497	1419	1343	257	739	1245	975	171	883	870
ENSG00000054967	378	621	219	665	261	347	359	702	289	653	398	689	474	939	818	1349	150	793	829	1387	277	802	382	717	198	531	485	952	437	596	944	587	273	463	397	1530	662	753	289	1491	712	1315	456	1798	350	493	301	952	589
ENSG00000054983	1171	1157	285	719	869	726	271	518	571	724	474	579	682	437	213	547	279	860	237	341	1462	1378	333	669	422	548	164	512	1653	1593	420	1566	872	697	240	445	1625	1478	227	1179	769	714	194	398	829	777	193	558	377
ENSG00000055044	1682	2373	3732	2093	1644	1554	6623	1419	1004	1743	4637	1977	951	883	7181	1291	556	2161	6948	1656	1896	2657	7866	1552	1399	1833	8821	1830	2526	2441	8011	2389	1771	1769	5861	1463	3673	3317	5567	2707	3068	3232	8994	2089	2574	2047	8251	1992	653
ENSG00000055070	1463	1298	552	615	1080	896	1550	740	1610	1745	1494	872	2255	1001	3122	837	912	2112	2000	845	2327	2120	1952	590	1290	2234	1592	1514	2971	2740	3298	2686	1861	1582	1578	744	3271	2337	1228	2919	2718	2305	2596	1002	2275	1290	1479	1080	1553
ENSG00000055118	1	2	0	1	9	11	4	9	10	10	6	5	19	5	1	5	7	3	3	5	16	10	3	5	0	2	2	2	0	2	1	0	4	2	8	3	5	2	5	2	33	24	3	14	95	52	4	44	0
ENSG00000055130	2191	2080	1866	1056	1801	1536	4073	1135	1306	1718	2226	1131	1525	862	3981	917	739	1986	2274	858	2697	2053	3653	822	2109	2277	3380	1688	3360	3041	3893	2974	2440	1725	3062	961	5003	3574	2137	2476	2956	2221	3825	1228	2314	1596	2531	1288	890
ENSG00000055147	726	653	266	352	594	396	381	296	464	486	412	361	624	310	438	313	239	646	298	206	837	552	355	233	588	686	502	494	1016	936	573	819	863	591	387	282	1316	921	471	679	885	606	461	322	815	577	414	420	319
ENSG00000055163	10729	10590	1633	5805	10077	8737	2533	7140	6085	8262	3060	5537	9614	5297	2294	6044	3902	10903	2510	4955	8434	9258	2053	4021	7885	10221	1698	8682	12358	12093	4510	11720	10620	8537	2366	5031	16522	13335	1622	12378	15061	13357	3458	7694	13563	10049	2426	9855	5233
ENSG00000055208	17105	15721	6473	8451	13161	10282	7892	7386	8739	10106	9700	7570	7462	3858	11058	3711	5760	14704	9119	5214	17885	13301	9460	4711	12499	13713	13390	10983	14305	13123	13649	14821	15757	13071	7928	6170	8988	7253	5660	5916	14305	12099	8311	5855	16613	10866	7622	8587	1863
ENSG00000055211	577	579	218	299	527	437	486	301	352	398	486	312	400	253	390	177	144	459	296	196	691	549	344	191	477	588	298	485	789	647	544	710	687	521	365	226	1044	845	293	679	849	686	565	343	578	410	266	308	171
ENSG00000055332	4498	3930	2274	2390	2256	1767	1413	1313	1544	1828	2652	1760	1228	631	830	746	980	2452	1543	1401	1938	1595	1051	654	2631	3177	1126	2571	3501	3350	2295	3543	2938	2358	1682	1294	3985	3390	634	3103	1911	1653	1220	1001	1987	1454	662	1333	1380
ENSG00000055483	1291	1504	684	1130	1053	1236	2013	1292	658	1663	1120	1449	1334	1889	3473	2952	406	1925	2621	2002	911	2513	1961	1594	768	1307	1662	1286	1591	1688	2239	1483	1375	1458	1386	1350	1340	1514	1126	2055	1412	2132	2123	1645	1496	1504	1860	2322	882
ENSG00000055609	6783	6982	3177	6001	5828	5958	3874	5605	2653	5805	3537	6209	4502	4393	4194	7178	1785	5933	3208	5206	4131	9887	3433	6816	4377	6039	5137	7042	5212	5119	6012	5914	4817	5390	3166	5728	7606	7719	3230	9178	4260	7808	3343	6919	4609	5982	2830	9509	2132
ENSG00000055732	682	648	187	376	398	370	136	233	577	685	331	577	552	398	306	449	287	860	254	377	852	848	219	346	612	690	147	609	1014	956	409	974	1138	1126	456	620	95	75	37	66	187	157	45	82	1441	1316	303	1082	210
ENSG00000055813	1	2	2	1	7	11	10	14	30	58	10	23	4	11	12	8	36	163	27	150	16	66	9	33	1	0	0	0	6	7	4	11	0	6	1	3	18	17	3	29	11	25	0	14	74	60	10	79	0
ENSG00000055917	5262	4486	1915	2640	4029	3517	2933	2765	3237	3654	3720	2844	3937	2269	3065	2502	2051	4556	2605	2022	5548	5592	2935	2535	4376	5129	2614	3727	5892	4876	4344	5596	5056	4288	2680	2371	6838	5230	1772	5130	5980	5181	3662	2984	5814	4135	2983	4007	1447
ENSG00000055950	283	197	39	89	233	177	161	145	294	287	205	121	495	215	265	108	147	347	238	142	342	287	157	73	278	381	79	235	453	454	290	393	286	231	152	114	910	461	172	462	575	449	332	145	451	244	184	146	369
ENSG00000055955	60	55	20	51	35	34	8	34	4	19	7	21	12	13	4	19	5	26	7	23	7	23	16	20	15	32	9	29	23	23	20	10	13	22	11	29	10	16	1	14	10	28	5	27	20	21	3	36	20
ENSG00000055957	2	2	1	0	2	8	2	3	2	2	5	1	1	1	1	3	1	4	2	2	1	4	2	2	0	2	1	3	3	0	1	0	1	4	6	1	0	0	5	0	0	1	1	1	4	8	2	10	0
ENSG00000056050	273	220	52	126	207	170	78	119	161	178	218	125	121	50	46	40	99	223	67	68	343	218	74	62	202	207	24	139	509	370	134	389	333	211	101	99	652	425	71	290	436	286	146	134	517	351	128	159	113
ENSG00000056097	3507	3229	2228	1957	2910	2310	4339	1849	2120	2770	3416	2198	2167	1212	4112	1417	1161	3183	3565	1295	4021	3179	4236	1393	3324	3850	3751	3160	4953	4418	5241	4748	4209	3250	4827	1764	5511	4662	2593	4093	4567	3716	5839	2075	4015	2737	4103	2516	957
ENSG00000056277	365	334	207	205	318	279	344	213	201	306	337	222	230	154	203	160	128	305	285	142	343	311	289	172	290	332	272	315	394	370	347	399	440	357	333	174	459	367	199	274	461	405	514	255	289	257	317	272	85
ENSG00000056291	1	1	0	2	1	3	0	1	0	0	1	1	0	0	0	0	0	0	0	0	1	3	1	1	0	0	1	1	0	1	0	0	1	0	3	2	0	1	0	0	1	0	0	0	0	0	0	2	0
ENSG00000056487	0	2	4	2	4	0	1	5	2	4	3	0	2	2	0	0	0	0	2	0	0	8	4	3	1	1	1	0	0	0	0	1	3	4	3	5	1	1	3	0	0	0	0	0	3	3	0	3	0
ENSG00000056558	1962	2180	3922	2069	2388	2630	9677	2720	2517	3584	8008	5531	4580	3384	28423	7434	1428	4738	18368	6264	3214	4848	13570	3398	2324	3017	14397	5570	2310	2168	16397	2167	3134	2643	8885	3868	6485	4471	8648	5731	3205	3914	11438	4056	3659	2815	11658	4142	2191
ENSG00000056586	5901	5113	2818	2459	4498	3280	3685	2505	2633	2731	3082	1828	3131	1567	2858	1675	1457	3681	2546	1443	4685	3500	3249	1586	4229	4029	6565	3429	5619	5106	6578	4782	5080	3470	3948	1721	7527	5443	2683	4422	5537	4000	4228	2008	4377	2984	3116	2319	1234
ENSG00000056661	13	5	11	6	0	3	15	1	8	21	31	20	8	7	34	5	29	65	61	43	10	19	35	14	8	13	118	14	11	6	27	10	31	23	76	28	1	1	17	6	6	10	16	8	8	7	24	10	2
ENSG00000056678	0	0	0	0	0	0	0	0	0	0	0	0	0	0	0	0	0	0	0	0	0	0	0	0	0	0	0	0	0	0	0	0	0	0	0	0	0	0	0	0	0	0	0	0	0	0	0	0	0
ENSG00000056736	7795	6942	1005	3542	7211	6025	928	4215	15574	16330	6914	10011	16871	8416	5478	7531	1018	2544	401	791	8135	6411	1401	2399	50	80	14	64	73	57	49	44	973	552	117	289	247	144	75	95	5459	3647	417	1551	921	696	105	466	460
ENSG00000056972	193	185	156	110	185	204	375	132	192	249	281	181	286	158	474	99	104	278	275	123	145	152	183	73	172	186	123	154	411	398	318	399	160	123	210	69	11	12	11	26	192	154	185	116	352	242	655	252	150
ENSG00000056998	1	3	4	0	3	4	3	2	1	0	1	0	0	0	0	0	1	1	2	0	4	4	4	1	0	3	2	0	0	1	0	0	4	6	4	4	0	0	0	2	0	0	2	0	5	4	2	7	0
ENSG00000057019	37	45	29	35	24	29	17	21	13	26	29	16	18	16	5	14	11	35	13	16	29	32	13	15	112	116	50	114	143	147	50	112	83	63	62	34	227	215	49	159	2	8	4	1	7	17	4	9	14
ENSG00000057149	0	1	6	0	3	1	0	1	2	1	1	0	0	0	0	1	0	0	1	0	1	1	2	1	3	0	0	1	1	0	0	1	1	1	3	2	1	0	1	1	0	0	0	0	1	0	0	1	0
ENSG00000057252	2679	2388	808	1199	2195	1635	1733	1119	1607	1531	1406	1164	1292	591	1088	534	736	2132	1373	900	2347	1623	1478	581	2131	2397	1728	1726	3935	3435	2678	3241	2763	1927	1180	776	4541	3443	855	2535	3756	2846	3034	1253	2336	1706	2344	1147	1206
ENSG00000057294	5	1	8	5	4	8	1	4	2	4	7	5	1	0	0	0	0	2	1	0	6	1	2	1	3	2	2	2	1	0	1	0	3	7	6	5	0	1	3	2	0	0	1	1	3	0	1	1	0
ENSG00000057468	4	11	6	3	13	8	6	2	7	5	8	7	3	7	20	6	1	8	8	4	6	14	7	5	8	10	12	10	11	12	8	5	10	10	11	12	20	20	11	11	2	15	23	7	15	10	11	6	6
ENSG00000057593	0	1	0	0	0	2	1	0	1	0	1	0	0	0	0	0	0	0	0	0	3	1	0	2	2	0	1	0	0	1	0	0	2	1	3	0	0	0	0	0	0	1	0	0	2	2	0	1	0
ENSG00000057608	5278	4283	1935	2035	5214	3491	4002	2431	3632	3602	4135	2423	4474	1698	4196	1180	1790	4309	3331	1315	6734	3747	4100	1225	4686	4776	3556	3432	10581	8976	6017	8860	7180	4634	4392	1898	9857	6510	2349	4633	9897	6196	6961	2757	7164	4142	4048	2379	2822
ENSG00000057657	5382	6745	4242	6488	2205	1677	4617	3209	1625	2827	2953	3027	2306	1173	6236	2910	1448	4199	2587	1796	3695	7844	3968	5983	2546	2262	7336	3351	2442	2301	6335	2871	4965	5114	4087	3594	3573	3131	3359	3506	1858	1337	3515	966	2065	1340	3407	3012	631
ENSG00000057663	1262	1255	556	659	1042	887	1071	659	817	958	902	728	660	438	837	489	381	1069	834	489	1690	1340	1030	504	1106	1307	1031	984	1696	1587	1120	1551	1398	1188	954	609	2111	1780	776	1414	1674	1449	1441	717	1284	1074	1128	686	445
ENSG00000057704	83	63	30	57	29	34	24	20	24	34	53	23	8	3	11	5	7	15	10	5	43	44	25	24	7	7	19	12	18	15	16	12	16	10	17	19	28	21	7	24	4	6	4	1	9	13	7	21	2
ENSG00000057757	591	508	228	242	575	399	546	284	412	407	465	263	515	231	714	188	167	451	580	195	800	478	662	179	561	576	462	346	795	732	703	746	579	388	439	170	1181	929	574	736	1117	826	970	314	822	503	613	283	421
ENSG00000057935	555	616	110	340	418	435	174	399	313	459	320	369	509	322	150	414	155	508	121	285	521	651	141	326	442	471	81	430	775	769	282	808	575	481	167	335	766	651	115	544	501	587	184	341	627	551	137	562	220
ENSG00000058056	357	323	53	194	480	385	148	315	279	357	348	374	466	259	222	330	199	445	179	269	414	397	81	172	436	505	135	440	698	688	329	708	428	336	110	205	731	624	148	612	649	614	196	344	557	424	117	439	243
ENSG00000058063	7648	7573	4081	4735	7244	5446	5211	4373	4327	5181	5461	5324	4455	2530	3887	3380	2156	6143	4362	3286	10004	9195	6565	4057	6781	8014	4542	7459	11697	10117	8771	10541	7946	6430	5481	3874	13649	11949	2974	10396	10403	8639	6183	4827	8474	6984	5187	5544	2244
ENSG00000058085	202	157	155	80	10	13	24	15	2	6	9	7	0	0	1	0	0	5	4	1	11	18	27	1	3	1	52	7	3	2	8	1	9	6	13	6	3	2	9	0	0	1	3	0	9	3	5	6	0
ENSG00000058091	4	9	18	3	16	14	17	18	5	7	6	10	2	1	12	3	2	13	6	6	14	7	12	11	3	1	8	3	1	3	3	7	13	13	58	8	1	2	8	1	3	1	1	0	3	4	7	8	0
ENSG00000058262	5310	5022	3169	2493	4683	3756	8969	2840	4287	4659	5006	3068	6584	2961	8096	3197	1874	5329	6013	2633	6681	5705	7980	1872	3851	4900	11174	3640	8957	8488	11639	8153	7237	5213	7001	2870	7605	5888	3807	5667	6960	5368	8385	2898	5993	4076	6160	3335	6121
ENSG00000058272	10022	9836	3083	5339	6552	5663	2962	4389	5000	6555	4496	4956	3771	2263	2306	2856	2555	6953	2536	3089	8280	6735	2864	2937	7165	7667	2442	5982	11582	10121	4969	9314	10344	8515	3678	4287	12939	9847	2188	7155	7830	7051	3445	3599	8037	5908	2373	4902	1658
ENSG00000058335	2	2	4	3	6	17	1	10	4	4	5	4	2	0	1	0	1	3	0	3	0	4	3	5	3	2	0	2	3	5	2	0	4	5	8	4	1	0	1	1	0	2	1	0	3	7	3	7	0
ENSG00000058404	1	1	1	1	1	2	0	7	4	4	4	0	2	1	1	1	0	4	2	1	2	5	1	5	0	2	0	0	0	1	0	1	7	9	8	6	0	0	2	1	0	0	2	1	5	0	0	12	0
ENSG00000058453	50	88	14	28	56	100	24	114	148	251	52	76	393	338	111	262	181	560	130	496	52	159	26	76	69	132	27	67	103	100	51	58	44	86	29	68	1007	274	70	483	198	516	66	342	219	153	28	249	394
ENSG00000058600	710	1008	700	1206	813	809	1649	933	508	1057	1204	1436	860	719	2948	1318	325	1518	2770	1755	802	1817	2158	1377	537	892	1582	869	952	937	2388	976	703	871	1476	1283	1107	904	1370	1100	1235	1563	2689	1237	1140	1018	1782	1419	608
ENSG00000058668	21009	19100	7178	10389	15738	12177	9304	9170	8873	10524	7642	6991	12552	6143	5772	5938	4440	11143	4878	4448	19857	16990	9283	5319	15181	18410	7238	14687	18876	18159	12522	19259	21263	16020	7640	8304	17062	14022	2800	12718	15559	13316	7494	6952	15556	12006	5520	11146	3521
ENSG00000058673	7341	6677	3372	3640	5796	4553	4527	3208	4424	4895	4532	3769	4838	2512	3251	2772	2160	5860	3631	2490	6845	5939	4148	2137	5973	6883	5393	5257	8458	7130	6319	8183	7597	5407	4687	2993	11452	9313	2850	6945	7451	5850	5139	2995	6641	4510	3602	3117	2142
ENSG00000058729	556	382	371	195	576	443	1012	289	393	365	871	274	405	157	918	140	238	524	1292	196	759	494	1118	151	610	530	1342	368	941	716	1579	701	697	369	973	183	1170	1031	848	659	1054	626	1995	281	980	585	1243	355	245
ENSG00000058799	750	679	146	338	487	361	214	277	546	611	413	421	517	250	166	217	205	580	192	215	879	619	204	232	478	482	90	325	888	694	285	689	943	666	229	286	837	701	190	480	735	561	319	278	835	544	261	378	266
ENSG00000058804	627	538	202	252	586	486	944	363	340	370	629	252	535	252	1172	190	203	531	898	219	522	318	783	116	444	434	479	310	1226	1141	882	1080	593	365	447	177	1785	1406	588	1010	1963	1461	2307	643	861	648	1415	446	595
ENSG00000058866	8	3	10	4	3	20	10	13	2	5	8	7	3	2	1	1	3	8	2	4	8	7	7	8	6	8	2	7	4	4	5	8	16	10	12	12	58	32	9	33	0	7	0	0	13	4	6	8	0
ENSG00000059122	360	541	41	159	337	517	140	576	650	1016	232	358	1410	1085	300	902	344	1210	312	1052	376	1121	207	516	203	399	9	266	582	616	272	411	356	477	153	485	1548	527	112	847	499	772	117	486	655	558	94	805	744
ENSG00000059145	237	339	46	118	154	190	109	187	201	367	151	148	535	443	229	399	154	430	87	342	114	370	94	193	170	270	59	168	209	268	122	167	154	217	80	189	1217	470	100	629	184	451	107	304	261	238	74	366	323
ENSG00000059377	1969	2031	438	1079	1834	1594	648	1258	1940	2269	1245	1409	2200	1072	1098	1092	1773	5190	2125	2244	3348	2915	943	1091	1614	1965	496	1595	3052	3065	1574	2991	3566	2547	943	1427	577	427	86	405	3847	3439	1585	1765	1934	1591	683	1350	405
ENSG00000059378	1778	2005	468	1011	1437	1456	748	1160	1610	2157	1983	1780	1130	700	676	834	621	2318	1136	1320	1670	1893	707	1066	1806	2011	540	1817	2543	2424	1246	2288	1493	1365	529	1009	2037	1449	358	1327	2062	2013	601	1323	1808	1426	683	1328	1013
ENSG00000059573	1211	1025	322	483	915	708	1127	438	853	865	1015	577	1112	454	1840	336	401	1112	1820	366	1415	894	1262	283	1053	1229	928	846	1921	1745	1713	1625	1642	1036	1155	466	2273	1551	937	1223	2164	1375	3370	610	1314	870	1540	545	1010
ENSG00000059588	885	962	202	592	1052	1089	371	889	614	983	518	840	961	825	575	1090	309	1223	685	733	660	926	303	609	835	1118	362	1003	1373	1389	686	1293	736	775	325	716	2116	1690	437	1406	943	1123	655	794	665	770	409	674	561
ENSG00000059691	212	220	61	106	178	185	139	151	167	257	136	124	186	123	126	112	82	322	121	95	252	205	98	103	189	187	78	164	392	364	150	331	225	166	110	119	404	308	139	263	407	320	173	184	330	232	131	241	129
ENSG00000059728	6938	5405	1037	2810	2099	1333	387	1099	4251	4085	1900	3428	1959	1229	326	1457	1705	3920	663	2011	6502	5555	462	2062	3650	5811	1128	5223	4097	3797	2134	3950	5072	3687	758	2395	1052	1244	443	1302	2132	2003	239	1056	4804	3667	530	3014	315
ENSG00000059758	2804	3075	2822	2311	1828	1590	3870	1503	1332	2189	4898	2749	1240	997	3393	1669	686	2254	2977	1598	1663	2360	2206	1584	1888	2242	4099	2697	3331	3097	5430	3545	2248	2048	2727	1870	3624	3969	2412	4265	1944	1992	2735	1507	1845	1611	1775	1826	714
ENSG00000059769	134	125	127	74	101	105	323	80	59	102	202	79	75	62	188	69	41	117	208	82	120	136	311	53	74	147	364	91	159	151	302	148	119	103	281	61	156	171	184	137	151	161	280	96	143	116	227	92	61
ENSG00000059804	14949	15764	13022	11075	8977	6632	16791	7423	9944	12216	12396	11321	21404	8464	16853	9268	5268	15556	12922	9630	20808	16246	18071	9451	7683	10296	20731	13362	15448	15030	22107	16715	18852	14059	18456	9858	22067	14471	4701	11363	13069	9939	9693	8414	10289	8292	11582	9440	3590
ENSG00000059915	1	6	0	1	3	9	6	10	7	11	13	1	22	12	22	5	5	11	7	10	5	9	17	10	3	6	0	1	7	7	4	4	14	10	12	13	10	6	11	4	7	15	6	12	12	10	5	13	7
ENSG00000060069	433	665	293	543	294	368	483	381	571	853	627	729	696	542	1182	720	339	958	844	1057	457	924	598	494	348	590	514	512	608	588	861	544	435	524	545	523	1389	626	415	1014	851	1080	908	747	844	623	629	875	641
ENSG00000060138	241	437	397	531	83	80	418	159	266	513	856	1066	217	229	892	414	199	1238	1402	920	334	627	1257	689	322	559	1035	1306	456	564	1397	728	598	850	1230	984	2348	2776	1312	4411	8	22	29	11	288	210	1051	626	58
ENSG00000060140	11	4	8	4	6	10	6	9	0	8	3	3	2	0	2	0	3	5	1	0	28	25	6	6	6	9	3	16	1	4	1	2	14	15	9	6	2089	1524	143	1008	0	0	0	1	6	9	8	4	1
ENSG00000060237	10492	9744	3753	5832	7827	6466	4866	5391	4126	6476	5458	4507	6899	3729	5779	4021	2593	6173	3065	3174	5645	7651	3827	3469	4804	7034	5754	5801	5004	5283	5833	5607	6575	6522	4471	3920	10585	9585	3610	10309	3854	4960	2627	3243	5676	4980	4126	5770	3070
ENSG00000060303	0	0	0	1	1	0	0	0	0	0	3	0	0	0	0	0	0	0	0	0	1	1	2	0	0	0	0	0	0	0	1	0	0	0	0	0	0	0	0	0	0	0	0	0	0	0	0	0	0
ENSG00000060339	3504	3401	1342	2122	3099	2904	2044	2304	1878	2801	2201	2170	1575	1177	1559	1520	893	2640	1404	1302	3214	3335	1762	1848	2207	2371	1579	2100	3496	3331	2231	3216	3683	3188	2087	1847	4358	3332	1462	2622	3203	3269	2108	1929	3120	2469	1656	2703	837
ENSG00000060491	420	458	258	172	361	370	632	307	562	668	666	234	1133	468	1816	284	351	756	1273	443	331	475	777	156	296	576	418	294	703	695	1393	463	379	424	736	251	2027	633	481	797	825	888	1193	458	862	423	587	421	1174
ENSG00000060558	684	872	408	460	267	282	900	264	1004	1422	1201	709	1352	794	7329	664	665	1731	1912	887	868	1322	1380	409	386	871	2653	785	1355	1313	3313	1097	977	968	1390	621	17	14	21	14	1413	1592	2277	784	634	423	1372	439	760
ENSG00000060566	275	210	19	86	168	145	13	149	214	295	118	95	625	272	55	161	191	396	34	104	184	150	19	28	57	76	2	43	200	183	36	142	248	217	22	88	568	350	31	428	235	232	18	131	59	36	2	56	106
ENSG00000060642	153	117	443	94	197	150	575	158	182	166	260	117	319	139	711	143	87	262	396	139	256	152	707	66	234	214	1487	183	337	295	1069	280	201	116	678	75	714	542	886	508	439	304	714	169	350	209	494	154	276
ENSG00000060656	1	2	8	1	5	6	19	3	4	13	13	4	1	1	5	1	4	7	8	2	4	13	13	3	2	0	9	4	4	4	14	3	5	8	51	10	3	5	3	5	0	1	1	0	2	4	3	4	0
ENSG00000060688	1075	903	581	507	886	653	1113	499	635	740	855	517	743	373	1371	352	301	770	1237	379	1067	808	1058	345	863	971	1054	677	1650	1511	1413	1411	1052	711	954	372	1775	1270	860	1040	1928	1365	1505	692	1322	890	1113	659	686
ENSG00000060709	2	1	13	3	3	1	1	8	0	3	0	3	0	0	1	0	0	5	2	0	1	4	3	1	2	3	2	4	0	3	0	1	4	3	5	7	1	1	1	1	0	0	0	3	1	6	1	8	0
ENSG00000060718	4	1	10	3	7	9	5	3	1	1	5	3	0	0	0	0	0	1	1	0	6	11	8	6	0	1	0	2	0	0	0	2	13	14	8	9	0	0	3	1	1	1	0	1	0	2	1	3	0
ENSG00000060749	629	587	290	364	636	506	641	427	429	567	691	454	600	357	898	410	346	826	411	431	564	571	509	299	338	372	548	364	721	691	861	699	571	438	338	260	1879	1475	610	1218	855	876	652	487	937	805	518	830	309
ENSG00000060762	206	202	57	94	256	241	91	154	162	158	223	156	171	84	131	60	75	156	83	96	245	165	74	79	272	327	96	233	302	271	148	278	181	125	94	67	452	324	91	267	620	448	250	210	417	327	143	211	129
ENSG00000060971	805	954	170	392	750	665	286	497	1001	1103	595	587	857	413	265	396	297	946	428	392	979	989	362	462	790	984	135	613	1091	1014	469	885	971	733	291	481	1285	889	218	795	1347	1218	492	747	1456	1053	445	958	608
ENSG00000060982	1157	989	530	556	525	457	858	327	331	335	972	235	1156	397	1626	348	455	911	1867	290	492	356	577	117	833	960	1019	698	1868	1709	1777	1547	2106	1414	1617	588	3121	2224	715	1513	3514	2395	5706	974	524	338	1317	233	82
ENSG00000061273	2859	3451	821	1530	1335	1717	2038	1580	1436	2403	1140	1289	2656	1566	2673	1554	1061	3530	2736	2464	1850	3238	1962	1809	946	1355	589	1221	2474	3096	2688	2507	1813	2137	1285	1848	3204	2240	652	2845	1126	1828	1977	1504	1723	1295	1859	1632	1884
ENSG00000061337	164	186	11	87	320	316	22	290	72	76	16	43	232	61	19	82	5	15	1	4	126	139	11	44	313	445	14	404	219	272	29	178	105	117	17	74	17	4	2	7	643	585	34	274	57	42	1	50	931
ENSG00000061455	1	3	7	2	5	15	9	2	0	2	10	2	0	0	1	0	0	2	1	0	6	6	5	2	3	1	2	2	2	0	0	0	9	2	8	4	5	2	4	1	1	0	0	0	4	4	3	8	0
ENSG00000061492	3	1	1	0	8	6	1	0	1	4	5	0	0	0	0	0	0	0	2	0	3	1	0	1	0	0	0	0	0	0	0	1	3	5	2	1	0	1	1	0	0	0	0	0	0	1	1	3	0
ENSG00000061656	3	28	29	31	1	4	39	32	11	23	51	40	24	30	110	81	3	63	78	118	4	23	53	50	5	21	90	57	6	14	70	29	10	25	52	63	18	37	36	121	19	33	52	67	6	14	27	71	21
ENSG00000061676	191	179	430	97	55	51	173	43	90	102	397	88	34	27	107	22	49	156	224	48	154	140	439	66	47	37	63	33	106	118	364	115	99	63	311	66	52	52	55	34	65	54	107	43	52	47	79	38	12
ENSG00000061794	565	544	316	206	541	373	1021	236	443	440	784	273	452	196	1293	169	256	638	1328	215	717	375	952	129	556	575	864	441	968	983	1263	895	588	450	914	197	1387	1072	843	821	1439	980	2356	418	962	607	1367	338	353
ENSG00000061918	13	18	23	12	12	9	7	10	2	9	11	10	3	3	8	2	1	5	5	3	12	7	16	2	4	5	3	2	4	3	5	5	19	10	24	8	0	3	1	0	0	0	3	1	3	1	4	3	38
ENSG00000061936	1237	1435	865	874	1156	1188	1376	1098	706	1385	1006	1008	1182	1065	1904	1424	459	1712	1515	1229	810	1780	1180	1011	938	1333	1421	1248	1354	1435	1716	1279	986	1096	1029	976	2286	1951	1322	2102	1139	1764	1198	1246	1481	1358	1133	1715	702
ENSG00000061938	267	433	50	197	178	365	153	379	423	762	214	273	905	646	275	575	319	1059	354	825	164	452	92	210	275	540	102	355	413	498	378	310	233	375	221	335	1951	757	256	1160	555	1044	199	781	502	398	88	613	1567
ENSG00000061987	4795	4646	2747	2992	3436	3150	3236	2602	2087	3202	2375	3087	2337	2028	2092	2986	1138	3580	2551	2366	3030	3948	2275	2447	2910	3260	2816	3331	3920	3552	3270	3618	2893	2964	2630	2437	5527	4638	2116	4259	3031	3639	2138	2715	3255	3134	1969	3514	941
ENSG00000062038	1	1	7	3	6	7	3	6	0	0	6	3	0	2	0	0	0	6	2	0	6	5	4	2	1	1	1	1	0	0	2	0	3	4	6	5	0	2	6	2	0	2	1	1	4	2	3	6	1
ENSG00000062096	2	1	4	0	3	3	2	3	1	0	0	0	0	0	0	0	0	0	0	0	3	3	0	0	3	0	1	1	0	0	0	0	2	1	4	0	0	0	0	0	0	0	0	0	0	1	1	2	0
ENSG00000062194	5086	5423	2276	2786	3785	3043	3209	2288	3057	3564	3504	2785	2658	1426	4163	1696	1774	4867	3232	1992	5666	4251	4109	2039	4042	4264	5996	3401	6599	5964	4726	5743	4821	3481	2630	1935	6965	5118	2490	3739	5112	3937	3699	2097	5660	4036	3785	2860	1329
ENSG00000062282	7	5	12	4	16	22	21	14	8	18	18	11	0	3	50	4	1	6	6	3	20	26	55	9	2	2	3	3	2	8	5	3	18	10	15	14	1	5	8	2	5	1	7	2	12	5	49	9	4
ENSG00000062370	2	5	2	4	1	10	7	3	2	1	1	0	1	0	0	0	0	2	1	1	1	2	4	4	3	0	1	5	0	1	0	0	3	5	12	3	1	0	2	0	0	1	0	3	4	4	1	4	0
ENSG00000062485	1978	1788	781	1022	2146	1531	1773	1173	1008	1372	1230	1039	1447	648	1673	764	595	1829	1590	842	1653	1770	1348	770	1300	1647	1012	1289	2072	2162	2113	2001	1847	1416	1075	911	1982	1831	904	1636	2518	2212	2154	1409	1930	1425	1589	1362	1445
ENSG00000062524	9	11	7	5	25	34	20	40	109	165	56	76	25	18	16	17	11	47	22	42	25	35	8	15	1	1	2	1	15	16	9	11	24	24	11	12	0	3	5	0	1	1	1	1	45	34	10	47	0
ENSG00000062582	9	23	12	6	20	12	28	2	3	14	16	4	13	11	48	2	3	14	26	4	7	19	17	3	6	24	27	0	11	10	30	2	5	7	23	2	43	33	44	3	8	14	28	3	16	7	34	4	8
ENSG00000062598	3306	3007	3166	1502	1983	1529	4121	1166	1761	2380	2286	1570	1907	887	2758	989	841	2402	2063	993	2371	2557	3048	1275	1619	1746	4186	1391	3162	2714	4568	2727	2957	2138	3605	1193	2869	2055	2201	1563	2283	1929	3137	1095	2467	1852	2831	1781	860
ENSG00000062650	5135	4811	2657	2517	4117	3260	4279	2323	2597	2912	3334	2153	2950	1353	3604	1410	1446	3876	2969	1340	5574	4036	3619	1467	3669	4146	4235	3300	5941	5688	5162	5442	4857	3693	3485	1683	7531	5857	2683	4698	5671	4502	4611	2303	5207	3664	3231	2645	1301
ENSG00000062716	16662	18632	22014	22241	8019	8976	22975	15900	9893	12998	17423	26968	7303	7392	23602	23172	5020	15543	33354	25267	21469	22478	23239	20239	15686	23501	57132	59856	17019	14168	35235	19211	17376	13845	21923	20149	8251	8660	30951	22853	11959	11626	21308	17145	9033	8385	20496	19014	1874
ENSG00000062725	1883	1624	560	688	1548	1159	934	762	971	997	1035	663	1236	573	565	576	599	1655	708	538	1726	1059	777	423	1632	1333	666	984	2139	1611	1046	1491	1828	1277	837	610	3164	2211	521	1498	2053	1420	1021	687	2016	1163	715	763	604
ENSG00000062822	108	140	14	66	87	156	77	149	199	248	121	77	405	199	148	137	109	283	103	161	125	181	87	63	81	130	24	69	385	389	206	262	108	108	55	68	1409	398	73	585	795	1095	302	569	437	242	86	290	1123
ENSG00000063015	0	1	3	0	1	1	0	2	1	3	1	1	0	1	0	0	0	1	0	1	0	2	0	1	3	1	2	1	0	2	0	0	2	2	4	1	1	0	1	5	0	0	0	0	1	1	1	7	0
ENSG00000063046	11374	11573	4900	5603	17700	11437	10898	6485	12331	12447	12964	7634	17559	6123	14642	5000	6339	13500	11134	4801	20735	14886	12292	4444	20363	23304	15711	14569	28938	27983	22145	24349	23503	15116	11076	6577	27382	20969	6707	15661	20226	14403	14148	6259	20998	11183	12348	6813	4984
ENSG00000063127	169	168	13	80	65	66	17	56	63	109	35	65	89	51	15	64	15	84	11	46	81	128	21	76	62	93	14	60	85	72	25	70	76	76	16	48	182	126	20	107	52	52	4	45	79	86	13	131	48
ENSG00000063169	93	100	16	51	54	107	34	102	50	150	33	70	100	149	43	144	48	171	30	152	38	136	28	80	41	80	15	57	45	70	37	28	39	92	27	62	102	53	21	98	34	161	21	105	73	112	16	177	68
ENSG00000063176	117	131	12	70	68	112	41	102	105	176	49	56	242	135	51	108	64	148	49	103	80	163	24	75	76	121	10	63	151	183	71	85	90	85	45	68	336	124	28	162	163	289	43	140	154	100	30	138	312
ENSG00000063177	1764	1811	577	735	2384	1900	3033	1608	4739	4669	4025	1661	8766	3110	9020	1698	2969	6478	6255	2446	3712	3567	3436	896	3532	5220	3542	3360	8700	8292	8291	6954	4255	3732	3731	1683	15631	6393	3143	7152	8249	6295	6622	2587	6173	3057	3492	1968	5553
ENSG00000063180	50	41	3	16	49	45	29	33	54	60	39	35	153	51	51	26	56	111	30	45	78	51	33	19	56	70	22	35	79	65	45	58	55	42	12	19	124	75	19	72	118	80	62	33	146	73	50	71	60
ENSG00000063241	19	33	7	13	29	39	77	29	85	82	91	31	125	59	199	35	42	90	141	60	34	47	79	15	32	66	49	33	68	67	69	37	39	40	89	32	272	96	106	115	156	133	213	54	111	58	113	42	168
ENSG00000063244	1206	1421	420	536	993	1198	1527	1112	1460	1933	1218	857	2003	1166	2621	1045	864	2193	2342	1218	1605	1564	1711	559	1278	1817	1138	1210	2645	2584	3060	2120	1636	1253	1638	783	4708	2553	1354	3074	3392	2835	2971	1530	2469	1455	1505	1418	2336
ENSG00000063245	152	181	46	102	93	143	141	135	186	253	132	132	419	283	295	207	114	321	169	236	157	295	124	133	91	192	79	115	210	240	214	194	134	142	135	126	410	227	103	350	240	447	132	324	319	200	98	293	479
ENSG00000063322	675	708	168	409	627	459	449	422	578	652	509	436	891	413	470	474	321	816	338	508	727	660	392	270	602	705	595	634	1034	911	542	869	723	655	329	365	1169	841	501	839	874	699	492	389	834	513	302	492	470
ENSG00000063438	291	292	61	157	176	203	91	193	19	40	66	23	473	369	257	408	113	296	171	160	268	540	134	231	886	1361	170	858	82	87	96	93	319	386	142	248	3287	2059	339	2299	448	584	152	379	369	278	73	406	435
ENSG00000063515	0	0	0	0	0	0	0	0	0	0	0	0	0	0	0	0	0	0	0	0	0	0	0	0	0	0	0	0	0	0	0	0	0	0	0	0	0	0	0	1	0	0	1	1	0	2	0	0	0
ENSG00000063587	803	904	331	568	518	459	438	412	341	617	403	516	854	736	389	1124	243	747	514	510	563	961	404	511	371	521	198	582	801	869	440	882	676	585	468	538	642	559	282	688	771	993	565	685	711	679	474	961	495
ENSG00000063601	1874	1890	1010	1039	1658	1363	1992	1116	1316	1583	1437	1251	1447	774	1405	942	659	1888	1440	990	2074	2028	1279	1044	1733	2087	1422	1700	2346	2155	2350	2222	1880	1523	1379	1087	2492	1853	806	1679	2509	2244	1730	1367	2800	2174	1620	2054	755
ENSG00000063660	19	25	9	5	26	31	72	36	18	25	18	5	71	27	310	27	14	32	99	24	10	31	47	9	10	26	126	26	31	39	39	15	8	7	50	5	198	52	31	78	151	239	347	130	51	38	23	30	140
ENSG00000063761	24	32	13	22	46	54	26	54	22	51	18	38	28	23	13	27	15	44	13	27	34	43	15	23	20	24	6	17	28	26	10	25	27	16	16	31	53	42	15	49	47	61	7	22	62	48	21	53	41
ENSG00000063854	296	354	42	131	208	267	111	232	340	426	188	189	448	232	230	192	127	390	171	171	445	466	155	161	339	499	66	344	592	616	288	497	397	363	167	180	739	395	87	445	680	582	161	261	513	337	115	290	469
ENSG00000063978	2410	2262	1083	1137	2258	1844	2557	1415	1395	1872	1547	1196	2247	1121	1955	1279	770	2174	1722	944	2271	2199	2173	846	1651	1968	1375	1650	2763	2641	2419	2526	2167	1695	1698	1111	5136	3772	1110	3560	3024	2765	2387	1550	2624	1843	1966	1668	1691
ENSG00000064012	6027	7356	3092	5384	4492	4369	2291	4203	3428	6122	4386	6194	3413	3176	1990	4807	1970	8010	3206	5144	6344	11651	4378	7270	5654	7986	4292	9049	6083	6488	3861	6766	4787	4606	2286	4104	7595	9239	2124	8101	4473	6618	2323	5467	5028	5631	2245	6890	1184
ENSG00000064042	17	16	25	16	33	51	27	30	16	14	16	14	0	0	2	0	1	13	4	7	25	22	14	6	7	7	8	11	2	10	3	3	22	18	22	13	5	1	2	4	0	2	0	2	6	9	6	5	4
ENSG00000064102	985	781	160	354	996	773	403	512	753	791	780	519	879	391	494	358	368	873	751	299	1241	848	438	342	1007	765	422	605	1701	1315	660	1211	1394	871	395	357	2249	1257	445	896	1859	1162	1294	547	1530	991	904	718	422
ENSG00000064115	1951	1828	379	835	1607	1226	456	858	936	930	602	640	1373	568	389	510	308	795	374	337	2238	1701	625	581	1160	1240	224	918	3258	3087	1011	2790	1926	1369	450	715	1995	1421	195	932	1915	1314	635	583	1548	1043	444	803	828
ENSG00000064195	0	1	2	0	1	3	0	1	1	1	0	0	0	0	0	0	0	0	1	1	1	1	1	0	0	0	0	1	0	0	0	0	1	0	3	0	0	1	2	0	0	0	0	0	0	0	0	1	0
ENSG00000064199	11	20	6	8	21	17	4	23	12	24	15	25	9	8	5	15	7	11	6	11	15	10	5	13	17	18	7	14	24	26	11	31	36	15	19	12	35	40	14	61	30	29	13	9	25	17	15	24	17
ENSG00000064201	164	219	9	73	183	327	42	324	514	842	151	322	672	407	167	422	232	865	168	613	197	431	54	188	667	1234	187	911	617	698	254	441	289	376	97	330	1561	673	80	947	485	835	104	563	946	752	93	891	214
ENSG00000064205	0	2	1	1	0	1	0	6	0	3	2	2	0	0	0	0	0	0	0	1	4	2	0	1	0	0	2	2	1	2	0	0	2	2	3	0	0	1	2	0	0	0	1	0	1	0	1	4	0
ENSG00000064218	0	0	4	0	0	0	0	2	0	0	1	0	0	0	0	0	0	0	0	0	2	3	0	2	0	1	0	1	1	1	0	0	2	5	4	2	0	0	1	0	0	0	0	0	0	0	0	1	0
ENSG00000064225	10	4	3	5	10	20	12	15	3	10	10	8	1	0	0	0	0	6	6	8	2	8	6	2	3	1	1	7	1	0	2	2	4	10	11	6	1	0	4	1	0	2	0	2	2	9	4	5	0
ENSG00000064270	1	3	3	2	2	10	3	10	1	0	6	1	0	0	0	0	0	3	1	0	4	9	2	4	0	1	2	1	0	1	0	0	4	3	7	2	1	3	2	1	0	1	0	1	3	7	2	8	1
ENSG00000064300	10	5	1	1	4	11	32	7	20	18	10	10	31	14	26	4	4	9	11	3	12	12	4	3	59	99	7	55	20	21	6	13	15	8	6	2	8	3	10	7	89	86	16	44	14	20	3	19	1
ENSG00000064309	24	23	7	10	47	39	21	29	18	15	19	19	28	11	7	11	5	14	9	7	23	21	11	17	42	40	14	44	21	21	9	25	26	13	22	21	53	38	6	49	32	22	9	13	14	8	11	15	31
ENSG00000064313	1988	1960	1108	1186	1612	1399	1608	1201	925	1280	1360	1156	1025	777	1506	1069	508	1690	1676	1050	1694	1645	1414	962	1568	1633	1712	1631	2628	2301	2032	2130	1968	1652	1531	1162	2982	2544	1242	2209	2500	2235	2335	1443	1835	1525	1298	1561	688
ENSG00000064393	1876	1805	1210	1083	2733	2467	3597	2071	2258	3128	4078	2297	1904	959	1806	1084	1930	3973	3287	2328	3545	5230	3665	2692	2043	3129	3777	2623	2370	2484	4253	2552	4331	4445	3688	3143	2813	2617	1932	3167	1431	1750	2369	1270	2763	2396	1840	3235	1041
ENSG00000064419	1647	1531	602	848	1388	1178	1236	986	943	1260	1024	826	1207	646	1029	775	484	1333	1080	663	1355	1490	971	598	1273	1356	855	1052	2175	1820	1419	1870	1770	1208	1014	737	2960	2317	905	1969	2358	1946	1508	1135	1905	1410	1156	1241	732
ENSG00000064489	4	3	2	0	1	0	0	4	0	0	0	1	3	3	1	3	1	1	0	2	0	0	0	2	0	0	1	1	0	1	0	1	1	0	1	0	2	3	0	2	1	3	0	3	2	3	1	5	0
ENSG00000064490	312	397	43	121	170	261	112	194	475	517	198	200	653	258	196	204	261	687	225	263	420	429	132	134	301	455	63	270	826	846	376	616	460	361	167	191	1097	569	107	607	862	605	296	273	575	378	120	286	563
ENSG00000064545	60	76	10	17	53	63	38	49	120	167	64	32	291	103	167	81	64	194	139	112	89	132	78	45	53	105	25	60	169	173	85	113	66	93	56	46	399	139	43	211	229	297	154	131	169	104	70	97	275
ENSG00000064547	471	576	52	279	210	269	129	197	314	569	166	267	440	310	362	309	152	559	236	363	198	391	139	159	258	355	110	242	365	456	252	349	294	408	146	365	800	498	93	586	414	612	449	405	385	315	176	372	395
ENSG00000064601	548	519	188	241	591	494	482	415	726	824	732	428	685	277	500	197	399	1008	572	365	1051	885	598	237	431	593	262	450	578	623	564	594	784	540	427	305	1038	738	282	794	854	702	532	359	933	594	491	555	758
ENSG00000064607	3636	4002	1127	2364	3332	3494	1631	2978	2107	3869	1866	3000	2098	1716	1300	2301	960	3985	2016	2719	2979	4791	1851	2747	2633	3360	1336	3213	4091	4116	2883	3874	2941	2701	1776	2551	5389	4490	1072	4141	3781	5289	1893	3622	3430	3374	1451	3848	1828
ENSG00000064651	1439	1484	701	865	1435	1014	1274	779	622	771	1094	709	751	414	1212	545	382	1105	1452	636	1492	1444	1005	701	1191	1496	901	1334	1899	1856	1927	1862	1381	1236	1029	751	2336	2114	945	1830	2605	2227	2018	1113	1485	1299	1231	925	410
ENSG00000064652	59	64	15	33	154	130	36	113	61	61	48	50	30	25	15	24	53	128	52	69	72	51	18	31	45	68	19	39	112	78	56	113	92	67	32	37	168	131	28	104	74	77	19	39	229	190	40	137	13
ENSG00000064655	7	8	4	7	8	7	2	13	11	18	8	4	19	3	2	2	5	18	3	14	18	27	2	6	13	9	2	7	9	2	4	7	13	17	14	8	1	1	3	2	4	9	1	4	27	17	2	19	3
ENSG00000064666	5608	5553	341	2076	2437	2313	365	1954	6160	6758	2924	2902	6870	2471	684	1820	3124	6709	966	2275	4396	4663	613	1341	3239	5997	296	3742	8518	8794	2493	7614	4323	3831	698	1864	9674	5502	416	6454	7047	5754	795	2950	8093	4770	601	4538	9219
ENSG00000064687	875	1127	64	405	525	837	128	834	2067	2904	606	964	2657	1651	598	1118	753	2061	449	1314	836	1562	262	612	954	1571	141	942	1370	1348	530	997	582	686	207	498	2059	675	111	929	1063	1728	196	1054	1107	748	160	935	2149
ENSG00000064692	2	3	9	4	8	4	6	12	1	4	0	3	0	0	0	0	0	0	0	0	6	5	2	2	3	2	3	1	1	0	0	0	4	2	12	7	2	1	3	2	2	1	0	0	1	1	4	5	0
ENSG00000064703	569	432	539	225	741	501	1191	362	342	327	670	231	489	198	1094	205	198	506	1065	197	708	430	1575	171	643	544	948	334	809	632	1411	616	618	341	1150	163	1052	1025	1279	740	1196	848	1657	386	954	599	1122	400	366
ENSG00000064726	2804	2600	1594	1658	2480	1774	2329	1320	1643	1826	2609	1628	1686	767	2045	818	731	1972	2137	805	3395	2597	2656	965	2518	2902	2539	2311	4320	3861	4038	3932	3245	2442	2499	1141	3692	3565	1202	2726	3801	2885	3049	1392	2661	1857	2022	1136	791
ENSG00000064763	7	5	10	6	34	34	17	29	7	10	11	8	2	2	1	5	1	6	2	2	2	11	2	6	9	2	2	2	4	3	2	3	5	5	11	3	215	165	27	136	211	179	69	98	10	8	7	14	240
ENSG00000064787	3	11	12	8	16	20	4	13	4	6	12	7	1	3	1	1	1	2	3	1	9	10	6	4	6	2	7	5	3	10	2	3	13	12	15	11	3	3	6	3	2	1	0	0	13	9	10	9	1
ENSG00000064835	2	3	2	1	1	1	0	3	0	2	1	1	0	0	0	0	0	0	0	0	0	2	0	2	0	0	0	1	1	0	0	0	0	1	2	2	0	0	1	1	0	0	0	0	1	0	0	2	0
ENSG00000064886	64	82	52	128	406	358	121	424	62	101	73	139	50	49	15	99	29	135	55	237	338	257	102	169	79	206	38	382	82	74	43	289	85	61	31	107	65	100	75	91	29	68	19	132	41	59	28	146	55
ENSG00000064932	1104	1790	370	620	240	483	1808	559	1894	2781	1413	1017	1546	1259	6760	1329	773	2321	1499	2145	1401	4049	2196	1762	309	659	574	520	748	879	1528	581	1177	1691	1758	1587	2082	517	509	1112	733	1324	1301	971	951	645	1735	1104	1147
ENSG00000064933	719	623	156	396	772	688	335	523	578	677	460	556	545	302	170	341	215	645	265	240	1024	805	303	338	835	828	256	570	1223	952	313	860	1099	840	383	490	1526	1091	243	664	1335	1000	550	437	1026	775	446	547	223
ENSG00000064961	165	219	41	120	158	196	71	193	319	459	211	179	571	270	209	188	267	465	162	315	235	293	135	128	197	324	40	221	448	430	211	318	263	233	117	130	1335	423	115	538	514	551	187	260	464	221	122	235	384
ENSG00000064989	0	3	5	1	4	8	7	5	4	6	9	8	1	0	1	2	1	3	1	5	4	3	0	1	5	2	0	3	1	4	6	2	5	2	6	3	0	1	3	1	0	0	0	1	2	1	2	3	0
ENSG00000064995	614	715	334	406	469	476	626	365	382	603	429	445	500	343	735	484	226	874	648	498	626	717	543	381	538	672	627	665	920	879	766	852	648	509	516	404	1347	1249	533	1183	887	875	755	574	668	619	519	586	259
ENSG00000064999	419	369	65	201	244	280	121	259	221	304	166	210	326	250	74	270	154	478	140	239	292	380	117	183	278	273	36	242	337	290	113	290	324	300	91	207	593	432	141	471	364	331	129	204	366	287	110	362	215
ENSG00000065000	1960	2148	1063	1088	1645	1744	2694	1536	1603	2313	1698	1209	2362	1330	3487	1367	1000	2741	2406	1528	1565	2382	2869	943	1078	1593	1542	1154	2716	2716	3669	2331	1977	1943	2834	1183	3287	1744	986	2262	2463	2888	2924	1805	2504	1618	1998	1897	2333
ENSG00000065029	323	278	70	150	315	340	248	278	423	602	279	297	637	360	392	378	239	726	267	303	382	571	248	281	300	377	188	286	553	510	235	434	400	415	198	295	894	529	182	617	472	501	259	281	584	443	250	518	391
ENSG00000065054	0	1	0	1	3	2	1	0	4	5	8	2	8	3	7	2	11	8	2	11	1	1	0	0	0	0	0	0	2	2	4	1	1	2	1	0	11	1	1	6	10	15	7	8	11	2	1	3	7
ENSG00000065057	21	30	0	7	13	30	4	19	57	53	21	14	105	52	17	27	34	96	37	39	31	42	10	10	23	35	2	16	81	75	27	58	31	44	10	13	234	70	9	101	161	125	75	55	95	41	15	43	179
ENSG00000065060	49	54	35	38	302	283	400	264	107	143	153	137	261	196	272	226	73	227	225	134	207	255	215	154	31	25	27	29	121	147	124	163	85	58	101	50	1019	839	411	927	384	372	484	248	137	114	154	146	89
ENSG00000065135	3141	2812	1782	1417	2761	1837	2298	1375	2017	2083	2106	1598	1625	1154	1670	1141	1036	2650	1727	1218	3703	2536	2122	799	3012	3751	2185	2784	5621	4895	4167	4897	3390	2543	2714	1293	6606	5784	1427	4686	5263	3775	2663	1734	4171	2915	1954	1716	1103
ENSG00000065150	1493	1432	1417	774	2140	1541	3180	1044	1186	1362	2310	1159	1280	588	3650	661	728	1930	2832	786	1864	1542	2517	623	1690	1983	3644	1625	3492	3198	4287	3096	2268	1553	2494	852	3456	2731	1942	2281	4491	3255	5067	1644	3113	2118	4315	1573	902
ENSG00000065154	503	498	232	239	721	465	534	345	412	411	513	307	351	144	561	163	84	252	303	84	897	582	443	207	523	581	408	481	882	852	771	899	523	393	440	190	1165	1209	806	889	1125	855	937	353	538	418	370	189	306
ENSG00000065183	509	484	396	255	680	471	1304	319	449	491	1315	307	595	269	2835	277	363	923	3574	279	666	509	1673	219	675	658	1966	551	1061	952	2401	1016	687	408	1162	222	1773	1209	2195	893	1496	1003	5583	528	1133	738	3548	548	347
ENSG00000065243	1841	1861	563	1428	1608	1428	689	1369	980	1439	1207	1547	955	865	570	1369	512	1597	746	1210	1697	2402	647	1510	1522	1744	507	2129	2119	2037	1186	1932	1638	1482	709	1209	2875	2701	662	2785	1781	2000	945	1478	1731	1643	703	1795	457
ENSG00000065268	50	54	2	10	40	52	69	55	104	128	101	31	235	114	300	74	68	140	239	121	87	115	103	33	54	100	48	46	176	171	163	139	76	74	91	50	678	175	59	255	304	382	359	210	249	129	149	126	412
ENSG00000065308	482	444	76	274	737	617	244	538	235	317	129	192	385	201	120	221	177	577	74	241	795	856	286	349	180	277	48	208	609	611	129	590	241	207	55	146	795	715	50	666	399	369	89	181	513	405	112	364	170
ENSG00000065320	0	1	3	2	1	4	9	5	2	4	5	1	1	0	2	1	0	1	2	0	3	6	1	1	0	0	0	0	0	3	4	2	3	5	11	5	0	0	3	1	1	0	1	0	1	4	1	7	0
ENSG00000065325	2	6	11	1	3	11	5	7	0	2	4	1	1	0	0	0	0	0	0	0	2	4	1	4	5	1	0	2	1	0	1	0	8	2	5	5	0	1	3	0	0	0	0	0	2	0	2	3	0
ENSG00000065328	254	264	126	139	277	232	205	197	113	146	118	90	148	73	89	82	49	116	77	60	124	105	89	34	67	59	36	60	668	616	536	595	175	126	100	57	953	594	165	490	1466	1116	808	602	551	450	239	399	439
ENSG00000065357	5502	5012	981	2479	5173	4349	839	3345	2746	4095	1601	2353	4512	2663	607	2781	1701	5479	809	2213	4254	4644	924	2124	3192	3690	578	2829	5099	4570	1593	4084	3917	3222	853	2026	3929	2769	240	2153	4849	4736	1212	2674	6893	5259	877	5036	2231
ENSG00000065361	148	164	38	85	91	67	26	82	44	52	144	24	68	26	8	24	18	36	11	10	44	50	15	18	117	131	20	96	64	87	35	76	173	118	50	67	138	83	18	59	96	81	17	29	63	55	34	59	24
ENSG00000065371	0	5	6	5	1	3	6	5	2	0	1	1	0	0	0	0	0	2	0	0	6	7	1	2	3	1	1	1	0	0	0	0	7	3	7	2	1	0	0	1	1	0	0	0	1	3	4	5	0
ENSG00000065413	8414	8178	5252	4984	7513	6451	6134	6139	4785	7739	4999	5873	4705	4037	3912	5470	2340	8413	5902	4606	6807	8599	6269	5335	6251	6746	6458	6722	9269	8154	9759	8187	6604	5746	5751	4716	10537	8233	4364	7413	8117	8714	7119	6188	7929	7145	5519	8206	1929
ENSG00000065427	2624	2239	1000	1098	2718	1915	2659	1348	2071	2213	1937	1327	2220	874	3642	635	925	2358	2885	744	3517	2285	2781	681	2275	2647	2841	1753	4221	3964	3620	3891	3072	1875	2121	857	5243	3913	2040	2834	4627	2937	4897	1274	4023	2430	3575	1365	2022
ENSG00000065457	639	659	150	318	651	519	344	431	641	947	504	546	632	340	429	377	260	762	428	384	612	650	277	304	442	600	285	512	732	766	400	638	614	466	279	313	1176	1100	578	1094	590	628	355	365	682	649	337	618	420
ENSG00000065485	137	125	78	62	146	171	338	101	100	150	247	68	200	123	395	101	37	126	266	53	199	163	358	69	88	106	180	72	237	179	235	199	256	192	199	90	103	60	74	46	174	194	314	86	170	100	374	96	182
ENSG00000065491	819	824	318	430	628	572	413	430	380	576	403	398	541	357	598	365	264	719	439	318	719	821	398	439	529	604	325	505	816	800	642	734	612	475	299	290	958	827	321	716	1029	971	430	590	633	525	341	492	365
ENSG00000065518	698	780	211	279	588	532	475	331	586	688	656	419	771	295	556	203	382	940	525	301	1045	787	455	213	663	916	392	638	1523	1625	1101	1448	881	738	570	310	1839	1263	442	1044	1386	1086	798	408	1070	685	504	355	589
ENSG00000065526	2283	2463	3201	1767	1790	2071	5547	1815	954	2074	3033	1747	1139	1006	7642	1281	1009	2845	4591	2136	1071	2527	4388	1438	1349	2242	7291	2354	1251	1495	5093	1583	1336	1724	4482	1809	2261	2222	3622	2895	1475	3063	4722	2858	1701	2133	4221	3444	861
ENSG00000065534	56	58	43	40	31	38	20	46	41	51	32	61	19	16	4	14	0	6	7	1	25	35	11	17	535	701	80	666	19	20	7	22	2057	1705	323	1236	34	35	21	29	2	6	2	2	62	48	13	63	13
ENSG00000065548	2021	1957	1429	1244	1771	1322	2594	1006	1476	1788	2791	1478	987	688	3318	792	767	2183	3336	906	2920	2159	3174	753	1968	2439	3998	1945	3419	3207	4462	3474	2706	2091	2897	928	3514	3316	2525	2499	3433	2448	4621	1212	2854	1923	3185	1339	658
ENSG00000065559	1563	1479	815	766	1345	1020	1582	707	1089	1167	1257	875	1025	504	1334	533	525	1418	1235	628	1803	1206	1256	586	1236	1260	955	895	2284	1915	1730	1744	1553	1091	1047	619	2480	1737	902	1370	2345	1579	1559	818	1963	1333	1392	975	402
ENSG00000065600	323	356	41	149	328	289	115	206	201	246	186	155	263	145	129	141	90	277	188	133	312	194	87	79	275	249	34	151	461	401	151	356	304	230	90	110	587	414	69	313	419	350	223	179	362	267	191	185	207
ENSG00000065609	2	0	3	3	2	6	2	5	0	6	5	2	0	1	1	0	0	0	0	0	7	5	6	1	0	2	1	2	2	1	0	2	2	8	6	5	1	2	1	1	0	0	2	0	2	2	0	1	0
ENSG00000065613	4757	4274	2511	2361	4838	3948	2945	2989	2452	2961	3336	2145	2510	1187	1825	1283	1313	3137	2984	1219	5865	4404	2896	1738	4005	4309	2070	3698	6913	6359	6336	6367	4943	3604	3771	1763	10352	7950	2284	6440	5343	4251	2953	2046	4360	3137	3080	2410	1410
ENSG00000065615	1448	1402	474	705	1191	921	662	698	736	922	897	789	608	481	600	550	485	1299	745	590	1544	1292	599	536	1062	1340	594	1079	1878	1700	1054	1703	1241	1087	746	577	1984	1621	540	1483	1856	1556	905	782	1603	1292	741	916	297
ENSG00000065618	3	10	19	6	19	22	15	11	4	8	9	7	0	0	0	0	0	6	3	0	3	11	10	7	3	2	4	5	2	3	2	0	11	7	21	9	1	2	5	1	3	1	4	0	3	10	7	11	1
ENSG00000065621	12	17	20	17	14	23	15	14	8	31	8	12	16	14	6	7	6	15	4	11	10	22	10	7	10	2	8	12	4	15	15	15	15	8	17	17	22	16	20	13	7	5	4	4	14	14	8	19	6
ENSG00000065665	501	756	630	509	295	386	431	400	155	380	207	392	129	203	353	346	67	398	289	371	283	692	376	541	213	374	284	422	373	386	411	456	200	336	188	338	266	339	136	331	181	516	146	487	192	296	220	373	74
ENSG00000065675	3666	3544	1243	2200	2785	2152	1979	1848	2604	3154	3079	2339	3375	1732	1403	1872	1266	3946	1275	1854	3805	3748	1870	2158	2020	2151	553	2212	4706	4231	1916	4595	3788	2608	1315	1615	8453	6123	1023	5153	4329	3489	2156	2124	5015	3486	2101	3860	1515
ENSG00000065717	1	2	4	1	1	4	3	4	4	8	3	3	5	4	3	2	0	3	2	4	1	6	2	5	2	1	1	1	1	1	2	1	1	2	6	8	2	2	9	1	4	2	2	2	14	15	8	11	5
ENSG00000065802	596	487	309	230	549	423	627	307	441	504	380	296	794	336	811	426	234	663	557	316	456	501	505	219	268	390	695	352	711	661	740	595	504	371	407	291	1757	1191	440	1205	734	701	661	389	903	748	658	541	429
ENSG00000065809	5926	5639	14264	3858	4406	3225	19186	2928	4744	4743	21349	5701	3692	1747	27637	2819	2236	5268	23340	3063	8638	6271	29185	3678	5381	5993	26171	5360	10558	9273	37545	9762	7481	5011	22214	3344	7000	5487	6402	4430	8047	5996	24724	3796	7655	5017	14324	3745	1364
ENSG00000065833	1	0	2	1	15	21	7	9	6	11	37	4	1	0	32	1	6	9	34	5	3	6	14	2	4	0	3	0	78	72	286	87	19	20	73	12	2	5	5	7	0	0	3	0	1	0	7	0	0
ENSG00000065882	980	943	478	552	893	861	652	682	535	664	610	474	578	301	572	289	346	842	633	382	965	890	598	430	512	611	420	440	1066	1023	703	1062	696	536	382	333	1983	1427	422	1209	1334	1173	915	614	1109	811	719	721	765
ENSG00000065883	3539	3290	1286	2049	2849	2467	1852	1981	1835	2451	2445	1981	2592	1717	1682	2037	958	2614	1297	1586	3022	2922	1346	1408	2758	3012	771	2600	3539	3219	2037	3318	3250	2664	1299	1756	5849	4126	908	3577	3092	3169	1147	1894	3175	2400	846	2282	1125
ENSG00000065911	3435	3759	2980	1857	1754	1365	11602	938	2518	2929	5183	2002	2318	1428	14811	1201	1259	3687	7663	1303	4136	4168	10540	1542	1933	2559	8741	1975	4206	3760	7062	3724	4494	3305	6090	1706	3276	3059	3832	2342	4798	3949	10057	1778	3182	2571	11832	1615	994
ENSG00000065923	736	705	756	416	167	162	436	123	292	377	715	263	664	345	2169	366	111	290	796	146	383	344	832	148	532	518	788	482	838	802	1699	763	533	433	694	231	1409	1001	512	834	610	528	1474	293	400	347	1040	275	189
ENSG00000065970	474	404	293	254	354	320	478	253	219	306	326	210	509	216	286	257	184	466	320	388	321	390	285	213	268	341	287	314	359	352	638	377	316	300	345	192	570	537	485	580	448	554	392	419	558	466	302	581	317
ENSG00000065978	2977	2699	1517	1400	3877	3113	4799	2017	3630	4029	5379	2611	3990	1403	6491	1059	1948	4448	5838	1394	5007	3164	4755	982	3426	4197	4307	3057	6487	6164	8255	6598	6303	4246	5011	1586	11124	7053	4873	5762	9999	6759	10038	2871	7223	3774	7125	2644	2964
ENSG00000065989	406	484	45	253	281	345	201	298	198	363	150	276	932	736	1238	1029	173	461	142	359	519	1141	316	716	266	447	216	372	331	378	314	334	310	328	122	331	549	402	127	649	435	834	412	708	368	355	144	600	735
ENSG00000066027	2906	2834	658	1222	2101	1536	917	1089	1866	1845	1331	1303	1856	980	908	736	1060	2737	1063	957	2798	1952	923	746	2538	2734	535	2053	4190	3450	1481	3320	2544	1862	842	831	4100	2872	548	2016	3352	2420	1264	1091	3142	2086	885	1253	754
ENSG00000066032	2	3	8	6	5	5	7	8	2	2	9	3	0	0	0	0	0	2	1	0	3	5	4	3	6	2	1	1	2	0	0	2	7	6	11	10	2	1	4	1	2	0	0	0	4	7	3	3	0
ENSG00000066044	1290	1330	334	563	957	806	703	540	815	879	705	531	1240	475	1056	484	408	995	881	465	1154	1035	719	431	857	984	473	728	1475	1470	1114	1290	1190	859	557	400	2482	1541	380	1298	1871	1531	1192	776	1418	889	661	759	1099
ENSG00000066056	2	2	8	3	12	14	5	27	1	20	16	8	0	0	3	2	5	26	12	9	4	7	9	3	4	1	2	1	2	1	2	0	5	7	10	5	1	4	9	4	1	2	1	2	9	8	3	5	0
ENSG00000066084	2440	2481	1263	1563	1661	1250	1236	1094	1271	1768	1580	1508	1974	1133	1168	1299	969	2837	1440	1488	1768	1969	890	1060	1245	1530	896	1355	2072	2001	1947	2043	1631	1337	1155	914	2048	1824	928	1575	2157	1952	1373	1191	3517	2845	1864	2775	725
ENSG00000066117	1432	1359	759	744	1313	994	1102	712	692	1038	776	663	1031	602	883	632	402	1193	812	559	1080	1331	779	550	911	1167	808	925	1408	1479	1336	1425	1114	949	818	562	1583	1737	662	1565	1293	1310	970	750	1309	992	732	973	873
ENSG00000066135	2053	1882	409	874	1580	1373	874	987	1240	1505	900	890	1370	693	341	870	612	1573	594	755	1533	1496	491	745	1556	1418	330	1007	1901	1713	920	1646	1780	1269	563	727	2243	1663	526	1624	1877	1526	670	884	1843	1377	522	1303	722
ENSG00000066136	1042	935	383	495	761	735	620	646	722	958	559	606	994	610	784	709	420	1090	674	534	941	1161	674	515	544	789	472	539	1171	1040	843	949	861	751	611	517	1294	872	353	808	1024	1047	806	639	1015	732	498	830	642
ENSG00000066185	8	7	5	1	2	2	5	3	8	10	5	6	7	3	1	5	4	12	4	4	7	4	2	3	0	2	4	1	5	4	2	3	4	6	6	6	6	2	11	4	6	2	5	4	3	6	0	6	0
ENSG00000066230	0	0	0	1	0	2	0	1	0	3	0	0	1	1	0	0	0	1	0	0	1	0	1	0	0	0	0	0	0	1	0	0	0	0	0	0	0	0	1	0	0	0	0	0	0	0	0	1	0
ENSG00000066248	2	3	2	2	0	1	0	1	0	2	3	0	0	0	1	0	1	3	0	0	5	3	2	2	0	1	0	3	0	0	1	0	3	2	4	3	0	0	2	0	0	0	0	0	0	0	0	1	0
ENSG00000066279	3194	2972	494	1699	4024	3814	594	2776	1026	1047	1033	961	1264	676	242	779	627	1583	246	684	1345	1016	227	410	1767	1621	205	1501	6891	6266	1790	5656	2417	1964	439	1020	17955	13574	2749	11642	12350	12171	1889	6289	2618	2682	526	2319	2745
ENSG00000066294	2569	2233	3294	1430	3469	2932	6459	2457	3473	4192	6425	3215	3375	1992	5485	2262	1374	3757	5877	1814	6211	5239	7739	2456	1384	1385	8749	1441	2498	2310	4468	2258	4473	3292	7001	1829	2663	2282	2404	1942	3831	3116	7294	1809	2439	1956	4552	1967	178
ENSG00000066322	896	867	190	348	871	622	367	441	632	699	450	351	872	371	410	237	275	840	393	285	880	676	310	192	765	931	293	553	1396	1308	759	1127	981	620	347	301	1618	1349	479	982	1548	1108	601	518	1209	772	425	571	704
ENSG00000066336	0	3	2	2	6	22	3	23	16	18	12	7	2	1	1	1	8	17	10	10	4	7	4	1	1	1	4	4	4	2	2	1	3	6	3	3	0	0	1	0	0	0	0	0	4	1	1	2	3
ENSG00000066379	505	496	146	229	530	445	253	312	403	357	286	210	691	263	432	183	157	458	418	228	772	568	348	198	561	569	338	472	1029	949	636	815	619	377	224	203	1289	821	317	612	943	606	507	308	526	385	399	238	590
ENSG00000066382	2	6	10	9	4	11	4	6	4	3	2	7	0	0	0	0	2	4	1	1	11	4	4	1	4	0	5	6	3	1	4	1	6	10	21	4	1	1	7	2	1	0	1	2	1	4	4	8	0
ENSG00000066405	1	0	2	1	0	2	2	1	1	0	4	1	0	0	0	2	0	1	0	0	1	3	1	2	2	0	0	1	0	0	0	0	3	4	3	5	0	0	1	0	0	0	0	1	2	3	0	1	0
ENSG00000066422	2362	2079	842	1070	2042	1558	1625	1140	1245	1460	1676	1104	1329	930	1889	1205	625	1727	1810	933	2569	1974	1930	919	2126	1886	1841	1555	2518	2113	2243	1980	2356	1661	1585	858	3676	2599	1235	2102	2721	2073	2276	1201	2388	1683	1869	1243	722
ENSG00000066427	1050	888	405	423	1106	800	828	586	451	506	505	392	759	450	465	419	322	853	327	339	1079	674	557	276	1087	1033	551	631	1163	966	742	927	1039	670	523	360	2009	1615	448	1245	1509	1106	803	592	1180	763	483	566	310
ENSG00000066455	1290	1109	643	562	1083	783	1353	578	812	937	1070	583	653	350	838	312	417	1052	681	296	1611	970	1233	404	1124	1207	1542	858	1632	1494	1327	1371	1587	1040	1292	475	1673	1162	587	937	1456	1164	1395	537	1385	862	992	669	372
ENSG00000066468	2	4	9	4	10	11	6	8	6	9	5	1	1	0	1	0	0	3	4	2	4	6	6	4	1	2	1	5	1	4	6	4	9	15	8	10	4	4	6	4	2	2	0	0	5	3	5	5	2
ENSG00000066557	874	930	323	546	696	540	387	419	463	545	506	549	348	288	290	452	250	786	483	433	795	696	413	387	696	762	384	684	1203	1077	751	1078	789	610	409	403	1500	1437	373	1175	1289	1219	735	708	982	768	525	627	288
ENSG00000066583	379	338	99	174	330	210	161	131	228	248	259	150	307	123	304	102	142	345	335	123	486	296	214	97	415	471	179	319	595	562	343	552	376	245	181	105	751	581	189	419	571	400	360	155	503	334	276	167	186
ENSG00000066629	2	1	7	5	8	14	3	7	2	3	44	4	0	0	3	0	0	1	10	0	3	7	11	3	1	0	3	3	0	0	27	1	7	8	31	12	1	0	5	0	1	1	7	3	2	7	5	6	0
ENSG00000066651	447	498	232	287	385	339	365	270	239	421	540	385	178	165	234	260	149	488	512	280	373	422	364	224	324	443	306	399	577	533	397	547	446	412	395	261	736	718	340	592	519	502	401	295	445	435	319	376	149
ENSG00000066654	2650	2527	1063	1252	2634	1935	2060	1271	1643	1863	1956	1196	1576	913	1614	748	873	2353	1680	754	3430	2335	1863	771	2558	2884	1840	1816	3613	3189	2663	3075	2724	1965	1923	825	4398	3943	1695	2677	3527	2764	2859	1222	3564	2338	1938	1434	786
ENSG00000066697	200	188	81	110	188	166	115	117	151	185	180	131	114	42	52	56	71	221	171	80	248	199	79	76	125	161	38	117	323	348	211	323	206	171	92	87	504	429	68	333	170	148	65	62	229	168	60	129	109
ENSG00000066735	9	12	1	3	1	6	0	1	3	2	4	0	0	2	2	0	7	25	8	14	2	2	0	1	77	126	3	68	1	1	0	2	51	75	7	28	0	0	1	0	1	1	1	0	3	1	1	0	1
ENSG00000066739	2497	2611	2685	1645	2330	2040	2822	1806	1316	1759	2792	1749	1420	1007	2248	1405	705	2176	2647	1382	2543	2887	3441	1818	1836	1920	3494	1985	2313	2182	3092	2174	2405	1986	2663	1551	3056	2546	1215	2357	2290	2354	2434	1776	2119	2027	2336	2174	693
ENSG00000066777	4845	4742	3466	3112	3933	3395	3752	2972	2786	3914	4474	3485	2694	2093	2518	3115	1608	4420	3127	2582	4580	5119	3199	2969	3428	3736	3358	3659	5190	4461	4811	4567	4495	3634	3280	2641	6945	5147	2075	4855	4638	4608	3073	2890	4860	4172	2707	4391	1075
ENSG00000066813	6	4	19	4	8	6	6	10	1	1	7	6	0	0	2	0	0	2	0	0	4	8	2	1	3	1	4	4	0	1	4	3	16	7	60	9	3	3	3	0	0	0	0	0	5	8	4	8	0
ENSG00000066827	289	357	161	251	292	277	263	298	210	386	236	295	238	193	297	266	118	401	253	262	294	468	205	247	269	285	205	297	396	370	312	347	300	265	245	238	507	369	246	393	348	419	219	286	371	410	253	468	194
ENSG00000066855	271	221	96	118	202	157	290	108	135	157	231	113	139	106	211	120	95	265	224	114	231	158	266	76	239	266	237	179	343	316	349	257	269	202	240	113	336	271	143	223	470	326	541	161	320	261	318	184	101
ENSG00000066923	69	71	24	44	45	45	20	21	36	65	61	49	43	18	28	30	39	196	60	112	130	158	58	86	7	21	8	18	49	38	31	39	50	43	30	49	258	212	76	208	18	17	11	14	67	57	30	79	267
ENSG00000066926	435	387	62	183	542	407	273	235	341	349	297	259	374	201	150	159	182	412	250	137	523	385	155	148	547	597	74	455	856	877	322	799	521	366	206	177	1106	889	125	694	924	656	380	287	528	334	194	225	283
ENSG00000066933	1772	1669	620	1041	1926	1591	951	1359	818	1054	896	910	1419	899	793	1162	623	1889	710	952	1773	1724	921	916	1752	2053	823	1665	1754	1747	878	1614	1739	1537	798	951	6086	4616	1027	3863	1728	1647	876	991	1806	1587	875	1468	362
ENSG00000067048	10	12	9	13	54	55	67	78	77	119	155	225	26	48	43	56	30	76	105	112	70	70	98	110	39	25	48	68	5221	5056	10905	7647	42	46	68	54	8433	11952	7724	18268	3937	4361	8478	5446	59	43	123	140	1230
ENSG00000067057	1057	1255	2810	711	771	891	5648	859	1292	1660	3773	1110	2802	1575	12863	1555	807	2274	7886	1435	1143	1541	6294	740	851	1268	7547	1057	1812	1705	10391	1425	1525	1367	7166	1066	6136	2840	2853	3177	2671	2663	9181	1439	1550	998	4334	1270	1845
ENSG00000067064	2388	2544	2507	2107	555	431	1678	502	601	793	1288	910	762	650	1911	893	736	2473	2296	1640	2086	1645	2291	960	2020	2909	3840	2925	4938	4436	5233	4875	1676	1423	2562	1586	2032	2243	1964	2954	4075	3080	2205	2117	2576	1897	1537	1274	409
ENSG00000067066	7838	7669	2541	4783	4609	4387	1469	3630	3732	5841	3691	4394	2786	1938	1405	2476	1961	5922	1815	3130	5587	5790	1531	2935	5069	6278	1880	5266	6460	6132	3297	6033	6068	5089	2379	3407	7925	6249	1597	5538	4662	5086	1858	3312	5219	4458	1236	4620	2079
ENSG00000067082	7379	11663	3002	11024	5677	7395	5211	10024	5477	8856	5128	9824	3274	6920	7416	13141	3336	17846	4424	8495	10204	11533	5408	10864	9358	15510	3661	26458	12659	14027	6046	22596	6521	10565	5382	9673	25907	28154	4283	40358	8995	12226	3825	11506	8332	5707	5950	17507	2605
ENSG00000067113	404	450	109	247	359	317	178	239	651	710	479	584	557	321	485	336	153	407	148	186	1259	878	318	374	150	141	101	111	292	236	343	238	416	345	268	182	207	129	70	128	766	629	340	292	340	207	172	196	106
ENSG00000067141	565	512	136	297	187	152	125	116	85	142	89	70	67	29	38	31	6	21	6	10	234	198	119	99	84	102	37	89	218	243	159	276	110	79	52	38	10	14	9	5	13	17	7	10	18	18	11	16	16
ENSG00000067167	6979	6663	3724	3591	6605	4811	6977	3020	6182	5747	9718	4898	6106	2639	8133	1973	2592	6583	7245	2334	12974	7464	7671	1979	7901	8997	7494	6739	14515	12098	12041	12634	10238	7935	8058	2829	10405	9538	3072	6844	10552	7272	8931	2874	9962	6498	7204	3657	3126
ENSG00000067177	90	91	32	52	17	26	11	27	18	34	41	32	167	103	135	120	4	36	6	13	156	170	71	90	9	6	9	13	79	76	43	59	77	87	47	70	84	61	24	65	27	29	34	9	32	39	34	27	13
ENSG00000067182	920	648	552	250	852	596	1625	484	441	382	465	130	899	266	1386	158	211	468	587	111	706	431	1004	102	408	397	416	248	920	729	1560	605	715	482	865	176	2367	924	717	660	932	576	1523	240	833	426	627	363	1036
ENSG00000067191	193	236	241	128	206	250	444	251	141	260	199	134	269	176	513	210	85	342	312	195	136	281	507	169	126	196	341	185	223	239	526	139	146	167	316	156	523	371	503	393	177	321	408	219	212	181	250	219	188
ENSG00000067208	79	61	1310	54	23	25	1284	24	73	94	1061	81	74	49	15591	76	23	58	330	30	244	322	10809	122	17	22	7682	23	78	67	3973	73	232	183	3312	149	22	31	1862	21	19	16	1780	13	46	35	4038	33	9
ENSG00000067221	38	44	9	12	27	50	13	36	47	52	29	29	124	43	31	31	19	57	12	14	49	65	17	14	34	33	4	32	90	68	39	60	38	34	21	31	142	63	37	67	101	73	28	38	112	61	34	55	139
ENSG00000067225	9818	9067	11242	4776	7193	5776	25878	4426	6032	6383	12560	4847	17681	6821	44064	5006	5044	12363	28917	5096	8345	6813	23749	2481	7153	9456	24875	7382	16343	15558	40718	14172	10751	7472	20017	3963	26703	18135	16110	16658	26777	17294	46240	7841	12862	7645	23534	5640	9812
ENSG00000067248	1310	1245	535	669	1227	1035	831	768	674	941	1028	697	666	374	780	446	323	1018	882	455	1549	1212	832	615	1016	1034	485	838	1813	1637	1107	1634	1352	968	879	543	2007	1650	762	1428	1823	1624	1444	823	1454	1099	756	841	390
ENSG00000067334	1941	1878	2529	1553	1670	1314	5158	1145	1308	1605	3266	1386	981	513	4373	646	724	1956	4516	1068	2704	1871	5547	985	1818	2380	6314	2061	3031	2759	7130	3284	2360	1708	4453	999	3445	3265	5005	3071	2968	2354	6100	1209	3063	1951	5140	1503	541
ENSG00000067365	243	207	125	135	180	235	210	174	94	210	112	103	197	213	272	208	59	253	184	126	108	259	160	140	118	184	165	139	235	257	251	204	150	147	174	137	382	280	196	290	179	261	182	217	182	209	159	269	135
ENSG00000067369	2700	2635	2126	1747	2067	1740	3311	1532	1813	2312	1611	1763	1903	1232	1785	1726	916	2779	1868	1442	2821	2634	2604	1261	2265	2512	2211	2131	3441	3247	2998	3205	3224	2417	2885	1600	3134	2633	1699	2790	3048	2552	2761	1476	2332	1845	1367	1737	827
ENSG00000067445	18	12	9	12	4	11	4	8	43	65	28	24	1	0	0	0	2	2	1	4	25	19	13	8	7	7	5	4	13	13	5	9	7	6	6	13	0	1	4	1	2	2	3	2	8	8	5	11	1
ENSG00000067533	202	253	257	153	349	291	1082	221	162	184	507	168	128	87	1186	155	99	322	1251	160	264	255	1097	116	256	348	1195	232	400	410	1130	407	196	175	793	117	576	681	1189	636	600	536	1996	288	455	395	1230	310	140
ENSG00000067560	7625	7172	3111	3458	7017	5146	5602	3497	5753	5888	5628	3829	8206	3078	6914	2166	2886	6644	5228	2326	10684	7053	5684	1922	7266	8431	4842	6200	12758	12615	9960	12320	9791	6980	5714	2852	17131	13340	3830	10262	14530	10173	8532	4353	10194	6307	5641	3986	5772
ENSG00000067596	2665	2704	955	1501	2128	1754	1826	1348	1345	1897	1347	1243	1594	927	1400	1103	569	2071	1527	829	2346	2541	1232	1239	1889	2152	1544	1856	2959	2803	1992	2724	2515	1815	1142	1119	3369	3201	1352	2854	2705	2320	1855	1375	2604	1944	1528	1830	1164
ENSG00000067601	50	67	14	45	36	35	7	24	46	72	43	66	31	39	15	30	15	77	18	50	23	43	11	30	37	42	17	38	80	99	36	70	37	24	16	15	119	105	46	100	39	60	21	31	27	40	10	40	13
ENSG00000067606	13	16	4	11	1	5	2	9	14	18	13	13	3	8	5	3	1	14	8	5	32	27	7	24	12	29	3	22	45	48	6	34	17	26	12	12	117	75	10	63	8	14	4	10	20	19	2	26	34
ENSG00000067646	2	4	4	6	17	15	26	18	36	19	41	31	3	6	7	8	8	11	31	13	18	15	19	14	14	9	5	1	1557	1516	1796	1649	8	12	15	7	1882	1660	962	1557	1502	1102	1294	606	13	17	15	15	364
ENSG00000067704	1944	1859	381	827	2057	1397	667	938	1429	1326	1298	945	1792	742	692	520	796	1904	879	610	2795	1742	776	502	1934	2183	447	1579	3471	3305	1419	3179	2529	1636	811	709	4798	3448	508	2373	3846	2610	1690	1076	2916	2009	1109	1136	992
ENSG00000067715	1	5	5	4	4	6	3	8	0	1	5	1	0	0	0	1	0	0	0	0	5	5	4	1	2	2	2	1	1	1	0	1	6	5	8	9	0	2	3	0	1	0	0	0	3	1	0	6	0
ENSG00000067798	5	6	9	6	14	7	9	9	1	8	8	4	0	1	0	0	1	5	2	1	11	10	5	7	3	4	6	8	3	0	3	0	20	6	16	9	2	3	3	2	0	1	2	0	1	9	4	5	0
ENSG00000067829	427	491	133	226	340	385	248	338	498	626	360	359	601	403	425	416	244	694	470	372	479	622	282	269	349	562	195	425	691	721	569	588	517	519	286	320	1044	682	219	839	652	660	376	396	696	539	295	587	558
ENSG00000067836	41	56	3	29	74	102	29	103	99	111	45	54	108	54	31	49	36	97	19	38	101	99	19	35	57	83	5	50	108	102	44	98	52	55	16	20	194	111	23	117	97	120	20	63	104	52	17	50	106
ENSG00000067840	2	3	1	0	8	4	1	2	6	10	1	3	5	1	1	3	2	7	1	1	2	2	0	0	8	16	4	14	2	5	4	2	1	4	0	3	45	18	3	21	16	16	1	12	24	10	2	12	9
ENSG00000067842	0	0	1	3	1	3	1	3	5	1	5	2	0	0	0	0	0	3	0	0	2	4	0	2	1	1	1	0	1	0	0	2	1	4	8	6	0	0	0	2	0	0	0	0	1	2	2	1	3
ENSG00000067900	7018	6728	4453	4339	5508	4700	4426	3691	3503	4677	5159	4056	3529	2312	3505	2863	2077	5461	4920	3021	6357	6423	4602	3271	5933	6566	4755	5961	8310	7758	8022	8877	7333	5937	6134	3535	9864	7810	2683	6660	7645	7220	6053	4202	6594	5128	4235	4825	1612
ENSG00000067955	7251	7231	12062	3789	5049	3862	27256	2558	3256	3380	8943	2774	4196	2041	18752	2249	2704	7095	15268	2815	5136	4307	18618	1319	7472	10485	36849	9893	11196	11577	33713	11825	5550	4423	16160	2229	8739	7766	8528	6008	12605	10255	25468	4451	8933	6491	14218	4054	2424
ENSG00000067992	469	429	1776	326	411	336	2026	233	204	264	778	244	244	129	381	136	114	313	653	169	394	418	2358	213	220	260	1156	252	588	512	2416	536	360	247	1353	195	702	526	160	439	625	439	1757	266	344	254	473	216	168
ENSG00000068001	22	33	2	12	11	16	39	16	34	54	28	9	54	21	138	14	22	60	94	19	37	37	74	8	14	26	19	16	64	59	45	38	36	33	33	12	102	49	74	37	83	72	210	20	59	44	77	19	43
ENSG00000068024	575	652	110	322	394	421	118	474	468	818	315	431	1537	1325	285	1393	652	1981	383	1684	394	906	214	480	414	582	95	492	515	476	203	419	503	539	189	502	1581	899	153	1246	1132	1582	156	1071	1102	828	157	1123	331
ENSG00000068028	1911	1808	137	645	2002	1801	279	1369	1428	1473	450	607	2956	1360	386	1050	919	2600	580	1206	1299	1501	336	652	2058	2338	185	1340	2401	2142	570	1522	1245	1007	226	662	6703	3173	345	2702	3615	3359	403	1717	2740	1925	288	1544	1513
ENSG00000068078	2	1	0	1	2	3	1	3	4	6	5	2	6	3	9	1	3	4	8	4	2	3	4	0	0	1	1	3	2	2	4	3	1	0	4	2	12	6	5	4	35	35	7	15	4	4	1	8	5
ENSG00000068079	526	622	112	228	231	272	222	204	462	562	337	285	408	189	269	185	210	716	292	284	519	475	246	160	334	487	105	377	806	912	481	660	637	503	246	286	788	558	124	578	629	478	247	243	513	322	183	269	742
ENSG00000068097	664	572	262	372	609	487	688	360	336	488	456	304	608	331	459	309	290	770	644	343	437	529	477	286	499	538	203	384	825	675	637	671	675	526	455	370	853	684	186	534	1044	956	895	529	894	646	814	564	283
ENSG00000068120	294	311	70	121	323	250	335	177	412	496	270	215	687	300	426	196	254	598	348	198	340	470	262	149	290	442	165	244	635	623	385	513	444	350	229	187	918	561	184	557	715	710	470	330	572	431	282	360	669
ENSG00000068137	2	6	1	1	2	6	2	3	5	7	1	1	20	17	0	10	5	15	5	14	2	8	3	3	7	3	0	2	7	15	0	8	3	7	5	6	51	3	6	12	19	29	1	14	13	7	1	7	18
ENSG00000068305	1478	1329	1274	893	811	732	1323	651	854	1179	1798	1060	676	447	1107	653	421	1144	1808	635	1277	1307	1381	695	835	940	1626	847	1407	1242	2009	1230	1268	1062	1730	805	2063	1707	1120	1673	863	765	955	528	1631	1179	1471	1308	285
ENSG00000068308	1259	1298	430	710	857	816	803	656	1124	1452	867	828	1189	673	898	618	590	1535	562	678	1526	1486	901	649	912	1221	494	845	1413	1323	1017	1232	1734	1395	651	738	1808	1180	404	1207	1058	1014	757	586	1326	802	484	822	561
ENSG00000068323	994	855	347	430	673	563	958	501	651	808	431	408	802	430	709	403	358	864	446	422	724	820	543	319	502	621	480	491	758	809	939	735	784	630	412	396	663	552	339	690	700	693	564	367	690	407	387	438	738
ENSG00000068354	472	441	63	190	242	230	187	190	404	577	252	266	655	406	229	400	298	1013	166	419	368	504	224	203	259	444	150	366	540	524	367	460	450	470	144	294	754	649	141	770	455	582	234	321	540	397	166	485	301
ENSG00000068366	3060	2930	5195	1462	2178	1704	5443	1231	2676	2745	6498	2055	1853	808	6666	843	1084	2647	5970	926	4379	2968	7511	1152	2163	2231	7711	1821	4148	3841	8726	3557	4012	2946	7900	1362	3823	3135	2918	2153	3979	2910	7774	1411	3243	2341	5938	1612	757
ENSG00000068383	42	43	12	21	58	50	25	37	99	131	110	64	46	39	20	38	32	125	63	55	38	47	17	25	9	8	2	13	31	23	22	20	100	68	58	39	111	98	24	88	67	82	42	48	117	114	46	106	43
ENSG00000068394	498	512	78	204	338	289	222	207	444	472	262	216	649	258	265	172	249	533	274	158	564	453	231	110	391	451	255	298	819	729	476	687	789	559	268	230	1299	758	233	766	722	535	346	261	587	360	224	280	339
ENSG00000068400	1646	1931	835	1116	1140	1325	1325	1172	1139	1931	1022	1277	1490	1107	1517	1493	639	2113	1326	1242	1593	2258	1268	1306	981	1393	1092	1187	1830	1887	2192	1785	1494	1400	1175	1170	1965	1433	997	1687	1306	1745	1196	1208	1617	1471	1075	1801	783
ENSG00000068438	390	459	272	212	459	392	893	351	349	494	619	260	634	376	1194	383	225	725	1151	348	566	567	1079	231	421	639	962	508	909	887	1393	708	562	482	999	309	1458	949	688	1010	1087	911	1536	519	856	583	956	538	642
ENSG00000068489	317	276	41	140	307	314	49	192	170	214	150	127	208	82	42	76	107	227	37	92	152	101	19	45	172	171	18	134	963	882	240	801	364	258	52	119	1515	1271	172	1016	1137	925	128	508	367	271	52	225	476
ENSG00000068615	5	2	10	5	11	5	7	13	1	3	10	3	0	3	0	1	2	2	1	0	6	4	5	2	1	4	2	4	2	0	2	0	4	7	8	8	2	1	3	3	0	2	1	1	5	7	0	4	0
ENSG00000068650	980	941	390	617	838	864	584	892	776	1291	621	931	775	681	677	862	522	1426	864	1090	598	1139	591	670	619	786	490	744	796	701	769	797	841	899	692	761	642	517	169	715	685	1068	560	778	994	909	456	1474	593
ENSG00000068654	1153	1134	813	627	1287	1118	3227	971	630	905	1378	686	957	489	4295	610	415	1248	3781	733	725	991	2513	595	567	688	1998	638	1180	1235	2857	1142	854	736	1530	522	1756	1323	1935	1338	1504	1616	4470	1130	1495	1199	3216	1387	986
ENSG00000068697	626	660	197	308	464	320	471	209	554	583	533	406	782	385	473	215	310	682	334	266	910	684	453	132	775	951	450	684	900	757	561	907	1037	706	456	312	1136	958	289	825	922	755	681	274	958	590	452	453	215
ENSG00000068724	1169	1501	224	759	848	872	436	834	998	1555	1011	1050	1592	1046	696	1185	640	2069	941	1240	1061	1485	527	857	701	1002	178	819	1709	1752	1049	1551	1340	1162	575	957	1923	1302	320	1460	1798	1999	613	1458	1143	992	459	1241	1453
ENSG00000068745	1421	1474	762	739	967	949	1008	761	968	1224	925	786	1058	739	1217	819	380	1312	994	648	1229	1345	907	564	1064	1232	1411	1080	1720	1602	1682	1447	1381	1093	1046	694	1983	1831	860	1821	1208	1166	924	706	1431	1008	800	1003	437
ENSG00000068781	6	4	12	2	0	2	2	5	1	1	2	1	0	5	10	9	4	20	14	22	1	4	3	1	0	0	0	0	2	1	7	2	1	1	5	4	0	0	2	0	4	3	6	7	2	1	5	1	0
ENSG00000068784	802	806	197	439	716	552	318	395	594	768	504	573	587	362	279	427	236	758	177	244	1077	824	297	310	739	843	237	610	1273	1031	343	1091	1097	802	316	442	1283	955	259	637	790	762	227	398	822	622	223	587	419
ENSG00000068793	1488	1632	417	740	766	814	673	688	882	1069	514	628	776	435	597	376	517	1551	534	637	1440	1376	750	513	730	837	257	640	1682	1558	975	1456	1610	1321	750	722	1228	798	217	701	1318	1171	566	562	1503	1056	871	872	456
ENSG00000068796	5055	4461	2312	2580	3273	2590	1985	1748	2589	2658	3174	2013	2457	1206	2450	1299	1585	3429	3596	1317	5458	3647	3235	1358	2828	3021	1517	2472	7031	5892	4632	5879	5078	3641	3154	1738	11377	7496	3077	5629	4988	3852	3620	1960	5837	3678	3067	2699	1070
ENSG00000068831	1525	1918	145	751	1219	1460	301	1286	1751	2612	719	1087	2774	1598	607	1439	774	2642	465	1561	1649	2725	382	1186	2148	3164	384	2170	2580	2716	823	2020	973	1064	255	747	1822	919	101	1062	2810	3393	342	2030	4542	3068	499	3269	1093
ENSG00000068878	3301	3761	3407	2798	2819	2990	3300	2704	1528	2459	2847	2703	1718	1642	3417	3032	996	3042	2911	2138	2751	4141	2882	2489	2093	2744	5255	2912	3554	3264	5278	3866	2522	2317	4170	2084	3749	3952	4906	4478	2554	3259	3670	2496	2955	2950	2760	3503	1022
ENSG00000068885	801	774	275	401	499	433	296	313	345	510	342	466	338	230	165	284	205	720	205	388	520	533	178	253	616	744	343	585	824	743	292	640	517	548	252	368	1041	1027	243	628	729	790	223	465	561	496	256	400	188
ENSG00000068903	1115	1356	235	786	537	608	297	619	587	913	374	608	914	640	485	821	312	1256	488	848	878	1017	426	457	773	1194	273	970	1248	1317	712	1115	1020	889	456	781	2308	1961	534	2668	1331	1209	620	786	916	648	231	735	1020
ENSG00000068912	1743	1572	1443	832	1235	943	1583	658	1260	1203	2487	984	1070	529	1824	474	505	1220	2018	500	2361	1403	1633	487	1243	1332	1899	1059	2701	2368	3870	2432	2169	1548	2569	754	2063	1594	866	1344	1820	1268	1597	639	1648	988	1573	693	631
ENSG00000068971	387	396	62	182	302	261	44	198	285	375	119	168	380	260	73	236	119	453	101	221	280	350	80	122	296	396	54	289	455	461	167	353	316	286	93	168	536	390	74	365	388	382	68	245	501	271	77	219	336
ENSG00000068976	70	93	21	39	42	76	46	88	31	85	27	50	83	79	45	145	33	152	44	143	46	110	41	64	44	57	19	67	67	90	52	71	29	39	18	43	77	62	26	119	51	97	40	117	80	89	40	146	45
ENSG00000068985	0	1	0	1	0	3	1	0	0	1	1	0	0	0	0	0	0	0	0	0	1	1	1	1	0	0	0	0	0	0	0	0	2	0	5	1	0	0	0	0	0	0	0	0	2	1	0	0	0
ENSG00000069011	0	2	0	2	0	1	3	0	0	0	3	0	0	0	3	0	0	0	1	0	5	2	23	0	0	1	1	0	6	7	17	7	0	3	0	2	1	0	0	0	0	1	15	0	15	4	28	15	2
ENSG00000069018	0	2	6	4	6	4	7	7	0	1	2	2	0	1	0	0	0	4	1	0	2	5	1	4	3	0	0	1	1	0	1	1	2	5	7	5	0	1	1	1	1	0	0	1	4	6	3	4	0
ENSG00000069020	2325	2334	2403	1558	1480	1433	4213	1285	1787	2439	2083	1498	2212	1497	6204	1676	1916	5848	2429	3455	1525	2174	4018	1123	1511	1979	5452	1803	3297	3133	5537	2953	2431	2356	3604	1672	1556	1462	1631	1555	3183	3770	2915	2488	2670	2382	4920	2779	476
ENSG00000069122	3	5	6	4	6	8	3	9	0	2	1	8	0	0	0	0	1	1	0	0	2	9	4	8	2	2	0	4	1	1	1	1	7	3	11	11	3	3	2	1	1	0	1	0	6	7	1	3	0
ENSG00000069188	8	9	0	2	10	17	5	23	6	17	6	9	264	195	58	269	26	60	6	40	3	7	3	3	5	16	5	9	49	61	25	59	4	13	8	12	2041	1425	238	2404	37	45	4	28	9	9	4	12	35
ENSG00000069206	2	0	6	3	10	5	8	8	0	3	6	3	0	0	0	0	0	2	3	0	8	6	4	3	4	2	5	1	2	0	0	1	6	4	11	10	0	0	2	2	0	1	1	0	0	6	4	5	0
ENSG00000069248	1429	1337	583	749	1349	1096	1153	726	750	851	887	654	1116	569	936	628	473	1370	1116	644	1558	1111	1053	592	1430	1345	983	1211	2299	1999	1170	1940	1294	905	755	566	3297	2398	769	1971	2770	2065	1809	1171	1893	1421	1346	1088	816
ENSG00000069275	5469	4510	859	2246	5044	3944	1693	2536	2889	2919	2568	1981	4962	1707	1253	1257	1634	3586	1019	1138	5991	3930	1390	1217	4871	5684	1080	4332	9104	8863	3525	8642	4892	3278	1159	1283	15768	11794	1753	8731	10356	7685	2956	3366	5825	3849	1589	2650	2864
ENSG00000069329	2409	2192	758	1165	2211	1671	1890	1139	1481	1511	1773	1030	1838	873	1494	723	957	2529	1460	926	2771	1896	1583	682	2506	2547	1244	1782	3673	3262	2015	3018	2999	1888	1525	853	4695	3340	1014	2217	5068	3287	2733	1593	3592	2450	1972	1621	886
ENSG00000069345	2527	2264	1703	1405	2045	1393	2863	1060	1606	1640	2347	1183	1855	857	4116	778	818	2046	3274	1000	2786	1778	3236	653	1890	2121	3253	1553	2768	2555	4217	2471	2593	1789	3016	978	3180	2336	1956	1739	2904	2147	3783	1032	2646	1707	2959	1126	769
ENSG00000069399	718	869	106	388	192	183	510	192	539	935	182	300	370	455	895	361	245	687	103	419	767	1337	325	377	175	412	180	268	283	343	203	262	696	850	314	508	194	281	181	465	184	339	226	239	277	211	251	245	144
ENSG00000069424	2449	3157	413	1729	1848	2096	549	2105	2211	3580	1151	1780	4536	3003	1169	3399	1596	4668	1141	2936	2039	3843	921	2078	1842	3175	396	2413	4468	4906	2081	4155	3286	3231	1001	2469	13988	8225	944	10882	5366	7179	1636	4785	4159	3335	1025	4392	5141
ENSG00000069431	4	2	7	4	11	10	5	8	1	2	10	3	0	0	0	0	0	2	0	1	8	9	9	8	6	2	2	1	3	1	0	1	16	10	18	13	0	0	2	2	1	0	1	0	4	5	3	7	0
ENSG00000069482	0	0	1	0	3	8	2	4	1	2	2	0	0	0	0	0	1	0	3	0	1	1	2	0	1	0	0	1	0	0	0	0	0	0	3	0	0	0	0	0	0	1	0	0	0	2	1	1	1
ENSG00000069493	5247	5289	3093	3094	5628	4534	4794	3458	2538	3399	4708	3196	2789	2210	5565	3100	1685	5024	5411	2577	4830	4911	5423	2597	4523	5271	9645	4957	6177	5441	5414	5248	4374	3781	2666	2405	5864	5129	4122	3641	6113	5382	9741	3199	3809	3405	6841	3272	1645
ENSG00000069509	127	129	56	63	139	101	69	51	129	142	122	87	103	68	66	27	69	139	67	46	234	121	78	37	158	196	74	140	281	239	105	251	273	158	97	68	259	221	49	168	201	136	99	57	193	113	68	57	58
ENSG00000069535	1	3	4	1	5	4	5	11	2	0	3	6	0	0	0	0	0	1	0	0	2	7	3	0	0	0	0	1	0	0	0	0	3	2	5	1	0	0	1	0	0	2	0	0	3	1	1	0	0
ENSG00000069667	3506	3397	1307	2425	9442	7391	6419	6567	1578	2132	3226	2567	3642	2457	2775	3965	1237	3665	1597	2239	7709	9004	5600	6058	385	458	216	472	9186	8170	8014	8892	2283	2107	1303	1816	5972	6009	1118	5749	8211	8226	6069	5574	8596	7115	3879	6239	866
ENSG00000069696	1	2	0	0	0	1	1	2	0	1	0	0	1	3	1	3	0	0	1	4	0	1	0	0	0	1	1	0	0	0	0	0	2	0	0	2	3	2	0	0	0	4	0	2	0	1	0	6	1
ENSG00000069702	2265	2472	330	1500	1536	1174	770	944	840	1172	688	884	956	562	640	579	196	687	110	349	1049	1160	329	411	2636	3346	3850	3282	3771	3611	1785	3969	2493	2143	435	1232	4310	4243	553	4061	2463	2346	1460	1262	1549	1373	870	1209	268
ENSG00000069712	142	148	28	94	69	68	13	51	75	97	66	88	53	44	6	53	34	116	10	42	63	58	19	24	79	73	12	55	182	183	39	146	191	149	46	106	272	178	22	102	41	48	2	20	72	66	6	61	20
ENSG00000069764	0	0	1	0	0	1	2	0	1	1	1	0	0	0	0	0	0	0	0	0	1	0	1	0	0	0	0	0	1	0	0	0	0	0	0	0	0	0	2	0	0	0	0	0	1	1	1	0	0
ENSG00000069812	6	1	1	3	8	6	3	5	4	17	11	9	0	0	3	0	6	19	2	7	8	9	2	2	11	5	0	6	6	5	0	11	4	3	5	4	0	2	4	0	3	0	0	5	5	7	5	3	0
ENSG00000069849	1568	1542	3105	894	1369	1023	6606	720	969	967	2278	820	1023	489	4947	500	535	1250	3884	789	2104	1455	5852	503	1556	1885	9817	1526	2568	2451	5782	2411	1726	1182	4178	661	2751	2049	5161	1660	3259	2438	5802	1152	1933	1462	4441	989	873
ENSG00000069869	807	792	319	430	488	418	368	296	235	339	238	250	171	86	146	109	160	393	143	159	725	594	361	195	165	184	146	169	308	273	146	234	556	377	255	248	893	711	109	485	535	485	190	221	839	658	355	528	82
ENSG00000069943	650	735	303	424	665	637	483	538	423	618	486	597	472	357	240	455	223	613	319	398	731	946	309	560	430	605	221	617	1004	957	505	880	775	660	451	539	1070	979	260	885	678	715	380	520	695	653	291	701	201
ENSG00000069956	1938	1845	5151	1081	1382	1140	7396	923	1366	1576	6758	1479	920	613	5940	794	545	1613	7437	818	2793	2169	9333	729	1622	2091	15593	1985	3126	2700	14113	2940	2850	2175	11010	1088	2887	2609	3991	2273	2467	2055	6987	1010	1607	1113	5743	862	507
ENSG00000069966	544	545	46	249	563	526	91	427	350	400	250	382	556	337	115	446	192	646	158	380	655	745	136	433	592	765	44	668	715	731	186	655	496	411	121	333	1246	919	90	895	1139	1055	178	605	775	637	110	633	267
ENSG00000069974	2246	1993	5041	1130	1538	1139	3866	793	1453	1518	5184	1365	1271	579	6986	564	857	1788	7489	955	2414	1783	4231	683	1736	2192	8326	1632	2544	2083	8514	2299	2804	2150	8029	1201	5406	4281	4943	3450	2850	2006	8645	973	2098	1318	6614	1118	665
ENSG00000069998	183	174	48	55	194	217	190	175	150	196	156	91	316	131	281	92	115	320	424	112	220	235	170	108	112	133	67	92	305	321	190	243	145	121	61	64	345	220	66	186	544	422	474	187	353	266	351	189	312
ENSG00000070010	1675	1748	709	1028	1192	1012	1019	841	827	1366	893	955	773	590	898	776	329	1119	825	675	1353	1532	876	702	1092	1382	757	1025	1632	1661	1342	1706	1517	1266	947	763	1906	1736	647	1392	1432	1591	927	863	1560	1240	819	1203	490
ENSG00000070018	9	5	13	9	25	21	18	13	14	26	19	9	1	1	5	1	0	8	7	6	19	22	14	16	3	5	6	8	4	6	7	9	9	16	11	17	2	2	2	3	3	2	2	2	13	8	7	6	0
ENSG00000070019	3	1	8	2	14	7	9	5	1	1	7	3	0	0	0	0	0	3	0	0	2	3	3	4	3	0	3	1	2	1	2	1	9	7	3	4	0	3	4	0	0	1	0	0	3	9	1	5	2
ENSG00000070031	0	0	0	0	0	0	0	0	0	0	0	1	0	0	0	5	0	0	0	0	0	0	0	1	0	0	0	0	0	0	1	0	0	0	0	2	0	0	0	5	0	0	0	0	0	0	0	0	0
ENSG00000070047	621	771	284	428	503	678	869	695	779	1107	902	501	1344	899	1942	903	518	1229	1573	1109	440	1050	971	545	418	669	535	499	850	841	1502	721	523	608	1155	569	2570	870	528	1545	1232	2032	1576	1480	1172	775	851	1179	1366
ENSG00000070061	1684	1557	511	814	1485	1228	1034	848	793	1070	810	828	1137	620	806	852	529	1559	1223	836	1669	1518	890	756	1450	1528	568	1264	2188	2089	1362	2072	1547	1187	834	710	3381	2634	739	2060	2493	2132	1805	1089	2032	1542	1074	1233	654
ENSG00000070081	703	667	413	361	541	508	796	312	731	720	917	602	815	351	1185	228	422	976	981	345	924	569	845	151	240	255	351	172	1413	1161	1115	1223	619	505	530	166	5662	4263	1204	3262	2292	1689	1718	733	998	675	712	510	769
ENSG00000070087	18	17	8	10	25	10	18	11	30	43	63	37	39	18	26	18	3	13	9	11	34	41	28	20	29	27	11	25	34	20	28	27	34	22	18	13	16	6	1	11	5	8	9	4	38	17	11	20	6
ENSG00000070159	76	88	74	53	38	45	128	35	23	28	75	24	30	26	102	35	1	8	9	8	274	307	256	190	31	20	10	32	7	2	7	4	21	18	29	18	1	3	8	5	9	16	26	3	131	118	270	114	86
ENSG00000070182	5	11	9	6	10	14	15	22	5	7	9	4	1	2	1	0	3	5	8	3	6	13	11	6	8	1	12	6	2	2	2	2	12	7	19	14	0	2	12	4	1	3	1	2	19	13	3	17	1
ENSG00000070190	2524	2091	4500	1513	1568	1283	2436	971	1013	1127	3672	1204	1651	843	3333	1105	616	1449	2592	624	1831	1484	3668	943	1954	1752	11035	1826	2818	2481	8625	2303	2229	1491	6256	1215	1046	716	136	564	1777	1199	1057	656	2218	1494	4313	1319	233
ENSG00000070193	1	1	1	0	0	1	3	3	1	0	3	1	0	0	0	0	0	0	0	1	5	3	3	0	1	1	0	2	1	1	0	0	2	3	7	2	1	0	2	0	0	1	0	0	0	1	1	1	0
ENSG00000070214	105	112	79	81	237	214	112	176	92	109	248	108	53	34	39	17	40	114	75	43	601	434	262	147	32	41	42	38	76	94	69	69	162	145	121	67	253	205	39	145	225	190	97	73	230	214	153	141	70
ENSG00000070269	898	846	308	378	664	556	590	419	383	481	383	302	515	279	359	323	230	588	280	230	676	603	453	274	617	637	391	443	706	644	340	592	643	529	292	284	1092	751	309	458	735	671	445	339	770	665	426	550	204
ENSG00000070366	1529	1805	657	1186	1352	1519	1263	1561	605	1495	587	1190	1573	1504	1392	2351	439	1766	1016	1433	891	2073	924	1435	566	803	473	806	1049	1193	904	1194	888	976	644	984	2042	2118	996	2153	1080	2145	862	1690	1050	1354	578	2051	839
ENSG00000070367	3100	2823	982	1363	2496	1781	1285	1147	1791	1758	2107	1433	1371	678	1119	646	889	2201	1388	848	3673	2297	1500	869	2639	2738	1158	2021	4724	4079	2714	3888	3183	2250	1475	932	5068	3834	923	2830	4749	3309	2363	1529	3453	2284	1652	1440	1002
ENSG00000070371	45	37	15	14	21	41	14	45	30	46	19	47	10	9	6	21	8	40	9	27	51	79	35	49	31	25	8	36	25	33	11	35	25	20	14	25	54	51	16	28	17	29	1	12	35	33	12	39	13
ENSG00000070388	1	0	1	0	0	1	1	0	0	2	3	0	0	0	18	0	0	0	1	0	0	0	0	1	0	0	1	1	0	0	0	0	1	0	0	3	5	1	6	1	0	2	1	1	0	0	0	0	1
ENSG00000070404	7	19	5	5	12	18	37	19	16	17	23	10	28	13	13	5	5	27	13	11	17	15	15	4	2	11	13	6	16	9	17	10	13	9	10	6	26	9	4	13	23	24	8	7	23	15	9	7	31
ENSG00000070413	646	769	39	245	459	521	213	506	750	804	456	361	1376	591	368	523	397	962	401	471	628	737	232	266	573	851	96	538	1018	987	399	723	672	554	201	305	2032	920	178	1112	1134	1032	481	583	1086	702	257	821	1087
ENSG00000070423	75	130	29	36	79	111	129	138	237	294	216	72	423	212	475	123	142	348	375	314	141	291	177	99	70	174	48	88	292	344	212	186	91	121	148	75	931	174	81	320	379	760	386	431	398	259	147	278	435
ENSG00000070444	260	245	233	147	245	294	896	285	128	360	400	186	364	348	1296	445	137	535	646	448	120	492	635	292	132	216	405	138	136	250	686	239	80	173	554	151	321	284	401	430	202	554	488	390	341	359	520	523	298
ENSG00000070476	624	676	279	378	570	550	689	526	363	611	324	405	720	576	617	827	237	856	577	625	372	739	433	468	437	633	334	609	651	692	738	693	430	427	373	445	1180	1002	495	1300	532	923	536	695	663	679	467	895	380
ENSG00000070495	781	945	293	757	924	782	570	1047	508	907	446	781	907	775	545	1240	235	827	419	783	1082	1349	516	764	674	1306	541	2314	821	905	722	919	768	841	494	811	1586	1999	679	5157	913	1217	409	1043	954	1106	452	1318	528
ENSG00000070501	841	850	1694	718	303	258	1761	333	451	519	2418	961	460	265	2998	478	200	543	3735	638	398	447	2257	315	316	386	2936	409	555	449	2448	494	574	461	2318	546	787	557	659	551	513	488	2628	326	441	363	2821	449	180
ENSG00000070526	5	9	2	2	109	105	12	75	34	46	30	19	72	23	6	13	9	19	7	7	56	36	5	12	0	0	0	0	6	9	3	7	5	1	3	3	0	1	3	0	13	11	2	7	57	34	7	31	1
ENSG00000070540	844	691	321	372	669	571	479	435	338	422	271	296	302	171	107	171	128	423	477	228	662	526	436	283	467	467	335	467	952	904	701	911	1061	747	454	409	1063	697	119	512	615	530	228	324	374	294	203	316	336
ENSG00000070601	1	6	10	1	7	6	8	6	2	6	7	4	0	0	0	0	0	2	1	0	7	9	5	1	3	1	3	3	2	1	2	0	6	7	11	9	1	3	9	0	0	1	1	1	5	3	6	9	0
ENSG00000070610	1488	1485	541	681	977	905	948	704	942	1182	593	636	884	553	828	546	397	1393	957	635	1032	1001	605	477	1117	1190	865	961	1508	1428	1298	1199	1221	995	809	625	2274	1638	927	1427	1470	1290	883	749	1375	1075	682	952	757
ENSG00000070614	1	7	9	15	12	20	12	32	11	22	13	7	1	2	12	0	2	13	8	15	10	15	17	6	1	2	6	4	4	4	2	1	6	8	14	10	5	2	4	0	1	1	3	1	2	6	6	12	1
ENSG00000070669	422	391	164	225	623	496	832	389	355	474	434	374	649	353	500	420	182	609	850	330	1055	1135	615	483	645	753	395	656	476	438	415	460	646	454	330	318	352	329	88	275	815	616	612	346	1411	1110	800	850	122
ENSG00000070718	1548	3064	3369	3851	1056	918	3361	1626	750	1723	2435	3152	1064	1079	3895	3474	609	3102	3178	3621	1080	2461	3243	2331	958	1729	5748	3437	2087	2591	3983	3490	1653	2105	3527	3688	1346	1210	1091	1749	1815	2537	2333	2266	1954	1979	3266	2901	483
ENSG00000070729	0	2	3	1	4	6	2	6	2	4	5	3	0	0	0	0	0	3	1	0	6	3	8	2	3	1	3	5	0	1	2	0	4	4	7	11	1	1	2	2	0	0	0	1	4	4	2	9	0
ENSG00000070731	3	3	12	4	5	8	8	8	23	33	41	20	0	1	1	0	2	8	1	5	11	12	7	12	10	2	5	11	2	4	3	8	10	11	7	7	3	3	6	0	6	8	0	0	14	17	8	20	0
ENSG00000070748	0	2	1	0	2	2	2	0	0	2	2	2	0	0	2	0	0	0	2	0	1	2	0	1	1	0	1	0	0	0	2	0	4	3	3	2	1	1	1	0	0	0	0	1	3	0	0	4	0
ENSG00000070756	7035	5959	3632	4001	10549	8235	9161	6065	7931	8913	10720	6728	9490	4032	12166	3736	4935	9153	8216	4508	12054	11047	8893	4141	10583	14251	10611	10770	12633	11139	13230	13516	15817	12301	8124	5713	7960	7439	6032	8304	10228	9024	11859	5714	16315	9590	10540	10780	3867
ENSG00000070759	71	69	32	22	37	42	111	32	42	58	46	43	45	36	107	24	18	90	44	46	56	61	46	33	47	61	60	45	110	118	92	99	68	56	82	32	255	239	54	180	37	55	49	31	43	33	51	47	37
ENSG00000070761	408	509	81	269	300	319	233	253	293	375	265	199	321	240	280	195	115	392	276	153	343	325	250	82	291	521	87	413	796	871	345	926	463	363	190	129	1290	1703	176	1406	747	763	409	300	398	303	271	280	294
ENSG00000070770	1961	1691	2825	1083	1459	1141	3233	807	1142	1385	2159	1029	1673	737	2443	781	689	1597	2082	749	1668	1507	2627	715	1559	1766	3288	1289	2345	2290	4651	2465	2029	1547	2870	853	2675	2391	1586	2314	1960	1630	2618	913	1876	1317	1962	1136	748
ENSG00000070778	6	7	9	3	3	9	11	13	7	5	16	5	0	1	3	0	1	0	2	0	6	8	9	0	1	2	7	2	5	1	3	1	12	20	15	12	2	2	5	2	1	2	0	0	4	6	1	5	0
ENSG00000070785	246	291	111	158	260	250	210	224	161	223	229	146	167	113	319	152	74	211	337	106	246	288	217	108	242	298	144	195	499	447	311	430	266	206	192	133	486	410	244	263	578	464	589	258	360	311	314	245	227
ENSG00000070808	2	3	4	6	5	2	0	2	1	3	5	1	0	0	1	0	0	3	2	1	1	4	0	0	1	1	0	0	0	0	0	0	2	5	2	6	2	1	10	6	0	2	0	2	5	3	1	7	0
ENSG00000070814	751	787	282	364	642	773	1177	672	539	911	663	438	903	555	2202	625	375	1112	1832	683	662	1039	1188	435	620	919	629	650	1046	1185	1357	919	586	586	795	396	1854	1270	939	1416	1452	1594	2226	1134	1460	1045	1385	1277	886
ENSG00000070831	10733	10059	4545	5041	9710	6879	7008	4893	8907	9247	8739	6924	9150	4134	9120	3246	4074	9811	6309	3501	16218	10104	7444	2987	10852	13008	7636	9822	19845	17501	12171	17626	14420	9589	7358	3949	18330	15162	4821	11616	17152	11845	9540	5074	15567	9860	7888	5663	3918
ENSG00000070882	5821	6396	9262	4047	4840	4550	13492	3757	2199	3175	5299	2884	2375	1697	6750	2342	1533	5283	8174	3439	4359	5766	10372	3537	3522	4364	12732	4403	7313	7084	12560	6816	5173	4755	9287	3881	8492	7036	5299	6348	5211	6287	10030	4217	3747	3434	8210	3695	1501
ENSG00000070886	1	1	1	2	0	1	3	3	1	1	1	1	1	1	0	0	2	0	1	2	1	1	2	1	0	0	2	2	0	0	0	1	3	1	1	0	1	0	0	1	0	1	0	1	2	1	0	2	0
ENSG00000070915	1	6	3	2	9	3	5	9	1	4	5	3	1	0	0	0	1	3	4	1	3	8	1	4	1	1	2	5	1	0	1	1	4	5	7	3	1	1	2	1	0	1	1	0	7	6	4	3	1
ENSG00000070950	578	576	235	361	416	384	361	324	306	443	416	416	367	199	435	292	156	488	331	235	460	511	304	264	395	522	337	473	764	724	533	692	420	388	276	258	1180	1000	358	882	1058	1051	704	533	783	659	457	479	269
ENSG00000070961	2161	2114	3324	1728	2983	2171	7178	2006	1171	1455	3351	1872	1958	1237	7342	3103	702	2169	4341	2173	2781	3695	6238	2686	1617	1762	9570	2155	2831	2604	7818	2906	2207	1691	5888	1808	3848	3866	3874	5643	3194	3070	5927	2487	3320	2750	4147	2878	877
ENSG00000070985	0	0	0	0	0	0	0	0	3	3	2	1	0	1	0	1	0	1	0	0	1	0	0	1	0	0	0	0	1	0	1	0	2	0	1	0	0	0	0	0	0	0	0	0	1	2	0	0	0
ENSG00000071051	772	810	366	443	575	647	488	586	786	886	776	505	1136	560	875	422	411	1011	492	397	991	890	607	390	765	1162	504	801	1635	1533	1383	1412	792	803	642	397	2317	1212	221	1146	1204	1297	897	592	1214	875	593	777	683
ENSG00000071054	2982	3090	2092	1825	3103	2689	3438	2185	1654	2403	2359	1758	1175	780	1947	958	1134	3106	2449	1353	3708	3621	2666	1344	2534	3707	2179	2721	5517	5232	6165	5653	4660	4081	3363	2158	4001	3289	1826	3054	3274	3278	3040	1713	4136	3144	4071	3046	1641
ENSG00000071073	4027	3751	563	1584	5947	4248	629	3175	2020	2037	2247	1217	2011	1018	356	783	589	1611	307	540	6614	4249	1044	1423	3337	3622	338	2720	5797	4961	1601	4563	3178	2203	521	907	218	229	31	140	1643	1159	192	485	4933	3468	877	2021	1400
ENSG00000071082	4346	4359	1906	1843	6629	4443	6096	2837	6173	6109	6614	3917	8235	3174	11054	2284	3691	8734	7652	2858	8359	5211	5274	1524	9283	10389	8994	7213	15736	13694	11971	13556	12553	7540	6843	3200	20179	12964	6079	9575	13236	8874	9299	3235	7827	5194	6431	2499	4055
ENSG00000071127	11058	11460	6754	6344	8867	7801	11351	6531	10812	13079	11324	9410	10512	5676	18171	7206	4598	12657	18465	8386	15924	13723	14189	5531	8457	11590	14114	9912	18725	18728	28387	18583	15621	11381	15179	7167	22823	14863	7520	15034	19582	15746	23304	8714	16496	11003	12764	9403	6251
ENSG00000071189	2327	2298	979	1400	1773	1653	1587	1366	932	1488	1277	1390	783	787	1067	1152	555	1885	1141	1136	2066	2459	1293	1313	1472	1938	1486	1783	2304	2126	1628	2108	1803	1563	1289	1166	2697	2751	1394	2289	1901	2238	1667	1348	1995	1921	1350	1763	404
ENSG00000071203	0	1	3	0	1	0	0	2	0	2	0	2	0	0	0	0	1	0	0	0	3	1	0	0	0	1	0	1	0	0	0	0	2	5	1	2	1	1	3	1	0	0	0	0	1	1	6	1	0
ENSG00000071205	484	600	279	393	680	753	615	727	612	1139	1038	906	936	896	1098	1200	334	1234	952	692	1238	1701	1510	967	821	1012	756	888	1508	1409	1634	1453	1026	1009	691	674	1580	1381	434	1167	968	1246	1422	763	823	815	452	837	410
ENSG00000071242	5	9	2	1	17	36	13	27	10	10	13	17	7	3	2	5	4	13	6	14	10	24	7	15	16	23	5	17	4	10	5	0	14	18	14	15	6	3	5	7	4	10	0	9	26	43	14	37	2
ENSG00000071243	739	714	413	484	564	433	484	323	430	525	637	440	445	319	727	370	231	719	632	396	813	688	467	264	807	949	880	783	1076	1060	1039	999	739	620	623	327	1171	1756	897	1573	898	739	617	442	982	737	509	411	207
ENSG00000071246	26	25	15	11	90	92	26	63	60	78	223	53	135	89	82	53	26	75	85	47	64	60	37	21	57	69	22	55	27	31	74	31	79	62	94	58	266	154	46	134	176	194	82	123	62	55	36	56	348
ENSG00000071282	42	50	27	30	21	10	14	15	61	64	42	56	68	37	30	43	97	181	109	65	25	23	10	10	0	3	1	1	6	3	2	2	30	38	15	20	11	9	2	17	58	55	19	29	31	30	3	28	3
ENSG00000071462	382	433	335	234	354	298	788	239	255	392	452	274	456	281	1338	335	165	583	1117	376	412	438	677	169	325	425	747	367	506	590	1024	519	331	282	517	186	739	758	797	689	687	743	1023	410	532	492	768	476	285
ENSG00000071537	4496	4070	3984	2306	3830	2852	10039	1953	2284	2480	4795	2056	2431	1211	6560	1264	1288	3394	4621	1427	4463	3715	7979	1321	3283	3741	9450	3174	5674	5328	9739	5280	4031	2917	6716	1520	6519	5168	3648	4369	4760	3661	9970	1985	4060	3036	6318	2369	1140
ENSG00000071539	111	103	43	64	162	145	117	105	68	83	84	47	83	40	112	36	21	70	50	33	67	57	66	32	52	59	42	57	433	461	258	393	128	102	152	68	607	424	157	340	881	699	447	302	266	227	124	159	267
ENSG00000071553	1223	1348	248	472	1066	893	477	712	911	1003	552	527	1282	513	458	420	460	1186	476	470	1158	1268	451	396	961	1287	237	867	1503	1541	795	1307	1158	916	366	448	1426	1106	260	1040	1222	1046	492	504	1339	875	379	748	977
ENSG00000071564	203	230	61	75	162	237	233	230	295	381	262	127	629	280	546	189	174	410	430	276	173	261	233	92	162	285	96	177	352	384	348	286	179	192	180	115	1554	523	198	696	497	631	440	362	451	255	240	300	695
ENSG00000071575	368	388	222	163	1523	1234	2007	717	1042	1049	932	571	1759	682	3781	553	650	1404	1441	562	1036	705	1183	220	869	990	1732	703	2794	2583	3457	2313	707	531	848	197	2485	1602	462	1135	861	676	2945	375	2476	1463	2273	1028	1079
ENSG00000071626	1027	1206	557	647	920	1090	1365	959	675	1355	1040	827	1142	846	2444	1165	535	1455	1745	1335	798	1371	1242	756	745	1252	1168	1060	1698	1918	2233	1575	1008	1065	1092	1000	4123	2227	1196	2553	1974	2631	1945	1704	1656	1376	1460	1644	1573
ENSG00000071655	94	127	65	21	73	108	214	92	226	205	167	48	523	247	1043	122	109	216	468	147	100	184	198	48	98	157	123	84	269	307	368	184	82	93	173	72	1075	243	195	390	438	584	536	271	280	127	161	115	893
ENSG00000071677	0	0	0	0	0	0	0	0	0	0	0	0	0	0	0	0	0	0	0	0	0	0	0	0	0	0	0	0	0	0	0	0	0	0	0	1	0	0	0	0	0	0	0	0	0	0	0	0	0
ENSG00000071794	987	866	126	451	806	724	175	424	387	418	407	323	425	210	105	233	182	380	144	140	618	374	109	141	671	669	86	430	1608	1370	426	1318	669	448	158	204	4174	3016	359	1844	2056	1452	566	644	760	561	186	376	541
ENSG00000071859	741	758	205	383	596	720	418	519	647	951	533	491	729	426	687	410	320	963	663	454	853	900	483	393	655	835	308	546	1266	1156	802	1059	1008	793	483	403	1556	856	351	833	1117	971	593	520	887	637	522	643	804
ENSG00000071889	147	137	30	67	121	140	91	131	219	267	107	110	360	203	170	167	113	289	105	173	146	230	80	90	102	171	29	144	242	238	154	192	198	195	101	111	503	196	73	286	281	321	123	164	219	186	88	196	298
ENSG00000071894	422	576	39	165	249	424	231	509	715	931	333	308	1145	595	514	472	406	996	506	561	482	944	335	325	516	980	154	666	843	840	529	615	433	577	275	412	3106	1209	337	2013	1339	1606	634	995	1404	827	322	991	1556
ENSG00000071909	9	15	7	10	13	13	10	31	8	17	20	16	11	12	2	14	0	3	0	2	33	51	12	24	9	4	2	9	28	31	22	28	62	45	26	47	90	97	35	73	3	0	0	1	2	3	4	3	1
ENSG00000071967	5	13	9	4	20	18	12	16	60	69	123	32	441	162	116	107	63	126	49	40	19	13	11	12	2	5	9	3	301	290	98	276	63	29	17	16	519	321	22	204	14	11	3	5	59	39	15	17	22
ENSG00000071991	1	1	1	0	5	1	3	5	0	1	7	1	0	0	0	0	0	1	0	0	10	7	2	5	1	0	0	0	0	1	0	0	7	1	6	6	0	1	2	1	1	5	2	0	1	0	2	0	0
ENSG00000071994	1096	1021	741	522	1418	1026	1723	614	939	997	1443	703	1218	575	2387	429	514	1361	2115	519	1592	1240	1713	365	1355	1667	1707	912	2149	1927	2232	1879	1351	995	1638	519	2429	2316	1693	1416	2299	2002	3056	868	1912	1399	2307	716	629
ENSG00000072041	3	3	6	6	10	7	5	10	1	0	6	2	0	0	0	0	0	2	2	0	6	10	7	6	1	0	4	4	0	1	0	1	11	9	20	11	2	0	1	0	1	1	0	1	3	4	1	3	0
ENSG00000072042	915	813	178	382	820	629	332	401	673	603	540	470	693	286	359	226	272	640	332	250	1220	712	335	190	965	970	306	698	1206	1171	575	1067	968	670	322	247	1871	1464	296	990	1449	1020	703	458	1159	731	503	469	348
ENSG00000072062	354	334	58	150	298	257	85	204	163	233	120	117	251	148	76	166	104	229	50	98	200	251	40	117	170	200	32	136	180	231	98	227	236	214	71	126	257	248	50	283	165	213	64	110	262	190	62	258	254
ENSG00000072071	8	10	0	3	18	44	23	29	37	52	20	18	141	76	52	75	3	19	11	11	29	62	16	31	11	5	2	13	1	9	12	8	19	14	9	19	4	6	3	10	17	22	5	13	52	31	10	50	120
ENSG00000072080	2	2	2	0	3	5	4	3	0	2	4	0	0	0	0	0	0	2	0	0	2	2	0	2	0	0	0	1	0	0	0	0	3	1	6	2	1	1	1	0	0	0	0	0	3	2	3	2	0
ENSG00000072110	82	59	32	38	52	83	87	71	150	195	113	112	48	24	106	25	24	80	34	41	33	45	58	23	29	48	21	41	43	32	46	26	36	33	47	27	15	12	31	9	35	30	45	21	71	53	46	57	277
ENSG00000072121	2067	1922	449	1143	1482	1454	795	1268	999	1596	696	1191	1128	848	352	1107	556	1952	530	1204	1400	1972	415	1120	1328	1420	372	1328	1623	1587	744	1472	1630	1299	490	1090	2009	1678	548	1896	1574	1850	698	1399	1840	1676	537	2078	907
ENSG00000072133	3	1	4	1	4	3	10	1	0	2	2	0	43	25	156	55	0	0	1	1	5	7	2	2	2	0	0	1	0	0	1	0	7	5	5	4	0	0	0	0	0	0	0	1	1	2	1	3	2
ENSG00000072134	78	130	64	78	60	91	85	102	95	151	88	105	195	139	160	196	22	93	65	63	120	201	138	123	40	47	16	61	27	18	22	21	41	65	30	47	94	60	37	78	59	77	77	57	29	32	26	36	68
ENSG00000072135	2460	2027	455	883	1937	1355	689	1015	1756	2001	1091	1077	2028	795	716	588	1095	2445	868	839	1896	1467	530	450	1864	2204	442	1333	3407	3111	1355	2906	2805	2049	788	857	4440	3022	1021	2647	3146	2316	762	1030	2680	1596	484	1249	1671
ENSG00000072163	1	1	1	0	2	2	1	4	55	63	28	23	6	1	2	0	18	49	18	29	3	5	1	3	2	2	1	2	4	7	3	1	4	2	4	6	1	0	1	1	5	5	0	3	19	8	5	13	5
ENSG00000072182	2	8	9	2	1	2	2	4	3	3	5	2	0	5	1	4	1	2	0	0	3	6	1	6	1	2	2	2	2	2	2	1	8	4	5	6	3	3	2	1	0	6	0	0	8	4	6	14	1
ENSG00000072195	3	3	1	0	3	5	1	8	4	11	12	6	8	6	2	6	1	7	3	3	11	18	6	10	0	4	0	5	1	1	1	4	11	11	11	13	13	6	3	6	2	2	1	2	8	2	2	11	1
ENSG00000072201	3	2	3	8	7	5	2	2	3	2	4	1	0	0	0	0	0	2	3	0	7	9	2	2	2	2	3	1	4	2	1	3	9	8	15	5	1	1	4	1	0	3	1	1	3	4	3	7	0
ENSG00000072210	321	312	45	169	256	204	40	151	311	330	221	234	282	156	53	175	184	484	86	196	89	75	24	33	304	293	37	250	661	606	170	548	454	351	77	185	1301	1001	74	690	685	510	193	239	351	252	68	184	215
ENSG00000072274	12751	13505	18216	8391	9109	8323	36821	6340	6375	7704	17008	6439	4100	2616	25826	3545	2283	8116	27648	4329	12726	12348	37797	6008	7577	9509	42357	9407	15484	15820	40318	15635	8566	7273	21182	5300	9341	8184	23749	6660	14628	12308	63223	6476	9453	7359	31451	5573	1863
ENSG00000072310	124	173	41	97	60	112	152	75	218	377	164	179	356	263	511	235	165	547	499	463	138	344	180	149	49	151	83	119	187	186	240	143	145	183	177	164	523	291	117	454	312	473	250	287	169	148	143	209	569
ENSG00000072315	5	3	12	3	4	3	0	2	2	2	5	3	0	0	0	0	0	0	1	0	3	2	7	5	1	4	1	1	0	0	0	0	3	1	9	3	0	2	2	0	0	0	0	0	0	6	2	3	0
ENSG00000072364	4815	4679	6095	3030	3204	2541	7173	2248	2060	3053	3812	2916	2299	1593	5165	2446	1341	3853	4168	2474	3342	4167	5165	2124	2810	3557	11988	3411	3835	3839	7613	3881	4083	3806	6508	2824	3983	4070	3522	4007	2934	3183	4104	2204	3450	2872	3545	3129	852
ENSG00000072401	494	432	364	229	409	351	768	192	374	353	715	249	326	122	919	118	173	364	688	121	660	286	814	97	579	526	839	405	723	636	1055	633	571	432	823	176	724	632	667	428	743	448	1196	206	768	416	1246	233	176
ENSG00000072415	212	182	89	114	180	154	115	144	101	132	159	110	45	25	33	34	74	150	55	72	201	214	136	107	194	220	71	145	301	257	178	308	123	102	61	59	351	260	60	305	138	125	54	79	135	114	71	140	87
ENSG00000072422	9	2	23	10	12	13	24	8	6	6	20	10	145	77	44	74	11	30	18	10	22	23	19	30	17	12	8	21	74	62	99	53	16	11	27	13	14	10	6	5	18	10	15	10	10	12	13	5	0
ENSG00000072444	0	0	1	0	0	0	1	1	0	0	0	0	0	0	0	0	0	0	0	0	1	1	0	0	0	0	0	0	0	0	0	1	2	0	0	0	0	0	0	0	0	0	0	0	0	2	0	0	0
ENSG00000072501	3621	3295	884	1976	3505	3088	1711	2287	2036	2677	1854	1988	2558	1301	1640	1796	1131	3097	1713	1750	3245	2945	1353	1367	2506	2927	1178	2345	3676	3414	2029	3707	3367	2459	1309	1430	6093	4584	1360	4389	5207	4400	2043	2468	4899	3668	1842	3935	2021
ENSG00000072506	383	422	79	152	407	276	409	211	511	583	477	302	421	151	576	124	143	470	571	164	546	352	353	104	470	577	375	380	883	829	739	745	766	489	432	231	1141	764	415	610	1021	707	875	287	777	450	581	297	538
ENSG00000072518	1097	1029	204	486	726	815	403	619	841	1109	571	453	1101	573	627	424	466	1127	539	368	1004	900	444	265	814	1091	289	593	1138	1213	734	935	1043	942	454	418	1720	1111	310	1268	1067	1107	624	569	1247	718	439	757	893
ENSG00000072571	472	424	52	210	564	565	55	304	325	312	244	256	172	90	39	73	138	346	36	131	346	213	46	78	336	295	26	222	1637	1473	208	1307	537	379	79	136	2625	1854	256	1308	2620	1924	139	806	707	560	62	348	583
ENSG00000072609	1536	1985	677	1113	1159	1395	965	1300	1201	1962	1113	1432	1341	1143	1489	1598	562	2052	1282	1550	1103	2248	806	1435	1148	1612	766	1440	2111	2036	1669	1926	1296	1405	975	1272	1920	1423	557	1539	1668	2352	1022	1806	1594	1529	741	2031	1151
ENSG00000072657	2	0	3	3	9	5	7	4	0	3	3	4	0	0	0	0	0	1	0	0	4	4	2	3	0	0	0	6	1	0	0	0	5	4	4	8	0	1	1	1	0	1	0	0	1	0	1	3	0
ENSG00000072682	803	792	229	392	432	451	322	291	225	272	132	142	448	249	257	179	18	84	93	27	1254	854	521	244	321	283	127	223	586	583	308	516	608	422	252	201	111	78	41	74	450	306	393	126	101	68	124	53	319
ENSG00000072694	5	4	18	2	14	33	9	20	15	24	15	21	7	2	4	1	7	32	9	15	11	16	5	3	6	0	7	8	8	9	0	4	7	3	10	12	109	80	8	54	3	4	1	5	5	4	4	15	5
ENSG00000072736	12642	11118	3302	5933	7602	6000	4085	4342	4481	5475	3356	3861	7960	3701	4544	3759	1614	4044	2152	1742	10634	8163	4293	3108	8200	9540	4653	7018	7756	6966	3974	7346	12659	9522	4380	4904	8352	6359	1977	5299	6031	5032	3541	2488	7220	4826	3127	4281	3977
ENSG00000072756	639	591	473	385	667	604	868	450	424	504	621	478	430	325	1098	484	222	522	973	410	704	822	965	444	440	444	745	407	765	699	876	618	611	448	598	359	1076	1001	761	1084	769	740	1096	434	750	638	1071	529	284
ENSG00000072778	5484	6262	1784	3082	2870	3053	2321	2617	3635	5399	2743	3230	4883	2699	4081	2925	1938	6492	4342	3259	4139	4919	2262	2229	2847	3470	1519	2788	4486	4549	3479	3946	4864	4091	2679	2848	10624	7774	2930	7129	4314	4348	2944	2312	3707	2766	1698	2576	3666
ENSG00000072786	9437	11111	970	5552	6674	7221	1581	6836	7273	10630	3546	6090	12722	7445	1846	8390	4459	12943	2051	6942	9197	11829	1796	5722	7638	10500	1020	7900	12750	12823	3723	11583	9745	8742	1641	6160	18917	11763	1372	12219	12335	13005	1910	7869	15210	11386	1532	13514	6193
ENSG00000072803	2126	2132	4703	1155	1270	964	5287	843	934	964	3032	774	1437	667	4918	681	450	1346	4889	588	1810	1395	5466	669	1367	1473	7344	1094	2215	1986	9838	1789	1789	1313	5112	814	2694	1919	3227	1404	1904	1343	4808	649	1648	1089	4783	785	609
ENSG00000072818	5767	6683	605	2728	4344	5350	860	4426	4990	7509	1875	3155	7985	4980	1333	4737	2564	8160	1330	4408	4341	7003	926	2865	4012	5999	493	4164	7738	7825	2436	5768	4590	4599	1265	3228	13536	6835	891	7280	6622	7841	1042	4738	6760	4900	660	5120	6102
ENSG00000072832	7	17	5	2	26	24	18	19	149	174	157	91	50	23	30	20	275	706	288	246	178	141	53	48	73	123	25	62	121	122	149	101	614	487	260	208	1	3	3	1	66	74	10	19	21	16	7	17	34
ENSG00000072840	158	153	163	90	607	646	1890	619	235	404	605	269	139	116	540	157	189	578	1149	348	462	741	1350	429	313	351	505	298	519	605	1392	553	390	324	792	279	409	296	146	308	652	934	1351	587	285	289	567	338	67
ENSG00000072849	1167	1184	741	598	1056	767	1246	523	808	951	1059	653	949	539	787	508	365	1069	769	516	1478	1228	1194	380	1088	1323	1368	1012	1664	1577	1453	1628	1398	1002	1215	493	2135	1860	627	1349	1545	1277	1102	652	1364	1173	945	669	551
ENSG00000072858	878	873	341	608	605	598	259	593	331	549	298	488	601	463	130	666	191	709	257	454	389	540	310	355	242	285	64	264	646	696	382	678	648	641	394	573	1439	1355	189	1345	342	432	135	330	616	663	442	975	421
ENSG00000072864	1303	1321	298	806	902	997	350	898	668	1191	606	664	930	628	390	729	404	1124	434	581	728	961	311	595	684	912	211	759	1418	1400	799	1296	1040	873	357	633	1676	1289	419	1210	1145	1304	536	889	953	783	339	899	802
ENSG00000072952	2	2	8	8	11	11	6	5	4	4	6	5	10	6	0	4	0	3	1	2	15	14	8	5	3	2	2	5	4	1	4	0	7	6	11	3	2	5	6	0	0	2	3	2	6	9	2	6	3
ENSG00000072954	15	8	3	2	10	9	0	2	26	44	15	17	44	18	6	12	6	15	5	4	27	25	5	6	8	4	2	5	7	5	2	4	15	12	6	13	10	5	5	3	6	9	5	5	13	20	2	6	8
ENSG00000072958	631	748	145	306	541	577	288	442	799	898	500	440	1265	598	639	520	402	1150	535	546	841	889	462	293	545	863	143	561	1473	1511	774	1163	855	658	331	362	2326	1145	271	1450	1873	1762	702	836	1193	701	386	710	1358
ENSG00000073008	253	200	98	104	76	100	181	72	142	201	243	116	176	82	390	67	79	217	487	83	139	126	157	50	65	67	95	43	267	253	419	230	208	173	245	82	233	159	81	147	228	159	464	80	148	108	344	116	84
ENSG00000073009	71	101	15	46	69	103	54	104	92	147	72	58	127	84	113	73	69	140	75	94	128	168	57	66	67	118	33	67	173	172	84	125	86	93	73	55	306	144	113	183	170	196	72	143	170	157	59	148	125
ENSG00000073050	296	329	40	150	204	249	133	237	216	336	152	166	392	219	107	225	128	422	108	216	243	316	89	166	189	305	40	217	394	443	192	334	275	248	100	136	768	559	170	640	405	430	112	280	368	269	91	297	349
ENSG00000073060	15	23	6	19	21	37	11	28	61	72	89	39	44	28	38	25	9	36	23	20	28	43	31	24	18	13	13	18	23	34	33	31	42	39	32	40	198	108	45	108	26	23	42	13	20	9	17	15	13
ENSG00000073067	0	0	0	0	0	0	0	0	0	0	0	0	2	0	0	0	0	0	0	0	0	0	0	0	0	0	0	0	0	0	0	0	0	0	0	0	0	0	0	0	0	1	0	0	0	0	0	0	0
ENSG00000073111	427	450	49	164	423	463	149	370	430	453	319	216	757	299	223	190	189	418	216	173	288	336	166	107	233	298	32	199	1843	1745	691	1542	400	310	133	148	3729	1845	248	1836	3955	2862	952	1245	1505	947	280	705	2414
ENSG00000073146	0	2	3	2	5	3	5	6	1	0	4	5	1	1	0	0	0	1	3	1	21	51	8	16	1	1	1	0	1	1	1	2	4	3	7	2	1	1	2	1	1	2	0	0	2	0	3	2	1
ENSG00000073150	7	3	1	2	1	2	1	5	7	10	2	2	5	6	4	2	4	8	4	9	3	8	3	1	0	1	0	0	4	4	3	8	1	3	1	1	2	0	2	1	2	6	1	1	2	1	0	2	0
ENSG00000073169	92	175	18	62	70	135	72	142	137	216	115	101	305	204	228	164	78	299	154	243	73	249	78	116	75	172	44	102	193	186	134	121	74	118	86	115	539	180	62	276	220	454	141	301	243	181	79	256	273
ENSG00000073282	2	2	8	4	6	11	4	11	2	9	7	8	3	0	1	2	2	3	0	1	8	10	8	6	3	6	1	6	3	2	5	3	10	18	12	12	7	5	7	12	0	3	1	1	11	9	8	10	4
ENSG00000073331	223	171	46	132	123	132	29	142	98	194	66	160	37	50	9	50	114	444	49	288	308	432	64	282	115	125	30	133	431	379	100	354	249	217	44	214	40	36	14	24	59	74	10	63	79	90	26	96	25
ENSG00000073350	187	281	14	103	138	247	51	289	253	404	137	141	373	276	91	302	179	590	93	393	143	414	52	195	132	263	21	197	194	223	79	137	135	232	84	238	1810	581	75	871	207	367	54	239	402	320	34	465	399
ENSG00000073417	149	141	378	128	99	102	170	93	63	99	198	103	67	60	204	107	24	97	150	71	138	233	341	153	53	69	273	73	67	68	222	60	219	246	690	191	201	170	176	172	71	99	94	82	139	119	232	192	49
ENSG00000073464	5	5	15	7	11	7	8	5	1	4	7	3	0	0	0	0	2	4	1	0	2	13	0	2	2	0	3	8	3	2	1	1	9	6	15	7	2	2	2	2	0	0	1	1	8	5	0	4	0
ENSG00000073536	45	49	72	12	107	105	554	52	90	117	231	53	116	68	1132	58	42	187	1096	102	60	81	538	23	57	82	313	52	217	251	608	212	122	90	312	51	348	253	582	198	284	274	1253	153	254	182	681	131	280
ENSG00000073578	1707	1776	455	847	1292	1353	857	1118	1587	1812	1217	1038	2224	1061	995	986	682	1717	943	751	1925	1966	840	883	1741	2349	639	1707	2879	2692	1577	2590	2020	1551	870	970	4142	2507	539	2322	3024	2687	1334	1570	2619	1791	803	1659	1325
ENSG00000073584	2044	1847	737	1034	1612	1164	1107	742	1069	1218	1178	869	1091	567	774	576	534	1469	909	597	1747	1640	870	553	1515	2013	792	1338	2283	2138	1394	2027	1573	1301	911	582	2823	2849	810	1805	2294	1961	1223	908	1971	1554	822	1059	475
ENSG00000073598	2	0	1	0	0	6	6	2	0	1	1	0	0	0	0	0	0	1	1	0	0	1	0	2	0	0	1	1	0	0	0	0	2	3	0	2	0	0	0	0	0	0	1	0	3	3	1	1	1
ENSG00000073605	2023	1945	298	926	994	1054	220	783	689	1213	236	756	1040	681	188	882	453	1726	165	979	471	769	102	563	691	751	105	598	774	883	213	698	681	717	132	648	1799	1392	139	1022	542	1018	72	650	1005	1017	178	1232	655
ENSG00000073614	7990	7383	3694	3892	5804	4860	4570	3697	3868	4964	4056	3894	4235	2529	2644	3099	2021	5308	2494	2593	6943	5947	3470	3206	6403	6953	4130	5422	7503	6839	4722	6471	6946	5195	3576	3062	11977	8681	2501	7357	6864	5629	3009	3356	6430	4880	2303	4662	2014
ENSG00000073670	1	4	3	3	3	4	2	4	2	4	1	3	9	5	1	9	0	7	3	2	1	10	2	3	1	2	0	3	4	4	5	2	2	5	4	3	9	4	10	10	3	7	0	5	9	6	3	12	8
ENSG00000073711	3	2	21	8	18	15	58	15	2	8	14	6	0	1	6	2	1	3	3	3	5	10	27	5	3	4	19	5	7	5	10	2	9	10	37	10	4	2	14	2	3	6	4	3	5	5	13	2	2
ENSG00000073712	8	6	92	3	11	6	23	5	1	4	16	0	0	0	8	2	0	1	3	2	8	9	59	3	3	4	130	9	2	3	102	5	11	10	30	5	4	2	5	0	2	0	6	1	0	5	13	5	1
ENSG00000073734	5	4	17	6	8	12	8	9	3	4	9	4	0	0	0	0	0	1	0	1	7	8	3	6	3	2	5	2	4	1	0	1	10	8	6	14	0	2	0	0	0	0	1	0	2	3	0	7	0
ENSG00000073737	1	1	10	3	22	32	11	12	2	7	5	5	0	0	2	0	2	12	5	4	2	5	14	1	1	3	7	2	1	0	12	0	2	5	9	2	1	1	1	0	0	0	0	1	1	2	4	2	0
ENSG00000073754	1	3	1	1	0	3	0	1	1	1	1	1	0	0	0	0	0	1	0	0	0	2	2	0	1	0	1	3	0	0	2	1	2	1	3	1	1	0	0	0	0	0	1	0	2	3	2	3	0
ENSG00000073756	56	98	4417	2916	25	25	1931	3732	59	139	5519	4180	122	1181	49868	25018	16	59	875	452	124	157	2696	3211	63	291	11957	33126	17	23	781	190	28	38	1759	1388	450	1197	2842	18488	6	13	6	21	48	34	133	137	82
ENSG00000073792	6	3	12	2	10	10	15	10	2	13	7	8	1	1	36	2	1	4	9	1	5	9	26	7	1	2	9	3	6	4	2	1	7	5	29	8	1	0	2	0	0	2	2	0	4	2	4	5	0
ENSG00000073803	350	309	212	196	155	113	240	88	133	153	192	149	127	74	229	83	103	258	258	141	480	378	517	158	206	294	422	279	389	323	317	344	380	332	354	195	583	639	360	553	155	126	145	78	236	180	222	184	73
ENSG00000073849	6337	5974	780	2760	4358	3419	1166	2799	4934	5473	3499	3068	4932	2217	1621	1937	1292	3468	1683	1193	5715	4315	1460	1379	6080	6892	436	4472	8559	7613	2509	7064	7166	5349	1423	2496	2817	2138	108	1437	3959	2912	871	1485	4943	3425	1934	2588	1989
ENSG00000073861	2543	1975	3863	946	686	594	6185	591	452	451	2574	382	521	269	9039	322	278	553	3945	459	409	388	4924	271	698	665	6166	951	2265	1771	9359	1520	1920	1201	7425	747	4197	1943	4668	1541	990	661	6521	495	799	487	6977	671	604
ENSG00000073905	105	95	65	51	126	94	109	55	96	98	147	98	105	25	112	22	46	136	147	51	167	79	122	28	139	126	96	88	240	223	281	251	213	158	190	51	255	184	101	143	260	160	244	62	171	98	174	71	83
ENSG00000073910	1458	1608	271	1080	1376	1337	253	1270	919	1763	531	1627	795	722	170	981	268	1053	157	652	1534	2722	371	1688	1407	1799	417	1936	1580	1662	559	1687	1109	1260	266	1119	329	298	78	294	353	427	54	317	2004	2329	316	3206	244
ENSG00000073921	9008	8579	4851	4623	4965	4245	6004	3452	5526	6801	9108	5259	4816	2546	14576	2756	2620	7364	7764	3041	7365	6287	8654	2967	5772	7025	14237	6290	9322	7861	10784	8544	8168	6764	7764	3424	9633	7972	3736	6706	7387	6773	9498	3699	6639	5121	8475	4423	1775
ENSG00000073969	1462	1314	590	670	1128	784	1247	615	794	769	631	518	805	389	372	343	329	891	502	352	1647	981	1005	350	1187	1083	654	743	2036	1453	724	1351	1320	869	719	411	1883	1153	299	748	1427	947	1197	469	1441	859	440	674	400
ENSG00000074047	60	64	95	50	2	10	8	3	1	1	6	3	11	10	33	9	2	1	0	0	5	16	40	6	3	6	23	7	1	4	12	2	7	14	54	13	32	18	11	15	26	73	36	56	7	4	5	9	27
ENSG00000074054	3505	3831	2392	2389	2413	2335	2229	2176	1923	2885	3415	2464	2113	1677	1763	2179	1037	3325	2712	1964	2422	3408	2420	1938	2623	3295	4038	3134	3969	3990	4894	4137	3480	3047	3070	2361	5167	4599	1569	4285	3042	3574	2362	2417	3171	2782	2147	3098	1218
ENSG00000074071	166	178	22	56	149	164	93	114	291	274	244	101	514	174	358	98	185	344	406	117	263	213	189	60	241	277	52	148	386	411	318	279	292	218	192	75	1166	325	118	331	641	560	444	207	462	223	237	139	545
ENSG00000074181	2	0	4	0	0	4	2	15	0	3	4	1	0	1	1	2	2	1	2	4	3	6	3	2	2	0	1	3	1	0	0	0	2	2	13	2	2	1	7	0	0	0	1	0	2	6	3	4	1
ENSG00000074201	1601	1707	1180	1083	1440	1090	2310	828	1331	1534	2161	1251	1469	706	2265	750	593	1495	1578	762	2146	2080	2516	1113	1451	1713	1343	1167	2262	1980	1864	1914	2038	1485	1788	821	2400	1670	919	1281	2056	1746	2316	820	1941	1309	3006	1000	681
ENSG00000074211	9	4	5	3	9	12	7	15	6	4	4	5	0	1	0	0	0	1	2	1	14	11	5	4	1	2	0	1	1	4	4	0	12	13	14	11	3	3	3	2	0	2	1	0	3	8	3	6	0
ENSG00000074219	3	1	3	2	1	4	3	5	0	3	2	2	0	0	0	0	0	1	0	2	4	3	1	1	1	0	1	1	0	1	1	0	5	1	7	2	0	0	1	0	0	1	0	1	3	4	0	1	0
ENSG00000074266	1908	1808	4529	1196	1322	1142	2860	956	763	905	3461	891	1417	891	9000	1233	518	1517	8760	822	1504	1670	7173	861	1612	1972	9824	1643	1995	1752	9647	1658	1458	1079	7233	728	2197	1721	2980	1321	2174	2092	6885	1180	1901	1486	5344	1342	562
ENSG00000074276	17	14	3	3	28	20	1	20	16	21	14	18	24	23	5	11	5	11	2	3	17	25	4	13	23	20	5	13	40	24	6	14	20	16	16	15	56	14	7	20	20	27	2	21	40	26	5	43	12
ENSG00000074317	0	0	0	0	0	2	2	3	1	0	0	1	0	0	0	0	0	4	0	0	0	1	0	1	0	0	0	0	0	0	0	0	1	0	2	1	0	0	0	0	0	0	0	0	1	1	0	2	0
ENSG00000074319	874	736	276	429	677	461	421	358	624	700	730	594	774	371	507	387	348	929	551	451	958	752	331	335	664	849	403	762	1476	1177	877	1211	1041	745	466	399	1342	1055	402	1151	1143	912	678	488	1011	702	493	677	369
ENSG00000074356	1533	1469	653	898	1124	959	1070	729	705	989	893	743	819	553	924	667	430	1132	894	617	1243	1308	655	599	890	1106	747	883	1400	1428	1362	1387	1344	1013	839	630	1913	1567	1027	1442	1278	1347	1081	751	1279	1067	770	1014	511
ENSG00000074370	2707	3194	185	1092	1815	2280	437	2245	3970	4595	1725	1664	6411	3004	1030	2492	1856	4566	1055	2561	2592	4028	780	1398	1779	3084	220	2105	4465	4463	1947	3600	2686	3082	766	1870	7813	3628	359	5317	6036	7080	1097	4162	5668	3536	515	4670	7741
ENSG00000074410	2	6	9	5	5	5	3	7	3	2	6	8	0	1	0	0	1	8	3	2	5	3	3	1	3	2	1	3	0	0	0	0	8	9	13	7	1	1	3	1	0	1	0	1	4	6	1	9	0
ENSG00000074416	12	19	12	12	36	81	49	79	36	63	45	40	14	4	18	4	12	27	35	33	25	29	37	18	12	12	14	14	13	32	26	9	8	17	15	8	2	5	9	2	0	4	4	2	14	9	8	35	42
ENSG00000074527	2	1	1	4	3	4	6	2	1	3	2	1	0	1	0	0	0	0	2	0	6	0	3	1	3	0	2	5	1	0	1	0	2	3	6	3	0	0	1	0	0	1	0	0	2	3	1	1	0
ENSG00000074582	153	141	44	73	178	183	187	132	138	172	139	94	170	76	362	81	84	260	338	95	153	195	220	86	173	196	148	120	268	225	265	185	133	123	147	88	469	329	259	292	388	361	439	198	419	267	395	238	252
ENSG00000074590	2	3	5	4	5	4	7	8	3	5	5	3	0	0	0	0	0	4	0	0	1	3	5	2	0	1	1	3	3	1	2	0	5	7	7	4	1	2	1	0	0	0	0	1	1	4	1	7	0
ENSG00000074603	2804	2506	949	1181	2306	1849	1303	1331	1465	1600	1569	1229	1575	824	1169	908	734	1992	1148	910	2395	2033	1118	865	2070	2328	944	1913	2988	2745	1704	2744	2181	1700	1127	947	4477	3514	899	2933	2768	2578	1491	1380	2512	1831	1106	1600	764
ENSG00000074621	156	121	33	66	121	89	36	86	81	117	47	71	148	83	17	79	64	164	24	46	107	119	49	67	54	57	12	56	112	134	30	103	151	122	36	51	208	190	37	117	115	114	27	55	152	108	25	121	47
ENSG00000074657	24	32	32	21	10	29	9	28	8	21	21	20	2	0	0	0	1	12	6	6	16	22	15	12	7	7	7	3	7	6	9	14	11	19	27	10	3	0	4	1	3	2	1	2	14	17	6	18	1
ENSG00000074660	5	14	17	4	12	17	26	17	18	40	27	15	18	20	129	18	7	30	40	39	14	29	25	11	4	15	21	8	23	23	57	16	5	6	19	10	13	4	19	14	3	15	11	8	4	4	11	9	20
ENSG00000074695	4465	4306	2410	2371	3387	2567	5323	1729	3393	3550	4506	2802	3992	1771	3566	1691	1710	4465	3307	1701	5808	4497	4730	1588	2828	3162	5185	2586	7062	6453	6784	6457	5773	4165	4766	1968	6580	5225	1576	3772	6358	4772	4993	2243	4420	3332	3650	2161	2046
ENSG00000074696	1251	1119	190	514	1161	824	445	602	839	841	832	628	825	419	514	286	289	754	616	285	1640	1062	462	351	762	782	131	568	1774	1554	682	1602	1180	770	344	342	1898	1495	325	1112	2149	1588	1257	703	1430	1016	593	670	559
ENSG00000074706	1	11	17	8	65	57	61	40	72	83	74	61	25	8	6	10	54	125	62	46	29	15	10	16	12	3	4	8	32	27	15	32	88	55	21	38	2913	2028	2495	1603	211	138	126	77	31	22	11	19	114
ENSG00000074755	4598	4921	1507	3367	3573	3519	1428	3185	2179	3678	2317	3027	3317	2618	1331	3518	1136	3810	1504	2431	3194	5732	1448	3392	2561	3552	1129	3548	3611	3635	2558	3581	3356	3155	1554	2966	5505	4557	1744	5160	3686	4527	1634	3406	3798	3762	1220	4883	1914
ENSG00000074771	2	2	4	0	3	6	2	2	1	0	2	2	0	0	0	0	0	0	0	0	1	3	4	0	0	2	0	1	0	0	1	1	2	6	2	4	0	3	0	0	0	1	0	0	0	2	1	0	0
ENSG00000074800	21520	21005	7242	8856	17399	14345	21707	10614	13446	14415	14778	8125	32972	12177	35821	8715	7581	20465	31499	7109	24520	18739	23192	5700	15438	19789	12510	14114	42889	39576	40462	35447	27614	17875	17433	8848	50852	32061	12241	28064	51610	31878	47888	13948	24686	15099	29320	9569	25055
ENSG00000074803	5	6	17	6	6	5	9	6	5	3	5	7	0	0	0	0	0	2	1	0	9	8	14	5	2	0	4	4	1	1	1	3	8	12	16	9	2	3	8	0	1	0	1	1	3	4	2	13	0
ENSG00000074842	335	440	134	156	297	259	548	204	399	406	370	216	771	326	1121	206	218	574	756	195	611	393	535	103	339	459	653	294	929	1004	1231	833	655	430	557	213	1102	743	452	711	962	666	1056	278	443	356	553	220	958
ENSG00000074855	135	191	29	77	80	102	16	117	114	195	44	55	331	233	69	156	70	233	52	130	111	237	43	98	83	139	11	93	127	155	59	142	97	89	19	70	474	203	29	282	248	398	40	245	241	246	36	303	330
ENSG00000074935	390	406	266	198	313	289	641	241	170	214	294	197	260	182	231	208	88	317	443	170	291	323	423	171	315	354	281	284	305	291	326	290	321	287	202	168	563	546	270	341	499	518	400	251	389	324	457	252	150
ENSG00000074964	1	4	0	0	3	9	4	5	10	8	5	1	0	0	0	0	5	12	6	7	5	3	3	1	1	1	1	2	3	1	0	0	1	0	4	2	0	0	2	1	0	2	0	0	5	2	2	3	0
ENSG00000074966	763	789	250	432	89	89	89	67	259	367	326	262	140	95	219	96	392	1231	309	510	84	80	49	43	1166	1162	740	980	1133	935	569	933	681	534	409	376	549	411	58	330	195	162	52	69	607	480	307	414	107
ENSG00000075035	1	0	12	2	7	9	1	7	2	3	5	0	0	0	0	1	0	1	0	0	4	5	4	2	4	4	6	1	2	0	3	0	3	6	8	0	2	1	1	0	0	0	0	0	4	4	3	2	0
ENSG00000075043	0	0	1	0	1	1	1	1	0	2	0	2	1	1	0	1	0	0	1	0	1	4	1	0	0	0	1	1	1	0	0	0	2	3	4	0	0	0	0	1	0	1	0	1	0	0	1	2	2
ENSG00000075073	0	1	2	1	3	3	2	2	1	2	2	0	0	0	0	0	1	1	2	0	0	2	1	0	0	1	2	2	0	0	0	0	1	2	5	2	0	2	5	1	4	1	0	0	5	5	1	5	2
ENSG00000075089	759	766	228	353	517	429	293	346	468	423	426	377	469	267	257	367	248	556	356	251	1027	664	361	257	778	858	345	694	1387	1251	503	1132	828	580	286	270	1628	1356	275	838	1192	857	593	414	1091	837	381	493	338
ENSG00000075131	171	132	63	83	131	100	113	73	98	99	137	57	87	41	171	35	58	127	286	56	122	91	89	42	104	84	113	56	321	295	265	271	116	90	97	53	367	277	142	203	519	327	509	151	242	150	261	97	140
ENSG00000075142	1327	1225	525	636	1132	896	1015	601	1053	1155	1094	846	1282	592	1046	480	509	1285	1384	571	1718	1293	1161	448	1112	1388	784	996	2307	2037	1859	2009	1707	1211	1138	665	2646	2014	660	1336	2107	1547	1485	714	1717	1145	1028	708	850
ENSG00000075151	4210	4216	935	2509	3669	3336	1202	2701	2070	3074	1293	2365	1966	1231	1048	1502	1101	3263	1049	1644	3426	3769	1035	1834	1675	2038	684	1719	2847	2816	1228	2860	3374	2847	1098	1906	3243	2687	693	2193	2232	2360	869	1466	3177	2661	862	2844	937
ENSG00000075188	416	375	76	175	353	259	242	166	339	310	317	215	309	175	202	124	158	461	211	141	470	289	150	97	347	355	120	265	887	747	346	692	448	327	150	156	888	637	238	485	854	581	458	264	553	404	225	246	249
ENSG00000075213	3	4	22	11	12	12	14	13	1	3	8	5	2	2	5	0	1	2	5	1	8	7	9	8	15	30	379	15	8	9	58	12	8	8	13	13	2	1	3	2	0	1	0	0	5	3	6	4	0
ENSG00000075218	251	272	18	108	249	308	45	242	109	130	63	80	163	93	29	95	55	146	22	99	86	95	8	54	79	99	6	82	531	532	138	450	216	130	31	100	1409	756	117	810	927	1057	118	619	258	227	36	267	797
ENSG00000075223	2	5	2	6	28	46	7	32	6	17	10	16	0	0	0	0	3	14	9	11	6	2	2	3	3	2	6	3	2	5	3	2	8	3	8	8	1	1	0	0	1	0	0	0	3	6	2	0	0
ENSG00000075234	321	367	32	163	280	305	67	237	423	541	251	285	620	351	117	275	193	629	156	302	333	478	84	190	363	564	25	475	576	584	153	449	529	502	110	285	1467	841	64	735	522	572	132	322	250	208	47	223	706
ENSG00000075239	557	480	471	280	801	541	590	410	560	589	795	433	490	227	386	209	278	725	683	289	785	572	461	237	598	703	731	503	1646	1379	1392	1330	928	609	925	317	1918	1269	455	936	1849	1316	1309	557	937	635	573	429	365
ENSG00000075240	436	560	518	288	207	250	1063	226	458	586	1006	352	270	159	2159	346	133	387	1362	636	311	397	1866	252	751	1080	2461	903	635	607	2059	563	382	391	1391	366	463	256	542	424	246	275	1249	264	450	329	1585	384	741
ENSG00000075275	10	8	6	4	12	14	10	12	10	20	13	7	2	1	12	0	2	1	6	4	13	30	25	16	6	24	9	14	7	5	10	2	5	7	17	4	5	6	15	0	3	10	4	6	15	33	10	28	5
ENSG00000075290	1	0	1	2	0	2	2	4	3	1	1	0	0	1	1	2	0	1	0	1	1	6	0	2	0	5	0	0	0	1	0	0	1	0	1	4	2	0	1	2	1	2	0	2	0	0	1	2	6
ENSG00000075292	6361	6049	4805	3527	5332	4822	5314	3703	3105	4467	5883	3821	3615	2495	4003	3195	1787	4986	3558	2296	6183	5550	5817	2874	5022	5201	5698	4225	6912	5879	6590	5440	6200	4962	7183	3201	9336	6217	2932	4184	5980	4953	4037	2613	6069	4865	4340	4338	1230
ENSG00000075303	689	547	147	236	684	531	226	390	527	509	438	394	583	290	186	212	261	648	270	229	581	447	210	142	670	712	267	498	1088	984	399	892	556	450	230	221	1417	1227	198	789	1403	1100	451	552	903	655	364	425	426
ENSG00000075336	193	115	105	62	180	163	274	88	137	123	184	73	137	84	272	49	57	167	273	57	195	159	243	59	164	178	249	110	276	255	289	228	167	124	184	42	389	312	351	215	354	322	427	154	285	170	347	148	116
ENSG00000075340	9	5	16	10	21	13	11	20	11	10	25	10	1	0	2	2	2	13	6	3	9	18	8	9	6	4	8	3	4	1	3	4	17	15	24	12	3	0	10	3	2	3	1	0	11	17	6	24	0
ENSG00000075388	0	0	0	0	0	0	0	0	0	1	0	0	0	0	0	0	0	0	0	0	0	1	1	1	1	0	0	0	0	0	0	0	0	0	1	0	0	0	1	0	0	0	0	0	1	0	0	0	0
ENSG00000075391	5	6	19	8	51	66	19	36	12	17	27	18	3	1	0	0	3	20	4	12	15	17	12	12	7	2	6	8	5	3	1	4	11	16	23	11	0	1	1	1	3	3	1	1	6	8	4	14	0
ENSG00000075399	110	210	29	99	67	125	25	102	173	371	113	176	252	227	108	248	79	332	112	287	58	210	38	109	115	215	44	169	215	230	187	179	57	114	46	141	371	193	80	380	138	368	60	273	247	203	41	289	126
ENSG00000075407	1999	1833	1299	1168	1793	1609	2407	1206	710	1006	1724	951	924	595	1702	921	510	1336	2163	860	1506	1449	1860	847	1135	1228	1500	1085	1893	1679	2431	1657	1578	1324	2115	918	1821	1467	1215	1391	1554	1554	1976	1019	1613	1298	2036	1412	467
ENSG00000075413	2762	2881	1211	1738	2064	2073	1610	1895	1323	2020	1457	1638	1383	1099	1621	1497	642	2195	1836	1260	2122	2470	1484	1410	1902	1947	1380	2055	2682	2348	2247	2480	1679	1699	1200	1326	3937	2889	1113	2554	2331	2574	1738	1717	2270	1987	1447	2121	795
ENSG00000075415	3553	3691	2091	2019	3817	2773	3712	2021	3535	3776	3957	2843	4683	2408	5483	2515	1779	5170	4866	2604	5021	4533	3678	1813	3987	5340	4198	3945	8295	7695	6957	7422	4996	3577	3501	1959	8268	6921	3381	5816	8354	6889	6757	3580	5530	4114	3835	2795	2933
ENSG00000075420	5843	5928	4954	3931	3415	3140	5963	2746	1789	2894	2747	2396	1302	984	2820	1390	642	2093	2126	1214	2624	3750	3977	2225	1782	2282	2775	2246	3574	3634	12686	3872	2012	1955	3521	1552	3284	3461	1650	2924	1776	2020	2311	1516	1843	1657	2197	1934	1088
ENSG00000075426	1605	2238	6931	4227	949	853	11018	2412	815	1703	6007	3610	1822	1966	23247	4503	346	1762	5505	4482	1292	3196	13096	3216	1891	4746	31009	7239	3125	3292	15322	3424	1966	2384	10394	4678	3987	3129	6933	5543	892	1056	6352	1470	1466	1505	11807	3094	1026
ENSG00000075429	1	0	1	0	0	1	0	0	2	0	0	0	0	0	0	0	0	1	0	0	0	2	0	1	0	0	0	1	1	2	1	0	0	2	3	1	0	0	0	0	0	1	0	0	1	1	0	0	0
ENSG00000075461	0	0	0	0	1	4	1	2	0	0	2	0	0	0	0	1	0	0	0	0	0	2	0	1	1	0	0	0	0	0	0	0	0	3	2	0	0	0	2	1	1	0	0	0	1	2	0	1	0
ENSG00000075539	8647	8546	7809	5634	6553	5141	8743	4640	4599	6185	8400	5836	4306	2958	6093	4273	2249	7099	8587	3972	7079	7947	8957	4213	6609	7416	16112	7201	8993	8423	14456	8302	7594	6144	10978	4525	13117	10771	5819	8860	8477	8381	10843	5327	8363	7225	9887	7117	1721
ENSG00000075568	2705	2827	1008	1887	2241	2092	1104	1882	1100	1714	1343	1576	1503	1156	870	1555	764	2026	1014	1218	2021	3063	1049	1649	1568	2417	826	2203	2436	2511	1770	2701	2123	2108	1172	1561	2747	2467	745	2632	1828	2392	1320	1585	2367	2210	1048	2682	697
ENSG00000075618	43	67	6	50	29	93	94	100	138	209	147	74	94	61	76	52	104	283	97	189	49	87	96	48	8	36	19	16	36	88	78	29	7	15	16	25	340	91	120	163	33	69	16	28	63	14	20	39	48
ENSG00000075624	71444	69948	13131	29973	54252	47794	25574	39022	74260	82932	44116	39022	95767	36349	48476	24985	35638	83645	41119	29280	82893	72805	34577	19621	40452	70660	20505	53618	119515	117905	70397	110709	84588	73036	33630	31566	144912	90384	19761	107280	124408	99052	66475	49173	98060	57182	30445	51947	114379
ENSG00000075643	39	39	8	14	5	8	8	10	8	15	8	7	5	1	2	4	1	1	1	1	13	13	3	6	35	52	1	34	10	5	3	4	24	26	10	12	5	2	1	1	1	0	0	0	4	3	2	4	0
ENSG00000075651	363	332	56	197	1036	828	130	692	141	177	124	157	587	394	93	435	7	22	9	11	1367	1264	264	692	70	71	9	51	465	403	103	354	1363	1004	207	679	360	246	24	150	6	3	1	5	172	154	32	154	31
ENSG00000075673	2	2	4	4	5	3	2	8	4	3	5	4	6	2	3	1	3	0	0	1	5	13	4	2	4	2	2	6	3	2	2	2	11	8	3	8	5	4	8	4	4	5	2	1	7	3	1	7	3
ENSG00000075702	179	195	47	120	177	240	70	262	67	127	39	102	151	128	51	173	37	114	29	109	44	159	24	74	54	85	20	108	220	326	140	251	67	81	35	95	700	611	203	839	447	1108	175	811	233	276	47	360	753
ENSG00000075711	2409	2467	3796	1963	2075	1945	4466	1739	1025	1758	2841	1884	1100	888	1654	1255	500	1749	1990	1164	2041	2519	3540	1622	1644	2140	2142	2205	2356	2224	3208	2446	2054	1917	3781	1549	2672	2469	1051	2276	2063	2531	2558	1777	2107	1910	1645	2182	577
ENSG00000075785	2050	1731	785	897	1777	1470	1865	1136	1517	1734	1895	1050	1666	620	1781	575	850	1684	1463	605	2545	1968	1890	563	1804	2230	1686	1631	2611	2435	2720	2655	2774	1966	1709	813	3002	2059	1146	2117	2469	1731	1863	844	2455	1398	1950	1343	1007
ENSG00000075790	1246	1209	728	630	1155	944	1063	605	911	955	1316	719	765	384	1340	384	396	1001	869	429	2192	1337	1251	400	1235	1449	1259	1214	2543	2333	1935	2272	1774	1529	1473	580	1843	1699	483	1269	1882	1471	1299	674	1082	865	800	540	385
ENSG00000075826	1001	1210	350	780	1215	1307	462	1139	1339	2760	941	1980	1070	1027	404	1419	884	4595	1497	2875	1022	2316	623	1473	1714	2201	891	2057	1610	1836	1121	1627	1112	1411	733	1331	4008	3904	702	3631	2432	4469	809	3362	2454	2715	788	3359	1516
ENSG00000075856	1851	1706	979	922	1489	1242	1821	917	848	1245	1037	787	1422	784	1933	998	518	1428	1808	805	1420	1714	1666	878	1236	1469	1828	1157	1946	1913	2358	1632	1439	1066	1354	735	3332	2391	1420	2057	2065	1944	2314	1145	1848	1316	1573	1183	978
ENSG00000075884	3869	3889	1279	2778	3207	3103	1271	2801	2206	3828	2141	3590	1642	1862	1337	3016	1181	4170	1357	2520	3878	4956	1593	2996	4200	5062	2007	4843	6688	5903	2649	6277	4166	3632	1468	2627	6094	4788	1581	4199	5258	5673	2139	3716	4269	4052	1748	4405	1249
ENSG00000075886	0	1	1	0	2	1	1	2	0	0	1	0	0	0	0	0	0	0	0	0	2	3	0	0	0	0	0	0	1	0	0	0	1	2	0	2	4	0	2	1	0	0	0	1	0	0	0	1	1
ENSG00000075891	0	1	4	0	5	1	0	7	2	3	1	1	1	0	3	1	0	1	2	0	1	2	0	0	6	1	3	2	0	2	1	0	0	3	4	3	0	0	0	0	0	0	0	1	0	3	3	1	0
ENSG00000075914	311	353	157	162	393	346	610	298	276	398	391	261	373	248	687	273	203	551	705	253	373	376	612	200	291	350	411	291	521	465	661	429	354	293	360	183	702	556	428	419	618	568	773	320	437	434	608	304	358
ENSG00000075945	1658	1555	290	790	999	815	276	642	857	1069	776	898	901	555	398	648	534	1507	513	670	1401	1267	357	623	1288	1424	337	1125	2288	2071	864	1960	1866	1366	483	815	2830	1988	487	1537	2470	1951	672	1054	1691	1238	400	1015	374
ENSG00000075975	713	693	378	364	647	545	1030	400	559	625	1003	475	776	301	960	360	348	848	1443	424	915	690	964	294	830	844	904	591	1225	1055	1414	1078	845	612	1122	303	1443	1181	605	1022	1221	931	1363	493	1217	740	1132	502	359
ENSG00000076003	1338	1271	595	1001	1159	856	939	701	791	942	1407	976	1067	579	586	758	504	1218	969	824	1090	1435	684	853	876	1112	344	1189	2609	2338	1451	2505	1220	965	634	704	3779	2589	354	2381	5318	4081	1539	2386	2865	2110	911	2051	1210
ENSG00000076043	890	724	860	293	1010	777	1447	440	564	535	1306	374	638	262	1705	265	399	889	2137	327	1382	865	1420	292	761	714	2005	477	1239	1151	2857	1048	1170	781	2087	361	897	549	661	364	1474	917	1823	362	1596	859	1701	427	256
ENSG00000076053	646	561	490	318	660	465	992	387	562	623	1009	510	723	346	1215	385	311	780	782	363	887	698	1025	304	644	712	1455	628	940	813	1193	786	889	604	734	259	1063	1156	747	954	966	640	1252	344	848	586	949	476	221
ENSG00000076067	46	64	52	50	7	4	10	11	8	13	14	14	31	23	45	33	7	10	7	15	16	28	25	19	10	16	18	10	22	39	37	47	73	47	52	41	66	65	37	70	12	19	10	10	6	4	4	16	10
ENSG00000076108	4078	3631	1275	1880	2571	2464	2019	1967	1791	2925	1578	1869	3047	1869	1594	1925	1377	3434	1228	1360	2220	3319	1635	1742	1926	2754	1786	2098	2551	2550	2720	2607	2825	2685	1216	1499	3283	2738	1197	3032	1950	2442	1553	1669	2855	2315	1226	3105	1372
ENSG00000076201	225	318	128	189	203	342	310	363	217	536	208	291	383	482	450	578	147	704	360	550	129	580	284	337	169	265	205	238	207	298	414	265	171	249	243	284	412	287	223	493	222	556	228	426	327	359	228	579	414
ENSG00000076242	908	902	393	600	969	793	748	606	579	682	512	638	686	405	537	509	278	738	473	419	948	977	620	522	699	762	808	772	1447	1240	845	1364	804	633	485	474	1948	1486	692	1244	1679	1395	675	707	1164	994	597	898	690
ENSG00000076248	270	268	64	107	373	239	152	183	207	206	167	100	512	182	126	119	110	232	105	69	334	211	87	52	167	154	23	96	578	552	187	493	333	185	98	93	1285	738	119	490	1180	725	285	287	536	337	186	179	512
ENSG00000076258	21	21	8	14	11	6	3	4	30	53	33	40	6	9	3	5	5	25	9	11	20	14	6	6	38	27	8	30	41	28	16	23	51	36	12	20	34	29	15	17	24	4	4	9	17	9	8	11	8
ENSG00000076321	940	896	235	482	793	608	297	482	405	582	370	450	421	278	211	411	232	704	305	343	630	654	186	393	690	746	233	658	964	790	513	871	662	536	283	307	1097	985	345	940	797	726	431	487	774	579	232	664	243
ENSG00000076344	0	3	0	0	0	1	0	2	8	13	4	3	0	0	4	1	1	2	0	5	2	1	1	3	0	1	1	0	1	3	1	0	0	1	1	2	0	0	3	0	1	3	1	1	2	2	0	7	2
ENSG00000076351	4	3	7	3	9	10	7	12	13	5	16	3	8	1	12	5	2	18	38	7	9	7	11	4	15	7	1	11	10	10	22	11	19	12	22	7	62	44	25	31	27	24	40	12	15	8	19	11	21
ENSG00000076356	6	12	16	8	18	21	20	29	19	22	18	20	2	0	3	4	3	13	11	12	12	23	17	8	24	31	15	36	14	14	14	15	13	19	16	18	16	19	24	18	5	7	6	9	17	10	11	13	14
ENSG00000076382	734	741	475	491	669	762	448	528	263	410	408	357	430	295	350	476	103	370	273	348	272	333	253	190	259	302	520	328	1615	1512	850	1460	477	397	341	342	3042	2506	934	2500	2200	2508	676	1571	760	705	393	761	1091
ENSG00000076513	3940	3771	730	2066	3548	2777	654	2017	2387	2704	2202	2204	2889	1262	417	1095	1022	2567	585	1026	4891	3651	748	1621	3404	3678	342	2917	5023	4737	1645	4511	4113	2704	759	1446	5417	4018	441	2878	4791	3730	884	1915	3804	2559	652	2087	1245
ENSG00000076554	1274	1273	166	736	1141	954	398	804	370	518	296	423	772	488	286	528	177	456	210	230	1242	1142	327	459	1035	1293	205	1077	1585	1351	472	1508	978	844	301	411	1827	1891	280	1448	909	768	343	389	1143	832	321	741	387
ENSG00000076555	338	352	46	226	260	289	43	287	227	356	136	248	92	77	12	90	19	61	11	45	302	507	63	294	378	445	63	346	140	123	41	139	287	277	63	290	319	259	49	279	348	496	48	424	157	141	23	194	141
ENSG00000076604	91	174	136	203	83	131	720	223	158	324	362	319	164	339	2090	564	110	617	1075	749	128	301	1134	221	110	247	1066	552	297	328	1157	317	144	200	610	344	483	531	854	1386	350	628	1312	802	293	291	1120	524	289
ENSG00000076641	12840	11947	3459	6103	17370	12986	9997	9682	8052	9198	6380	6306	9676	5016	5840	5462	3347	9878	3265	4222	20445	19774	10732	8928	7746	8338	5030	7477	11581	10603	5039	9455	14624	12258	4411	6926	10001	8315	2867	7135	12809	10184	4569	5842	21526	17172	7016	13547	2969
ENSG00000076650	367	397	112	181	389	381	226	223	188	244	242	178	303	178	253	197	132	383	233	137	354	307	186	152	353	307	194	250	505	416	281	397	345	246	195	131	723	511	299	438	425	409	317	276	444	287	251	334	161
ENSG00000076662	2032	2196	375	850	1403	1268	942	1036	3180	3089	2063	1356	5516	2000	3230	1052	1461	3120	1897	1253	3028	2305	1457	532	2479	3404	994	2245	5299	4967	3470	3962	3832	2943	1816	1224	7546	3271	677	3616	4613	3851	2335	1513	3886	2146	1305	1592	3959
ENSG00000076685	2271	2026	685	1075	1795	1425	1281	1095	1437	1619	1402	1411	1355	777	930	813	703	1831	843	835	2419	2079	1413	938	1910	2276	1077	1672	3008	2669	1737	2666	2833	2000	1267	1080	3061	2530	548	1905	2405	2035	1438	1039	2144	1604	1291	1309	694
ENSG00000076706	1	9	3	3	20	34	4	28	26	39	35	31	77	59	30	71	20	72	30	28	6	8	6	7	1	3	1	2	105	127	68	96	6	4	10	6	20	34	5	39	1222	1220	740	739	4	9	4	11	24
ENSG00000076716	3	2	13	5	25	56	17	36	7	12	6	12	1	0	1	0	6	20	11	14	6	8	4	1	3	8	13	3	0	2	0	1	4	3	9	3	0	0	0	0	0	1	0	0	5	4	5	9	1
ENSG00000076770	763	633	134	368	1254	900	389	571	708	717	658	475	517	205	196	160	294	672	196	231	1022	733	254	219	976	1038	267	802	1578	1383	629	1404	786	592	247	267	2473	1988	270	1648	1539	1166	490	527	1413	980	402	702	406
ENSG00000076826	1	1	0	0	0	0	1	2	0	8	4	4	1	5	2	0	2	4	0	3	7	6	1	2	0	3	5	1	2	0	2	0	3	5	3	6	47	19	4	24	2	8	2	3	5	5	1	1	2
ENSG00000076864	1	5	0	7	2	8	11	11	3	7	5	5	1	3	3	6	2	8	0	5	5	6	4	3	5	3	1	3	4	1	2	3	1	2	3	5	6	6	1	6	1	7	7	5	1	7	2	3	6
ENSG00000076924	224	369	55	140	152	238	281	292	439	654	400	250	842	637	807	627	290	793	594	554	311	699	397	302	301	582	321	396	661	656	720	453	303	405	380	330	1566	686	316	1108	797	1056	684	676	718	497	294	591	857
ENSG00000076928	2498	3201	767	1385	1670	3294	2171	3326	4664	8319	2796	3097	6458	6277	5408	5960	2542	7191	3074	5037	3059	7756	2181	3247	2166	4299	835	2910	4980	4908	4701	3881	2906	4071	2228	3270	8455	3599	1840	6134	5005	8136	3238	5008	6741	5315	1684	7608	4839
ENSG00000076944	245	314	58	128	186	269	203	265	269	515	188	184	614	377	295	384	216	619	320	373	287	551	203	237	219	416	136	265	481	502	381	367	288	412	185	230	834	440	165	704	487	657	243	355	536	394	155	426	493
ENSG00000076984	295	293	64	145	194	258	184	245	263	458	247	191	550	452	440	446	210	602	308	485	178	489	169	192	211	353	120	221	354	332	300	281	225	283	181	214	963	483	139	691	428	692	357	408	402	333	152	376	489
ENSG00000077009	0	0	0	0	0	0	0	0	0	0	0	0	1	0	1	0	0	0	0	0	0	0	1	1	1	0	0	0	0	0	0	0	0	0	1	1	0	0	0	0	0	0	0	0	0	0	0	0	0
ENSG00000077044	992	1237	202	659	634	836	523	793	498	882	500	566	1122	827	923	996	630	2216	1296	1482	719	1410	519	846	873	1348	457	1212	1794	1937	1815	1568	663	707	469	590	4958	3144	636	3881	1650	2303	995	1739	1673	1384	586	1900	738
ENSG00000077063	0	2	10	5	9	7	7	8	2	2	8	3	0	0	1	0	0	5	2	1	5	7	8	6	2	1	3	3	0	0	2	1	8	11	15	8	2	2	3	1	0	1	1	1	1	4	3	2	0
ENSG00000077080	2	1	0	0	4	4	1	4	1	0	0	0	0	0	0	0	0	1	0	0	2	2	0	1	1	2	1	0	0	0	1	1	3	5	3	1	1	0	3	0	0	0	0	0	5	2	0	4	0
ENSG00000077092	2	2	2	3	2	1	2	2	1	1	2	1	0	0	0	0	0	1	3	0	0	1	1	0	2	0	0	3	0	0	0	0	3	0	4	6	2	1	1	0	0	1	0	0	2	0	1	1	0
ENSG00000077097	6225	5422	2991	3116	5663	4324	4096	3207	3953	4232	5368	3620	3996	1669	3588	2028	2302	5193	4530	2135	6835	5264	4457	2398	5167	5769	3894	4645	8391	7461	7142	7712	6177	4379	3674	2191	11447	8183	2473	6860	7513	5722	5802	3028	6393	4377	3770	3404	2204
ENSG00000077147	5579	5391	3734	2810	4974	3493	6392	2426	3521	3649	6097	3358	3856	1749	6768	2220	1892	4624	5753	2257	7116	5074	5596	1907	5188	6416	8093	5052	7564	7028	9809	7143	5721	4245	6194	2256	8011	7222	3599	6124	7761	5910	8434	2990	6755	4990	7119	3343	1749
ENSG00000077150	1413	1943	652	1405	592	668	1377	978	1198	2226	1382	1740	1181	1867	4746	3589	904	3463	2637	3760	1088	2515	2519	1669	552	1306	2123	1834	1072	1409	3356	1435	1463	1605	1668	1963	1425	2324	2551	6126	884	1900	2423	2237	713	645	2148	1229	1121
ENSG00000077152	217	186	30	85	204	202	61	108	143	141	98	84	158	77	31	49	77	146	40	46	177	114	19	40	141	126	18	116	603	530	156	524	204	133	43	55	900	567	77	449	967	721	231	292	336	269	68	146	308
ENSG00000077157	936	1048	151	783	740	858	136	814	310	734	250	643	553	535	79	805	175	799	91	575	529	1194	116	832	650	727	123	736	644	684	187	628	607	647	164	660	1268	1174	278	1093	598	1004	114	865	599	748	135	1094	266
ENSG00000077232	2147	1996	751	1088	2384	1920	1885	1315	1369	1574	1684	1300	1006	514	1333	680	861	2291	1846	965	3007	2214	1702	882	2239	2528	1338	2038	3139	2701	2048	2666	2531	1787	1598	968	3737	3194	1347	2630	3529	2826	2789	1439	2816	2052	1902	1481	821
ENSG00000077235	2171	2382	586	1406	1593	1527	1189	1362	1617	2204	1314	1420	2244	1278	1363	1518	872	2566	1535	1410	1948	2349	1010	1092	1744	2382	524	1958	2733	2769	1802	2700	2352	1930	1014	1294	4499	3217	992	3593	2585	2643	1806	1626	2508	2021	1085	2129	1525
ENSG00000077238	4156	4654	2896	2670	2385	2197	4650	2037	6069	7970	4268	5185	4139	2329	9189	3149	1568	4980	5492	3828	5438	7360	3926	3576	2191	3495	7933	3099	4246	4209	7321	3900	3642	3271	4142	3120	4718	3683	2835	4710	4362	4585	5040	3206	3128	2635	2440	3305	2357
ENSG00000077254	3515	3603	1161	1989	2942	2417	1641	1863	1888	2403	2741	2173	1629	1077	1171	1414	1008	2937	1807	1627	3770	2870	1741	1491	2629	2800	711	2573	4440	4027	2371	3955	3143	2449	1431	1549	5436	4303	804	3160	3704	3167	1753	1952	3517	2648	1523	2196	757
ENSG00000077264	14	13	97	20	16	18	174	25	13	28	58	42	7	8	48	16	6	14	86	35	25	28	128	22	14	15	126	33	3	3	36	4	18	25	93	47	3	4	8	3	8	5	26	7	6	8	48	23	2
ENSG00000077274	1	2	7	3	4	6	6	6	0	0	4	2	0	0	0	0	3	0	0	0	2	4	1	6	0	0	0	1	2	0	0	0	4	4	4	3	4	0	2	0	0	0	1	0	0	1	0	3	0
ENSG00000077279	4	8	10	3	5	14	10	14	1	1	6	4	0	0	0	0	0	3	0	0	7	10	9	4	6	2	1	5	2	1	0	3	9	7	13	14	0	0	4	1	0	0	0	0	6	3	5	9	0
ENSG00000077312	340	329	643	180	403	436	1287	273	369	434	619	218	619	299	1347	206	210	537	847	239	454	434	1162	135	366	581	1093	326	776	879	1780	799	517	429	872	201	1840	1147	1462	1152	1337	1152	1623	482	734	539	1094	403	926
ENSG00000077327	80	95	43	71	13	10	4	8	10	16	7	14	14	22	12	30	9	20	15	16	34	32	17	21	20	28	11	20	30	40	19	41	59	33	20	28	125	89	30	79	24	24	14	14	4	3	3	4	12
ENSG00000077348	12	16	8	4	28	27	72	25	65	55	60	35	127	55	326	23	46	108	174	37	38	49	132	9	22	47	51	26	93	77	128	49	19	25	55	14	196	79	80	104	249	167	257	82	179	76	114	47	198
ENSG00000077380	1769	1707	600	835	1457	1144	780	823	1170	1146	1025	714	1073	515	686	440	668	1406	621	504	2143	1386	739	441	1723	1817	655	1187	3013	2496	1300	2359	2400	1669	994	725	3254	2334	796	1586	2617	1579	1135	672	2412	1571	909	1024	610
ENSG00000077420	1880	1659	1130	1013	2436	2015	2460	1652	876	1416	1370	972	1913	1004	2003	992	718	1523	1427	807	1974	2148	1736	947	749	906	1348	733	1516	1477	2709	1626	1665	1447	1068	792	2217	1913	788	1728	1453	1692	2295	1027	1944	1472	1690	1787	788
ENSG00000077454	706	951	61	346	423	775	129	776	1199	1772	401	604	1821	1443	205	1222	740	2190	256	1356	702	1388	162	593	732	1354	87	874	1649	1838	515	1332	819	972	216	670	3056	1260	240	2002	1571	2523	232	1525	1749	1205	105	1575	2269
ENSG00000077458	1333	1389	600	802	1376	1139	827	720	789	1032	991	839	822	588	569	716	424	1223	532	639	1242	1358	585	668	1339	1534	1014	1216	1538	1669	1005	1551	1142	990	730	567	2369	2724	951	2153	1717	1944	853	1077	1705	1558	748	1152	478
ENSG00000077463	61	79	14	38	38	45	54	52	154	191	78	55	233	149	129	112	56	194	100	131	106	178	106	58	56	108	38	80	203	223	127	155	71	78	76	74	373	139	55	248	219	296	109	131	169	99	76	134	243
ENSG00000077498	4	0	2	0	3	5	0	4	0	3	2	2	0	0	0	0	1	1	1	0	1	1	1	0	0	0	1	2	1	0	0	0	2	1	3	6	1	0	1	0	0	1	0	0	0	0	0	3	0
ENSG00000077514	825	659	216	351	620	557	345	367	323	355	348	211	404	168	123	129	168	447	185	177	501	419	199	152	359	331	120	264	937	829	344	809	618	414	230	158	1614	1116	245	804	1414	1067	369	518	856	598	235	475	410
ENSG00000077522	4	3	22	3	8	10	11	9	0	5	37	6	0	0	4	0	1	2	6	0	7	10	41	5	4	0	5	4	1	1	6	2	5	6	45	8	3	3	6	2	0	1	9	1	4	4	16	5	0
ENSG00000077549	5497	5173	1749	2595	4707	3354	2578	2470	4117	4548	3224	3091	5232	2167	2865	1944	1954	4661	2493	1885	7338	5606	3065	2003	4117	5101	1674	3685	8369	8207	5606	8262	6698	4582	3012	2294	9325	6773	1311	5812	7774	5789	3751	2777	6836	4361	2615	3474	2999
ENSG00000077585	561	464	340	287	377	288	741	228	210	283	462	286	443	235	848	340	107	314	556	243	575	555	613	282	341	394	588	355	189	191	269	192	794	613	786	391	507	415	415	347	595	542	1193	327	510	384	732	432	153
ENSG00000077616	2	4	8	2	6	2	3	5	0	1	2	3	0	0	0	0	0	3	1	0	3	11	6	6	2	2	4	6	1	1	0	2	11	13	12	11	0	1	1	0	0	0	1	2	3	2	2	1	0
ENSG00000077684	1994	1678	666	779	1691	1448	1633	958	893	992	986	696	1311	623	1782	651	474	1310	1229	538	1588	1162	1453	545	1525	1447	1111	1231	2068	1961	2009	1848	1506	997	816	586	3192	2235	998	2052	1888	1348	1714	791	1519	966	1372	795	738
ENSG00000077713	128	131	32	78	199	179	52	112	141	165	139	118	193	85	90	74	148	400	145	102	228	145	59	48	262	290	53	205	67	73	24	75	127	75	48	50	832	596	123	414	176	121	57	42	35	27	17	20	87
ENSG00000077721	1377	1435	835	980	1102	910	1017	644	799	989	1100	849	908	446	1110	496	394	1035	919	674	1484	1223	942	491	1162	1424	1135	1307	1977	1921	1624	1828	1508	1145	1144	754	2301	1967	955	1786	2123	1788	1363	899	1584	1065	920	811	723
ENSG00000077782	33	53	40	31	75	84	60	67	168	279	155	173	1213	725	781	763	126	456	266	270	415	575	259	331	31	61	38	43	155	178	122	164	72	50	49	69	653	495	200	536	122	128	70	80	733	604	329	730	282
ENSG00000077800	2	3	8	1	7	5	3	3	3	0	3	1	1	0	0	0	0	0	0	0	2	5	1	8	0	0	0	0	1	1	1	0	4	3	3	3	0	2	4	1	0	1	0	0	3	5	2	6	0
ENSG00000077809	1585	1645	771	937	1383	1186	1036	932	768	1213	1064	815	1114	633	683	665	475	1217	1182	598	1293	1282	1076	623	845	1063	368	829	1314	1388	1302	1423	1110	888	680	563	2304	1717	467	1208	1232	1251	1153	747	1378	1138	743	1007	682
ENSG00000077935	4	4	8	3	9	12	5	9	3	2	11	1	7	2	0	4	3	3	0	1	6	9	5	5	1	2	0	3	20	28	4	20	2	8	10	9	1	0	2	1	4	5	0	5	7	2	4	4	8
ENSG00000077942	6	1	6	1	4	6	3	7	2	3	3	2	1	0	0	0	0	0	3	1	3	2	2	3	3	3	2	5	1	0	2	0	4	4	5	10	2	0	2	1	0	2	1	2	3	5	1	3	2
ENSG00000077943	3	2	5	5	12	16	6	6	4	9	6	8	1	0	0	0	1	5	0	2	13	6	3	4	3	3	2	4	1	1	0	1	6	6	10	5	1	1	4	2	3	1	0	0	1	2	2	4	0
ENSG00000077984	1858	1772	478	854	700	620	645	510	1089	1059	1041	500	2314	843	1999	566	159	327	266	125	1744	1324	1154	340	930	1302	711	831	3328	2975	2296	2612	4491	3542	2460	1276	12179	7485	1820	7684	1515	1167	1355	452	588	315	403	248	1955
ENSG00000078018	14	5	23	7	8	17	3	7	4	2	9	6	0	0	0	1	0	0	4	0	7	9	3	5	6	4	7	3	2	1	3	1	15	10	20	15	4	3	6	1	2	5	1	1	8	9	8	7	0
ENSG00000078043	205	250	85	134	549	422	240	368	262	394	386	447	245	191	185	294	118	401	306	258	359	497	209	313	216	217	110	222	515	479	370	471	291	253	136	201	478	480	94	414	339	417	180	259	630	620	289	590	128
ENSG00000078053	1	6	3	3	5	5	4	5	3	0	4	3	1	0	0	0	0	1	3	0	4	7	6	6	1	0	1	3	2	1	3	0	8	7	9	8	1	1	7	1	0	1	0	0	4	1	0	3	0
ENSG00000078061	810	934	287	492	668	663	660	648	737	1122	540	586	1310	786	998	887	409	1329	789	820	762	1191	556	566	558	953	476	779	983	1105	976	965	763	769	558	602	1127	1034	388	1388	1098	1330	777	849	1247	894	442	1095	892
ENSG00000078070	468	422	198	268	430	385	328	315	361	442	324	364	382	306	280	296	172	596	352	300	345	412	292	201	347	443	201	358	682	610	374	593	515	389	268	248	999	800	285	653	643	646	398	342	409	380	281	374	245
ENSG00000078081	111	119	80	111	168	195	157	148	128	197	221	164	27	12	111	16	26	83	83	53	119	109	121	64	43	39	96	38	59	83	91	66	27	15	44	17	22	13	89	19	8	14	69	6	40	31	90	41	43
ENSG00000078098	2	1	9	3	8	11	3	7	0	2	6	1	0	1	0	3	0	0	2	0	1	8	4	1	1	1	3	2	1	0	0	1	5	2	12	8	2	3	2	3	0	1	0	1	3	2	3	1	2
ENSG00000078114	112	128	969	133	18	18	11	9	4	3	52	3	0	0	28	0	1	2	3	1	14	12	53	11	5	1	27	2	2	1	30	6	22	21	41	8	46	29	276	47	0	1	1	0	5	3	7	3	0
ENSG00000078124	666	630	181	286	848	679	347	503	746	1001	641	814	688	341	393	464	133	374	186	186	1292	1021	528	505	536	561	237	434	808	711	461	650	714	565	331	373	681	606	163	500	706	601	298	330	553	483	235	396	166
ENSG00000078140	2241	2079	722	1179	1570	1233	891	888	1465	1587	2099	1314	1613	936	1220	854	967	2123	1294	855	2737	2272	1195	1008	2013	2710	916	2237	3037	2617	1924	2964	2146	1907	1072	994	2134	2154	591	1908	2616	2311	1742	1261	2598	1743	1234	1490	620
ENSG00000078142	2459	2505	1671	1397	2055	1772	2506	1466	1188	1639	1862	1284	1395	1086	1931	1252	716	2200	1411	1007	2496	2431	2236	1321	2088	2225	2425	1775	2404	2200	1869	2169	2143	1811	1916	1224	3577	2965	1366	2146	2515	2371	1710	1429	2749	2386	1843	1988	502
ENSG00000078177	4852	4578	3943	3550	3756	3337	4588	2766	2474	3532	4294	3691	1883	1632	3891	3028	1169	3669	3923	2402	4685	5968	4751	3614	3391	4155	3523	4535	5283	4898	7386	5438	3710	3324	5411	2654	4536	4343	1881	4260	4435	4534	3660	3063	4453	4066	3795	3719	899
ENSG00000078237	466	419	116	194	519	390	254	283	309	372	284	231	149	102	213	101	93	282	245	135	663	485	243	151	682	842	178	556	1021	879	350	808	714	468	262	238	241	284	176	319	588	402	346	176	564	402	232	330	128
ENSG00000078246	264	221	141	190	179	155	236	125	110	148	128	105	181	113	167	107	108	284	126	111	180	199	128	93	184	231	888	182	218	222	223	228	310	239	284	132	478	357	128	309	371	361	217	198	392	226	201	224	99
ENSG00000078269	3979	4030	2253	2032	1693	1564	4374	1258	1421	1788	2808	1131	1248	633	7270	740	496	1341	1880	641	1828	2059	4196	1086	1581	1970	4521	1476	2447	2365	3797	2156	1820	1546	1677	847	1407	1009	1186	871	2146	1857	3602	1091	1268	957	2566	947	568
ENSG00000078295	4	7	15	4	12	19	11	16	0	11	9	7	2	0	0	0	0	3	2	0	10	17	11	8	3	4	7	6	1	1	1	3	15	12	22	8	1	4	8	2	1	0	2	0	5	11	9	11	0
ENSG00000078304	6628	6886	1617	3654	5727	4524	1887	3587	5758	6788	9214	4818	6151	3526	2086	3765	3361	8777	3179	3606	10131	8960	2967	4116	8293	9920	1175	7129	12194	11084	4353	11103	7707	5986	2406	3348	15554	12626	2342	9498	9243	7659	2960	4200	10368	7429	2359	5927	2060
ENSG00000078319	114	102	83	75	88	91	169	75	89	128	120	106	120	56	239	85	52	161	207	99	108	99	215	48	106	113	183	104	172	170	229	130	128	77	166	61	312	225	140	195	179	189	242	127	141	128	173	122	94
ENSG00000078328	1	0	6	5	2	6	4	6	1	2	4	2	2	3	1	4	0	1	1	1	6	3	5	4	1	2	2	4	1	0	1	0	12	10	17	1	0	2	2	1	0	1	2	1	2	3	0	5	0
ENSG00000078369	5928	5896	2846	2862	4654	3849	5569	2765	5093	5040	5041	3463	5815	2165	7194	1899	2493	6161	5912	2363	7941	6087	6032	2226	5900	7589	5594	5796	9516	9001	10430	9304	7456	5242	5509	2617	11572	8321	3463	7293	9322	7077	7342	3212	8566	5295	5152	4081	3959
ENSG00000078399	1	2	1	1	1	2	2	4	0	1	0	1	0	0	0	0	0	1	0	0	0	1	0	2	1	0	1	0	1	0	0	0	1	1	3	1	0	0	1	0	0	0	0	0	0	0	0	1	0
ENSG00000078401	3	4	14	6	4	2	21	6	1	3	8	3	0	2	76	3	1	4	8	4	0	2	9	2	5	1	159	7	3	1	34	1	0	1	14	4	1	4	56	1	1	5	3	4	3	4	4	7	1
ENSG00000078403	1249	1399	364	847	1168	1115	395	960	743	1186	824	884	897	746	371	844	449	1560	390	753	1104	1331	417	614	1032	1326	291	1185	1574	1448	590	1487	1207	1236	370	756	2268	2053	344	1626	1200	1371	415	867	1154	1108	321	1173	412
ENSG00000078487	46	56	28	26	63	53	27	58	38	48	22	26	35	27	25	30	17	44	13	24	47	61	33	31	39	50	42	41	39	31	34	48	32	27	17	20	68	56	58	55	32	33	8	24	62	43	25	51	22
ENSG00000078549	0	4	5	5	15	9	4	6	1	6	5	7	0	0	0	0	0	1	2	0	11	6	4	2	1	0	1	8	1	0	1	1	2	12	6	7	1	1	6	0	2	0	2	2	3	4	5	3	0
ENSG00000078579	0	0	4	0	2	2	1	1	69	67	8	37	16	4	0	2	0	0	1	0	0	3	0	1	0	0	0	0	0	0	0	0	0	0	0	0	0	1	0	0	0	0	0	0	1	1	0	0	3
ENSG00000078589	1664	1499	288	856	1297	973	228	673	1513	1506	1762	1315	1337	590	662	482	712	1827	517	550	2230	1600	368	461	1335	1565	423	1234	1985	1819	790	1924	1624	1170	253	455	3489	2774	370	1946	2901	2314	919	978	1478	1106	362	759	481
ENSG00000078596	5724	5637	2282	2625	3079	2263	2349	1562	3827	3674	4692	2469	5015	2225	5320	1376	2249	5529	5497	1733	4940	3105	2641	738	6784	8206	4448	6004	10405	9376	7989	9134	6695	4715	3798	1835	20144	15124	4329	10904	11812	8077	9813	3172	4469	2901	4128	1768	2926
ENSG00000078618	4333	4002	1600	2192	2706	2496	1842	1829	2518	3189	2037	2237	2636	1428	1549	1572	1294	3567	1483	1570	3811	3649	1963	1639	3172	3788	1793	3037	4920	4560	2266	4613	4147	3222	1797	1930	5905	4344	1207	3719	4466	3928	1693	2049	4424	3378	1622	3041	1348
ENSG00000078668	2409	2371	702	1192	1915	1444	971	1085	1678	1675	1667	1221	1823	893	1191	704	733	1856	1297	737	2777	2129	1298	844	1931	2147	853	1721	3867	3543	2204	3507	2607	1802	1232	997	4589	3280	580	2303	4150	2896	2146	1273	2799	1886	1320	1180	1263
ENSG00000078674	8771	8639	4247	6135	8711	7591	5478	6373	4064	5772	5963	5547	4467	3123	2461	4631	2356	6525	3894	3854	7761	8321	4498	5250	5993	6342	2511	6179	9525	8970	6243	9169	9321	7416	4685	5496	13163	10317	2281	9790	9298	8996	4198	5620	7845	6570	2277	6778	1796
ENSG00000078687	842	646	114	323	750	765	150	640	413	662	330	415	648	455	149	488	126	406	67	179	436	685	119	343	443	583	71	485	329	299	165	319	434	450	127	284	577	487	106	564	270	349	45	233	685	622	97	893	439
ENSG00000078699	1055	1054	213	648	748	805	239	718	576	893	567	589	1017	660	225	695	416	1130	220	630	837	1130	212	560	656	862	110	655	1036	991	419	968	861	852	263	606	1527	1123	161	1010	946	1086	174	645	894	798	146	907	542
ENSG00000078725	0	2	3	4	3	6	4	2	0	1	0	1	0	0	0	0	0	4	1	0	2	6	2	2	2	0	1	2	1	0	0	1	0	2	3	3	3	0	2	1	1	1	0	0	1	1	2	1	0
ENSG00000078747	4030	3831	2420	2279	2774	2138	3861	1727	1899	2252	3027	2023	1778	1126	2750	1446	1012	2881	2787	1511	3716	3184	3237	1490	2623	2927	3455	2678	4808	4322	4700	4150	3468	2636	3187	1618	8902	7159	2480	5480	3962	3157	3516	1887	3359	2589	2811	2145	959
ENSG00000078795	2	6	6	2	4	7	6	6	1	3	3	4	0	0	0	0	1	4	0	2	6	5	3	2	0	1	3	2	4	1	1	1	7	9	9	6	2	5	7	2	1	3	1	1	7	7	3	11	1
ENSG00000078804	136	175	225	457	60	48	125	164	64	159	67	248	41	175	88	495	30	245	76	556	70	161	94	171	31	85	186	352	54	75	162	127	76	83	106	327	124	360	173	1297	18	65	72	158	41	65	43	209	19
ENSG00000078808	964	1620	434	640	563	853	1594	802	1532	2138	1552	970	2658	1519	4908	1557	825	2503	2171	1573	1764	2403	3122	922	944	1605	2071	1156	2068	2280	3760	1670	1488	1581	2009	1102	2476	1122	919	1503	2189	2581	2501	1428	2076	1358	1648	1353	1355
ENSG00000078814	1	9	3	2	8	5	3	8	4	4	4	1	7	9	1	7	4	7	2	2	6	4	7	6	1	8	0	1	1	12	3	0	4	3	5	8	8	6	1	6	2	1	1	5	4	8	0	6	5
ENSG00000078898	0	0	1	0	0	0	1	5	1	1	0	1	1	0	0	0	0	1	2	0	1	4	0	1	0	0	3	3	0	0	0	0	2	1	4	1	0	0	4	0	1	0	0	0	0	2	0	0	0
ENSG00000078900	7	5	0	3	5	15	2	20	6	10	3	3	32	21	10	14	1	3	0	0	6	9	4	3	4	6	0	6	9	8	2	6	17	36	8	18	562	284	28	431	109	183	17	81	35	20	2	21	69
ENSG00000078902	293	305	116	124	268	234	306	228	372	374	359	179	590	313	768	293	209	417	590	304	248	368	390	142	226	319	211	225	506	443	686	299	380	356	363	244	847	406	190	471	564	500	528	250	594	260	249	289	583
ENSG00000078967	106	79	32	54	161	91	97	79	87	118	91	87	111	54	98	59	65	142	84	68	150	125	82	51	97	105	44	91	98	104	68	100	75	69	30	47	149	110	61	103	220	166	103	80	203	106	94	86	65
ENSG00000079101	5	2	5	0	9	8	2	8	1	4	1	3	0	0	0	0	0	2	1	0	1	3	3	2	1	1	2	8	0	0	2	1	5	8	11	6	0	2	1	0	0	0	1	1	2	5	0	6	0
ENSG00000079102	4	2	15	7	13	14	10	11	2	3	11	5	0	0	0	1	0	1	0	0	7	11	9	8	1	2	3	4	1	3	1	3	11	17	19	12	2	1	4	1	1	1	0	2	5	8	5	6	0
ENSG00000079112	4	6	8	3	6	6	2	4	1	1	6	3	0	1	4	2	0	2	3	2	3	4	4	5	0	1	0	2	0	1	1	0	107	85	53	45	2285	1659	314	1227	1	2	0	1	3	2	3	3	0
ENSG00000079134	902	1068	961	748	769	839	1626	713	381	728	1168	805	578	536	1635	880	262	1005	1855	767	657	1056	1357	659	638	782	1657	818	756	724	1309	674	639	601	1098	537	1828	1771	1352	1557	1086	1410	1992	1036	998	1016	1615	1143	310
ENSG00000079150	1	3	5	4	8	10	12	10	7	6	12	3	10	2	19	5	8	16	40	5	8	6	14	0	9	10	24	12	28	27	28	18	22	15	23	8	68	61	50	42	34	35	54	9	10	20	36	6	12
ENSG00000079156	18	11	16	17	12	15	11	9	3	7	14	4	2	0	0	0	0	0	2	2	11	11	8	6	20	15	7	13	34	28	19	36	10	6	25	16	66	43	14	43	3	0	3	1	11	10	5	12	0
ENSG00000079215	4	2	20	5	24	33	50	30	21	22	39	32	0	0	7	0	3	25	21	13	10	16	11	7	11	3	7	8	4	1	5	4	6	11	14	9	2	2	2	5	2	1	0	1	4	2	5	10	1
ENSG00000079246	8770	8083	4253	4439	7638	5704	6247	3915	5567	5848	6470	4565	5468	2569	6927	2511	2922	6828	7035	2906	11101	7213	6383	2569	7818	8608	7820	6714	14855	13325	10923	13518	9642	6439	6186	3183	15605	11571	4889	8312	15941	11309	11441	5089	12534	8201	7511	5487	3968
ENSG00000079257	308	296	87	126	172	124	51	99	167	164	165	112	136	63	54	47	126	260	83	69	261	140	51	48	169	144	15	92	482	378	154	400	343	257	90	89	425	303	36	232	349	221	87	114	317	156	50	113	49
ENSG00000079263	4703	4635	7292	4507	4004	3458	6460	3724	2643	3837	4399	4998	2911	1654	4446	3715	1128	3300	4033	2708	4200	4355	8174	3091	2868	3397	10927	4244	4336	4243	9874	4087	6598	4950	7569	4586	3995	3056	2905	3080	2781	2633	4900	2362	3207	2548	4380	3161	1317
ENSG00000079277	3848	3713	491	1930	2742	2807	578	2174	1647	2509	664	1461	2152	1320	432	1521	459	1712	313	867	2623	3282	716	1519	2613	3356	500	2777	4234	4040	1069	3641	2922	2829	786	1926	1894	1496	219	1439	2059	2419	489	1404	1668	1528	276	1594	858
ENSG00000079308	122	132	18	76	610	767	122	835	13	24	15	24	148	124	18	147	19	78	13	54	197	522	29	313	19	30	7	28	110	145	47	115	336	421	55	371	10	5	8	8	40	94	11	60	18	20	6	32	27
ENSG00000079313	175	271	63	123	136	204	234	251	232	445	228	185	570	511	875	487	174	509	472	622	172	516	341	249	86	264	146	206	234	307	460	206	138	239	244	199	689	243	171	614	258	797	400	611	381	335	199	503	550
ENSG00000079332	2668	2438	1453	1287	2568	1792	3190	1381	1603	1857	2385	1527	1918	969	3255	1107	708	2127	2686	1012	2944	2382	3098	963	2298	2611	4102	2054	4773	4264	4241	4277	2504	1710	2491	937	5791	4831	2127	3738	3807	2850	4271	1446	3259	2426	3054	1668	1482
ENSG00000079335	3767	3996	386	2764	2940	2919	466	2563	2056	3520	873	3313	1772	1765	438	3034	1096	3732	266	2459	3069	4402	596	2672	3485	4455	1377	5031	3859	3807	917	3750	2571	2552	460	2274	2597	2907	430	3475	2974	3547	577	2722	2513	2618	579	3043	739
ENSG00000079337	4	10	10	9	18	16	9	23	7	10	10	9	10	10	38	6	1	6	11	2	13	22	12	7	7	9	6	11	3	8	9	5	8	14	17	15	15	9	14	16	3	5	3	5	13	18	15	20	5
ENSG00000079385	4258	3406	1250	1932	1326	1080	751	840	546	960	298	574	752	598	573	846	483	1449	338	633	560	602	200	249	245	311	109	278	838	767	609	766	2800	2715	976	1598	47	41	14	31	1162	1353	764	818	560	486	142	562	196
ENSG00000079387	1243	1187	630	804	1036	893	904	727	557	728	753	696	587	378	752	596	265	749	649	496	1033	990	746	535	763	856	802	857	1327	1221	1112	1180	1126	795	709	539	1555	1305	685	1327	1270	1141	911	718	1118	937	779	928	461
ENSG00000079393	0	0	1	0	1	1	1	3	1	3	3	2	0	0	0	0	0	2	0	0	0	1	0	0	0	0	3	1	0	0	2	0	2	1	4	1	0	0	1	0	0	0	0	0	1	2	1	2	0
ENSG00000079432	493	703	74	226	311	512	280	630	602	1135	203	342	1593	1251	629	1207	521	1180	309	1004	329	1276	238	531	287	787	158	522	448	660	440	458	308	534	193	453	1305	514	212	1252	609	1385	304	1005	795	642	216	1119	1256
ENSG00000079435	30	39	6	7	26	56	30	47	73	95	28	27	139	73	85	35	46	104	68	43	38	76	40	20	21	48	13	30	63	68	42	63	52	63	31	21	226	54	31	90	168	200	117	103	128	57	35	86	265
ENSG00000079459	1809	1812	849	909	1694	1205	2035	815	1803	1863	1864	1244	2247	880	2129	660	970	2468	1561	862	2367	1680	1471	679	1367	1695	888	1221	3902	3448	2397	3316	2028	1328	1191	594	4326	2853	901	2099	3050	2149	1789	960	2138	1303	1175	874	1254
ENSG00000079462	31	43	6	10	26	32	17	31	44	54	21	18	74	27	40	20	25	96	47	37	42	54	22	9	18	43	14	36	73	57	34	44	33	29	21	20	327	108	18	168	211	209	106	73	88	38	21	25	225
ENSG00000079482	13	22	10	9	13	9	11	6	5	2	10	3	9	5	172	7	0	4	13	0	4	3	15	4	3	0	28	6	0	1	2	1	9	11	15	10	0	0	5	0	1	2	4	0	13	11	37	11	17
ENSG00000079557	0	1	5	2	7	3	4	3	1	2	0	1	0	0	0	0	0	0	1	0	1	2	5	0	0	1	1	2	0	0	0	0	4	3	3	3	1	2	1	0	0	2	0	0	0	0	0	3	0
ENSG00000079616	920	1136	193	546	1015	1175	500	945	592	909	641	529	1591	875	424	806	455	1235	349	604	840	1072	331	546	858	1025	165	825	2519	2322	1065	1984	791	607	256	484	4737	3130	675	3257	3581	3916	1383	2276	1675	1415	417	1389	2343
ENSG00000079689	0	0	3	1	0	0	0	1	1	0	4	1	0	0	0	0	0	0	0	0	1	1	2	0	0	0	0	1	0	0	0	0	0	1	4	2	0	0	0	1	0	0	1	0	1	0	1	2	0
ENSG00000079691	243	235	49	159	17	29	12	24	51	72	42	58	20	19	14	10	11	32	11	21	22	17	15	14	54	56	22	57	53	50	37	48	39	20	16	25	105	99	22	75	340	300	70	190	70	76	22	75	21
ENSG00000079739	389	391	205	194	445	331	288	287	268	281	302	231	671	282	174	217	184	488	245	227	419	347	166	120	358	476	172	355	839	814	537	735	383	284	297	177	1567	1074	83	847	919	644	412	331	646	443	321	395	554
ENSG00000079785	1661	1371	724	739	1343	1133	1364	749	1082	1057	1406	843	1004	541	1608	522	586	1338	1944	581	1782	1139	1579	482	1634	1647	1022	1358	2763	2303	2184	2402	2022	1346	1315	668	3176	2503	1117	1884	2810	2032	2649	1039	2127	1406	1813	969	718
ENSG00000079805	5440	6227	1147	3234	2831	3455	1251	3335	3217	5277	2478	2816	3832	2512	1916	2929	1858	6201	2298	3433	4211	6158	1956	2885	3205	4720	933	3635	6054	6311	4312	5513	4796	4642	2203	3352	7311	4609	1283	5377	4612	5402	2069	3610	4803	3741	1277	4701	3422
ENSG00000079819	865	748	821	588	515	457	1643	372	349	518	953	434	695	426	2165	528	243	643	685	337	309	335	790	179	440	537	1116	453	1168	1147	1859	1178	297	228	532	153	772	613	515	551	280	249	307	158	370	293	639	335	154
ENSG00000079841	2	8	8	5	9	6	6	12	1	2	7	3	0	0	1	0	1	3	2	0	12	13	5	9	2	2	3	2	0	1	0	0	9	16	18	14	45	30	114	15	0	0	0	2	4	3	1	3	2
ENSG00000079931	2	0	5	7	8	11	4	6	1	0	6	2	1	0	0	0	0	0	0	0	2	3	4	1	4	1	3	3	0	1	2	1	11	6	12	4	2	1	2	1	1	1	0	0	3	4	3	4	0
ENSG00000079950	1314	1293	213	467	1545	1274	353	855	648	730	543	480	668	471	200	442	454	1419	309	448	1393	911	329	412	1426	1329	140	818	1490	1259	418	1090	1219	979	337	468	2699	1830	247	1159	2211	1661	428	768	1686	1181	393	832	380
ENSG00000079974	130	130	43	69	140	122	147	89	64	103	53	62	123	71	106	80	46	127	71	76	61	89	53	50	93	147	54	101	110	107	103	93	74	89	77	44	234	175	76	226	154	146	81	108	142	116	94	103	75
ENSG00000079999	677	629	100	223	462	419	425	362	771	686	506	221	1314	514	800	304	337	756	704	268	858	559	461	178	525	529	242	286	1176	1090	833	798	812	566	426	269	1909	739	292	701	1587	1191	1013	537	1110	596	465	370	927
ENSG00000080007	71	49	32	28	4	12	6	3	1	3	5	3	0	0	0	0	105	230	93	117	4	5	5	1	3	2	2	0	0	0	2	1	2	4	10	6	0	0	1	0	0	0	3	0	38	29	11	20	0
ENSG00000080031	2	6	6	3	4	5	4	3	1	5	5	1	1	1	0	0	0	4	1	0	5	3	3	3	2	0	4	3	0	0	1	2	2	1	4	2	0	2	9	4	2	2	1	0	3	3	1	8	0
ENSG00000080166	5	6	15	6	13	10	11	10	2	7	6	7	3	4	3	2	0	1	1	1	3	9	4	5	1	3	2	7	1	3	3	4	9	5	17	9	4	3	2	3	2	0	2	1	5	5	4	2	0
ENSG00000080189	634	714	124	320	401	489	368	462	537	823	392	397	907	548	579	738	322	961	440	510	625	1052	400	462	449	666	188	484	1034	1104	613	899	557	569	244	384	1302	819	281	1051	1069	1115	559	664	946	733	337	843	615
ENSG00000080200	1371	1226	416	736	1032	815	1025	631	792	904	869	762	1117	581	1553	759	493	1312	1327	548	1114	956	682	403	836	874	829	758	2971	2608	2295	2646	1264	981	970	587	3491	2622	733	2047	1808	1547	1582	822	1203	975	1274	801	35
ENSG00000080224	1	2	8	2	8	11	6	12	0	3	5	1	1	0	2	1	0	1	0	0	3	5	6	6	3	1	3	1	1	0	2	2	3	6	13	7	0	0	3	0	2	1	1	0	3	2	3	3	0
ENSG00000080293	1	1	2	4	2	2	1	1	0	1	1	2	0	0	0	0	0	1	0	0	0	1	1	3	0	0	0	1	0	0	1	0	1	1	1	0	1	0	0	1	0	1	0	0	2	1	1	3	0
ENSG00000080298	495	491	196	354	318	342	181	318	227	400	247	367	334	432	199	622	172	600	187	444	363	690	226	437	403	381	202	468	439	368	329	365	437	420	200	421	1117	1006	493	904	334	467	94	346	365	407	206	513	126
ENSG00000080345	5035	4769	3359	2557	4598	3550	6216	2770	1852	2067	5780	1890	2281	1243	5081	1482	1385	3340	6402	1590	3856	2988	5635	1491	3811	3935	6679	3349	5378	4464	7650	4329	4132	3199	5017	1876	9886	7098	3963	5967	6405	5527	8064	3490	5667	4570	6871	3762	1270
ENSG00000080371	2580	2357	1641	1307	1953	1291	3299	898	1244	1265	2161	1052	1560	657	3618	680	759	1675	2438	779	2645	2123	3291	681	2024	2447	6374	1854	2646	2382	4359	2376	2237	1650	2434	852	3049	3011	3074	2251	2806	2012	3474	1023	2622	1749	3822	1192	726
ENSG00000080493	0	3	5	6	7	8	1	6	1	2	10	1	0	0	0	0	1	2	0	0	5	9	2	6	2	4	3	2	0	1	0	0	6	14	19	11	1065	1013	133	793	1	4	1	3	5	1	1	2	0
ENSG00000080503	6834	6906	5505	4348	4641	4014	5128	3355	2452	3236	2361	2577	5027	2682	2575	3341	2071	5292	3173	2851	4717	5704	3747	3152	4862	5899	6555	4733	8186	7893	8736	7850	6970	5581	4523	3343	13061	9152	1599	7944	7764	7235	5932	4330	3303	2540	1708	2798	2537
ENSG00000080511	0	2	1	1	0	2	7	6	0	3	0	1	0	0	6	0	0	2	1	0	1	3	5	0	1	2	3	0	0	0	1	1	3	3	2	2	0	0	2	0	0	0	0	0	1	0	1	2	0
ENSG00000080546	1991	1556	154	648	1966	1382	299	926	921	913	707	551	1139	483	140	373	315	756	117	271	2565	1782	272	801	2010	1542	275	949	2380	1723	412	1455	2855	1742	269	714	2112	1141	235	798	1215	861	148	465	1246	769	215	527	467
ENSG00000080561	10	8	80	15	9	8	105	9	12	29	95	61	0	1	17	3	1	12	42	11	11	13	81	8	1	3	72	19	18	13	158	27	35	31	230	41	2	1	6	2	7	8	46	15	8	9	31	13	1
ENSG00000080572	0	0	0	0	4	2	1	1	0	1	3	0	0	0	0	0	0	0	0	0	0	3	5	2	0	1	0	0	1	0	0	2	1	4	3	2	0	1	1	0	0	0	0	0	1	0	1	0	0
ENSG00000080573	5	5	8	4	18	18	31	31	6	17	16	8	3	1	17	0	1	8	3	4	11	18	18	7	1	3	5	5	4	6	11	5	10	18	19	11	3	2	10	7	0	2	4	1	9	13	5	9	0
ENSG00000080603	1408	1556	616	1054	1044	1527	1285	1384	627	1725	818	891	1083	1178	1669	1737	527	1696	1132	1179	712	2153	1067	1256	616	961	1078	932	672	834	1231	766	776	1064	891	1049	1103	1359	1483	2254	801	1909	899	1575	1171	1517	907	2651	980
ENSG00000080608	532	502	941	381	652	643	2631	539	348	535	1750	491	336	240	3472	303	217	666	3628	424	490	531	2886	325	446	524	3217	508	876	728	3007	752	709	557	2660	354	1027	849	2715	759	1337	1304	5449	792	883	742	3756	787	340
ENSG00000080618	2	2	2	1	7	6	6	7	0	0	2	2	0	0	0	0	1	0	1	0	0	3	1	3	1	1	0	1	0	0	0	0	3	3	2	8	0	0	0	3	0	0	2	0	2	3	0	0	0
ENSG00000080644	2	0	2	2	6	5	2	2	0	0	2	4	1	0	0	0	0	2	1	0	3	7	2	4	0	1	0	2	1	0	1	1	3	3	3	4	0	0	2	2	0	2	0	0	3	1	4	2	0
ENSG00000080709	2	0	3	0	2	5	3	0	1	1	0	0	1	0	0	0	0	1	0	0	0	2	1	1	0	1	2	3	0	0	0	0	0	3	3	3	0	0	2	1	0	0	0	1	2	0	2	1	1
ENSG00000080802	1106	1115	681	626	717	596	773	576	376	629	668	528	585	454	745	526	288	782	686	402	638	857	616	500	612	715	955	677	684	626	913	669	704	701	678	479	927	842	729	962	587	723	700	493	663	588	672	736	181
ENSG00000080815	3159	2946	1499	1651	2399	1725	1846	1390	1765	1961	2580	1512	2133	1013	2101	1085	939	2474	1435	1146	3157	2468	2281	1149	2523	2633	1610	1895	3372	2967	3003	2969	3610	2395	1636	1324	4085	2870	1130	2275	3068	2406	1745	1265	2756	1921	1433	1560	791
ENSG00000080819	2999	2828	499	1234	1129	890	511	608	1026	936	956	632	1357	628	664	583	412	1067	430	359	1550	1150	435	529	1062	949	183	681	1527	1525	788	1246	1804	1453	584	785	2147	1432	270	866	1475	1096	823	517	1323	881	420	596	665
ENSG00000080822	8044	8038	4317	4170	3924	3138	6180	2159	3985	5242	5739	4082	3870	2836	11236	3183	1725	5966	4449	2321	7820	7891	7208	3052	5094	6302	11323	4789	8031	6611	10032	6598	9328	8188	7314	4145	8699	8387	4682	6053	6800	6138	7973	2953	5751	4741	6473	3578	2146
ENSG00000080823	11	9	37	30	13	21	22	21	57	90	69	82	3	11	13	39	1	8	14	14	17	17	18	28	5	9	12	29	9	12	42	16	138	123	152	93	39	104	132	239	6	31	22	27	13	16	9	24	56
ENSG00000080824	7612	6142	4541	4783	5914	4553	8063	3540	8122	8095	14035	7029	4206	2458	12303	3737	4141	7619	12260	4331	14000	9479	13176	3800	7975	10140	9330	9788	14205	11195	20563	15626	11970	8325	9632	4445	12838	10416	8873	13342	17649	13449	20369	7440	17561	9011	14853	9956	3020
ENSG00000080839	1650	1596	204	762	1665	1467	268	1053	652	759	522	558	944	551	237	574	377	1114	198	476	1229	944	190	470	1204	1250	151	954	2128	2076	644	2062	1206	976	204	549	3396	2814	360	1973	3327	3183	655	1644	1931	1611	285	1346	765
ENSG00000080845	1144	1160	444	655	533	584	719	590	318	557	266	278	727	445	603	540	391	1029	320	600	748	1317	561	594	396	591	249	496	587	633	532	587	626	704	466	501	677	464	200	572	378	598	243	318	834	679	273	992	255
ENSG00000080854	21	20	7	17	45	49	37	62	21	43	19	27	24	39	62	33	46	218	50	195	12	62	16	36	117	213	86	191	37	52	35	46	41	57	19	37	11	11	20	15	307	932	105	852	312	479	61	794	200
ENSG00000080910	0	0	3	2	0	1	1	0	0	0	0	0	0	0	0	0	0	0	0	0	0	1	1	0	0	0	0	0	0	0	0	0	1	0	1	0	0	0	0	0	0	0	0	0	0	0	0	0	0
ENSG00000080947	164	111	13	70	101	135	25	148	70	181	33	82	118	105	15	119	41	162	15	106	36	113	8	48	55	77	3	56	95	114	30	57	64	91	18	73	268	135	30	166	63	184	9	109	123	153	16	166	65
ENSG00000080986	746	658	150	422	696	654	123	431	389	521	395	401	443	250	115	295	204	523	104	270	553	392	115	193	440	482	74	403	1695	1446	433	1488	786	528	146	298	2522	2001	240	1718	2136	1844	379	904	1004	811	163	634	576
ENSG00000081014	1158	1093	624	608	970	773	919	585	510	533	644	563	420	245	642	352	233	690	739	384	825	783	597	435	875	984	694	895	1779	1570	1358	1431	955	748	748	559	1623	1387	722	1177	1639	1340	1407	798	938	750	675	566	376
ENSG00000081019	2147	2044	350	964	1770	1298	708	842	1158	1225	1016	786	1523	735	470	599	733	1834	406	660	2337	1917	474	641	1984	1854	404	1292	2112	1732	806	1711	1684	1284	500	535	3898	2833	546	2000	2431	1746	626	911	2097	1310	573	878	612
ENSG00000081026	926	851	268	556	92	96	62	79	41	50	87	33	36	27	30	33	12	39	10	20	134	143	56	70	471	578	268	481	522	521	456	497	130	108	93	65	151	96	25	95	51	70	30	26	241	226	84	220	23
ENSG00000081041	0	0	2	2	2	6	7	5	1	6	9	8	2	4	4	2	12	112	39	33	1	3	4	2	2	2	7	0	0	5	7	3	2	3	5	1	1	4	7	2	5	5	2	0	4	2	3	1	0
ENSG00000081051	3	3	6	6	6	5	6	6	0	2	2	1	0	0	0	0	0	1	1	0	5	4	1	1	2	1	2	4	0	0	0	0	8	5	6	4	0	1	3	1	0	0	1	0	0	2	1	7	0
ENSG00000081052	4	5	9	0	10	11	6	11	17	21	11	15	1	2	1	0	8	29	4	13	7	8	9	5	40	40	7	42	4	2	3	4	11	13	10	14	348	279	42	271	13	17	4	15	6	11	4	9	0
ENSG00000081059	20	7	50	5	113	87	457	94	209	327	197	186	57	34	582	33	73	194	103	112	75	94	92	34	8	11	95	16	73	74	113	87	41	36	85	24	31	35	142	54	34	34	113	28	379	259	164	349	334
ENSG00000081087	3550	3317	882	1599	2845	2045	1080	1331	1875	1824	1623	1366	1115	518	947	473	595	1512	972	606	4836	2772	1284	756	2435	2875	752	2013	3657	3367	1472	3139	2926	2390	1243	944	2111	1818	381	1212	2632	1931	949	737	2696	1751	882	969	679
ENSG00000081138	2	3	1	2	1	5	4	4	0	0	2	1	1	0	0	1	0	1	1	0	4	4	4	2	0	0	0	1	0	1	0	0	3	2	5	3	0	0	3	0	0	1	0	1	0	0	0	0	0
ENSG00000081148	84	90	21	60	32	46	9	21	25	62	25	49	15	13	5	24	6	58	3	36	36	61	15	35	33	55	14	37	30	36	12	30	55	52	29	60	49	48	11	32	15	31	3	22	35	43	9	43	10
ENSG00000081154	3137	2984	1393	1542	3163	2323	2277	1633	1973	2080	2442	1739	1908	983	2271	969	1099	2300	1804	941	4958	3324	2330	1170	3937	4478	2740	3244	5538	5043	3595	4956	3743	2809	2340	1401	5470	5052	1628	3492	4288	3230	2575	1547	3738	2622	2071	1665	1040
ENSG00000081177	226	171	24	99	93	78	29	46	148	142	92	97	147	71	26	59	71	208	34	76	190	142	41	49	158	131	9	97	257	219	55	206	328	241	61	127	440	266	33	211	178	150	34	56	120	102	31	76	98
ENSG00000081181	3	3	12	2	6	7	7	9	41	36	33	36	604	271	56	193	6	7	4	4	18	18	11	8	1	8	4	14	15	18	21	17	20	17	19	10	1374	915	116	728	9	7	13	7	4	9	12	7	23
ENSG00000081189	24	32	22	18	42	51	31	35	40	83	81	63	225	112	198	121	18	38	50	23	22	20	13	12	35	36	26	35	120	115	67	88	17	16	23	20	354	274	102	168	1	3	3	2	18	6	5	14	3
ENSG00000081237	56064	52904	25249	29401	42351	31359	31921	22508	38930	42228	43015	32167	25437	13000	34600	13725	18442	48581	37442	19000	79488	54063	53621	19608	46208	49931	46415	42458	78481	69677	56060	70245	59905	44268	41279	21607	89326	74159	16288	55723	64737	45766	52114	21904	55287	39718	40210	27809	11799
ENSG00000081248	1	3	2	0	3	8	2	2	2	5	9	7	0	0	0	0	0	6	1	1	6	4	8	3	0	2	5	2	2	3	0	1	4	3	10	2	0	2	5	1	0	0	0	0	3	11	6	8	0
ENSG00000081277	2	5	4	0	4	6	3	7	2	5	4	3	0	0	0	0	0	4	3	1	6	9	6	9	0	1	1	2	2	1	1	0	2	9	8	4	0	3	2	2	0	1	0	1	3	4	2	7	0
ENSG00000081307	1028	1081	1313	550	956	731	2321	514	585	727	1470	615	600	374	1274	474	352	923	1535	482	1023	954	1734	446	668	880	1620	668	1465	1317	2218	1147	909	767	2236	491	1903	1685	842	1209	1257	1165	1888	640	1089	892	1331	680	366
ENSG00000081320	50787	54975	17597	31212	26431	21583	11313	18431	23231	27647	23484	26718	13484	11047	21109	13163	9380	29102	22610	14846	54604	48577	20023	18267	29965	54403	29480	55470	47430	49913	41410	50939	40756	37885	20877	22003	35898	44229	8470	36456	32022	32988	21965	17076	24891	26790	15110	21448	5903
ENSG00000081377	139	120	84	81	63	40	94	36	91	92	93	76	150	75	143	70	72	154	24	53	174	138	74	44	259	261	583	154	172	151	99	150	289	235	548	133	625	440	37	318	61	42	22	15	157	100	99	84	86
ENSG00000081386	826	594	144	295	857	562	369	396	400	396	478	314	472	231	193	276	239	597	184	249	803	636	290	308	802	618	91	503	941	781	340	680	896	527	279	238	1140	784	162	635	934	617	446	381	907	572	311	468	245
ENSG00000081479	9	11	33	15	20	23	17	18	2	10	21	17	1	1	3	1	2	4	3	2	13	24	21	15	7	0	8	5	3	2	8	3	33	32	40	29	11	1	12	2	0	2	1	3	13	7	7	21	0
ENSG00000081665	898	715	312	460	664	508	469	425	279	361	257	334	719	529	457	785	254	866	415	518	128	169	84	98	208	236	182	215	519	465	238	413	433	361	230	269	1483	1475	539	1280	883	829	494	631	586	600	279	608	257
ENSG00000081692	1647	2476	312	986	268	398	397	429	837	1317	708	679	1507	1136	977	1053	378	1526	1459	1098	725	1151	820	472	327	602	276	435	2107	2041	1485	1590	1016	1265	781	1084	1812	1043	514	1351	856	1297	1082	742	1212	815	522	753	823
ENSG00000081721	259	291	149	121	241	204	254	108	211	233	266	160	223	119	340	88	106	298	373	119	268	219	274	75	304	462	269	244	535	568	508	495	286	212	222	81	749	683	236	395	470	445	476	163	335	303	320	143	163
ENSG00000081760	350	354	97	213	348	386	266	323	335	459	279	353	540	296	313	501	122	361	206	269	266	400	210	267	343	470	239	364	618	626	407	543	425	361	274	292	1047	836	180	871	470	530	207	324	201	166	88	232	899
ENSG00000081791	1732	2016	836	1039	1211	1256	978	1092	1131	1641	985	989	1507	995	1367	1329	759	2540	1506	1355	1536	1997	840	998	965	1392	832	1141	2096	2151	1679	1761	1709	1472	1100	1027	2045	1773	774	1975	1835	1949	1136	1184	1533	1339	625	1421	1108
ENSG00000081800	5	9	3	1	5	6	4	10	1	5	1	1	0	1	0	0	0	1	0	0	5	2	1	1	0	0	4	0	2	0	0	0	4	7	11	4	0	3	1	3	0	0	0	1	2	0	1	4	0
ENSG00000081803	1	1	6	6	1	3	3	4	0	1	7	6	0	0	0	0	0	0	0	1	5	9	10	4	3	3	2	1	2	0	0	2	7	7	11	6	3	1	4	0	0	0	0	1	4	0	2	9	0
ENSG00000081818	0	0	2	0	1	3	3	0	0	0	2	1	1	0	1	0	0	2	0	0	0	1	4	1	0	0	0	1	0	0	0	0	0	0	3	1	1	0	1	0	0	2	0	0	0	0	0	0	0
ENSG00000081842	0	0	0	0	3	1	0	2	0	1	2	2	0	0	0	0	0	0	0	0	1	0	0	0	1	1	1	1	0	0	0	0	0	2	0	1	0	0	0	0	0	0	0	0	0	1	0	0	0
ENSG00000081853	1	0	0	0	1	1	3	1	0	0	1	0	1	0	0	3	0	0	0	0	0	2	1	0	0	0	1	0	1	0	0	1	0	3	3	0	6	6	3	4	0	0	0	2	2	2	1	1	0
ENSG00000081870	763	672	196	346	704	593	337	356	419	493	387	373	408	231	216	249	195	524	208	207	726	614	291	225	574	611	206	537	1202	919	391	925	838	629	286	263	2074	1547	258	1017	1074	931	478	390	932	668	387	495	373
ENSG00000081913	201	190	169	119	59	63	111	34	229	348	504	279	520	292	942	361	49	174	160	101	170	234	380	155	96	131	392	111	136	129	188	157	265	209	225	182	615	494	253	533	178	200	266	142	228	166	305	261	220
ENSG00000081923	3	2	3	4	3	11	7	11	3	4	6	0	0	0	0	1	1	2	2	2	10	5	5	1	1	1	4	2	0	3	0	1	6	2	7	8	0	2	2	1	2	0	4	1	2	5	2	2	1
ENSG00000081985	379	606	2111	1102	335	285	4478	840	107	208	1433	884	337	417	3654	1571	159	715	2437	1309	267	703	5198	857	71	188	6684	574	1219	1317	7362	1695	1098	1193	5936	2384	1116	1423	2261	2416	510	682	4136	699	182	210	3137	659	635
ENSG00000082014	8	11	3	7	4	7	3	11	22	37	19	15	27	22	14	27	7	9	3	9	20	27	10	7	2	6	3	9	8	3	4	2	14	13	7	5	21	12	14	12	6	8	4	8	11	11	5	14	11
ENSG00000082068	678	782	199	553	692	657	251	616	373	725	374	566	457	467	307	595	240	775	301	442	733	1019	265	567	678	892	299	776	1059	1058	424	1060	713	589	250	527	1330	1082	382	842	818	999	347	570	754	817	263	837	243
ENSG00000082074	15171	13838	1949	7839	18543	14727	1845	11139	6906	8953	5234	6200	13128	6447	2271	5791	6890	16137	3257	6108	22396	17629	2902	5957	16287	19868	2010	14202	24356	24333	6924	23850	25103	20796	4062	9752	12706	11332	1142	9378	18272	15495	3077	7482	15642	11214	2575	10159	2836
ENSG00000082126	4	10	8	5	14	9	9	9	6	6	5	3	0	3	1	3	0	5	0	4	6	10	7	7	4	1	3	3	4	1	1	1	5	5	16	6	9	6	4	6	2	2	0	3	5	4	0	5	0
ENSG00000082146	322	228	38	94	206	145	73	102	265	255	172	191	251	98	60	83	82	268	63	88	223	150	54	40	142	146	19	106	414	339	76	356	244	173	64	86	544	467	54	320	310	210	80	102	233	127	43	82	140
ENSG00000082153	7817	8376	15712	5504	4277	4786	20627	3497	5313	5922	14046	5421	3445	2131	22194	2718	2483	6678	13932	3175	9483	6724	20411	2420	6947	8015	24996	10476	14273	12500	28717	8994	9401	7001	14306	4798	12096	13029	13511	11160	7467	6900	16683	4204	8776	6037	16791	3800	2474
ENSG00000082175	1	3	5	1	8	10	4	10	1	2	6	3	1	0	0	0	0	2	3	0	5	7	3	4	5	1	0	2	1	1	0	3	6	8	8	12	1	5	3	2	2	1	0	1	5	2	2	4	0
ENSG00000082196	29	31	14	33	19	33	4	28	13	18	10	35	14	15	3	35	18	36	0	32	10	32	4	41	30	38	2	57	37	48	5	38	13	15	2	30	76	82	3	60	32	64	1	51	38	45	1	60	11
ENSG00000082212	1604	1343	553	741	1615	1152	1103	839	1270	1205	1342	960	1082	450	896	381	571	1280	1019	488	2214	1498	1151	579	1163	1233	661	981	2411	2192	1534	2054	1970	1444	1074	652	2233	1568	487	1251	2555	1589	2193	793	2165	1461	1643	849	747
ENSG00000082213	940	776	401	355	793	607	606	398	549	566	734	389	514	238	574	220	276	694	618	247	1052	736	618	263	786	850	662	670	1358	1183	936	1215	1009	818	702	291	1130	953	460	812	1094	813	827	384	1052	673	577	486	271
ENSG00000082258	3110	2732	1967	1528	2644	2396	2982	1704	1337	1764	2269	1510	1219	870	2410	1314	704	1980	2159	1035	2483	2919	2686	1383	2449	2575	3650	2515	2790	2426	3187	2625	2384	2090	2823	1410	3473	3258	2168	2889	2582	2299	2569	1477	2825	2335	2393	2262	619
ENSG00000082269	415	369	126	228	266	291	117	174	165	254	205	241	240	201	152	276	157	543	235	287	320	279	133	178	569	580	161	521	719	671	766	629	794	587	329	420	917	728	134	546	241	200	87	151	459	362	162	336	77
ENSG00000082293	3	2	9	7	9	5	5	9	2	7	7	4	1	1	0	0	0	2	0	1	9	10	7	5	1	1	2	3	2	2	2	1	12	7	12	4	45	49	21	44	2	3	0	0	6	3	3	3	0
ENSG00000082397	11	6	21	13	24	53	25	29	10	24	34	15	3	3	1	3	9	26	16	15	15	7	10	9	7	5	3	12	5	3	7	2	9	13	16	16	4	1	7	0	0	6	1	0	11	9	2	11	4
ENSG00000082438	3	4	7	4	29	42	31	37	8	12	14	16	6	3	6	5	2	10	7	4	24	28	18	21	2	2	6	8	17	22	14	9	17	12	18	13	4	2	1	3	1	3	3	2	7	13	9	16	2
ENSG00000082458	1357	1322	409	581	1128	953	559	646	865	923	707	504	956	375	408	301	397	976	557	338	1512	991	607	428	1107	1221	499	890	1474	1369	715	1456	1207	916	472	398	2673	1827	145	1341	1130	883	344	429	983	672	623	530	180
ENSG00000082482	3	1	4	4	6	3	1	3	0	0	3	3	0	0	0	0	0	1	0	0	4	3	8	3	2	2	1	3	0	0	0	0	2	4	9	10	0	0	0	1	0	4	0	1	1	3	2	4	0
ENSG00000082497	0	0	8	1	6	5	2	3	3	2	3	2	0	0	0	0	0	1	0	0	3	5	1	3	1	1	0	2	1	0	1	1	2	7	7	1	1	1	0	0	0	1	0	1	4	2	2	2	0
ENSG00000082512	3162	2909	7039	1684	2649	2490	8998	1851	1793	2301	5216	1951	1203	818	7639	1088	978	2682	7704	1404	2481	2737	8910	1523	1761	1829	6895	1781	2616	2455	5514	2362	1942	1687	5001	1251	3212	2459	2020	1646	1927	1788	4548	1112	2864	2556	5897	2689	741
ENSG00000082515	305	292	145	149	243	139	223	155	152	241	213	165	235	131	266	132	113	290	231	127	313	260	171	125	264	328	214	189	405	396	330	411	324	234	210	106	551	502	272	425	491	434	372	185	364	290	249	219	171
ENSG00000082516	597	481	348	243	532	360	1662	282	257	263	765	170	450	219	2407	192	183	507	2097	175	511	287	1709	149	450	402	1391	292	795	632	1544	575	434	312	1052	157	1375	893	1419	596	926	637	4448	308	748	433	2448	324	336
ENSG00000082556	0	4	5	2	5	3	0	4	1	1	3	0	0	0	0	0	0	0	1	0	3	8	2	1	2	1	2	3	0	0	0	0	4	1	5	2	1	0	1	0	0	1	1	0	2	1	2	3	0
ENSG00000082641	1624	1333	519	501	1468	1282	1934	907	1365	1368	1374	718	1640	596	1489	456	688	1485	1114	517	1919	1328	2121	412	1338	1316	2388	866	2212	2099	1695	1751	2016	1096	951	532	2756	1705	820	1771	2610	1854	2039	867	2512	1514	1506	1094	1166
ENSG00000082684	2	1	3	0	5	5	1	5	0	8	2	3	5	7	0	4	0	4	2	2	5	5	4	3	2	3	2	2	0	1	0	2	5	5	12	6	0	2	2	1	1	4	0	1	5	5	0	4	0
ENSG00000082701	1940	1870	913	1165	1910	1508	1895	1227	1162	1480	1331	1233	1373	800	1323	858	599	1726	1074	891	1904	1980	1603	911	1603	1912	2207	1684	2309	2297	1849	2397	1683	1508	1322	922	3027	2594	1500	2271	2178	2035	1481	1219	1916	1553	1524	1454	721
ENSG00000082781	29	17	22	16	40	32	73	25	6	9	23	10	8	6	17	7	2	5	5	2	89	75	59	18	13	10	50	6	3	1	3	2	32	17	50	13	6	3	9	2	1	2	5	2	19	8	10	7	0
ENSG00000082805	486	537	201	400	909	1033	569	885	625	1222	687	980	951	854	889	1201	408	1379	610	937	1270	2031	756	1176	550	662	467	620	632	631	487	649	666	654	495	559	1156	966	552	1024	888	1097	531	821	1762	1875	786	2550	422
ENSG00000082898	11097	10635	2601	5346	8249	7047	4409	5324	4657	5677	3447	4575	5213	3026	2406	3025	2454	6747	2392	2597	8883	8545	3540	4062	7849	9063	3488	7467	13332	12448	4444	12089	7915	6304	2698	3513	18834	14966	2268	9725	13627	12276	7026	6483	10020	8598	4210	6728	3698
ENSG00000082929	0	1	1	1	2	2	1	2	0	1	2	0	0	0	0	0	0	0	0	0	1	2	1	4	0	1	1	0	1	0	0	0	2	1	3	1	1	0	1	1	0	0	0	0	1	3	0	1	0
ENSG00000082996	1415	1369	373	726	1242	945	598	663	881	957	1057	732	895	417	654	366	489	1349	613	510	1560	1024	512	348	1252	1508	553	1126	2186	1859	918	1936	1590	1234	683	494	2399	2003	537	1376	2030	1392	909	656	1526	1104	594	698	418
ENSG00000083067	10	14	27	8	22	18	16	20	4	9	21	11	0	0	0	0	1	8	4	2	13	14	8	7	8	5	6	7	1	0	2	0	16	12	27	12	1	3	12	4	1	1	2	1	9	11	8	15	0
ENSG00000083093	543	489	219	226	701	526	886	341	357	388	616	217	324	131	747	92	199	451	733	126	549	321	698	139	496	409	492	257	734	687	732	588	611	429	577	131	841	559	686	344	907	570	1215	254	657	444	941	314	276
ENSG00000083097	1841	1675	347	986	1706	1357	234	1245	816	1095	718	987	900	638	232	843	347	991	261	544	1514	1701	245	1034	1381	1331	331	1277	1630	1365	674	1404	1370	1055	363	823	2868	2064	622	1771	1643	1490	353	1019	1559	1321	237	1382	465
ENSG00000083099	883	798	273	373	924	655	725	403	633	648	783	444	569	269	686	197	365	905	657	260	1219	846	671	207	841	972	549	508	1463	1248	860	1140	925	671	545	272	1540	1432	732	855	1475	1017	1074	413	1124	697	685	455	301
ENSG00000083123	286	302	51	152	278	238	77	144	197	232	121	189	202	161	67	141	101	309	95	117	280	218	53	88	323	372	58	303	453	433	161	380	347	248	94	146	865	757	87	556	464	385	99	188	316	230	71	179	163
ENSG00000083168	5993	5406	6016	3082	4039	3297	7967	2537	2915	3868	6034	2833	3395	1867	6168	1811	1835	4638	4307	2035	5690	4649	7320	2301	3509	4144	7053	3213	4985	4403	8729	4866	4891	4225	6573	2322	6458	5076	3141	4682	4187	3849	4082	2216	5440	3664	5581	3796	1200
ENSG00000083223	5953	5574	7084	4574	4236	3636	6022	3737	2847	3842	5726	4430	2794	1781	5412	3200	1355	3913	5086	3454	5926	5362	7441	3479	3146	3467	8491	4368	5390	4681	9856	4691	5599	4464	7299	3643	6135	4571	4002	4418	4279	3799	4996	2775	4000	3045	4547	3979	951
ENSG00000083290	348	390	73	191	393	339	145	264	155	213	84	148	187	101	76	108	50	187	52	84	223	229	79	99	144	131	19	123	593	535	176	551	476	420	124	203	789	718	126	552	687	569	187	346	304	212	86	199	284
ENSG00000083307	5	4	7	1	8	6	7	4	0	4	5	4	0	1	0	0	0	0	1	0	4	6	8	2	3	1	1	2	0	0	1	3	7	4	12	8	2	1	3	0	0	1	0	1	2	4	1	6	0
ENSG00000083312	5184	4147	3181	2110	4924	3471	6042	2489	3061	2881	6791	2708	2822	1396	6394	1647	1531	3739	8575	1946	4814	3281	5124	1721	4473	3853	3299	3384	5602	4833	7728	4826	5112	3366	6546	1917	6509	5368	4219	4792	7065	5023	8934	3025	5827	3825	7471	3041	1269
ENSG00000083444	699	820	71	328	291	340	178	325	399	515	189	212	444	212	132	185	126	355	177	147	412	425	154	128	314	423	73	304	608	673	223	530	674	510	198	233	1539	968	108	958	456	403	235	215	282	155	64	178	331
ENSG00000083454	93	67	14	59	59	47	49	52	137	202	116	149	126	43	170	45	91	282	65	112	96	87	34	41	2	1	0	1	142	142	77	124	50	35	18	38	4	1	5	2	216	162	108	122	83	50	33	41	216
ENSG00000083457	186	175	50	88	142	110	123	62	123	135	125	81	124	36	151	57	73	168	110	51	107	180	93	82	89	100	34	61	230	212	157	171	147	109	67	65	284	233	141	156	306	219	165	113	110	89	87	58	157
ENSG00000083520	2275	2088	1799	1344	1904	1613	2940	1127	1464	1762	3240	1532	1176	912	3276	1104	789	2070	3368	945	2766	2083	3414	961	2071	2279	3310	2040	3200	2937	4151	3157	2822	2175	3694	1167	3750	3422	2102	2687	3061	2582	4044	1363	2658	1999	3246	1569	623
ENSG00000083535	821	874	433	574	656	751	550	593	381	572	589	548	304	397	520	598	211	761	468	417	729	955	584	519	626	724	644	708	983	844	609	847	649	597	581	503	1422	1122	664	1005	905	1051	620	689	773	866	600	853	193
ENSG00000083544	850	769	172	448	818	683	279	543	463	628	480	448	740	423	396	508	323	775	312	378	844	774	264	337	793	896	232	744	1088	856	354	901	1020	824	261	421	1571	1218	280	946	978	793	274	446	799	612	219	594	256
ENSG00000083622	0	0	0	0	0	0	1	0	0	0	0	0	0	0	0	0	0	0	0	0	0	0	0	0	0	0	0	2	0	0	0	0	0	2	0	0	0	0	0	0	0	0	1	0	2	0	1	1	0
ENSG00000083635	85	98	107	60	116	93	283	72	40	80	175	80	96	54	495	85	40	112	467	75	92	100	284	35	76	117	304	103	128	135	335	153	73	79	311	56	258	236	409	261	187	180	606	89	131	125	399	107	89
ENSG00000083642	2685	2696	1329	1764	2038	1984	1200	1641	1343	1972	2091	1776	1433	1081	1695	1421	883	2146	1053	1155	2911	3188	1782	1423	1956	2301	1327	2122	3492	2780	2055	3359	2622	2243	1449	1396	3567	3316	801	3116	3180	3453	1915	2112	2893	2213	1202	2375	673
ENSG00000083720	1809	1787	1968	1007	1606	1276	1581	909	1338	1460	2485	1227	1061	578	1566	635	504	1350	922	634	2296	1621	2059	673	1701	1878	2404	1429	3498	3274	3356	3226	2314	1644	3259	948	3524	2669	913	1934	3426	2724	1648	1309	2325	1760	1456	1224	960
ENSG00000083750	288	294	126	169	270	221	116	173	155	212	135	148	143	101	95	122	104	281	131	186	237	250	108	88	167	242	68	222	384	366	158	325	262	218	94	151	368	329	86	315	233	254	106	146	281	185	80	176	77
ENSG00000083782	0	0	2	0	0	1	2	1	0	0	0	0	0	0	0	0	0	0	0	0	2	3	0	1	1	0	0	0	0	0	0	0	3	1	3	0	0	0	1	0	0	0	0	0	0	1	0	0	0
ENSG00000083799	17150	15389	8786	8285	16571	12163	11941	8623	13458	14732	12745	11772	15777	7450	21255	7512	6115	15547	11759	5743	28666	22020	21062	8318	16291	19800	40525	16244	20466	19010	27252	18867	17634	13059	14416	6833	11487	9765	5012	8241	21472	16069	16668	7839	25401	16778	24036	11414	4683
ENSG00000083807	79	46	20	20	43	56	45	37	59	68	61	35	139	70	134	64	36	98	110	26	59	53	49	22	49	71	30	47	68	66	51	50	33	43	50	25	229	116	52	119	89	94	112	46	67	33	69	44	79
ENSG00000083812	197	235	55	151	195	162	239	97	158	250	180	113	358	271	360	266	84	301	345	176	157	229	170	107	186	280	183	249	230	259	344	216	153	143	168	94	572	555	388	638	285	440	338	328	282	227	237	288	254
ENSG00000083814	554	391	139	151	486	311	224	179	269	237	207	123	375	147	173	118	127	302	138	101	359	290	159	110	340	323	134	224	533	432	229	378	403	214	133	92	790	428	155	351	462	295	198	176	450	311	172	216	232
ENSG00000083817	211	161	122	92	287	166	410	118	125	140	157	70	232	77	364	52	89	228	256	61	192	180	219	47	226	204	228	134	353	246	346	266	250	130	209	60	467	453	252	349	286	247	380	147	305	228	307	125	171
ENSG00000083828	751	700	464	402	688	488	655	357	370	479	462	353	627	473	876	508	200	632	541	291	608	643	580	316	779	855	1032	604	994	807	1015	815	595	486	520	278	1274	1044	532	795	876	857	874	488	845	582	560	462	310
ENSG00000083838	213	243	39	133	171	177	98	156	147	246	97	112	338	243	136	237	61	290	95	147	137	251	79	117	192	227	57	198	217	229	138	199	143	131	74	99	528	441	164	435	223	329	114	230	283	252	116	270	239
ENSG00000083842	0	0	0	0	0	0	0	0	0	0	0	0	0	0	0	0	0	0	0	0	0	0	0	0	0	0	0	0	0	0	0	0	0	0	0	0	0	0	0	0	0	0	0	0	0	0	0	0	0
ENSG00000083844	697	587	215	277	623	505	536	380	387	448	354	289	614	305	431	351	269	600	358	295	654	563	394	276	609	597	313	452	736	687	513	651	653	465	340	255	1392	886	364	914	598	507	368	310	719	486	432	452	252
ENSG00000083845	989	1067	327	410	1858	1793	2854	1485	3727	3783	3182	1697	4923	1848	6729	1051	1946	4588	4887	1494	3490	2751	3312	788	2862	4025	2786	2732	6659	5388	5653	4595	4580	3251	3127	1418	8770	4284	2736	4850	8520	5663	7194	2358	4538	2495	3072	1444	4076
ENSG00000083857	7	7	13	3	25	21	11	9	10	16	8	8	3	3	0	2	0	6	2	0	8	23	5	13	35	40	10	38	9	10	2	10	14	10	23	14	8	10	9	2	5	6	1	2	8	10	4	9	4
ENSG00000083896	3549	3379	1624	2399	2798	2509	1998	1825	1771	2567	2086	2432	2191	1496	1768	1990	940	2848	1729	1853	3140	3490	1752	1760	2598	3190	2622	2793	3335	3394	2850	3424	2958	2408	1708	1805	5546	5023	1919	4191	2755	2835	1803	1850	3213	2752	1602	2439	852
ENSG00000083937	961	837	352	494	919	654	738	433	672	738	862	578	531	260	488	237	413	977	616	354	1540	1028	665	276	1043	1211	576	878	1826	1587	1028	1614	1256	990	569	405	1279	1301	460	937	1212	895	728	394	1341	809	796	431	359
ENSG00000084070	4911	4466	2540	3456	3162	2290	4036	2018	2836	3377	4023	2997	4902	2099	4698	2153	2672	6492	4551	3222	6011	6394	4506	3285	3072	4196	6705	3591	5147	4828	6866	5113	4797	3525	3216	2483	4920	3942	1711	3806	4634	4107	5949	2516	4424	3152	5320	3118	1482
ENSG00000084072	896	848	364	473	767	682	600	548	435	645	522	451	745	469	629	509	239	766	630	408	659	834	510	382	490	614	336	456	1171	1161	848	1065	656	439	333	252	1323	1080	345	774	926	978	710	560	681	495	389	352	442
ENSG00000084073	1823	1668	793	863	1605	1160	1498	735	1353	1155	1790	867	818	341	2031	292	442	1150	1801	436	2686	1534	1651	408	1710	1975	1498	1301	2620	2375	2342	2371	2172	1630	1671	592	1914	1496	1081	1174	2668	1860	3368	799	2336	1613	2378	949	537
ENSG00000084090	2896	2835	1104	1827	2541	1875	2363	1127	1881	1939	2768	1533	2455	919	3692	656	990	2584	3305	1105	3113	2035	2501	747	2489	2956	2195	2138	4229	3948	3995	4084	2791	1933	2015	941	6015	4290	2116	2959	4824	3439	5691	1489	3509	2282	3540	1288	1746
ENSG00000084092	305	318	130	187	369	260	288	211	373	429	403	264	611	262	543	169	265	585	491	220	417	348	356	133	475	536	308	395	1007	838	617	859	663	492	348	217	1172	721	321	686	712	616	698	269	563	319	485	214	335
ENSG00000084093	4893	4207	2636	2411	3925	2858	4186	2025	2950	3203	3788	2334	2672	1216	2807	1238	1830	3878	2847	1404	5722	4186	3365	1534	4397	5179	3037	3737	5267	4793	5565	4691	5208	3772	3772	1709	6447	4756	2268	3942	5197	3940	3900	1867	5290	3492	3038	2582	1164
ENSG00000084110	17	26	11	9	14	20	6	19	14	23	11	11	6	7	2	14	5	18	3	12	11	14	2	13	6	10	4	7	11	7	2	12	14	21	7	16	23	19	3	20	6	17	7	19	11	17	11	16	1
ENSG00000084112	2005	1889	445	1342	1250	1032	650	890	900	1183	909	1042	1886	1016	748	1460	591	1413	963	1060	1314	1851	520	1213	1300	1618	543	1752	1632	1511	1309	1631	1875	1557	763	1747	3506	2761	431	3092	1757	1849	1073	1476	1126	756	462	1164	756
ENSG00000084207	378	410	55	162	509	635	427	542	928	1167	771	451	1466	544	1027	345	638	1498	1043	501	597	606	383	135	381	630	141	375	723	618	456	498	1011	911	593	355	7077	2929	927	3450	3481	2314	1884	924	1304	699	484	476	1319
ENSG00000084234	1034	1001	537	537	997	1027	1133	786	732	851	918	611	850	315	1203	303	383	1021	912	431	1526	1073	1058	301	636	813	812	646	1054	1021	1247	1050	901	636	727	267	1459	1142	705	903	1731	1324	1189	552	1594	1098	1113	811	455
ENSG00000084444	98	73	28	45	76	70	42	41	14	39	26	25	51	42	32	46	10	47	29	17	45	50	28	20	96	103	16	92	68	76	57	80	120	68	47	61	141	164	55	144	34	38	31	21	62	42	45	61	82
ENSG00000084453	2	5	13	9	25	15	11	9	2	5	12	4	0	0	0	1	0	2	2	0	7	10	8	7	2	1	3	7	1	0	1	0	9	15	18	11	1	3	4	2	1	0	1	3	5	6	5	6	1
ENSG00000084463	1787	1863	599	1091	1313	1243	1052	884	1005	1567	1214	1064	1394	868	1049	768	529	1857	892	802	1787	1769	894	674	1205	1913	1119	1462	1949	2079	1550	1960	1706	1581	928	802	2354	2348	970	2195	1924	2036	1493	1039	2006	1408	982	1273	888
ENSG00000084623	1216	1312	1019	572	1374	1021	2611	715	1085	1239	1284	752	1802	758	3996	585	674	1829	2514	719	1683	1196	2106	386	1139	1563	2584	1090	3023	3040	3705	2542	2076	1328	1659	669	3251	2635	2180	1954	3280	2075	4080	935	1937	1360	2750	783	1213
ENSG00000084628	1	0	2	0	0	0	0	3	0	0	0	3	1	0	0	1	0	3	2	0	0	4	3	0	0	0	0	2	0	1	0	0	0	3	4	3	0	1	4	5	0	0	0	0	0	2	3	4	0
ENSG00000084636	6	7	5	4	3	11	7	16	6	18	9	3	1	1	2	0	0	5	4	0	8	11	10	6	3	5	2	5	2	3	1	1	12	14	18	11	2	3	9	4	0	1	1	1	10	8	4	8	0
ENSG00000084652	2891	2243	2286	995	2540	1767	5943	1247	2187	2154	2492	1046	2603	1079	6736	853	990	2464	4095	1060	3052	1993	5486	736	1934	1911	5066	1025	3430	3090	5726	2612	3336	2210	4063	1031	4790	2994	2910	2638	3754	2489	5733	1254	3166	1734	4534	1216	1966
ENSG00000084674	6	5	21	14	13	15	11	18	2	3	5	8	0	0	1	1	0	2	5	0	4	7	6	5	2	2	4	8	1	4	1	1	6	13	27	12	1	6	8	1	0	2	0	2	7	10	3	9	0
ENSG00000084676	2671	2629	1015	1784	1992	1639	1146	1397	1441	2019	1474	1733	1597	913	1166	1066	655	1894	920	913	2392	2583	1084	1215	1427	1784	832	1655	2216	1951	1364	2220	2126	1718	1038	1124	3797	3294	1039	3059	1843	1812	1313	1045	2239	1692	1057	1862	437
ENSG00000084693	186	204	37	108	171	149	129	102	137	166	88	87	255	118	145	108	86	258	101	78	203	201	80	76	141	201	86	150	400	369	221	361	224	197	88	92	731	621	181	535	285	263	132	129	216	150	89	126	291
ENSG00000084710	4	6	4	3	6	7	7	4	2	5	4	3	1	0	1	1	1	4	5	1	1	2	6	1	4	3	2	2	2	2	1	1	9	4	12	2	1	3	7	1	1	5	5	3	4	4	2	3	0
ENSG00000084731	147	126	15	61	215	184	29	130	53	85	50	46	179	77	33	67	52	163	16	55	187	183	38	50	99	126	6	79	144	147	37	120	197	154	38	94	722	399	71	409	374	331	30	163	176	95	16	69	287
ENSG00000084733	3498	2986	1595	1295	2844	1994	2907	1452	2495	2493	3147	1577	2352	940	3318	682	1438	2966	2933	1041	4142	2203	3251	725	2892	2894	3100	1923	5351	4239	4320	4111	4136	2910	2795	1084	5664	3440	2531	2327	6235	3931	5664	1656	4463	2579	3551	1497	1191
ENSG00000084734	2	0	8	1	8	7	5	5	0	2	4	3	0	0	0	0	1	2	2	0	2	0	3	3	1	2	1	1	0	0	3	0	3	4	3	8	0	1	3	0	0	0	1	2	3	5	4	4	0
ENSG00000084754	3002	2508	938	1271	3395	2464	1939	1699	2228	2342	2168	1624	2908	1165	2047	813	1575	3455	2118	1072	3550	2208	1587	729	3299	3642	1857	2619	6203	5455	3813	5505	4763	3034	2052	1389	5164	4017	1047	3135	5255	3403	2789	1576	3355	2288	1744	1613	1450
ENSG00000084764	51	50	9	17	20	30	7	20	29	54	27	43	36	27	13	31	7	24	3	10	62	86	20	41	8	9	3	9	83	73	28	88	38	44	8	26	19	8	3	10	13	16	0	17	25	46	11	41	21
ENSG00000084774	338	324	139	177	622	625	948	462	333	387	491	204	624	288	1960	241	225	647	1442	279	282	446	864	195	374	403	494	336	560	518	971	462	366	293	656	198	1020	697	1007	690	1193	1116	1752	738	913	672	1355	681	1411
ENSG00000085063	6460	5877	3837	3183	3259	2124	3160	1463	3675	3458	4600	2433	3208	1237	4456	917	2577	6332	3745	1899	5552	3168	3845	832	2901	3303	3240	2463	6906	6007	6506	5984	5781	3891	3622	1687	2740	1998	553	1580	7231	4850	3884	2095	9812	6571	5482	3571	1526
ENSG00000085117	2181	2697	2098	1138	1038	1254	6292	1122	2092	2477	4059	1174	3540	1491	16851	1433	1670	3804	13100	2096	2042	2132	5031	715	2005	3222	7626	2390	3529	3605	12649	2948	1851	1668	6109	1148	1493	732	4787	1040	3238	2628	13054	1516	1692	1050	5451	1033	1187
ENSG00000085185	93	97	19	45	49	50	37	58	61	112	32	50	155	132	85	116	59	109	26	63	53	80	45	37	37	46	36	23	40	47	28	49	62	85	38	63	49	36	28	46	25	67	33	31	57	56	29	93	97
ENSG00000085224	6954	6618	1680	3986	4347	3943	1586	3146	3665	4887	3036	3958	3557	2111	1492	2606	2476	6687	2440	3028	6433	5549	1841	2618	5130	6151	1467	4900	7539	6950	3046	7112	6477	5391	2201	3114	10183	7945	1689	6592	5572	5431	2225	2848	7004	5727	1996	4949	1193
ENSG00000085231	809	926	854	506	975	720	2173	539	787	880	1391	656	573	339	2238	337	407	1126	1893	434	1277	943	1970	305	1026	1240	2928	1060	1714	1630	2884	1726	1262	999	1745	474	1902	1776	2288	1468	1821	1313	3033	611	1375	1001	2321	592	466
ENSG00000085265	1	1	1	0	0	0	1	1	4	5	1	2	0	0	0	0	9	26	5	21	1	0	0	0	0	0	2	1	0	0	2	1	1	2	2	0	0	1	1	0	0	0	0	0	0	1	0	0	0
ENSG00000085274	1304	1171	554	774	989	745	706	642	644	684	708	606	567	470	577	639	346	1127	758	563	1634	1324	759	598	1100	1423	893	1349	1810	1595	1179	1608	1237	1000	770	617	1950	2044	747	1780	1852	1462	1117	800	1506	1128	796	793	328
ENSG00000085276	3	3	10	3	12	12	5	9	1	2	12	5	0	0	0	1	0	0	1	0	5	15	1	3	4	0	3	4	0	0	2	0	14	9	16	7	1	0	1	3	0	0	0	1	1	2	0	2	0
ENSG00000085365	925	874	283	496	792	599	384	399	539	576	666	474	691	328	327	344	354	842	419	283	1354	738	446	259	957	1066	308	742	1516	1221	718	1167	877	715	503	314	2190	1909	305	1266	1377	997	643	464	1151	873	443	526	288
ENSG00000085377	1047	1012	297	524	827	764	693	527	549	756	784	504	835	437	757	444	294	758	801	429	949	870	595	413	739	788	488	599	1179	1123	876	1041	907	637	550	387	2199	1541	534	1181	1159	958	937	558	1013	821	722	739	529
ENSG00000085382	1079	1124	1329	637	840	753	1890	594	363	573	788	496	609	539	1723	614	200	636	1112	339	778	855	1351	427	556	669	908	569	957	877	1239	821	703	655	1164	502	1578	1331	656	1036	938	1003	1282	584	734	619	1059	626	342
ENSG00000085415	276	310	540	178	469	450	1351	334	270	368	897	322	487	353	2361	465	263	787	2394	528	375	462	1347	212	374	451	1328	414	342	319	864	342	315	274	960	208	830	769	742	702	1337	1306	2809	670	724	563	1863	516	306
ENSG00000085433	848	762	430	419	676	482	435	350	362	404	479	302	473	287	395	337	165	525	360	291	688	473	318	232	729	732	659	593	946	720	797	695	867	594	621	380	1310	1030	422	1019	982	702	465	365	828	552	402	426	228
ENSG00000085449	1590	1599	752	881	1936	1409	1297	1095	1247	1462	1552	1396	1280	714	939	847	665	1892	1466	1004	2529	2284	1192	1112	1861	2100	2190	1759	2738	2537	1874	2711	1546	1288	829	831	3053	2725	460	2216	2472	2173	1764	1206	2225	1731	1879	1340	533
ENSG00000085465	10	9	11	9	12	19	11	16	11	24	9	23	8	18	4	18	2	30	12	16	2	16	10	16	6	16	8	14	13	8	2	10	15	8	13	13	24	23	12	33	7	14	4	20	10	25	8	22	13
ENSG00000085491	1851	1738	373	853	1514	1203	423	760	1162	1065	881	817	923	444	462	430	650	1640	440	575	2576	1434	480	446	2009	2234	369	1508	3297	3063	1340	2896	2007	1537	686	674	4166	3366	479	2241	3149	2237	633	949	2758	1683	538	1027	616
ENSG00000085511	1255	1119	468	768	976	934	682	770	582	824	825	744	774	623	1029	809	349	1082	792	624	990	1217	489	725	907	819	233	986	1513	1252	959	1307	1182	909	701	733	2546	1858	509	1649	1418	1354	716	793	1323	1137	569	1266	440
ENSG00000085514	15	13	5	7	15	23	14	38	22	38	22	17	29	17	22	24	3	30	24	28	4	8	7	16	15	29	17	20	13	14	6	10	5	8	9	8	27	18	8	21	1	9	0	6	7	7	7	21	12
ENSG00000085552	2	4	11	4	9	6	8	8	0	1	4	6	2	0	0	0	0	1	1	0	3	7	5	3	1	2	1	2	0	0	3	1	12	4	15	8	0	0	8	1	0	1	1	1	6	6	4	8	0
ENSG00000085563	225	246	76	144	1119	838	599	665	767	853	1222	688	681	310	830	355	345	866	520	355	2771	2036	1487	940	8	4	15	6	799	744	846	789	1383	1001	885	540	1207	873	342	875	4	4	7	5	1805	1263	1282	1030	150
ENSG00000085644	58	44	14	26	67	61	70	40	97	101	47	27	212	82	69	50	56	114	22	50	74	121	40	30	49	87	17	42	99	94	54	61	86	93	54	43	155	80	52	87	106	145	64	60	127	83	33	69	208
ENSG00000085662	930	906	164	362	818	665	510	508	743	794	603	440	1146	445	526	334	401	1156	654	441	1161	885	468	295	882	1091	254	746	1882	1736	967	1531	1132	728	370	402	2915	1993	410	1608	1227	887	646	350	1314	808	486	554	1248
ENSG00000085719	3509	2950	726	1592	2731	2003	964	1281	2210	2245	1826	1621	1939	902	815	620	1294	3059	970	986	3596	2228	888	718	2745	2963	666	2190	5506	4783	2306	4851	3451	2521	1118	1011	7583	5634	890	4151	4817	3112	1666	1417	3531	2243	1051	1439	987
ENSG00000085721	1405	1220	788	666	1135	823	1467	602	753	888	1166	681	855	526	1943	659	368	1087	1953	557	1637	1243	1749	616	1179	1231	2144	963	1585	1434	2330	1329	1445	982	1546	560	1982	1693	1459	1404	1676	1312	2155	672	1478	1150	1960	881	412
ENSG00000085733	39	48	220	30	25	38	133	18	16	23	91	21	6	5	125	14	5	6	212	15	14	11	97	12	8	5	33	5	6	3	72	3	12	18	118	13	4	4	32	6	1	2	83	1	6	5	105	13	0
ENSG00000085741	0	0	1	0	0	0	0	1	3	2	4	0	0	0	0	0	0	1	0	0	0	1	0	0	0	0	1	0	1	1	0	0	0	1	4	0	62	17	4	19	0	0	0	0	1	1	0	1	2
ENSG00000085760	712	638	172	325	610	469	391	314	507	549	604	394	471	213	393	255	319	918	574	353	642	467	264	194	768	755	326	541	1173	995	627	1003	962	650	427	331	1384	904	359	688	963	701	721	406	806	577	431	497	230
ENSG00000085788	1555	1454	615	777	1619	1349	1170	965	760	1035	1069	830	1361	710	950	799	479	1521	1227	741	1537	1315	933	668	1576	1861	561	1529	2142	2021	1611	1958	1495	1103	928	644	3477	2767	664	2307	2402	2050	1628	1227	1796	1430	1023	1163	689
ENSG00000085831	9	8	7	7	13	17	24	16	5	12	21	10	3	3	22	4	0	8	2	3	17	18	21	12	7	3	4	7	7	7	5	5	9	9	26	17	3	7	13	6	0	5	3	7	5	8	19	16	0
ENSG00000085832	8420	7696	4211	4440	10208	8153	5862	6160	5732	6455	7509	5216	6783	3518	6935	4315	3084	8392	5872	3552	14871	12053	7396	5469	6239	6855	5369	6008	11973	10517	9632	10592	9238	6850	5881	3771	11840	9363	3548	7270	12772	9502	8764	5191	8198	5810	5534	5071	1710
ENSG00000085840	189	208	29	128	228	186	81	143	127	164	146	132	135	101	35	91	50	150	36	74	87	103	30	50	68	98	10	73	516	513	156	502	124	95	32	62	744	572	68	479	956	911	211	523	409	343	53	351	365
ENSG00000085871	416	406	92	205	227	161	132	86	219	250	219	167	288	127	202	90	200	601	456	221	174	100	56	60	260	317	95	265	1030	902	465	850	356	217	109	116	151	118	26	79	465	366	306	160	383	264	191	207	122
ENSG00000085872	192	193	101	88	120	187	312	153	186	304	245	96	436	331	804	299	190	346	454	232	110	281	260	100	105	195	239	124	154	166	418	153	123	161	236	133	382	273	345	448	185	393	417	273	306	216	240	317	374
ENSG00000085978	5110	5088	1250	1909	2996	2735	2295	2151	2193	3688	2407	2315	2493	1805	2006	2216	781	3467	2113	1287	4448	5316	2450	2441	2591	3502	1099	3100	4129	3645	2434	3379	3575	2961	1480	1589	3683	3182	922	2522	3725	3712	2480	2000	3405	3203	2058	3010	1436
ENSG00000085982	607	575	103	267	64	80	43	64	388	492	203	401	350	285	98	350	193	703	120	343	116	136	56	73	400	425	153	394	549	511	191	432	432	418	148	327	305	225	59	212	356	408	106	227	519	440	131	454	258
ENSG00000085998	653	679	229	331	545	506	613	396	481	658	361	300	727	361	631	358	208	758	615	294	673	714	474	255	511	621	183	408	948	932	747	762	636	434	459	243	1188	973	318	868	875	749	789	433	753	576	582	482	594
ENSG00000085999	132	150	31	90	143	166	75	129	31	75	36	49	110	75	24	105	23	85	19	48	32	54	14	30	31	27	8	34	181	201	122	183	71	43	27	48	393	393	87	334	377	598	144	446	188	176	60	294	318
ENSG00000086015	314	384	209	251	351	361	500	369	238	324	371	263	342	206	309	298	111	326	809	214	245	383	318	238	191	220	156	240	423	429	558	436	313	265	469	271	762	558	210	700	577	778	559	655	351	324	293	443	525
ENSG00000086061	3668	3475	2809	2633	2414	1941	3957	1944	2788	2966	4046	2355	1836	881	4640	1455	1251	3196	3658	1623	4947	2767	5213	1394	3083	3466	4276	4070	4830	4079	6813	4642	4817	3174	4544	2015	4797	3718	3698	4789	5313	3331	5550	2122	4457	2428	3959	2294	1333
ENSG00000086062	1221	1078	455	746	648	562	623	446	833	939	1176	786	1177	764	1273	927	490	1069	787	831	1057	1314	1054	541	519	809	754	682	866	785	1323	1089	1151	955	813	614	1392	1578	272	2149	798	968	796	644	1162	833	632	1239	402
ENSG00000086065	1357	1179	575	563	808	654	807	445	901	858	907	498	587	290	664	233	435	936	705	318	1554	755	896	317	1172	1145	853	755	2057	1630	1370	1641	1617	1035	945	423	1790	1183	544	810	1407	871	853	390	1042	618	677	411	578
ENSG00000086102	2002	1804	1657	1175	1596	1374	1901	1160	952	1413	1500	1142	1499	997	2530	1357	530	1707	1476	1017	1647	1900	1833	1243	1363	1501	2551	1456	1948	1873	2564	1836	1970	1602	1748	1175	2160	1692	1208	1608	1639	1687	1576	1229	1738	1473	1318	1677	858
ENSG00000086159	0	0	2	2	2	6	2	2	1	1	10	3	0	0	0	0	0	2	0	0	1	4	1	3	0	2	0	1	0	1	0	0	0	0	6	3	1	1	0	1	0	0	1	0	1	5	2	3	1
ENSG00000086189	489	463	377	259	491	350	829	249	314	355	728	278	486	300	1692	254	167	465	1327	250	695	510	988	194	455	626	1127	501	785	696	1284	637	690	484	962	214	811	720	1302	475	846	670	1990	317	657	498	1337	317	182
ENSG00000086200	454	444	300	281	434	413	824	299	269	369	604	319	331	252	882	306	171	475	821	224	457	433	656	221	450	513	587	481	777	699	785	754	482	388	650	256	999	832	670	746	1003	853	1547	537	617	484	832	477	195
ENSG00000086205	0	0	0	1	1	5	2	1	2	1	1	0	0	0	0	0	0	3	0	0	4	6	3	1	1	0	0	0	0	1	0	1	6	7	7	6	0	0	0	0	1	2	0	0	2	2	0	1	0
ENSG00000086232	1822	1504	477	859	1445	1069	859	677	1135	1292	1235	918	1348	597	845	511	694	1498	783	520	1614	1193	712	507	1351	1605	600	1175	2092	1940	1174	1981	2180	1491	775	664	2869	2083	603	1763	2169	1721	1155	898	2007	1236	866	1089	792
ENSG00000086288	17	36	2	26	13	9	1	2	0	1	3	3	0	1	0	3	0	3	0	2	9	9	5	7	47	38	10	45	102	98	31	108	12	14	6	16	206	198	24	180	4	2	0	3	1	1	0	2	0
ENSG00000086289	8	3	5	6	9	9	2	11	3	2	6	2	0	0	0	0	0	3	1	1	6	5	2	6	34	40	5	17	102	77	6	89	14	5	6	2	574	391	54	291	0	0	0	0	4	0	1	2	2
ENSG00000086300	844	782	1159	468	803	629	1299	421	643	706	1848	655	337	180	1285	153	274	767	1763	330	603	493	1452	238	813	1004	1930	825	2014	1924	4533	1844	918	789	2846	367	2120	2237	1763	1712	1676	1100	2415	537	580	440	951	253	634
ENSG00000086475	668	633	160	297	613	443	409	326	558	580	463	332	607	274	313	249	269	651	367	228	716	581	285	189	771	782	165	536	1301	1224	585	1169	788	565	284	247	1544	1110	275	996	1578	1196	654	540	1051	671	331	448	596
ENSG00000086504	192	239	38	84	145	162	174	145	399	400	264	124	431	196	404	145	215	499	310	198	364	357	251	80	214	377	194	226	749	564	493	508	320	260	258	132	1055	412	156	504	674	609	503	242	643	312	218	234	610
ENSG00000086506	0	0	0	0	0	0	0	0	0	0	0	0	0	1	0	0	0	0	0	0	0	0	0	0	0	0	0	0	0	0	0	0	0	0	0	0	0	0	0	0	0	0	0	0	0	0	0	0	0
ENSG00000086544	129	146	183	43	144	150	461	104	172	142	256	85	242	146	637	146	89	234	475	191	161	169	436	62	131	122	346	146	223	175	758	170	201	152	491	120	496	316	642	505	261	184	568	165	205	126	371	149	196
ENSG00000086548	7	3	4	0	7	3	2	3	0	1	3	2	0	0	0	1	0	1	0	0	1	3	3	1	0	0	1	2	1	3	0	1	1	6	4	2	1	2	5	0	0	0	0	0	2	2	1	1	0
ENSG00000086570	7	5	11	5	18	20	12	13	4	11	15	8	0	0	1	0	0	9	2	1	10	13	6	10	5	6	3	8	1	1	5	1	8	9	11	10	1	4	15	2	0	0	1	1	5	11	4	18	0
ENSG00000086589	1760	1660	858	986	1433	1110	1212	718	1022	1230	1128	857	1387	905	1409	881	528	1662	1197	830	1667	1412	1087	615	1539	1915	1228	1423	1973	1984	1869	2019	1753	1392	1133	784	2831	3035	1249	2543	1920	1663	1569	1004	1850	1346	1171	1044	858
ENSG00000086598	4680	4190	2205	2160	4255	3029	4900	1904	3440	3159	4299	2282	4594	1892	5109	1325	1651	3728	3421	1357	7371	4365	4806	1108	4738	5425	6024	3948	8687	7853	7440	7867	7080	4679	5162	1846	8803	6721	2733	4966	8616	5656	6767	2256	5665	3641	4349	1953	2635
ENSG00000086619	434	527	407	339	250	235	644	200	178	301	477	387	290	258	487	431	114	376	313	330	260	459	555	280	296	372	1275	502	424	370	669	336	363	384	758	330	591	707	417	686	370	448	730	322	189	231	289	228	109
ENSG00000086666	1849	2096	1484	1231	1622	1280	1576	1009	1453	1885	2126	1722	1288	937	1590	1387	605	1778	1408	1004	2646	2492	1828	1156	1556	1765	1419	1646	2811	2507	2380	2702	2426	1890	1856	1164	2824	2309	799	1957	1984	1782	1272	1091	1837	1512	1645	1373	650
ENSG00000086696	2	0	2	1	1	0	1	2	1	0	2	0	0	0	0	0	0	0	1	0	2	5	2	1	0	0	3	1	0	0	0	1	4	2	1	4	1	0	0	0	0	1	0	0	0	3	0	0	0
ENSG00000086712	601	573	500	406	598	498	1329	356	411	489	1150	467	456	262	1889	454	273	657	1896	398	776	580	1617	238	581	633	1635	566	560	420	1223	473	765	581	1260	367	909	756	890	634	801	660	2103	337	942	631	2231	626	205
ENSG00000086717	1	0	5	2	8	7	4	7	0	2	4	6	1	0	1	0	0	0	2	1	2	1	6	1	1	2	0	1	1	0	2	0	8	5	4	2	0	1	0	1	0	2	3	0	4	3	2	5	1
ENSG00000086730	438	436	126	177	223	207	192	160	1267	1402	756	573	66	34	44	35	62	168	88	74	577	470	305	136	384	454	187	293	1369	1299	1096	1183	898	696	360	311	112	90	28	70	908	661	364	322	164	112	76	108	681
ENSG00000086758	13521	12946	8552	7881	9747	8391	13190	7102	6431	9960	7868	7709	8900	5391	12173	6810	4373	13288	9651	6952	7587	11444	9845	6283	7622	10020	14154	8940	11517	11141	13412	11855	11859	10603	10845	7242	15666	14145	8818	14687	11315	12978	11379	8866	8860	8211	10331	9505	5597
ENSG00000086827	606	514	284	275	530	402	693	259	321	383	507	260	368	170	303	133	149	414	326	148	562	346	413	170	470	433	507	312	820	700	697	679	660	402	434	220	1299	922	412	656	1116	789	829	404	724	443	505	347	290
ENSG00000086848	164	158	38	76	132	135	104	110	65	87	52	71	137	85	33	80	45	133	53	76	125	120	51	59	139	139	30	99	185	147	96	165	129	110	59	72	326	295	97	209	187	181	113	101	142	119	72	136	76
ENSG00000086967	4	4	3	3	1	6	4	6	2	5	4	5	0	0	0	0	0	3	0	2	3	3	4	4	0	0	2	2	0	1	3	1	4	5	10	4	0	3	8	0	0	1	1	1	6	9	2	8	0
ENSG00000086991	0	1	5	3	4	3	2	4	0	1	3	1	0	0	0	0	0	0	1	0	7	1	0	3	1	1	2	2	1	0	1	2	4	3	11	6	0	0	0	0	2	1	0	0	4	1	0	1	0
ENSG00000087008	334	377	468	246	170	162	157	161	159	271	274	170	288	206	696	224	91	265	342	198	195	245	96	126	196	300	1774	233	385	364	741	314	307	279	679	213	717	442	368	409	309	315	350	206	210	192	222	253	184
ENSG00000087053	822	728	852	459	540	391	894	304	523	546	1021	492	473	228	944	224	270	654	1179	302	658	625	792	207	659	775	1227	619	1089	950	1716	1007	975	737	1372	388	1423	1186	869	1158	870	669	1322	348	889	570	969	491	360
ENSG00000087074	1357	2862	961	2822	381	1698	1088	4261	773	2330	1040	2680	1043	2590	1022	4122	622	4577	1167	3129	1123	3176	1158	3276	1403	3773	1056	9083	2417	3204	2807	6133	1114	2149	1234	2700	4510	6361	7207	15003	952	2860	711	4102	907	1313	490	4231	588
ENSG00000087076	5	10	4	3	9	14	4	9	32	43	23	15	63	24	18	33	18	24	12	17	21	19	11	11	9	10	3	5	14	18	12	11	22	14	8	14	24	13	5	18	3	10	5	4	3	1	1	3	26
ENSG00000087077	69	80	42	30	43	72	95	60	66	65	70	35	176	100	252	67	42	147	204	81	138	163	212	36	16	21	22	20	83	108	158	69	59	80	67	39	234	123	76	161	246	279	424	137	174	92	156	117	113
ENSG00000087085	0	1	3	1	1	3	13	6	7	5	7	4	3	5	25	3	0	1	5	2	2	11	10	2	0	1	11	0	3	1	4	0	2	4	5	0	1	0	12	1	0	1	6	2	1	1	3	2	1
ENSG00000087086	17082	17785	3461	7454	12262	11367	7880	8302	11162	12805	8597	6947	18854	6259	11278	4646	6188	14779	9205	5048	14289	9564	6960	2669	17404	22066	6892	14759	39084	40986	23866	35507	28922	17338	9873	7471	15866	9953	3527	8170	26414	17108	13941	6558	13628	7830	6738	4586	10676
ENSG00000087087	859	1068	456	622	823	1004	1248	836	825	1450	966	756	1093	825	1861	907	437	1404	1430	694	1086	1607	1589	750	716	1120	1158	814	1467	1643	2341	1518	996	968	1200	645	2895	1755	1150	2073	2036	2489	2618	1440	1810	1322	1125	1581	1480
ENSG00000087088	2245	2528	298	960	1711	1914	723	1526	1824	2191	849	1015	2745	1229	836	989	697	2014	661	772	2766	2891	828	972	2521	3972	480	2648	4098	4188	1609	3122	2616	2239	761	1283	2663	1372	362	1553	2415	2195	613	948	2932	2002	582	1656	1952
ENSG00000087095	612	667	242	312	548	483	429	358	402	578	480	360	355	181	239	227	168	434	289	235	523	579	276	254	347	381	233	322	654	617	385	573	520	423	378	252	822	654	311	589	410	447	287	245	505	420	251	368	233
ENSG00000087111	1088	1079	133	469	927	750	228	544	798	979	470	510	1194	467	153	377	317	909	272	326	1255	1093	176	325	879	1051	74	805	1751	1649	519	1555	1192	905	221	409	2086	1509	176	1338	1462	1212	390	684	1355	1029	265	858	923
ENSG00000087116	4	1	6	0	2	5	2	5	0	9	5	4	2	1	0	0	1	0	2	1	4	5	1	1	1	3	0	2	0	0	0	0	5	5	9	5	0	0	2	0	0	0	0	0	2	2	4	3	0
ENSG00000087128	4	1	3	1	6	8	3	3	5	2	8	2	2	0	0	2	0	0	0	0	6	5	5	2	1	0	0	1	1	1	1	0	5	5	10	6	1	1	3	0	0	0	0	0	4	0	2	1	0
ENSG00000087152	1523	1637	411	582	1286	1070	1225	836	1174	1404	837	668	1892	867	1095	666	649	1804	1032	677	1803	1695	1026	541	1201	1739	900	1205	2415	2597	1703	2130	1632	1165	892	590	2948	1962	573	1802	2259	1987	1311	940	2085	1479	961	1036	1487
ENSG00000087157	1446	1521	473	719	887	899	1491	760	826	1252	726	725	1265	843	2026	1030	477	1638	1172	999	1209	2403	1382	1174	630	852	494	674	1342	1282	1090	1097	1191	1184	1000	1039	1383	901	404	1016	857	1131	928	796	1034	926	1057	1030	737
ENSG00000087191	1567	1249	529	609	1070	820	960	523	1208	1218	880	671	1253	578	1527	436	556	1399	1504	569	1741	1318	971	445	1236	1576	945	983	2226	1968	1916	2064	2093	1411	1043	682	2008	1693	1110	1311	2244	1707	1801	775	2059	1265	1234	976	907
ENSG00000087206	945	917	610	532	751	766	990	571	501	770	776	604	740	471	1250	556	273	942	1092	509	815	902	881	468	841	958	942	830	1090	1006	1266	925	868	736	863	469	1636	1248	759	1037	889	980	1008	622	960	846	1014	932	497
ENSG00000087237	1	1	3	1	2	3	2	3	1	3	4	4	0	1	0	2	0	0	0	0	3	0	5	3	0	0	1	1	0	0	0	0	3	4	4	6	0	3	2	1	0	4	0	0	3	7	1	3	0
ENSG00000087245	6	1	2	7	4	5	3	8	24	26	79	12	256	117	129	62	1	0	1	0	45	48	28	16	2	8	2	2	3	3	12	6	107	76	46	36	0	1	3	0	1	0	3	0	6	5	3	3	14
ENSG00000087250	0	0	0	0	0	0	0	2	1	1	1	0	0	0	1	0	1	0	1	0	0	0	0	0	0	0	3	0	0	0	0	0	0	1	1	1	4	1	10	0	0	0	1	0	0	0	0	0	4
ENSG00000087253	125	135	74	57	799	620	651	466	453	476	1034	438	2639	1276	1309	1159	10	13	12	12	2481	1722	1724	646	516	608	298	468	125	123	146	106	1073	854	728	424	6	10	3	1	22	21	23	13	440	314	342	232	678
ENSG00000087258	14	13	5	9	58	54	35	61	14	34	35	9	42	60	16	32	10	26	15	16	61	147	56	64	6	8	2	20	37	33	20	29	33	36	15	25	51	42	12	63	74	105	23	62	31	18	6	45	25
ENSG00000087263	825	708	751	347	883	639	1931	424	482	490	1012	303	584	211	1727	199	246	572	1581	179	955	640	1785	219	704	767	1627	471	1128	1020	1969	899	938	627	1615	300	1309	864	976	604	1151	704	2387	313	1024	640	1755	422	422
ENSG00000087266	2012	2189	167	847	986	1127	577	937	1191	1945	444	797	1582	1040	1302	928	855	2814	644	1420	796	1363	464	546	944	1402	106	1038	1665	1826	426	1340	992	1187	373	782	6246	3769	316	3776	1701	2019	772	1122	1614	1169	757	1249	1809
ENSG00000087269	768	715	945	517	1064	895	2754	606	672	920	1849	637	797	449	5031	532	370	1098	3748	549	851	974	3239	435	767	924	3506	759	1123	1117	4465	1232	1137	807	3252	460	1776	1304	3076	1239	1728	1568	5239	884	1458	917	3840	881	610
ENSG00000087274	6531	6396	1414	3290	5432	4739	1573	3491	4296	5166	2605	3388	7288	3396	1992	3444	3223	8313	1905	3301	7495	7380	2068	3327	4412	5845	660	4578	8072	8225	3473	7749	6548	5477	1794	3130	12004	8711	1091	7815	7655	6752	2013	3531	8043	5598	1664	5270	3920
ENSG00000087299	152	142	24	84	103	97	55	88	76	89	55	70	95	51	50	62	26	100	46	44	118	96	43	50	65	94	42	70	157	157	61	149	106	85	35	74	252	211	54	141	168	195	88	113	130	120	39	98	67
ENSG00000087301	595	557	140	377	364	283	139	250	314	421	396	410	283	185	247	278	207	556	220	284	352	361	111	207	609	743	281	682	830	747	417	777	413	273	142	218	1252	1099	236	874	860	818	284	497	509	392	171	396	200
ENSG00000087302	1473	1362	526	695	1519	1159	1302	726	1477	1464	1691	1062	1213	485	1314	372	782	1676	1391	539	2509	1499	1323	465	1910	2183	1720	1640	3698	2988	2244	3212	2773	1749	1493	713	3354	2407	1184	1750	3014	2018	2277	831	2497	1513	1540	842	910
ENSG00000087303	5	9	8	2	7	9	5	10	3	9	4	8	1	8	0	9	0	13	0	4	8	17	4	4	4	3	3	3	0	1	0	0	4	4	3	7	0	3	4	8	1	2	1	2	6	13	4	16	27
ENSG00000087338	1452	1276	491	664	918	718	393	496	667	668	754	573	780	409	237	395	311	793	401	379	1288	951	359	388	998	1193	389	943	1447	1322	933	1274	1171	851	541	438	1719	1493	196	1181	1619	1249	449	667	1397	1000	368	811	462
ENSG00000087365	3659	3594	2011	1734	3526	2722	4374	2032	2474	3090	2733	1848	3649	1870	4311	1570	1556	3804	3824	1598	3827	3525	4077	1242	3072	3742	3597	2781	5358	5391	6061	4929	3708	2816	3377	1400	7202	5765	2700	4891	5349	4579	4716	2273	5056	3409	3663	2649	2584
ENSG00000087448	776	656	241	334	838	609	572	456	435	466	425	265	386	186	408	170	250	622	721	302	679	563	353	203	493	506	147	360	785	724	459	633	562	434	388	202	1745	1240	475	946	1038	755	787	363	612	440	382	277	395
ENSG00000087460	9320	8771	8065	6415	5037	4579	11330	4754	6589	8054	10429	8304	11583	4748	14434	5945	4045	9761	13667	6912	5843	6343	8184	5117	6842	9002	15473	9550	12653	12517	20610	14019	10097	7360	11579	6459	17532	13804	13435	15382	12344	9858	13102	7142	9987	6678	8996	8892	6759
ENSG00000087470	2633	2633	2019	1714	2133	1862	2468	1519	1295	1615	2166	1437	977	644	2025	848	616	1837	2294	1051	2386	2263	2466	1242	1532	1758	2540	1611	3257	2930	4170	3048	2264	1903	2467	1224	3268	2789	1524	2273	3034	2659	2879	1560	2278	1731	2266	1438	749
ENSG00000087494	3	6	79	6	3	0	22	3	3	1	4	3	1	2	23	0	1	1	46	1	1	1	3	0	0	1	18	4	0	1	6	0	3	4	190	12	2	0	47	11	1	0	13	0	0	1	3	3	0
ENSG00000087495	2	2	7	0	1	4	2	2	0	3	6	3	0	0	0	0	0	2	0	0	7	5	4	3	6	2	3	3	0	1	0	0	7	7	11	3	1	3	6	0	0	2	0	0	1	8	4	3	0
ENSG00000087502	1552	1581	727	874	1358	1030	1521	821	1099	1123	1653	981	748	436	1040	566	515	1414	1121	609	2072	1648	1518	744	1142	1204	1310	961	1967	1804	1739	1779	1435	1181	1225	600	1935	1742	1013	1400	2236	1670	2097	842	2065	1586	1527	1159	464
ENSG00000087510	0	0	1	1	4	1	2	1	0	1	5	0	0	0	0	0	0	0	0	0	1	1	1	2	0	2	0	0	0	0	0	1	3	6	7	2	2	0	2	1	0	0	0	0	1	1	1	1	0
ENSG00000087586	486	430	115	221	407	394	234	237	283	243	260	140	291	117	124	81	117	271	90	89	324	171	218	49	228	227	241	176	1003	845	240	689	529	297	127	157	1795	1065	213	848	1660	1041	413	438	394	269	101	190	607
ENSG00000087589	318	300	269	131	555	478	1198	356	217	177	335	125	800	312	2006	296	49	120	392	91	817	517	2152	244	686	695	1456	734	405	342	649	299	773	532	816	261	79	63	9	47	761	418	1726	250	294	183	433	241	539
ENSG00000087842	35	34	8	22	41	29	9	15	7	17	13	14	14	12	3	9	11	21	4	6	29	14	3	15	9	15	6	9	186	116	38	123	54	29	10	14	22	11	1	15	144	82	32	39	34	38	10	32	60
ENSG00000087884	62	73	19	34	64	73	29	46	43	41	28	27	56	23	25	29	34	87	30	25	45	31	16	11	74	86	15	55	151	125	73	139	86	66	24	25	211	200	49	127	186	130	54	56	70	53	20	30	55
ENSG00000087903	36	29	14	24	33	36	51	36	14	15	49	16	40	20	19	26	7	31	26	14	15	32	23	19	16	23	10	15	42	35	152	45	30	44	302	64	90	52	23	86	58	94	27	50	39	39	16	40	92
ENSG00000087916	0	2	6	4	1	5	0	6	0	2	1	0	0	0	0	0	0	0	0	0	1	1	2	1	4	1	1	1	0	0	0	0	1	2	10	5	1	0	0	0	1	1	1	0	1	2	0	3	0
ENSG00000087995	279	264	184	124	246	256	544	112	165	150	447	152	210	89	949	91	94	218	570	140	359	192	523	74	257	245	539	163	362	365	669	343	243	173	409	112	492	385	399	304	566	291	800	155	339	246	724	155	177
ENSG00000088002	2	4	0	1	2	3	2	4	0	0	4	3	0	0	0	0	0	2	3	0	1	4	3	1	1	1	0	0	5	2	1	3	3	2	8	4	17	4	3	5	0	0	1	0	6	5	1	4	2
ENSG00000088035	914	958	178	531	731	591	259	483	424	505	411	457	491	341	286	355	201	664	336	314	828	710	273	326	759	786	195	667	1113	1027	443	911	732	675	267	353	1473	1140	196	862	1179	914	548	532	799	735	378	550	297
ENSG00000088038	405	337	209	235	309	323	401	276	286	522	304	259	606	422	629	453	212	489	350	283	281	571	415	225	252	408	443	279	314	401	515	334	354	360	399	280	579	509	374	734	310	503	312	278	458	357	327	481	412
ENSG00000088053	4	9	2	7	2	7	3	2	1	4	2	0	1	1	2	1	1	4	2	0	2	2	1	5	3	2	1	1	1	4	1	3	3	5	0	2	3	1	2	3	1	3	0	0	2	7	0	5	3
ENSG00000088179	8678	7333	780	3750	6796	4843	908	3446	4872	4864	2515	3705	4530	2339	985	2933	2038	5050	741	2276	7999	5429	901	2387	8330	6956	1339	5945	11041	8617	1754	7923	7351	5066	843	2777	13600	9742	1386	7530	9282	5766	1091	3028	11018	6532	1092	4640	1928
ENSG00000088205	2032	1826	1316	1446	2119	1445	3618	1256	1164	1279	2232	1469	1185	753	2998	1070	703	1838	3778	1242	2355	1915	3160	916	1771	2030	3876	1988	2768	2566	3775	2536	1926	1448	2375	980	3896	3043	2942	2876	3177	2353	5654	1203	2977	2133	4362	1744	752
ENSG00000088247	537	624	272	299	493	512	743	357	632	768	732	319	957	540	1591	395	464	918	1304	558	491	653	838	221	408	614	601	404	1021	1081	1327	944	587	472	685	237	1924	1147	765	1382	1358	1548	1601	856	930	634	872	676	1472
ENSG00000088256	1	1	1	2	0	2	4	2	6	6	5	2	4	5	1	2	0	5	1	7	0	0	3	0	1	0	0	1	1	0	0	0	1	1	1	0	3	2	2	2	5	10	7	6	4	3	2	2	2
ENSG00000088280	7	3	6	9	9	6	3	11	13	23	6	7	1	1	1	2	4	11	2	3	14	8	2	7	14	17	3	16	3	5	2	2	13	14	11	12	4	1	8	2	5	10	0	8	13	14	6	34	0
ENSG00000088298	634	593	141	326	588	546	411	394	549	675	410	383	1062	535	318	450	315	898	349	346	860	791	303	300	579	752	207	525	1297	1289	577	1136	770	532	314	329	1287	1013	184	924	953	747	395	408	853	692	249	541	583
ENSG00000088305	42	59	8	33	44	66	6	45	14	34	16	19	42	40	3	49	7	34	8	11	35	42	10	13	18	30	8	22	45	55	7	42	41	29	10	24	249	179	26	169	86	107	23	74	48	47	5	48	208
ENSG00000088320	2	1	3	0	1	0	2	0	0	3	1	0	0	0	0	0	1	0	1	0	0	0	2	0	1	0	0	0	0	0	1	1	4	0	1	1	0	0	4	0	0	0	0	0	1	1	0	1	0
ENSG00000088325	1359	1160	110	638	1370	1146	130	790	532	610	277	426	772	368	98	307	283	607	96	244	785	606	85	193	627	766	97	565	2628	2348	444	2302	1261	848	123	361	4951	3487	473	2932	3435	3121	514	1566	1282	1039	172	946	1575
ENSG00000088340	12	19	9	7	6	17	7	14	13	48	21	30	50	46	35	65	2	37	12	21	12	23	10	14	3	7	3	9	14	9	22	9	16	21	23	25	6	15	12	25	2	9	2	10	8	7	4	11	5
ENSG00000088356	98	67	74	24	129	68	251	44	108	73	136	46	130	56	347	25	64	130	277	47	83	80	237	15	103	101	260	45	209	166	377	174	118	87	178	34	289	260	235	234	225	151	352	67	171	91	258	54	110
ENSG00000088367	3	7	11	5	30	43	10	26	4	10	11	10	1	1	1	2	0	6	3	4	6	12	8	3	3	4	6	7	0	3	5	0	12	14	13	9	2	4	6	4	1	2	1	2	8	13	3	11	0
ENSG00000088386	0	4	5	2	2	2	6	9	23	29	19	31	0	1	1	3	14	42	6	10	3	9	1	3	2	0	4	3	0	2	1	1	5	7	7	10	2	0	3	0	0	1	0	0	1	1	2	2	0
ENSG00000088387	3012	2970	1167	1712	3091	2409	2070	2211	2378	3135	2393	2352	2267	1180	1771	1454	1078	2921	1815	1377	3125	3444	1930	1665	3019	3631	1485	3168	3202	3232	2548	3289	2821	2382	1203	1540	2918	2362	720	1949	3256	3134	1469	1791	3081	2519	1564	2493	1008
ENSG00000088448	4530	5007	8852	3259	3434	3175	10315	2787	1876	3035	3899	2780	2085	1578	4094	2277	969	3744	3941	2257	2977	4420	13871	2648	2456	3256	11183	3148	3990	4129	7124	3649	2610	2769	7302	2956	4183	3296	672	2495	2776	3197	1652	2093	2834	2917	4501	2568	830
ENSG00000088451	534	412	250	180	457	387	653	265	323	345	517	239	404	184	518	162	203	404	486	131	595	425	647	205	579	510	512	430	807	611	520	543	672	460	698	179	910	562	291	393	768	469	805	266	534	368	577	296	226
ENSG00000088538	39	31	21	28	46	69	32	55	24	39	25	33	11	12	5	13	5	23	8	17	66	117	29	73	12	11	9	20	10	14	12	10	74	97	67	123	3	3	9	5	10	36	7	28	24	37	10	67	6
ENSG00000088543	443	409	20	167	562	485	37	378	619	655	92	334	1331	693	195	656	216	639	50	254	583	479	43	186	662	833	34	526	671	695	84	571	446	362	33	226	1253	832	77	693	959	787	44	404	768	452	35	337	589
ENSG00000088682	352	306	174	155	290	261	380	166	252	317	253	188	327	137	369	116	135	352	340	115	355	277	294	114	292	305	216	186	512	477	333	408	345	262	274	130	612	465	283	358	491	391	472	212	410	260	327	198	196
ENSG00000088726	2	2	7	2	3	3	1	7	2	4	5	3	0	0	0	0	1	0	1	0	2	3	1	4	2	1	0	2	1	0	2	0	9	1	3	3	1	0	0	1	0	1	0	0	2	3	3	5	0
ENSG00000088727	19	46	48	44	26	30	75	53	18	54	41	67	19	58	86	108	9	76	75	83	18	44	58	37	16	61	57	73	45	51	93	90	20	41	79	55	81	165	153	288	35	65	62	70	27	39	50	89	17
ENSG00000088756	10	11	10	6	11	16	15	10	0	9	5	6	1	0	2	0	0	2	2	0	10	10	6	2	1	1	2	1	2	0	1	0	8	5	12	9	1	1	8	0	3	1	2	1	4	3	3	1	0
ENSG00000088766	374	369	238	160	380	263	656	182	256	246	378	176	349	150	709	120	167	384	566	173	446	248	557	123	311	349	628	217	562	544	571	488	364	268	453	164	775	499	611	354	837	540	942	245	525	351	709	243	210
ENSG00000088782	0	1	1	0	0	2	0	1	0	0	1	0	0	0	0	0	0	0	0	0	0	0	0	0	0	0	0	0	0	0	0	0	0	0	1	0	0	0	0	0	0	0	0	0	0	1	1	2	0
ENSG00000088808	195	151	53	110	143	167	79	178	122	243	112	155	107	48	87	55	26	87	34	51	167	279	94	164	64	111	39	90	91	107	49	84	164	161	88	154	300	240	89	237	131	175	42	127	285	287	61	397	71
ENSG00000088812	942	835	174	489	867	698	462	531	566	700	650	440	746	336	360	354	300	754	469	287	967	829	475	332	621	745	160	530	771	694	475	732	832	649	367	362	1473	1121	330	892	1005	801	859	436	969	742	559	662	359
ENSG00000088826	257	396	1989	202	101	131	4305	178	253	390	3214	302	238	213	12530	312	90	368	9665	314	188	362	8072	180	55	113	4105	161	286	383	12427	398	374	428	7049	671	12	14	272	6	140	204	5047	232	119	117	4878	203	53
ENSG00000088827	6	1	3	1	11	7	3	8	2	7	11	3	0	0	0	0	5	28	9	15	2	4	2	1	1	1	4	3	0	1	2	0	5	2	3	5	1	0	1	4	0	1	0	1	2	6	3	3	0
ENSG00000088832	1971	1501	1297	915	1661	1321	1888	931	1455	1463	2060	966	2139	803	2598	643	577	1274	1848	560	2691	1837	2462	628	2186	2494	1875	1906	3128	2626	3007	2869	2785	1950	2364	896	3468	2353	1211	2013	2877	1856	3170	926	1893	1102	1688	773	1877
ENSG00000088833	403	413	263	274	286	314	486	236	256	424	362	254	411	247	567	297	191	509	556	275	429	426	382	169	284	495	376	313	534	450	630	524	385	360	411	258	848	876	483	832	478	572	614	292	493	357	414	370	241
ENSG00000088836	13	24	6	6	16	34	4	26	21	40	18	9	10	10	9	8	4	26	20	12	23	58	17	21	2	4	1	5	7	9	16	8	19	13	13	11	60	16	24	35	22	50	35	18	21	18	12	32	27
ENSG00000088854	386	405	112	247	411	408	138	437	210	344	131	353	366	315	114	491	53	258	24	172	297	668	144	476	144	163	38	159	141	134	77	136	276	254	113	275	591	466	93	534	350	521	75	419	362	401	64	542	92
ENSG00000088876	191	168	69	72	244	160	328	99	129	127	211	84	232	71	391	84	63	189	198	58	193	145	310	80	164	104	220	112	187	173	303	172	225	129	194	61	364	258	299	201	254	160	424	83	257	156	359	131	106
ENSG00000088881	19	19	6	11	3	5	12	15	23	26	13	4	3	11	11	12	4	12	5	10	5	19	13	7	2	2	7	3	2	4	8	2	2	3	5	3	9	5	4	14	1	6	1	6	2	2	3	5	0
ENSG00000088882	0	1	18	15	1	6	77	18	3	3	72	35	2	0	30	7	0	6	20	7	0	7	167	24	1	0	473	26	1	3	57	1	4	3	20	9	0	0	2	2	0	0	22	4	1	1	24	4	0
ENSG00000088888	941	903	145	364	708	667	302	624	822	990	453	441	1184	599	321	550	428	1113	411	450	759	765	288	297	660	866	115	636	1084	1161	585	876	977	798	305	496	1568	891	206	1030	1106	924	458	550	1122	660	306	733	790
ENSG00000088899	6	12	10	21	11	16	29	25	23	38	38	24	14	39	92	54	8	43	54	49	25	37	41	21	8	22	26	25	10	13	50	11	20	13	46	14	39	37	31	77	8	39	54	33	23	17	28	27	5
ENSG00000088926	1	5	9	6	7	5	5	5	3	2	4	5	0	0	0	2	1	2	0	0	3	8	6	1	5	2	2	1	0	2	1	0	6	8	15	8	0	0	4	1	1	0	0	3	6	3	2	11	0
ENSG00000088930	3714	3878	3032	2381	3359	2544	5232	2060	3031	3658	4714	3088	2258	1409	5421	1667	1321	3663	4385	1876	5980	5334	5254	2400	2862	3452	4352	2877	5185	4764	5547	4977	4636	3491	4791	2126	4497	3700	2942	3194	4923	3760	6019	1900	4579	3351	5344	2445	1017
ENSG00000088970	463	489	126	286	447	386	125	314	307	465	290	360	384	263	100	297	206	604	96	315	406	405	125	229	421	483	120	417	781	718	222	717	539	460	147	287	1134	942	152	739	444	526	127	248	458	410	100	395	134
ENSG00000088986	1998	1762	390	742	1517	1057	701	669	1587	1412	881	775	1655	588	1038	364	789	1602	938	540	2221	1114	752	291	1725	1706	576	1031	3583	2908	1294	2623	2680	1597	822	594	4025	2240	1873	1753	3681	2040	1558	769	2560	1388	800	726	1219
ENSG00000088992	17	28	7	10	317	298	140	277	224	302	152	147	173	83	118	86	40	103	75	46	226	255	114	69	469	628	122	416	442	375	217	337	287	252	117	106	1260	581	124	587	723	632	288	301	127	86	72	81	1048
ENSG00000089006	4330	3679	2681	1914	4275	3114	3718	2210	2676	2710	2975	1924	3010	1352	3809	1496	1521	3911	4567	1617	3778	3091	4165	1333	2980	2968	3082	2281	5788	4894	4623	4598	4799	3227	3096	1633	5393	3714	2487	2640	6073	5011	5317	2521	5745	4000	3355	3008	1269
ENSG00000089009	6552	5189	3474	3033	10188	5550	10595	4258	9251	9540	8831	6122	7715	2849	12417	2170	4837	11522	13174	3807	12541	5092	9735	2208	12512	9751	13038	9949	14515	15637	16358	15067	13161	9795	10212	4160	22813	15754	8363	11342	19932	12186	18402	4948	15661	9406	10439	5076	4400
ENSG00000089012	812	716	125	426	300	255	115	182	663	825	510	467	1007	440	371	366	732	1765	675	663	1023	761	316	225	567	725	84	527	1783	1740	868	1600	1196	931	273	449	1613	1342	160	1200	721	628	276	348	211	132	65	172	611
ENSG00000089022	787	759	640	374	654	548	1408	420	387	523	745	393	457	310	1370	364	222	656	1171	306	652	612	1190	306	569	683	1018	527	802	828	1252	667	609	508	908	291	1186	1011	958	840	796	893	1423	569	871	649	1193	567	313
ENSG00000089041	649	588	52	278	33	53	16	35	58	82	32	54	29	25	8	18	181	597	106	269	35	37	3	7	131	166	10	112	108	103	25	91	446	358	44	226	555	463	38	359	136	113	34	91	264	199	72	194	23
ENSG00000089048	600	519	511	307	636	477	1317	363	315	355	1059	343	320	160	1808	202	269	632	2048	265	709	483	1653	224	521	484	1945	411	801	734	1662	686	704	546	1475	227	1078	829	1814	689	1031	773	3511	386	729	501	2394	444	204
ENSG00000089050	588	482	73	223	412	300	95	197	278	330	275	216	553	238	80	133	223	504	128	150	524	272	78	71	409	461	52	287	724	541	132	553	424	305	72	106	1033	849	97	521	912	570	216	247	779	412	128	228	167
ENSG00000089053	3571	3625	1113	1798	3210	2703	2264	2177	2117	2855	2247	2058	3000	1815	2795	1835	998	3537	3181	1763	3218	3249	2025	1620	2891	3396	1405	2774	4559	4420	2735	3966	3143	2413	1679	1649	5429	4293	1521	3295	4823	4548	3244	2531	4372	3593	2199	2934	1722
ENSG00000089057	913	1020	375	646	914	836	653	736	394	612	523	551	516	336	312	401	221	772	722	441	771	1157	819	698	532	692	192	703	669	689	638	718	846	781	481	607	1087	1042	216	949	906	969	1224	698	699	634	571	830	527
ENSG00000089060	498	580	90	272	443	501	231	472	363	525	242	303	629	403	149	414	189	596	136	349	416	670	189	380	220	315	38	226	484	522	211	382	462	480	172	377	674	439	93	458	579	689	158	502	660	557	206	640	346
ENSG00000089063	1652	1423	556	688	1657	1202	1369	782	1109	1167	1268	757	1706	690	1407	466	536	1254	863	451	2593	1576	1187	468	1575	1752	727	1289	2632	2411	1516	2229	1950	1366	988	545	2229	1678	601	1174	2989	1994	1604	813	1963	1245	1024	685	925
ENSG00000089091	97	127	40	68	75	91	29	50	29	79	24	46	52	52	12	80	7	53	16	38	58	75	15	37	64	87	2	59	52	43	20	31	51	48	39	54	152	165	37	137	43	62	9	37	67	70	14	60	21
ENSG00000089094	995	1022	633	546	899	1014	1958	883	610	946	1136	576	1483	934	1858	914	526	1646	1734	826	996	1354	1302	639	801	1119	538	861	1341	1291	1738	1147	709	719	936	484	2822	1845	977	1923	1792	2014	1785	1288	1717	1420	1062	1439	1045
ENSG00000089101	7	1	15	8	7	3	4	11	1	4	10	3	0	2	0	0	2	1	1	1	11	9	9	5	2	1	3	2	2	2	0	1	11	7	17	13	3	3	1	0	1	2	0	2	4	8	6	7	0
ENSG00000089116	0	0	0	0	1	0	0	1	0	1	0	0	0	0	0	0	0	0	0	0	0	0	0	0	0	0	0	0	0	0	0	0	1	0	0	0	0	0	1	1	0	0	0	0	1	1	0	5	0
ENSG00000089123	249	281	154	207	244	213	232	180	107	214	203	201	148	116	148	150	72	293	255	184	198	255	137	131	171	235	160	172	293	262	177	282	190	177	174	135	394	437	245	362	308	344	206	219	215	225	182	266	60
ENSG00000089127	1054	808	175	340	359	257	55	129	533	505	512	254	333	113	64	77	431	932	151	269	374	224	83	66	694	606	61	358	1335	1247	247	1145	896	493	133	226	1142	692	49	456	448	232	82	88	481	234	32	159	1213
ENSG00000089154	2218	2551	1315	1284	1986	2066	4173	1884	2127	2684	2670	1947	2731	1480	6421	2087	1058	3400	6054	2124	2242	3212	4524	1609	1934	2748	3679	2241	3412	3322	5798	2893	2611	2332	3441	1642	5057	3398	3075	4037	4324	4161	6119	2786	4069	2896	4718	3406	2837
ENSG00000089157	4231	4485	1722	1779	9506	7720	12955	5581	13406	12952	11001	7732	13639	4840	18770	3169	5503	14888	17090	4871	13320	8976	11904	2686	8340	10955	10249	7413	24532	25348	25548	22870	20819	13579	11984	6274	21620	15559	9281	13451	34634	21106	24364	8636	18366	11069	15067	5886	12520
ENSG00000089159	3016	3025	597	1434	997	1056	990	965	2212	3951	1092	2155	2686	1690	1845	1723	1549	3981	1164	2342	2026	3610	1019	1647	1451	2280	688	1851	3131	3111	1825	2958	2075	2131	769	1442	2245	1692	412	2021	2254	2907	1109	1968	3448	2803	1052	4154	950
ENSG00000089163	13	9	1	5	17	13	5	6	4	7	12	5	23	4	2	10	5	10	3	1	12	5	5	4	14	14	4	6	19	8	2	2	22	14	9	2	15	4	6	7	17	10	2	2	10	8	4	7	14
ENSG00000089169	2	7	9	8	6	13	3	11	0	7	11	7	0	0	0	1	0	3	6	1	4	10	2	3	4	5	5	4	2	1	2	1	8	10	15	10	2	3	9	1	1	2	1	0	3	4	5	5	0
ENSG00000089177	226	217	43	118	328	317	111	274	56	93	44	88	54	51	19	71	12	33	7	19	348	425	92	211	187	239	61	189	275	255	73	306	244	223	101	160	95	64	26	64	331	377	71	210	146	119	32	141	50
ENSG00000089195	227	243	580	290	264	200	1039	221	212	272	605	312	212	182	1369	332	98	408	1101	295	346	320	897	142	252	304	1519	512	485	445	1219	482	383	444	1278	501	608	586	964	705	585	543	1633	329	464	326	1110	394	149
ENSG00000089199	4	8	6	1	5	4	3	6	4	3	15	3	0	1	0	0	2	4	1	1	1	6	7	2	2	2	4	4	2	5	5	2	22	19	28	11	0	1	8	1	0	5	0	1	2	2	5	4	0
ENSG00000089220	701	697	200	366	996	749	823	553	784	849	981	517	1219	482	1090	321	484	1120	1137	376	1163	908	757	280	982	1340	481	871	1629	1736	1328	1520	1249	887	813	359	2577	1720	593	1377	2504	1863	2019	687	1167	791	903	421	951
ENSG00000089225	0	1	1	2	1	2	1	2	0	1	4	0	0	0	0	0	0	1	0	1	0	1	1	2	0	0	0	2	0	0	0	1	6	6	4	1	1	0	1	0	0	0	0	0	2	1	0	2	0
ENSG00000089234	1119	943	561	538	900	684	1108	509	627	748	901	484	762	359	1197	380	315	819	867	360	1133	815	1068	374	923	871	1096	635	1189	1027	1313	1038	1064	778	876	409	1456	1159	779	946	1246	889	1173	486	1197	748	948	625	331
ENSG00000089248	1484	1576	354	699	1523	1403	853	874	1737	1748	1761	993	2398	831	1519	593	990	2079	1110	681	3280	1970	1311	530	2721	3362	931	2121	3985	4103	2577	3985	3454	2321	1156	853	5078	2889	561	2488	3712	2616	1567	1048	2704	1662	1222	993	1676
ENSG00000089250	4	6	21	14	12	18	10	13	1	6	8	3	1	0	1	1	1	6	4	0	11	14	10	8	6	6	3	2	3	7	5	0	18	11	26	13	4	6	12	2	0	2	0	3	8	14	5	10	0
ENSG00000089280	2213	2126	2449	2689	1523	1816	2403	1816	1444	2487	2735	2497	1957	2093	4810	3378	1204	2832	3813	2774	1245	3161	2911	2304	1351	1956	3125	2713	2164	2011	5593	3188	1695	1792	3100	2592	3179	3485	3500	5144	1940	3334	3228	2874	2791	2269	3612	4998	1531
ENSG00000089289	1095	954	365	443	1032	694	569	448	1141	1202	1019	720	1357	511	622	376	667	1568	643	514	1137	722	412	221	1713	1846	675	1234	2605	2305	1329	2297	2301	1437	707	575	2601	1880	510	1428	1607	1073	679	473	1198	788	450	439	526
ENSG00000089327	3150	3003	1511	1802	2008	1627	2728	1351	2792	3412	3695	2105	3904	1521	4821	1128	2109	5025	4646	2225	1990	1587	2101	528	1728	2270	1625	1531	5008	5013	6378	5114	6440	5279	4333	2448	3217	2427	1853	2789	2801	2180	3000	1165	4325	2647	2921	2994	2130
ENSG00000089335	768	721	252	374	670	485	489	300	431	513	485	366	317	199	230	254	266	606	289	229	743	686	403	321	647	753	257	587	1174	973	432	825	763	546	295	298	907	735	262	442	1016	845	524	404	786	636	428	406	233
ENSG00000089351	554	611	136	264	594	668	1062	589	621	762	537	325	1689	785	1959	603	542	1215	685	616	531	962	771	502	383	585	414	412	1044	999	957	783	599	586	628	369	1441	606	122	724	863	1041	711	666	1043	742	412	1004	1135
ENSG00000089356	0	2	2	1	0	3	2	2	1	1	2	2	0	0	0	0	0	0	2	0	1	3	4	1	0	0	2	0	1	0	0	0	1	0	8	1	1	0	2	0	0	0	1	0	1	2	2	5	0
ENSG00000089472	2	7	10	8	12	9	4	11	3	4	5	5	0	0	0	0	0	1	0	0	2	11	8	6	5	1	1	1	2	1	1	3	8	15	25	10	2	1	1	1	1	2	1	1	3	5	2	3	0
ENSG00000089486	939	879	255	344	445	343	386	336	371	423	279	212	896	376	326	304	96	236	184	111	810	783	564	217	357	487	98	357	800	828	480	677	642	439	547	257	569	358	140	429	695	557	402	225	585	307	199	250	1121
ENSG00000089505	204	105	22	49	180	157	44	104	63	79	28	32	44	19	24	45	27	43	28	35	108	143	28	56	59	89	0	55	97	80	41	47	112	91	24	36	169	53	5	44	96	110	36	54	74	48	12	57	30
ENSG00000089558	1	3	2	2	4	6	53	10	8	17	35	10	2	5	80	5	1	26	101	42	4	7	43	7	1	2	16	4	2	5	44	5	9	6	55	25	8	9	69	15	5	31	159	50	3	2	55	7	3
ENSG00000089597	3926	3764	915	1807	3335	2474	1614	1783	2904	3108	2094	1852	4842	1964	2094	1850	1372	3841	1765	1657	4175	3500	1607	1129	3057	3449	979	2683	5718	5380	3478	5415	4255	3040	1360	1582	6388	4919	754	4348	5428	4364	2213	2158	4590	3345	1528	2680	4026
ENSG00000089639	2172	2417	393	1165	1103	1279	747	1158	1784	2844	1160	1471	2160	1537	1920	1451	873	2444	1496	1682	1219	2334	782	1049	1176	1966	861	1418	1981	2071	1607	1768	1588	1702	1018	1398	3017	1832	610	2128	1479	2335	1407	1627	1998	1584	665	2014	1802
ENSG00000089682	558	500	134	275	445	411	205	316	318	468	305	344	269	211	151	211	164	428	154	213	511	516	142	234	394	435	117	304	611	569	209	533	461	386	201	239	628	552	193	470	395	398	192	205	480	422	153	418	85
ENSG00000089685	354	369	31	133	351	395	61	239	214	241	159	139	389	151	68	109	83	208	59	88	243	182	33	54	171	224	8	156	1271	1456	350	1297	321	245	36	106	2541	1727	226	1487	2240	1828	318	769	547	419	93	275	1084
ENSG00000089692	151	158	76	74	8	8	39	8	72	86	122	45	32	8	138	14	21	38	66	24	403	560	1106	196	3	1	4	0	149	188	434	140	125	128	173	61	706	501	555	636	14	18	130	13	86	53	403	69	6
ENSG00000089693	599	641	224	280	472	402	550	279	398	536	457	253	686	389	580	285	249	723	625	356	745	615	653	198	392	551	305	405	823	832	788	769	704	481	574	224	1530	981	427	1031	840	816	1038	387	599	429	518	378	591
ENSG00000089723	266	262	34	85	301	222	63	184	78	58	101	38	214	106	59	74	67	145	28	39	536	353	113	110	37	24	3	13	427	414	94	342	625	403	113	206	12	10	11	7	151	93	52	33	377	169	31	118	21
ENSG00000089737	4540	4705	2173	3853	3475	2801	3920	2698	2224	3419	3607	3252	3568	2533	4147	3184	1009	3630	3580	2415	4769	5074	4048	2991	3507	4475	4690	4141	4005	4169	4399	4515	4457	3501	3253	2830	4740	4145	2902	3663	3987	3922	5113	2774	4349	3638	3748	3777	1306
ENSG00000089775	1756	1741	315	913	1670	1315	1054	924	1021	1391	1006	1077	2596	1725	1294	1990	673	2143	758	1016	1629	2109	858	1128	1734	1967	776	1642	1950	1891	868	1668	1521	1362	488	1059	3490	2796	698	1836	1838	1868	1248	1169	1703	1470	1166	1315	653
ENSG00000089818	1348	1367	721	935	1090	936	765	681	662	818	834	830	884	543	793	803	319	1231	1025	999	1423	1175	928	658	964	1202	1683	1325	1363	1403	1509	1440	1013	793	823	611	1339	1606	878	1450	1198	1395	959	972	1257	1051	738	957	472
ENSG00000089820	1461	2197	198	870	1084	1771	614	1935	3170	4728	1650	1704	4764	3214	1871	2608	1664	5045	1968	3834	1831	4010	1110	1679	1331	2510	656	1716	3567	3690	2086	2483	1578	2089	1048	1581	7036	2304	695	3410	3334	5626	1213	3434	3867	2586	676	3145	3736
ENSG00000089847	10	16	3	18	8	17	5	23	28	33	13	11	57	51	29	45	6	15	8	11	16	28	13	27	8	12	6	14	12	11	11	11	9	17	8	11	20	15	10	15	13	32	3	14	12	7	9	14	9
ENSG00000089876	108	120	68	52	202	184	376	118	67	67	72	51	274	136	145	126	131	290	198	100	599	474	452	232	227	252	118	157	477	373	233	398	543	378	296	202	711	474	109	302	515	403	594	202	438	286	435	201	151
ENSG00000089902	1070	1075	1893	607	796	606	3282	487	511	735	1160	502	975	490	3927	548	310	875	1422	372	917	842	1990	365	614	818	2769	711	922	1030	2201	939	758	603	1322	344	1496	1402	933	1160	1188	1072	2298	520	1066	765	1049	694	531
ENSG00000089916	3747	3700	2004	2299	2678	2124	2599	1872	1613	2391	2135	2398	2139	1736	2540	3199	1023	3389	2458	2460	2621	3738	2309	2105	2666	3296	2776	3340	3614	3538	3508	3586	3517	2994	2249	2325	5396	4622	1874	4350	2518	2817	1774	2051	2669	2454	2063	2517	1043
ENSG00000090006	63	75	312	54	48	69	832	84	75	148	301	55	212	147	1766	176	360	1196	1828	1203	18	94	594	56	28	76	371	61	70	80	697	64	56	68	655	107	394	117	491	297	117	321	806	295	1052	826	886	1495	181
ENSG00000090013	28	45	2	14	43	59	17	40	45	73	27	33	84	44	45	28	56	109	47	46	41	31	7	9	52	78	5	32	134	108	66	87	101	79	30	27	347	145	28	185	209	142	55	56	58	28	17	29	144
ENSG00000090020	221	270	33	114	128	204	40	205	153	232	97	145	206	168	50	291	96	328	62	191	132	290	61	148	70	125	41	115	157	171	72	143	146	158	82	138	196	197	881	347	144	256	29	203	215	219	40	422	235
ENSG00000090054	1216	1271	608	670	946	782	846	607	740	836	823	698	983	566	1057	673	383	1073	761	480	1496	1177	935	538	1260	1283	992	1045	2360	2207	1389	2164	1803	1345	1026	789	2026	1565	720	1369	1780	1366	1288	756	1340	1032	848	884	394
ENSG00000090060	6968	5565	5020	3184	4858	3721	7963	2705	3729	4026	6093	3279	3804	2054	8225	2049	2167	4571	5151	2057	8581	6179	9044	2308	5070	5629	14172	4341	6765	5681	8773	6168	6799	4957	6832	2393	8635	7120	4937	5734	6379	5032	8309	2676	8131	4875	7220	3973	1433
ENSG00000090061	578	734	424	556	443	547	502	503	347	834	498	615	406	572	550	683	274	868	424	662	381	1040	472	564	398	682	749	601	478	584	622	639	477	684	499	534	627	1020	467	1008	389	951	390	669	572	709	387	932	182
ENSG00000090097	171	172	17	63	159	178	72	133	298	378	128	137	347	140	86	113	84	290	75	99	388	398	92	124	172	278	31	166	355	344	157	263	191	180	56	94	901	502	61	610	450	377	99	223	312	200	44	201	273
ENSG00000090104	4995	13147	3499	8518	414	2217	1737	3294	3579	10599	4557	9234	584	2033	1139	2159	1503	11065	1287	3368	3524	9917	2386	3676	4480	15744	5977	13724	2020	4404	2065	7447	1886	7889	1665	3797	20285	44504	29677	47268	1419	9881	1313	4680	443	1699	1304	1828	568
ENSG00000090238	602	639	41	268	474	452	55	360	597	737	478	285	1769	766	232	478	475	972	153	422	759	1057	131	327	575	874	45	441	767	748	186	594	887	801	178	437	1501	629	67	728	666	759	58	379	872	492	95	452	615
ENSG00000090263	243	228	63	128	288	177	160	118	300	299	268	195	279	126	259	83	151	317	189	105	381	241	167	58	339	391	181	252	658	514	312	579	533	346	200	107	672	440	185	293	633	412	309	149	426	255	208	121	191
ENSG00000090266	459	463	231	197	417	363	514	252	375	375	404	225	589	277	931	223	170	473	597	256	511	359	450	144	434	584	492	373	1024	857	858	760	435	320	349	185	1311	848	420	725	1236	890	1015	436	778	525	576	301	521
ENSG00000090273	411	393	192	180	344	322	668	250	354	464	614	253	509	235	1128	235	255	534	981	245	485	507	719	195	330	512	366	285	748	678	878	619	460	402	579	181	1270	716	676	872	972	784	1372	422	808	470	770	449	569
ENSG00000090316	515	577	182	248	585	631	420	496	637	716	656	309	1020	472	685	521	363	859	494	438	775	1032	564	446	469	586	341	405	1053	853	713	654	657	606	488	332	1745	636	235	709	1078	1098	717	658	1134	644	450	770	765
ENSG00000090339	1055	935	1283	1351	601	484	3918	904	850	1450	2412	3326	682	515	4533	1314	425	1475	4140	3038	840	1115	3858	924	431	877	2442	4743	1256	1169	5431	1622	942	805	4612	4126	1565	1129	2657	4300	652	659	992	1358	710	554	2505	1120	515
ENSG00000090372	473	567	208	277	352	478	527	476	458	840	525	371	834	715	1405	809	227	946	1062	654	386	749	647	385	328	549	447	482	662	820	1121	648	434	548	682	432	1338	863	561	1138	720	1212	934	799	824	637	580	803	771
ENSG00000090376	33	29	56	47	52	66	59	49	9	21	24	34	9	12	13	26	52	199	124	138	20	20	23	21	81	105	64	112	37	50	37	53	45	27	40	47	1	2	4	4	136	181	79	110	11	14	12	19	28
ENSG00000090382	83	72	36	31	786	1086	428	699	7492	6606	6328	4625	106	64	98	53	586	1671	785	864	1678	652	535	182	83	89	58	68	292	267	165	227	23	10	11	6	0	3	14	1	52	44	14	13	1316	896	527	439	10
ENSG00000090402	1	1	4	0	1	1	0	0	0	0	1	1	0	0	0	0	0	0	0	0	0	4	3	1	1	0	0	2	0	0	0	2	6	7	8	2	0	1	0	0	1	0	1	2	0	0	0	2	0
ENSG00000090432	416	390	118	184	349	298	412	226	403	451	300	229	607	327	564	212	187	598	360	216	606	477	373	135	394	616	339	443	740	757	590	640	496	373	297	191	845	797	302	848	740	575	550	269	726	533	483	359	437
ENSG00000090447	15	18	5	8	49	44	145	37	27	48	106	11	95	23	388	27	29	57	301	29	18	24	162	9	18	31	25	9	53	51	124	50	23	20	86	9	179	63	63	58	136	126	365	61	102	51	316	39	194
ENSG00000090470	724	570	176	201	519	408	458	243	397	373	402	181	685	301	447	224	239	519	368	167	625	367	351	128	527	502	321	284	846	690	548	591	621	405	313	150	1389	849	453	601	867	523	635	248	677	377	365	254	343
ENSG00000090487	995	939	401	510	946	739	682	565	624	718	669	494	957	426	900	400	395	998	861	463	1123	874	732	342	770	932	493	671	1389	1358	790	1300	939	672	506	335	1573	1159	453	841	1643	1217	986	583	1317	970	777	656	494
ENSG00000090512	3	0	4	1	3	2	1	3	1	5	3	2	0	0	0	0	0	3	1	0	1	2	1	2	1	0	1	2	1	0	0	0	7	1	5	1	1	0	1	0	0	1	1	0	1	3	3	0	0
ENSG00000090520	1712	1952	1411	1216	1407	1111	2643	829	1224	1535	1686	1199	999	860	2077	1014	594	2034	2245	1105	2036	1777	2440	702	1293	1934	4266	1552	2378	2322	3265	2296	2255	1683	2713	973	2488	2647	2154	2309	2460	2457	3374	1195	1878	1800	1946	1444	749
ENSG00000090530	1	4	12	2	6	4	5	6	1	3	6	4	0	0	1	0	0	2	1	0	5	4	2	4	0	2	1	2	0	1	1	1	4	2	13	9	1	0	3	3	0	2	0	1	1	2	2	0	0
ENSG00000090534	0	1	1	1	0	1	1	1	0	1	0	2	0	0	0	0	0	0	0	0	0	0	1	0	0	0	1	0	1	0	0	0	1	1	0	0	0	0	0	0	0	1	0	0	0	0	1	1	0
ENSG00000090539	1	3	5	3	4	2	3	3	2	3	3	3	1	2	2	0	0	1	1	1	0	11	4	5	0	2	2	7	1	0	1	0	0	3	1	7	3	1	7	1	1	0	4	2	6	5	4	13	0
ENSG00000090554	118	234	19	92	137	181	11	208	31	56	8	37	68	125	9	166	30	185	6	144	45	113	14	66	56	164	5	113	146	226	31	125	46	89	18	125	37	53	14	49	65	277	7	201	161	266	8	363	50
ENSG00000090565	254	310	48	154	223	338	127	328	259	411	136	195	358	350	224	309	95	384	135	246	182	414	120	206	154	248	66	218	211	246	123	165	181	236	92	170	910	483	179	719	371	597	159	360	320	303	91	404	475
ENSG00000090581	388	529	124	219	262	346	390	356	476	622	335	264	613	309	596	326	281	679	489	382	527	630	325	243	375	609	206	397	634	683	489	552	427	459	367	295	849	458	226	604	675	701	380	375	671	488	305	459	334
ENSG00000090612	749	569	403	311	670	483	1001	336	461	433	762	373	428	198	865	345	219	656	870	298	758	557	918	256	611	568	1115	660	973	782	1026	818	736	454	772	233	1188	1074	954	1153	1163	765	1661	502	737	508	810	419	246
ENSG00000090615	2700	2830	849	1277	1458	1502	2362	1291	1967	2320	1965	1251	2807	1365	2861	1435	990	2611	2344	1281	2137	2222	2575	909	1754	2470	1645	1617	3053	3219	3404	2778	2609	2398	2436	1431	4129	2310	1486	2432	3012	2952	2917	1553	2972	2125	2351	1987	2220
ENSG00000090621	662	666	674	418	919	729	1788	578	759	1114	1538	707	1302	672	3109	670	632	1666	2545	920	716	803	1580	357	806	1124	2308	959	1198	1192	2314	1234	1110	896	1590	650	1399	1315	1970	1354	1518	1656	2455	1088	1372	1040	1788	935	872
ENSG00000090659	2	1	1	2	10	19	4	12	10	16	6	16	0	0	0	0	1	11	2	3	2	3	0	0	0	0	0	3	0	0	0	0	3	1	2	3	1	4	5	1	0	1	0	2	3	2	4	1	0
ENSG00000090661	409	429	55	177	217	283	107	232	323	428	189	220	647	332	216	277	206	618	152	239	354	363	106	127	467	638	69	420	767	792	266	652	471	397	140	238	938	522	62	517	787	652	216	349	537	392	114	367	646
ENSG00000090674	110	150	22	73	74	107	38	76	124	168	82	66	110	72	80	62	76	217	72	99	120	170	64	56	136	235	71	173	182	214	122	168	168	174	66	99	184	143	53	192	138	190	67	105	179	136	78	150	137
ENSG00000090686	2767	2836	3105	1997	2050	2050	3336	1680	1781	2944	2692	2676	1935	1397	1906	1922	1108	3242	2250	2037	2070	2742	2791	1639	1678	2079	3046	1739	2884	2645	2978	2641	2358	2210	2266	1642	3582	2953	1061	2422	3000	3491	2694	2351	2126	1870	2302	1988	818
ENSG00000090776	59	67	18	25	48	62	111	42	76	76	67	33	141	64	549	46	49	121	178	40	63	75	91	19	38	77	161	37	119	131	129	105	106	77	119	37	176	100	68	106	141	128	194	49	286	197	283	139	109
ENSG00000090857	1288	1368	842	748	1486	1298	1915	1140	770	1297	1272	889	1057	689	1478	896	448	1724	1603	996	981	1494	1393	932	1021	1202	1188	1004	1517	1519	1756	1558	1596	1513	1622	1046	2634	2345	1235	2540	710	887	783	573	1560	1668	1694	1902	530
ENSG00000090861	1391	1127	281	498	994	787	1467	511	968	986	796	564	1649	602	1063	477	454	1039	1444	315	1703	1269	949	492	1010	1055	569	709	1587	1447	923	1337	1434	936	463	432	1737	1038	380	867	2877	1756	1565	911	2543	1382	1221	1200	1215
ENSG00000090863	9802	9402	1575	4732	7659	5780	2305	4535	5993	7094	3249	4609	8990	4156	2051	4039	2853	8296	2382	3406	10340	9219	2513	3303	9305	10965	1615	8668	11973	11283	4434	11576	9372	7088	1929	3738	9674	7197	1151	6298	11835	10073	3140	5441	11359	9087	2437	8035	2692
ENSG00000090889	403	401	74	223	428	472	106	293	206	208	146	147	250	143	60	125	85	249	45	111	241	165	38	56	183	206	51	200	1017	1032	305	999	395	247	72	111	1840	1408	261	1142	1521	1387	280	630	395	360	123	309	579
ENSG00000090905	2934	2789	1693	1750	2357	2259	1602	1869	1421	2084	1893	1979	1670	1204	1220	1851	736	2250	1658	1278	1826	2915	1380	2031	1600	1680	695	1876	2130	2001	2462	2119	2052	1739	1279	1476	2767	2361	703	2182	1715	2018	1447	1561	2242	1949	1309	2569	756
ENSG00000090920	2	4	5	2	3	8	2	13	457	612	98	233	19	17	5	21	7	41	8	13	12	15	7	7	6	11	0	7	5	12	1	3	10	13	11	11	24	17	8	28	12	33	3	28	18	29	2	22	157
ENSG00000090924	729	1103	289	1093	474	644	354	811	485	1374	385	1281	929	1361	992	2285	278	1621	331	2235	414	1682	315	1259	195	451	343	540	497	699	377	573	450	882	293	1365	1464	1074	327	1620	326	863	144	853	505	679	172	1261	819
ENSG00000090932	0	1	1	1	0	1	3	1	2	3	2	2	0	2	7	0	0	1	1	1	0	0	2	2	1	0	0	0	0	1	2	0	4	4	7	0	14	3	9	7	1	0	4	1	1	2	13	1	2
ENSG00000090971	28	38	2	10	13	17	22	25	44	52	20	20	58	28	34	21	13	58	64	26	30	45	8	11	19	49	10	34	46	44	28	34	33	28	21	15	64	43	8	39	75	87	78	40	55	52	38	44	30
ENSG00000090975	221	257	48	145	68	86	83	103	163	230	100	123	88	58	201	78	90	330	301	268	113	303	72	159	17	28	15	26	84	71	141	93	86	103	81	96	194	121	85	187	40	86	86	75	135	100	60	168	81
ENSG00000090989	1750	1687	691	760	1576	1238	1158	963	1092	1282	1201	987	919	575	688	700	656	1712	776	735	1759	1514	789	807	1257	1104	920	1047	2135	1759	1142	1670	1731	1341	930	778	2801	1988	727	1371	1914	1579	1042	864	1854	1400	930	1235	407
ENSG00000091009	3111	2819	2146	1609	2604	2074	3153	1550	1866	2134	2994	1614	1889	947	3152	1081	1003	2543	3183	1040	3646	2633	3228	1051	2848	3401	3781	2579	4370	4097	5279	4054	3394	2710	3902	1224	5111	4316	2284	3659	4028	3073	4982	1603	3705	2444	3389	2001	809
ENSG00000091010	0	0	1	0	0	1	0	0	0	0	0	2	0	1	0	1	1	0	0	0	0	0	2	1	0	0	0	0	0	2	1	0	0	0	0	1	1	1	0	1	1	1	0	1	0	2	0	2	0
ENSG00000091039	10462	9901	5468	5461	9128	6713	6918	4674	6076	6134	16413	5064	4318	2136	6334	2300	3085	7308	10551	2765	11851	8153	6897	2947	11435	12875	6258	9704	16673	15457	16202	15339	10339	8442	9547	3935	14509	12552	4200	8780	17746	13112	12067	5815	14032	9787	8137	6029	2281
ENSG00000091073	103	130	33	39	79	99	44	115	95	164	63	66	215	196	143	154	87	206	78	142	59	161	53	53	37	104	50	61	89	119	93	75	56	93	69	63	220	79	63	171	95	172	56	116	134	109	53	158	161
ENSG00000091106	3	3	5	1	17	31	8	9	23	18	15	18	5	1	2	3	0	11	2	6	17	12	4	6	1	2	1	2	2	5	1	1	4	7	4	3	0	1	3	2	1	3	0	0	1	5	3	8	0
ENSG00000091127	84	88	153	52	187	143	870	109	97	115	667	88	115	53	1631	73	69	175	1628	92	137	90	1004	44	86	90	665	73	171	133	629	161	168	114	597	60	293	234	754	174	409	292	2332	175	182	109	1395	93	80
ENSG00000091128	3	6	5	4	6	9	4	5	1	1	3	2	0	0	0	1	0	5	1	0	9	3	4	6	4	1	1	3	1	2	0	0	5	4	9	5	1	1	2	0	1	0	0	0	1	4	1	2	0
ENSG00000091129	3	3	16	5	18	15	8	12	1	5	16	4	1	0	1	1	0	4	5	3	3	8	5	6	8	3	12	6	4	3	4	0	5	11	19	7	23	23	214	22	0	2	2	1	9	4	3	7	0
ENSG00000091136	1	3	11	4	6	16	9	10	1	8	8	10	0	0	0	0	0	1	0	0	7	15	3	4	3	3	8	4	1	1	2	0	5	11	13	6	4	2	2	2	4	0	1	3	3	8	2	4	0
ENSG00000091137	27	40	175	22	65	54	436	51	77	113	962	106	102	68	3274	122	145	485	986	279	135	127	1438	62	32	31	1138	47	328	318	2039	282	206	142	1373	110	21	20	18	10	134	148	223	92	196	160	1818	117	6
ENSG00000091138	4	3	6	2	6	4	3	2	0	2	3	4	0	0	0	0	1	1	0	0	4	6	3	0	2	0	0	1	0	0	1	0	5	2	2	5	1	2	0	0	0	2	0	0	6	1	0	1	0
ENSG00000091140	1447	1402	458	705	1342	1003	931	734	1150	1360	1375	1089	850	477	618	523	545	1480	791	537	2103	1615	830	674	1260	1521	905	1158	2680	2282	1468	2375	1837	1401	1000	659	2463	2249	692	1756	2462	2024	1585	988	2253	1611	1119	1219	620
ENSG00000091157	3258	3197	1202	2081	2463	2325	1375	2066	1211	2069	1216	1786	1581	1308	1000	1667	578	1895	1041	1185	2330	3333	1270	1702	1698	2102	1193	1982	2762	2473	1329	2517	2386	2314	1109	1936	3120	2646	881	2434	1887	2310	922	1582	2061	2012	980	2238	792
ENSG00000091164	865	806	579	416	736	611	1026	434	528	663	870	421	714	413	988	361	327	787	790	341	863	814	921	279	679	796	1086	497	1135	1083	1231	994	913	690	919	296	1493	1229	669	757	1070	896	1252	378	908	626	925	421	338
ENSG00000091181	5	4	6	12	5	8	7	8	1	4	4	10	1	4	8	4	2	5	2	4	20	13	15	17	4	7	4	5	5	2	5	9	12	19	7	17	55	89	47	141	2	2	3	2	3	2	1	3	0
ENSG00000091262	0	0	3	1	5	4	3	9	3	3	1	3	0	0	0	0	0	4	2	2	2	4	4	3	5	1	2	3	1	3	2	0	8	5	14	6	2	2	4	2	1	1	0	0	2	6	3	7	0
ENSG00000091317	6392	6290	3699	3333	6239	4351	8647	3126	4739	4603	6176	3703	4492	2047	5290	1574	1968	5442	3397	2053	13689	8822	10953	2413	5182	6217	3892	4825	11176	10471	8401	10578	6205	4564	4321	1925	7188	7173	1660	5364	14465	9930	6901	4002	11496	8112	5622	4170	2453
ENSG00000091409	2113	2112	185	885	1816	1270	285	842	1216	1206	341	849	1015	377	174	271	717	1866	216	657	3138	1694	300	463	2392	2686	270	1941	2752	2649	463	2603	1827	1331	193	548	651	510	42	346	3269	2572	311	1113	5318	4031	611	2433	246
ENSG00000091428	7	7	17	6	15	6	7	12	4	4	5	7	1	6	0	2	2	2	4	4	10	16	4	8	5	1	6	9	5	3	2	2	14	9	16	20	4	6	6	3	0	1	0	1	4	9	6	7	0
ENSG00000091436	615	587	342	325	381	321	326	268	98	124	199	103	397	195	461	203	178	424	304	159	322	262	340	91	339	453	256	311	741	739	522	680	477	385	388	222	1438	1058	271	817	1553	1231	787	613	599	442	403	347	378
ENSG00000091482	0	0	1	0	2	2	0	4	1	0	2	0	0	0	0	0	0	0	0	0	0	0	0	1	0	0	1	1	0	0	0	0	3	0	2	0	1	0	1	1	0	0	0	0	1	0	0	2	0
ENSG00000091483	636	527	145	249	498	367	353	240	378	411	432	309	377	186	386	175	169	479	374	174	529	349	230	121	552	621	365	499	1315	1191	836	1194	643	382	354	209	1580	1081	449	750	1574	1027	831	510	881	628	538	413	396
ENSG00000091490	7216	7204	4501	3928	7939	6218	7472	4486	4902	5652	6143	3976	6103	2929	6715	2863	2019	5553	5815	2305	10050	7863	7271	3058	5942	6822	5071	5729	11831	11378	10350	11421	9567	7220	7085	3875	10750	7677	1992	6149	7705	6233	6987	3045	7042	5416	6727	4496	2492
ENSG00000091513	3	10	11	7	10	10	11	9	4	9	8	7	3	2	0	2	3	9	1	1	4	11	5	7	7	6	5	6	4	0	3	5	9	11	22	10	1	6	8	7	1	2	1	2	6	10	4	7	1
ENSG00000091527	6702	6044	4685	3276	7183	5163	11672	3424	5451	5602	9984	4462	6680	2720	12243	2181	3056	7488	10630	2927	10722	6702	10132	2058	7055	9077	11525	6694	10533	10239	16857	10814	9514	6873	11723	3260	9377	8026	6741	6255	11421	8639	16659	4097	11288	7531	12943	4568	2872
ENSG00000091536	7	18	11	9	5	14	12	21	8	16	11	17	12	11	10	25	2	20	7	9	5	31	7	12	5	8	4	13	3	6	11	7	9	18	24	15	17	4	12	8	2	11	4	9	9	24	4	29	5
ENSG00000091542	1511	1527	447	729	1113	911	1164	714	1381	1390	1334	817	2939	1081	1589	805	695	1651	1653	831	2293	1699	1585	502	1570	2160	879	1588	2369	2296	2071	2106	1888	1375	1363	714	4325	2368	767	2376	2422	1817	1797	808	2144	1216	1084	794	1666
ENSG00000091583	2	0	4	1	0	1	1	1	0	0	0	3	0	0	0	0	0	1	1	0	2	0	1	2	1	0	1	2	0	1	0	0	1	0	3	3	1	1	2	0	0	0	0	0	0	0	0	1	0
ENSG00000091592	3195	3874	398	2273	2681	3445	549	3100	1989	4458	1399	2832	3673	3501	640	4475	1551	7293	1560	4932	2547	5726	741	3449	2227	2907	327	2695	3810	4305	1766	3703	2670	2977	800	3041	6321	5298	739	5431	3003	5219	677	4023	4121	4807	625	6507	1431
ENSG00000091622	5	9	4	8	6	9	5	15	6	20	11	23	11	14	10	17	5	28	9	27	10	23	5	14	4	8	3	14	2	7	3	5	5	17	12	9	16	10	4	16	4	20	3	35	27	36	7	49	10
ENSG00000091640	319	332	86	124	296	307	268	206	485	562	421	258	541	236	484	186	295	581	436	245	577	488	326	135	385	615	214	348	905	792	629	711	566	434	369	199	942	610	312	641	818	639	476	319	689	367	265	308	330
ENSG00000091651	148	148	59	98	122	150	201	122	53	62	62	67	71	52	72	59	16	63	34	52	58	63	48	46	32	58	42	45	214	269	202	226	52	58	62	34	368	391	188	298	408	492	279	367	194	207	99	191	146
ENSG00000091656	7	3	10	6	7	9	9	10	1	5	10	7	0	0	0	0	0	2	4	1	5	7	8	4	2	2	8	6	1	1	2	1	8	12	10	10	2	10	8	5	0	3	2	1	4	5	5	7	0
ENSG00000091664	2	1	4	2	1	3	1	2	0	2	2	1	0	0	0	0	1	1	0	1	0	4	0	3	1	0	0	1	0	0	0	0	3	4	7	5	0	0	0	0	0	0	0	2	0	2	0	1	0
ENSG00000091704	0	0	2	0	1	2	1	2	1	2	1	0	0	0	0	0	0	0	0	0	1	1	1	1	1	1	0	0	0	0	0	0	2	1	3	1	1	1	0	2	0	0	0	0	4	1	0	4	0
ENSG00000091732	274	252	136	127	248	203	270	147	152	171	151	113	208	106	300	121	84	247	255	96	219	219	206	89	234	210	219	151	380	359	327	263	232	131	170	90	474	370	240	292	365	324	388	172	303	221	259	188	220
ENSG00000091831	30	30	17	17	20	34	7	21	30	58	30	49	19	24	6	25	12	21	8	14	14	23	18	18	17	25	12	16	35	30	8	24	46	27	25	32	35	25	17	23	16	18	7	8	106	91	42	109	21
ENSG00000091844	1	1	10	1	7	3	5	6	1	2	4	4	1	0	0	0	1	1	0	0	6	5	1	2	2	3	0	4	2	0	0	1	12	12	6	12	0	1	1	1	1	1	0	0	0	2	0	0	5
ENSG00000091879	1	1	5	3	5	1	4	9	0	1	1	1	1	0	0	0	0	2	0	0	3	1	5	2	0	2	1	0	0	0	0	2	2	3	10	4	2	0	2	1	1	2	0	0	3	3	1	2	0
ENSG00000091947	351	353	57	94	251	156	210	134	312	310	176	136	614	225	302	151	174	496	312	139	379	284	155	72	340	380	105	195	614	569	312	510	438	304	141	129	762	512	114	422	679	425	411	207	443	266	214	176	425
ENSG00000091972	137	110	9455	300	19	16	7737	56	78	90	7346	974	55	56	12151	235	56	178	15238	773	83	145	13099	60	74	70	22712	449	86	76	14045	133	76	59	10349	196	6	11	1751	3	46	41	8159	107	49	23	12695	106	29
ENSG00000091986	11	9	17	16	10	14	12	14	4	4	5	6	1	0	6	2	0	3	2	2	6	7	6	9	19	17	21	11	13	8	33	15	13	14	30	10	91	67	32	65	8	12	16	6	4	1	13	5	2
ENSG00000092009	0	0	4	2	2	3	1	5	1	1	2	0	0	0	0	0	0	2	0	1	0	1	0	1	0	0	1	0	0	2	0	2	2	0	3	2	0	0	4	1	0	0	0	0	0	4	0	1	0
ENSG00000092010	3109	2833	735	1206	2561	1882	1539	1274	2402	2500	1939	1506	2569	936	1593	595	1327	3343	2071	994	3810	2283	1561	633	3067	3636	1301	2596	5887	5694	3457	4915	3464	2212	1417	996	7014	4821	1052	3520	5407	3333	2776	1485	3773	2157	1701	1331	2402
ENSG00000092020	832	847	332	437	664	567	540	470	470	567	585	456	460	241	550	442	291	852	555	384	1027	746	463	326	822	916	560	761	1566	1416	842	1304	956	713	531	366	1835	1631	630	1332	1513	1051	893	587	980	785	501	583	296
ENSG00000092036	200	178	28	78	150	126	53	87	106	124	92	74	169	90	45	57	69	156	42	46	166	104	39	36	105	133	31	78	364	289	110	291	219	131	34	61	565	309	46	233	430	304	81	149	246	151	47	107	223
ENSG00000092051	1	1	6	5	1	14	1	6	1	5	6	6	1	1	0	0	0	2	4	0	4	8	4	4	4	0	1	2	2	1	2	2	9	6	6	7	3	2	2	0	6	11	3	4	5	7	2	6	0
ENSG00000092054	2	3	3	1	4	4	4	9	1	7	4	3	1	0	0	1	1	4	1	7	5	1	5	4	2	3	5	4	1	3	1	0	2	8	7	2	1	1	5	0	1	0	1	0	6	8	3	5	0
ENSG00000092067	0	0	1	1	2	1	0	5	5	4	3	0	18	4	1	0	6	3	0	2	15	11	1	0	7	5	0	4	3	8	1	6	1	2	0	2	0	0	1	0	17	11	0	7	2	1	0	2	0
ENSG00000092068	3	9	5	4	45	67	20	49	33	49	41	37	103	56	38	49	5	23	4	12	55	54	19	17	6	4	2	3	4	3	1	1	18	14	17	14	0	1	10	4	1	1	1	1	9	9	9	23	1
ENSG00000092094	561	631	230	355	575	500	481	377	284	432	324	284	505	278	427	333	163	499	472	265	470	557	411	273	317	313	197	269	500	509	382	468	431	383	280	272	1087	875	332	651	594	608	520	355	590	441	424	412	417
ENSG00000092096	25	30	4	14	2	6	2	2	9	10	8	8	31	28	21	12	3	25	4	4	18	34	17	3	5	8	5	8	15	14	14	20	28	19	27	14	0	1	2	1	6	15	8	7	10	6	1	4	1
ENSG00000092098	537	642	135	227	418	436	361	316	543	632	325	321	591	315	361	281	222	720	404	299	463	561	324	179	432	546	192	378	786	790	489	642	557	480	326	254	923	552	204	507	573	603	379	313	691	495	330	467	702
ENSG00000092108	1793	1884	1013	1228	1530	1383	1368	1093	1092	1643	1504	1680	805	777	914	1122	606	1944	1302	1106	2292	2275	1291	1345	1467	1603	1543	1606	2583	2085	1790	2202	1834	1577	1525	1118	2356	2127	1080	1829	2365	2219	1542	1414	2195	1930	1180	1984	509
ENSG00000092140	1742	1751	715	1082	1349	1236	1078	1061	656	988	968	991	664	669	1045	1101	350	1137	937	791	1159	1610	1011	912	1014	1236	1175	1407	1628	1558	1009	1473	976	866	877	718	2476	2483	845	2229	1861	1947	972	1269	1223	1246	891	1357	510
ENSG00000092148	6189	6173	3283	3590	5300	4230	5378	3546	3561	4652	5274	4072	3823	2311	4153	3565	1806	5742	5062	2881	5903	5727	5102	3359	4855	5149	4565	5014	7408	6852	7461	6851	5440	4319	4414	2952	12037	9110	2935	7847	7422	6750	6061	4178	6207	5032	5199	4744	1840
ENSG00000092199	9329	9780	8492	6616	7404	6058	14176	5390	6289	7822	10611	7219	8068	4463	16617	6109	3273	8833	10907	5124	10315	9393	16222	4604	8596	10628	16216	9565	14786	14133	16831	14924	11229	8088	11186	5289	19835	15236	10529	13714	12922	11633	16734	6334	9959	7042	14131	6301	4676
ENSG00000092200	2	2	8	4	6	9	7	9	0	2	6	1	0	0	1	0	0	6	1	1	5	6	8	3	2	1	3	2	1	2	0	0	8	10	7	6	1	2	4	1	0	0	1	0	5	9	4	11	1
ENSG00000092201	3762	3282	1372	1751	3576	2579	3582	1926	2515	2659	3332	1927	2835	1115	3349	1096	1400	3283	3393	1210	4469	3025	3293	1159	3460	3816	2612	2702	5848	5674	4319	5745	4703	2918	2735	1328	8537	6046	2404	4752	7626	5587	6017	2683	5564	3673	4030	2812	2109
ENSG00000092203	2423	2365	1578	1401	1802	1351	2069	1036	1490	1973	1789	1426	2004	1113	1867	1139	785	2151	1557	897	2372	2339	1895	878	1908	2399	2453	2026	2821	2725	3233	2804	2460	1936	2104	993	3329	3265	1381	2700	2362	2079	1929	1038	2500	1822	1684	1507	892
ENSG00000092208	126	121	44	75	145	128	71	86	69	87	74	57	87	45	55	49	43	117	91	48	128	114	64	49	109	119	55	113	235	200	116	183	156	81	79	46	438	264	83	205	313	231	207	122	187	130	103	92	101
ENSG00000092295	8	17	1	6	12	15	5	16	4	14	11	7	13	5	3	29	3	17	11	16	8	26	6	8	10	8	0	9	29	35	16	24	8	15	5	12	35	28	9	45	20	20	7	24	12	11	1	22	25
ENSG00000092330	1786	1794	821	954	1548	1222	1485	1000	1277	1409	1017	1026	1723	968	1865	991	620	1776	1394	891	2116	1613	1359	639	1623	2050	1520	1659	2879	2646	2253	2545	2030	1438	1266	878	3273	2454	1514	2485	2501	1859	1475	1047	2386	1525	1276	1273	1331
ENSG00000092345	0	0	3	3	6	1	3	2	2	1	0	2	0	0	0	1	1	0	0	0	8	2	3	7	0	2	1	1	0	1	0	1	4	3	8	2	2	0	2	0	0	1	0	1	3	0	0	2	0
ENSG00000092377	0	0	0	0	0	0	0	0	0	0	0	0	0	0	1	0	0	0	0	0	0	0	1	0	1	1	1	0	0	1	4	1	0	0	0	0	4	4	2	3	1	2	0	1	0	0	0	0	0
ENSG00000092421	9	5	13	6	9	22	18	10	1	8	13	3	1	1	4	1	1	2	2	1	5	19	10	9	2	2	2	5	3	2	4	8	14	14	19	17	102	93	13	84	0	1	4	0	4	9	5	4	0
ENSG00000092439	3785	3810	2325	2341	4084	3643	4245	3035	2066	2779	3034	2727	1894	1355	2768	1965	1132	3319	2795	1774	3765	4089	3463	2309	3319	3695	2708	3010	5225	4472	3763	4282	4395	3506	2768	2368	7070	5517	2219	4329	4685	4228	3663	2528	4029	3400	3599	3000	1443
ENSG00000092445	5	7	14	5	10	16	85	16	2	2	15	6	8	1	117	2	0	4	20	2	12	13	37	2	8	4	6	7	4	5	16	2	14	8	26	12	2	2	21	4	13	18	22	8	29	25	63	26	48
ENSG00000092470	866	837	141	426	856	724	194	546	296	362	252	284	451	269	104	296	219	479	97	226	533	429	88	219	443	458	87	275	1613	1431	422	1263	609	450	125	242	2364	1661	253	1153	2768	2519	455	1479	1162	982	218	761	682
ENSG00000092529	9	20	8	6	17	22	3	14	1	10	4	7	15	14	3	16	1	21	2	22	5	18	6	7	19	25	4	29	6	5	2	9	9	9	2	15	35	16	4	21	4	12	1	6	8	11	4	25	1
ENSG00000092531	2610	2331	1098	1175	1701	1197	2225	909	1745	1777	1656	1286	1597	819	609	752	715	1755	700	746	2904	2143	1810	852	1874	1980	672	1577	3181	2779	1470	2723	2563	1893	1042	995	3076	2506	423	1775	2491	1721	1007	823	2375	1531	1395	1040	610
ENSG00000092607	1	2	0	0	3	3	3	1	0	2	3	2	0	0	0	1	0	1	0	0	3	4	0	1	0	1	0	2	0	0	1	1	6	1	5	1	0	0	1	3	0	0	1	3	0	6	1	4	0
ENSG00000092621	48	57	17	25	51	55	38	39	48	47	25	22	178	68	59	71	17	72	52	32	36	37	15	13	53	53	7	39	92	90	43	75	45	37	17	29	560	381	42	345	498	434	154	248	295	252	91	227	91
ENSG00000092758	0	0	4	1	3	2	2	2	2	1	3	0	3	0	2	3	0	2	1	0	15	9	4	10	1	0	1	1	0	0	2	0	2	2	6	1	0	0	2	1	2	0	0	3	2	2	0	2	2
[truncated: 61,683 more rows]
[truncated: 74 more columns]
