# Supplementary material for: Potential impact of celiac disease genetic risk factors on T cell receptor signaling in gluten-specific CD4+ T cells
Source: Sci Rep. 2021 Apr 29;11:9252. doi: 10.1038/s41598-021-86612-5 (PMC8085175; doi:10.1038/s41598-021-86612-5)
Supplement: Supplementary file 1 — Supplementary Information. [file 41598_2021_86612_MOESM1_ESM.zip › data_supplements_manuscript/rnaseq_counts/gsTcell_sample_annotations_minimal.tsv]

id	rnaseq_batch	timepoint	source	donor	clone	sex	include	Age_Sampling
TCC003_1_t0	batch2	t0	leiden	TCC003	1	F	TRUE	8.922655715
TCC003_1_t10	batch2	t10	leiden	TCC003	1	F	TRUE	8.922655715
TCC003_1_t180	batch2	t180	leiden	TCC003	1	F	TRUE	8.922655715
TCC003_1_t30	batch2	t30	leiden	TCC003	1	F	TRUE	8.922655715
TCC004_1_t0	batch2	t0	leiden	TCC004	1	F	TRUE	37.97399042
TCC004_1_t10	batch2	t10	leiden	TCC004	1	F	TRUE	37.97399042
TCC004_1_t180	batch2	t180	leiden	TCC004	1	F	TRUE	37.97399042
TCC004_1_t30	batch2	t30	leiden	TCC004	1	F	TRUE	37.97399042
TCC001_1_t0	batch3	t0	leiden	TCC001	1	F	TRUE	1.905544148
TCC001_1_t10	batch3	t10	leiden	TCC001	1	F	TRUE	1.905544148
TCC001_1_t180	batch3	t180	leiden	TCC001	1	F	TRUE	1.905544148
TCC001_1_t30	batch3	t30	leiden	TCC001	1	F	TRUE	1.905544148
TCC001_2_t0	batch3	t0	leiden	TCC001	2	F	TRUE	3.23613963
TCC001_2_t10	batch3	t10	leiden	TCC001	2	F	TRUE	3.23613963
TCC001_2_t180	batch3	t180	leiden	TCC001	2	F	TRUE	3.23613963
TCC001_2_t30	batch3	t30	leiden	TCC001	2	F	TRUE	3.23613963
TCC001_3_t0	batch3	t0	leiden	TCC001	3	F	TRUE	1.905544148
TCC001_3_t10	batch3	t10	leiden	TCC001	3	F	TRUE	1.905544148
TCC001_3_t180	batch3	t180	leiden	TCC001	3	F	TRUE	1.905544148
TCC001_3_t30	batch3	t30	leiden	TCC001	3	F	TRUE	1.905544148
TCC004_2_t0	batch3	t0	leiden	TCC004	2	F	TRUE	37.97399042
TCC004_2_t10	batch3	t10	leiden	TCC004	2	F	TRUE	37.97399042
TCC004_2_t180	batch3	t180	leiden	TCC004	2	F	TRUE	37.97399042
TCC004_2_t30	batch3	t30	leiden	TCC004	2	F	TRUE	37.97399042
TCC005_1_t0	batch3	t0	leiden	TCC005	1	F	TRUE	23.11841205
TCC005_1_t10	batch3	t10	leiden	TCC005	1	F	TRUE	23.11841205
TCC005_1_t180	batch3	t180	leiden	TCC005	1	F	TRUE	23.11841205
TCC005_1_t30	batch3	t30	leiden	TCC005	1	F	TRUE	23.11841205
TCC006_1_t0	batch3	t0	leiden	TCC006	1	M	TRUE	36.05749487
TCC006_1_t10	batch3	t10	leiden	TCC006	1	M	TRUE	36.05749487
TCC006_1_t180	batch3	t180	leiden	TCC006	1	M	TRUE	36.05749487
TCC006_1_t30	batch3	t30	leiden	TCC006	1	M	TRUE	36.05749487
TCC007_1_t0	batch3	t0	leiden	TCC007	1	F	TRUE	29.18822724
TCC007_1_t10	batch3	t10	leiden	TCC007	1	F	TRUE	29.18822724
TCC007_1_t180	batch3	t180	leiden	TCC007	1	F	TRUE	29.18822724
TCC007_1_t30	batch3	t30	leiden	TCC007	1	F	TRUE	29.18822724
TCC009_1_t0	batch3	t0	leiden	TCC009	1	F	TRUE	66.69404517
TCC009_1_t10	batch3	t10	leiden	TCC009	1	F	TRUE	66.69404517
TCC009_1_t180	batch3	t180	leiden	TCC009	1	F	TRUE	66.69404517
TCC009_1_t30	batch3	t30	leiden	TCC009	1	F	TRUE	66.69404517
TCC010_1_t0	batch3	t0	leiden	TCC010	1	M	TRUE	49.69472964
TCC010_1_t10	batch3	t10	leiden	TCC010	1	M	TRUE	49.69472964
TCC010_1_t180	batch3	t180	leiden	TCC010	1	M	TRUE	49.69472964
TCC010_1_t30	batch3	t30	leiden	TCC010	1	M	TRUE	49.69472964
TCC011_1_t0	batch3	t0	leiden	TCC011	1	F	TRUE	26.7871321
TCC011_1_t10	batch3	t10	leiden	TCC011	1	F	TRUE	26.7871321
TCC011_1_t180	batch3	t180	leiden	TCC011	1	F	TRUE	26.7871321
TCC011_1_t30	batch3	t30	leiden	TCC011	1	F	TRUE	26.7871321
TCC012_1_t0	batch3	t0	leiden	TCC012	1	F	TRUE	4.407939767
TCC012_1_t10	batch3	t10	leiden	TCC012	1	F	TRUE	4.407939767
TCC012_1_t180	batch3	t180	leiden	TCC012	1	F	TRUE	4.407939767
TCC012_1_t30	batch3	t30	leiden	TCC012	1	F	TRUE	4.407939767
TCC013_1_t0	batch3	t0	leiden	TCC013	1	M	TRUE	2.529774127
TCC013_1_t10	batch3	t10	leiden	TCC013	1	M	TRUE	2.529774127
TCC013_1_t180	batch3	t180	leiden	TCC013	1	M	TRUE	2.529774127
TCC013_1_t30	batch3	t30	leiden	TCC013	1	M	TRUE	2.529774127
TCC002_1_t0	batch4	t0	leiden	TCC002	1	F	TRUE	0.8186173854
TCC002_1_t10	batch4	t10	leiden	TCC002	1	F	TRUE	0.8186173854
TCC002_1_t180	batch4	t180	leiden	TCC002	1	F	TRUE	0.8186173854
TCC002_1_t30	batch4	t30	leiden	TCC002	1	F	TRUE	0.8186173854
TCC003_2_t0	batch4	t0	leiden	TCC003	2	F	TRUE	NA
TCC003_2_t10	batch4	t10	leiden	TCC003	2	F	TRUE	NA
TCC003_2_t180	batch4	t180	leiden	TCC003	2	F	TRUE	NA
TCC003_2_t30	batch4	t30	leiden	TCC003	2	F	TRUE	NA
TCC014_1_t0	batch4	t0	leiden	TCC014	1	F	TRUE	NA
TCC014_1_t10	batch4	t10	leiden	TCC014	1	F	TRUE	NA
TCC014_1_t180	batch4	t180	leiden	TCC014	1	F	TRUE	NA
TCC014_1_t30	batch4	t30	leiden	TCC014	1	F	TRUE	NA
TCC015_1_t0	batch4	t0	leiden	TCC015	1	F	TRUE	4.046543463
TCC015_1_t10	batch4	t10	leiden	TCC015	1	F	TRUE	4.046543463
TCC015_1_t180	batch4	t180	leiden	TCC015	1	F	TRUE	4.046543463
TCC015_1_t30	batch4	t30	leiden	TCC015	1	F	TRUE	4.046543463
TCC016_1_t0	batch4	t0	leiden	TCC016	1	M	TRUE	50.29979466
TCC016_1_t10	batch4	t10	leiden	TCC016	1	M	TRUE	50.29979466
TCC016_1_t180	batch4	t180	leiden	TCC016	1	M	TRUE	50.29979466
TCC016_1_t30	batch4	t30	leiden	TCC016	1	M	TRUE	50.29979466
TCC017_1_t0	batch4	t0	leiden	TCC017	1	F	TRUE	52.5338809
TCC017_1_t10	batch4	t10	leiden	TCC017	1	F	TRUE	52.5338809
TCC017_1_t180	batch4	t180	leiden	TCC017	1	F	TRUE	52.5338809
TCC017_1_t30	batch4	t30	leiden	TCC017	1	F	TRUE	52.5338809
TCC018_2_t0	batch4	t0	leiden	TCC018	2	M	TRUE	49.37166324
TCC018_2_t10	batch4	t10	leiden	TCC018	2	M	TRUE	49.37166324
TCC018_2_t180	batch4	t180	leiden	TCC018	2	M	TRUE	49.37166324
TCC018_2_t30	batch4	t30	leiden	TCC018	2	M	TRUE	49.37166324
TCC019_1_t0	batch4	t0	leiden	TCC019	1	M	TRUE	0.93908282
TCC019_1_t10	batch4	t10	leiden	TCC019	1	M	TRUE	0.93908282
TCC019_1_t180	batch4	t180	leiden	TCC019	1	M	TRUE	0.93908282
TCC019_1_t30	batch4	t30	leiden	TCC019	1	M	TRUE	0.93908282
TCC364_1_t0	batch4	t0	oslo	TCC364	1	NA	TRUE	NA
TCC364_1_t10	batch4	t10	oslo	TCC364	1	NA	TRUE	NA
TCC364_1_t180	batch4	t180	oslo	TCC364	1	NA	TRUE	NA
TCC364_1_t30	batch4	t30	oslo	TCC364	1	NA	TRUE	NA
TCC436_1_t0	batch4	t0	oslo	TCC436	1	NA	TRUE	NA
TCC436_1_t10	batch4	t10	oslo	TCC436	1	NA	TRUE	NA
TCC436_1_t180	batch4	t180	oslo	TCC436	1	NA	TRUE	NA
TCC436_1_t30	batch4	t30	oslo	TCC436	1	NA	TRUE	NA
TCC436_2_t0	batch4	t0	oslo	TCC436	2	NA	TRUE	NA
TCC436_2_t10	batch4	t10	oslo	TCC436	2	NA	TRUE	NA
TCC436_2_t180	batch4	t180	oslo	TCC436	2	NA	TRUE	NA
TCC436_2_t30	batch4	t30	oslo	TCC436	2	NA	TRUE	NA
TCC436_2T_t10	batch4	t10	oslo	TCC436	2T	NA	FALSE	NA
TCC436_2T_t180	batch4	t180	oslo	TCC436	2T	NA	FALSE	NA
TCC436_2T_t30	batch4	t30	oslo	TCC436	2T	NA	FALSE	NA
TCC439_1_t0	batch4	t0	oslo	TCC439	1	NA	TRUE	NA
TCC439_1_t10	batch4	t10	oslo	TCC439	1	NA	TRUE	NA
TCC439_1_t180	batch4	t180	oslo	TCC439	1	NA	TRUE	NA
TCC439_1_t30	batch4	t30	oslo	TCC439	1	NA	TRUE	NA
TCC678_1_t0	batch4	t0	oslo	TCC678	1	NA	TRUE	NA
TCC678_1_t10	batch4	t10	oslo	TCC678	1	NA	TRUE	NA
TCC678_1_t180	batch4	t180	oslo	TCC678	1	NA	TRUE	NA
TCC678_1_t30	batch4	t30	oslo	TCC678	1	NA	TRUE	NA
TCC004_3_t0	batch5	t0	leiden	TCC004	3	F	TRUE	37.97399042
TCC004_3_t10	batch5	t10	leiden	TCC004	3	F	TRUE	37.97399042
TCC004_3_t180	batch5	t180	leiden	TCC004	3	F	TRUE	37.97399042
TCC004_3_t30	batch5	t30	leiden	TCC004	3	F	TRUE	37.97399042
TCC020_1_t0	batch5	t0	leiden	TCC020	1	NA	FALSE	NA
TCC020_1_t10	batch5	t10	leiden	TCC020	1	NA	FALSE	NA
TCC020_1_t180	batch5	t180	leiden	TCC020	1	NA	FALSE	NA
TCC020_1_t30	batch5	t30	leiden	TCC020	1	NA	FALSE	NA
TCC021_1_t0	batch5	t0	leiden	TCC021	1	NA	FALSE	NA
TCC021_1_t10	batch5	t10	leiden	TCC021	1	NA	FALSE	NA
TCC021_1_t180	batch5	t180	leiden	TCC021	1	NA	FALSE	NA
TCC021_1_t30	batch5	t30	leiden	TCC021	1	NA	FALSE	NA
