# Supplementary material for: Potential impact of celiac disease genetic risk factors on T cell receptor signaling in gluten-specific CD4+ T cells
Source: Sci Rep. 2021 Apr 29;11:9252. doi: 10.1038/s41598-021-86612-5 (PMC8085175; doi:10.1038/s41598-021-86612-5)
Supplement: Supplementary file 1 — Supplementary Information. [file 41598_2021_86612_MOESM1_ESM.zip › data_supplements_manuscript/unfiltered_deseq_results/leiden_t0t180_raw.csv]

	gene	baseMean	log2FoldChange	lfcSE	stat	pvalue	padj
ENSG00000000005	ENSG00000000005	0.867655590281287	0.536379268487638	0.759688597802194	0	1	1
ENSG00000000419	ENSG00000000419	670.913045740719	0.947390754554506	0.0914839881371377	0	1	1
ENSG00000000457	ENSG00000000457	591.694353244461	-0.453057660006924	0.0850680110396194	0	1	1
ENSG00000000460	ENSG00000000460	225.95930843412	-0.592144297365714	0.165969200830327	0	1	1
ENSG00000000938	ENSG00000000938	28.656673727831	0.840098314985628	0.334203543955078	0	1	1
ENSG00000000971	ENSG00000000971	2041.30365096313	-0.340673617897131	0.34447677944241	0	1	1
ENSG00000001036	ENSG00000001036	251.271713279985	-0.214928550674536	0.140029356971654	0	1	1
ENSG00000001084	ENSG00000001084	875.375324422357	-0.224866205044853	0.102543722814364	0	1	1
ENSG00000001167	ENSG00000001167	938.55068645284	0.95948249622461	0.0942570335434049	0	1	1
ENSG00000001460	ENSG00000001460	52.3396170656086	-1.16152352051356	0.147242318846896	-1.09699114886608	0.272645261326716	1
ENSG00000001461	ENSG00000001461	1075.5728920312	-1.62446050828384	0.108198249767377	-5.77144740905152	7.8593489023935e-09	1.60688952357921e-07
ENSG00000001497	ENSG00000001497	522.932308266366	0.808222415796731	0.0848482016498195	0	1	1
ENSG00000001561	ENSG00000001561	572.486482364473	-0.60664449548824	0.263611147279718	0	1	1
ENSG00000001617	ENSG00000001617	1.49465296405511	1.12918672606788	0.509883693533271	0.253365086403664	0.79998610462912	1
ENSG00000001626	ENSG00000001626	42.6254024548238	3.97978351097756	0.594474605288594	5.01246560318753	5.37369835617467e-07	8.71940968054082e-06
ENSG00000001629	ENSG00000001629	2143.11634719068	-0.342143486141276	0.0818666456690268	0	1	1
ENSG00000001630	ENSG00000001630	12.685435956086	0.497374834786248	0.315927921243531	0	1	1
ENSG00000001631	ENSG00000001631	1328.72932640694	0.656303253178887	0.0917439178133523	0	1	1
ENSG00000002016	ENSG00000002016	161.331369608124	-1.37757285104552	0.127712411299164	-2.95643036729663	0.0031122249627139	0.0273332841877509
ENSG00000002079	ENSG00000002079	3.41761638019634	0.507267006969968	0.497207517192453	0	1	1
ENSG00000002330	ENSG00000002330	105.377102339667	-1.5362785907256	0.234657251439666	-2.28536977841267	0.0222911545352164	0.159409661584238
ENSG00000002549	ENSG00000002549	1469.47525713562	0.333847359355216	0.107276925005636	0	1	1
ENSG00000002586	ENSG00000002586	2502.99927087272	0.337997119087131	0.110312370543052	0	1	1
ENSG00000002587	ENSG00000002587	27.4302011034254	1.44878687668396	0.519929342420199	0.863168973297258	0.388044569894647	1
ENSG00000002726	ENSG00000002726	1.99557159916346	0.27942024544875	0.496188816331598	0	1	1
ENSG00000002745	ENSG00000002745	1.74233731421838	1.0862627890026	0.447843661422145	0.1926180862506	0.84725807939773	1
ENSG00000002746	ENSG00000002746	4.60413362745595	0.786751510761522	0.494386457594049	0	1	1
ENSG00000002822	ENSG00000002822	460.321689778582	-1.04815967177574	0.163618334217086	-0.294341535783144	0.768496936654598	1
ENSG00000002834	ENSG00000002834	3810.11695008067	-1.44602869661263	0.120871256181811	-3.69011385090365	0.000224153709035804	0.00246815984103547
ENSG00000002919	ENSG00000002919	381.726852283022	0.0304884307237642	0.0696610900895108	0	1	1
ENSG00000002933	ENSG00000002933	3.51997870662813	0.785970709471555	0.519327601229692	0	1	1
ENSG00000003056	ENSG00000003056	3252.03372990367	-0.449868432301903	0.127862560632332	0	1	1
ENSG00000003096	ENSG00000003096	3.49692810512461	-0.1007121465428	0.383472169298887	0	1	1
ENSG00000003137	ENSG00000003137	1.61286590839661	1.08632511578164	0.461054138730183	0.187234228109075	0.851476989201877	1
ENSG00000003147	ENSG00000003147	44.5204345605302	-0.756259017178619	0.340429403112867	0	1	1
ENSG00000003393	ENSG00000003393	576.746559825354	0.00270146127086239	0.077704373335894	0	1	1
ENSG00000003400	ENSG00000003400	898.353576088919	-0.341769855703654	0.223400942968857	0	1	1
ENSG00000003402	ENSG00000003402	12246.9353120115	1.61539609981096	0.131385005988575	4.68391423496586	2.81447810258584e-06	4.17252341585687e-05
ENSG00000003436	ENSG00000003436	10.1159662114265	0.774677698097954	0.417797087086223	0	1	1
ENSG00000003509	ENSG00000003509	517.960139013578	0.574509484195527	0.0843326600918222	0	1	1
ENSG00000003756	ENSG00000003756	3724.02198770324	0.113987861178969	0.0778662410567055	0	1	1
ENSG00000003987	ENSG00000003987	4.12194470485896	0.264780342586522	0.458484981151788	0	1	1
ENSG00000003989	ENSG00000003989	3.86038149272891	0.958201544003166	0.469025666226746	0	1	1
ENSG00000004059	ENSG00000004059	629.564485689788	-0.0199745345068059	0.0769863818710635	0	1	1
ENSG00000004139	ENSG00000004139	478.001376960391	-0.759444938810638	0.110249758227047	0	1	1
ENSG00000004142	ENSG00000004142	697.638941875832	0.380884949518242	0.0729717668580315	0	1	1
ENSG00000004399	ENSG00000004399	135.1377379621	-1.15824508942291	0.432216804131242	-0.366124333691706	0.714272300599679	1
ENSG00000004455	ENSG00000004455	2247.02098720237	1.01211357768671	0.0889822937772128	0.136134697955029	0.891714797854096	1
ENSG00000004468	ENSG00000004468	1211.48855917046	-0.903997986256737	0.369595704986105	0	1	1
ENSG00000004478	ENSG00000004478	663.959161090296	1.09020906176659	0.131812131792892	0.684376017135733	0.493737756237035	1
ENSG00000004487	ENSG00000004487	1011.3174931262	-0.0411887348869473	0.0577463687235799	0	1	1
ENSG00000004534	ENSG00000004534	2542.49001583846	-0.545782533540327	0.0714818099560626	0	1	1
ENSG00000004660	ENSG00000004660	33.7957160717329	1.05706020879456	0.309633707927617	0.184282936042274	0.853791499740441	1
ENSG00000004700	ENSG00000004700	2273.73134476635	-0.264189467673837	0.138167455812058	0	1	1
ENSG00000004766	ENSG00000004766	687.917772911031	-0.974055365983572	0.100331565353523	0	1	1
ENSG00000004777	ENSG00000004777	137.07410613376	-1.57798015597952	0.271466001532148	-2.12910696999777	0.0332454112409084	0.224901613032665
ENSG00000004779	ENSG00000004779	408.844498474877	0.669555854146481	0.0958344977902391	0	1	1
ENSG00000004799	ENSG00000004799	27.1045972982861	0.841031837794255	0.44332123149559	0	1	1
ENSG00000004809	ENSG00000004809	1.87568461453853	1.00057568137463	0.558340638670841	0.00103105762818164	0.999177335182936	1
ENSG00000004838	ENSG00000004838	14.1320300834896	-0.993081484673851	0.207418740506723	0	1	1
ENSG00000004846	ENSG00000004846	3.94356796149557	0.462679700656921	0.489228700457473	0	1	1
ENSG00000004864	ENSG00000004864	164.786320986685	-0.345661911100367	0.110975609711836	0	1	1
ENSG00000004866	ENSG00000004866	33.6972419861123	1.03373850698739	0.287342577743224	0.11741562024108	0.906530706527989	1
ENSG00000004897	ENSG00000004897	2473.07250363361	-0.456667732891589	0.0978155516803505	0	1	1
ENSG00000004939	ENSG00000004939	1.56914432926149	-0.160156225320834	0.560662901284914	0	1	1
ENSG00000004948	ENSG00000004948	1.14798847148733	0.00292833820577354	0.601641104911958	0	1	1
ENSG00000004961	ENSG00000004961	325.816049638063	0.914359263548274	0.0872818165590848	0	1	1
ENSG00000004975	ENSG00000004975	339.806489883338	0.0593458052118052	0.119419230215383	0	1	1
ENSG00000005001	ENSG00000005001	1.15787514084945	0.897740372816956	0.507840729507402	0	1	1
ENSG00000005007	ENSG00000005007	1337.35806923773	0.637387941665636	0.143556390960225	0	1	1
ENSG00000005020	ENSG00000005020	636.004523920483	-0.981070764446189	0.213770551497672	0	1	1
ENSG00000005022	ENSG00000005022	1907.08619914159	0.0933446191560736	0.112216059045157	0	1	1
ENSG00000005059	ENSG00000005059	1049.46212373303	-0.54216720380249	0.112580422114416	0	1	1
ENSG00000005073	ENSG00000005073	0.836918097278839	-0.0538893590777889	0.733020353354599	0	1	NA
ENSG00000005075	ENSG00000005075	177.414182722163	-0.286962741593926	0.142496784085587	0	1	1
ENSG00000005100	ENSG00000005100	556.053782614118	1.88337902037742	0.0963934205958104	9.1643082579416	4.98657573826291e-20	2.72605966628865e-18
ENSG00000005102	ENSG00000005102	3.58495799597088	-0.694884561358366	0.518168991312297	0	1	1
ENSG00000005108	ENSG00000005108	4.23519737427887	0.777620406629569	0.488332693104704	0	1	1
ENSG00000005156	ENSG00000005156	626.899101710426	0.953956802952402	0.0945045285458386	0	1	1
ENSG00000005175	ENSG00000005175	546.006096254548	-0.354486746506137	0.0878027734662241	0	1	1
ENSG00000005187	ENSG00000005187	11.0914612990723	-0.977101483710622	0.239451432369668	0	1	1
ENSG00000005189	ENSG00000005189	60.081563479396	-0.591559128997912	0.188544726860184	0	1	1
ENSG00000005194	ENSG00000005194	589.788898431372	0.682662806300605	0.0681590302151462	0	1	1
ENSG00000005206	ENSG00000005206	251.914112392116	-0.849684764258325	0.220131016430296	0	1	1
ENSG00000005238	ENSG00000005238	370.63374917615	-1.5291827135255	0.120600071755208	-4.38791375348119	1.14443137869974e-05	0.000155471449944735
ENSG00000005243	ENSG00000005243	20.8534682334917	-0.493554638402977	0.307116152122043	0	1	1
ENSG00000005249	ENSG00000005249	10.7021290239814	0.234530589662865	0.201567777349654	0	1	1
ENSG00000005302	ENSG00000005302	948.500809060798	-0.952386222241257	0.0769487157196676	0	1	1
ENSG00000005339	ENSG00000005339	1857.72605672994	0.0483255011101873	0.116332371999726	0	1	1
ENSG00000005379	ENSG00000005379	1666.05311598959	-0.163006518419953	0.223998048037155	0	1	1
ENSG00000005381	ENSG00000005381	1.99159723968065	1.18376966171287	0.453374271361204	0.405337649975423	0.6852293351026	1
ENSG00000005421	ENSG00000005421	1.12196318709062	0.285319868333958	0.614094439444969	0	1	1
ENSG00000005436	ENSG00000005436	465.593214682884	0.503892642967226	0.083741179549155	0	1	1
ENSG00000005448	ENSG00000005448	283.896484834546	-1.34894403260384	0.139433351222713	-2.50258657303937	0.0123289468388974	0.0942089058205675
ENSG00000005469	ENSG00000005469	327.980723670203	-2.18961885348427	0.166947157857176	-7.12572090925919	1.03537324672575e-12	3.05697227593393e-11
ENSG00000005471	ENSG00000005471	7.86498095392112	0.392322701801091	0.451624531171807	0	1	1
ENSG00000005483	ENSG00000005483	4117.77357696179	0.742874405240226	0.11574573382114	0	1	1
ENSG00000005486	ENSG00000005486	565.137028967679	0.525205016699863	0.161195211827494	0	1	1
ENSG00000005513	ENSG00000005513	5.63215985715673	4.69682635727087	0.567532491460761	6.51385852421538	7.32444871392561e-11	1.83866654262581e-09
ENSG00000005700	ENSG00000005700	2133.48739855106	-0.029434770489665	0.0812657804906882	0	1	1
ENSG00000005801	ENSG00000005801	678.334184563697	0.763907050586141	0.0783066818558821	0	1	1
ENSG00000005810	ENSG00000005810	5466.81917067401	-0.176090429991759	0.0711398052129469	0	1	1
ENSG00000005812	ENSG00000005812	1678.33279852774	-0.0857856777107251	0.0915240073264899	0	1	1
ENSG00000005844	ENSG00000005844	19769.3134398472	-1.66876290739096	0.0954710935103744	-7.00487323231805	2.47209562545069e-12	7.07504668265488e-11
ENSG00000005882	ENSG00000005882	194.696009349139	-2.04547989768073	0.144132578041324	-7.25359881775641	4.05841037588661e-13	1.24011906573216e-11
ENSG00000005884	ENSG00000005884	261.806836365326	-0.411543837233306	0.186816766127469	0	1	1
ENSG00000005889	ENSG00000005889	2433.16395662572	0.146772452012846	0.10210718781456	0	1	1
ENSG00000005893	ENSG00000005893	2676.7373480678	-0.22327779789433	0.111577038899835	0	1	1
ENSG00000005955	ENSG00000005955	2023.71471460826	-0.0123855164351718	0.0595446177186159	0	1	1
ENSG00000005961	ENSG00000005961	6.1035807113482	-0.00906684756064862	0.251144914515648	0	1	1
ENSG00000005981	ENSG00000005981	2.6714940622483	0.208625824147927	0.527452586982476	0	1	1
ENSG00000006007	ENSG00000006007	1785.3134012489	-0.576704003115374	0.140173069221593	0	1	1
ENSG00000006015	ENSG00000006015	184.015237655132	-0.714454810206338	0.201835717782838	0	1	1
ENSG00000006025	ENSG00000006025	676.547053949578	-1.63451033106186	0.146382486177139	-4.33460550939156	1.46021740794614e-05	0.000195090621710799
ENSG00000006042	ENSG00000006042	109.974238304494	-1.3429748521908	0.674404219614048	-0.508559766110416	0.61106083657297	1
ENSG00000006047	ENSG00000006047	2.54936859849023	0.176128316393443	0.457448073293158	0	1	1
ENSG00000006062	ENSG00000006062	560.579514878097	0.926690510426975	0.147643472476389	0	1	1
ENSG00000006071	ENSG00000006071	2.95522569988551	0.660823395182553	0.481467823545379	0	1	1
ENSG00000006074	ENSG00000006074	16.6261146884046	1.0605807172494	0.522384237031569	0.115969650220781	0.907676595082896	1
ENSG00000006075	ENSG00000006075	16760.166565096	5.92759630081521	0.390813983760406	12.608546535111	1.89454736239766e-36	2.6382278942045e-34
ENSG00000006114	ENSG00000006114	4076.67104006177	-1.60630516018075	0.112812264502339	-5.37446139261018	7.68119386110629e-08	1.39156385872081e-06
ENSG00000006118	ENSG00000006118	4.32407420096049	0.573709919467968	0.358179868123256	0	1	1
ENSG00000006125	ENSG00000006125	5761.15949015616	0.28499670140813	0.0853592191582489	0	1	1
ENSG00000006128	ENSG00000006128	1.62630710910356	3.59850922152819	0.638980524847134	4.06664854480477	4.76940884500698e-05	0.000591736496328658
ENSG00000006194	ENSG00000006194	904.058126809174	1.48635792793754	0.0910590845524119	5.34112472498665	9.23716727695343e-08	1.65206589189729e-06
ENSG00000006210	ENSG00000006210	2.51998716943686	0.984212430682148	0.432895943914121	0	1	1
ENSG00000006282	ENSG00000006282	264.529677556112	-0.867487856930502	0.203968689989739	0	1	1
ENSG00000006283	ENSG00000006283	2.87679027457779	0.646855032723565	0.415191790675579	0	1	1
ENSG00000006327	ENSG00000006327	119.809262383333	2.92422622978603	0.351373648721995	5.476296349441	4.34320091834314e-08	8.14786821075232e-07
ENSG00000006432	ENSG00000006432	219.071815161432	0.16264534201961	0.259519253673013	0	1	1
ENSG00000006451	ENSG00000006451	973.174196820362	0.429009758645327	0.105985808769972	0	1	1
ENSG00000006453	ENSG00000006453	7.13189591170129	0.0858450627384365	0.350554696671698	0	1	1
ENSG00000006459	ENSG00000006459	2729.84309524992	-1.19867686301205	0.227552545050783	-0.873103234102311	0.38260681127655	1
ENSG00000006468	ENSG00000006468	21.205950693188	0.891589155601617	0.490600016339697	0	1	1
ENSG00000006530	ENSG00000006530	1078.6569565492	1.93628808109864	0.112520851475232	8.32101844967579	8.72106718402925e-17	3.66520526247716e-15
ENSG00000006534	ENSG00000006534	2.32790167640419	0.384331074415923	0.539891654560827	0	1	1
ENSG00000006555	ENSG00000006555	205.052154795623	-3.26889436803471	0.22769127782403	-9.96478384994709	2.17346119344618e-23	1.48378484889167e-21
ENSG00000006576	ENSG00000006576	5082.36317281665	0.575922409423329	0.188705831930959	0	1	1
ENSG00000006607	ENSG00000006607	503.986992232102	1.55623534092781	0.127711715619169	4.35539792282235	1.32825403932382e-05	0.000178911600388227
ENSG00000006611	ENSG00000006611	1.9373325284087	0.557448950120668	0.516991663757271	0	1	1
ENSG00000006625	ENSG00000006625	264.869422238189	0.970611941660423	0.132416665966716	0	1	1
ENSG00000006634	ENSG00000006634	939.279875024788	0.514370234622192	0.099625171975913	0	1	1
ENSG00000006638	ENSG00000006638	1.47919531457332	-1.90247657814727	0.726371688046405	-1.24244459551349	0.214072570409848	1
ENSG00000006652	ENSG00000006652	1176.6448446621	1.63608979279316	0.123343537267511	5.15705813928127	2.508599295266e-07	4.24777339833607e-06
ENSG00000006659	ENSG00000006659	1.31761427365455	1.00072899264337	0.534568473392141	0.001363703023382	0.99891192274937	1
ENSG00000006695	ENSG00000006695	325.178713986514	0.30627279457821	0.0680877345764862	0	1	1
ENSG00000006704	ENSG00000006704	7.77272982418831	-0.163109732759448	0.442732458173129	0	1	1
ENSG00000006712	ENSG00000006712	776.059377745927	0.831824599714739	0.0781436452338975	0	1	1
ENSG00000006715	ENSG00000006715	1624.1137931274	-0.847977446881011	0.0924430982463676	0	1	1
ENSG00000006740	ENSG00000006740	9.74979161137707	0.401150172040381	0.353012111181627	0	1	1
ENSG00000006744	ENSG00000006744	1014.96075188207	-0.336782854133152	0.0734456415279311	0	1	1
ENSG00000006747	ENSG00000006747	4.76717905865965	0.624835605273142	0.397581817265441	0	1	1
ENSG00000006756	ENSG00000006756	86.412087104128	-1.63945807802732	0.244219505612063	-2.61837430398816	0.00883498343038398	0.07005416040126
ENSG00000006757	ENSG00000006757	11.1051252176666	-0.696569323454411	0.343157230152985	0	1	1
ENSG00000006788	ENSG00000006788	3.56585476837614	0.715066979820945	0.499291933327846	0	1	1
ENSG00000006831	ENSG00000006831	1485.74580740146	-0.325673224558507	0.0676693233826241	0	1	1
ENSG00000006837	ENSG00000006837	12.9946933256484	0.719825786978817	0.198034842046861	0	1	1
ENSG00000007001	ENSG00000007001	2.78010524096872	-0.704472151835551	0.396197970902926	0	1	1
ENSG00000007038	ENSG00000007038	12.4384117669771	0.38766085315286	0.890820903041783	0	1	1
ENSG00000007047	ENSG00000007047	386.234705285091	-0.828917204228626	0.116472242703718	0	1	1
ENSG00000007062	ENSG00000007062	4.33257486122946	0.654402706393869	0.494912832552574	0	1	1
ENSG00000007080	ENSG00000007080	101.973370217666	0.32308744775967	0.209724063437128	0	1	1
ENSG00000007129	ENSG00000007129	352.095675204989	-2.28047876419023	0.171790182709672	-7.45373655230496	9.07330902343137e-14	2.95304557634702e-12
ENSG00000007168	ENSG00000007168	3882.68210930764	-0.53003081603885	0.0630947151271331	0	1	1
ENSG00000007171	ENSG00000007171	2.29692420236885	0.186270783392783	0.466609260916467	0	1	1
ENSG00000007174	ENSG00000007174	7.87342150674972	0.597246153622282	0.457391301391131	0	1	1
ENSG00000007202	ENSG00000007202	4644.47388069589	0.055362993430563	0.0640833588995909	0	1	1
ENSG00000007216	ENSG00000007216	0.849426557665811	1.09651653449461	0.633485947716366	0.152357814474879	0.878904727744647	1
ENSG00000007237	ENSG00000007237	9.559096301074	0.89679787162406	0.409169281116076	0	1	1
ENSG00000007255	ENSG00000007255	177.972834074005	-0.571296471271023	0.257109930077657	0	1	1
ENSG00000007264	ENSG00000007264	232.530164170549	0.761141312642989	0.530355432066271	0	1	1
ENSG00000007306	ENSG00000007306	1.23090061716699	0.049787820915434	0.602131349067664	0	1	1
ENSG00000007312	ENSG00000007312	86.7992954377242	-2.94936165667583	0.391484882924928	-4.97940467614338	6.37801571749347e-07	1.02953091079955e-05
ENSG00000007314	ENSG00000007314	4.01112548233984	1.19660399608366	0.444550350570775	0.442253607113875	0.658305698183897	1
ENSG00000007341	ENSG00000007341	340.914150761441	-0.0336316983124325	0.0928171636081754	0	1	1
ENSG00000007350	ENSG00000007350	73.3515397961748	-0.855833213851733	0.526717769192194	0	NA	NA
ENSG00000007372	ENSG00000007372	4.62097451898993	0.509348377711685	0.495675904116503	0	1	1
ENSG00000007376	ENSG00000007376	136.991924613269	-0.0387927795490658	0.264276288097569	0	1	1
ENSG00000007384	ENSG00000007384	2.13435474968382	1.65514678691143	0.426548901167466	1.53592421670361	0.12455696798441	0.694215359196261
ENSG00000007392	ENSG00000007392	1038.59449128633	0.60774343963609	0.101799286075986	0	1	1
ENSG00000007402	ENSG00000007402	5.5800847403224	-0.513167191448625	0.309608617873053	0	1	1
ENSG00000007516	ENSG00000007516	75.3602321361961	-0.450431642991365	0.354002187259522	0	1	1
ENSG00000007520	ENSG00000007520	187.379396018775	-0.443784560331457	0.184364439308466	0	1	1
ENSG00000007541	ENSG00000007541	177.578072601496	-0.854153157150296	0.245727543985524	0	1	1
ENSG00000007545	ENSG00000007545	300.505771851537	0.540563743768041	0.101414533064528	0	1	1
ENSG00000007866	ENSG00000007866	9.15406807414596	3.88683955573232	0.352168292519859	8.19732956387472	2.45785926467222e-16	9.81390596550292e-15
ENSG00000007908	ENSG00000007908	1.84859024458011	0.42057029912327	0.566803756238897	0	1	1
ENSG00000007923	ENSG00000007923	500.426104366337	0.524113885770941	0.0774194118914712	0	1	1
ENSG00000007933	ENSG00000007933	1.07706581379768	0.314936233365446	0.758923842803068	0	1	1
ENSG00000007944	ENSG00000007944	804.269991730811	1.17998144195021	0.148529606513022	1.21175465400852	0.225606311096568	1
ENSG00000007952	ENSG00000007952	1.322013665579	0.950702422581461	0.552543223906303	0	1	1
ENSG00000007968	ENSG00000007968	618.963036557008	-3.12572301078721	0.204684641392037	-10.3853566947203	2.89086671198091e-25	2.21685915803687e-23
ENSG00000008018	ENSG00000008018	1379.69031843812	0.241512691146406	0.0827550701096012	0	1	1
ENSG00000008056	ENSG00000008056	3.36587248060787	0.00298112980768744	0.372771009381396	0	1	1
ENSG00000008083	ENSG00000008083	5127.86803902652	3.63820266787414	0.106288716947479	24.8210980773977	5.30694201142681e-136	2.97082613799673e-132
ENSG00000008086	ENSG00000008086	9.28978425516288	-0.377584583278553	0.241206806555713	0	1	1
ENSG00000008118	ENSG00000008118	2.38206995279839	0.636875438855451	0.498210274005086	0	1	1
ENSG00000008128	ENSG00000008128	67.6830465321743	0.183030102605975	0.155934615538507	0	1	1
ENSG00000008130	ENSG00000008130	571.269514935862	0.156997073189309	0.111834174825592	0	1	1
ENSG00000008196	ENSG00000008196	1.42608580682568	0.447174492767007	0.617316043070207	0	1	1
ENSG00000008197	ENSG00000008197	0.753735367695885	-0.231624718895449	0.698251529810375	0	1	NA
ENSG00000008226	ENSG00000008226	85.1608747577899	-0.527458703407291	0.247013582831248	0	1	1
ENSG00000008256	ENSG00000008256	34.9033352458428	0.562779345969927	0.198294617016634	0	1	1
ENSG00000008277	ENSG00000008277	104.646031453109	-1.50523675011839	0.23209943832054	-2.17681160184727	0.0294946270592389	0.202930522355559
ENSG00000008282	ENSG00000008282	211.982007556252	0.139319485295375	0.222439974357785	0	1	1
ENSG00000008283	ENSG00000008283	493.052502185847	-1.96143574196533	0.324542042541277	-2.96243819271289	0.00305213079338358	0.0268898775281103
ENSG00000008294	ENSG00000008294	6461.46207354659	2.86613758119167	0.10010386555224	18.6420131819766	1.4661767772377e-77	1.20700847043774e-74
ENSG00000008300	ENSG00000008300	145.357710159324	1.0819289103276	0.366408841833712	0.223599708777716	0.823068790292395	1
ENSG00000008311	ENSG00000008311	64.9593638055617	-1.03772201740844	0.450279002300899	-0.0837747645697078	0.933235512428384	1
ENSG00000008323	ENSG00000008323	1.14036251438004	1.00172317278577	0.560117109797682	0.00307645089861343	0.997545351197953	1
ENSG00000008324	ENSG00000008324	374.907847276106	0.316677559005077	0.100118340867769	0	1	1
ENSG00000008382	ENSG00000008382	105.219965542843	-0.992189524999629	0.179823365289658	0	1	1
ENSG00000008394	ENSG00000008394	43.9825716908436	-0.604615509951469	0.498872316200372	0	1	1
ENSG00000008405	ENSG00000008405	1102.31296960717	4.03265361709467	0.194073699684412	15.6262987825045	4.81999270455553e-55	1.62544091325915e-52
ENSG00000008441	ENSG00000008441	2.4567211706288	2.30499254251847	0.452613498337304	2.88323823154285	0.00393609637298783	0.0337948887975244
ENSG00000008513	ENSG00000008513	5270.17274122845	-0.947006810159721	0.107554085833827	0	1	1
ENSG00000008516	ENSG00000008516	2390.68258681557	-1.8888668242529	0.269212298017716	-3.30173187034124	0.000960898773069228	0.00939090665440212
ENSG00000008517	ENSG00000008517	12264.9841372748	-0.687609458780783	0.160494673685747	0	1	1
ENSG00000008710	ENSG00000008710	407.278471360939	-0.747413519678592	0.290540951155063	0	1	1
ENSG00000008735	ENSG00000008735	2.5988352901053	-0.275778056772886	0.381364133995442	0	1	1
ENSG00000008838	ENSG00000008838	696.155029998404	-0.495081967174181	0.0836633331531422	0	1	1
ENSG00000008853	ENSG00000008853	40.2440165043967	-1.64204510428054	0.257383408616825	-2.49450851447994	0.012613170035546	0.0961183308725655
ENSG00000008869	ENSG00000008869	1951.00295086187	-0.761566286523843	0.0872830920590451	0	1	1
ENSG00000008952	ENSG00000008952	1824.26997233732	0.297041361297701	0.0907665907690314	0	1	1
ENSG00000008988	ENSG00000008988	6664.73991801066	-0.0270768080216688	0.117616561749017	0	1	1
ENSG00000009307	ENSG00000009307	11579.760094384	0.226666710061891	0.104869300361921	0	1	1
ENSG00000009335	ENSG00000009335	2720.88700650585	0.417279500723323	0.0590427050491226	0	1	1
ENSG00000009413	ENSG00000009413	1983.30089248549	0.168470012269639	0.14256277074043	0	1	1
ENSG00000009694	ENSG00000009694	8.38397722880775	0.569074443589347	0.437883882314578	0	1	1
ENSG00000009709	ENSG00000009709	2.00421611505364	0.526118663462047	0.501256314585166	0	1	1
ENSG00000009724	ENSG00000009724	1.44435371024774	0.630514768672653	0.544578270273084	0	1	1
ENSG00000009765	ENSG00000009765	5.02561383711746	0.623898562024852	0.506196246478966	0	1	1
ENSG00000009780	ENSG00000009780	330.451822024868	-1.43892925061792	0.0993570213623665	-4.41769735645656	9.9757969338893e-06	0.000136806739921392
ENSG00000009790	ENSG00000009790	5209.35275774393	-2.32775388111815	0.101964828244206	-13.0216850651499	9.21154243235841e-39	1.42448106453985e-36
ENSG00000009830	ENSG00000009830	96.6203104901995	0.367940810538881	0.13102980471003	0	1	1
ENSG00000009844	ENSG00000009844	779.202427830721	0.179213105227269	0.0803082349560631	0	1	1
ENSG00000009950	ENSG00000009950	1.1275165790398	1.43390847324938	0.614831081466363	0.705736073417952	0.480352283204321	1
ENSG00000009954	ENSG00000009954	3094.81613304047	-0.319139029729618	0.0854485607215267	0	1	1
ENSG00000010017	ENSG00000010017	2067.34719495154	1.24187254647263	0.0716459367127821	3.37594227349229	0.000735633521924581	0.00735370795666751
ENSG00000010030	ENSG00000010030	476.823610723643	1.4405341604614	0.285261741764244	1.54431560901526	0.122511893001416	0.684316081642311
ENSG00000010072	ENSG00000010072	378.601240019283	0.219993432962468	0.0656802545129685	0	1	1
ENSG00000010165	ENSG00000010165	619.288020099196	0.845398764465003	0.0877490073193561	0	1	1
ENSG00000010219	ENSG00000010219	154.355089832397	0.14105867523606	0.102805448579199	0	1	1
ENSG00000010244	ENSG00000010244	7107.93749337911	0.239586622413003	0.0618316623573689	0	1	1
ENSG00000010256	ENSG00000010256	697.575444076988	-0.174668695771544	0.11160333610215	0	1	1
ENSG00000010270	ENSG00000010270	424.592103569408	0.558330032978144	0.121983888020668	0	1	1
ENSG00000010278	ENSG00000010278	54.1398800879209	1.29347175669802	0.364435713318599	0.805277161301316	0.420659758101412	1
ENSG00000010282	ENSG00000010282	2.08504911390719	0.727868050249352	0.548000698016476	0	1	1
ENSG00000010292	ENSG00000010292	1540.13984092362	-1.36970296184282	0.124269069530967	-2.97501995660067	0.00292969487756347	0.0258518788218794
ENSG00000010295	ENSG00000010295	304.628625471236	-1.48051618190795	0.11947055320095	-4.02204701521491	5.76945377643984e-05	0.000705799874137024
ENSG00000010310	ENSG00000010310	146.871285663501	0.747143683693269	0.315002841247247	0	1	1
ENSG00000010318	ENSG00000010318	90.3230381645507	-0.919243013067825	0.131065320316977	0	1	1
ENSG00000010319	ENSG00000010319	88.8132406203642	-2.39669512310468	0.505393892897336	-2.76357736556267	0.00571715372555694	0.047313037783237
ENSG00000010322	ENSG00000010322	1396.34901520607	-0.611145371517923	0.0873896734920046	0	1	1
ENSG00000010327	ENSG00000010327	4.10944971903021	0.414781952701578	0.416828236339534	0	1	1
ENSG00000010361	ENSG00000010361	67.0126527961239	-1.57386898718312	0.15351884437747	-3.7381012703046	0.000185415264317093	0.00207424989937468
ENSG00000010379	ENSG00000010379	4.49130403243395	0.248261778489453	0.325486933157661	0	1	1
ENSG00000010404	ENSG00000010404	3494.58300291356	0.219144902778175	0.12948816605105	0	1	1
ENSG00000010438	ENSG00000010438	0.833392731196645	-0.62335340526385	0.772665944839009	0	1	NA
ENSG00000010539	ENSG00000010539	345.537209042934	0.452502756012396	0.0903328791185286	0	1	1
ENSG00000010610	ENSG00000010610	6985.90214373309	-0.49393515872577	0.302177463901679	0	1	1
ENSG00000010626	ENSG00000010626	43.6992533649974	-0.541944888734364	0.144079571229466	0	1	1
ENSG00000010671	ENSG00000010671	10.7448348917869	0.204743022427323	0.313607758500082	0	1	1
ENSG00000010704	ENSG00000010704	16.9091964919822	-1.53274790914466	0.366385671942932	-1.45406316333146	0.145928795203999	0.794658945089482
ENSG00000010803	ENSG00000010803	164.462697836067	-0.147039973317442	0.176976797911316	0	1	1
ENSG00000010810	ENSG00000010810	7660.48609085668	2.08248034131323	0.139813725810333	7.74230380486169	9.76313588221787e-15	3.47230207551815e-13
ENSG00000010818	ENSG00000010818	5015.24227926266	2.20748440533497	0.139200430806576	8.67443008860237	4.15626684333164e-18	1.93889848241421e-16
ENSG00000010932	ENSG00000010932	0.696542329861143	0.0127161515120005	0.740953243441467	0	1	NA
ENSG00000011007	ENSG00000011007	1413.57266672	0.591716641276383	0.0846286775784257	0	1	1
ENSG00000011009	ENSG00000011009	570.871488079457	0.246483457511637	0.135255627902631	0	1	1
ENSG00000011021	ENSG00000011021	201.305651367509	-0.889612526777185	0.121435577099287	0	1	1
ENSG00000011028	ENSG00000011028	182.318112383589	1.03232690159889	0.356253566145983	0.0907412715853182	0.927698175904224	1
ENSG00000011083	ENSG00000011083	1.90715810056436	0.984587570016982	0.527966519967469	0	1	1
ENSG00000011105	ENSG00000011105	3.36658534560923	0.602167736961377	0.36413693239733	0	1	1
ENSG00000011114	ENSG00000011114	771.043235291563	-0.0403752462876594	0.0785988632438836	0	1	1
ENSG00000011132	ENSG00000011132	399.268599947005	0.397379306557049	0.18475662562895	0	1	1
ENSG00000011143	ENSG00000011143	103.8643975862	-1.91502664304181	0.106207997331392	-8.6154213056737	6.96848715672882e-18	3.14593476640064e-16
ENSG00000011198	ENSG00000011198	339.021949393766	0.237013211785947	0.12301803979466	0	1	1
ENSG00000011201	ENSG00000011201	1.2492120141504	-0.0356751361884311	0.583976162216562	0	1	1
ENSG00000011243	ENSG00000011243	1010.03241413903	-0.151272383820885	0.0753585022903069	0	1	1
ENSG00000011258	ENSG00000011258	747.3969879204	0.0447886449946572	0.0891582827920046	0	1	1
ENSG00000011260	ENSG00000011260	872.564624270072	1.06487725399982	0.0752370734897791	0.862304326717795	0.388520072433138	1
ENSG00000011275	ENSG00000011275	1135.67602858036	0.00532928700714576	0.0806545542494444	0	1	1
ENSG00000011295	ENSG00000011295	774.122790530893	0.601967259412605	0.0676364857580127	0	1	1
ENSG00000011304	ENSG00000011304	2241.74521647063	1.00391590059184	0.124348359694668	0.0314913731187099	0.974877671988382	1
ENSG00000011332	ENSG00000011332	3.21419212476064	1.8810996803682	0.429270676116997	2.05255035899087	0.0401162062081356	0.265387050760036
ENSG00000011347	ENSG00000011347	1.09840809770617	1.52845478411323	0.583858879403772	0.905107043422683	0.365408681063988	1
ENSG00000011376	ENSG00000011376	436.132036658909	-0.0745741922598416	0.0781688381720873	0	1	1
ENSG00000011405	ENSG00000011405	1496.19442429945	0.337762539875834	0.116013534731692	0	1	1
ENSG00000011422	ENSG00000011422	129.838327151389	0.803761693161034	0.198132371101676	0	1	1
ENSG00000011426	ENSG00000011426	438.110125501641	-1.91060191033021	0.264501577793844	-3.44270880319643	0.000575919078687411	0.00586607533204535
ENSG00000011451	ENSG00000011451	339.106161136903	0.380108016430596	0.211491167563237	0	1	1
ENSG00000011454	ENSG00000011454	1076.25776688209	-0.72710296203675	0.0943637130259182	0	1	1
ENSG00000011465	ENSG00000011465	2.82767382299257	1.13260775273293	0.61179680124562	0.216751301188469	0.828402165675774	1
ENSG00000011478	ENSG00000011478	136.707574015441	1.60894018703649	0.168667627548039	3.61029674685534	0.000305846891514394	0.0032612017118049
ENSG00000011485	ENSG00000011485	663.914816619771	-0.528922288880742	0.117860180432007	0	1	1
ENSG00000011523	ENSG00000011523	347.215761462395	-1.54711662494082	0.145842355097239	-3.75142478038038	0.000175832507278785	0.001976526858929
ENSG00000011566	ENSG00000011566	1023.65920542984	2.26043872858102	0.163064334211638	7.72970211220515	1.07798534369783e-14	3.79532198366067e-13
ENSG00000011590	ENSG00000011590	312.489646061571	5.88878619353941	0.322005795083402	15.1822925803965	4.63301302174015e-52	1.33688695338667e-49
ENSG00000011600	ENSG00000011600	11.6964735908708	0.138756804567004	0.513172278188085	0	1	1
ENSG00000011638	ENSG00000011638	148.495573425669	-1.5488950464898	0.160733665301961	-3.41493516904888	0.000637971942987655	0.00645583321917009
ENSG00000011677	ENSG00000011677	1.62289678856007	0.428717900003734	0.595135840688936	0	1	1
ENSG00000012048	ENSG00000012048	420.515163461059	-1.21971233447206	0.194227249907916	-1.13121271385054	0.257965572002322	1
ENSG00000012061	ENSG00000012061	526.001165734718	0.46051048278995	0.122436482622213	0	1	1
ENSG00000012124	ENSG00000012124	7.00502628406166	0.176099172230773	0.324356095029371	0	1	1
ENSG00000012171	ENSG00000012171	4.39488344405787	-0.582914542616831	0.34567192523748	0	1	1
ENSG00000012174	ENSG00000012174	164.829044048584	0.545649845616467	0.0988909982965728	0	1	1
ENSG00000012211	ENSG00000012211	71.5908579856181	-0.893429127069829	0.14831806050269	0	1	1
ENSG00000012223	ENSG00000012223	5.88457422391334	0.224488857363984	0.422332693490618	0	1	1
ENSG00000012232	ENSG00000012232	478.682004449478	-0.762689483977731	0.0999598938887316	0	1	1
ENSG00000012504	ENSG00000012504	1.04503997163296	0.0583718082599531	0.610598244849742	0	1	1
ENSG00000012660	ENSG00000012660	3554.80847034283	-0.0426221075624604	0.0863560303662997	0	1	1
ENSG00000012779	ENSG00000012779	18.3631897799878	1.10056136072113	0.354898750330613	0.283352253642629	0.776906825172434	1
ENSG00000012817	ENSG00000012817	794.129015652939	-0.33622035147783	0.66099246491854	0	1	1
ENSG00000012822	ENSG00000012822	1962.92460362986	-1.09044259899557	0.0992761148195976	-0.911020734039771	0.362284449088479	1
ENSG00000012963	ENSG00000012963	746.607804779308	-0.644830612258809	0.10552572173605	0	1	1
ENSG00000012983	ENSG00000012983	1267.64269844558	1.37269590079103	0.109201957153192	3.41290495616485	0.00064274354125736	0.00649707176590592
ENSG00000013016	ENSG00000013016	122.541465058726	-2.63745681176592	0.189358766908547	-8.64737787692055	5.26962476320064e-18	2.41798028068829e-16
ENSG00000013275	ENSG00000013275	1168.36231131584	0.850827446521776	0.0850221802112568	0	1	1
ENSG00000013288	ENSG00000013288	1096.2503318946	-1.07088465675956	0.115737495672108	-0.612460606201264	0.540233054078813	1
ENSG00000013293	ENSG00000013293	5.30045685777736	0.707477645537005	0.493007088733794	0	1	1
ENSG00000013297	ENSG00000013297	4.53157924443435	0.434427562943889	0.357969986045846	0	1	1
ENSG00000013306	ENSG00000013306	589.212502920006	0.428419342251939	0.129457374609555	0	1	1
ENSG00000013364	ENSG00000013364	2348.36800627611	-0.409862182706749	0.146903046135608	0	1	1
ENSG00000013374	ENSG00000013374	1401.20976658672	-0.842700564898245	0.0910186461967326	0	1	1
ENSG00000013375	ENSG00000013375	586.65859301056	0.897878336047471	0.126512181932164	0	1	1
ENSG00000013392	ENSG00000013392	102.730569506529	-0.429885894665337	0.142006967581033	0	1	1
ENSG00000013441	ENSG00000013441	4631.61026746752	0.407971800152366	0.135549361277758	0	1	1
ENSG00000013503	ENSG00000013503	157.578538092327	-0.147651923943839	0.113693683477699	0	1	1
ENSG00000013523	ENSG00000013523	286.417721712968	0.219535807265099	0.12502836797336	0	1	1
ENSG00000013561	ENSG00000013561	646.047245859059	-0.806441372977114	0.0809787019317868	0	1	1
ENSG00000013563	ENSG00000013563	295.892365589294	-1.42467713704612	0.154231484782755	-2.75350482195195	0.00589609016423808	0.0486818771967622
ENSG00000013573	ENSG00000013573	456.237563751277	-0.254266599886366	0.180557709269893	0	1	1
ENSG00000013583	ENSG00000013583	15.7543562414014	-0.865887601468343	0.284008169865871	0	1	1
ENSG00000013588	ENSG00000013588	3.57710615797377	0.699934317632587	0.422751373025849	0	1	1
ENSG00000013619	ENSG00000013619	386.684875770304	3.41433896776519	0.226871245112472	10.6418905867435	1.90229713539307e-26	1.59417056346263e-24
ENSG00000013725	ENSG00000013725	6040.14950660928	-0.29038787985121	0.24798163693272	0	1	1
ENSG00000013810	ENSG00000013810	616.478494449156	-2.27426799060306	0.175096048543866	-7.27753710720561	3.39969509624034e-13	1.05046249637829e-11
ENSG00000014123	ENSG00000014123	1304.52874181296	-0.691422271010082	0.0935062303547681	0	1	1
ENSG00000014138	ENSG00000014138	311.807319015152	-1.12955022984372	0.153187744511901	-0.845695784976161	0.397722475145011	1
ENSG00000014164	ENSG00000014164	243.858008601714	-0.0876736073044564	0.226102227967689	0	1	1
ENSG00000014216	ENSG00000014216	1280.69088399953	-1.39455668380064	0.129416607600706	-3.04873301128384	0.00229808618744819	0.0207964540532411
ENSG00000014257	ENSG00000014257	1.98475701539267	0.546364887230742	0.567366739333115	0	1	1
ENSG00000014641	ENSG00000014641	1992.76372573769	0.547515097793712	0.0951971366840442	0	1	1
ENSG00000014824	ENSG00000014824	1225.73335345964	-0.006086507772433	0.0781273929594923	0	1	1
ENSG00000014914	ENSG00000014914	34.4381999360367	1.36531531834496	0.221957196183134	1.64588183950361	0.0997880885664282	0.578634472544919
ENSG00000014919	ENSG00000014919	601.850806654563	-1.27648577822694	0.0742096791403898	-3.72573741632658	0.000194745054106826	0.00216994986642121
ENSG00000015133	ENSG00000015133	3094.27083105116	-1.12499576689525	0.102418710881478	-1.22043878329911	0.222298582669929	1
ENSG00000015153	ENSG00000015153	1131.79829362354	0.15029191027514	0.140561143491866	0	1	1
ENSG00000015171	ENSG00000015171	1185.4796642152	-0.622398570037087	0.0865723130823222	0	1	1
ENSG00000015285	ENSG00000015285	847.75359264573	-1.28320907437483	0.111609615753577	-2.53749708268982	0.0111648298657128	0.0862078863286348
ENSG00000015413	ENSG00000015413	0.717978060638872	-0.566887035840039	0.768227959616945	0	1	NA
ENSG00000015475	ENSG00000015475	287.253176400238	0.34520137843607	0.119724875156937	0	1	1
ENSG00000015479	ENSG00000015479	10192.8341780247	0.817293412976506	0.0850852015153008	0	1	1
ENSG00000015520	ENSG00000015520	1.37397548311172	0.42271149433277	0.575003596182387	0	1	1
ENSG00000015532	ENSG00000015532	305.982554780328	-1.23260434890339	0.148059825529971	-1.5710159597365	0.116178941710183	0.654798716715168
ENSG00000015568	ENSG00000015568	111.853720470074	1.12445524510933	0.194420561388417	0.64013417212953	0.522085374538641	1
ENSG00000015592	ENSG00000015592	2.43270325825231	0.432433051265234	0.470199352675311	0	1	1
ENSG00000015676	ENSG00000015676	884.40640158126	-1.18985393173943	0.0791500362207304	-2.39865881059075	0.0164552392279536	0.121782693281444
ENSG00000016082	ENSG00000016082	1.90416053049041	0.134831852661887	0.529868445639803	0	1	1
ENSG00000016391	ENSG00000016391	640.771126999362	-2.43126402186072	0.527731953967894	-2.71210414889486	0.00668575827509485	0.054462856263069
ENSG00000016402	ENSG00000016402	2.10572044937881	0.345243860763941	0.549482255328176	0	1	1
ENSG00000016490	ENSG00000016490	3.22629169465609	-0.567119484831537	0.524107259481351	0	1	1
ENSG00000016602	ENSG00000016602	1.69709475623355	0.538758662262179	0.577185388261138	0	1	1
ENSG00000016864	ENSG00000016864	684.396353777934	-0.489982858504156	0.0807706117711816	0	1	1
ENSG00000017260	ENSG00000017260	1815.69601038388	-0.162403725356682	0.0818101425517033	0	1	1
ENSG00000017373	ENSG00000017373	2.21914436984165	0.737989468275205	0.506009705023064	0	1	1
ENSG00000017427	ENSG00000017427	86.3936842090014	-0.579973335446358	0.367091232332656	0	1	1
ENSG00000017483	ENSG00000017483	349.715245659133	0.426618716947897	0.151096304537658	0	1	1
ENSG00000017621	ENSG00000017621	30.3833853731749	-0.233715584272201	0.241006921919052	0	1	1
ENSG00000017797	ENSG00000017797	1128.92770535825	-1.16483661245388	0.106429905903474	-1.54878096578771	0.121434382685991	0.679517867129324
ENSG00000018189	ENSG00000018189	188.812329402953	0.395273230404308	0.144617295328566	0	1	1
ENSG00000018236	ENSG00000018236	2.66308657869521	0.575399301906263	0.578678113935099	0	1	1
ENSG00000018280	ENSG00000018280	36.4361292783212	-0.397662616229073	0.183724504861227	0	1	1
ENSG00000018408	ENSG00000018408	79.1224652472116	0.152141912327909	0.236490012048345	0	1	1
ENSG00000018510	ENSG00000018510	1519.29654634951	-0.515795837220736	0.0819391000262474	0	1	1
ENSG00000018607	ENSG00000018607	1.71016436932135	0.685151261872847	0.566971400759566	0	1	1
ENSG00000018610	ENSG00000018610	317.256461312938	0.182602201333482	0.0835927827483679	0	1	1
ENSG00000018625	ENSG00000018625	3.11791097099687	1.43979991689268	0.503752752688632	0.873047173529836	0.382637365754392	1
ENSG00000018699	ENSG00000018699	322.350489833381	1.10824691250893	0.119805798309727	0.903519813198703	0.366250077570028	1
ENSG00000018869	ENSG00000018869	33.2699519251449	0.214507375303383	0.231907984167821	0	1	1
ENSG00000019102	ENSG00000019102	1.68358492691099	-0.308777793167948	0.511682909456409	0	1	1
ENSG00000019144	ENSG00000019144	137.774248847731	5.40063390727016	0.307507775275263	14.3106427254757	1.87769899090378e-46	4.27291014271518e-44
ENSG00000019169	ENSG00000019169	1.39251901697921	0.513883764829479	0.582786612683326	0	1	1
ENSG00000019186	ENSG00000019186	1.41242582322158	0.609302088932238	0.559071994320421	0	1	1
ENSG00000019485	ENSG00000019485	47.4298930608135	-0.277550598778409	0.164842030413267	0	1	1
ENSG00000019505	ENSG00000019505	2.32186981011285	0.775899222835894	0.516947031063704	0	1	1
ENSG00000019549	ENSG00000019549	0.775374860569876	1.08025441957667	0.646896168320746	0.124060743449751	0.90126718016388	NA
ENSG00000019582	ENSG00000019582	13789.5780110426	-0.101456906584945	0.185866786102439	0	1	1
ENSG00000019991	ENSG00000019991	14.2522859020848	-0.317767886032345	0.5228127292611	0	1	1
ENSG00000019995	ENSG00000019995	1017.74390857953	0.253003254312353	0.077224401624636	0	1	1
ENSG00000020129	ENSG00000020129	640.486014280545	-0.360342711263776	0.232642579837466	0	1	1
ENSG00000020181	ENSG00000020181	6.28352775296724	-0.404678032366077	0.331419795474043	0	1	1
ENSG00000020256	ENSG00000020256	128.857097015162	-1.20065920588882	0.111895402759238	-1.79327479897069	0.0729289949446332	0.44289055510963
ENSG00000020426	ENSG00000020426	446.391099810322	0.0664870993569443	0.0998081104305052	0	1	1
ENSG00000020577	ENSG00000020577	500.34999932174	6.79897393027941	0.28542954458315	20.3166562128262	9.16075078638066e-92	1.42449674728219e-88
ENSG00000020633	ENSG00000020633	3065.06965129969	1.80928448123586	0.176480285639378	4.5856934008457	4.52482199645225e-06	6.56556597618966e-05
ENSG00000020922	ENSG00000020922	504.168250691927	-0.904687669628151	0.0950804674182892	0	1	1
ENSG00000021300	ENSG00000021300	36.3791705087104	-0.763011138585088	0.238241208179194	0	1	1
ENSG00000021355	ENSG00000021355	1981.6538537161	-0.0798999434019744	0.165254648392315	0	1	1
ENSG00000021461	ENSG00000021461	1.13438887625936	0.951131630481384	0.627692801890851	0	1	1
ENSG00000021488	ENSG00000021488	1.08633456898767	-0.684240323479281	0.564579146186953	0	1	1
ENSG00000021574	ENSG00000021574	796.317720332258	-0.817157477627326	0.0898305517023643	0	1	1
ENSG00000021645	ENSG00000021645	5.60445948103769	0.272196908892355	0.446239334860633	0	1	1
ENSG00000021762	ENSG00000021762	7.45004997652981	-0.541066914625544	0.57716427460141	0	1	1
ENSG00000021776	ENSG00000021776	2188.52670000868	0.323241093603034	0.0570550044127667	0	1	1
ENSG00000021826	ENSG00000021826	10.1089186708386	-0.196684537290182	0.389401955794299	0	1	1
ENSG00000021852	ENSG00000021852	2.34576281870846	0.367627121087856	0.458769810448775	0	1	1
ENSG00000022267	ENSG00000022267	43.547382295717	-0.456539507185564	0.409071360366347	0	1	1
ENSG00000022277	ENSG00000022277	1677.15566624717	0.65499053187952	0.12933485149584	0	1	1
ENSG00000022355	ENSG00000022355	1.97404300975779	0.37175480310688	0.585709185395261	0	1	1
ENSG00000022556	ENSG00000022556	190.007491412307	-0.365580121349289	0.56718194116098	0	1	1
ENSG00000022567	ENSG00000022567	248.307811096389	0.408798678654357	0.11448739852661	0	1	1
ENSG00000022840	ENSG00000022840	2210.27494974092	0.282845642239241	0.0524919541389476	0	1	1
ENSG00000022976	ENSG00000022976	273.758866502515	-0.445355560453052	0.08336904805402	0	1	1
ENSG00000023041	ENSG00000023041	883.449409913907	0.0855423494963867	0.0635676510457029	0	1	1
ENSG00000023171	ENSG00000023171	3896.13969973938	1.24743830178188	0.201039854461257	1.23079228466891	0.218400561895356	1
ENSG00000023191	ENSG00000023191	602.717787253979	0.316531615432603	0.216061429921433	0	1	1
ENSG00000023228	ENSG00000023228	1714.35312841776	-0.0904708601810565	0.0717087644296266	0	1	1
ENSG00000023287	ENSG00000023287	2620.30987661986	0.282791536126552	0.121480839165521	0	1	1
ENSG00000023318	ENSG00000023318	1252.01025572187	0.267331659122245	0.0757312158277144	0	1	1
ENSG00000023330	ENSG00000023330	896.449752099595	0.12894623011536	0.153255421218059	0	1	1
ENSG00000023445	ENSG00000023445	30091.9710967381	4.32423633424561	0.173328855111431	19.1787820447351	5.56691423326414e-82	5.56492604960941e-79
ENSG00000023516	ENSG00000023516	4807.99773550957	1.56158625311771	0.132535863038349	4.23723994580409	2.26284273638531e-05	0.000295414963579407
ENSG00000023572	ENSG00000023572	98.9272851791734	-0.558110577094379	0.109782157289585	0	1	1
ENSG00000023608	ENSG00000023608	104.215861721738	0.575831818530043	0.111113745845731	0	1	1
ENSG00000023697	ENSG00000023697	205.005046597432	-1.40980893833963	0.124156235311412	-3.30075197038419	0.000964260855041886	0.00941718818305038
ENSG00000023734	ENSG00000023734	1427.65526371847	1.30361518876265	0.0939304572212383	3.23234015615971	0.00122780805441752	0.0117251270703331
ENSG00000023839	ENSG00000023839	32.1481826431316	-0.723295101165393	0.198335919068225	0	1	1
ENSG00000023892	ENSG00000023892	2319.37073513179	-0.620038087016194	0.111073541251636	0	1	1
ENSG00000023902	ENSG00000023902	1850.99217804827	-0.369623279589259	0.129544047549956	0	1	1
ENSG00000023909	ENSG00000023909	981.880084236059	1.01339855742864	0.0920835583051981	0.145504340571137	0.884312688942204	1
ENSG00000024048	ENSG00000024048	3806.75383830688	-1.12820638901395	0.10663456636543	-1.20229671656937	0.229248588613549	1
ENSG00000024422	ENSG00000024422	1.44058345554557	0.453222791546535	0.528986536041826	0	1	1
ENSG00000024526	ENSG00000024526	177.684136164192	-2.03771960676991	0.245134582659307	-4.23326482747704	2.3032301579884e-05	0.000300267406251026
ENSG00000024862	ENSG00000024862	401.556114835473	-1.37144877682426	0.116022324502277	-3.20152848529572	0.00136700558569144	0.0129396301466024
ENSG00000025039	ENSG00000025039	262.209785714072	0.0424755372862264	0.391549711283184	0	1	1
ENSG00000025156	ENSG00000025156	265.274738098839	-0.636712102817585	0.108079591401281	0	1	1
ENSG00000025293	ENSG00000025293	1162.81532297736	-1.57906210003652	0.0808893570893636	-7.15869331730252	8.14496698009815e-13	2.42529389120157e-11
ENSG00000025423	ENSG00000025423	8.06602664047309	-1.01266528549283	0.242241048858569	-0.0522838121470811	0.958302551709505	1
ENSG00000025434	ENSG00000025434	43.3677004132011	-1.57300651757013	0.208317371250764	-2.75064203301781	0.00594786003826282	0.0490803662945095
ENSG00000025708	ENSG00000025708	360.999876519744	-0.240679627412897	0.216763287096256	0	1	1
ENSG00000025770	ENSG00000025770	574.943916549393	0.476387695300781	0.198426014716465	0	1	1
ENSG00000025772	ENSG00000025772	404.253387585878	2.13755039017326	0.0898152455107484	12.6654487632294	9.18933516877579e-37	1.31229332333691e-34
ENSG00000025796	ENSG00000025796	1195.56191239026	0.395821108752018	0.0807949371454103	0	1	1
ENSG00000025800	ENSG00000025800	1962.90811810841	0.273508688455766	0.0689499199439401	0	1	1
ENSG00000026025	ENSG00000026025	23866.287242034	0.668735017332847	0.154898243103374	0	1	1
ENSG00000026036	ENSG00000026036	39.8897484223823	-0.654003142578039	0.285628143828949	0	1	1
ENSG00000026103	ENSG00000026103	3107.2190296841	-0.645057642219813	0.16289280538956	0	1	1
ENSG00000026297	ENSG00000026297	366.071799387189	-0.976353521259203	0.162347467520693	0	1	1
ENSG00000026508	ENSG00000026508	17084.552242878	2.14706695045241	0.15760568475984	7.27808106795331	3.38601851803596e-13	1.04839223805118e-11
ENSG00000026559	ENSG00000026559	2.36538612585262	0.691035975255974	0.4708477623064	0	1	1
ENSG00000026652	ENSG00000026652	916.189607532295	0.597752424027943	0.281909461914449	0	1	1
ENSG00000026751	ENSG00000026751	658.42234908126	0.223577361478782	0.575324136232181	0	1	1
ENSG00000026950	ENSG00000026950	2027.97543342303	-2.0231242696822	0.105798693020217	-9.67048117963692	4.02481209540599e-22	2.50900869822748e-20
ENSG00000027001	ENSG00000027001	85.5345458741164	-0.752653403601181	0.123078023598794	0	1	1
ENSG00000027075	ENSG00000027075	10856.4178887421	1.69927292947281	0.102576590913686	6.81708100497531	9.29088832879975e-12	2.542052437176e-10
ENSG00000027644	ENSG00000027644	4.39032020711298	2.11340323046557	0.32715948679662	3.40324299126231	0.00066591029317106	0.00671185779829239
ENSG00000027697	ENSG00000027697	1090.13007631928	-0.652344808849322	0.153709189231107	0	1	1
ENSG00000027847	ENSG00000027847	182.581505133204	0.328536505383348	0.131799370504106	0	1	1
ENSG00000027869	ENSG00000027869	2645.10373786474	1.82978142847227	0.148873081035454	5.57375062503515	2.4931254888201e-08	4.8059629774156e-07
ENSG00000028116	ENSG00000028116	544.275773697168	0.00615188682572308	0.0899782679999944	0	1	1
ENSG00000028137	ENSG00000028137	6705.43127341097	0.403123499910159	0.114938732030164	0	1	1
ENSG00000028203	ENSG00000028203	1681.43531586846	0.86250863953394	0.113126601756748	0	1	1
ENSG00000028277	ENSG00000028277	459.011658128382	1.96391829261752	0.221535328423256	4.35108160616216	1.35467617778905e-05	0.000182120010645128
ENSG00000028310	ENSG00000028310	1019.1257553298	0.83271897222117	0.0969538515191288	0	1	1
ENSG00000028528	ENSG00000028528	1935.036597788	-0.100961775731945	0.0366199618907125	0	1	1
ENSG00000028839	ENSG00000028839	439.831899197119	-0.0294269395662395	0.079814539421303	0	1	1
ENSG00000029153	ENSG00000029153	981.833247251908	0.272314219048789	0.102106750267788	0	1	1
ENSG00000029363	ENSG00000029363	7146.9434060382	0.322925650078453	0.0816977814245253	0	1	1
ENSG00000029364	ENSG00000029364	1778.2594541692	-0.0428324237988387	0.0648777672568957	0	1	1
ENSG00000029534	ENSG00000029534	337.665648066209	2.70026793570666	0.47654250183033	3.5679250626674	0.000359819371501923	0.00379049462112865
ENSG00000029559	ENSG00000029559	0.78447072585959	0.56890800972757	0.689857356209364	0	1	NA
ENSG00000029639	ENSG00000029639	151.141742162185	-0.245459292529284	0.0934766521445617	0	1	1
ENSG00000029725	ENSG00000029725	1536.71784973491	-0.198849659234331	0.0931274443366904	0	1	1
ENSG00000029993	ENSG00000029993	243.007784280614	-0.317706544090844	0.19765522910645	0	1	1
ENSG00000030066	ENSG00000030066	1384.52573994936	1.00183424699446	0.0991052656557757	0.018508067985336	0.985233541347265	1
ENSG00000030110	ENSG00000030110	675.046107872458	-1.03050884106483	0.109475648424765	-0.278681528758386	0.780489239064366	1
ENSG00000030304	ENSG00000030304	2.51456002037185	0.966225410046637	0.545257493191785	0	1	1
ENSG00000030419	ENSG00000030419	255.822988153338	1.62880058669503	0.590153517150596	1.06548646821768	0.286655845895655	1
ENSG00000030582	ENSG00000030582	556.672574449605	-0.971007981570473	0.225072153629203	0	1	1
ENSG00000031003	ENSG00000031003	1976.62080919593	-0.456576894022191	0.0734338180571357	0	1	1
ENSG00000031081	ENSG00000031081	448.270016829799	1.67654774763529	0.20554064192506	3.29155217819137	0.000996361315073535	0.00969685438418228
ENSG00000031544	ENSG00000031544	1.29044643923295	0.317864902669893	0.598550142055287	0	1	1
ENSG00000031691	ENSG00000031691	117.002385334011	-1.32392802097561	0.186255332734178	-1.73916105499066	0.0820064376637207	0.489207201664012
ENSG00000031698	ENSG00000031698	1819.39123747038	-0.324459758990259	0.0748827513933313	0	1	1
ENSG00000031823	ENSG00000031823	721.453044664912	-0.195047002305489	0.0884715164885569	0	1	1
ENSG00000032219	ENSG00000032219	1623.35020935576	-1.04704073371006	0.118709761064945	-0.396266771056201	0.691908237933451	1
ENSG00000032389	ENSG00000032389	357.575392836904	-0.596675447606565	0.0860206214694382	0	1	1
ENSG00000032444	ENSG00000032444	745.425136756409	-0.717266669489177	0.197363583161546	0	1	1
ENSG00000032742	ENSG00000032742	235.014797354655	-0.0634936594591011	0.149400389026308	0	1	1
ENSG00000033011	ENSG00000033011	354.373005264862	-0.131606073246824	0.0930550662075577	0	1	1
ENSG00000033030	ENSG00000033030	931.062791428928	-0.283103938642254	0.0603841146994217	0	1	1
ENSG00000033050	ENSG00000033050	1151.47383674925	1.42678891478253	0.102876238794232	4.14856646962152	3.3456370947363e-05	0.000425656283098496
ENSG00000033100	ENSG00000033100	1264.44756753102	0.316870690832198	0.120930239357359	0	1	1
ENSG00000033122	ENSG00000033122	4.8684993079747	0.278655551962673	0.522552045529113	0	1	1
ENSG00000033170	ENSG00000033170	3339.21504287692	0.390470552865552	0.17248529035362	0	1	1
ENSG00000033178	ENSG00000033178	3105.7831665005	0.69662816039087	0.101305315907	0	1	1
ENSG00000033327	ENSG00000033327	2208.02339092773	-0.491194207347459	0.195481133459923	0	1	1
ENSG00000033627	ENSG00000033627	160.936963011184	-0.990607908679899	0.339536752934508	0	1	1
ENSG00000033800	ENSG00000033800	1055.1877562107	-0.126660921624381	0.0786278996223692	0	1	1
ENSG00000033867	ENSG00000033867	8757.39553467745	1.37828309724358	0.167908452295441	2.25291277521858	0.024264649202918	0.171420376372962
ENSG00000034053	ENSG00000034053	7.67254377741022	-0.267463376502498	0.378181287750187	0	1	1
ENSG00000034063	ENSG00000034063	320.891489437872	-1.79114767840429	0.310751448450364	-2.54591791075966	0.0108990815368833	0.0844120897115005
ENSG00000034152	ENSG00000034152	1271.31174052292	3.18170185038976	0.152560946374945	14.3005264599489	2.17160513054051e-46	4.90187319385718e-44
ENSG00000034239	ENSG00000034239	1.7543621112915	0.907626375132257	0.549356038037222	0	1	1
ENSG00000034510	ENSG00000034510	14037.9907650995	-0.255675223273909	0.12265026574693	0	1	1
ENSG00000034533	ENSG00000034533	363.648467188709	-1.10805388752695	0.104698393626148	-1.032049144066	0.302049096029913	1
ENSG00000034677	ENSG00000034677	18101.6681622978	3.79586190576372	0.159095794627424	17.573449457361	3.93501885962069e-69	2.20282355761566e-66
ENSG00000034693	ENSG00000034693	209.76667627234	0.180251073412866	0.0794534069612966	0	1	1
ENSG00000034713	ENSG00000034713	939.341915813883	-0.294144609418405	0.0964119094567614	0	1	1
ENSG00000035115	ENSG00000035115	163.411379063336	0.188662635759604	0.143114342872833	0	1	1
ENSG00000035141	ENSG00000035141	481.503247226409	0.508740623788783	0.0813477948019528	0	1	1
ENSG00000035403	ENSG00000035403	1493.10676457575	0.620808761014615	0.238287196474212	0	1	1
ENSG00000035499	ENSG00000035499	186.633023226412	-1.24720759163904	0.221294213846116	-1.11709921078616	0.263951907922969	1
ENSG00000035664	ENSG00000035664	851.962243902751	-1.84369365060653	0.264280921899644	-3.19241224278349	0.00141089810112679	0.0132921702627192
ENSG00000035681	ENSG00000035681	1843.67158764089	0.643352953326827	0.0949225121661488	0	1	1
ENSG00000035687	ENSG00000035687	2244.23978936521	1.66198361106918	0.12185242497966	5.43266669645421	5.55180488010668e-08	1.0291060834052e-06
ENSG00000035720	ENSG00000035720	527.305393602683	-0.640646942738974	0.356390527970362	0	1	1
ENSG00000035862	ENSG00000035862	29.0876241966334	-0.309491219828902	0.448099172360326	0	1	1
ENSG00000035928	ENSG00000035928	1764.20503762316	-0.47991148424636	0.0779818163538647	0	1	1
ENSG00000036054	ENSG00000036054	1079.48347194344	0.382437834166171	0.0872031119572083	0	1	1
ENSG00000036257	ENSG00000036257	2441.10479253604	0.534194319167539	0.0774186876441723	0	1	1
ENSG00000036448	ENSG00000036448	25.3986776147632	-0.75160724284857	0.307375496661523	0	1	1
ENSG00000036473	ENSG00000036473	0.766790105042624	0.354969377074754	0.740737415914128	0	1	NA
ENSG00000036530	ENSG00000036530	3.67301728840927	0.0040128028296912	0.411317622703996	0	1	1
ENSG00000036549	ENSG00000036549	1280.24770932319	0.288508744567625	0.0827954040056802	0	1	1
ENSG00000036565	ENSG00000036565	2.72671915442714	0.377944498898095	0.468082242994756	0	1	1
ENSG00000036672	ENSG00000036672	3.30205758312259	0.533807750865809	0.413873836988691	0	1	1
ENSG00000036828	ENSG00000036828	4.99495307316548	1.82147956266906	0.585101513740859	1.40399493656565	0.16032035736293	0.857677141167508
ENSG00000037042	ENSG00000037042	71.3683760826261	-0.925258479697625	0.195234292763483	0	1	1
ENSG00000037241	ENSG00000037241	148.883933702264	0.0146266004898727	0.107062544403553	0	1	1
ENSG00000037280	ENSG00000037280	3.4946334089995	0.10551982788343	0.428912349093165	0	1	1
ENSG00000037474	ENSG00000037474	1920.55467895698	1.44292651107937	0.0621480567642366	7.12695672464292	1.02612335869836e-12	3.03286090918343e-11
ENSG00000037637	ENSG00000037637	743.297760239221	-0.244853800404946	0.0492635991402249	0	1	1
ENSG00000037749	ENSG00000037749	1312.60047966031	0.333123312438373	0.0694678074706069	0	1	1
ENSG00000037757	ENSG00000037757	401.248499373617	-1.40030484559974	0.1138512552426	-3.51603365941594	0.000438045446092686	0.00455625865333864
ENSG00000037897	ENSG00000037897	130.151160139129	4.49695712083287	0.220428910002428	15.8643306850918	1.11904086217004e-56	3.96480426989106e-54
ENSG00000037965	ENSG00000037965	1.74801203150335	0.719540806442965	0.529371239217641	0	1	1
ENSG00000038002	ENSG00000038002	614.643471509182	-0.481583652793363	0.108125616520711	0	1	1
ENSG00000038210	ENSG00000038210	997.089832567612	-0.60895012707202	0.0859792317908932	0	1	1
ENSG00000038219	ENSG00000038219	3696.78997262228	-0.0669074398811801	0.0887915330573642	0	1	1
ENSG00000038274	ENSG00000038274	2645.58933736483	-1.3744182504731	0.115755210270867	-3.23456930877633	0.00121826348208043	0.01164987866875
ENSG00000038295	ENSG00000038295	40.0161942428723	1.62629678133825	0.383577888286848	1.63277602923213	0.102516110308802	0.590538367471365
ENSG00000038358	ENSG00000038358	942.551210490104	-0.0360147608407859	0.106974949175342	0	1	1
ENSG00000038382	ENSG00000038382	1380.95693682585	-0.0244226946474631	0.402553032094837	0	1	1
ENSG00000038427	ENSG00000038427	12.3559574950701	0.885208182328479	0.388652662755048	0	1	1
ENSG00000038532	ENSG00000038532	741.749327846056	-0.247036266103482	0.0933938149531949	0	1	1
ENSG00000038945	ENSG00000038945	7.96433665526266	-0.0215491659052271	0.523196289841709	0	1	1
ENSG00000039068	ENSG00000039068	8.48424975748428	1.03155091387516	0.357149766231679	0.0883408498570682	0.92960577236181	1
ENSG00000039123	ENSG00000039123	2267.55149726243	0.691069924671019	0.0815049812149841	0	1	1
ENSG00000039139	ENSG00000039139	7.00461563829589	0.229042274475693	0.513431018215229	0	1	1
ENSG00000039319	ENSG00000039319	865.926210970701	0.312778950595311	0.105508672159726	0	1	1
ENSG00000039523	ENSG00000039523	90.3247975416178	-0.409628260332764	0.252291469926388	0	1	1
ENSG00000039537	ENSG00000039537	2.60686084250896	0.446969498741929	0.517895341086239	0	1	1
ENSG00000039560	ENSG00000039560	5.78259033737276	0.729644583733613	0.442054285225828	0	1	1
ENSG00000039600	ENSG00000039600	3.87222876064605	0.666690481291987	0.305158416220089	0	1	1
ENSG00000039650	ENSG00000039650	511.570948691678	0.16381411593275	0.15829638633314	0	1	1
ENSG00000039987	ENSG00000039987	0.614115937328916	0.98319811991514	0.685468616134452	0	1	NA
ENSG00000040199	ENSG00000040199	681.396203305627	1.36472392715503	0.0823527633083138	4.42880010947014	9.47587948683934e-06	0.000130462305379554
ENSG00000040275	ENSG00000040275	246.151648205143	0.0978762980024837	0.152160008573745	0	1	1
ENSG00000040341	ENSG00000040341	1219.2657781435	-0.322150619203898	0.103256427454964	0	1	1
ENSG00000040487	ENSG00000040487	78.5608078241349	-0.0583445280721714	0.144136482153633	0	1	1
ENSG00000040531	ENSG00000040531	462.119018212914	1.20406848336982	0.157693471771333	1.29408326849279	0.19563666019014	1
ENSG00000040608	ENSG00000040608	4.89878619768221	-2.01252860637011	0.562266678810998	-1.80079781450194	0.0717347534878025	0.436775233875047
ENSG00000040633	ENSG00000040633	707.700735893647	-0.524207180642967	0.0910658645386806	0	1	1
ENSG00000040731	ENSG00000040731	0.893068453231852	1.25456596810418	0.720548474574439	0.353294715188352	0.7238675070813	1
ENSG00000040933	ENSG00000040933	4347.23714969993	-1.07960741737986	0.0943590071472917	-0.843665271462634	0.398856479135388	1
ENSG00000041353	ENSG00000041353	174.254262389419	-2.05257119808484	0.442368631568242	-2.37939836365288	0.0173409243572399	0.127712774596883
ENSG00000041357	ENSG00000041357	1562.49359544088	0.115633507094712	0.10390206959949	0	1	1
ENSG00000041515	ENSG00000041515	4.37308062067172	0.113165545204522	0.484199925615936	0	1	1
ENSG00000041802	ENSG00000041802	1109.22597056152	1.35300258046326	0.087386552754643	4.03955264666856	5.35532466964791e-05	0.000658591992545892
ENSG00000041880	ENSG00000041880	138.094383432604	-0.950988012721267	0.203295652539947	0	1	1
ENSG00000041982	ENSG00000041982	18.4244165331786	4.45301216787568	0.395123836234321	8.73906317772217	2.35051401936727e-18	1.12655629113168e-16
ENSG00000041988	ENSG00000041988	118.770182073656	-0.406069265298387	0.133162528361939	0	1	1
ENSG00000042062	ENSG00000042062	1.82247908824841	0.542540906955853	0.465868178441502	0	1	1
ENSG00000042088	ENSG00000042088	2100.28684792766	1.99802415993239	0.105125389946769	9.49365477205596	2.23072903783223e-21	1.31448643724051e-19
ENSG00000042286	ENSG00000042286	79.9780342104745	-0.444056364109089	0.21341190224777	0	1	1
ENSG00000042304	ENSG00000042304	0.943816460759833	0.499432162372671	0.601157370208198	0	1	1
ENSG00000042317	ENSG00000042317	84.0603317829382	-1.36503793237558	0.179907476853078	-2.02903147084702	0.0424550849747683	0.279013343142467
ENSG00000042429	ENSG00000042429	1235.20330328428	0.820589615605001	0.0630041625629273	0	1	1
ENSG00000042445	ENSG00000042445	648.122078154748	-1.30391751169155	0.10143684582931	-2.99612541386547	0.00273433950728535	0.0242631052857278
ENSG00000042493	ENSG00000042493	803.609964935576	-0.897449557794978	0.244606543330469	0	1	1
ENSG00000042753	ENSG00000042753	275.40447496088	-0.412249090466651	0.137826487980069	0	1	1
ENSG00000042781	ENSG00000042781	6.29298505274369	0.711621880800869	0.50640713099875	0	1	1
ENSG00000042813	ENSG00000042813	1.56744960643573	1.03105835580463	0.523161142268846	0.0593667099776151	0.952660027864083	1
ENSG00000042832	ENSG00000042832	57.4750213456594	1.36512517456664	0.261320212092234	1.39723281120622	0.162343572930231	0.865358332949375
ENSG00000042980	ENSG00000042980	185.293964656604	-0.594001941620827	0.540213627142318	0	1	1
ENSG00000043039	ENSG00000043039	1.62949520346126	1.28425390240948	0.582277352839349	0.488176126073556	0.625425093317055	1
ENSG00000043093	ENSG00000043093	1931.25764658647	-0.426372703249188	0.104471598674856	0	1	1
ENSG00000043143	ENSG00000043143	1422.39982962326	-1.31736542790555	0.133299820895834	-2.38083911720746	0.0172732540155868	0.127298151631458
ENSG00000043355	ENSG00000043355	4.1342909545389	-1.16081042329938	0.731292972044623	-0.21989876758937	0.825949996143807	1
ENSG00000043462	ENSG00000043462	7530.43349947519	0.593276746215769	0.100792092101603	0	1	1
ENSG00000043514	ENSG00000043514	339.242012802848	1.24218393111393	0.106687030218209	2.27004098453757	0.023205096466988	0.164976035080263
ENSG00000043591	ENSG00000043591	1.16713113351204	0.496491767113178	0.514377232610534	0	1	1
ENSG00000044090	ENSG00000044090	334.623231606584	-0.707502790426225	0.116825119675897	0	1	1
ENSG00000044115	ENSG00000044115	1944.09240644688	1.53889471932126	0.146975805104978	3.66655395380451	0.000245841067664647	0.00268268673837562
ENSG00000044446	ENSG00000044446	498.081343112088	-0.120656241614391	0.0799894153373738	0	1	1
ENSG00000044459	ENSG00000044459	170.862620929049	-0.706284065310442	0.402253495907271	0	1	1
ENSG00000044524	ENSG00000044524	1.85338025096913	-0.135633210365255	0.529495989833473	0	1	1
ENSG00000044574	ENSG00000044574	5299.12086909211	1.37792243710047	0.126511434454838	2.98725912585695	0.00281491019185738	0.0249175636527793
ENSG00000046604	ENSG00000046604	42.2590211778239	-0.07493043410414	0.413415120963339	0	1	1
ENSG00000046647	ENSG00000046647	185.384594231686	0.396225226812439	0.0834906330285357	0	1	1
ENSG00000046651	ENSG00000046651	1506.30428641341	0.153488652817816	0.109510509943974	0	1	1
ENSG00000046653	ENSG00000046653	2.82183119949524	1.01971248171988	0.504283303630821	0.0390900939570029	0.968818558811427	1
ENSG00000046889	ENSG00000046889	3.92038923209784	0.430345414547642	0.519692324535907	0	1	1
ENSG00000047056	ENSG00000047056	1084.88433556663	0.518135238059067	0.0841023511924618	0	1	1
ENSG00000047188	ENSG00000047188	1564.47112102204	0.236174803952928	0.0947782819784382	0	1	1
ENSG00000047230	ENSG00000047230	106.939174309706	-1.58189361757561	0.276323042315216	-2.10584543619716	0.0352177805946788	0.236560038119765
ENSG00000047249	ENSG00000047249	551.043016763591	-1.08461958568364	0.0669997630457444	-1.26298335750624	0.206595160753087	1
ENSG00000047315	ENSG00000047315	3386.89566284094	-0.0619704600616729	0.0637468071968179	0	1	1
ENSG00000047346	ENSG00000047346	1683.48083854551	-2.01058462936426	0.198618699007046	-5.08806388530625	3.61737522877968e-07	6.001798023328e-06
ENSG00000047365	ENSG00000047365	10405.1753111285	1.58383710913622	0.141059945188909	4.13892907979182	3.48930783971707e-05	0.000442527079445767
ENSG00000047410	ENSG00000047410	7464.58441246413	-0.159190163963652	0.0901177885263832	0	1	1
ENSG00000047457	ENSG00000047457	4.75723424543555	0.454867086230624	0.467443269903577	0	1	1
ENSG00000047578	ENSG00000047578	461.886475041306	-0.658491205502425	0.113024738880946	0	1	1
ENSG00000047579	ENSG00000047579	171.483351360484	-0.785430825335841	0.155799091510225	0	1	1
ENSG00000047597	ENSG00000047597	3.4671730643079	-0.31731809020522	0.465018085888705	0	1	1
ENSG00000047617	ENSG00000047617	3.66550847246508	0.80512459486044	0.488285919128753	0	1	1
ENSG00000047621	ENSG00000047621	553.811851888023	0.529578164258175	0.0988918057449737	0	1	1
ENSG00000047634	ENSG00000047634	5.52823385262604	1.71157323390677	0.37819406956568	1.88150288745656	0.0599035428636248	0.374263429632335
ENSG00000047644	ENSG00000047644	1525.88020494808	-0.539618548311002	0.0986065247084443	0	1	1
ENSG00000047648	ENSG00000047648	2.56270116347724	0.607972473639982	0.49412928234065	0	1	1
ENSG00000047662	ENSG00000047662	2.16081230197139	0.795079203877865	0.485187593451243	0	1	1
ENSG00000047849	ENSG00000047849	2114.52825960987	-0.0936170083393095	0.069730581166706	0	1	1
ENSG00000047932	ENSG00000047932	1353.0736960755	-0.822933164095743	0.0916532335098591	0	1	1
ENSG00000047936	ENSG00000047936	3.99092761494386	0.943477428616319	0.540386582581979	0	1	1
ENSG00000048028	ENSG00000048028	1305.32412809318	-2.26481591944738	0.144737570002521	-8.73868422293777	2.35841072460272e-18	1.12840882361761e-16
ENSG00000048052	ENSG00000048052	124.70681827007	-0.170550456839262	0.361318244953796	0	1	1
ENSG00000048140	ENSG00000048140	758.12964583111	0.235921033531197	0.140299699973537	0	1	1
ENSG00000048162	ENSG00000048162	493.18789297716	3.55664119861661	0.129188034472467	19.7900773787334	3.62484858734283e-87	4.41128312868373e-84
ENSG00000048342	ENSG00000048342	4.3798085167575	0.511866098526772	0.50955128439699	0	1	1
ENSG00000048392	ENSG00000048392	2224.29090967057	-0.0652147557933688	0.168459253089347	0	1	1
ENSG00000048405	ENSG00000048405	1806.3537445521	0.679859332233719	0.0773634028459836	0	1	1
ENSG00000048462	ENSG00000048462	0.881621034963708	-0.245722521946421	0.571092955627689	0	1	1
ENSG00000048471	ENSG00000048471	582.097491428791	-0.948874947016423	0.148045565046638	0	1	1
ENSG00000048540	ENSG00000048540	4.15782288292402	0.978920823123409	0.522850836084445	0	1	1
ENSG00000048544	ENSG00000048544	627.376921681215	0.504813199118335	0.104979075513039	0	1	1
ENSG00000048545	ENSG00000048545	0.661301340172016	0.155816311021747	0.798223372201515	0	1	NA
ENSG00000048649	ENSG00000048649	2285.68038510895	0.0450453501145303	0.0787337683952609	0	1	1
ENSG00000048707	ENSG00000048707	3447.42906028121	0.220169283476304	0.0758311223419533	0	1	1
ENSG00000048740	ENSG00000048740	5336.39519731302	0.0938705933108083	0.0759829206859758	0	1	1
ENSG00000048828	ENSG00000048828	3567.71295944786	-0.23013927259492	0.0534110527724039	0	1	1
ENSG00000048991	ENSG00000048991	663.892363432691	-0.110056886929327	0.0898157657226465	0	1	1
ENSG00000049089	ENSG00000049089	334.269001901173	-0.774408172901397	0.378557686720749	0	1	1
ENSG00000049130	ENSG00000049130	35.235706537039	3.70183699105009	0.447838228212782	6.03306466674919	1.60878997353951e-09	3.52645962530309e-08
ENSG00000049167	ENSG00000049167	171.168687576131	0.159627759095256	0.0769110709190364	0	1	1
ENSG00000049192	ENSG00000049192	230.111866499596	0.848558843304833	0.270570352506575	0	1	1
ENSG00000049239	ENSG00000049239	1241.19022013555	-0.974343480255469	0.117698457730037	0	1	1
ENSG00000049245	ENSG00000049245	923.669432329671	0.00671558763498172	0.10029927689666	0	1	1
ENSG00000049246	ENSG00000049246	177.198282535282	0.208590586027675	0.420853307065254	0	1	1
ENSG00000049247	ENSG00000049247	46.9658787126919	-0.274074203168828	1.04054708292202	0	1	1
ENSG00000049249	ENSG00000049249	1512.32475634722	6.88035887403208	0.376384563365086	15.6232732327235	5.0542934258455e-55	1.68416277368352e-52
ENSG00000049283	ENSG00000049283	0.985141990736905	1.04126426895046	0.6014442898274	0.0686086303393175	0.945301149039654	1
ENSG00000049319	ENSG00000049319	1.57598129099572	0.558904467893747	0.513562181300966	0	1	1
ENSG00000049323	ENSG00000049323	6.93171039686582	0.492074918541417	0.343473922638488	0	1	1
ENSG00000049449	ENSG00000049449	353.188423584001	1.51730071035842	0.116174944350218	4.45277347238473	8.47681720247622e-06	0.000117458472028371
ENSG00000049540	ENSG00000049540	3.04800765374605	0.944254540400941	0.424206134342445	0	1	1
ENSG00000049541	ENSG00000049541	298.848756478433	-0.181401327810508	0.111820325528706	0	1	1
ENSG00000049618	ENSG00000049618	1341.96971466372	-0.465582956596269	0.0594109443254422	0	1	1
ENSG00000049656	ENSG00000049656	1270.22049125668	0.287991941381753	0.0828068838153656	0	1	1
ENSG00000049759	ENSG00000049759	31.7830165301329	0.637572633007828	0.351423261827332	0	1	1
ENSG00000049768	ENSG00000049768	247.822620525764	0.903140780070851	0.347252124508675	0	1	1
ENSG00000049769	ENSG00000049769	89.8331453684766	-1.0722079617053	0.14437439992892	-0.50014380486329	0.616973823680194	1
ENSG00000049860	ENSG00000049860	1128.27591602254	-0.289360967093841	0.0839667831273615	0	1	1
ENSG00000049883	ENSG00000049883	121.090075687682	0.0852200512454458	0.0837679006735737	0	1	1
ENSG00000050030	ENSG00000050030	5.10006291528873	0.0576567739517975	0.446343185557628	0	1	1
ENSG00000050130	ENSG00000050130	711.260644996829	-1.08759241321436	0.107753090649306	-0.812899311625678	0.416275789231444	1
ENSG00000050165	ENSG00000050165	2.52481545902201	0.994556228450051	0.521968205538485	0	1	1
ENSG00000050327	ENSG00000050327	35.0015072572248	-0.568014609845468	0.378099600029201	0	1	1
ENSG00000050344	ENSG00000050344	1795.47688138867	2.60657175428383	0.185511021486449	8.66024962512095	4.70732281683509e-18	2.18142327223865e-16
ENSG00000050393	ENSG00000050393	282.899918033027	0.211268984418032	0.0874499302929309	0	1	1
ENSG00000050405	ENSG00000050405	1364.07140881075	0.0200466046796566	0.227317687152273	0	1	1
ENSG00000050426	ENSG00000050426	874.648509138202	-0.534724186660112	0.0636802173096892	0	1	1
ENSG00000050438	ENSG00000050438	92.6730718919619	-0.810560151800193	0.212304397448968	0	1	1
ENSG00000050555	ENSG00000050555	1.84461308567294	0.446368410029711	0.494494847246089	0	1	1
ENSG00000050628	ENSG00000050628	673.913362687266	0.0354587481440567	0.491236305549974	0	1	1
ENSG00000050730	ENSG00000050730	1510.61294484493	6.47422258311746	0.32380109745272	16.9061273299631	4.05495332682963e-64	1.86062530521248e-61
ENSG00000050748	ENSG00000050748	817.108228487911	-0.897584566790354	0.0575918386278434	0	1	1
ENSG00000050767	ENSG00000050767	2.89732170042637	-1.03839003114964	0.416254998052897	-0.0922271956594309	0.926517531110638	1
ENSG00000050820	ENSG00000050820	3.44562049197485	0.77597287695107	0.477639258906244	0	1	1
ENSG00000051009	ENSG00000051009	505.306256728811	0.100128583495088	0.0812376504954639	0	1	1
ENSG00000051108	ENSG00000051108	2496.84887449604	-0.108196201219694	0.0969746591441963	0	1	1
ENSG00000051128	ENSG00000051128	2.19633605565297	2.19712165911506	0.445659758264495	2.68617849584836	0.00722744668412675	0.0586026166537392
ENSG00000051180	ENSG00000051180	140.663967489271	0.0184347773463464	0.233190481297425	0	1	1
ENSG00000051341	ENSG00000051341	433.335260719074	-0.0543374128229948	0.243337491388214	0	1	1
ENSG00000051382	ENSG00000051382	386.720691365422	-0.830535088612215	0.174090717005169	0	1	1
ENSG00000051523	ENSG00000051523	1409.88112310687	-0.58831852002366	0.217901508970037	0	1	1
ENSG00000051596	ENSG00000051596	83.0080744024031	-0.249322511806509	0.146490882822556	0	1	1
ENSG00000051620	ENSG00000051620	633.522374194793	-1.18276065738849	0.114873497383144	-1.59097321446495	0.111615603986153	0.634339239710137
ENSG00000051825	ENSG00000051825	2025.25491159022	-1.0007142367629	0.0724422953530224	-0.00985938890283981	0.992133473263311	1
ENSG00000052126	ENSG00000052126	616.370703292342	-0.999821010710181	0.11253329484084	0	1	1
ENSG00000052344	ENSG00000052344	0.979907510403452	0.274535154087506	0.591601653518027	0	1	1
ENSG00000052723	ENSG00000052723	1021.35975636125	0.159306331221291	0.088384446156678	0	1	1
ENSG00000052749	ENSG00000052749	1130.19845286045	4.29938534084563	0.26876840112855	12.2759421382559	1.21963737474988e-34	1.58044676478006e-32
ENSG00000052795	ENSG00000052795	1913.14844811608	2.38364560075474	0.139701480704606	9.90430161352704	3.98746153313093e-23	2.67647597871307e-21
ENSG00000052802	ENSG00000052802	999.350761706513	0.959330856083825	0.113868547760121	0	1	1
ENSG00000052841	ENSG00000052841	2492.53834661484	0.121875538946244	0.0731708262837614	0	1	1
ENSG00000052850	ENSG00000052850	1.19923311494401	0.3311065532175	0.542322801938937	0	1	1
ENSG00000053108	ENSG00000053108	2.74582551014999	0.594201015896596	0.492731315256704	0	1	1
ENSG00000053254	ENSG00000053254	1953.55298416074	-0.36462018818102	0.0950106483821512	0	1	1
ENSG00000053371	ENSG00000053371	208.426080461235	-1.1891695210167	0.148774142907378	-1.27152149775428	0.20354318446309	1
ENSG00000053372	ENSG00000053372	599.300160128021	3.04807408411791	0.154375428783613	13.2668398090002	3.60464190259322e-40	6.07794740081833e-38
ENSG00000053501	ENSG00000053501	178.06007138543	0.299094054674882	0.113673057159538	0	1	1
ENSG00000053524	ENSG00000053524	535.298589714845	0.776437254052496	0.194737200115199	0	1	1
ENSG00000053702	ENSG00000053702	0.894789504534272	1.49232647226847	0.632833245269275	0.77797188429786	0.436585588384366	1
ENSG00000053747	ENSG00000053747	10.1906852390723	1.39597634797598	0.352537163532662	1.12321873815523	0.261344606243983	1
ENSG00000053770	ENSG00000053770	1234.40829523274	-0.251859897101572	0.0845265566682944	0	1	1
ENSG00000053900	ENSG00000053900	1152.50780415518	-0.420623276752569	0.0716107812598257	0	1	1
ENSG00000053918	ENSG00000053918	42.5715510151312	-1.51929260533157	0.40421772206901	-1.28468539843712	0.198902242772751	1
ENSG00000054116	ENSG00000054116	677.300866685623	-0.434177293571814	0.0756839160632527	0	1	1
ENSG00000054118	ENSG00000054118	3570.51040140333	-0.0550760188300448	0.0730716626155591	0	1	1
ENSG00000054148	ENSG00000054148	430.878724067914	-0.394940254711484	0.157964352459228	0	1	1
ENSG00000054179	ENSG00000054179	4.50516240118746	4.27280269255792	0.636963490773017	5.13813231051289	2.77482490155011e-07	4.6563158869537e-06
ENSG00000054219	ENSG00000054219	211.401820705345	-0.333866005593734	0.305496027817965	0	1	1
ENSG00000054267	ENSG00000054267	3830.19024011632	0.694212094252463	0.0963283381008008	0	1	1
ENSG00000054277	ENSG00000054277	148.307324273401	-0.536702012929403	0.168439248077733	0	1	1
ENSG00000054282	ENSG00000054282	365.393073926266	-1.01459861767521	0.13987310829639	-0.104370438699859	0.916875381035042	1
ENSG00000054356	ENSG00000054356	3.17500454641918	0.923583505642999	0.48569660388059	0	1	1
ENSG00000054392	ENSG00000054392	17.2430771144375	-0.966163032680899	0.25627534018566	0	1	1
ENSG00000054523	ENSG00000054523	2332.69936780283	2.24572289575318	0.169982409300903	7.32854005821275	2.32673418746311e-13	7.30104146940498e-12
ENSG00000054598	ENSG00000054598	32.714664369228	3.05169800282378	0.522251690679	3.92856172501094	8.54554181454707e-05	0.00101912959262536
ENSG00000054611	ENSG00000054611	558.849984572918	-0.412842592677297	0.150732188319927	0	1	1
ENSG00000054654	ENSG00000054654	12560.7930939073	0.140011134661198	0.13840033016006	0	1	1
ENSG00000054690	ENSG00000054690	5.88625189777836	0.376405651323543	0.347715737944486	0	1	1
ENSG00000054793	ENSG00000054793	132.093870154795	3.63294619359126	0.42760301443482	6.15745470613982	7.39233756170069e-10	1.67539699070447e-08
ENSG00000054796	ENSG00000054796	0.838705462157271	0.536654408186203	0.60463634897795	0	1	NA
ENSG00000054803	ENSG00000054803	0.70113314759734	0.36525046342118	0.819431661541321	0	1	NA
ENSG00000054938	ENSG00000054938	2.14539997815266	0.555700496790063	0.55047489141503	0	1	1
ENSG00000054965	ENSG00000054965	898.358859556877	-1.57984364666567	0.0858535130933547	-6.75387209880586	1.43950660972024e-11	3.89292657063475e-10
ENSG00000054967	ENSG00000054967	743.708555314353	0.506412683643818	0.212916458285112	0	1	1
ENSG00000054983	ENSG00000054983	689.494916306361	-1.03408686035708	0.116886211779388	-0.291624305708704	0.770573889573181	1
ENSG00000055044	ENSG00000055044	3069.572785791	2.43174535156741	0.0973822103412244	14.7023295789921	6.22797233028353e-49	1.59927472958382e-46
ENSG00000055070	ENSG00000055070	1682.7558449005	0.510166747869613	0.0837953798550522	0	1	1
ENSG00000055118	ENSG00000055118	6.49441484951372	-1.5863074894383	0.486747459942849	-1.20454144641482	0.228380372679694	1
ENSG00000055130	ENSG00000055130	2119.69889003542	0.998857328450232	0.0789337193418645	0	1	1
ENSG00000055147	ENSG00000055147	524.360581494045	-0.183263234058035	0.0674947174917349	0	1	1
ENSG00000055163	ENSG00000055163	6771.55393852297	-1.28206351886655	0.0965238718689437	-2.92221513088002	0.00347551389210632	0.0301829456531356
ENSG00000055208	ENSG00000055208	9192.4730550216	0.141286176175738	0.141511549633059	0	1	1
ENSG00000055211	ENSG00000055211	416.923641445384	0.00980737592046262	0.0769643062094109	0	1	1
ENSG00000055332	ENSG00000055332	2098.96919573396	-0.0748845008639848	0.16073945556974	0	1	1
ENSG00000055483	ENSG00000055483	1716.44401564573	0.965956704661164	0.130601366611736	0	1	1
ENSG00000055609	ENSG00000055609	5645.74582292647	0.156702550256417	0.106271564232163	0	1	1
ENSG00000055732	ENSG00000055732	481.632334243395	-0.593844730105569	0.250792210241857	0	1	1
ENSG00000055813	ENSG00000055813	24.7930534323232	0.826476352436282	0.588839510134279	0	1	1
ENSG00000055917	ENSG00000055917	3700.59790907995	-0.268016557934681	0.0652222713261057	0	1	1
ENSG00000055950	ENSG00000055950	265.144355700287	-0.495586111260699	0.102959764722685	0	1	1
ENSG00000055955	ENSG00000055955	22.3809715547671	-0.351416645751385	0.230415327810865	0	1	1
ENSG00000055957	ENSG00000055957	2.96307691848864	-0.0404349612408504	0.436604915139508	0	1	1
ENSG00000056050	ENSG00000056050	159.906897197459	-1.21308995995322	0.133431580637058	-1.59699794408367	0.110266165505096	0.628584515781593
ENSG00000056097	ENSG00000056097	3061.70359474606	0.778415959031553	0.0757451593690922	0	1	1
ENSG00000056277	ENSG00000056277	282.304927086438	0.367361208678309	0.0853059500244066	0	1	1
ENSG00000056291	ENSG00000056291	0.683261447466802	0.505486508017305	0.713623123443503	0	1	NA
ENSG00000056487	ENSG00000056487	1.5606043934798	0.687721977771182	0.596229744894604	0	1	1
ENSG00000056558	ENSG00000056558	6698.84733565833	2.28738285517081	0.133773418182423	9.62360738525234	6.35620477930898e-22	3.90153885466795e-20
ENSG00000056586	ENSG00000056586	3434.63886560519	0.286731164122565	0.0882734131234305	0	1	1
ENSG00000056661	ENSG00000056661	21.3683962059957	2.33383323264951	0.439702094240949	3.03349301747605	0.00241740305509577	0.0217566274958619
ENSG00000056736	ENSG00000056736	2951.4511544851	-1.30321504973358	0.617239392291941	-0.491243840753063	0.623253994741057	1
ENSG00000056972	ENSG00000056972	193.347457154976	0.757099551555646	0.261088688940607	0	1	1
ENSG00000056998	ENSG00000056998	1.72107539707157	0.843214100170771	0.521055177498624	0	1	1
ENSG00000057019	ENSG00000057019	44.039732683971	-0.479588682457494	0.376096491658627	0	1	1
ENSG00000057252	ENSG00000057252	1621.97171676183	0.0705192477032211	0.131825055158402	0	1	1
ENSG00000057294	ENSG00000057294	2.62850705652397	0.526445865955536	0.437649408632587	0	1	1
ENSG00000057468	ENSG00000057468	8.4492424854212	0.519370293215436	0.192043935735574	0	1	1
ENSG00000057608	ENSG00000057608	3975.19371445267	0.0209230039273705	0.0961516743704408	0	1	1
ENSG00000057657	ENSG00000057657	4073.18671099251	1.39835596355227	0.204166259448563	1.95113514166445	0.0510409718357656	0.326172785772392
ENSG00000057663	ENSG00000057663	976.398874923424	0.204673993429881	0.0764718965558854	0	1	1
ENSG00000057704	ENSG00000057704	26.6010771587274	-0.281371274790286	0.299381193689038	0	1	1
ENSG00000057757	ENSG00000057757	524.154691132663	0.281332937879107	0.0846136626629519	0	1	1
ENSG00000057935	ENSG00000057935	424.452128396485	-1.1880442866923	0.0868118682472777	-2.16611265819865	0.0303025791531465	0.207224331907298
ENSG00000058056	ENSG00000058056	322.472748772464	-1.26568928029229	0.113579012546308	-2.33924625981376	0.0193226922088556	0.140369103276893
ENSG00000058063	ENSG00000058063	5961.03053033722	0.0421413453031994	0.0823142026837226	0	1	1
ENSG00000058085	ENSG00000058085	15.0296207369653	1.83295902817985	0.455431753985463	1.82894368012476	0.0674080457540734	0.414488400847213
ENSG00000058091	ENSG00000058091	7.93100972482081	1.50589325837952	0.372760200053279	1.35715470242589	0.17473206023232	0.918623284354365
ENSG00000058262	ENSG00000058262	5532.38294028204	0.808169754942296	0.105226161305956	0	1	1
ENSG00000058272	ENSG00000058272	4950.95150585999	-0.593167059098262	0.0990646434284794	0	1	1
ENSG00000058335	ENSG00000058335	3.37443199034146	0.309199713619282	0.401709389042046	0	1	1
ENSG00000058404	ENSG00000058404	2.10096156841613	0.177488997114007	0.522921922823065	0	1	1
ENSG00000058453	ENSG00000058453	150.310562741711	-1.37855312280048	0.261733271271685	-1.44633168324838	0.148084193279518	0.803737942581676
ENSG00000058600	ENSG00000058600	1340.00187408227	1.41414417817469	0.132174928511633	3.1333035912196	0.00172850557570958	0.016078720858794
ENSG00000058668	ENSG00000058668	11248.332151263	-0.458808814083685	0.122778817893579	0	1	1
ENSG00000058673	ENSG00000058673	4816.30419873748	-0.0388194457918674	0.0824609578925027	0	1	1
ENSG00000058729	ENSG00000058729	613.457295926843	1.1426062640178	0.108436521476856	1.3151128611981	0.18847197481592	0.975467931785797
ENSG00000058799	ENSG00000058799	408.801736590844	-0.982540329621038	0.0975842753285789	0	1	1
ENSG00000058804	ENSG00000058804	591.753460332395	0.68631071903235	0.146855701011983	0	1	1
ENSG00000058866	ENSG00000058866	6.37736921918084	-0.016534466912382	0.350617768051142	0	1	1
ENSG00000059122	ENSG00000059122	543.736498807558	-1.34625917497678	0.223766362161422	-1.54741388130085	0.121763476078769	0.680814961135587
ENSG00000059145	ENSG00000059145	295.825682940868	-1.05884403501167	0.212438188889113	-0.27699367669898	0.781784961520622	1
ENSG00000059377	ENSG00000059377	1481.81400911788	-0.802973928206882	0.268007999969958	0	1	1
ENSG00000059378	ENSG00000059378	1419.33910659367	-0.592485454462121	0.133844998059736	0	1	1
ENSG00000059573	ENSG00000059573	1075.87422462211	0.558578519014388	0.110370544218736	0	1	1
ENSG00000059588	ENSG00000059588	927.329354125125	-0.504058841458758	0.096969041508486	0	1	1
ENSG00000059691	ENSG00000059691	192.289095511589	-0.54775687012154	0.0590534117874276	0	1	1
ENSG00000059728	ENSG00000059728	1963.70114842577	-1.51497731888801	0.234033871726785	-2.20043925731058	0.0277757451330289	0.192770420598433
ENSG00000059758	ENSG00000059758	2790.385355946	0.863698966886059	0.161674147905148	0	1	1
ENSG00000059769	ENSG00000059769	140.723261242779	1.57358025895152	0.0880894545253883	6.51133852561436	7.44840688781843e-11	1.8664360679502e-09
ENSG00000059804	ENSG00000059804	11620.8600109801	0.796931371829239	0.132746048937938	0	1	1
ENSG00000059915	ENSG00000059915	11.6538671583917	0.196522659968091	0.269754784666766	0	1	1
ENSG00000060069	ENSG00000060069	638.63225512674	0.573939710014371	0.130806507690456	0	1	1
ENSG00000060138	ENSG00000060138	558.768525484512	1.78029277067412	0.336466177567974	2.31908234079928	0.0203905720858187	0.14717176706603
ENSG00000060140	ENSG00000060140	5.02141345008209	-0.354378700420115	0.373394271954132	0	1	1
ENSG00000060237	ENSG00000060237	5444.76180834256	0.16430103177324	0.0903686936946685	0	1	1
ENSG00000060339	ENSG00000060339	2392.03985814778	-0.0856384679901884	0.0819317491648544	0	1	1
ENSG00000060491	ENSG00000060491	684.610877138978	0.776731095608074	0.16906835369476	0	1	1
ENSG00000060558	ENSG00000060558	999.384436934557	1.76812616056272	0.334776829969481	2.29444242193447	0.0217650987901376	0.156126374970772
ENSG00000060566	ENSG00000060566	152.329382324942	-2.17344861825385	0.245605749440681	-4.77777340687727	1.77246955954488e-06	2.69627298759028e-05
ENSG00000060642	ENSG00000060642	396.676050295199	2.0443461244085	0.152893806530452	6.83053256444693	8.4599971868871e-12	2.32380099372885e-10
ENSG00000060656	ENSG00000060656	5.31447054590098	2.26266716083805	0.374212527546842	3.37419799683216	0.000740310985459533	0.0073978238068591
ENSG00000060688	ENSG00000060688	890.468533399622	0.593225068113622	0.0595718699672402	0	1	1
ENSG00000060709	ENSG00000060709	2.29115324736796	0.948003084477292	0.567031208102694	0	1	1
ENSG00000060718	ENSG00000060718	3.04628448201338	0.515922690344879	0.606171395192567	0	1	1
ENSG00000060749	ENSG00000060749	663.614037757423	0.267292135909513	0.175687929476257	0	1	1
ENSG00000060762	ENSG00000060762	189.713882764523	-0.773860556642888	0.127765129683848	0	1	1
ENSG00000060971	ENSG00000060971	681.658724305711	-0.974155276180805	0.0890752853855786	0	1	1
ENSG00000060982	ENSG00000060982	854.423947771498	0.539355214681595	0.291348618983291	0	1	1
ENSG00000061273	ENSG00000061273	2113.74916085377	0.3385038072843	0.144103141026518	0	1	1
ENSG00000061337	ENSG00000061337	155.420046794113	-2.96690283844888	0.431670435139511	-4.55649189366697	5.2015045595143e-06	7.49305777770484e-05
ENSG00000061455	ENSG00000061455	2.69801096503749	1.17018243150571	0.443498231036116	0.383727418953004	0.701180488157724	1
ENSG00000061492	ENSG00000061492	1.10582218369784	-0.152041313686216	0.693275925824463	0	1	1
ENSG00000061656	ENSG00000061656	42.064617961925	2.44805556702498	0.245835870487969	5.89033473492165	3.85414136396903e-09	8.14169183226363e-08
ENSG00000061676	ENSG00000061676	155.935381699119	1.921745030413	0.260666532643216	3.53610807289415	0.000406068536894515	0.00425209814727926
ENSG00000061794	ENSG00000061794	635.139993759179	1.05992526881888	0.110204252764548	0.543765483777766	0.586602863718373	1
ENSG00000061918	ENSG00000061918	13.053247696067	1.35916122179373	0.44029749427516	0.8157239740485	0.414658024063864	1
ENSG00000061936	ENSG00000061936	1305.62210431123	0.591163801633586	0.0861459055871557	0	1	1
ENSG00000061938	ENSG00000061938	580.840024222999	-0.951915084169947	0.266898759355377	0	1	1
ENSG00000061987	ENSG00000061987	3086.48876893371	0.178845296161197	0.0896044018279044	0	1	1
ENSG00000062038	ENSG00000062038	2.41216695829552	1.13786481193258	0.468717287848861	0.29413212507116	0.768656943795077	1
ENSG00000062096	ENSG00000062096	0.793471064480392	0.302884455998979	0.692592918381304	0	1	NA
ENSG00000062194	ENSG00000062194	3438.41504768977	0.286953039670966	0.0934072341902051	0	1	1
ENSG00000062282	ENSG00000062282	10.3863670851168	1.43961929815781	0.360285691801669	1.22019638348507	0.222390437521734	1
ENSG00000062370	ENSG00000062370	2.23566668076217	0.695196452144764	0.485118432296882	0	1	1
ENSG00000062485	ENSG00000062485	1544.04746402649	0.19806220035963	0.0656595187138868	0	1	1
ENSG00000062524	ENSG00000062524	25.3635397275007	-0.628388991618012	0.559078279021675	0	1	1
ENSG00000062582	ENSG00000062582	16.132269782096	1.56148201070861	0.180315483430745	3.11388683892063	0.00184640290550521	0.0170507480452296
ENSG00000062598	ENSG00000062598	2157.02095254068	1.17605161862593	0.10054299407508	1.7510083148555	0.0799444777688855	0.478538480057978
ENSG00000062650	ENSG00000062650	3482.74719367992	0.360294827710441	0.0829174366643425	0	1	1
ENSG00000062716	ENSG00000062716	18780.9472729716	2.07688833301315	0.194072560167736	5.54889538264661	2.87480128498016e-08	5.49629016165264e-07
ENSG00000062725	ENSG00000062725	1092.53169256573	-0.536795667683236	0.0655113249635933	0	1	1
ENSG00000062822	ENSG00000062822	196.96935369793	-0.948919852241649	0.257584638954286	0	1	1
ENSG00000063015	ENSG00000063015	1.1348416689019	-0.0884077307200057	0.59706456329324	0	1	1
ENSG00000063046	ENSG00000063046	12600.5161202713	-0.117257723487319	0.119034493146336	0	1	1
ENSG00000063127	ENSG00000063127	72.6229978282505	-1.83302770801965	0.15318067725955	-5.43820358365544	5.38204571828817e-08	1.00095322029825e-06
ENSG00000063169	ENSG00000063169	82.9977856369076	-0.762425457800476	0.20782355052324	0	1	1
ENSG00000063176	ENSG00000063176	110.718904013852	-1.3988115683624	0.187898367715461	-2.1224855394504	0.0337969857531725	0.228111316911333
ENSG00000063177	ENSG00000063177	4724.04047348698	0.0939838792359057	0.169084199413081	0	1	1
ENSG00000063180	ENSG00000063180	64.9576928280733	-0.566438636240137	0.153989836275634	0	1	1
ENSG00000063241	ENSG00000063241	84.0200597156678	0.551742303828324	0.207758238115382	0	1	1
ENSG00000063244	ENSG00000063244	1586.31067310792	0.37888258592075	0.103857488019914	0	1	1
ENSG00000063245	ENSG00000063245	216.134275060991	-0.197755432433903	0.176181866676328	0	1	1
ENSG00000063322	ENSG00000063322	613.122926802432	-0.320208448784116	0.0816525292082615	0	1	1
ENSG00000063438	ENSG00000063438	463.224451826165	-1.31385108936855	0.288240609524418	-1.08885104665297	0.276219576715406	1
ENSG00000063587	ENSG00000063587	605.466959394116	-0.163285086258735	0.12481637128961	0	1	1
ENSG00000063601	ENSG00000063601	1469.04079198636	0.165899700799366	0.0766665902822465	0	1	1
ENSG00000063660	ENSG00000063660	48.2386140853954	1.03370131440408	0.334217350055249	0.100836519703459	0.91968023604537	1
ENSG00000063761	ENSG00000063761	35.5785257309818	-0.915612710294413	0.177669993084462	0	1	1
ENSG00000063854	ENSG00000063854	324.682921219004	-0.964626020976024	0.12502632520723	0	1	1
ENSG00000063978	ENSG00000063978	1991.48272279215	0.269895467957403	0.0565787177200173	0	1	1
ENSG00000064012	ENSG00000064012	5230.38154328892	-0.361647028962263	0.136901818850996	0	1	1
ENSG00000064042	ENSG00000064042	10.7700832450731	0.310863285672519	0.371663792128346	0	1	1
ENSG00000064102	ENSG00000064102	720.542037715336	-0.615992460947338	0.0996558843262387	0	1	1
ENSG00000064115	ENSG00000064115	1139.73536952436	-1.11692144451895	0.119257709004716	-0.980409949970823	0.326883800217674	1
ENSG00000064199	ENSG00000064199	17.2664067177279	-0.333234267976435	0.202437129053663	0	1	1
ENSG00000064201	ENSG00000064201	330.016711814707	-1.42808376037289	0.270358392722748	-1.58339364301478	0.11333177100508	0.642136896848623
ENSG00000064205	ENSG00000064205	0.790794081260927	0.789741650042676	0.695137538018529	0	1	NA
ENSG00000064218	ENSG00000064218	0.653324377750951	1.10220310595664	0.968301551287165	0.105548840462752	0.91594031730418	NA
ENSG00000064225	ENSG00000064225	4.81854084492926	0.76758002337467	0.407121771570782	0	1	1
ENSG00000064270	ENSG00000064270	2.40089409571429	0.800920532227126	0.518974734601032	0	1	1
ENSG00000064300	ENSG00000064300	12.9104759367223	0.286065314776013	0.375714107136164	0	1	1
ENSG00000064309	ENSG00000064309	18.4913796994624	-0.786328492891584	0.232746618361698	0	1	1
ENSG00000064313	ENSG00000064313	1544.28835075228	0.368662354896129	0.0630061011125675	0	1	1
ENSG00000064393	ENSG00000064393	2943.72855776411	0.45013627157746	0.178272062415426	0	1	1
ENSG00000064419	ENSG00000064419	1192.39143248734	-0.0426918292208141	0.038340408390095	0	1	1
ENSG00000064489	ENSG00000064489	1.41775464662927	-0.334840515364276	0.538095856639448	0	1	1
ENSG00000064490	ENSG00000064490	330.335254499733	-1.00683547854539	0.120719641342444	-0.0566227539228979	0.954845708611516	1
ENSG00000064545	ENSG00000064545	111.706194058062	-0.468546048192492	0.198955313366412	0	1	1
ENSG00000064547	ENSG00000064547	330.686979591449	-0.277920629447399	0.136007288610291	0	1	1
ENSG00000064601	ENSG00000064601	614.609874827505	-0.348000766669869	0.116424132652074	0	1	1
ENSG00000064607	ENSG00000064607	2833.79497550057	-0.34040970913867	0.0749718095338366	0	1	1
ENSG00000064651	ENSG00000064651	1158.97575936684	0.242729059705943	0.0944148295242284	0	1	1
ENSG00000064652	ENSG00000064652	49.0477102019691	-0.99121866493132	0.243456004264945	0	1	1
ENSG00000064655	ENSG00000064655	6.49706452282237	-0.990505780049839	0.370142267483272	0	1	1
ENSG00000064666	ENSG00000064666	3607.5554617796	-2.17339065116	0.159473896752174	-7.35788536592586	1.86846389207239e-13	5.92951296361749e-12
ENSG00000064687	ENSG00000064687	1062.30664958328	-1.55308631649007	0.210516275014517	-2.62728530823532	0.00860691351520817	0.0685174941099763
ENSG00000064692	ENSG00000064692	2.56460743868052	0.440047520941052	0.556740985959517	0	1	1
ENSG00000064703	ENSG00000064703	717.145828710496	1.44639392404894	0.114120077071581	3.91161604078611	9.16805870572863e-05	0.00108504847007757
ENSG00000064726	ENSG00000064726	2127.3750027335	0.321263797525365	0.0996353654047825	0	1	1
ENSG00000064763	ENSG00000064763	31.5051898917928	-0.706215595383226	0.596984244884458	0	1	1
ENSG00000064787	ENSG00000064787	5.93624514756201	0.475515554018327	0.370539960236392	0	1	1
ENSG00000064835	ENSG00000064835	0.675063752168272	0.658533915709882	0.665486633414683	0	1	NA
ENSG00000064886	ENSG00000064886	160.184377509736	-0.593850836679208	0.228977261002427	0	1	1
ENSG00000064932	ENSG00000064932	1370.97480328373	1.28930273419043	0.264530204952465	1.0936472613493	0.274109712749927	1
ENSG00000064933	ENSG00000064933	567.543002320004	-0.892256075247098	0.107349902608049	0	1	1
ENSG00000064961	ENSG00000064961	252.486257364172	-0.880323242492638	0.140246254073106	0	1	1
ENSG00000064989	ENSG00000064989	3.08339605511236	0.566231853871181	0.416423615194724	0	1	1
ENSG00000064995	ENSG00000064995	593.858523892064	0.422147716954235	0.0561006124058331	0	1	1
ENSG00000064999	ENSG00000064999	247.738958919425	-1.15862701735437	0.0992079504718781	-1.59893452691909	0.109835151269365	0.626510267786741
ENSG00000065000	ENSG00000065000	2074.77787035459	0.764000724445669	0.096946155946869	0	1	1
ENSG00000065029	ENSG00000065029	394.307637616503	-0.45395874101557	0.0961459051777134	0	1	1
ENSG00000065054	ENSG00000065054	5.23343177395821	-1.2675697182988	0.480871546435119	-0.556426597253243	0.577919260781509	1
ENSG00000065057	ENSG00000065057	42.4244328027178	-1.82258142337085	0.291505699591308	-2.82183650104995	0.00477495140503173	0.0402562921165175
ENSG00000065060	ENSG00000065060	194.840987478729	0.41418652897589	0.252202762673041	0	1	1
ENSG00000065135	ENSG00000065135	2277.11719474807	0.075258763494891	0.102802271909514	0	1	1
ENSG00000065150	ENSG00000065150	1978.11355429467	0.893829896352531	0.102729804296717	0	1	1
ENSG00000065154	ENSG00000065154	459.933725815218	0.237960217257995	0.140964580149586	0	1	1
ENSG00000065183	ENSG00000065183	966.238503346836	1.85693865356447	0.129141210055584	6.6356715505115	3.23028425910995e-11	8.42643582595411e-10
ENSG00000065243	ENSG00000065243	1417.74086213404	-0.628221140283369	0.0880915060754267	0	1	1
ENSG00000065268	ENSG00000065268	132.153245866651	-0.00480340864246907	0.237761502001987	0	1	1
ENSG00000065308	ENSG00000065308	328.033801096939	-1.33681443886848	0.159047354678347	-2.11769909376766	0.0342005596676467	0.230446236181375
ENSG00000065320	ENSG00000065320	2.29978586925548	1.21827237423615	0.451819458463601	0.483096445156172	0.629027258026442	1
ENSG00000065325	ENSG00000065325	2.13501404808644	0.547031348477255	0.549601790324935	0	1	1
ENSG00000065328	ENSG00000065328	198.797051027788	-0.0303953595413143	0.263470940299359	0	1	1
ENSG00000065357	ENSG00000065357	3227.40556350064	-1.64429982659223	0.120683471980491	-5.33875779358073	9.35855671075993e-08	1.66950925643193e-06
ENSG00000065361	ENSG00000065361	73.3231231422947	-1.69820090852614	0.286732812234443	-2.4350227066279	0.0148908552301409	0.111442523500439
ENSG00000065371	ENSG00000065371	1.76574005720127	0.675224009766199	0.611185098146936	0	1	1
ENSG00000065413	ENSG00000065413	6171.82194947778	0.500605715929383	0.0873863682133527	0	1	1
ENSG00000065427	ENSG00000065427	2329.04072407135	0.442874795227445	0.103033683429777	0	1	1
ENSG00000065457	ENSG00000065457	542.197509220688	-0.318167160136289	0.085432816012136	0	1	1
ENSG00000065485	ENSG00000065485	169.374133541186	1.12192861237178	0.182863057033828	0.666775533284576	0.504915523170056	1
ENSG00000065491	ENSG00000065491	549.757357618556	-0.0379155725542738	0.0630937753829548	0	1	1
ENSG00000065518	ENSG00000065518	625.640512351036	-0.21993875699967	0.0817751332355294	0	1	1
ENSG00000065526	ENSG00000065526	2938.28052525546	2.0015166359375	0.135787660469058	7.37560859711335	1.63595983727399e-13	5.20346770969308e-12
ENSG00000065534	ENSG00000065534	93.8161459715158	-0.238832989075892	0.562611073986555	0	1	1
ENSG00000065548	ENSG00000065548	2051.80084961448	1.03986706654288	0.0998601497537587	0.399228988151774	0.689724485583761	1
ENSG00000065559	ENSG00000065559	1187.58952509177	0.349719434129815	0.0751508975580484	0	1	1
ENSG00000065600	ENSG00000065600	213.343307526809	-0.956519389428885	0.111977688379607	0	1	1
ENSG00000065609	ENSG00000065609	1.751751317195	0.979703509515563	0.552318979340238	0	1	1
ENSG00000065613	ENSG00000065613	3258.21999933845	-0.0246822037440436	0.106842232732915	0	1	1
ENSG00000065615	ENSG00000065615	884.871378419374	-0.318944020797803	0.0842268203635494	0	1	1
ENSG00000065618	ENSG00000065618	5.51079084158526	0.897855125745129	0.464921206633248	0	1	1
ENSG00000065621	ENSG00000065621	13.6874910162148	0.190684423139008	0.226330158712916	0	1	1
ENSG00000065665	ENSG00000065665	381.879936421618	0.785251091845908	0.158217591638857	0	1	1
ENSG00000065675	ENSG00000065675	2563.02259399976	-0.501552590228191	0.0988309001992518	0	1	1
ENSG00000065717	ENSG00000065717	4.0421144028332	0.933773889604336	0.383542567008542	0	1	1
ENSG00000065802	ENSG00000065802	562.788634402913	0.258922506708488	0.104724709833849	0	1	1
ENSG00000065809	ENSG00000065809	9157.57167383981	2.18028168452398	0.130231211717609	9.06297091885526	1.269448846903e-19	6.72952144409373e-18
ENSG00000065833	ENSG00000065833	14.1455020978413	1.6220447459188	0.587721526353508	1.05840048054433	0.289872900462175	1
ENSG00000065882	ENSG00000065882	700.308851428487	0.10113139380057	0.111934256751728	0	1	1
ENSG00000065883	ENSG00000065883	2515.12613688359	-0.562652404293887	0.0982565379090558	0	1	1
ENSG00000065911	ENSG00000065911	3844.07547184481	2.12442750896952	0.135284855538698	8.31155493711478	9.44561010257385e-17	3.93426527933098e-15
ENSG00000065923	ENSG00000065923	630.550399686346	1.5216113173259	0.161112566347217	3.23755824360568	0.00120557328071041	0.0115389936498552
ENSG00000065970	ENSG00000065970	392.856657359373	0.312602190750897	0.101999106366219	0	1	1
ENSG00000065978	ENSG00000065978	3877.6087640983	0.625417561702596	0.0933977212773551	0	1	1
ENSG00000065989	ENSG00000065989	538.271437853698	0.0113097467042228	0.224432942144206	0	1	1
ENSG00000066027	ENSG00000066027	1612.53094907427	-0.71313916392107	0.0970934846579574	0	1	1
ENSG00000066032	ENSG00000066032	3.15073649447736	0.710562235355527	0.491057170898445	0	1	1
ENSG00000066044	ENSG00000066044	891.736158887336	-0.142311596687639	0.0678018108728358	0	1	1
ENSG00000066056	ENSG00000066056	6.49938415265127	1.36286365984379	0.399338450099172	0.908661962687725	0.363528588229519	1
ENSG00000066084	ENSG00000066084	1548.24954129785	0.0404498877800727	0.113771268968991	0	1	1
ENSG00000066117	ENSG00000066117	1025.19475061115	0.166528995429279	0.0472056950449327	0	1	1
ENSG00000066135	ENSG00000066135	1164.53421166563	-0.973328271472055	0.0684150768549625	0	1	1
ENSG00000066136	ENSG00000066136	753.941245963884	-0.100531893135052	0.0781332551950035	0	1	1
ENSG00000066185	ENSG00000066185	4.65395069018437	0.0976139540226347	0.316785310723528	0	1	1
ENSG00000066248	ENSG00000066248	0.923433074667335	0.1673788211484	0.682496176604285	0	1	1
ENSG00000066279	ENSG00000066279	1879.28043626162	-1.59961098798229	0.272177268875521	-2.20301640346211	0.0275935925115078	0.191696364953364
ENSG00000066294	ENSG00000066294	3576.47151787897	1.27118900822833	0.268646603921297	1.00946375003413	0.312752278153857	1
ENSG00000066322	ENSG00000066322	664.955714129765	-0.509497411115099	0.0958457232151053	0	1	1
ENSG00000066336	ENSG00000066336	5.54333401539912	-0.217858313704944	0.498152215259202	0	1	1
ENSG00000066379	ENSG00000066379	481.184462086182	-0.357899869817034	0.0973820920493047	0	1	1
ENSG00000066382	ENSG00000066382	4.10824359640883	0.247994505934779	0.463522053579574	0	1	1
ENSG00000066405	ENSG00000066405	0.998396867396529	0.900203790493409	0.647923367613563	0	1	1
ENSG00000066422	ENSG00000066422	1615.95920376947	0.253099087567901	0.0655142103260106	0	1	1
ENSG00000066427	ENSG00000066427	737.475537622301	-0.385627480433317	0.0807979719434569	0	1	1
ENSG00000066455	ENSG00000066455	950.408259176313	0.406952972346493	0.0968322421048267	0	1	1
ENSG00000066468	ENSG00000066468	4.23642447250513	0.170240522077202	0.386918807793894	0	1	1
ENSG00000066557	ENSG00000066557	581.30065324159	-0.191980129147546	0.0839907868324907	0	1	1
ENSG00000066583	ENSG00000066583	278.873783337745	-0.314761751833962	0.0932960875250702	0	1	1
ENSG00000066629	ENSG00000066629	13.2247025818587	0.441145449459398	0.583927744106587	0	1	1
ENSG00000066651	ENSG00000066651	373.408499828928	0.295520233791724	0.086611000671813	0	1	1
ENSG00000066654	ENSG00000066654	1933.48974493248	0.0396756300474581	0.0902970729567497	0	1	1
ENSG00000066697	ENSG00000066697	147.127539621582	-0.671825455986982	0.136172846805422	0	1	1
ENSG00000066735	ENSG00000066735	11.9760846230029	-1.07099860286621	0.76271232791996	-0.0930870005206737	0.925834444674045	1
ENSG00000066739	ENSG00000066739	2303.44031942123	0.738433564065953	0.116049231296898	0	1	1
ENSG00000066777	ENSG00000066777	3714.0553437295	0.109845741505769	0.0949279661590513	0	1	1
ENSG00000066813	ENSG00000066813	4.96111966903888	1.50794383196068	0.55749262578758	0.91112206415842	0.362231062114217	1
ENSG00000066827	ENSG00000066827	298.011720066649	0.117996531075082	0.091779510906585	0	1	1
ENSG00000066855	ENSG00000066855	203.480236155266	0.497624749059987	0.0987838866454937	0	1	1
ENSG00000066923	ENSG00000066923	89.1541921783794	-1.09543445026352	0.339549888065091	-0.281061645484117	0.778663118314484	1
ENSG00000066926	ENSG00000066926	347.031280899881	-0.868414450066474	0.108283396700567	0	1	1
ENSG00000066933	ENSG00000066933	1321.17895652737	-0.488881978803886	0.108426538397663	0	1	1
ENSG00000067048	ENSG00000067048	1992.4147303419	1.53149171156577	0.682412333364889	0.778842476285631	0.436072512790022	1
ENSG00000067057	ENSG00000067057	2785.03534155504	2.58223009827524	0.12828516747773	12.3336947628799	5.96476496626823e-35	7.83820523032149e-33
ENSG00000067064	ENSG00000067064	1953.63149802078	0.987905954267294	0.172272973588494	0	1	1
ENSG00000067066	ENSG00000067066	4116.93389848425	-0.678301871471167	0.111915981229755	0	1	1
ENSG00000067082	ENSG00000067082	9310.99660213059	0.0738769772854826	0.133889102171197	0	1	1
ENSG00000067113	ENSG00000067113	314.117684418819	-0.074538234563167	0.229179238625176	0	1	1
ENSG00000067141	ENSG00000067141	109.772950012533	-0.478055105980683	0.371291565410291	0	1	1
ENSG00000067167	ENSG00000067167	6555.24598891396	0.359403606836237	0.110121793683198	0	1	1
ENSG00000067177	ENSG00000067177	53.6242158509884	-0.119419934441777	0.324892197852852	0	1	1
ENSG00000067182	ENSG00000067182	802.591271559226	0.671753360863342	0.144483589915605	0	1	1
ENSG00000067191	ENSG00000067191	305.454405427511	1.67728828159216	0.124638268288566	5.43403154498328	5.50948344380702e-08	1.02193798271808e-06
ENSG00000067208	ENSG00000067208	1385.30844851397	6.10470492022147	0.332089704442001	15.3714639506778	2.54356189952397e-53	7.91047750751955e-51
ENSG00000067221	ENSG00000067221	46.8714551073187	-1.13383424841712	0.185891349783102	-0.719959527827827	0.47154991474	1
ENSG00000067225	ENSG00000067225	13984.8349794193	1.84820151451286	0.129594932762634	6.54502067659102	5.94871547866577e-11	1.50546606010719e-09
ENSG00000067248	ENSG00000067248	936.649590909019	-0.0516010029634605	0.0734062099873191	0	1	1
ENSG00000067334	ENSG00000067334	2400.75105951554	1.76229719321165	0.11644172659971	6.54659816091691	5.8862465110494e-11	1.49100488546853e-09
ENSG00000067365	ENSG00000067365	208.817211659923	0.443908819031459	0.112399749292475	0	1	1
ENSG00000067369	ENSG00000067369	2157.1819617597	0.460223311220961	0.0831895936917696	0	1	1
ENSG00000067445	ENSG00000067445	13.2606848027372	-0.825219483728015	0.401530745585061	0	1	1
ENSG00000067533	ENSG00000067533	464.215807533903	2.29207531480804	0.134976453046017	9.5725979283774	1.04252468245129e-21	6.26185962699821e-20
ENSG00000067560	ENSG00000067560	6470.43627627198	-0.0420585951095912	0.0850519981573377	0	1	1
ENSG00000067596	ENSG00000067596	1820.98666404973	-0.0514192434184496	0.0544389542650951	0	1	1
ENSG00000067601	ENSG00000067601	35.2337214171844	-0.455926186174646	0.167454715043195	0	1	1
ENSG00000067606	ENSG00000067606	18.3291668672693	-0.942942188722708	0.25757805367585	0	1	1
ENSG00000067646	ENSG00000067646	292.241535197198	0.555460097567513	0.641108784182832	0	1	1
ENSG00000067704	ENSG00000067704	1420.12561641251	-0.977220920952611	0.0992595849168718	0	1	1
ENSG00000067715	ENSG00000067715	2.29066705297144	0.460154354136921	0.554765326916994	0	1	1
ENSG00000067798	ENSG00000067798	4.63169803778121	0.512550288653714	0.503016532674953	0	1	1
ENSG00000067829	ENSG00000067829	462.768264900782	-0.229770149918851	0.0905222576411049	0	1	1
ENSG00000067836	ENSG00000067836	70.457592796671	-1.49670506847029	0.187255117404111	-2.65255804677615	0.00798843909780657	0.064178074152585
ENSG00000067840	ENSG00000067840	4.75626642359336	-1.54976717503381	0.373234666627173	-1.47297993512208	0.140756446215779	0.770841895828537
ENSG00000067842	ENSG00000067842	1.37324544074683	0.76491030341412	0.632805040866515	0	1	1
ENSG00000067900	ENSG00000067900	4796.73738634972	0.258765297418087	0.0892067653619511	0	1	1
ENSG00000067955	ENSG00000067955	9122.64803832487	2.25067607676065	0.154155308387277	8.11309120551748	4.93480030350535e-16	1.93995871481903e-14
ENSG00000067992	ENSG00000067992	593.072321705314	2.21356173375439	0.151804169861279	7.99425822665711	1.30356291931762e-15	4.94400082814366e-14
ENSG00000068001	ENSG00000068001	48.2454247737913	1.15501920767704	0.217642348774042	0.71226582763073	0.476300180661452	1
ENSG00000068024	ENSG00000068024	518.541775292331	-1.27194800857694	0.20733974928852	-1.31160575581926	0.189653189971057	0.980312610764524
ENSG00000068028	ENSG00000068028	1264.59658897722	-2.12234492053185	0.111073108558567	-10.1045602765322	5.27315950652843e-24	3.68989336469327e-22
ENSG00000068078	ENSG00000068078	3.85855503186886	-0.0724786339426769	0.434549740318381	0	1	1
ENSG00000068079	ENSG00000068079	413.221914547876	-0.371956367735116	0.164044979263751	0	1	1
ENSG00000068097	ENSG00000068097	539.622141468268	0.270135185275746	0.0914278934553785	0	1	1
ENSG00000068120	ENSG00000068120	380.987214030242	-0.293509495221821	0.105264518588005	0	1	1
ENSG00000068137	ENSG00000068137	5.65443377841379	-1.27290311181298	0.371667325123408	-0.734267161425529	0.462785927794035	1
ENSG00000068305	ENSG00000068305	1090.01075070809	0.877197077536226	0.115689947836847	0	1	1
ENSG00000068308	ENSG00000068308	1027.0498014284	-0.270980894364912	0.0871918336305059	0	1	1
ENSG00000068323	ENSG00000068323	657.147889974067	0.237752472686886	0.0971767703092292	0	1	1
ENSG00000068354	ENSG00000068354	370.842516966018	-0.766396159190646	0.0962550188782848	0	1	1
ENSG00000068366	ENSG00000068366	3386.59317433113	1.76185112922109	0.117906667941075	6.46147620422813	1.03686462409888e-10	2.57514115603616e-09
ENSG00000068383	ENSG00000068383	55.5882539957456	-0.576075607735765	0.26235056182232	0	1	1
ENSG00000068394	ENSG00000068394	363.727534340859	-0.53907477618846	0.0869908627660615	0	1	1
ENSG00000068400	ENSG00000068400	1489.4891724584	0.309169040707036	0.086039961674709	0	1	1
ENSG00000068438	ENSG00000068438	648.910005163379	1.03964312938669	0.0841516866789958	0.471091322719531	0.637575521420363	1
ENSG00000068489	ENSG00000068489	197.98262804084	-1.87818361670814	0.226988739051824	-3.86884221823725	0.000109353374394202	0.00127959905906928
ENSG00000068615	ENSG00000068615	3.57897204833173	0.384766401470572	0.395646995386506	0	1	1
ENSG00000068650	ENSG00000068650	808.862481902204	0.147860134642168	0.131024072437996	0	1	1
ENSG00000068654	ENSG00000068654	1496.82801599123	1.58405711172515	0.113594410721523	5.14160078841346	2.72407453610764e-07	4.57664143251217e-06
ENSG00000068697	ENSG00000068697	542.102232821919	-0.258573167006683	0.101855808833818	0	1	1
ENSG00000068724	ENSG00000068724	1273.33847210439	-0.799354527827635	0.159093698083149	0	1	1
ENSG00000068745	ENSG00000068745	1132.43537689707	0.24290636422832	0.067108296698227	0	1	1
ENSG00000068781	ENSG00000068781	3.64045723687663	2.42863571324016	0.551661005262002	2.58969856417828	0.00960600054277227	0.075335375509161
ENSG00000068784	ENSG00000068784	553.542482054179	-0.825024034037837	0.0877426460168119	0	1	1
ENSG00000068793	ENSG00000068793	798.466844619445	-0.24604900326324	0.124118255331876	0	1	1
ENSG00000068796	ENSG00000068796	3080.9037081004	0.0286950528606082	0.115462103601903	0	1	1
ENSG00000068831	ENSG00000068831	1357.65884642976	-1.90019737123546	0.161786106518094	-5.56412037231875	2.63478034937865e-08	5.0546608621733e-07
ENSG00000068878	ENSG00000068878	3297.57893887178	0.997868386597062	0.127455289550461	0	1	1
ENSG00000068885	ENSG00000068885	413.932952282412	-0.611979493977007	0.105508502949083	0	1	1
ENSG00000068903	ENSG00000068903	789.280043409328	-0.606140963072459	0.101399759520418	0	1	1
ENSG00000068912	ENSG00000068912	1476.00060746682	0.736704318118401	0.0948714260556173	0	1	1
ENSG00000068971	ENSG00000068971	252.217482559037	-1.47127197446756	0.114530085371593	-4.1148312510073	3.87462768475201e-05	0.00048851724728022
ENSG00000068976	ENSG00000068976	62.6456919297038	-0.170233305247789	0.166965478661969	0	1	1
ENSG00000069011	ENSG00000069011	2.83218565595982	2.87406239439961	0.634777875524247	2.95231208688845	0.00315403976562987	0.0276571344110213
ENSG00000069018	ENSG00000069018	2.02984399119914	0.40977836134198	0.524367144801141	0	1	1
ENSG00000069020	ENSG00000069020	2753.52154595869	1.33821445059923	0.173774867879238	1.94627942881973	0.0516211832536469	0.329504428567748
ENSG00000069122	ENSG00000069122	3.12237406600969	0.0809264825629215	0.512236702196214	0	1	1
ENSG00000069188	ENSG00000069188	74.31962627297	-0.97514450288765	0.548541976094847	0	1	1
ENSG00000069206	ENSG00000069206	2.88746957739238	0.446044714516226	0.594591868692442	0	1	1
ENSG00000069248	ENSG00000069248	1132.53835221612	-0.0374766175109005	0.0730387253452806	0	1	1
ENSG00000069275	ENSG00000069275	3166.01221006569	-1.16510609094583	0.124088840420014	-1.33054745605632	0.183337961451035	0.955077152617617
ENSG00000069329	ENSG00000069329	1779.17381956371	-0.21633605744053	0.0847059092247565	0	1	1
ENSG00000069345	ENSG00000069345	2072.21654428594	0.927861865589568	0.0761782660888856	0	1	1
ENSG00000069399	ENSG00000069399	387.424007163005	0.639602547582663	0.224949473517702	0	1	1
ENSG00000069424	ENSG00000069424	2848.15147549874	-1.17947228168573	0.141799759660733	-1.26567408939998	0.205629788498999	1
ENSG00000069431	ENSG00000069431	3.82474830863416	0.366705333721305	0.507343597334434	0	1	1
ENSG00000069493	ENSG00000069493	4468.95793130799	0.718657484006209	0.12230995359427	0	1	1
ENSG00000069509	ENSG00000069509	114.233947818617	-0.57742960343212	0.120764853598371	0	1	1
ENSG00000069535	ENSG00000069535	1.70028627803896	0.549010884038778	0.55703676779098	0	1	1
ENSG00000069667	ENSG00000069667	5539.82533663883	-0.209787449469133	0.239181863396198	0	1	1
ENSG00000069696	ENSG00000069696	1.07247046498314	-0.563824629551944	0.655167424093388	0	1	1
ENSG00000069702	ENSG00000069702	1297.67095531018	-0.287587677094647	0.23745979677463	0	1	1
ENSG00000069712	ENSG00000069712	73.1090415095918	-1.8710709822076	0.257374913602471	-3.38444400044759	0.000713225661324365	0.00715013834544018
ENSG00000069812	ENSG00000069812	6.34612317637906	-0.423051438594213	0.406570800007268	0	1	1
ENSG00000069849	ENSG00000069849	2284.03973359768	1.99393706725748	0.113869117252565	8.7287676521887	2.57462534812022e-18	1.22557420907968e-16
ENSG00000069869	ENSG00000069869	323.92167258113	-0.0504217003448488	0.174026205661531	0	1	1
ENSG00000069943	ENSG00000069943	559.567240469489	-0.324416771893887	0.0932432009371345	0	1	1
ENSG00000069956	ENSG00000069956	3113.18582472766	2.52897721233557	0.133050217844481	11.4917302437096	1.45174708266723e-30	1.53337361674927e-28
ENSG00000069966	ENSG00000069966	436.320447163435	-1.8740589147144	0.0961370277464997	-9.09180297334738	9.74100939491524e-20	5.19334958026053e-18
ENSG00000069974	ENSG00000069974	2733.87178473345	1.91795888814602	0.116896900838227	7.85272219848134	4.07102745855493e-15	1.48951710542422e-13
ENSG00000069998	ENSG00000069998	192.646458597089	0.120753083787909	0.164371177334534	0	1	1
ENSG00000070010	ENSG00000070010	1116.97170624616	0.0142737329290746	0.0626871683363423	0	1	1
ENSG00000070018	ENSG00000070018	9.44948004431269	0.551470580743604	0.322011183223214	0	1	1
ENSG00000070019	ENSG00000070019	2.65525016409887	0.504947295015681	0.459896260549249	0	1	1
ENSG00000070047	ENSG00000070047	1025.42444289962	0.37768615689326	0.185087287959926	0	1	1
ENSG00000070061	ENSG00000070061	1193.25641641576	-0.214260808264749	0.0651383552120352	0	1	1
ENSG00000070081	ENSG00000070081	707.661509953693	0.607883624541106	0.206979292757551	0	1	1
ENSG00000070087	ENSG00000070087	23.1923873948257	-0.269617841418022	0.231041632436529	0	1	1
ENSG00000070159	ENSG00000070159	85.9430145639725	0.875673149143909	0.509523714634144	0	1	1
ENSG00000070182	ENSG00000070182	6.5026178217109	0.5331513035304	0.378768428152411	0	1	1
ENSG00000070190	ENSG00000070190	2248.14680662038	1.67595544176594	0.23505244085384	2.87576440095879	0.00403050426249857	0.0345313175106627
ENSG00000070193	ENSG00000070193	1.04496640448338	0.473424081936087	0.581998010010025	0	1	1
ENSG00000070214	ENSG00000070214	221.532774369371	-0.721391569465096	0.326353497496566	0	1	1
ENSG00000070269	ENSG00000070269	497.974277387191	-0.156803461161616	0.0768120194792383	0	1	1
ENSG00000070366	ENSG00000070366	1382.7245068944	0.116475066309552	0.124867289027306	0	1	1
ENSG00000070367	ENSG00000070367	1923.07154432187	-0.364570716101252	0.0951276372352377	0	1	1
ENSG00000070371	ENSG00000070371	35.7455949048278	-1.07348507042083	0.257212059226237	-0.285698386933697	0.775109140268573	1
ENSG00000070388	ENSG00000070388	3.79594802458059	1.48456503560779	0.760301818466715	0.637332469603984	0.523908305462236	1
ENSG00000070404	ENSG00000070404	17.3402741214441	0.468991509709768	0.215267930757378	0	1	1
ENSG00000070413	ENSG00000070413	633.549737984037	-1.33801339626197	0.138503360642415	-2.44047071994625	0.0146681349726513	0.110040497958861
ENSG00000070423	ENSG00000070423	220.127744547513	0.0885715337677786	0.233895402353636	0	1	1
ENSG00000070444	ENSG00000070444	420.64270547144	1.58830238507387	0.18108185862709	3.24882011668208	0.00115884735555639	0.0111311384632887
ENSG00000070476	ENSG00000070476	620.361314145125	0.237413236504431	0.0935155849387491	0	1	1
ENSG00000070495	ENSG00000070495	947.294997645823	-0.119172104427644	0.116825451077987	0	1	1
ENSG00000070501	ENSG00000070501	898.147410256542	2.57373039920964	0.145714627608862	10.8000852421897	3.43884163727402e-27	2.9707770810895e-25
ENSG00000070526	ENSG00000070526	18.9756672041504	-2.51552611811981	0.588748330002161	-2.57414932814205	0.0100486892737673	0.0784335785757797
ENSG00000070540	ENSG00000070540	438.403235783569	-0.233899874022237	0.143072771428322	0	1	1
ENSG00000070601	ENSG00000070601	3.37507263950739	0.764811148998722	0.475250894654458	0	1	1
ENSG00000070610	ENSG00000070610	1001.79877658358	0.0613585182973303	0.0625547963629683	0	1	1
ENSG00000070614	ENSG00000070614	8.66366150580929	1.08534441099544	0.379209330405325	0.225058837302909	0.821933502581383	1
ENSG00000070669	ENSG00000070669	559.151470864444	0.0604726933874378	0.178897575838651	0	1	1
ENSG00000070718	ENSG00000070718	2619.55868379426	1.8143828482254	0.145629821336649	5.592143427429	2.24283423171914e-08	4.35044560955085e-07
ENSG00000070729	ENSG00000070729	2.18252095298331	0.496963291955987	0.524670011971142	0	1	1
ENSG00000070731	ENSG00000070731	9.91441096874161	-0.562463631467843	0.415663339196909	0	1	1
ENSG00000070748	ENSG00000070748	0.867600864769507	0.915621858130912	0.613579151238434	0	1	1
ENSG00000070756	ENSG00000070756	9065.7836813647	0.218684751267108	0.108663537643062	0	1	1
ENSG00000070759	ENSG00000070759	70.0752468535702	0.651629599186344	0.163384239891295	0	1	1
ENSG00000070761	ENSG00000070761	348.656834071723	-0.113977933593594	0.148262758343312	0	1	1
ENSG00000070770	ENSG00000070770	1766.76294956971	1.13093661608497	0.0811934634527751	1.61264971977864	0.106820630001357	0.611808764832821
ENSG00000070778	ENSG00000070778	5.25374304094709	0.794923017827147	0.370448954085923	0	1	1
ENSG00000070785	ENSG00000070785	251.268187495623	0.287419051468048	0.0937706625944061	0	1	1
ENSG00000070808	ENSG00000070808	1.97271357910477	0.229870670356545	0.544005684290635	0	1	1
ENSG00000070814	ENSG00000070814	915.817972195882	0.77445581305253	0.11396094679024	0	1	1
ENSG00000070831	ENSG00000070831	8295.56258204444	-0.0224803305888295	0.0976730260143614	0	1	1
ENSG00000070882	ENSG00000070882	5594.13692421993	1.9236680481769	0.121746679842559	7.58680277253865	3.27895603724514e-14	1.11246035736353e-12
ENSG00000070886	ENSG00000070886	1.18908246975989	0.1544955037735	0.505537115817904	0	1	1
ENSG00000070915	ENSG00000070915	3.26522162412608	-0.099951495080958	0.433990540004128	0	1	1
ENSG00000070950	ENSG00000070950	421.432267714636	0.0641315566696752	0.0882243813306613	0	1	1
ENSG00000070961	ENSG00000070961	3402.65030365866	1.74193804954026	0.134642933320426	5.51041210439604	3.57994543373057e-08	6.77045085744046e-07
ENSG00000071051	ENSG00000071051	764.888337342177	-0.110406440407458	0.0915979798828159	0	1	1
ENSG00000071054	ENSG00000071054	2822.49654896042	0.300500062091784	0.108059541851992	0	1	1
ENSG00000071073	ENSG00000071073	2333.12174113065	-1.99882384923054	0.253055203874881	-3.94705911570342	7.91170271658707e-05	0.000946765964246567
ENSG00000071082	ENSG00000071082	7339.36769472339	0.115071183227677	0.130542311175614	0	1	1
ENSG00000071127	ENSG00000071127	11498.3609370772	0.816348020475149	0.0748302552640083	0	1	1
ENSG00000071189	ENSG00000071189	1520.44031204948	0.172128487435118	0.0899700076671854	0	1	1
ENSG00000071203	ENSG00000071203	0.85491882568676	0.697022393779366	0.711493576045612	0	1	1
ENSG00000071205	ENSG00000071205	995.125969222745	0.452226471876673	0.166572531508057	0	1	1
ENSG00000071242	ENSG00000071242	13.5543852149164	-0.503631493025195	0.325348594202548	0	1	1
ENSG00000071243	ENSG00000071243	597.757130515193	0.231752937935505	0.107973751460384	0	1	1
ENSG00000071246	ENSG00000071246	158.463566276611	-1.10823261539536	0.358180361773618	-0.302173505156499	0.762519800559362	1
ENSG00000071282	ENSG00000071282	33.4705482950408	-0.283624288893756	0.435089677616128	0	1	1
ENSG00000071462	ENSG00000071462	518.307787933106	1.28038863450005	0.0800229889421503	3.50385105838461	0.000458581766242902	0.00475220423440905
ENSG00000071537	ENSG00000071537	4234.45932327681	1.38635342165721	0.091077076591966	4.24204899975118	2.21488317322094e-05	0.000289288754169174
ENSG00000071539	ENSG00000071539	117.016297747948	0.0373615859331296	0.253990420082757	0	1	1
ENSG00000071553	ENSG00000071553	853.157497199937	-0.862353087211442	0.0840311315988176	0	1	1
ENSG00000071564	ENSG00000071564	314.17809122657	0.0062392775482174	0.184932745389858	0	1	1
ENSG00000071575	ENSG00000071575	1056.27434686814	1.2196288234236	0.214998167073918	1.02153812012775	0.306999558107139	1
ENSG00000071626	ENSG00000071626	1300.13384449585	0.616641755271883	0.11822564161161	0	1	1
ENSG00000071655	ENSG00000071655	253.529446608142	0.701623065541959	0.268829080311965	0	1	1
ENSG00000071794	ENSG00000071794	532.518402765834	-1.56450287315957	0.186064614263399	-3.03390773895589	0.0024140824504925	0.0217407232269257
ENSG00000071859	ENSG00000071859	675.857757579708	-0.254690818376679	0.0660738425166406	0	1	1
ENSG00000071889	ENSG00000071889	191.659178112152	-0.635450962167733	0.146553511951884	0	1	1
ENSG00000071894	ENSG00000071894	677.259371886053	-0.673983018785625	0.187467618426442	0	1	1
ENSG00000071909	ENSG00000071909	20.6018565499902	-0.33037858233851	0.439722843830477	0	1	1
ENSG00000071967	ENSG00000071967	53.8473433866138	-1.04111502926627	0.423245038129239	-0.0971423774936518	0.922613327607435	1
ENSG00000071991	ENSG00000071991	1.84656420470257	0.357658675216695	0.68675311234417	0	1	1
ENSG00000071994	ENSG00000071994	1350.69308013027	0.766862030313173	0.0794527564512246	0	1	1
ENSG00000072041	ENSG00000072041	3.10360980250116	0.681015167175971	0.570051288669791	0	1	1
ENSG00000072042	ENSG00000072042	622.150515615459	-0.7306219230998	0.107676223412611	0	1	1
ENSG00000072062	ENSG00000072062	195.652599779554	-1.18037455228807	0.112297843298392	-1.60621564039114	0.108226538035981	0.618468926016153
ENSG00000072071	ENSG00000072071	33.2417804296769	-0.89544830132238	0.378518944163555	0	1	1
ENSG00000072080	ENSG00000072080	1.11393876339834	0.998483695786944	0.658000859079111	0	1	1
ENSG00000072110	ENSG00000072110	70.8876781517678	0.541991039586652	0.315789268985033	0	1	1
ENSG00000072121	ENSG00000072121	1297.67790890494	-0.876156797362438	0.0839547350429571	0	1	1
ENSG00000072133	ENSG00000072133	8.54413014936344	1.52878616069393	0.784316866983387	0.67419965444289	0.50018438930464	1
ENSG00000072134	ENSG00000072134	115.522889792629	0.283368572308477	0.292662275832397	0	1	1
ENSG00000072135	ENSG00000072135	1395.31946769231	-1.04416253356835	0.0910267625112956	-0.485159884301853	0.627562935713331	1
ENSG00000072163	ENSG00000072163	6.84660660126241	-0.602257463162976	0.510228522015487	0	1	1
ENSG00000072182	ENSG00000072182	2.99058231491406	0.547539809752616	0.406851572470978	0	1	1
ENSG00000072195	ENSG00000072195	4.75749560876559	-0.263983816837778	0.346108085403593	0	1	1
ENSG00000072201	ENSG00000072201	2.90492870680207	0.35222109348933	0.454831885130552	0	1	1
ENSG00000072210	ENSG00000072210	239.394239059207	-1.71839085621434	0.197550102638842	-3.63649953413433	0.000276368142798693	0.00298324115577918
ENSG00000072274	ENSG00000072274	13919.1332321253	2.30810517705285	0.133120504664082	9.82647399327204	8.65977817005512e-23	5.66325212569726e-21
ENSG00000072310	ENSG00000072310	222.524798479354	0.570030265469688	0.211752096095469	0	1	1
ENSG00000072315	ENSG00000072315	1.92244504984207	1.26087297210699	0.614099221830013	0.424805899166576	0.67097817692719	1
ENSG00000072364	ENSG00000072364	3831.84117612894	1.41360976198642	0.110031258021569	3.7590205676403	0.000170579816143237	0.00192598993701057
ENSG00000072401	ENSG00000072401	473.87512995776	1.16918953506483	0.109646791443122	1.54304136799661	0.122820739104275	0.685904327120643
ENSG00000072415	ENSG00000072415	147.851774543612	-0.479608017102311	0.150514557964265	0	1	1
ENSG00000072422	ENSG00000072422	26.8071246702688	-0.00433994246465048	0.39317708247882	0	1	1
ENSG00000072501	ENSG00000072501	2259.49204947875	-0.470315979042943	0.0779458785780584	0	1	1
ENSG00000072506	ENSG00000072506	447.93236437269	0.203998467372449	0.112209205304316	0	1	1
ENSG00000072518	ENSG00000072518	728.525957919257	-0.606094394623947	0.0740801747464715	0	1	1
ENSG00000072571	ENSG00000072571	309.463809224279	-2.11537381775278	0.252064716075849	-4.42495020769645	9.64645302118426e-06	0.000132745437592403
ENSG00000072609	ENSG00000072609	1462.52240843109	-0.107933863171445	0.108044763920454	0	1	1
ENSG00000072657	ENSG00000072657	1.84507073823315	0.435121627439434	0.615762734418132	0	1	1
ENSG00000072682	ENSG00000072682	335.973385661479	-0.0610128673865728	0.271355124739552	0	1	1
ENSG00000072694	ENSG00000072694	10.4755167454193	-0.590850722411205	0.382511386029758	0	1	1
ENSG00000072736	ENSG00000072736	6274.65027994912	-0.424653956513608	0.128398514406671	0	1	1
ENSG00000072756	ENSG00000072756	667.286237428373	0.954768622802735	0.0839974692523946	0	1	1
ENSG00000072778	ENSG00000072778	3953.87114799729	-0.0336948042449729	0.0951783578040115	0	1	1
ENSG00000072786	ENSG00000072786	7076.37187131793	-1.77106721056065	0.0890382604720451	-8.6599536701724	4.71956040583364e-18	2.18347926874849e-16
ENSG00000072803	ENSG00000072803	2332.26798504839	2.18858375808503	0.0853223344557504	13.9305114618195	4.13384567750286e-44	8.63480153084366e-42
ENSG00000072818	ENSG00000072818	4352.13597198764	-1.76728931366909	0.122482527483394	-6.26447975425002	3.74072155181294e-10	8.78379163047351e-09
ENSG00000072832	ENSG00000072832	78.332225815306	-0.673065951228891	0.443676163977608	0	1	1
ENSG00000072840	ENSG00000072840	694.262843183953	1.54620448119937	0.23432753043901	2.33094455515349	0.019756283474438	0.143147391780875
ENSG00000072849	ENSG00000072849	978.058638701956	0.364635158499554	0.0770862775675507	0	1	1
ENSG00000072858	ENSG00000072858	532.090129783793	-0.5736031471741	0.180324764125535	0	1	1
ENSG00000072864	ENSG00000072864	803.781753142914	-0.79468573798424	0.0832255221189989	0	1	1
ENSG00000072952	ENSG00000072952	6.60030050355603	-0.614109351801832	0.367785179210842	0	1	1
ENSG00000072954	ENSG00000072954	8.59921339112929	-1.233162842986	0.284343624514364	-0.820003766162246	0.412213960188597	1
ENSG00000072958	ENSG00000072958	714.771612291393	-0.764689188971375	0.116519257847075	0	1	1
ENSG00000073008	ENSG00000073008	163.731130043406	1.22458888142345	0.162070286091671	1.38574989184888	0.165823287806754	0.880719891026765
ENSG00000073009	ENSG00000073009	105.666401943348	-0.276590264073232	0.143629163289197	0	1	1
ENSG00000073050	ENSG00000073050	246.280751720491	-0.99841238792692	0.105608829193137	0	1	1
ENSG00000073060	ENSG00000073060	33.7397099556948	-0.0831283646402941	0.242599940712678	0	1	1
ENSG00000073111	ENSG00000073111	513.912738737745	-1.30381377964462	0.248117558367848	-1.22447513043072	0.220773042457645	1
ENSG00000073146	ENSG00000073146	2.89675091539089	-0.138981685409177	0.601699293580336	0	1	1
ENSG00000073150	ENSG00000073150	3.07231393363199	-0.579503527022572	0.408602115293743	0	1	1
ENSG00000073169	ENSG00000073169	170.594658139849	-0.506606282638399	0.216824383451748	0	1	1
ENSG00000073282	ENSG00000073282	7.08367174177166	0.258960489897474	0.374570411911383	0	1	1
ENSG00000073331	ENSG00000073331	163.709198858783	-1.26500557016566	0.31046808173851	-0.85356784079613	0.393344483585526	1
ENSG00000073350	ENSG00000073350	292.827086429309	-1.79924148741393	0.245324861214352	-3.2578903069901	0.0011224378472249	0.0108110926854181
ENSG00000073417	ENSG00000073417	196.240092983219	1.55885670002585	0.212665611945399	2.62786585435042	0.0085922391625794	0.0684201348963293
ENSG00000073464	ENSG00000073464	3.70622405535442	0.128562199698567	0.431848919210624	0	1	1
ENSG00000073536	ENSG00000073536	246.40534239219	2.3410166987237	0.186346348762018	7.19636691372097	6.18380874476823e-13	1.86715001905138e-11
ENSG00000073578	ENSG00000073578	1502.04838379249	-0.721971366444551	0.0500566374534881	0	1	1
ENSG00000073584	ENSG00000073584	1189.39403806445	-0.192412373725387	0.0747755321928505	0	1	1
ENSG00000073598	ENSG00000073598	0.842790661065352	0.492715651260424	0.664570559510693	0	1	1
ENSG00000073605	ENSG00000073605	777.936895596883	-1.56842762054747	0.157249897106506	-3.61480440373496	0.000300574464562898	0.00321355204855444
ENSG00000073614	ENSG00000073614	4710.1621012119	-0.320481128375936	0.0765700977691412	0	1	1
ENSG00000073670	ENSG00000073670	3.9940026325789	0.0127377357712122	0.376498929645195	0	1	1
ENSG00000073711	ENSG00000073711	9.49084997066217	2.41991575939568	0.291708931605355	4.86757725099977	1.12974675862558e-06	1.76459887131306e-05
ENSG00000073712	ENSG00000073712	15.4727543192197	3.91462141653001	0.406336023905912	7.17293384060109	7.34073337728948e-13	2.19281886051582e-11
ENSG00000073734	ENSG00000073734	3.63604828373705	0.526017624450302	0.514865395190983	0	1	1
ENSG00000073737	ENSG00000073737	4.39179487238879	1.33810762178015	0.486875018665012	0.694444382682083	0.4874035683968	1
ENSG00000073754	ENSG00000073754	0.890497512376883	-0.0315501888867214	0.618377375992325	0	1	1
ENSG00000073756	ENSG00000073756	4000.17633843715	6.96259822573559	0.497323006222963	11.9893874828353	4.03880564652661e-33	4.91505087157739e-31
ENSG00000073792	ENSG00000073792	6.59954081403307	2.29112725299504	0.382116302769037	3.37888554777377	0.000727803009248757	0.00728323426130594
ENSG00000073803	ENSG00000073803	218.395560351601	0.752973159879992	0.19501735952893	0	1	1
ENSG00000073849	ENSG00000073849	3148.5582770838	-1.36536717465528	0.177364090436515	-2.0599839220897	0.0394000778787619	0.26131823695687
ENSG00000073861	ENSG00000073861	2354.5351872243	3.18427471422508	0.178485293575474	12.2378413956074	1.9515398122177e-34	2.50566969467768e-32
ENSG00000073905	ENSG00000073905	115.101383610464	0.274364400327701	0.118517138883183	0	1	1
ENSG00000073910	ENSG00000073910	894.31423192468	-1.36299386546289	0.232221522457692	-1.56313618833077	0.118020565352072	0.66346568069984
ENSG00000073921	ENSG00000073921	6022.29632332	0.929889799736608	0.107923638379204	0	1	1
ENSG00000073969	ENSG00000073969	851.47459457016	-0.189419422784352	0.118331499316662	0	1	1
ENSG00000074047	ENSG00000074047	20.1917563989907	1.85884834087709	0.467166487080789	1.83842027334587	0.0660005000137694	0.406637463214925
ENSG00000074054	ENSG00000074054	3016.45244371478	0.0887600421093885	0.109625176771203	0	1	1
ENSG00000074071	ENSG00000074071	239.002389883155	-0.402962839010916	0.153580659262837	0	1	1
ENSG00000074181	ENSG00000074181	2.35395218754552	1.35060056755878	0.475402298735411	0.737481851668341	0.460829375656278	1
ENSG00000074201	ENSG00000074201	1522.80811002584	0.56727372731291	0.0914054619919665	0	1	1
ENSG00000074211	ENSG00000074211	3.79715467762921	0.256125052680333	0.443549927810397	0	1	1
ENSG00000074219	ENSG00000074219	1.40866539205303	0.224096782210668	0.568695208228567	0	1	1
ENSG00000074266	ENSG00000074266	2824.31620709614	2.5261826126615	0.128419955830335	11.8843103690041	1.4280886295026e-32	1.70094471233097e-30
ENSG00000074276	ENSG00000074276	14.7640715108005	-1.55592526205214	0.227567599564674	-2.44290163940561	0.0145697075931644	0.109360717493342
ENSG00000074319	ENSG00000074319	683.612421441629	-0.33539239472533	0.0587651365664435	0	1	1
ENSG00000074356	ENSG00000074356	1041.26933186276	0.0618140419139626	0.0560815899918189	0	1	1
ENSG00000074370	ENSG00000074370	2791.38039311882	-1.81179302331731	0.178547914457388	-4.5466396277121	5.45092125791889e-06	7.82015817576369e-05
ENSG00000074410	ENSG00000074410	3.31286690562398	0.436579723768606	0.462154180730421	0	1	1
ENSG00000074416	ENSG00000074416	29.6542638520898	0.326158596560605	0.334052319079044	0	1	1
ENSG00000074527	ENSG00000074527	1.70385123857389	0.605976205585892	0.469493091227685	0	1	1
ENSG00000074582	ENSG00000074582	199.336255076344	0.481143619693198	0.116312865772052	0	1	1
ENSG00000074590	ENSG00000074590	2.40170270485586	1.13732863914598	0.476012627771639	0.288497890883396	0.772965644747097	1
ENSG00000074603	ENSG00000074603	1641.00492632177	-0.357953475234378	0.0499879557423398	0	1	1
ENSG00000074621	ENSG00000074621	90.8937646300189	-1.26446835347514	0.113608278074271	-2.3278968571484	0.0199175811830794	0.144129549460805
ENSG00000074657	ENSG00000074657	14.844247966479	0.593093383148306	0.360279476975396	0	1	1
ENSG00000074660	ENSG00000074660	22.4741222708832	1.93350708322116	0.262547376343433	3.55557574492786	0.000377152264591544	0.00395967437581295
ENSG00000074695	ENSG00000074695	3584.47507147314	0.53441505612189	0.104424778684759	0	1	1
ENSG00000074696	ENSG00000074696	811.116192575355	-0.796646423943226	0.110130088694643	0	1	1
ENSG00000074706	ENSG00000074706	91.6948887315037	-0.438921498511749	0.480263549891549	0	1	1
ENSG00000074755	ENSG00000074755	3362.89745381107	-0.715207386233969	0.11076331751061	0	1	1
ENSG00000074771	ENSG00000074771	1.02487802803944	0.332292507852223	0.634028350186291	0	1	1
ENSG00000074800	ENSG00000074800	18937.9262998131	0.503928399540278	0.128361307957717	0	1	1
ENSG00000074803	ENSG00000074803	4.51709232166039	0.784939227632509	0.502693993404667	0	1	1
ENSG00000074842	ENSG00000074842	525.680482875021	0.608230201672092	0.163468468222787	0	1	1
ENSG00000074855	ENSG00000074855	131.935605339729	-1.61628320416348	0.198910894658382	-3.09828782994471	0.00194642286104688	0.017897626767642
ENSG00000074935	ENSG00000074935	326.357652711343	0.473681393724614	0.101580851371154	0	1	1
ENSG00000074964	ENSG00000074964	2.16121212073195	-0.29671869262607	0.559096921600203	0	1	1
ENSG00000074966	ENSG00000074966	313.005208168168	-0.0104893079761081	0.384633997828315	0	1	1
ENSG00000075035	ENSG00000075035	2.26413525069833	0.815036975734281	0.561958109523693	0	1	1
ENSG00000075043	ENSG00000075043	0.806268338682716	0.186927290207796	0.591141471679891	0	1	NA
ENSG00000075073	ENSG00000075073	1.17031554515886	0.349109994266929	0.550789144431699	0	1	1
ENSG00000075089	ENSG00000075089	535.219817661256	-0.588199119822695	0.0938539461297278	0	1	1
ENSG00000075131	ENSG00000075131	122.532172521009	0.754513917255072	0.155233301034698	0	1	1
ENSG00000075142	ENSG00000075142	1113.41801927032	0.0891920200069857	0.0688761254388192	0	1	1
ENSG00000075151	ENSG00000075151	2184.07865862967	-0.71649444117658	0.0994799925343596	0	1	1
ENSG00000075188	ENSG00000075188	310.136596757051	-0.539312291505728	0.0839776534869874	0	1	1
ENSG00000075213	ENSG00000075213	11.7264804406364	1.62842930650376	0.490599391494922	1.28094187925683	0.200214081464539	1
ENSG00000075218	ENSG00000075218	173.540227335965	-1.90536570836066	0.309419490663359	-2.92601382808711	0.00343335675952205	0.0298365447752729
ENSG00000075223	ENSG00000075223	5.72007663139993	0.385172717493019	0.515698880084584	0	1	1
ENSG00000075234	ENSG00000075234	315.774631080658	-1.58247303553584	0.163371015215889	-3.56533889910716	0.000363386321455287	0.00382519110099041
ENSG00000075239	ENSG00000075239	632.532835667772	0.217102103349408	0.120054093987992	0	1	1
ENSG00000075240	ENSG00000075240	778.157977184768	2.10283119127218	0.19020577455502	5.79809521478628	6.70723693078473e-09	1.38142429501593e-07
ENSG00000075275	ENSG00000075275	11.9575481943284	1.16662386603153	0.294947144078496	0.564927884120094	0.572122816662032	1
ENSG00000075290	ENSG00000075290	1.32365423659144	-0.110546108758186	0.571387651339254	0	1	1
ENSG00000075292	ENSG00000075292	4647.49113947622	0.487731057693955	0.105154969013216	0	1	1
ENSG00000075303	ENSG00000075303	459.051928387322	-0.929853277520207	0.0887812215926727	0	1	1
ENSG00000075336	ENSG00000075336	179.124865058942	0.860561187737893	0.105162442289522	0	1	1
ENSG00000075340	ENSG00000075340	7.9469421500326	0.682562651620494	0.381411770842005	0	1	1
ENSG00000075391	ENSG00000075391	10.4129604380821	0.172374915523116	0.42516557528251	0	1	1
ENSG00000075399	ENSG00000075399	159.326679046291	-0.831837863012826	0.235037309575744	0	1	1
ENSG00000075407	ENSG00000075407	1475.46411232623	0.762084959585944	0.0868775735815661	0	1	1
ENSG00000075413	ENSG00000075413	1838.29835200576	0.0859439762124198	0.0658372367230743	0	1	1
ENSG00000075415	ENSG00000075415	4132.88208808421	0.306415892272815	0.0639938484773243	0	1	1
ENSG00000075420	ENSG00000075420	2968.2845088119	1.63458076836836	0.180005223584017	3.52534640791785	0.000422929348893653	0.00441050390295579
ENSG00000075426	ENSG00000075426	5510.73196637215	3.65116051880141	0.192028860701633	13.8060524293829	2.34325134004426e-43	4.65160319204531e-41
ENSG00000075461	ENSG00000075461	0.592760471934699	0.343752906068163	0.716836424266567	0	1	NA
ENSG00000075539	ENSG00000075539	7072.66564095465	0.973917178603976	0.0930175815573298	0	1	1
ENSG00000075568	ENSG00000075568	1829.98589471305	-0.385656916654698	0.0705628509491696	0	1	1
ENSG00000075618	ENSG00000075618	89.2657782277846	0.689651281166766	0.333727034673974	0	1	1
ENSG00000075624	ENSG00000075624	56443.1027184667	-0.491840836610414	0.112218440778989	0	1	1
ENSG00000075643	ENSG00000075643	7.24138380806288	-0.870680599336658	0.44469407034172	0	1	1
ENSG00000075651	ENSG00000075651	305.565149395213	-2.05110178463673	0.465039191351754	-2.26024344653927	0.0238061457599399	0.168499773767589
ENSG00000075673	ENSG00000075673	3.76267273624182	-0.212466361542658	0.335965105296124	0	1	1
ENSG00000075702	ENSG00000075702	183.489115530555	-1.00758478372562	0.303892710593663	-0.0249587550514347	0.980087862051783	1
ENSG00000075711	ENSG00000075711	2102.6375708264	1.1602659711726	0.109662428656189	1.46144831129961	0.143892450759792	0.785097406777112
ENSG00000075785	ENSG00000075785	1576.56642311777	0.26327048019141	0.0819847701962327	0	1	1
ENSG00000075790	ENSG00000075790	1041.14690306537	0.425663098923065	0.122156111647427	0	1	1
ENSG00000075826	ENSG00000075826	1544.518116611	-0.557886187205093	0.136622450767658	0	1	1
ENSG00000075856	ENSG00000075856	1455.64450841447	0.549449508740205	0.0541721863533563	0	1	1
ENSG00000075884	ENSG00000075884	2924.18936178213	-0.439114023759008	0.0969250581400332	0	1	1
ENSG00000075891	ENSG00000075891	1.59709353487969	2.29713733886373	0.643579643938775	2.01550398785939	0.0438518686410179	0.286711937225436
ENSG00000075914	ENSG00000075914	405.681652780442	0.765437449346973	0.0813359251476584	0	1	1
ENSG00000075945	ENSG00000075945	958.315790318912	-1.09819555639423	0.0872284482681548	-1.1257285707108	0.260280426555307	1
ENSG00000075975	ENSG00000075975	741.198883584483	0.59788403404928	0.0747238235887083	0	1	1
ENSG00000076003	ENSG00000076003	1223.39705682401	-0.458703835205286	0.130166428934276	0	1	1
ENSG00000076043	ENSG00000076043	931.428887333863	1.1767439460106	0.12527829608832	1.4108105835507	0.158300472972587	0.848655475675676
ENSG00000076053	ENSG00000076053	727.697067401113	0.789563837944426	0.0806354189638636	0	1	1
ENSG00000076067	ENSG00000076067	25.2869820527929	0.701588775732293	0.323030393518617	0	1	1
ENSG00000076108	ENSG00000076108	2499.11961877717	-0.190614349890552	0.09234147959169	0	1	1
ENSG00000076201	ENSG00000076201	367.311064476332	0.423529231704294	0.168315864843158	0	1	1
ENSG00000076242	ENSG00000076242	760.030860360732	0.105778898221594	0.0870424647226041	0	1	1
ENSG00000076248	ENSG00000076248	252.862452985896	-1.29062051529341	0.173427150369095	-1.6757498158443	0.0937872076695308	0.548611064298885
ENSG00000076258	ENSG00000076258	18.8206929884126	-0.796223351069924	0.248243513616959	0	1	1
ENSG00000076321	ENSG00000076321	517.324976804205	-0.652386852157191	0.0663411639595096	0	1	1
ENSG00000076344	ENSG00000076344	1.89933745226729	0.754526411761661	0.572328826190691	0	1	1
ENSG00000076351	ENSG00000076351	12.3199509065732	0.554818236194404	0.274992036867256	0	1	1
ENSG00000076356	ENSG00000076356	18.8052714868856	0.0391413151878691	0.293043613033538	0	1	1
ENSG00000076382	ENSG00000076382	562.246940564575	0.197853994485626	0.21790335325947	0	1	1
ENSG00000076513	ENSG00000076513	2242.96082708564	-1.66265683577809	0.110318618948256	-6.00675427317395	1.8927404082919e-09	4.10999255454541e-08
ENSG00000076554	ENSG00000076554	650.018235413748	-1.0158523817859	0.119527089525347	-0.132625849494482	0.894489288070069	1
ENSG00000076555	ENSG00000076555	228.302334194662	-1.86155882719783	0.252924432971692	-3.40638829185101	0.000658284830654922	0.00663978104865991
ENSG00000076604	ENSG00000076604	563.301891065678	2.80402131154401	0.170087807799635	10.6064116816013	2.78230070143318e-26	2.31087823837136e-24
ENSG00000076641	ENSG00000076641	8470.3187625741	-0.516970928941285	0.151510506601804	0	1	1
ENSG00000076650	ENSG00000076650	277.315898419496	-0.190182867627299	0.0725061892771375	0	1	1
ENSG00000076662	ENSG00000076662	2242.26686006782	-0.574084386858148	0.131745498203589	0	1	1
ENSG00000076685	ENSG00000076685	1549.73987134269	-0.227265688337111	0.0800487268012288	0	1	1
ENSG00000076706	ENSG00000076706	206.101566599514	-0.615481826018535	0.505534712397999	0	1	1
ENSG00000076716	ENSG00000076716	7.01318019332173	0.491810795275579	0.504687454597375	0	1	1
ENSG00000076770	ENSG00000076770	594.546122805259	-1.06172522091804	0.136714873860258	-0.451488701815488	0.651637366160066	1
ENSG00000076826	ENSG00000076826	2.98876313692981	-0.274307690356482	0.408006971664255	0	1	1
ENSG00000076864	ENSG00000076864	4.27118089189883	0.0619025777598883	0.335323348630784	0	1	1
ENSG00000076924	ENSG00000076924	520.952687978068	0.0751563238284872	0.174503571499371	0	1	1
ENSG00000076928	ENSG00000076928	4432.29938876597	-0.129726212853457	0.18476395733195	0	1	1
ENSG00000076944	ENSG00000076944	349.771246213336	-0.358781411434534	0.127601324803195	0	1	1
ENSG00000076984	ENSG00000076984	335.655221960693	-0.278794654106823	0.160054632994097	0	1	1
ENSG00000077044	ENSG00000077044	1012.9478885629	-0.362352883303455	0.16091614696666	0	1	1
ENSG00000077063	ENSG00000077063	3.55380105956048	1.05261408124282	0.486026203418617	0.108253589770959	0.913794536189888	1
ENSG00000077080	ENSG00000077080	0.985387612875519	-0.134865567726832	0.618059337888299	0	1	1
ENSG00000077092	ENSG00000077092	1.18080835564283	0.436422926657509	0.600918513151788	0	1	1
ENSG00000077097	ENSG00000077097	4493.39455374448	-0.0415013336708061	0.0732789422082314	0	1	1
ENSG00000077147	ENSG00000077147	4860.20253348489	0.608170173296011	0.0824967440211569	0	1	1
ENSG00000077150	ENSG00000077150	2077.48108446325	1.62139126791073	0.171664468261848	3.61980131475368	0.000294829312172619	0.0031593692372556
ENSG00000077152	ENSG00000077152	144.718196530002	-1.59333087650667	0.192884908726947	-3.07608760282335	0.00209736213839008	0.0191284347518861
ENSG00000077157	ENSG00000077157	597.213844280593	-1.48765017343934	0.126808745337172	-3.84555633085655	0.000120279227298772	0.00139751580410653
ENSG00000077232	ENSG00000077232	1804.80693242934	0.0163243577838619	0.0925588615800619	0	1	1
ENSG00000077235	ENSG00000077235	1745.9459063745	-0.340280497172882	0.0510258932588129	0	1	1
ENSG00000077238	ENSG00000077238	4256.06468819488	0.957942850322655	0.155033244347743	0	1	1
ENSG00000077254	ENSG00000077254	2296.35173510335	-0.538270451994704	0.0942269980252791	0	1	1
ENSG00000077264	ENSG00000077264	32.0233049049229	2.95887200402811	0.36693609098687	5.33845552984375	9.37416923784508e-08	1.67122928004639e-06
ENSG00000077274	ENSG00000077274	1.63301261156077	0.134838986577448	0.65031099542022	0	1	1
ENSG00000077279	ENSG00000077279	3.78433930226545	0.734334296396621	0.564233354189766	0	1	1
ENSG00000077312	ENSG00000077312	687.631264320799	1.46162825506419	0.124181316390942	3.71737285833651	0.000201305237502735	0.00223503911055198
ENSG00000077327	ENSG00000077327	30.5729839214579	-0.153491597500218	0.28957525263498	0	1	1
ENSG00000077348	ENSG00000077348	77.2257245254392	0.842709454286732	0.23020032640056	0	1	1
ENSG00000077380	ENSG00000077380	1160.43998189813	-0.447996660864554	0.0926100878994581	0	1	1
ENSG00000077420	ENSG00000077420	1682.05049624234	0.614913964149364	0.132788703022621	0	1	1
ENSG00000077454	ENSG00000077454	936.846242967186	-1.90681117649798	0.165373006004035	-5.48342923920639	4.17159181145809e-08	7.8416960915186e-07
ENSG00000077458	ENSG00000077458	1055.90107188356	-0.259685121152597	0.0822312029282834	0	1	1
ENSG00000077463	ENSG00000077463	116.934957676157	-0.127194487192101	0.182634853978632	0	1	1
ENSG00000077498	ENSG00000077498	1.18630200715925	0.479513463104636	0.649435041198757	0	1	1
ENSG00000077514	ENSG00000077514	399.974571076658	-0.899272604348749	0.116974565052321	0	1	1
ENSG00000077522	ENSG00000077522	7.56227208031854	2.99657236689221	0.423858121513893	4.71047330592855	2.47142169943915e-06	3.68344480124078e-05
ENSG00000077549	ENSG00000077549	3798.39211482879	-0.42275695184564	0.0758056957441705	0	1	1
ENSG00000077585	ENSG00000077585	512.11497547739	0.877046379340272	0.165903027020903	0	1	1
ENSG00000077616	ENSG00000077616	3.05151154795055	0.590778811313895	0.526097107232314	0	1	1
ENSG00000077684	ENSG00000077684	1304.9436992927	0.301801280076391	0.0760067093572025	0	1	1
ENSG00000077713	ENSG00000077713	149.399987273822	-0.857161872925156	0.221683104821505	0	1	1
ENSG00000077721	ENSG00000077721	1100.09423349093	0.18109894994212	0.065940174208906	0	1	1
ENSG00000077782	ENSG00000077782	276.972455034911	-0.0174530458398468	0.360055363398476	0	1	1
ENSG00000077800	ENSG00000077800	1.74065589943381	0.156786941709451	0.557868395509346	0	1	1
ENSG00000077809	ENSG00000077809	1150.7304882353	-0.152709475096407	0.0746998200931448	0	1	1
ENSG00000077935	ENSG00000077935	5.53431766717715	-0.25022662227193	0.414470296312359	0	1	1
ENSG00000077942	ENSG00000077942	2.27354721901091	0.422635699693649	0.479057685080861	0	1	1
ENSG00000077943	ENSG00000077943	3.02691187008809	0.0523233617166977	0.463607730892187	0	1	1
ENSG00000077984	ENSG00000077984	1638.18216476798	-0.106946710126246	0.251734064584147	0	1	1
ENSG00000078018	ENSG00000078018	5.50197082273594	0.971557990618557	0.448507078910704	0	1	1
ENSG00000078043	ENSG00000078043	327.085032233374	-0.574896744305206	0.186665714214851	0	1	1
ENSG00000078053	ENSG00000078053	4.95880307957579	-0.143783049995283	0.526434011072974	0	1	1
ENSG00000078061	ENSG00000078061	855.876914239323	-0.0928172608584456	0.0962221428477518	0	1	1
ENSG00000078070	ENSG00000078070	385.044221240215	-0.0460091092928324	0.0760019419582971	0	1	1
ENSG00000078081	ENSG00000078081	116.05099925963	1.29034313853152	0.307310114326679	0.94478874920101	0.344766736879578	1
ENSG00000078098	ENSG00000078098	2.84654915859818	0.692316014613259	0.460516449172337	0	1	1
ENSG00000078114	ENSG00000078114	71.4506125051283	3.33498419804815	0.512967113102593	4.55191792691231	5.31590741719723e-06	7.64605594076827e-05
ENSG00000078124	ENSG00000078124	466.338192818142	-0.45971236568481	0.142144690497475	0	1	1
ENSG00000078140	ENSG00000078140	1569.14254260452	-0.399004516655161	0.0976368590568868	0	1	1
ENSG00000078142	ENSG00000078142	1857.94164627499	0.370230933660804	0.0896022724134984	0	1	1
ENSG00000078177	ENSG00000078177	3624.06582037034	0.995357819553845	0.119085355467326	0	1	1
ENSG00000078237	ENSG00000078237	371.446147153766	-0.495393378815235	0.158295061931411	0	1	1
ENSG00000078246	ENSG00000078246	199.208383449868	0.531627491817833	0.149895338352085	0	1	1
ENSG00000078269	ENSG00000078269	1820.90968628135	1.34840072365462	0.184263500860763	1.89077447257384	0.0586544562103431	0.367443650252351
ENSG00000078295	ENSG00000078295	5.61644537073901	0.65357627263896	0.452601578089873	0	1	1
ENSG00000078304	ENSG00000078304	6098.08544169462	-1.34724512136776	0.121731421369297	-2.85255127609429	0.00433698148297502	0.0368748820499607
ENSG00000078319	ENSG00000078319	134.160736595892	1.05505917132516	0.0775484933996075	0.709996660301832	0.477706207197959	1
ENSG00000078328	ENSG00000078328	2.69171692223286	1.03976510110555	0.489231312701407	0.0812807767474571	0.935218661334231	1
ENSG00000078369	ENSG00000078369	5304.89180528504	0.325342526275722	0.0629353380946909	0	1	1
ENSG00000078401	ENSG00000078401	17.8354638293592	4.63531180230004	0.430055636994412	8.45311975842624	2.83620498776081e-17	1.22887581435643e-15
ENSG00000078403	ENSG00000078403	973.752704672524	-0.920184469716787	0.0766902768541936	0	1	1
ENSG00000078487	ENSG00000078487	42.8101796994642	-0.0974037514073196	0.172959352610706	0	1	1
ENSG00000078549	ENSG00000078549	3.14207283013226	0.480811228186627	0.505995905904208	0	1	1
ENSG00000078579	ENSG00000078579	2.8141082562608	-0.887912379955753	1.03620894051015	0	1	1
ENSG00000078589	ENSG00000078589	1079.97760500803	-1.43144940110349	0.134958554420171	-3.19690295259274	0.00138911653864069	0.0131090262699099
ENSG00000078596	ENSG00000078596	4662.8328367425	-0.0551336278646117	0.162925388533262	0	1	1
ENSG00000078618	ENSG00000078618	2500.33865812849	-0.376104862201565	0.0727310821518755	0	1	1
ENSG00000078668	ENSG00000078668	1701.31969565966	-0.43737098810181	0.0687070185764017	0	1	1
ENSG00000078674	ENSG00000078674	6021.7168229728	-0.338635130971815	0.106508378537967	0	1	1
ENSG00000078687	ENSG00000078687	470.725413078254	-1.50616227268321	0.175826436239535	-2.87876091621196	0.00399240875059168	0.0342468651330252
ENSG00000078699	ENSG00000078699	778.789006573821	-1.60717364010592	0.113308905559585	-5.35856945318949	8.3883489758614e-08	1.51184731380786e-06
ENSG00000078725	ENSG00000078725	1.29155472308134	0.401335659870243	0.559345167500355	0	1	1
ENSG00000078747	ENSG00000078747	2827.41743899787	0.428295330907459	0.0850634969211877	0	1	1
ENSG00000078795	ENSG00000078795	3.60476139930801	0.814373755423051	0.350829608050072	0	1	1
ENSG00000078804	ENSG00000078804	177.359366289681	1.54672608627168	0.198712339871342	2.75134441386813	0.00593512059813231	0.0489896860931062
ENSG00000078808	ENSG00000078808	1717.03825155318	0.878409282027798	0.134641574969562	0	1	1
ENSG00000078814	ENSG00000078814	4.48756869193821	-0.503533348823089	0.361697426650658	0	1	1
ENSG00000078898	ENSG00000078898	0.85896669795375	0.681336391964564	0.643896838413697	0	1	1
ENSG00000078900	ENSG00000078900	23.4983794190061	-1.72894251472975	0.503092835161807	-1.44892247271879	0.147359234499279	0.801512820372096
ENSG00000078902	ENSG00000078902	385.223903144047	0.21427548370883	0.133511478250777	0	1	1
ENSG00000078967	ENSG00000078967	99.7566741161052	-0.379263879487012	0.110948619702043	0	1	1
ENSG00000079101	ENSG00000079101	2.36153355778127	0.606549166331516	0.571072350663388	0	1	1
ENSG00000079102	ENSG00000079102	5.26812101029529	0.73488862533133	0.489562917114087	0	1	1
ENSG00000079112	ENSG00000079112	6.58492510442474	0.456283226466158	0.566389920448264	0	1	1
ENSG00000079134	ENSG00000079134	964.427060734814	1.36741034755031	0.102187513452002	3.59545246908159	0.000323828251362065	0.003435918406226
ENSG00000079150	ENSG00000079150	14.3109378812549	1.20541950707503	0.233454087268276	0.879913945730014	0.378905929321267	1
ENSG00000079156	ENSG00000079156	12.8254187651942	-0.0780380975298461	0.36964959966198	0	1	1
ENSG00000079215	ENSG00000079215	10.6401524776387	0.970178362505731	0.4344506831084	0	1	1
ENSG00000079246	ENSG00000079246	6706.91358973456	0.233206321397878	0.0819982550736957	0	1	1
ENSG00000079257	ENSG00000079257	139.289220100677	-1.17664115100107	0.154672395466126	-1.14203410678897	0.253439842927321	1
ENSG00000079263	ENSG00000079263	4659.64016450654	1.48059349875504	0.141590577049887	3.39424775834989	0.000688174029888218	0.00691881864100978
ENSG00000079277	ENSG00000079277	1707.86475406824	-1.1823484727521	0.140844291307158	-1.29468131835342	0.195430187113151	1
ENSG00000079308	ENSG00000079308	145.293516638924	-1.26965335722984	0.419701885049635	-0.642487839190791	0.520556482719139	1
ENSG00000079313	ENSG00000079313	348.107666567168	0.605867397898088	0.216158144295048	0	1	1
ENSG00000079332	ENSG00000079332	2368.60159248267	0.687333033732594	0.0836729327555154	0	1	1
ENSG00000079335	ENSG00000079335	2206.36538995618	-1.37095863879451	0.143226383828654	-2.59001609115747	0.00959714458018317	0.0752949425978603
ENSG00000079337	ENSG00000079337	12.6962244619809	0.6074131235701	0.316662513247294	0	1	1
ENSG00000079385	ENSG00000079385	809.994186637772	0.0926900994941216	0.310050737935286	0	1	1
ENSG00000079387	ENSG00000079387	829.857211196461	0.208555836203023	0.0614592650577144	0	1	1
ENSG00000079393	ENSG00000079393	0.714184785728654	1.45963976512646	0.676070886635146	0.679869188590747	0.496587292519693	NA
ENSG00000079432	ENSG00000079432	644.757355984524	-0.407070100217258	0.214601789197691	0	1	1
ENSG00000079435	ENSG00000079435	60.7600925601912	-0.290301810025577	0.261569119804489	0	1	1
ENSG00000079459	ENSG00000079459	1660.76102259977	0.00104454550441747	0.0802782021258248	0	1	1
ENSG00000079462	ENSG00000079462	47.7065643882186	-0.780261736819522	0.255301209905902	0	1	1
ENSG00000079482	ENSG00000079482	10.9780378459341	2.34942957165666	0.460860046130291	2.92806803928314	0.00341075398034368	0.0296665642976444
ENSG00000079557	ENSG00000079557	1.15841630780735	0.303365525242556	0.633654175914735	0	1	1
ENSG00000079616	ENSG00000079616	1091.63358264288	-1.19344419291857	0.174998198607437	-1.10540676680056	0.268983372965986	1
ENSG00000079691	ENSG00000079691	102.654162027432	-0.671210505989671	0.343474061403682	0	1	1
ENSG00000079739	ENSG00000079739	380.998600487113	-0.604035122615501	0.122898821297283	0	1	1
ENSG00000079785	ENSG00000079785	1306.99263305803	0.351338316231541	0.0772414505844457	0	1	1
ENSG00000079805	ENSG00000079805	3736.48582314724	-0.771701863826492	0.110840133241876	0	1	1
ENSG00000079819	ENSG00000079819	595.743767236017	1.43086299974273	0.210310235800364	2.04870199542607	0.0404912639733304	0.26742578542084
ENSG00000079841	ENSG00000079841	6.18122457403458	0.956163022648615	0.542111538635082	0	1	1
ENSG00000079931	ENSG00000079931	2.88829699928474	0.619113753069973	0.479712342353558	0	1	1
ENSG00000079950	ENSG00000079950	761.750740086122	-1.5234882026139	0.10014269677248	-5.22742266271538	1.71889258536017e-07	2.96803229267312e-06
ENSG00000079974	ENSG00000079974	109.46785103754	0.0200264661172116	0.10027734779991	0	1	1
ENSG00000079999	ENSG00000079999	626.247984420977	-0.443689624684788	0.1266791838023	0	1	1
ENSG00000080007	ENSG00000080007	15.9125285515303	0.970847956292571	0.703749483476618	0	1	1
ENSG00000080031	ENSG00000080031	2.21682992140152	0.887918813977101	0.467731310913605	0	1	1
ENSG00000080166	ENSG00000080166	5.23010888969858	0.730489793000949	0.352556691542432	0	1	1
ENSG00000080189	ENSG00000080189	631.767095432722	-0.458982466037842	0.0930518360564761	0	1	1
ENSG00000080200	ENSG00000080200	908.319076761182	0.504173752953906	0.226196503002452	0	1	1
ENSG00000080224	ENSG00000080224	3.23219492862462	1.48244061096754	0.486345765886546	0.991970414480959	0.321211957825704	1
ENSG00000080293	ENSG00000080293	0.852950538107763	0.106678487205174	0.710789639960088	0	1	1
ENSG00000080298	ENSG00000080298	405.17962741847	-0.378448238118553	0.152824846896998	0	1	1
ENSG00000080345	ENSG00000080345	4296.27497018208	0.680262282478464	0.111413939852855	0	1	1
ENSG00000080371	ENSG00000080371	2096.85417910037	1.09431508052987	0.104064529843161	0.906313425640925	0.364769981371173	1
ENSG00000080493	ENSG00000080493	3.49755278721722	0.289357356630217	0.477310791384248	0	1	1
ENSG00000080503	ENSG00000080503	4298.37962371308	0.154879853733807	0.156759699671386	0	1	1
ENSG00000080511	ENSG00000080511	1.33439473093987	2.58483930870013	0.620072141948279	2.55589503460119	0.01059150630681	0.0822575642418459
ENSG00000080546	ENSG00000080546	1214.8602493488	-2.30272163291627	0.173614375400517	-7.5035355218194	6.21191395151547e-14	2.04795608366217e-12
ENSG00000080561	ENSG00000080561	33.9974548596153	3.24206942637351	0.376724054894355	5.95148994932712	2.65712341675183e-09	5.70344205788985e-08
ENSG00000080572	ENSG00000080572	0.663444135566631	1.27776473039173	0.753874639975375	0.368449494999338	0.712538097446811	NA
ENSG00000080573	ENSG00000080573	12.5861681840887	1.74309265838172	0.351964394184877	2.11127224986114	0.0347489178280489	0.233803415867089
ENSG00000080603	ENSG00000080603	1358.38249164366	0.461690799866432	0.148243237884516	0	1	1
ENSG00000080608	ENSG00000080608	1172.99509152373	2.65264457926212	0.111289431318853	14.8499687677186	6.96010753555393e-50	1.89139232932189e-47
ENSG00000080618	ENSG00000080618	1.21664055395802	0.266393236930004	0.666667964596909	0	1	1
ENSG00000080644	ENSG00000080644	1.39985727406917	0.364739532923062	0.583629133512011	0	1	1
ENSG00000080709	ENSG00000080709	0.967285077990235	0.652944841652136	0.636275230589614	0	1	1
ENSG00000080802	ENSG00000080802	675.653432353453	0.622318862807083	0.0872973828144081	0	1	1
ENSG00000080815	ENSG00000080815	2137.4455770315	-0.0882202016057749	0.0769058337464884	0	1	1
ENSG00000080819	ENSG00000080819	1016.85913656613	-0.866978926359736	0.114951441529479	0	1	1
ENSG00000080822	ENSG00000080822	5976.50938292056	0.814244004459766	0.0961255169984599	0	1	1
ENSG00000080823	ENSG00000080823	43.6327811105796	0.960229298057525	0.389513521627425	0	1	1
ENSG00000080824	ENSG00000080824	8380.80778700411	0.829269178731208	0.113546501953209	0	1	1
ENSG00000080839	ENSG00000080839	886.92017341787	-1.74356412857102	0.114653403203249	-6.48532104409402	8.85430396578472e-11	2.20295082668724e-09
ENSG00000080845	ENSG00000080845	542.778914526553	0.0656661307635263	0.148791417313708	0	1	1
ENSG00000080854	ENSG00000080854	103.133805657622	0.160549080108559	0.392942864488889	0	1	1
ENSG00000080947	ENSG00000080947	79.3716770952037	-1.66714588744774	0.17879929439347	-3.73125570607458	0.000190527712507956	0.00212889048826255
ENSG00000080986	ENSG00000080986	473.522540452473	-1.49569551777905	0.164948752581012	-3.00514862963637	0.00265451100625008	0.0236397591679732
ENSG00000081014	ENSG00000081014	777.359409904427	0.465811856970307	0.0820984439006599	0	1	1
ENSG00000081019	ENSG00000081019	1119.97837537164	-1.17551890945081	0.0925628936830464	-1.89621242883591	0.0579319603495009	0.363324125068906
ENSG00000081026	ENSG00000081026	247.663243994359	-0.905920439436123	0.385177717106738	0	1	1
ENSG00000081041	ENSG00000081041	6.79973477753812	1.36110638239944	0.529251403289698	0.682296504373701	0.495051482987437	1
ENSG00000081051	ENSG00000081051	2.14391957129478	0.345715516624644	0.502499858036871	0	1	1
ENSG00000081052	ENSG00000081052	13.6332730332523	-0.506067366925931	0.481363895024497	0	1	1
ENSG00000081059	ENSG00000081059	176.947546250178	1.23437787946015	0.363919088026991	0.644038433737694	0.519550511669779	1
ENSG00000081087	ENSG00000081087	1673.05429512978	-0.660963813701999	0.140569767080802	0	1	1
ENSG00000081138	ENSG00000081138	1.26843538482477	0.654958103699049	0.661842670983023	0	1	1
ENSG00000081148	ENSG00000081148	38.024944101898	-1.13373925386735	0.208160503436146	-0.642481410544692	0.520560655486106	1
ENSG00000081154	ENSG00000081154	2500.31599129145	-0.0723495353494735	0.101321111478345	0	1	1
ENSG00000081177	ENSG00000081177	110.608662826641	-1.60815413858172	0.157893656949992	-3.85166922046987	0.000117315419454202	0.00136705186949339
ENSG00000081181	ENSG00000081181	58.3060976589701	-0.565942165264254	0.518003386785369	0	1	1
ENSG00000081189	ENSG00000081189	44.0997375721809	0.256291284754092	0.390742002046693	0	1	1
ENSG00000081237	ENSG00000081237	36853.0581789693	0.230598563335951	0.125723815218631	0	1	1
ENSG00000081248	ENSG00000081248	2.7453636435256	0.998863132015769	0.541166018112814	0	1	1
ENSG00000081277	ENSG00000081277	2.51586365920852	0.972122004290317	0.510702273024782	0	1	1
ENSG00000081307	ENSG00000081307	1080.44063363421	1.34790515265734	0.0812648731211731	4.28112589480804	1.85950117747206e-05	0.000245159858490075
ENSG00000081320	ENSG00000081320	25827.0162452281	0.118040643529444	0.153077847036081	0	1	1
ENSG00000081377	ENSG00000081377	151.553811865419	0.286634420005887	0.282319309752288	0	1	1
ENSG00000081386	ENSG00000081386	495.002785218401	-1.07256150942916	0.0874056255250903	-0.830169785906164	0.406442795342598	1
ENSG00000081479	ENSG00000081479	10.8259511896867	0.751087232743868	0.465110639334364	0	1	1
ENSG00000081665	ENSG00000081665	487.614756187338	-0.140445458054863	0.199442464657901	0	1	1
ENSG00000081692	ENSG00000081692	967.183991836144	0.140021845106167	0.19897589341639	0	1	1
ENSG00000081721	ENSG00000081721	260.519776062281	0.470523140298083	0.104783989466633	0	1	1
ENSG00000081760	ENSG00000081760	399.670846853233	-0.389426634808574	0.185046841027168	0	1	1
ENSG00000081791	ENSG00000081791	1336.21432489769	0.0141379595483032	0.0805079088869388	0	1	1
ENSG00000081800	ENSG00000081800	1.99123047403382	0.773876911960497	0.59062693270215	0	1	1
ENSG00000081803	ENSG00000081803	2.29636518332466	0.506465351049867	0.597459669667785	0	1	1
ENSG00000081853	ENSG00000081853	0.994906770842857	-0.0101542832159921	0.602605951314663	0	1	1
ENSG00000081870	ENSG00000081870	475.554819138391	-0.676684935108647	0.0926783571369358	0	1	1
ENSG00000081913	ENSG00000081913	268.836781226682	0.906430237154521	0.236985960425419	0	1	1
ENSG00000081923	ENSG00000081923	3.21196001325793	0.471499241001915	0.406918059945532	0	1	1
ENSG00000081985	ENSG00000081985	2425.34705613437	3.49534863402337	0.240252359313307	10.3863647422886	2.86048610659478e-25	2.19958808031835e-23
ENSG00000082014	ENSG00000082014	13.9394909315129	-0.759420911615849	0.261002030163266	0	1	1
ENSG00000082068	ENSG00000082068	591.319738839546	-0.604159538909907	0.0727493145994329	0	1	1
ENSG00000082074	ENSG00000082074	10263.0052648409	-1.80563297945051	0.160481190976137	-5.0201084285965	5.16423208133584e-07	8.39347184481519e-06
ENSG00000082126	ENSG00000082126	4.20213013675508	0.277565709540344	0.385281169568778	0	1	1
ENSG00000082146	ENSG00000082146	151.794822497639	-1.33594350494695	0.128063203166727	-2.62326333122859	0.0087091929725909	0.0692332608073898
ENSG00000082153	ENSG00000082153	9671.00524140703	1.87474644035086	0.122241550516273	7.15588469433247	8.31350017376315e-13	2.47284665104815e-11
ENSG00000082175	ENSG00000082175	2.8662516507206	0.593909437467412	0.516568798740762	0	1	1
ENSG00000082196	ENSG00000082196	25.3519439574236	-2.18167664304864	0.228875915256646	-5.1629575865315	2.43078232405028e-07	4.12599134324848e-06
ENSG00000082212	ENSG00000082212	1204.88792567298	-0.124178888039797	0.0904018906563867	0	1	1
ENSG00000082213	ENSG00000082213	646.432596326468	0.185287172270219	0.0820923893525645	0	1	1
ENSG00000082258	ENSG00000082258	2222.51153810016	0.680691328834137	0.0864675351771245	0	1	1
ENSG00000082269	ENSG00000082269	339.781729918145	-0.457197564292754	0.187524930054838	0	1	1
ENSG00000082293	ENSG00000082293	5.23796190862777	0.320578532712108	0.429050233977181	0	1	1
ENSG00000082397	ENSG00000082397	11.8174646643201	0.549937153008263	0.370449762752054	0	1	1
ENSG00000082438	ENSG00000082438	13.8113001105441	0.648884873703289	0.3241059963027	0	1	1
ENSG00000082458	ENSG00000082458	693.230952109175	-0.593138229060938	0.139000565497106	0	1	1
ENSG00000082482	ENSG00000082482	1.94574299112748	0.848675992295447	0.576439789774334	0	1	1
ENSG00000082497	ENSG00000082497	1.87649975793238	0.543700627356557	0.616222874126419	0	1	1
ENSG00000082512	ENSG00000082512	3122.99403200309	2.17134976515542	0.141391184883662	8.28446105829876	1.18645127546832e-16	4.89083522832964e-15
ENSG00000082515	ENSG00000082515	240.257185744173	0.136932044954823	0.0659165154966766	0	1	1
ENSG00000082516	ENSG00000082516	747.60823473736	1.98031674901748	0.120083029708334	8.16365769083732	3.25029155749348e-16	1.29043490346443e-14
ENSG00000082556	ENSG00000082556	1.37061095251297	0.597800585460544	0.583899478350519	0	1	1
ENSG00000082641	ENSG00000082641	1419.08944056287	0.216078301716529	0.0901614640209624	0	1	1
ENSG00000082684	ENSG00000082684	2.616164243723	0.168841711518608	0.41883909485724	0	1	1
ENSG00000082701	ENSG00000082701	1527.06278787243	0.263992851672525	0.0663725119900564	0	1	1
ENSG00000082781	ENSG00000082781	15.4334197776963	1.03747469128781	0.391795239914363	0.0956486640726027	0.923799614007475	1
ENSG00000082805	ENSG00000082805	889.696171400218	-0.176738490092583	0.188628847883153	0	1	1
ENSG00000082898	ENSG00000082898	5896.36619863351	-0.628364172505838	0.0950163801228355	0	1	1
ENSG00000082996	ENSG00000082996	924.913897239017	-0.56151933298439	0.090156662014411	0	1	1
ENSG00000083067	ENSG00000083067	7.99394688790236	0.82618517103481	0.464820501972542	0	1	1
ENSG00000083093	ENSG00000083093	488.286398126892	0.779361180304996	0.112883728795299	0	1	1
ENSG00000083097	ENSG00000083097	1049.74476017786	-1.33778887018306	0.11445707027722	-2.95122764688035	0.00316513544029912	0.0277283696319162
ENSG00000083099	ENSG00000083099	671.453846392394	-0.00848875968475582	0.0843433401401425	0	1	1
ENSG00000083123	ENSG00000083123	206.315518857692	-1.22618308126761	0.10998709053318	-2.05645117232533	0.0397390481510607	0.263265315443359
ENSG00000083168	ENSG00000083168	4276.81469440345	0.836628471237091	0.0955821675905705	0	1	1
ENSG00000083223	ENSG00000083223	4751.84233380181	1.06420088671373	0.120288434531299	0.533724517771683	0.59353214365962	1
ENSG00000083290	ENSG00000083290	203.989226142029	-0.94046745723953	0.176201134658743	0	1	1
ENSG00000083307	ENSG00000083307	2.63935047432396	0.716673789695875	0.541881869215285	0	1	1
ENSG00000083312	ENSG00000083312	4339.3227276531	0.62072866614587	0.091500886898702	0	1	1
ENSG00000083444	ENSG00000083444	289.557288467245	-0.752152772856282	0.161886705419113	0	1	1
ENSG00000083454	ENSG00000083454	124.650149024374	-0.767064322427871	0.406854386606428	0	1	1
ENSG00000083457	ENSG00000083457	146.96057346957	-0.264107424150838	0.144638500662681	0	1	1
ENSG00000083520	ENSG00000083520	2162.21979226703	0.996577109264419	0.0872908252384671	0	1	1
ENSG00000083535	ENSG00000083535	619.340336687593	0.311410582663967	0.0965467125087328	0	1	1
ENSG00000083544	ENSG00000083544	587.72254931186	-0.980388860784528	0.0779319412563361	0	1	1
ENSG00000083635	ENSG00000083635	164.270490229417	2.15739175015754	0.111326522009323	10.396370328183	2.57557817508677e-25	1.98596234492228e-23
ENSG00000083642	ENSG00000083642	1861.53375596496	-0.198114291810709	0.0885785704940584	0	1	1
ENSG00000083720	ENSG00000083720	1614.90765810271	0.572196140959264	0.118254761403168	0	1	1
ENSG00000083750	ENSG00000083750	189.562379184318	-0.677086735846185	0.0946917951959555	0	1	1
ENSG00000083799	ENSG00000083799	14359.149791814	0.690672996156039	0.151772353786598	0	1	1
ENSG00000083807	ENSG00000083807	68.0622831790774	0.107045041823448	0.152029829789567	0	1	1
ENSG00000083812	ENSG00000083812	246.570151085189	0.442403836090372	0.126970784831462	0	1	1
ENSG00000083814	ENSG00000083814	279.630593083168	-0.776491959810902	0.0587684269903421	0	1	1
ENSG00000083817	ENSG00000083817	209.109743692965	0.698516599848858	0.102008671486983	0	1	1
ENSG00000083828	ENSG00000083828	615.386223445897	0.539879240633353	0.0808028601096426	0	1	1
ENSG00000083838	ENSG00000083838	188.96989030265	-0.626415254664744	0.116591247125613	0	1	1
ENSG00000083844	ENSG00000083844	490.095408272797	-0.213506875128167	0.0651180408686726	0	1	1
ENSG00000083845	ENSG00000083845	3564.23241274228	0.249602049078065	0.166807365121012	0	1	1
ENSG00000083857	ENSG00000083857	15.701041671313	0.0579903786418384	0.482241339532541	0	1	1
ENSG00000083896	ENSG00000083896	2488.98928253002	-0.0796862101785787	0.0763093823417307	0	1	1
ENSG00000083937	ENSG00000083937	744.712550250926	-0.206953433215053	0.111627810967384	0	1	1
ENSG00000084070	ENSG00000084070	4151.18760377557	0.610774046430882	0.118849839701334	0	1	1
ENSG00000084072	ENSG00000084072	630.730357742418	-0.0605664297380645	0.0878255180872418	0	1	1
ENSG00000084073	ENSG00000084073	1417.83923609328	0.527600559811646	0.120456401548671	0	1	1
ENSG00000084090	ENSG00000084090	2483.35368608583	0.415643343490577	0.0878566881343275	0	1	1
ENSG00000084092	ENSG00000084092	416.264507733478	0.0318915562107457	0.0922584232920504	0	1	1
ENSG00000084093	ENSG00000084093	3460.8495405238	0.19289591927699	0.09120384348103	0	1	1
ENSG00000084110	ENSG00000084110	11.3707678156492	-0.371258850980325	0.227127441146435	0	1	1
ENSG00000084112	ENSG00000084112	1388.60518695341	-0.774317029296236	0.111859342176905	0	1	1
ENSG00000084207	ENSG00000084207	808.367574065928	-0.420778759217662	0.237769539708017	0	1	1
ENSG00000084234	ENSG00000084234	878.186063118628	0.326461467165495	0.0940962972660651	0	1	1
ENSG00000084444	ENSG00000084444	49.6582523465552	-0.352989781866961	0.190234311695337	0	1	1
ENSG00000084453	ENSG00000084453	5.0734465445096	0.70158536536217	0.50378105610023	0	1	1
ENSG00000084463	ENSG00000084463	1291.73037490616	0.0041779188173843	0.0623978432536662	0	1	1
ENSG00000084623	ENSG00000084623	1752.2719164853	1.05246066564055	0.102491330404323	0.511854665497962	0.608752728336347	1
ENSG00000084628	ENSG00000084628	1.11747084344839	1.64384957729741	0.735496369882849	0.875394636413996	0.381359217161502	1
ENSG00000084636	ENSG00000084636	4.8554760592468	0.525557104340527	0.475200743882991	0	1	1
ENSG00000084652	ENSG00000084652	2826.0199426812	1.3105734933796	0.0881942162826796	3.52147234217886	0.000429157433173871	0.00447045647731174
ENSG00000084674	ENSG00000084674	5.95100316819755	0.782752219180403	0.477716535922394	0	1	1
ENSG00000084676	ENSG00000084676	1589.15398785122	-0.232550248838415	0.0972843237597937	0	1	1
ENSG00000084693	ENSG00000084693	174.840171019859	-0.481715804988206	0.129818583145848	0	1	1
ENSG00000084710	ENSG00000084710	3.0077723400446	0.7134218992562	0.330424932253046	0	1	1
ENSG00000084731	ENSG00000084731	131.022464312617	-2.12334429177604	0.198714526994433	-5.65305571146043	1.5762018911981e-08	3.10689372779118e-07
ENSG00000084733	ENSG00000084733	2543.76843874185	0.434717686259981	0.102327852230436	0	1	1
ENSG00000084734	ENSG00000084734	2.27475724590582	0.736111254884875	0.567606953288686	0	1	1
ENSG00000084754	ENSG00000084754	2455.0319820172	-0.290744156575038	0.0987476827836571	0	1	1
ENSG00000084764	ENSG00000084764	30.5810109998663	-1.17197286571071	0.263278682726272	-0.653197075926975	0.513629235103489	1
ENSG00000084774	ENSG00000084774	715.911494535887	0.978976779637004	0.183452400686746	0	1	1
ENSG00000085063	ENSG00000085063	3535.17857230552	0.234889170772103	0.162554727053057	0	1	1
ENSG00000085117	ENSG00000085117	3727.46954486397	2.0491848820182	0.178702140819255	5.87113773348346	4.32814493703055e-09	9.09495321227366e-08
ENSG00000085185	ENSG00000085185	69.4236766807785	-0.228658742788066	0.219929745291436	0	1	1
ENSG00000085224	ENSG00000085224	3819.38980798947	-0.844717200815496	0.103028273634426	0	1	1
ENSG00000085231	ENSG00000085231	1221.35989670696	1.41226418058724	0.101550668891173	4.05968946427166	4.91380225473663e-05	0.000609111271523819
ENSG00000085265	ENSG00000085265	1.60662788890965	0.462955402489673	0.804725193998455	0	1	1
ENSG00000085274	ENSG00000085274	882.865735263811	0.0159143780169358	0.101907390561082	0	1	1
ENSG00000085276	ENSG00000085276	3.56341298494639	0.857873305281743	0.541668114229805	0	1	1
ENSG00000085365	ENSG00000085365	660.991746531825	-0.62126289961031	0.0938709252453474	0	1	1
ENSG00000085377	ENSG00000085377	771.944628180063	-0.16795611961938	0.0572310618477032	0	1	1
ENSG00000085382	ENSG00000085382	783.049911644037	1.27659189591302	0.0862716390778289	3.20605820023301	0.00134566768290587	0.0127592271153575
ENSG00000085415	ENSG00000085415	711.463176116163	2.07976538035061	0.147220607411935	7.33433586053168	2.22823667168623e-13	7.01556180433043e-12
ENSG00000085433	ENSG00000085433	526.952729295239	-0.0531739939314182	0.087121509731503	0	1	1
ENSG00000085449	ENSG00000085449	1504.06605432098	-0.12546613210139	0.113040839088681	0	1	1
ENSG00000085465	ENSG00000085465	17.6062756904816	-0.018001757661517	0.226415533007463	0	1	1
ENSG00000085491	ENSG00000085491	1084.37131082879	-1.14211971905097	0.116089972684427	-1.2242204538828	0.220869075199194	1
ENSG00000085511	ENSG00000085511	955.073838921613	-0.471489659900587	0.102544437721919	0	1	1
ENSG00000085514	ENSG00000085514	16.3362606712918	0.109682460198574	0.266085713955216	0	1	1
ENSG00000085552	ENSG00000085552	3.43001970362074	0.872675988464502	0.531512296136842	0	1	1
ENSG00000085563	ENSG00000085563	784.611496806647	-0.352793184251127	0.387838109600442	0	1	1
ENSG00000085644	ENSG00000085644	78.2036241946333	-0.514560592701614	0.187879392335563	0	1	1
ENSG00000085662	ENSG00000085662	744.35738857334	-0.714106682882921	0.100477246865243	0	1	1
ENSG00000085719	ENSG00000085719	1883.11935731035	-0.913027722639658	0.120030098863148	0	1	1
ENSG00000085721	ENSG00000085721	1201.77916822496	0.959351053730954	0.0818342983034329	0	1	1
ENSG00000085733	ENSG00000085733	41.8661280880727	3.87500062922943	0.269353300959932	10.6737159670343	1.35112532855865e-26	1.13909632368544e-24
ENSG00000085741	ENSG00000085741	1.49456480263888	-0.49711181917643	0.815213023717145	0	1	1
ENSG00000085760	ENSG00000085760	538.360616875523	-0.364369864215883	0.0782944046455466	0	1	1
ENSG00000085788	ENSG00000085788	1229.50664234508	-0.191026337962486	0.08180298479796	0	1	1
ENSG00000085831	ENSG00000085831	10.1165246148994	1.44454681932274	0.335434931375403	1.32528481008206	0.185076705144543	0.96252266387881
ENSG00000085832	ENSG00000085832	6886.12960597785	-0.0351826850467394	0.10975048719375	0	1	1
ENSG00000085840	ENSG00000085840	154.340206332077	-1.22333684045119	0.240217742533144	-0.929726664217461	0.352512625111615	1
ENSG00000085871	ENSG00000085871	224.52880365297	-0.45386110457538	0.199703071611233	0	1	1
ENSG00000085872	ENSG00000085872	276.427738627991	0.993379815761955	0.175271300369694	0	1	1
ENSG00000085978	ENSG00000085978	2776.92913683952	-0.320036706504834	0.0953588055070676	0	1	1
ENSG00000085982	ENSG00000085982	305.185360774347	-0.998879414743742	0.19078947916212	0	1	1
ENSG00000085998	ENSG00000085998	606.782074456945	0.11282765122016	0.0787154666886488	0	1	1
ENSG00000085999	ENSG00000085999	99.0793881541572	-0.857331933716691	0.300737996231553	0	1	1
ENSG00000086015	ENSG00000086015	361.754741734628	0.357528406041068	0.13457197090663	0	1	1
ENSG00000086061	ENSG00000086061	3316.98107412281	0.957461618187066	0.0970093504297711	0	1	1
ENSG00000086062	ENSG00000086062	864.723727218489	0.15022487746214	0.114979359822731	0	1	1
ENSG00000086065	ENSG00000086065	855.16387731463	0.111934612857945	0.122311004828855	0	1	1
ENSG00000086102	ENSG00000086102	1729.68236862789	0.667086939225753	0.0814380252106707	0	1	1
ENSG00000086159	ENSG00000086159	1.37294780081101	1.68006137720935	0.620504290016908	1.0959817492814	0.273086761473224	1
ENSG00000086189	ENSG00000086189	639.895995551211	1.38675125641419	0.0954248816319113	4.05293933615792	5.05781210169295e-05	0.000625577378375544
ENSG00000086200	ENSG00000086200	508.023590693434	0.975106869211726	0.0751196707479997	0	1	1
ENSG00000086205	ENSG00000086205	1.25350420998029	0.0436684051041478	0.718166483052331	0	1	1
ENSG00000086232	ENSG00000086232	1171.02076481567	-0.487572753687474	0.0556687566431374	0	1	1
ENSG00000086288	ENSG00000086288	16.1367867194023	-1.24911311195975	0.576066852618643	-0.43243785131421	0.665423212749131	1
ENSG00000086289	ENSG00000086289	12.0848442903567	-0.57607331394803	0.636498513899588	0	1	1
ENSG00000086300	ENSG00000086300	1101.34711851945	1.86931893727335	0.159210269252952	5.46019387664109	4.75614911618653e-08	8.89275977034475e-07
ENSG00000086475	ENSG00000086475	520.613263429988	-0.766978441222198	0.0801366353034856	0	1	1
ENSG00000086504	ENSG00000086504	300.143231595684	-0.127496847095572	0.136927533530898	0	1	1
ENSG00000086544	ENSG00000086544	265.784141886098	1.60475332843538	0.127595130762115	4.73962701259241	2.14111987285396e-06	3.22204006673024e-05
ENSG00000086548	ENSG00000086548	1.56114220701484	0.873974654209121	0.489717720194191	0	1	1
ENSG00000086570	ENSG00000086570	5.65405074942229	0.634918018061215	0.489388934786756	0	1	1
ENSG00000086589	ENSG00000086589	1367.76026881033	0.129551742235662	0.0602506868144047	0	1	1
ENSG00000086598	ENSG00000086598	4070.03790458305	0.349170098571266	0.100745448771616	0	1	1
ENSG00000086619	ENSG00000086619	417.419597275401	1.46294867302399	0.129108597445392	3.58573078930547	0.000336135581775923	0.00355975593413095
ENSG00000086666	ENSG00000086666	1658.24588190911	0.201394433900992	0.0824705914931403	0	1	1
ENSG00000086696	ENSG00000086696	0.865594256427656	0.435548623368824	0.668816483313154	0	1	1
ENSG00000086712	ENSG00000086712	774.529147972279	1.54385715570342	0.112399965884801	4.83858826310341	1.30764623077591e-06	2.02215569057557e-05
ENSG00000086717	ENSG00000086717	1.99601892629492	0.337010708696701	0.497243741807326	0	1	1
ENSG00000086730	ENSG00000086730	359.8541510516	-0.411939438132506	0.390446924120844	0	1	1
ENSG00000086758	ENSG00000086758	10112.6324552791	0.802765199525483	0.0683761223834863	0	1	1
ENSG00000086827	ENSG00000086827	442.848359805181	0.22523980775298	0.0907454200595619	0	1	1
ENSG00000086848	ENSG00000086848	109.345896208013	-0.611191780821507	0.0988499450886463	0	1	1
ENSG00000086967	ENSG00000086967	2.64451945419597	0.977385721625736	0.47469148974548	0	1	1
ENSG00000086991	ENSG00000086991	1.77405836582239	0.805010570687246	0.60135003473947	0	1	1
ENSG00000087008	ENSG00000087008	322.315413156266	1.13617606326655	0.196160501479165	0.694207356933218	0.487552179555199	1
ENSG00000087053	ENSG00000087053	712.881631509953	1.05095470086185	0.0868869902714475	0.586447990690633	0.557574502337631	1
ENSG00000087074	ENSG00000087074	2617.5552065073	0.951155459306502	0.19724364165695	0	1	1
ENSG00000087076	ENSG00000087076	18.4018636952601	-0.741554750694175	0.311074914967112	0	1	1
ENSG00000087077	ENSG00000087077	132.345095749398	0.862052759079768	0.25885200285874	0	1	1
ENSG00000087085	ENSG00000087085	6.13360915905991	2.3206890677322	0.376616129746373	3.50672465521218	0.000453658309738252	0.00470815576179966
ENSG00000087086	ENSG00000087086	12215.0502513736	-0.531435100271712	0.136755257088175	0	1	1
ENSG00000087087	ENSG00000087087	1235.68183313496	0.747999637088373	0.0962612769685246	0	1	1
ENSG00000087088	ENSG00000087088	1823.47487967167	-1.09528922528477	0.124368399200792	-0.766185187693241	0.443566120621311	1
ENSG00000087095	ENSG00000087095	432.726541631458	-0.133451217804746	0.0767957339619563	0	1	1
ENSG00000087111	ENSG00000087111	743.446700050447	-1.56231958148249	0.104625795518354	-5.37457879002547	7.6761912204049e-08	1.39155824002029e-06
ENSG00000087116	ENSG00000087116	1.89316044162135	1.05515013480585	0.575406658147065	0.0958454929656944	0.923643285488699	1
ENSG00000087128	ENSG00000087128	2.58187771847419	0.226403335090862	0.539591151128	0	1	1
ENSG00000087152	ENSG00000087152	1250.21585258011	-0.118597320271094	0.0727017133982134	0	1	1
ENSG00000087157	ENSG00000087157	1031.79355441434	0.41186430344952	0.125829777788819	0	1	1
ENSG00000087191	ENSG00000087191	1165.11171726993	0.167498067432919	0.0733198286966628	0	1	1
ENSG00000087206	ENSG00000087206	813.889618426309	0.645883943118807	0.0571526657609254	0	1	1
ENSG00000087237	ENSG00000087237	1.9218034688975	0.848915234249744	0.507406519915829	0	1	1
ENSG00000087245	ENSG00000087245	60.2856590665487	-0.704989413293198	0.623711764003894	0	1	1
ENSG00000087253	ENSG00000087253	994.68440741204	-0.520993140217854	0.529076181970955	0	1	1
ENSG00000087258	ENSG00000087258	53.8718117280562	-0.914825901754326	0.273712181258667	0	1	1
ENSG00000087263	ENSG00000087263	912.453128479565	1.43790967480713	0.096258834412115	4.54929334519366	5.38263647935221e-06	7.72615359267017e-05
ENSG00000087266	ENSG00000087266	1102.55090854408	-0.627348626452654	0.168567596216825	0	1	1
ENSG00000087269	ENSG00000087269	1482.31776984822	2.0660949616675	0.0907688568987978	11.7451623617573	7.47787430451687e-32	8.57810253210767e-30
ENSG00000087274	ENSG00000087274	4528.36348665932	-1.13402801815864	0.0763934563044348	-1.75444370031542	0.0793545088526258	0.476229138676028
ENSG00000087299	ENSG00000087299	84.2926565072862	-0.651819669452726	0.0881825956064215	0	1	1
ENSG00000087301	ENSG00000087301	374.31184839064	-0.713958838460281	0.119010265653053	0	1	1
ENSG00000087302	ENSG00000087302	1438.78998279882	0.0350457352893323	0.104595614696646	0	1	1
ENSG00000087303	ENSG00000087303	6.77362102203263	-0.367530836516176	0.475266858414213	0	1	1
ENSG00000087338	ENSG00000087338	741.86595324054	-0.741904179390743	0.0955555479306191	0	1	1
ENSG00000087365	ENSG00000087365	3345.15920617753	0.503038267045428	0.0545897970764854	0	1	1
ENSG00000087448	ENSG00000087448	502.948228493365	-0.0988110263289252	0.100101175523453	0	1	1
ENSG00000087460	ENSG00000087460	10390.9507608086	0.860657004223902	0.0739286623441758	0	1	1
ENSG00000087470	ENSG00000087470	1954.80380367348	0.799052174092788	0.0797897765692711	0	1	1
ENSG00000087494	ENSG00000087494	12.5649241175752	5.24001309754838	0.514728923455984	8.23737098175901	1.76035988449948e-16	7.14093814016526e-15
ENSG00000087495	ENSG00000087495	2.37900099486829	0.61424924939939	0.533364351131879	0	1	1
ENSG00000087502	ENSG00000087502	1234.47816413726	0.394772819345331	0.0879352507243146	0	1	1
ENSG00000087510	ENSG00000087510	1.04661533854438	1.19028979394584	0.645704144113795	0.294701212127123	0.768222137136929	1
ENSG00000087586	ENSG00000087586	285.479155240271	-0.414541837675209	0.203175872349003	0	1	1
ENSG00000087589	ENSG00000087589	629.851749229834	1.79494541476707	0.290650931909779	2.73505200738124	0.00623704208947426	0.0512066704466304
ENSG00000087842	ENSG00000087842	27.2054563792285	-1.54682952697279	0.279747796913058	-1.95472326505125	0.050615742544828	0.323825059161083
ENSG00000087884	ENSG00000087884	52.4639149757329	-0.955967806394728	0.151323817573332	0	1	1
ENSG00000087903	ENSG00000087903	53.3873361777709	0.151413894828407	0.330362449646748	0	1	1
ENSG00000087916	ENSG00000087916	1.14806805916914	0.733553482068662	0.671956668581555	0	1	1
ENSG00000087995	ENSG00000087995	313.820961604794	1.3935747577882	0.0895615036942482	4.394463486587	1.11046665850472e-05	0.000151250422245972
ENSG00000088002	ENSG00000088002	1.87774329069673	-0.706580904577373	0.493299238437562	0	1	1
ENSG00000088035	ENSG00000088035	542.156820378897	-0.741870398600551	0.0691169739571989	0	1	1
ENSG00000088038	ENSG00000088038	412.348224670006	0.430241649615493	0.111836915725533	0	1	1
ENSG00000088053	ENSG00000088053	2.93385480357032	0.149939943129318	0.416808942291278	0	1	1
ENSG00000088179	ENSG00000088179	3869.07079018616	-1.84967709333102	0.119099093992412	-7.13420282932757	9.73496907329579e-13	2.88645958010116e-11
ENSG00000088205	ENSG00000088205	2130.87160511529	1.11822884737576	0.0969017720806684	1.22008963135715	0.222430898732403	1
ENSG00000088247	ENSG00000088247	754.916738254627	0.650268713095176	0.13131875031868	0	1	1
ENSG00000088256	ENSG00000088256	2.55422571104866	1.04930273999794	0.437485142246883	0.112695804352862	0.910271727701061	1
ENSG00000088280	ENSG00000088280	6.15832437063336	-0.555450345877796	0.379648624175281	0	1	1
ENSG00000088298	ENSG00000088298	609.079491256095	-0.876736536039876	0.0687199337636636	0	1	1
ENSG00000088305	ENSG00000088305	38.4885171058233	-1.59481384929973	0.303674820005419	-1.95871968999311	0.050145623224536	0.321921099553845
ENSG00000088325	ENSG00000088325	680.537020011828	-2.01358975836231	0.208119291592875	-4.8702345208108	1.11465871176479e-06	1.74395177989359e-05
ENSG00000088340	ENSG00000088340	17.6668869314375	0.0495438772260533	0.301597837357263	0	1	1
ENSG00000088356	ENSG00000088356	143.001652211816	1.04475166324386	0.12014775061386	0.372471919076428	0.709541515694528	1
ENSG00000088367	ENSG00000088367	10.7147390258521	-0.274439646285646	0.427391407074953	0	1	1
ENSG00000088386	ENSG00000088386	4.1557684703252	0.420375751969422	0.601738066213353	0	1	1
ENSG00000088387	ENSG00000088387	2167.01453100359	-0.327747931201638	0.0955808975322348	0	1	1
ENSG00000088448	ENSG00000088448	3959.39271126199	1.64222459441497	0.175453533494625	3.66036854102254	0.000251852742076852	0.00274400866124215
ENSG00000088451	ENSG00000088451	449.906110295775	0.580871902203848	0.0824934369880659	0	1	1
ENSG00000088538	ENSG00000088538	32.1054088317356	0.040557807269289	0.344992464821204	0	1	1
ENSG00000088543	ENSG00000088543	442.874777056086	-2.14565638674759	0.239901605291682	-4.77552613853775	1.79238006844543e-06	2.72360033201887e-05
ENSG00000088682	ENSG00000088682	315.792340771179	0.231663041457562	0.0556987093662183	0	1	1
ENSG00000088726	ENSG00000088726	1.67624025957562	0.278522985522517	0.563953691419368	0	1	1
ENSG00000088727	ENSG00000088727	63.7289060768614	1.86978006433254	0.176383366457552	4.93119097226131	8.17297833677816e-07	1.30200150054878e-05
ENSG00000088756	ENSG00000088756	4.86416065907829	1.12872366183433	0.4774064228688	0.269631189837823	0.787444002721938	1
ENSG00000088766	ENSG00000088766	384.996142972917	0.851663442050175	0.0862877340836037	0	1	1
ENSG00000088808	ENSG00000088808	131.401519218862	-0.518432915782841	0.186440774743172	0	1	1
ENSG00000088812	ENSG00000088812	632.22084477047	-0.552181619438218	0.0913370186485899	0	1	1
ENSG00000088826	ENSG00000088826	2070.88481160195	4.9787755230907	0.30958108037153	12.8521275212159	8.36768119042865e-38	1.23269156063209e-35
ENSG00000088827	ENSG00000088827	3.55671799165576	-0.0466819325506981	0.53348714857885	0	1	1
ENSG00000088832	ENSG00000088832	1804.70271014536	0.476865647751367	0.0920931613353352	0	1	1
ENSG00000088833	ENSG00000088833	405.031856928684	0.563973756087923	0.0624652487589335	0	1	1
ENSG00000088836	ENSG00000088836	22.2126670132892	0.13945448905882	0.275455703442224	0	1	1
ENSG00000088854	ENSG00000088854	289.503777066983	-0.744032804796027	0.226249432782652	0	1	1
ENSG00000088876	ENSG00000088876	206.949458572666	0.901249270866891	0.0979100861518892	0	1	1
ENSG00000088881	ENSG00000088881	7.46019604275634	0.895051316030067	0.326746365567185	0	1	1
ENSG00000088882	ENSG00000088882	37.8447708305817	7.1669850767144	0.579264211865888	10.6462387117784	1.81553258587022e-26	1.52602874109632e-24
ENSG00000088888	ENSG00000088888	643.234864416666	-1.03565347984002	0.0941237854778913	-0.378793518120844	0.704841201120755	1
ENSG00000088899	ENSG00000088899	32.9409038348681	1.29406954864993	0.200757821552397	1.46479746779471	0.142976182954186	0.780706859322605
ENSG00000088926	ENSG00000088926	2.98620246630127	0.21711325037285	0.468363087984955	0	1	1
ENSG00000088930	ENSG00000088930	3407.75994415759	0.765455464309739	0.0932396449686485	0	1	1
ENSG00000088970	ENSG00000088970	366.123998313406	-1.32543463590667	0.0907883530070193	-3.58454168544625	0.000337670632872806	0.00357195805521914
ENSG00000088986	ENSG00000088986	1292.66841810158	-0.550419349873808	0.131367657501461	0	1	1
ENSG00000088992	ENSG00000088992	254.500419442756	-0.73896238329248	0.30091123675899	0	1	1
ENSG00000089006	ENSG00000089006	3048.04900937496	0.536078268250459	0.0828747688959063	0	1	1
ENSG00000089009	ENSG00000089009	9089.10051853384	0.374795737600358	0.119797984767061	0	1	1
ENSG00000089012	ENSG00000089012	610.770635301935	-0.941399437726557	0.21256817635423	0	1	1
ENSG00000089022	ENSG00000089022	728.813212873471	1.24145847918804	0.0615726672374108	3.92152053860241	8.79919466661718e-05	0.00104628696882379
ENSG00000089041	ENSG00000089041	134.241185935981	-2.11380548023477	0.378093914134082	-2.9458434494658	0.00322075364324882	0.0281627286705825
ENSG00000089048	ENSG00000089048	781.78687396972	1.92765414000193	0.11671685594332	7.94790206182748	1.89696524537397e-15	7.09840337139269e-14
ENSG00000089050	ENSG00000089050	286.276476160059	-1.61447249937756	0.124252489539879	-4.9453536235211	7.60057641513952e-07	1.21565790777003e-05
ENSG00000089053	ENSG00000089053	2727.4655612075	-0.23164227696657	0.0490264914931911	0	1	1
ENSG00000089057	ENSG00000089057	708.662476589177	0.0580901338617425	0.120207366954799	0	1	1
ENSG00000089060	ENSG00000089060	398.892643691092	-1.17302961768473	0.130762755518625	-1.32323318668581	0.185757842846676	0.964452239153861
ENSG00000089063	ENSG00000089063	1310.84966407722	-0.138939356331746	0.091343094269866	0	1	1
ENSG00000089091	ENSG00000089091	57.036934470631	-1.02226509819748	0.155257767680915	-0.143407305992171	0.885968513268237	1
ENSG00000089094	ENSG00000089094	1279.46678611933	0.394053172721613	0.130646274054416	0	1	1
ENSG00000089101	ENSG00000089101	4.41491437491501	0.732308605620398	0.466371472904025	0	1	1
ENSG00000089123	ENSG00000089123	203.172174952137	0.360354588017444	0.0899639299541733	0	1	1
ENSG00000089127	ENSG00000089127	493.531642283978	-1.18119484290841	0.333849369081368	-0.54274430233908	0.587305866737568	1
ENSG00000089154	ENSG00000089154	3129.18064926619	0.984499815893366	0.0815351166648444	0	1	1
ENSG00000089157	ENSG00000089157	12529.3301094381	0.300654001931473	0.156704073395557	0	1	1
ENSG00000089159	ENSG00000089159	1652.0485535969	-0.317685491901861	0.155866969100986	0	1	1
ENSG00000089163	ENSG00000089163	9.40115147262411	-1.69983763033285	0.256259918978728	-2.73096796846697	0.00631486089000312	0.0517275259909825
ENSG00000089169	ENSG00000089169	4.19697887551429	1.01647428767898	0.457856543058259	0.0359813306782582	0.971297245274624	1
ENSG00000089177	ENSG00000089177	129.237994314639	-0.988491995841361	0.284212534143245	0	1	1
ENSG00000089195	ENSG00000089195	535.854528133113	2.11488948314218	0.106260605810229	10.4920301803404	9.39868706290636e-26	7.51626431116426e-24
ENSG00000089199	ENSG00000089199	4.29700379303577	0.616113668752169	0.417833510200419	0	1	1
ENSG00000089220	ENSG00000089220	1066.57355879038	-0.0479958115201537	0.109187927418554	0	1	1
ENSG00000089225	ENSG00000089225	0.930487008060046	0.157092485049371	0.654587226745154	0	1	1
ENSG00000089234	ENSG00000089234	827.320990902334	0.504317104956368	0.0560442587664495	0	1	1
ENSG00000089248	ENSG00000089248	1682.10760175458	-0.615766854840216	0.105325650314249	0	1	1
ENSG00000089250	ENSG00000089250	6.4955975478121	0.364736774517693	0.442957207609863	0	1	1
ENSG00000089280	ENSG00000089280	2810.4365144926	1.19338677714039	0.12604718318871	1.53424116468246	0.124970334016754	0.696103412761978
ENSG00000089289	ENSG00000089289	947.175747542099	-0.603304108699894	0.129808273551395	0	1	1
ENSG00000089327	ENSG00000089327	2758.92731019102	0.415202851779396	0.149315399824065	0	1	1
ENSG00000089335	ENSG00000089335	529.8924395079	-0.369795277327562	0.155116847649693	0	1	1
ENSG00000089351	ENSG00000089351	866.18751586617	0.0898528735937454	0.186177555271452	0	1	1
ENSG00000089356	ENSG00000089356	1.08220103752274	1.59075437991964	0.628883045571733	0.939370816369468	0.347540391193098	1
ENSG00000089472	ENSG00000089472	4.14683349575731	0.557576262205756	0.476587009638682	0	1	1
ENSG00000089486	ENSG00000089486	526.940631065748	-0.42759025387806	0.162563590325467	0	1	1
ENSG00000089505	ENSG00000089505	67.3382418024318	-1.57314233415666	0.214236290786183	-2.67528126095445	0.00746665798666194	0.0603499154047553
ENSG00000089558	ENSG00000089558	29.6581689475606	2.49920750995172	0.379132559510843	3.95430957416582	7.67559752912242e-05	0.000921269188851357
ENSG00000089597	ENSG00000089597	2840.13716120493	-0.738077686590115	0.09226921620271	0	1	1
ENSG00000089639	ENSG00000089639	1646.27105901669	-0.115905880244949	0.115315727896406	0	1	1
ENSG00000089682	ENSG00000089682	333.966700662848	-0.734901830105771	0.103257477828444	0	1	1
ENSG00000089685	ENSG00000089685	287.332506352311	-1.85672456845703	0.287024886364986	-2.98484420395379	0.00283722790167696	0.0250964106662018
ENSG00000089692	ENSG00000089692	199.47499090711	1.78133325537324	0.541357146146711	1.44328612069618	0.148939887929604	0.807350167778236
ENSG00000089693	ENSG00000089693	565.828582552244	0.410163570388	0.0790579718185482	0	1	1
ENSG00000089723	ENSG00000089723	171.287697545787	-1.98181427845258	0.335119587102463	-2.92974304170527	0.00339242404396376	0.0295530497947543
ENSG00000089737	ENSG00000089737	4140.48216018461	0.474512221875541	0.095793708256694	0	1	1
ENSG00000089775	ENSG00000089775	1515.66110703974	-0.548549550826657	0.095172959285555	0	1	1
ENSG00000089818	ENSG00000089818	1004.85255349537	0.28227785223668	0.082670765266431	0	1	1
ENSG00000089820	ENSG00000089820	2331.3339197753	-0.827916890951695	0.173898072123689	0	1	1
ENSG00000089847	ENSG00000089847	21.8133616382012	-0.25591026952743	0.291175615818759	0	1	1
ENSG00000089876	ENSG00000089876	247.437691152139	0.235078876599846	0.17723215933478	0	1	1
ENSG00000089902	ENSG00000089902	1249.71114739869	1.98085656600632	0.107723654589611	9.10530347065409	8.60255973266689e-20	4.60393206342918e-18
ENSG00000089916	ENSG00000089916	2714.49688647533	0.24257410041591	0.0735122388030152	0	1	1
ENSG00000090006	ENSG00000090006	396.984194534987	2.65480519488127	0.33720956158434	4.90734956359587	9.23154134367517e-07	1.45901096673895e-05
ENSG00000090013	ENSG00000090013	53.0013544300628	-1.04437222630705	0.230438054304588	-0.192555984040724	0.847306719353981	1
ENSG00000090020	ENSG00000090020	200.154215063073	-0.2642584546287	0.264826678104445	0	1	1
ENSG00000090054	ENSG00000090054	977.951142371329	0.0898928397647312	0.0762066385478021	0	1	1
ENSG00000090060	ENSG00000090060	5027.37426605033	1.0187510217286	0.103570006286199	0.181046833933626	0.856330815219132	1
ENSG00000090061	ENSG00000090061	601.817401025309	0.498114744680029	0.104517554744947	0	1	1
ENSG00000090097	ENSG00000090097	200.04712495911	-1.47832297583082	0.156193415051452	-3.06237606542669	0.00219587385421413	0.0199294776846477
ENSG00000090104	ENSG00000090104	5912.38136050892	1.04407663090642	0.321606824419703	0.137051292322374	0.890990252169325	1
ENSG00000090238	ENSG00000090238	656.868927197359	-2.32938456783268	0.160283131139592	-8.29397677959578	1.09523842898894e-16	4.53487035908291e-15
ENSG00000090263	ENSG00000090263	260.003682849696	-0.305003649128691	0.112309947829593	0	1	1
ENSG00000090266	ENSG00000090266	505.784498162944	0.42642543433479	0.0987099126025722	0	1	1
ENSG00000090273	ENSG00000090273	519.274318195901	0.828789262735083	0.0870609800006689	0	1	1
ENSG00000090316	ENSG00000090316	663.957584643683	-0.436467343415664	0.118163014759734	0	1	1
ENSG00000090339	ENSG00000090339	1942.68568001187	2.6387573437898	0.158610619600579	10.3319522231021	5.0521731461461e-25	3.8013528591567e-23
ENSG00000090372	ENSG00000090372	663.969561945508	0.695592254182066	0.130937935607339	0	1	1
ENSG00000090376	ENSG00000090376	47.167067990849	0.3067101434405	0.33930319406148	0	1	1
ENSG00000090382	ENSG00000090382	657.431030808478	-0.405022481979991	0.612650516607037	0	1	1
ENSG00000090402	ENSG00000090402	1.08230042322164	0.182939076121017	0.758148758703075	0	1	1
ENSG00000090432	ENSG00000090432	431.18019675807	0.0699435827772349	0.10294093775654	0	1	1
ENSG00000090447	ENSG00000090447	84.7943242256301	1.36680808154963	0.277198979023095	1.32326635127709	0.185746817504569	0.964452239153861
ENSG00000090470	ENSG00000090470	451.130170448776	-0.126772949938985	0.0774712815220386	0	1	1
ENSG00000090487	ENSG00000090487	777.754408615225	-0.163949789513684	0.0669438238600812	0	1	1
ENSG00000090512	ENSG00000090512	1.35591661958983	0.782991431770947	0.560129488162439	0	1	1
ENSG00000090520	ENSG00000090520	1708.41886496136	1.25028835148997	0.102186244276764	2.44933506717481	0.0143120239849345	0.107570771036067
ENSG00000090530	ENSG00000090530	2.65056453772998	1.24161036436502	0.46749121026033	0.516823330711337	0.60527949199107	1
ENSG00000090539	ENSG00000090539	2.40714014656466	0.842375664729527	0.444385832506924	0	1	1
ENSG00000090554	ENSG00000090554	102.204146176469	-1.5469880348202	0.220698143032223	-2.47844421029105	0.0131956745758363	0.0999044986144602
ENSG00000090565	ENSG00000090565	266.928346522259	-0.635269698563655	0.159791444557428	0	1	1
ENSG00000090581	ENSG00000090581	440.310781022626	-0.0641920850006214	0.0908596525551004	0	1	1
ENSG00000090612	ENSG00000090612	646.005158617528	0.894068236330775	0.091584667906112	0	1	1
ENSG00000090615	ENSG00000090615	2198.97293199436	0.344126141189322	0.0802921899207717	0	1	1
ENSG00000090621	ENSG00000090621	1325.7893490951	1.19005971221987	0.0975845703705269	1.94764102048325	0.0514579318379664	0.328537297478257
ENSG00000090659	ENSG00000090659	2.745347024112	-0.22631006764389	0.614763981077818	0	1	1
ENSG00000090661	ENSG00000090661	344.550152385919	-1.29645533965271	0.127144172596761	-2.3316470869091	0.0197192645504922	0.14295317657816
ENSG00000090674	ENSG00000090674	114.726713022761	-0.560179711448571	0.115262114970176	0	1	1
ENSG00000090686	ENSG00000090686	2204.12610449388	0.581925341482084	0.112086714804862	0	1	1
ENSG00000090776	ENSG00000090776	106.352145679584	1.19290872020207	0.204324882631141	0.944127400040236	0.345104549055855	1
ENSG00000090857	ENSG00000090857	1313.97233661573	0.504618720353376	0.125974539003148	0	1	1
ENSG00000090861	ENSG00000090861	1040.10721969652	-0.110767357236113	0.118860223938639	0	1	1
ENSG00000090863	ENSG00000090863	5306.68305399743	-1.21734367153058	0.0922515376688568	-2.35598968887375	0.0184734304688411	0.135182044136696
ENSG00000090889	ENSG00000090889	256.278889245855	-1.30892303660121	0.237860439026295	-1.2987575313735	0.19402715335564	0.99812902452203
ENSG00000090905	ENSG00000090905	1953.80641716637	-0.0949049124125952	0.113891460876924	0	1	1
ENSG00000090920	ENSG00000090920	39.6895539877936	-1.40891596300499	0.46722945185105	-0.875193037136171	0.381468881140105	1
ENSG00000090924	ENSG00000090924	891.593206446431	0.0934798734979362	0.221312730433402	0	1	1
ENSG00000090932	ENSG00000090932	2.05321254778502	0.710445903204786	0.490464853015118	0	1	1
ENSG00000090971	ENSG00000090971	32.1920040784382	-0.280602661163048	0.183290090356004	0	1	1
ENSG00000090975	ENSG00000090975	141.230404306188	0.653352134406847	0.247803931238729	0	1	1
ENSG00000090989	ENSG00000090989	1158.83180716967	-0.265808539993321	0.0850983175772698	0	1	1
ENSG00000091009	ENSG00000091009	2539.74911604978	0.702681496216377	0.0865079287099887	0	1	1
ENSG00000091039	ENSG00000091039	8305.29180166376	-0.142161432333055	0.141557218228778	0	1	1
ENSG00000091073	ENSG00000091073	113.76088562301	-0.382178860412832	0.199785650940943	0	1	1
ENSG00000091106	ENSG00000091106	5.80228704868917	-0.462142175799137	0.458110825524665	0	1	1
ENSG00000091127	ENSG00000091127	354.299339608895	2.66097664445678	0.164984900310259	10.0674464228742	7.6950008528951e-24	5.3711489743774e-22
ENSG00000091128	ENSG00000091128	2.66056602094612	0.335363235444245	0.485131805497024	0	1	1
ENSG00000091129	ENSG00000091129	9.47892332575662	2.27454941768183	0.435254202925761	2.92828744470327	0.00340834785558326	0.0296548512520284
ENSG00000091136	ENSG00000091136	4.22865463842502	0.601205910855849	0.455854280404366	0	1	1
ENSG00000091137	ENSG00000091137	395.957343106924	4.13529953022806	0.387325637795647	8.09473792664931	5.73877697296595e-16	2.24028406517876e-14
ENSG00000091138	ENSG00000091138	1.53585651827437	-0.190475266690132	0.508640598472533	0	1	1
ENSG00000091140	ENSG00000091140	1153.70026421732	-0.188351056405411	0.0818598126530132	0	1	1
ENSG00000091157	ENSG00000091157	1820.21527438677	-0.268493830030646	0.0776368276823295	0	1	1
ENSG00000091164	ENSG00000091164	723.461016016529	0.666598986716612	0.0621101194994085	0	1	1
ENSG00000091181	ENSG00000091181	15.1493593535368	0.225452447471003	0.443752985589196	0	1	1
ENSG00000091262	ENSG00000091262	2.72447404097064	0.753648744495368	0.472911872256131	0	1	1
ENSG00000091317	ENSG00000091317	6297.5907152856	0.436841595764817	0.150382253758163	0	1	1
ENSG00000091409	ENSG00000091409	872.422739847229	-2.07992147442505	0.303537629512673	-3.55778450322239	0.000373995934333698	0.00393095989560653
ENSG00000091428	ENSG00000091428	5.91676713239249	0.533000317342128	0.397584805111168	0	1	1
ENSG00000091436	ENSG00000091436	376.337205397784	0.277424205343666	0.190624497877257	0	1	1
ENSG00000091483	ENSG00000091483	448.533348092588	-0.0435349070907359	0.115033763259982	0	1	1
ENSG00000091490	ENSG00000091490	5776.46975914736	0.322732480302067	0.0984389935776845	0	1	1
ENSG00000091513	ENSG00000091513	5.74624327808083	0.361588985741786	0.362404264652362	0	1	1
ENSG00000091527	ENSG00000091527	7683.96656636953	0.797891380340199	0.0995862589459879	0	1	1
ENSG00000091536	ENSG00000091536	12.7524419709277	0.500434947911039	0.251907592469443	0	1	1
ENSG00000091542	ENSG00000091542	1486.75839874361	-0.0823235376165615	0.0929510026211223	0	1	1
ENSG00000091583	ENSG00000091583	0.885478479611325	0.746164655791572	0.677280234880172	0	1	1
ENSG00000091592	ENSG00000091592	2871.55057205675	-1.5374376069914	0.129693264540546	-4.14391301580181	3.41429294999908e-05	0.000433602811572025
ENSG00000091622	ENSG00000091622	12.3866069481471	-0.396739332787668	0.288038103671474	0	1	1
ENSG00000091640	ENSG00000091640	417.494953882076	-0.194723475614131	0.0961874199409785	0	1	1
ENSG00000091651	ENSG00000091651	109.072480628223	0.562735675654113	0.232929853708673	0	1	1
ENSG00000091656	ENSG00000091656	4.46571391275936	1.0612913868139	0.411385644966153	0.148987665378892	0.881563365934757	1
ENSG00000091664	ENSG00000091664	1.30831933797796	1.01059688522138	0.693899530689051	0.0152714978937258	0.987815581217716	1
ENSG00000091732	ENSG00000091732	223.914751566965	0.385163766614312	0.0663505932834173	0	1	1
ENSG00000091831	ENSG00000091831	25.1874842767132	-0.378428621071089	0.323074717721413	0	1	1
ENSG00000091844	ENSG00000091844	2.73686546571073	-0.217913676202285	0.577349901332956	0	1	1
ENSG00000091879	ENSG00000091879	1.95949279513429	1.20431023177219	0.536860297932812	0.380564986010129	0.703526066692653	1
ENSG00000091947	ENSG00000091947	303.750389710108	-0.568162532791275	0.115179884187947	0	1	1
ENSG00000091972	ENSG00000091972	3418.15213245744	7.38970174231486	0.361340768753252	17.6833125261827	5.63839822672831e-70	3.28789096596095e-67
ENSG00000091986	ENSG00000091986	13.206610099632	0.534120224005073	0.308430870463331	0	1	1
ENSG00000092009	ENSG00000092009	0.86522085463245	0.928372642987291	0.706324537310789	0	1	1
ENSG00000092010	ENSG00000092010	2349.82982118267	-0.429174047131743	0.101529986181682	0	1	1
ENSG00000092020	ENSG00000092020	629.815974213458	-0.0451862104382942	0.0839665541463972	0	1	1
ENSG00000092036	ENSG00000092036	123.738953761092	-1.39632090610101	0.123538127270547	-3.20808575342148	0.00133621649985028	0.0126825024858628
ENSG00000092051	ENSG00000092051	3.50241896358777	0.214525540274281	0.393005857564387	0	1	1
ENSG00000092054	ENSG00000092054	2.83737727068179	0.51238924912097	0.437609941323642	0	1	1
ENSG00000092067	ENSG00000092067	3.49906069766363	-3.08728210657827	0.573739033556382	-3.63803399193538	0.000274727172901126	0.00296896276814769
ENSG00000092068	ENSG00000092068	42.9754224194398	-0.925462216811677	0.598322689580125	0	1	1
ENSG00000092094	ENSG00000092094	478.340641727768	-0.0163269030450716	0.0829801118546934	0	1	1
ENSG00000092096	ENSG00000092096	18.0591640300584	0.0888875426366092	0.345205881773169	0	1	1
ENSG00000092098	ENSG00000092098	471.891720969648	-0.293353966691071	0.102118146917673	0	1	1
ENSG00000092108	ENSG00000092108	1469.84454864486	0.145712441043134	0.0946746240535772	0	1	1
ENSG00000092140	ENSG00000092140	1103.62199607705	0.262258576189656	0.0846550822574088	0	1	1
ENSG00000092148	ENSG00000092148	4802.33880947507	0.298962840846844	0.0663773912980582	0	1	1
ENSG00000092199	ENSG00000092199	9829.2618903656	0.961149769859077	0.0636458792730563	0	1	1
ENSG00000092200	ENSG00000092200	3.34106184326657	0.578800882168973	0.452829310708686	0	1	1
ENSG00000092201	ENSG00000092201	3102.25145036474	0.180573437488586	0.0860795848435079	0	1	1
ENSG00000092203	ENSG00000092203	1896.56178552304	0.388067636823688	0.0649957339982011	0	1	1
ENSG00000092208	ENSG00000092208	109.151784661693	-0.435499534147862	0.101831363938075	0	1	1
ENSG00000092295	ENSG00000092295	17.9979785347233	-1.00988680423759	0.254040537296428	-0.0389182149542418	0.968955594136664	1
ENSG00000092330	ENSG00000092330	1565.62809123653	0.142966662209904	0.053243323184985	0	1	1
ENSG00000092345	ENSG00000092345	1.69122975307858	-0.0181555589921264	0.552651800120585	0	1	1
ENSG00000092421	ENSG00000092421	7.7446355562207	0.938896947316852	0.455330901667929	0	1	1
ENSG00000092439	ENSG00000092439	3198.21522451637	0.284793079652435	0.0776870178024485	0	1	1
ENSG00000092445	ENSG00000092445	17.7944081086136	1.78857007198955	0.355069776503765	2.22088762314353	0.0263585737348019	0.184167867907415
ENSG00000092470	ENSG00000092470	464.705694134543	-1.5550703456926	0.17733185719104	-3.13012198983863	0.00174733724122654	0.0162323164228114
ENSG00000092529	ENSG00000092529	11.461526892586	-1.07095187732677	0.281488674880186	-0.252059438472875	0.800995121289811	1
ENSG00000092531	ENSG00000092531	1520.56265326384	-0.260840810191328	0.120153598066013	0	1	1
ENSG00000092607	ENSG00000092607	1.32273126044341	0.529931600998862	0.579455151737171	0	1	1
ENSG00000092621	ENSG00000092621	67.4818673608992	-0.973791650435387	0.276085159029806	0	1	1
ENSG00000092758	ENSG00000092758	1.9780257343361	0.361978221378062	0.510762581185021	0	1	1
ENSG00000092820	ENSG00000092820	6479.84403002441	0.647154510430133	0.114533767328089	0	1	1
ENSG00000092841	ENSG00000092841	6914.2562535118	-0.00821739132184896	0.0660910359955326	0	1	1
ENSG00000092847	ENSG00000092847	1082.25199556209	-0.777254967338994	0.0612135340925852	0	1	1
ENSG00000092850	ENSG00000092850	1.85316199475167	-0.318247289878106	0.547925858113213	0	1	1
ENSG00000092853	ENSG00000092853	342.290854338302	-1.3433247279669	0.236679741560648	-1.45058772543455	0.14689469526368	0.799141403387832
ENSG00000092871	ENSG00000092871	1367.81365484156	0.0783682897027855	0.127191454580753	0	1	1
ENSG00000092929	ENSG00000092929	1566.8866848738	-1.65465469331895	0.1870332383504	-3.50020509238296	0.000464900325372258	0.00481589937348982
ENSG00000092931	ENSG00000092931	542.799162898795	-0.860339643013569	0.0925273870572373	0	1	1
ENSG00000092964	ENSG00000092964	1130.91463697698	-0.647829231139751	0.211214141307303	0	1	1
ENSG00000092969	ENSG00000092969	5.01527020201736	2.88395263687396	0.418706870903281	4.49945479234598	6.81279656242509e-06	9.6065579739183e-05
ENSG00000092978	ENSG00000092978	753.556572767004	0.596611096983427	0.0829730008735422	0	1	1
ENSG00000093000	ENSG00000093000	2599.7548586916	-0.224561932838288	0.0727146434898582	0	1	1
ENSG00000093009	ENSG00000093009	130.628365750602	-0.624662486112757	0.293789596930685	0	1	1
ENSG00000093010	ENSG00000093010	286.877077775006	-0.859684119444375	0.16644912054957	0	1	1
ENSG00000093072	ENSG00000093072	718.007568750792	-0.413083736665198	0.197135336887144	0	1	1
ENSG00000093100	ENSG00000093100	5.06532861608094	0.807103712195178	0.35082422866349	0	1	1
ENSG00000093134	ENSG00000093134	2.54229577315055	-0.015494387856417	0.486276188845273	0	1	1
ENSG00000093144	ENSG00000093144	819.952036613012	0.57965021266235	0.0721355443214321	0	1	1
ENSG00000093167	ENSG00000093167	1272.99012941865	1.91086917056732	0.115002557814186	7.92042531818328	2.36699511286132e-15	8.79843203306618e-14
ENSG00000093183	ENSG00000093183	1233.6930677161	-1.05955956108418	0.0634315604875429	-0.938957840961196	0.347752390260465	1
ENSG00000093217	ENSG00000093217	44.3077773252429	-0.445196580513712	0.185258922811815	0	1	1
ENSG00000094631	ENSG00000094631	839.585551320004	-0.668297091240734	0.0779977473599011	0	1	1
ENSG00000094755	ENSG00000094755	3.23316481420609	0.726715350354389	0.571488614756125	0	1	1
ENSG00000094804	ENSG00000094804	241.412828708597	0.388274049300756	0.285869176270702	0	1	1
ENSG00000094841	ENSG00000094841	336.952149627333	0.199674084687605	0.0811175131808278	0	1	1
ENSG00000094880	ENSG00000094880	712.772294763474	-0.303964605051159	0.0790725175532891	0	1	1
ENSG00000094914	ENSG00000094914	413.846999728727	-0.602674878703358	0.078596229451317	0	1	1
ENSG00000094916	ENSG00000094916	1991.62882373145	-1.29328897374545	0.123488317808114	-2.37503416477972	0.0175473259338646	0.129046151573534
ENSG00000094963	ENSG00000094963	2.15372396404519	0.980964598428519	0.590818578761232	0	1	1
ENSG00000094975	ENSG00000094975	2617.06629397331	1.57017413172785	0.10768756630831	5.29470719112954	1.19207263295199e-07	2.10511753920039e-06
ENSG00000095002	ENSG00000095002	548.990727126329	-0.732935892396767	0.127962647404335	0	1	1
ENSG00000095015	ENSG00000095015	2449.11476026387	-0.250630784275423	0.145226143992666	0	1	1
ENSG00000095059	ENSG00000095059	551.056540208544	0.245645303006831	0.0856925654998938	0	1	1
ENSG00000095066	ENSG00000095066	71.2752979159427	-1.30432079214	0.160981138100876	-1.89041272617477	0.0587027827069224	0.367664105609031
ENSG00000095110	ENSG00000095110	3.22971943980659	1.00577328793991	0.544768716501819	0.0105976862566263	0.99154442803146	1
ENSG00000095139	ENSG00000095139	3126.29634584812	0.796271470267693	0.107444773279534	0	1	1
ENSG00000095203	ENSG00000095203	7.42229563985841	1.4406109916437	0.317000408823789	1.38993824417629	0.164547631032517	0.87494076607146
ENSG00000095209	ENSG00000095209	109.507325648339	-0.114709981565158	0.142114079251586	0	1	1
ENSG00000095261	ENSG00000095261	1142.50884334375	1.37740669098699	0.0981110087556975	3.84673132784477	0.000119704109777284	0.00139314679112939
ENSG00000095303	ENSG00000095303	8.59703306634129	-0.446723993097744	0.30812307995559	0	1	1
ENSG00000095319	ENSG00000095319	2016.98614880955	1.23997189213449	0.0850996196827773	2.8198938259539	0.00480395415998223	0.040439902838467
ENSG00000095321	ENSG00000095321	101.623841183267	-1.84383130065177	0.163547512178858	-5.15954837471902	2.47546257871999e-07	4.19674122219095e-06
ENSG00000095370	ENSG00000095370	926.345736753178	-1.32414042952535	0.145733467234332	-2.22420035477607	0.0261349672031818	0.182879433004265
ENSG00000095380	ENSG00000095380	373.012636554896	0.440391730102996	0.113110006266989	0	1	1
ENSG00000095383	ENSG00000095383	109.189415912135	-2.31563764926792	0.246313314543322	-5.34131762916341	9.22734153279739e-08	1.65136374362531e-06
ENSG00000095397	ENSG00000095397	39.5916195042157	0.873861184653008	0.380306545387327	0	1	1
ENSG00000095464	ENSG00000095464	2.05346143147446	0.251164293736932	0.524004028412736	0	1	1
ENSG00000095485	ENSG00000095485	1000.39939350703	0.605587689038669	0.0698278840567737	0	1	1
ENSG00000095539	ENSG00000095539	8.02394279169981	-1.0820462551581	0.382183157705083	-0.214677840988003	0.830018500116551	1
ENSG00000095564	ENSG00000095564	5475.18443543964	1.25894067073879	0.110574317353401	2.34177951025648	0.0191920492523538	0.139589820940774
ENSG00000095574	ENSG00000095574	641.264740143737	0.282145322428427	0.092820333003558	0	1	1
ENSG00000095585	ENSG00000095585	4.57713840290768	0.383969719506262	0.375190691790098	0	1	1
ENSG00000095587	ENSG00000095587	3.22508066618546	0.519989088336582	0.443248951784358	0	1	1
ENSG00000095596	ENSG00000095596	1.50140521349175	2.1390660945883	0.626521542725964	1.81807969384784	0.0690519531283246	0.422831802244981
ENSG00000095627	ENSG00000095627	3.12452151534783	1.09968183342828	0.577180325030724	0.172704836089091	0.862883442268088	1
ENSG00000095637	ENSG00000095637	18.5752418509158	0.918617456055252	0.202060527184985	0	1	1
[truncated: 27,773 more rows]
