# Supplementary material for: Potential impact of celiac disease genetic risk factors on T cell receptor signaling in gluten-specific CD4+ T cells
Source: Sci Rep. 2021 Apr 29;11:9252. doi: 10.1038/s41598-021-86612-5 (PMC8085175; doi:10.1038/s41598-021-86612-5)
Supplement: Supplementary file 1 — Supplementary Information. [file 41598_2021_86612_MOESM1_ESM.zip › data_supplements_manuscript/unfiltered_deseq_results/leiden_t10_raw.csv]

	gene	baseMean	log2FoldChange	lfcSE	stat	pvalue	padj
ENSG00000000005	ENSG00000000005	0.867655590281287	1.10097319435268	0.72204512866657	0.139843328822333	0.888783778188206	NA
ENSG00000000419	ENSG00000000419	670.913045740719	-0.149870689037264	0.0918722051822115	0	1	1
ENSG00000000457	ENSG00000000457	591.694353244461	-0.28938247240205	0.0847634673016827	0	1	1
ENSG00000000460	ENSG00000000460	225.95930843412	0.0630540765924893	0.165003501968481	0	1	1
ENSG00000000938	ENSG00000000938	28.656673727831	0.570018120557649	0.334151391037317	0	1	1
ENSG00000000971	ENSG00000000971	2041.30365096313	0.115659922121975	0.344371870303202	0	1	1
ENSG00000001036	ENSG00000001036	251.271713279985	-0.0912045186886604	0.139613647933861	0	1	1
ENSG00000001084	ENSG00000001084	875.375324422357	-0.0718197363519813	0.102378423839075	0	1	1
ENSG00000001167	ENSG00000001167	938.55068645284	-0.318709240964064	0.0945844789883819	0	1	1
ENSG00000001460	ENSG00000001460	52.3396170656086	-0.113435566112218	0.13983293601183	0	1	1
ENSG00000001461	ENSG00000001461	1075.5728920312	-0.249019157971396	0.107524715738771	0	1	1
ENSG00000001497	ENSG00000001497	522.932308266366	0.0181065064991279	0.0851598173678631	0	1	1
ENSG00000001561	ENSG00000001561	572.486482364473	-0.0250488518023333	0.263410270002357	0	1	1
ENSG00000001617	ENSG00000001617	1.49465296405511	1.3149990755373	0.491231605775715	0.641243502725932	0.521364489577468	NA
ENSG00000001626	ENSG00000001626	42.6254024548238	0.175527542143999	0.604123753686282	0	1	1
ENSG00000001629	ENSG00000001629	2143.11634719068	-0.0407569218622958	0.081750207831495	0	1	1
ENSG00000001630	ENSG00000001630	12.685435956086	-0.0413336614198732	0.317524608440079	0	1	1
ENSG00000001631	ENSG00000001631	1328.72932640694	0.117600013652129	0.0918135855732975	0	1	1
ENSG00000002016	ENSG00000002016	161.331369608124	-0.215412176717892	0.124673073474508	0	1	1
ENSG00000002079	ENSG00000002079	3.41761638019634	0.617467220598983	0.489532883161886	0	1	1
ENSG00000002330	ENSG00000002330	105.377102339667	-0.321460571459554	0.231228605803209	0	1	1
ENSG00000002549	ENSG00000002549	1469.47525713562	0.00723001522051854	0.107285179434839	0	1	1
ENSG00000002586	ENSG00000002586	2502.99927087272	-0.235447618113994	0.110341788162092	0	1	1
ENSG00000002587	ENSG00000002587	27.4302011034254	-0.718982449687755	0.527511104640688	0	1	1
ENSG00000002726	ENSG00000002726	1.99557159916346	0.0972054069548301	0.491196406139119	0	1	1
ENSG00000002745	ENSG00000002745	1.74233731421838	0.151649011152917	0.469432656380755	0	1	1
ENSG00000002746	ENSG00000002746	4.60413362745595	0.48503555150357	0.4941853877924	0	1	1
ENSG00000002822	ENSG00000002822	460.321689778582	0.174226725472553	0.162656191627212	0	1	1
ENSG00000002834	ENSG00000002834	3810.11695008067	-0.229094288863438	0.120722422410123	0	1	1
ENSG00000002919	ENSG00000002919	381.726852283022	-0.289027313429237	0.0696725947387531	0	1	1
ENSG00000002933	ENSG00000002933	3.51997870662813	0.465486170702297	0.519337145342411	0	1	1
ENSG00000003056	ENSG00000003056	3252.03372990367	-0.0532796848674132	0.127805667598933	0	1	1
ENSG00000003096	ENSG00000003096	3.49692810512461	0.127997759986505	0.370279040136877	0	1	1
ENSG00000003137	ENSG00000003137	1.61286590839661	0.0345216312750484	0.488646154204903	0	1	1
ENSG00000003147	ENSG00000003147	44.5204345605302	-0.140273496377016	0.338048053922523	0	1	1
ENSG00000003393	ENSG00000003393	576.746559825354	0.0605142214071443	0.0774570264005447	0	1	1
ENSG00000003400	ENSG00000003400	898.353576088919	-0.0761611198513807	0.223306054405673	0	1	1
ENSG00000003402	ENSG00000003402	12246.9353120115	0.0663816445212082	0.131409075785952	0	1	1
ENSG00000003436	ENSG00000003436	10.1159662114265	0.307620877542373	0.419393023224408	0	1	1
ENSG00000003509	ENSG00000003509	517.960139013578	0.0386914517798895	0.0845114852879492	0	1	1
ENSG00000003756	ENSG00000003756	3724.02198770324	0.16256819602171	0.0778288903655842	0	1	1
ENSG00000003987	ENSG00000003987	4.12194470485896	0.0286547145256465	0.457130909989391	0	1	1
ENSG00000003989	ENSG00000003989	3.86038149272891	0.220559633250536	0.476802904988484	0	1	1
ENSG00000004059	ENSG00000004059	629.564485689788	-0.206750445591056	0.0768950216614359	0	1	1
ENSG00000004139	ENSG00000004139	478.001376960391	-0.0204616140882328	0.109487622456328	0	1	1
ENSG00000004142	ENSG00000004142	697.638941875832	-0.269511739729807	0.0731688698628251	0	1	1
ENSG00000004399	ENSG00000004399	135.1377379621	-0.501626550266177	0.431398634423884	0	1	1
ENSG00000004455	ENSG00000004455	2247.02098720237	-0.109725484162554	0.0890988132809065	0	1	1
ENSG00000004468	ENSG00000004468	1211.48855917046	0.308025267747812	0.369436137340083	0	1	1
ENSG00000004478	ENSG00000004478	663.959161090296	-0.322763399517714	0.132190879335578	0	1	1
ENSG00000004487	ENSG00000004487	1011.3174931262	-0.107821701849142	0.0576147689215206	0	1	1
ENSG00000004534	ENSG00000004534	2542.49001583846	0.113886005382824	0.0712956009254259	0	1	1
ENSG00000004660	ENSG00000004660	33.7957160717329	0.407867984402153	0.310529161380349	0	1	1
ENSG00000004700	ENSG00000004700	2273.73134476635	-0.228610523965873	0.138135949565549	0	1	1
ENSG00000004766	ENSG00000004766	687.917772911031	-0.126494722081402	0.0996573050192876	0	1	1
ENSG00000004777	ENSG00000004777	137.07410613376	0.68040155912026	0.266656278064487	0	1	1
ENSG00000004779	ENSG00000004779	408.844498474877	-0.266939592851676	0.0962966135757562	0	1	1
ENSG00000004799	ENSG00000004799	27.1045972982861	-0.456228668566299	0.446521130778073	0	1	1
ENSG00000004809	ENSG00000004809	1.87568461453853	0.401845607087865	0.565491959263548	0	1	1
ENSG00000004838	ENSG00000004838	14.1320300834896	-0.441921650370302	0.196398382235097	0	1	1
ENSG00000004846	ENSG00000004846	3.94356796149557	0.319095193168744	0.486792033800745	0	1	1
ENSG00000004864	ENSG00000004864	164.786320986685	0.420119377992802	0.108821294423673	0	1	1
ENSG00000004866	ENSG00000004866	33.6972419861123	-0.00267529962731853	0.289676071585421	0	1	1
ENSG00000004897	ENSG00000004897	2473.07250363361	-0.177476479869277	0.097736099591518	0	1	1
ENSG00000004939	ENSG00000004939	1.56914432926149	0.516634143320994	0.520633793952549	0	1	1
ENSG00000004948	ENSG00000004948	1.14798847148733	-0.0286259788140817	0.587408928284222	0	1	NA
ENSG00000004961	ENSG00000004961	325.816049638063	-0.404969815251821	0.0883198093363849	0	1	1
ENSG00000004975	ENSG00000004975	339.806489883338	-0.18548907595489	0.119355799047134	0	1	1
ENSG00000005001	ENSG00000005001	1.15787514084945	0.828998694031058	0.497252330067855	0	1	NA
ENSG00000005007	ENSG00000005007	1337.35806923773	-0.228163366414798	0.143644604183888	0	1	1
ENSG00000005020	ENSG00000005020	636.004523920483	-0.00615541744998073	0.213341044163893	0	1	1
ENSG00000005022	ENSG00000005022	1907.08619914159	-0.256318942406586	0.112221358613199	0	1	1
ENSG00000005059	ENSG00000005059	1049.46212373303	-0.272605368678817	0.112413739632339	0	1	1
ENSG00000005073	ENSG00000005073	0.836918097278839	1.03286436182783	0.668861544112471	0.0491347755258328	0.960811890003579	NA
ENSG00000005075	ENSG00000005075	177.414182722163	-0.374451254856449	0.142156821466137	0	1	1
ENSG00000005100	ENSG00000005100	556.053782614118	-0.0819426134435123	0.0973073547754093	0	1	1
ENSG00000005102	ENSG00000005102	3.58495799597088	-0.0572912535880604	0.491657897164903	0	1	1
ENSG00000005108	ENSG00000005108	4.23519737427887	0.721984917697206	0.484770395902357	0	1	1
ENSG00000005156	ENSG00000005156	626.899101710426	0.279979919870305	0.0946891517953826	0	1	1
ENSG00000005175	ENSG00000005175	546.006096254548	-0.0123432952567442	0.0873586937162189	0	1	1
ENSG00000005187	ENSG00000005187	11.0914612990723	-0.274384579783781	0.223971719018474	0	1	1
ENSG00000005189	ENSG00000005189	60.081563479396	0.0632210037267802	0.185264194453235	0	1	1
ENSG00000005194	ENSG00000005194	589.788898431372	-0.15576010968997	0.0685349809289633	0	1	1
ENSG00000005206	ENSG00000005206	251.914112392116	0.154287465410778	0.219046319309925	0	1	1
ENSG00000005238	ENSG00000005238	370.63374917615	-0.186035211583677	0.118954677513887	0	1	1
ENSG00000005243	ENSG00000005243	20.8534682334917	-0.0163311832807361	0.302956344194548	0	1	1
ENSG00000005249	ENSG00000005249	10.7021290239814	-0.124228643021789	0.202224309541907	0	1	1
ENSG00000005302	ENSG00000005302	948.500809060798	0.0319245069590797	0.0762506800310167	0	1	1
ENSG00000005339	ENSG00000005339	1857.72605672994	0.38326610625293	0.116234089852468	0	1	1
ENSG00000005379	ENSG00000005379	1666.05311598959	1.08283862534747	0.223825699068926	0.370103279882796	0.711305538375842	1
ENSG00000005381	ENSG00000005381	1.99159723968065	1.06617492200294	0.447446331794499	0.147894657528084	0.882425904516556	1
ENSG00000005421	ENSG00000005421	1.12196318709062	-0.156513900901002	0.618864407102275	0	1	NA
ENSG00000005436	ENSG00000005436	465.593214682884	-0.124757270166708	0.0840060113676786	0	1	1
ENSG00000005448	ENSG00000005448	283.896484834546	-0.201961129151226	0.137761489150082	0	1	1
ENSG00000005469	ENSG00000005469	327.980723670203	-0.200481192221397	0.164497751806246	0	1	1
ENSG00000005471	ENSG00000005471	7.86498095392112	0.500539872177662	0.447918034164534	0	1	1
ENSG00000005483	ENSG00000005483	4117.77357696179	0.387636094205328	0.115751991986632	0	1	1
ENSG00000005486	ENSG00000005486	565.137028967679	0.0272092913425532	0.161259796091815	0	1	1
ENSG00000005513	ENSG00000005513	5.63215985715673	-0.972277400106588	0.69945685678891	0	1	1
ENSG00000005700	ENSG00000005700	2133.48739855106	-0.0949008040538018	0.0812272496131611	0	1	1
ENSG00000005801	ENSG00000005801	678.334184563697	0.258054976848857	0.0784368256687117	0	1	1
ENSG00000005810	ENSG00000005810	5466.81917067401	0.200672591030936	0.0710801548099425	0	1	1
ENSG00000005812	ENSG00000005812	1678.33279852774	-0.211167622671919	0.0914912805101551	0	1	1
ENSG00000005844	ENSG00000005844	19769.3134398472	0.181695427005334	0.095411202151487	0	1	1
ENSG00000005882	ENSG00000005882	194.696009349139	-0.473481319966426	0.140514796688801	0	1	1
ENSG00000005884	ENSG00000005884	261.806836365326	-0.035629363152604	0.186341221730851	0	1	1
ENSG00000005889	ENSG00000005889	2433.16395662572	-0.0763950671534501	0.102101992914526	0	1	1
ENSG00000005893	ENSG00000005893	2676.7373480678	-0.132090261306583	0.111537435493874	0	1	1
ENSG00000005955	ENSG00000005955	2023.71471460826	0.256130798854105	0.0593944518282763	0	1	1
ENSG00000005961	ENSG00000005961	6.1035807113482	0.599026165330825	0.226664851320511	0	1	1
ENSG00000005981	ENSG00000005981	2.6714940622483	0.267590324326591	0.518146825975979	0	1	1
ENSG00000006007	ENSG00000006007	1785.3134012489	-0.331777749993614	0.140093829235675	0	1	1
ENSG00000006015	ENSG00000006015	184.015237655132	-0.16495770649003	0.200865992626769	0	1	1
ENSG00000006025	ENSG00000006025	676.547053949578	0.199437807059446	0.145192163998547	0	1	1
ENSG00000006042	ENSG00000006042	109.974238304494	-0.0406412266868156	0.673255359883755	0	1	1
ENSG00000006047	ENSG00000006047	2.54936859849023	0.61702726617573	0.43501128488191	0	1	1
ENSG00000006062	ENSG00000006062	560.579514878097	0.182423360889496	0.147797354220516	0	1	1
ENSG00000006071	ENSG00000006071	2.95522569988551	0.925138782934471	0.469308434809778	0	1	1
ENSG00000006074	ENSG00000006074	16.6261146884046	0.644302882711185	0.523282761357016	0	1	1
ENSG00000006075	ENSG00000006075	16760.166565096	1.07066431133307	0.390883072828306	0.180781200940129	0.856539319450643	1
ENSG00000006114	ENSG00000006114	4076.67104006177	-0.0219969983084598	0.112616744472954	0	1	1
ENSG00000006118	ENSG00000006118	4.32407420096049	0.524158649237847	0.353390765893756	0	1	1
ENSG00000006125	ENSG00000006125	5761.15949015616	-0.260064374231076	0.0853752217649248	0	1	1
ENSG00000006128	ENSG00000006128	1.62630710910356	1.184446782167	0.692337713224931	0.266411577245798	0.789922249968116	1
ENSG00000006194	ENSG00000006194	904.058126809174	-0.153547746218724	0.0915177456492273	0	1	1
ENSG00000006210	ENSG00000006210	2.51998716943686	0.453381734064404	0.438981993756043	0	1	1
ENSG00000006282	ENSG00000006282	264.529677556112	0.20334721812712	0.202739472021559	0	1	1
ENSG00000006283	ENSG00000006283	2.87679027457779	0.398214327617824	0.413740879434733	0	1	1
ENSG00000006327	ENSG00000006327	119.809262383333	0.451275554534436	0.353140405304429	0	1	1
ENSG00000006432	ENSG00000006432	219.071815161432	0.107623000989736	0.259373319105433	0	1	1
ENSG00000006451	ENSG00000006451	973.174196820362	-0.849649801414586	0.106310963108322	0	1	1
ENSG00000006453	ENSG00000006453	7.13189591170129	0.315621015028708	0.342241239767321	0	1	1
ENSG00000006459	ENSG00000006459	2729.84309524992	-0.0854156587990689	0.227440488821052	0	1	1
ENSG00000006468	ENSG00000006468	21.205950693188	0.733657767860667	0.490359436436326	0	1	1
ENSG00000006530	ENSG00000006530	1078.6569565492	0.141667897454131	0.112881095142323	0	1	1
ENSG00000006534	ENSG00000006534	2.32790167640419	0.18440322198825	0.537400588017621	0	1	1
ENSG00000006555	ENSG00000006555	205.052154795623	-0.343548129292102	0.221541682318497	0	1	1
ENSG00000006576	ENSG00000006576	5082.36317281665	0.388166260214924	0.188703142566447	0	1	1
ENSG00000006607	ENSG00000006607	503.986992232102	-0.02272593405744	0.128313812231704	0	1	1
ENSG00000006611	ENSG00000006611	1.9373325284087	0.35322413737855	0.513522895425091	0	1	1
ENSG00000006625	ENSG00000006625	264.869422238189	-0.286888581889157	0.133246077342739	0	1	1
ENSG00000006634	ENSG00000006634	939.279875024788	0.0945779629136873	0.0996807241060609	0	1	1
ENSG00000006638	ENSG00000006638	1.47919531457332	-0.755340496026312	0.68286056002496	0	1	NA
ENSG00000006652	ENSG00000006652	1176.6448446621	0.226742259795129	0.123595066518377	0	1	1
ENSG00000006659	ENSG00000006659	1.31761427365455	0.601032187795666	0.538059536294837	0	1	NA
ENSG00000006695	ENSG00000006695	325.178713986514	0.0346765331826829	0.0680456380476651	0	1	1
ENSG00000006704	ENSG00000006704	7.77272982418831	-0.364031869262602	0.441806856856987	0	1	1
ENSG00000006712	ENSG00000006712	776.059377745927	-0.0811312947009708	0.0784433571926881	0	1	1
ENSG00000006715	ENSG00000006715	1624.1137931274	-0.0105553305944834	0.0921472496387722	0	1	1
ENSG00000006740	ENSG00000006740	9.74979161137707	0.42756415921748	0.347874879540786	0	1	1
ENSG00000006744	ENSG00000006744	1014.96075188207	-0.0428433307906533	0.0731669438103303	0	1	1
ENSG00000006747	ENSG00000006747	4.76717905865965	0.211866524062059	0.399173145817199	0	1	1
ENSG00000006756	ENSG00000006756	86.412087104128	0.0127748854470119	0.239380241675675	0	1	1
ENSG00000006757	ENSG00000006757	11.1051252176666	-0.0501000354963344	0.333836710218368	0	1	1
ENSG00000006788	ENSG00000006788	3.56585476837614	0.714392389611069	0.494357658787694	0	1	1
ENSG00000006831	ENSG00000006831	1485.74580740146	-0.275019457223844	0.0675545498292881	0	1	1
ENSG00000006837	ENSG00000006837	12.9946933256484	0.187353299705123	0.200413595488042	0	1	1
ENSG00000007001	ENSG00000007001	2.78010524096872	0.227779540221807	0.34646591351411	0	1	1
ENSG00000007038	ENSG00000007038	12.4384117669771	0.389679133937976	0.88934109450258	0	1	1
ENSG00000007047	ENSG00000007047	386.234705285091	0.103392040010226	0.115367561029633	0	1	1
ENSG00000007062	ENSG00000007062	4.33257486122946	0.127064346564031	0.497803177788067	0	1	1
ENSG00000007080	ENSG00000007080	101.973370217666	-0.413756572696342	0.210375356999297	0	1	1
ENSG00000007129	ENSG00000007129	352.095675204989	0.0350714114300109	0.169005030281258	0	1	1
ENSG00000007168	ENSG00000007168	3882.68210930764	-0.202534944585019	0.0630059087944007	0	1	1
ENSG00000007171	ENSG00000007171	2.29692420236885	0.875128398552961	0.433731570050353	0	1	1
ENSG00000007174	ENSG00000007174	7.87342150674972	0.654096888638834	0.454379169092442	0	1	1
ENSG00000007202	ENSG00000007202	4644.47388069589	0.0504305623577637	0.0640527761227388	0	1	1
ENSG00000007216	ENSG00000007216	0.849426557665811	0.920827160933182	0.626554804204356	0	1	NA
ENSG00000007237	ENSG00000007237	9.559096301074	0.39363515339066	0.410876870905118	0	1	1
ENSG00000007255	ENSG00000007255	177.972834074005	-0.280293834496599	0.256427422821497	0	1	1
ENSG00000007264	ENSG00000007264	232.530164170549	-0.703299662730975	0.530709949427235	0	1	1
ENSG00000007306	ENSG00000007306	1.23090061716699	0.0983975440794511	0.584476742144664	0	1	NA
ENSG00000007312	ENSG00000007312	86.7992954377242	-0.21235927431432	0.38222986812928	0	1	1
ENSG00000007314	ENSG00000007314	4.01112548233984	1.55031664879995	0.433057916357774	1.2707691696953	0.203810779801902	1
ENSG00000007341	ENSG00000007341	340.914150761441	0.201095356291715	0.0921759816707054	0	1	1
ENSG00000007350	ENSG00000007350	73.3515397961748	-0.15338219088735	0.524347327237891	0	NA	NA
ENSG00000007372	ENSG00000007372	4.62097451898993	0.316304329130811	0.494584399930687	0	1	1
ENSG00000007376	ENSG00000007376	136.991924613269	-0.474780528168973	0.264338155774855	0	1	1
ENSG00000007384	ENSG00000007384	2.13435474968382	0.325866398127259	0.457246221663116	0	1	1
ENSG00000007392	ENSG00000007392	1038.59449128633	0.330402796783524	0.101797079256803	0	1	1
ENSG00000007402	ENSG00000007402	5.5800847403224	0.643663682776997	0.276370381773605	0	1	1
ENSG00000007516	ENSG00000007516	75.3602321361961	0.367084524558227	0.351037004458759	0	1	1
ENSG00000007520	ENSG00000007520	187.379396018775	-0.441542296475603	0.183975502954903	0	1	1
ENSG00000007541	ENSG00000007541	177.578072601496	-0.0752293939607527	0.24460400676626	0	1	1
ENSG00000007545	ENSG00000007545	300.505771851537	0.111041922902681	0.101554022524362	0	1	1
ENSG00000007866	ENSG00000007866	9.15406807414596	0.373091526040181	0.390015549389126	0	1	1
ENSG00000007908	ENSG00000007908	1.84859024458011	0.244291740906666	0.562720833933284	0	1	1
ENSG00000007923	ENSG00000007923	500.426104366337	0.0405255253938399	0.0775578224470053	0	1	1
ENSG00000007933	ENSG00000007933	1.07706581379768	0.466494691898342	0.740216384402079	0	1	NA
ENSG00000007944	ENSG00000007944	804.269991730811	0.147199230644036	0.148731070504726	0	1	1
ENSG00000007952	ENSG00000007952	1.322013665579	1.2336626900233	0.530356732163688	0.440576457038693	0.659519649884882	NA
ENSG00000007968	ENSG00000007968	618.963036557008	-0.201707431301127	0.201681182544188	0	1	1
ENSG00000008018	ENSG00000008018	1379.69031843812	-0.161940561113345	0.0827790738272906	0	1	1
ENSG00000008056	ENSG00000008056	3.36587248060787	0.0298972242852436	0.364778870097395	0	1	1
ENSG00000008083	ENSG00000008083	5127.86803902652	0.245840537798918	0.106523289904529	0	1	1
ENSG00000008086	ENSG00000008086	9.28978425516288	0.0954761102629686	0.229222749942685	0	1	1
ENSG00000008118	ENSG00000008118	2.38206995279839	0.480692827212427	0.49431519172737	0	1	1
ENSG00000008128	ENSG00000008128	67.6830465321743	0.761766107127258	0.153224705039443	0	1	1
ENSG00000008130	ENSG00000008130	571.269514935862	-0.15587891209184	0.11182621300684	0	1	1
ENSG00000008196	ENSG00000008196	1.42608580682568	0.577877636494628	0.602656453387977	0	1	NA
ENSG00000008197	ENSG00000008197	0.753735367695885	0.330071421333009	0.657365547254298	0	1	NA
ENSG00000008226	ENSG00000008226	85.1608747577899	0.346933543738508	0.24475580189353	0	1	1
ENSG00000008256	ENSG00000008256	34.9033352458428	-1.1332339976682	0.20552035148289	-0.648276419862464	0.516806182432259	1
ENSG00000008277	ENSG00000008277	104.646031453109	0.410821059313732	0.227062706967355	0	1	1
ENSG00000008282	ENSG00000008282	211.982007556252	-0.110848416389299	0.222416229574668	0	1	1
ENSG00000008283	ENSG00000008283	493.052502185847	-0.285296879031048	0.323853135087984	0	1	1
ENSG00000008294	ENSG00000008294	6461.46207354659	0.0312500292594154	0.100248115308456	0	1	1
ENSG00000008300	ENSG00000008300	145.357710159324	0.162533652927294	0.366834129740949	0	1	1
ENSG00000008311	ENSG00000008311	64.9593638055617	0.478529581298523	0.447341545922228	0	1	1
ENSG00000008323	ENSG00000008323	1.14036251438004	1.02806700503726	0.54629116939491	0.0513773727449154	0.95902481488963	NA
ENSG00000008324	ENSG00000008324	374.907847276106	-0.262833584698217	0.100328014449904	0	1	1
ENSG00000008382	ENSG00000008382	105.219965542843	-0.17581726625795	0.177195174689605	0	1	1
ENSG00000008394	ENSG00000008394	43.9825716908436	-0.311967374948848	0.497851184215804	0	1	1
ENSG00000008405	ENSG00000008405	1102.31296960717	0.0278420235297735	0.194962410707964	0	1	1
ENSG00000008441	ENSG00000008441	2.4567211706288	0.679723307371748	0.483093842609771	0	1	1
ENSG00000008513	ENSG00000008513	5270.17274122845	0.0337742746938459	0.107464082647695	0	1	1
ENSG00000008516	ENSG00000008516	2390.68258681557	0.0578779560575257	0.269014835117569	0	1	1
ENSG00000008517	ENSG00000008517	12264.9841372748	-0.224059142120275	0.160478787038673	0	1	1
ENSG00000008710	ENSG00000008710	407.278471360939	0.0177912501581832	0.290114596378207	0	1	1
ENSG00000008735	ENSG00000008735	2.5988352901053	0.163317475059202	0.355932287121671	0	1	1
ENSG00000008838	ENSG00000008838	696.155029998404	0.118815475867952	0.0830761784861223	0	1	1
ENSG00000008853	ENSG00000008853	40.2440165043967	0.160864104223571	0.245615097800308	0	1	1
ENSG00000008869	ENSG00000008869	1951.00295086187	0.0121650625459983	0.0870444403922758	0	1	1
ENSG00000008952	ENSG00000008952	1824.26997233732	-0.248751392007539	0.0908158283556803	0	1	1
ENSG00000008988	ENSG00000008988	6664.73991801066	-0.42241616069103	0.117618992475291	0	1	1
ENSG00000009307	ENSG00000009307	11579.760094384	-0.171755574098342	0.104872214243925	0	1	1
ENSG00000009335	ENSG00000009335	2720.88700650585	-0.0187484264943146	0.05907031829362	0	1	1
ENSG00000009413	ENSG00000009413	1983.30089248549	0.159539412990359	0.142532673363873	0	1	1
ENSG00000009694	ENSG00000009694	8.38397722880775	1.00130103665869	0.431788694644163	0.00301313275411416	0.997595871533678	1
ENSG00000009709	ENSG00000009709	2.00421611505364	0.271322009100241	0.499191916697068	0	1	1
ENSG00000009724	ENSG00000009724	1.44435371024774	0.488525357936099	0.5363039884159	0	1	NA
ENSG00000009765	ENSG00000009765	5.02561383711746	0.278557361646329	0.506622721595546	0	1	1
ENSG00000009780	ENSG00000009780	330.451822024868	-0.0819225537721817	0.0969607531910469	0	1	1
ENSG00000009790	ENSG00000009790	5209.35275774393	-0.13882961740963	0.101673174383789	0	1	1
ENSG00000009830	ENSG00000009830	96.6203104901995	-0.0454331424367526	0.131328731008459	0	1	1
ENSG00000009844	ENSG00000009844	779.202427830721	-0.32807495922194	0.0804195720491144	0	1	1
ENSG00000009950	ENSG00000009950	1.1275165790398	1.50649696519478	0.599916208772683	0.844279514019103	0.398513230923175	NA
ENSG00000009954	ENSG00000009954	3094.81613304047	-0.260696622578605	0.0854065588871766	0	1	1
ENSG00000010017	ENSG00000010017	2067.34719495154	-0.142641173037757	0.0718609244102579	0	1	1
ENSG00000010030	ENSG00000010030	476.823610723643	-0.0698002150447008	0.285521312861977	0	1	1
ENSG00000010072	ENSG00000010072	378.601240019283	-0.0108688774002734	0.0656108771917159	0	1	1
ENSG00000010165	ENSG00000010165	619.288020099196	-0.526759900208956	0.0883297046990985	0	1	1
ENSG00000010219	ENSG00000010219	154.355089832397	-0.18770808262435	0.102839343468901	0	1	1
ENSG00000010244	ENSG00000010244	7107.93749337911	0.390274153998699	0.0618022398220951	0	1	1
ENSG00000010256	ENSG00000010256	697.575444076988	-0.291311512737344	0.111516393812723	0	1	1
ENSG00000010270	ENSG00000010270	424.592103569408	0.140723983025243	0.12206029261182	0	1	1
ENSG00000010278	ENSG00000010278	54.1398800879209	-0.094372983707147	0.366123274473778	0	1	1
ENSG00000010282	ENSG00000010282	2.08504911390719	0.682060156252685	0.541333818177008	0	1	1
ENSG00000010292	ENSG00000010292	1540.13984092362	-0.193314017791018	0.123926528346984	0	1	1
ENSG00000010295	ENSG00000010295	304.628625471236	0.00947514130830222	0.117136932917499	0	1	1
ENSG00000010310	ENSG00000010310	146.871285663501	0.365560460970575	0.315062430427998	0	1	1
ENSG00000010318	ENSG00000010318	90.3230381645507	0.216027463703274	0.126209654365782	0	1	1
ENSG00000010319	ENSG00000010319	88.8132406203642	0.133097904401682	0.489905901227352	0	1	1
ENSG00000010322	ENSG00000010322	1396.34901520607	0.180268720839306	0.087043496943379	0	1	1
ENSG00000010327	ENSG00000010327	4.10944971903021	0.461726227344489	0.40999804767222	0	1	1
ENSG00000010361	ENSG00000010361	67.0126527961239	-0.0215705093134185	0.144373420156893	0	1	1
ENSG00000010379	ENSG00000010379	4.49130403243395	0.644724941576841	0.309130828730802	0	1	1
ENSG00000010404	ENSG00000010404	3494.58300291356	-0.146276326111568	0.129494513376116	0	1	1
ENSG00000010438	ENSG00000010438	0.833392731196645	-0.34013262043148	0.756012279509856	0	1	NA
ENSG00000010539	ENSG00000010539	345.537209042934	-0.371830572082519	0.090865210276385	0	1	1
ENSG00000010610	ENSG00000010610	6985.90214373309	-0.243532341589261	0.302168291682345	0	1	1
ENSG00000010626	ENSG00000010626	43.6992533649974	0.382186500694284	0.136048510473802	0	1	1
ENSG00000010671	ENSG00000010671	10.7448348917869	0.389603042336961	0.308610311623131	0	1	1
ENSG00000010704	ENSG00000010704	16.9091964919822	0.0841774184649463	0.35008440235525	0	1	1
ENSG00000010803	ENSG00000010803	164.462697836067	0.255939974927387	0.17617951809356	0	1	1
ENSG00000010810	ENSG00000010810	7660.48609085668	-0.052144636360451	0.139870707457998	0	1	1
ENSG00000010818	ENSG00000010818	5015.24227926266	-0.0761720573620934	0.13929532658238	0	1	1
ENSG00000010932	ENSG00000010932	0.696542329861143	0.570030524891428	0.709365229310131	0	1	NA
ENSG00000011007	ENSG00000011007	1413.57266672	-0.211697980928944	0.0847514750446223	0	1	1
ENSG00000011009	ENSG00000011009	570.871488079457	-0.175649609184624	0.1352923093819	0	1	1
ENSG00000011021	ENSG00000011021	201.305651367509	0.528462753212799	0.118235351904697	0	1	1
ENSG00000011028	ENSG00000011028	182.318112383589	-0.119481088286287	0.3566647833645	0	1	1
ENSG00000011083	ENSG00000011083	1.90715810056436	1.1251255249859	0.514611602796168	0.243145557360204	0.807892640266938	1
ENSG00000011105	ENSG00000011105	3.36658534560923	0.1834118607759	0.366057603090915	0	1	1
ENSG00000011114	ENSG00000011114	771.043235291563	-0.00852866266302444	0.078431777998921	0	1	1
ENSG00000011132	ENSG00000011132	399.268599947005	-0.0993234546134384	0.184819310016813	0	1	1
ENSG00000011143	ENSG00000011143	103.8643975862	-0.256134017083542	0.0967110696000171	0	1	1
ENSG00000011198	ENSG00000011198	339.021949393766	-0.155092246515924	0.123115613904708	0	1	1
ENSG00000011201	ENSG00000011201	1.2492120141504	0.087332346397621	0.564469056701554	0	1	NA
ENSG00000011243	ENSG00000011243	1010.03241413903	0.0810847192519606	0.0751218526509542	0	1	1
ENSG00000011258	ENSG00000011258	747.3969879204	0.0929994935184105	0.0889974405272571	0	1	1
ENSG00000011260	ENSG00000011260	872.564624270072	-0.0279260497699995	0.075578340270697	0	1	1
ENSG00000011275	ENSG00000011275	1135.67602858036	0.154088399441759	0.0804922914103927	0	1	1
ENSG00000011295	ENSG00000011295	774.122790530893	0.0430648508728112	0.067789680811334	0	1	1
ENSG00000011304	ENSG00000011304	2241.74521647063	-0.0393797379932611	0.124426113607626	0	1	1
ENSG00000011332	ENSG00000011332	3.21419212476064	0.18807951785245	0.460152746940973	0	1	1
ENSG00000011347	ENSG00000011347	1.09840809770617	1.00264412870544	0.592921597813773	0.00445949129731761	0.996441852538356	NA
ENSG00000011376	ENSG00000011376	436.132036658909	-0.0607207487826791	0.0778705395931914	0	1	1
ENSG00000011405	ENSG00000011405	1496.19442429945	0.105419499935023	0.11601158865331	0	1	1
ENSG00000011422	ENSG00000011422	129.838327151389	0.0767930440948556	0.198611794486122	0	1	1
ENSG00000011426	ENSG00000011426	438.110125501641	-0.0438192818796006	0.262675680245085	0	1	1
ENSG00000011451	ENSG00000011451	339.106161136903	0.182879788173647	0.211435871345328	0	1	1
ENSG00000011454	ENSG00000011454	1076.25776688209	0.0347848364417439	0.0939643101289407	0	1	1
ENSG00000011465	ENSG00000011465	2.82767382299257	0.645696094804767	0.614824162879676	0	1	1
ENSG00000011478	ENSG00000011478	136.707574015441	0.384140948341407	0.169890749302642	0	1	1
ENSG00000011485	ENSG00000011485	663.914816619771	0.186426388155399	0.11737493613223	0	1	1
ENSG00000011523	ENSG00000011523	347.215761462395	-0.325713834275183	0.144436083578107	0	1	1
ENSG00000011566	ENSG00000011566	1023.65920542984	0.46448185588515	0.163351475628033	0	1	1
ENSG00000011590	ENSG00000011590	312.489646061571	1.17079089686387	0.325477265712326	0.524739866208743	0.599764039588979	1
ENSG00000011600	ENSG00000011600	11.6964735908708	0.401151507127087	0.509839198818471	0	1	1
ENSG00000011638	ENSG00000011638	148.495573425669	-0.380565239564561	0.157986021442191	0	1	1
ENSG00000011677	ENSG00000011677	1.62289678856007	-0.177496734647418	0.606214591046578	0	1	1
ENSG00000012048	ENSG00000012048	420.515163461059	-0.0909495577327602	0.193294696048146	0	1	1
ENSG00000012061	ENSG00000012061	526.001165734718	-0.0182891766494092	0.122508270231798	0	1	1
ENSG00000012124	ENSG00000012124	7.00502628406166	0.843112913039641	0.308658948768542	0	1	1
ENSG00000012171	ENSG00000012171	4.39488344405787	0.93397284338101	0.283315639829055	0	1	1
ENSG00000012174	ENSG00000012174	164.829044048584	0.0618174536807074	0.0992388144730386	0	1	1
ENSG00000012211	ENSG00000012211	71.5908579856181	-0.193497493916847	0.144670870205876	0	1	1
ENSG00000012223	ENSG00000012223	5.88457422391334	-0.346245956482472	0.425962204641409	0	1	1
ENSG00000012232	ENSG00000012232	478.682004449478	-0.290874153193745	0.099367332614441	0	1	1
ENSG00000012504	ENSG00000012504	1.04503997163296	-0.245350302929569	0.609217080421805	0	1	NA
ENSG00000012660	ENSG00000012660	3554.80847034283	-0.198988585862317	0.0863422596918714	0	1	1
ENSG00000012779	ENSG00000012779	18.3631897799878	0.254339905742217	0.357283659269555	0	1	1
ENSG00000012817	ENSG00000012817	794.129015652939	0.316732466876146	0.660450791002072	0	1	1
ENSG00000012822	ENSG00000012822	1962.92460362986	0.0495486065262652	0.0989564456191507	0	1	1
ENSG00000012963	ENSG00000012963	746.607804779308	-0.34595624759792	0.105261582399792	0	1	1
ENSG00000012983	ENSG00000012983	1267.64269844558	0.181448511714848	0.109406260918143	0	1	1
ENSG00000013016	ENSG00000013016	122.541465058726	-0.202445021517666	0.181179027787411	0	1	1
ENSG00000013275	ENSG00000013275	1168.36231131584	-0.00984286701104604	0.0851806090696951	0	1	1
ENSG00000013288	ENSG00000013288	1096.2503318946	-0.0978247998776994	0.115302791431943	0	1	1
ENSG00000013293	ENSG00000013293	5.30045685777736	0.496225053689914	0.491759727718085	0	1	1
ENSG00000013297	ENSG00000013297	4.53157924443435	-0.0575528321085478	0.360966800006206	0	1	1
ENSG00000013306	ENSG00000013306	589.212502920006	-0.111849143716335	0.129540230192352	0	1	1
ENSG00000013364	ENSG00000013364	2348.36800627611	-0.0759755137078641	0.146834519315327	0	1	1
ENSG00000013374	ENSG00000013374	1401.20976658672	-0.220764328013069	0.0907418123876363	0	1	1
ENSG00000013375	ENSG00000013375	586.65859301056	0.131058528108869	0.126750078275084	0	1	1
ENSG00000013392	ENSG00000013392	102.730569506529	-0.0923446806288791	0.140500725081168	0	1	1
ENSG00000013441	ENSG00000013441	4631.61026746752	0.0875903712193239	0.135553703911662	0	1	1
ENSG00000013503	ENSG00000013503	157.578538092327	-0.163251989377795	0.11318155318177	0	1	1
ENSG00000013523	ENSG00000013523	286.417721712968	-0.0839892438230607	0.125012833716617	0	1	1
ENSG00000013561	ENSG00000013561	646.047245859059	-0.375954671537535	0.0804661575876064	0	1	1
ENSG00000013563	ENSG00000013563	295.892365589294	0.105288210994199	0.152290486140259	0	1	1
ENSG00000013573	ENSG00000013573	456.237563751277	0.30305166445628	0.180169795995565	0	1	1
ENSG00000013583	ENSG00000013583	15.7543562414014	-0.0861564009087606	0.274982627048602	0	1	1
ENSG00000013588	ENSG00000013588	3.57710615797377	0.435836547374651	0.421741836684306	0	1	1
ENSG00000013619	ENSG00000013619	386.684875770304	0.324934159467444	0.228040387176111	0	1	1
ENSG00000013725	ENSG00000013725	6040.14950660928	-0.267774206376713	0.247973398177708	0	1	1
ENSG00000013810	ENSG00000013810	616.478494449156	-0.150591932964324	0.173580585883097	0	1	1
ENSG00000014123	ENSG00000014123	1304.52874181296	-0.0920874095097819	0.0932280629042685	0	1	1
ENSG00000014138	ENSG00000014138	311.807319015152	0.0893641267892434	0.151794379290529	0	1	1
ENSG00000014164	ENSG00000014164	243.858008601714	0.499357868474461	0.225454891024443	0	1	1
ENSG00000014216	ENSG00000014216	1280.69088399953	-0.159651489495065	0.12897428595115	0	1	1
ENSG00000014257	ENSG00000014257	1.98475701539267	0.710418478916043	0.553461195324403	0	1	1
ENSG00000014641	ENSG00000014641	1992.76372573769	-0.0733485237914061	0.0952489052723727	0	1	1
ENSG00000014824	ENSG00000014824	1225.73335345964	0.0365613717925577	0.0780193695579606	0	1	1
ENSG00000014914	ENSG00000014914	34.4381999360367	0.141283694708295	0.225774044205774	0	1	1
ENSG00000014919	ENSG00000014919	601.850806654563	-0.321102236259506	0.0730368251457869	0	1	1
ENSG00000015133	ENSG00000015133	3094.27083105116	0.433914759989467	0.102138893729309	0	1	1
ENSG00000015153	ENSG00000015153	1131.79829362354	0.561547341367619	0.140402442406248	0	1	1
ENSG00000015171	ENSG00000015171	1185.4796642152	-0.289854116442957	0.0863600284226273	0	1	1
ENSG00000015285	ENSG00000015285	847.75359264573	0.0131874995803999	0.110839398360742	0	1	1
ENSG00000015413	ENSG00000015413	0.717978060638872	0.321489025338803	0.720301502818604	0	1	NA
ENSG00000015475	ENSG00000015475	287.253176400238	-0.232147380147408	0.119963376019892	0	1	1
ENSG00000015479	ENSG00000015479	10192.8341780247	0.135724107994321	0.0850991587657559	0	1	1
ENSG00000015520	ENSG00000015520	1.37397548311172	0.386881459562087	0.562712321747959	0	1	NA
ENSG00000015532	ENSG00000015532	305.982554780328	-0.121678433780255	0.146674816463705	0	1	1
ENSG00000015568	ENSG00000015568	111.853720470074	0.462706125122852	0.195069019413655	0	1	1
ENSG00000015592	ENSG00000015592	2.43270325825231	0.307541862110669	0.464823210845192	0	1	1
ENSG00000015676	ENSG00000015676	884.40640158126	0.00553097130423953	0.0782193494143252	0	1	1
ENSG00000016082	ENSG00000016082	1.90416053049041	0.154308409361194	0.519856670925424	0	1	1
ENSG00000016391	ENSG00000016391	640.771126999362	0.0285473037462298	0.527121202109548	0	1	1
ENSG00000016402	ENSG00000016402	2.10572044937881	0.374665815303075	0.539512579695328	0	1	1
ENSG00000016490	ENSG00000016490	3.22629169465609	0.218642154355756	0.499606730020697	0	1	1
ENSG00000016602	ENSG00000016602	1.69709475623355	0.409727439513366	0.571322146757839	0	1	1
ENSG00000016864	ENSG00000016864	684.396353777934	-0.331370654580772	0.0804930181430333	0	1	1
ENSG00000017260	ENSG00000017260	1815.69601038388	0.126693110558796	0.081678847501602	0	1	1
ENSG00000017373	ENSG00000017373	2.21914436984165	0.7661469498548	0.496981217265908	0	1	1
ENSG00000017427	ENSG00000017427	86.3936842090014	0.00564466091490715	0.365728109672889	0	1	1
ENSG00000017483	ENSG00000017483	349.715245659133	-0.182963789761758	0.151270690396977	0	1	1
ENSG00000017621	ENSG00000017621	30.3833853731749	0.272836165172988	0.235741408388611	0	1	1
ENSG00000017797	ENSG00000017797	1128.92770535825	-0.423430066941736	0.106081348937512	0	1	1
ENSG00000018189	ENSG00000018189	188.812329402953	0.251458164867057	0.144467313111622	0	1	1
ENSG00000018236	ENSG00000018236	2.66308657869521	0.662449162371987	0.571174454869986	0	1	1
ENSG00000018280	ENSG00000018280	36.4361292783212	0.114166993316879	0.175875829023289	0	1	1
ENSG00000018408	ENSG00000018408	79.1224652472116	0.0898938101193586	0.236049428215329	0	1	1
ENSG00000018510	ENSG00000018510	1519.29654634951	-0.111045294565444	0.0817429539446792	0	1	1
ENSG00000018607	ENSG00000018607	1.71016436932135	0.59631607706165	0.560146656064359	0	1	1
ENSG00000018610	ENSG00000018610	317.256461312938	-0.127575784894907	0.0835945443068427	0	1	1
ENSG00000018625	ENSG00000018625	3.11791097099687	1.12705716131522	0.503692747745138	0.252251321632118	0.800846811372642	1
ENSG00000018699	ENSG00000018699	322.350489833381	-0.00896313806684537	0.120407834967215	0	1	1
ENSG00000018869	ENSG00000018869	33.2699519251449	-0.456488544163867	0.233404314036236	0	1	1
ENSG00000019102	ENSG00000019102	1.68358492691099	-0.454073788092039	0.504804454691962	0	1	1
ENSG00000019144	ENSG00000019144	137.774248847731	0.379288406020169	0.316191460737874	0	1	1
ENSG00000019169	ENSG00000019169	1.39251901697921	0.228773337263187	0.581705436116769	0	1	NA
ENSG00000019186	ENSG00000019186	1.41242582322158	0.251983430175389	0.560166015017496	0	1	NA
ENSG00000019485	ENSG00000019485	47.4298930608135	-0.251153146185876	0.163349500988944	0	1	1
ENSG00000019505	ENSG00000019505	2.32186981011285	0.389745778288725	0.518544210087758	0	1	1
ENSG00000019549	ENSG00000019549	0.775374860569876	1.02325934410881	0.630076294089881	0.0369151233382083	0.970552681286255	NA
ENSG00000019582	ENSG00000019582	13789.5780110426	-0.127682199593888	0.185862562880652	0	1	1
ENSG00000019991	ENSG00000019991	14.2522859020848	0.0591549251061621	0.519544742920033	0	1	1
ENSG00000019995	ENSG00000019995	1017.74390857953	-0.0731891588625867	0.0772412529703205	0	1	1
ENSG00000020129	ENSG00000020129	640.486014280545	-0.420442834520315	0.232560018534958	0	1	1
ENSG00000020181	ENSG00000020181	6.28352775296724	0.240821819971031	0.315445346682775	0	1	1
ENSG00000020256	ENSG00000020256	128.857097015162	-0.224143246529048	0.10816893518784	0	1	1
ENSG00000020426	ENSG00000020426	446.391099810322	0.210234129306941	0.0994834253461512	0	1	1
ENSG00000020577	ENSG00000020577	500.34999932174	0.023057561534128	0.294032771885766	0	1	1
ENSG00000020633	ENSG00000020633	3065.06965129969	0.0550618395930301	0.176564168932996	0	1	1
ENSG00000020922	ENSG00000020922	504.168250691927	0.0157443034932201	0.0940595106362779	0	1	1
ENSG00000021300	ENSG00000021300	36.3791705087104	-0.413332435928642	0.234788033626861	0	1	1
ENSG00000021355	ENSG00000021355	1981.6538537161	-0.231580493620039	0.165240268842969	0	1	1
ENSG00000021461	ENSG00000021461	1.13438887625936	0.88808667925744	0.617621232615864	0	1	NA
ENSG00000021488	ENSG00000021488	1.08633456898767	0.102191936046993	0.508493428377919	0	1	NA
ENSG00000021574	ENSG00000021574	796.317720332258	-0.264507381783168	0.0894004247095577	0	1	1
ENSG00000021645	ENSG00000021645	5.60445948103769	0.253852128529362	0.443001803918008	0	1	1
ENSG00000021762	ENSG00000021762	7.45004997652981	1.52919201091855	0.534932381166079	0.989268979688577	0.322531556935805	1
ENSG00000021776	ENSG00000021776	2188.52670000868	0.0504753458066227	0.0570552791311807	0	1	1
ENSG00000021826	ENSG00000021826	10.1089186708386	0.301808572257733	0.382474426485326	0	1	1
ENSG00000021852	ENSG00000021852	2.34576281870846	0.257060267714451	0.452371090959124	0	1	1
ENSG00000022267	ENSG00000022267	43.547382295717	0.0157885295450419	0.407273054403331	0	1	1
ENSG00000022277	ENSG00000022277	1677.15566624717	0.0090559186598798	0.129381610784731	0	1	1
ENSG00000022355	ENSG00000022355	1.97404300975779	-0.255145981620505	0.594786031089728	0	1	1
ENSG00000022556	ENSG00000022556	190.007491412307	0.250679291556434	0.566260325368798	0	1	1
ENSG00000022567	ENSG00000022567	248.307811096389	-0.183008594418366	0.114791930118387	0	1	1
ENSG00000022840	ENSG00000022840	2210.27494974092	-0.0327089198929262	0.0524973315029487	0	1	1
ENSG00000022976	ENSG00000022976	273.758866502515	0.25773691723555	0.0817391740462149	0	1	1
ENSG00000023041	ENSG00000023041	883.449409913907	-0.00451652058109433	0.0634566067078489	0	1	1
ENSG00000023171	ENSG00000023171	3896.13969973938	0.0146542422646718	0.201090238327688	0	1	1
ENSG00000023191	ENSG00000023191	602.717787253979	-0.21810082495597	0.216107319000229	0	1	1
ENSG00000023228	ENSG00000023228	1714.35312841776	-0.192731721942713	0.0716598134356829	0	1	1
ENSG00000023287	ENSG00000023287	2620.30987661986	-0.0301044951759189	0.121490750849102	0	1	1
ENSG00000023318	ENSG00000023318	1252.01025572187	0.00706666599893007	0.0757213448154369	0	1	1
ENSG00000023330	ENSG00000023330	896.449752099595	-0.217555513845249	0.153264441463934	0	1	1
ENSG00000023445	ENSG00000023445	30091.9710967381	0.300225390124156	0.173372899921266	0	1	1
ENSG00000023516	ENSG00000023516	4807.99773550957	-0.0486294070223989	0.13260572990416	0	1	1
ENSG00000023572	ENSG00000023572	98.9272851791734	-0.455904386727903	0.108529503386632	0	1	1
ENSG00000023608	ENSG00000023608	104.215861721738	-0.291112311587005	0.112617885007329	0	1	1
ENSG00000023697	ENSG00000023697	205.005046597432	-0.0698059930934537	0.121164272985094	0	1	1
ENSG00000023734	ENSG00000023734	1427.65526371847	-0.0753685103178133	0.0941629814733095	0	1	1
ENSG00000023839	ENSG00000023839	32.1481826431316	0.464206424149163	0.188676287167267	0	1	1
ENSG00000023892	ENSG00000023892	2319.37073513179	-0.139158871154966	0.110958285685309	0	1	1
ENSG00000023902	ENSG00000023902	1850.99217804827	0.0159910669811196	0.129434836216227	0	1	1
ENSG00000023909	ENSG00000023909	981.880084236059	-0.342213067547083	0.0924436939062743	0	1	1
ENSG00000024048	ENSG00000024048	3806.75383830688	-0.0994547025292986	0.106489446939385	0	1	1
ENSG00000024422	ENSG00000024422	1.44058345554557	0.939468828913611	0.491302466510278	0	1	NA
ENSG00000024526	ENSG00000024526	177.684136164192	-0.22084731106232	0.241130779994089	0	1	1
ENSG00000024862	ENSG00000024862	401.556114835473	-0.526970573103858	0.114959504959569	0	1	1
ENSG00000025039	ENSG00000025039	262.209785714072	-0.812405582275922	0.391848864787719	0	1	1
ENSG00000025156	ENSG00000025156	265.274738098839	0.127988958788955	0.106666677518073	0	1	1
ENSG00000025293	ENSG00000025293	1162.81532297736	0.0690305087443049	0.0798755099132235	0	1	1
ENSG00000025423	ENSG00000025423	8.06602664047309	-0.318831395766605	0.220525273359769	0	1	1
ENSG00000025434	ENSG00000025434	43.3677004132011	-0.165973838299338	0.199659361153555	0	1	1
ENSG00000025708	ENSG00000025708	360.999876519744	0.140084044212248	0.216429713481032	0	1	1
ENSG00000025770	ENSG00000025770	574.943916549393	0.116840169291937	0.19843544197886	0	1	1
ENSG00000025772	ENSG00000025772	404.253387585878	-0.229241469882687	0.0915922220232611	0	1	1
ENSG00000025796	ENSG00000025796	1195.56191239026	0.200660752014543	0.080768543782243	0	1	1
ENSG00000025800	ENSG00000025800	1962.90811810841	-0.181001803166747	0.0689866669264901	0	1	1
ENSG00000026025	ENSG00000026025	23866.287242034	-0.275001573364575	0.154903617339437	0	1	1
ENSG00000026036	ENSG00000026036	39.8897484223823	0.354341204577594	0.280091981163983	0	1	1
ENSG00000026103	ENSG00000026103	3107.2190296841	-0.0174609558992679	0.162827253711535	0	1	1
ENSG00000026297	ENSG00000026297	366.071799387189	0.018339017141281	0.161477409558726	0	1	1
ENSG00000026508	ENSG00000026508	17084.552242878	-0.171881803760278	0.157630735203117	0	1	1
ENSG00000026559	ENSG00000026559	2.36538612585262	0.299912804689658	0.473319436732851	0	1	1
ENSG00000026652	ENSG00000026652	916.189607532295	0.593208389258531	0.281900700017791	0	1	1
ENSG00000026751	ENSG00000026751	658.42234908126	0.297205467761822	0.575270838040183	0	1	1
ENSG00000026950	ENSG00000026950	2027.97543342303	-0.0553346367459046	0.105189308485815	0	1	1
ENSG00000027001	ENSG00000027001	85.5345458741164	0.10409607360159	0.118770772282628	0	1	1
ENSG00000027075	ENSG00000027075	10856.4178887421	0.157990430748955	0.10260883998917	0	1	1
ENSG00000027644	ENSG00000027644	4.39032020711298	0.78513041586265	0.345035643001634	0	1	1
ENSG00000027697	ENSG00000027697	1090.13007631928	-0.032692367344416	0.153512010117186	0	1	1
ENSG00000027847	ENSG00000027847	182.581505133204	0.128653395001915	0.131636671717109	0	1	1
ENSG00000027869	ENSG00000027869	2645.10373786474	0.263210327470226	0.148976504970411	0	1	1
ENSG00000028116	ENSG00000028116	544.275773697168	-0.0497365102417584	0.0898347281530555	0	1	1
ENSG00000028137	ENSG00000028137	6705.43127341097	-0.189579349859778	0.114949672751244	0	1	1
ENSG00000028203	ENSG00000028203	1681.43531586846	0.088466712816213	0.11320917758753	0	1	1
ENSG00000028277	ENSG00000028277	459.011658128382	0.303103083045808	0.221909193999205	0	1	1
ENSG00000028310	ENSG00000028310	1019.1257553298	0.35679303649738	0.0970082578761183	0	1	1
ENSG00000028528	ENSG00000028528	1935.036597788	-0.0176221907744895	0.0364488346501573	0	1	1
ENSG00000028839	ENSG00000028839	439.831899197119	-0.147075199392053	0.0796588226486564	0	1	1
ENSG00000029153	ENSG00000029153	981.833247251908	-0.18947860384609	0.102174880738634	0	1	1
ENSG00000029363	ENSG00000029363	7146.9434060382	0.515685629754203	0.0816719392864817	0	1	1
ENSG00000029364	ENSG00000029364	1778.2594541692	-0.200551195335686	0.0648420190157629	0	1	1
ENSG00000029534	ENSG00000029534	337.665648066209	-0.172954731599522	0.477326066920779	0	1	1
ENSG00000029559	ENSG00000029559	0.78447072585959	1.594177373595	0.631172682775489	0.941386390460041	0.346506885372362	NA
ENSG00000029639	ENSG00000029639	151.141742162185	0.101262325037271	0.0919597050814124	0	1	1
ENSG00000029725	ENSG00000029725	1536.71784973491	-0.327152919282784	0.0930931404136397	0	1	1
ENSG00000029993	ENSG00000029993	243.007784280614	-0.189967034741884	0.197372120465113	0	1	1
ENSG00000030066	ENSG00000030066	1384.52573994936	-0.013820059002407	0.0992710034030046	0	1	1
ENSG00000030110	ENSG00000030110	675.046107872458	-0.28598571965254	0.10889993830482	0	1	1
ENSG00000030304	ENSG00000030304	2.51456002037185	1.03733989432719	0.537094820842954	0.0695219780160648	0.94457413904903	1
ENSG00000030419	ENSG00000030419	255.822988153338	0.433447148223515	0.590782168624271	0	1	1
ENSG00000030582	ENSG00000030582	556.672574449605	-0.262078982823266	0.224731696580031	0	1	1
ENSG00000031003	ENSG00000031003	1976.62080919593	-0.00597128299125607	0.073254189753897	0	1	1
ENSG00000031081	ENSG00000031081	448.270016829799	-0.25481749231246	0.20609084879223	0	1	1
ENSG00000031544	ENSG00000031544	1.29044643923295	0.378318726906939	0.58289858743052	0	1	NA
ENSG00000031691	ENSG00000031691	117.002385334011	-0.197669155088988	0.183301414316897	0	1	1
ENSG00000031698	ENSG00000031698	1819.39123747038	-0.144153762271848	0.0747622419951517	0	1	1
ENSG00000031823	ENSG00000031823	721.453044664912	-0.10265713060125	0.0882554070911254	0	1	1
ENSG00000032219	ENSG00000032219	1623.35020935576	0.0875233767048145	0.118393644310476	0	1	1
ENSG00000032389	ENSG00000032389	357.575392836904	0.111647977766006	0.0847917690258119	0	1	1
ENSG00000032444	ENSG00000032444	745.425136756409	-0.0225496628424333	0.197065695126658	0	1	1
ENSG00000032742	ENSG00000032742	235.014797354655	0.140483484908775	0.148947969170767	0	1	1
ENSG00000033011	ENSG00000033011	354.373005264862	-0.28387947718227	0.0928965215582525	0	1	1
ENSG00000033030	ENSG00000033030	931.062791428928	-0.0408950423751799	0.0600717256407807	0	1	1
ENSG00000033050	ENSG00000033050	1151.47383674925	-0.220099281242087	0.103200609713938	0	1	1
ENSG00000033100	ENSG00000033100	1264.44756753102	0.00570686927055562	0.120926465300423	0	1	1
ENSG00000033122	ENSG00000033122	4.8684993079747	0.263973887358484	0.519431030471585	0	1	1
ENSG00000033170	ENSG00000033170	3339.21504287692	-0.0270153627053478	0.172493654096901	0	1	1
ENSG00000033178	ENSG00000033178	3105.7831665005	0.0861973176895951	0.101344471243055	0	1	1
ENSG00000033327	ENSG00000033327	2208.02339092773	0.191839992057014	0.195394223308315	0	1	1
ENSG00000033627	ENSG00000033627	160.936963011184	0.202090430472281	0.338168585323284	0	1	1
ENSG00000033800	ENSG00000033800	1055.1877562107	0.21583213578769	0.0783758627066184	0	1	1
ENSG00000033867	ENSG00000033867	8757.39553467745	-0.122074288149016	0.167937188924075	0	1	1
ENSG00000034053	ENSG00000034053	7.67254377741022	0.144109431037317	0.367588277854247	0	1	1
ENSG00000034063	ENSG00000034063	320.891489437872	-0.218281107145104	0.308959981155042	0	1	1
ENSG00000034152	ENSG00000034152	1271.31174052292	0.0490926307417379	0.153141857940283	0	1	1
ENSG00000034239	ENSG00000034239	1.7543621112915	0.927116135808325	0.538839392670091	0	1	1
ENSG00000034510	ENSG00000034510	14037.9907650995	-0.273126602961934	0.12264443204561	0	1	1
ENSG00000034533	ENSG00000034533	363.648467188709	-0.179331733785609	0.103362731870255	0	1	1
ENSG00000034677	ENSG00000034677	18101.6681622978	0.448831298648512	0.159145228996928	0	1	1
ENSG00000034693	ENSG00000034693	209.76667627234	0.0675915123551276	0.0791100769502938	0	1	1
ENSG00000034713	ENSG00000034713	939.341915813883	-0.288355699937974	0.096298134183452	0	1	1
ENSG00000035115	ENSG00000035115	163.411379063336	-0.0162007496709853	0.142991994606034	0	1	1
ENSG00000035141	ENSG00000035141	481.503247226409	-0.033026323308666	0.0815318920931958	0	1	1
ENSG00000035403	ENSG00000035403	1493.10676457575	0.453456778869527	0.238277804978289	0	1	1
ENSG00000035499	ENSG00000035499	186.633023226412	-0.0471627853968194	0.219177806368956	0	1	1
ENSG00000035664	ENSG00000035664	851.962243902751	-0.328124630357678	0.26368845087454	0	1	1
ENSG00000035681	ENSG00000035681	1843.67158764089	-0.0262860174309452	0.0949903069827467	0	1	1
ENSG00000035687	ENSG00000035687	2244.23978936521	-0.248320564635875	0.122048870104027	0	1	1
ENSG00000035720	ENSG00000035720	527.305393602683	0.0959960598710082	0.356167034325903	0	1	1
ENSG00000035862	ENSG00000035862	29.0876241966334	-0.0927447535975531	0.446818906206673	0	1	1
ENSG00000035928	ENSG00000035928	1764.20503762316	-0.0514837870481194	0.0777982671938161	0	1	1
ENSG00000036054	ENSG00000036054	1079.48347194344	-0.169517255047161	0.0873059164603207	0	1	1
ENSG00000036257	ENSG00000036257	2441.10479253604	0.0472127937582589	0.0774535316714446	0	1	1
ENSG00000036448	ENSG00000036448	25.3986776147632	-0.156898306279081	0.30159676207996	0	1	1
ENSG00000036473	ENSG00000036473	0.766790105042624	-0.172018755448362	0.746505764270822	0	1	NA
ENSG00000036530	ENSG00000036530	3.67301728840927	-0.151404678153273	0.407721335768308	0	1	1
ENSG00000036549	ENSG00000036549	1280.24770932319	-0.0485442895217139	0.0828170430916038	0	1	1
ENSG00000036565	ENSG00000036565	2.72671915442714	0.285665897887578	0.462305055251445	0	1	1
ENSG00000036672	ENSG00000036672	3.30205758312259	1.10731783007402	0.388316366391647	0.276367002172099	0.782266198551831	1
ENSG00000036828	ENSG00000036828	4.99495307316548	1.21455904388406	0.589508241437694	0.363962755398965	0.715885821571043	1
ENSG00000037042	ENSG00000037042	71.3683760826261	0.108710689590457	0.191114817104635	0	1	1
ENSG00000037241	ENSG00000037241	148.883933702264	-0.263878581847002	0.106993786444474	0	1	1
ENSG00000037280	ENSG00000037280	3.4946334089995	0.0601171283206222	0.422653990909576	0	1	1
ENSG00000037474	ENSG00000037474	1920.55467895698	0.0527530893843121	0.0624150325196336	0	1	1
ENSG00000037637	ENSG00000037637	743.297760239221	0.075916083951869	0.0487051514329439	0	1	1
ENSG00000037749	ENSG00000037749	1312.60047966031	-0.328215881195637	0.069602578102854	0	1	1
ENSG00000037757	ENSG00000037757	401.248499373617	-0.0328982768245845	0.112163838312711	0	1	1
ENSG00000037897	ENSG00000037897	130.151160139129	0.190078706293166	0.228176743421895	0	1	1
ENSG00000037965	ENSG00000037965	1.74801203150335	0.549717759562697	0.525010974561262	0	1	1
ENSG00000038002	ENSG00000038002	614.643471509182	-0.0500880236965339	0.107745364632404	0	1	1
ENSG00000038210	ENSG00000038210	997.089832567612	-0.134627023593037	0.0856524957679898	0	1	1
ENSG00000038219	ENSG00000038219	3696.78997262228	0.0525813625494958	0.0887513976175152	0	1	1
ENSG00000038274	ENSG00000038274	2645.58933736483	-0.524339615894893	0.115597714385863	0	1	1
ENSG00000038295	ENSG00000038295	40.0161942428723	-0.25317221597635	0.387946980707782	0	1	1
ENSG00000038358	ENSG00000038358	942.551210490104	0.028054733153769	0.106846495066706	0	1	1
ENSG00000038382	ENSG00000038382	1380.95693682585	0.372240204835705	0.402507068044794	0	1	1
ENSG00000038427	ENSG00000038427	12.3559574950701	0.0461450143464947	0.393049180008031	0	1	1
ENSG00000038532	ENSG00000038532	741.749327846056	0.361555967113713	0.0929247217989249	0	1	1
ENSG00000038945	ENSG00000038945	7.96433665526266	0.668926126880077	0.511192088522571	0	1	1
ENSG00000039068	ENSG00000039068	8.48424975748428	-0.106484404651076	0.365830001285961	0	1	1
ENSG00000039123	ENSG00000039123	2267.55149726243	-0.0367132192875332	0.0815815925519544	0	1	1
ENSG00000039139	ENSG00000039139	7.00461563829589	0.254146361262417	0.51051840522928	0	1	1
ENSG00000039319	ENSG00000039319	865.926210970701	0.138596493229275	0.10549418412941	0	1	1
ENSG00000039523	ENSG00000039523	90.3247975416178	0.673803634396435	0.249958178598899	0	1	1
ENSG00000039537	ENSG00000039537	2.60686084250896	0.89930429099166	0.502174154641886	0	1	1
ENSG00000039560	ENSG00000039560	5.78259033737276	0.195416073649801	0.444781632045536	0	1	1
ENSG00000039600	ENSG00000039600	3.87222876064605	0.296711689501841	0.30657374663047	0	1	1
ENSG00000039650	ENSG00000039650	511.570948691678	0.389532024656778	0.158079552401289	0	1	1
ENSG00000039987	ENSG00000039987	0.614115937328916	0.95545428209004	0.671273926395449	0	1	NA
ENSG00000040199	ENSG00000040199	681.396203305627	-0.0474872620583544	0.0829401916300679	0	1	1
ENSG00000040275	ENSG00000040275	246.151648205143	-0.151493631820271	0.152175339281757	0	1	1
ENSG00000040341	ENSG00000040341	1219.2657781435	0.0192526263083621	0.103086380919703	0	1	1
ENSG00000040487	ENSG00000040487	78.5608078241349	-0.0955764102629791	0.143362625266192	0	1	1
ENSG00000040531	ENSG00000040531	462.119018212914	-0.112797015837887	0.158102656147194	0	1	1
ENSG00000040608	ENSG00000040608	4.89878619768221	-1.06577624613957	0.538381809870143	-0.122173975668746	0.90276123644203	1
ENSG00000040633	ENSG00000040633	707.700735893647	-0.587734333147389	0.0909377165551588	0	1	1
ENSG00000040731	ENSG00000040731	0.893068453231852	1.92151932794875	0.677264927714516	1.36064823415334	0.173624880878568	NA
ENSG00000040933	ENSG00000040933	4347.23714969993	0.43395689461922	0.094159503607376	0	1	1
ENSG00000041353	ENSG00000041353	174.254262389419	0.393980186539658	0.438189457319827	0	1	1
ENSG00000041357	ENSG00000041357	1562.49359544088	-0.213636852960448	0.103911213040996	0	1	1
ENSG00000041515	ENSG00000041515	4.37308062067172	0.233549647388899	0.476859478794157	0	1	1
ENSG00000041802	ENSG00000041802	1109.22597056152	0.0530909184794064	0.0876828316689275	0	1	1
ENSG00000041880	ENSG00000041880	138.094383432604	-0.032087639561937	0.201407507016216	0	1	1
ENSG00000041982	ENSG00000041982	18.4244165331786	0.412837733875425	0.421473921759027	0	1	1
ENSG00000041988	ENSG00000041988	118.770182073656	-0.560170945571039	0.132796974711864	0	1	1
ENSG00000042062	ENSG00000042062	1.82247908824841	0.425512981239852	0.457891690067127	0	1	1
ENSG00000042088	ENSG00000042088	2100.28684792766	0.0858411578712854	0.105351609872775	0	1	1
ENSG00000042286	ENSG00000042286	79.9780342104745	-0.133074168368384	0.211939620245973	0	1	1
ENSG00000042304	ENSG00000042304	0.943816460759833	0.19131932965111	0.598697775135768	0	1	NA
ENSG00000042317	ENSG00000042317	84.0603317829382	0.00294740175937653	0.174858597666747	0	1	1
ENSG00000042429	ENSG00000042429	1235.20330328428	-0.0546514190727386	0.0632190298322416	0	1	1
ENSG00000042445	ENSG00000042445	648.122078154748	-0.246031494739337	0.100554454030586	0	1	1
ENSG00000042493	ENSG00000042493	803.609964935576	-0.385564696342519	0.244427899269576	0	1	1
ENSG00000042753	ENSG00000042753	275.40447496088	-0.356102890775531	0.137485134981111	0	1	1
ENSG00000042781	ENSG00000042781	6.29298505274369	0.709557478233191	0.503429198408744	0	1	1
ENSG00000042813	ENSG00000042813	1.56744960643573	0.530926579507194	0.52957243266892	0	1	1
ENSG00000042832	ENSG00000042832	57.4750213456594	0.830436986374805	0.261958129827483	0	1	1
ENSG00000042980	ENSG00000042980	185.293964656604	-0.279756105902413	0.539642497143097	0	1	1
ENSG00000043039	ENSG00000043039	1.62949520346126	0.368977214236677	0.600325608521878	0	1	1
ENSG00000043093	ENSG00000043093	1931.25764658647	-0.0224252938068093	0.10435131783755	0	1	1
ENSG00000043143	ENSG00000043143	1422.39982962326	-0.304534087384049	0.132991985934136	0	1	1
ENSG00000043355	ENSG00000043355	4.1342909545389	-0.109607273726402	0.690239224318945	0	1	1
ENSG00000043462	ENSG00000043462	7530.43349947519	0.348039480828122	0.100789943860252	0	1	1
ENSG00000043514	ENSG00000043514	339.242012802848	0.187169501772112	0.107291699423578	0	1	1
ENSG00000043591	ENSG00000043591	1.16713113351204	0.277091480676843	0.508901455678072	0	1	NA
ENSG00000044090	ENSG00000044090	334.623231606584	-0.000138527672205364	0.115806816781223	0	1	1
ENSG00000044115	ENSG00000044115	1944.09240644688	-0.0766549614385943	0.147110013346555	0	1	1
ENSG00000044446	ENSG00000044446	498.081343112088	0.250047960726212	0.0794231038240657	0	1	1
ENSG00000044459	ENSG00000044459	170.862620929049	0.449026498444925	0.4013762037735	0	1	1
ENSG00000044524	ENSG00000044524	1.85338025096913	0.0852100516545456	0.509551362571574	0	1	1
ENSG00000044574	ENSG00000044574	5299.12086909211	-0.00183103777416062	0.126559112248135	0	1	1
ENSG00000046604	ENSG00000046604	42.2590211778239	-0.104999626171521	0.412716618752266	0	1	1
ENSG00000046647	ENSG00000046647	185.384594231686	0.0794069521323106	0.0835077901338161	0	1	1
ENSG00000046651	ENSG00000046651	1506.30428641341	0.192643267222927	0.109444887224274	0	1	1
ENSG00000046653	ENSG00000046653	2.82183119949524	1.09392144947793	0.496910105594794	0.189010946689263	0.850084237216765	1
ENSG00000046889	ENSG00000046889	3.92038923209784	0.567708992452176	0.512858541463758	0	1	1
ENSG00000047056	ENSG00000047056	1084.88433556663	0.0591895275109986	0.0841596607645346	0	1	1
ENSG00000047188	ENSG00000047188	1564.47112102204	0.379846322064686	0.0946865178973769	0	1	1
ENSG00000047230	ENSG00000047230	106.939174309706	0.0846494752909332	0.272733633383476	0	1	1
ENSG00000047249	ENSG00000047249	551.043016763591	0.101917964909808	0.0653207762651179	0	1	1
ENSG00000047315	ENSG00000047315	3386.89566284094	-0.157406673268105	0.0637175999116263	0	1	1
ENSG00000047346	ENSG00000047346	1683.48083854551	0.0794872724181441	0.198127147927374	0	1	1
ENSG00000047365	ENSG00000047365	10405.1753111285	0.442719710174271	0.141076878622644	0	1	1
ENSG00000047410	ENSG00000047410	7464.58441246413	0.0400111787669232	0.0900946684003044	0	1	1
ENSG00000047457	ENSG00000047457	4.75723424543555	0.254066444405941	0.466131051393958	0	1	1
ENSG00000047578	ENSG00000047578	461.886475041306	0.338124770033004	0.112001564618593	0	1	1
ENSG00000047579	ENSG00000047579	171.483351360484	0.248415160185509	0.153799656762691	0	1	1
ENSG00000047597	ENSG00000047597	3.4671730643079	-0.0901392482766692	0.454192673827836	0	1	1
ENSG00000047617	ENSG00000047617	3.66550847246508	0.86317347533308	0.482150404124141	0	1	1
ENSG00000047621	ENSG00000047621	553.811851888023	0.111281323052733	0.0989853199964582	0	1	1
ENSG00000047634	ENSG00000047634	5.52823385262604	0.266323379173402	0.393883464704116	0	1	1
ENSG00000047644	ENSG00000047644	1525.88020494808	-0.152553642615747	0.0984442720467767	0	1	1
ENSG00000047648	ENSG00000047648	2.56270116347724	0.372077646341656	0.491791994704739	0	1	1
ENSG00000047662	ENSG00000047662	2.16081230197139	0.478698246250874	0.485349238206999	0	1	1
ENSG00000047849	ENSG00000047849	2114.52825960987	0.140383388410778	0.0696082238775229	0	1	1
ENSG00000047932	ENSG00000047932	1353.0736960755	-0.24270836207535	0.0913914835204419	0	1	1
ENSG00000047936	ENSG00000047936	3.99092761494386	0.783159062225123	0.538458100698341	0	1	1
ENSG00000048028	ENSG00000048028	1305.32412809318	-0.1262682739263	0.143938634501749	0	1	1
ENSG00000048052	ENSG00000048052	124.70681827007	0.382609287649409	0.360524429768331	0	1	1
ENSG00000048140	ENSG00000048140	758.12964583111	-0.211324653169351	0.140336850444238	0	1	1
ENSG00000048162	ENSG00000048162	493.18789297716	-0.142676375127571	0.131642032790314	0	1	1
ENSG00000048342	ENSG00000048342	4.3798085167575	0.175832914030149	0.50982071630098	0	1	1
ENSG00000048392	ENSG00000048392	2224.29090967057	-0.41573010312638	0.168468774469092	0	1	1
ENSG00000048405	ENSG00000048405	1806.3537445521	0.205432078317646	0.0774088655122592	0	1	1
ENSG00000048462	ENSG00000048462	0.881621034963708	-0.174877465447452	0.556609328787905	0	1	NA
ENSG00000048471	ENSG00000048471	582.097491428791	0.169897319768317	0.147366498533905	0	1	1
ENSG00000048540	ENSG00000048540	4.15782288292402	0.691957873937206	0.522395172822237	0	1	1
ENSG00000048544	ENSG00000048544	627.376921681215	-0.256453188198421	0.105182311798659	0	1	1
ENSG00000048545	ENSG00000048545	0.661301340172016	0.477697487254023	0.772019687784769	0	1	NA
ENSG00000048649	ENSG00000048649	2285.68038510895	0.0868694592230242	0.0786771251971651	0	1	1
ENSG00000048707	ENSG00000048707	3447.42906028121	0.379790506941065	0.075776459593786	0	1	1
ENSG00000048740	ENSG00000048740	5336.39519731302	0.341591261613981	0.0759390776654288	0	1	1
ENSG00000048828	ENSG00000048828	3567.71295944786	-0.0708217403860097	0.0533316537229955	0	1	1
ENSG00000048991	ENSG00000048991	663.892363432691	0.169599877980893	0.0894918279819974	0	1	1
ENSG00000049089	ENSG00000049089	334.269001901173	0.229784003082894	0.378003186332824	0	1	1
ENSG00000049130	ENSG00000049130	35.235706537039	0.398412628223177	0.456279539156742	0	1	1
ENSG00000049167	ENSG00000049167	171.168687576131	-0.0857576159831044	0.076791081875642	0	1	1
ENSG00000049192	ENSG00000049192	230.111866499596	-0.0139898078940344	0.270972149793961	0	1	1
ENSG00000049239	ENSG00000049239	1241.19022013555	-0.161477448915179	0.117393475229162	0	1	1
ENSG00000049245	ENSG00000049245	923.669432329671	-0.137042654008637	0.100248741227444	0	1	1
ENSG00000049246	ENSG00000049246	177.198282535282	-0.0367869600953949	0.420843212651357	0	1	1
ENSG00000049247	ENSG00000049247	46.9658787126919	-0.375824181215153	1.0399279350494	0	1	1
ENSG00000049249	ENSG00000049249	1512.32475634722	0.201492907296796	0.378638619845593	0	1	1
ENSG00000049283	ENSG00000049283	0.985141990736905	0.32804822150273	0.618890787459425	0	1	NA
ENSG00000049319	ENSG00000049319	1.57598129099572	0.0409385694448218	0.520847699479849	0	1	1
ENSG00000049323	ENSG00000049323	6.93171039686582	0.361786916735449	0.341430086812456	0	1	1
ENSG00000049449	ENSG00000049449	353.188423584001	0.0416962133074267	0.117003133555582	0	1	1
ENSG00000049540	ENSG00000049540	3.04800765374605	0.562766320015689	0.425944567546971	0	1	1
ENSG00000049541	ENSG00000049541	298.848756478433	-0.183660462162887	0.111528547750827	0	1	1
ENSG00000049618	ENSG00000049618	1341.96971466372	0.249777496113817	0.0589385711475282	0	1	1
ENSG00000049656	ENSG00000049656	1270.22049125668	-0.193378267398051	0.0828552145267533	0	1	1
ENSG00000049759	ENSG00000049759	31.7830165301329	0.412122575032292	0.351100067448047	0	1	1
ENSG00000049768	ENSG00000049768	247.822620525764	-0.102372109197722	0.347564550545785	0	1	1
ENSG00000049769	ENSG00000049769	89.8331453684766	-0.113141398978753	0.140431048328886	0	1	1
ENSG00000049860	ENSG00000049860	1128.27591602254	-0.174643684185969	0.0838257557724641	0	1	1
ENSG00000049883	ENSG00000049883	121.090075687682	-0.228901183532377	0.0837982758741558	0	1	1
ENSG00000050030	ENSG00000050030	5.10006291528873	-0.152687838550118	0.445145740331049	0	1	1
ENSG00000050130	ENSG00000050130	711.260644996829	-0.0791749312599299	0.107069320485446	0	1	1
ENSG00000050165	ENSG00000050165	2.52481545902201	0.563868148751209	0.524464954129453	0	1	1
ENSG00000050327	ENSG00000050327	35.0015072572248	0.458408262073675	0.373742880843649	0	1	1
ENSG00000050344	ENSG00000050344	1795.47688138867	-0.323472827574004	0.185801116228259	0	1	1
ENSG00000050393	ENSG00000050393	282.899918033027	-0.323970503132996	0.0877493741271865	0	1	1
ENSG00000050405	ENSG00000050405	1364.07140881075	-0.148323126584982	0.227304842048622	0	1	1
ENSG00000050426	ENSG00000050426	874.648509138202	-0.00719060136143942	0.0631447796763184	0	1	1
ENSG00000050438	ENSG00000050438	92.6730718919619	0.300789573821701	0.209207753064073	0	1	1
ENSG00000050555	ENSG00000050555	1.84461308567294	0.789932880532218	0.467092231570477	0	1	1
ENSG00000050628	ENSG00000050628	673.913362687266	0.299030517649687	0.491166593458845	0	1	1
ENSG00000050730	ENSG00000050730	1510.61294484493	0.171092904746963	0.325501198314144	0	1	1
ENSG00000050748	ENSG00000050748	817.108228487911	-0.0930705396701087	0.0566558434557826	0	1	1
ENSG00000050767	ENSG00000050767	2.89732170042637	-0.0876344370387533	0.369711774021133	0	1	1
ENSG00000050820	ENSG00000050820	3.44562049197485	0.259550242937317	0.482139833068351	0	1	1
ENSG00000051009	ENSG00000051009	505.306256728811	0.0499569642298531	0.0810342481070021	0	1	1
ENSG00000051108	ENSG00000051108	2496.84887449604	0.0965089891572107	0.096906946974011	0	1	1
ENSG00000051128	ENSG00000051128	2.19633605565297	-0.173236894590845	0.512456890814244	0	1	1
ENSG00000051180	ENSG00000051180	140.663967489271	-0.134871464164014	0.233099063824652	0	1	1
ENSG00000051341	ENSG00000051341	433.335260719074	0.261762869795362	0.243099060387795	0	1	1
ENSG00000051382	ENSG00000051382	386.720691365422	-0.053920862813084	0.173362339738415	0	1	1
ENSG00000051523	ENSG00000051523	1409.88112310687	-0.14108122052285	0.217793646582239	0	1	1
ENSG00000051596	ENSG00000051596	83.0080744024031	-0.00442879629486275	0.144974692758798	0	1	1
ENSG00000051620	ENSG00000051620	633.522374194793	-0.263000128793838	0.114190225846429	0	1	1
ENSG00000051825	ENSG00000051825	2025.25491159022	0.143633191862528	0.0720179616760588	0	1	1
ENSG00000052126	ENSG00000052126	616.370703292342	0.161148847436901	0.111602365716115	0	1	1
ENSG00000052344	ENSG00000052344	0.979907510403452	0.45717495705976	0.567561561460402	0	1	NA
ENSG00000052723	ENSG00000052723	1021.35975636125	-0.244979435384443	0.0884321197362027	0	1	1
ENSG00000052749	ENSG00000052749	1130.19845286045	1.48734916942048	0.269078233941167	1.81118019946212	0.070112962195014	1
ENSG00000052795	ENSG00000052795	1913.14844811608	0.136045489361079	0.139949203337141	0	1	1
ENSG00000052802	ENSG00000052802	999.350761706513	-0.29779938401027	0.114111323013357	0	1	1
ENSG00000052841	ENSG00000052841	2492.53834661484	0.329714662038178	0.0730837236038919	0	1	1
ENSG00000052850	ENSG00000052850	1.19923311494401	0.620764127410739	0.51389544067923	0	1	NA
ENSG00000053108	ENSG00000053108	2.74582551014999	0.274369649323068	0.492547863250616	0	1	1
ENSG00000053254	ENSG00000053254	1953.55298416074	-0.22470507563304	0.0949274212822376	0	1	1
ENSG00000053371	ENSG00000053371	208.426080461235	-0.392302288784342	0.147216015546925	0	1	1
ENSG00000053372	ENSG00000053372	599.300160128021	-0.074769058080323	0.155541120208032	0	1	1
ENSG00000053501	ENSG00000053501	178.06007138543	0.0484243558531712	0.113559204298512	0	1	1
ENSG00000053524	ENSG00000053524	535.298589714845	0.604792403842048	0.194701746744993	0	1	1
ENSG00000053702	ENSG00000053702	0.894789504534272	1.30090887583544	0.625756029947263	0.48087251490138	0.630607108152001	NA
ENSG00000053747	ENSG00000053747	10.1906852390723	0.31845141045561	0.359761891927072	0	1	1
ENSG00000053770	ENSG00000053770	1234.40829523274	-0.12407980777731	0.0843965132150401	0	1	1
ENSG00000053900	ENSG00000053900	1152.50780415518	0.159163221129513	0.0712330782869601	0	1	1
ENSG00000053918	ENSG00000053918	42.5715510151312	0.0722348032153273	0.396812346397446	0	1	1
ENSG00000054116	ENSG00000054116	677.300866685623	-0.297997901866358	0.075389133462889	0	1	1
ENSG00000054118	ENSG00000054118	3570.51040140333	-0.15045991755436	0.0730478155678302	0	1	1
ENSG00000054148	ENSG00000054148	430.878724067914	-0.238776729268564	0.15768256851678	0	1	1
ENSG00000054179	ENSG00000054179	4.50516240118746	0.478442966132351	0.686896136815311	0	1	1
ENSG00000054219	ENSG00000054219	211.401820705345	0.171426871542008	0.305059756537126	0	1	1
ENSG00000054267	ENSG00000054267	3830.19024011632	0.110552300121123	0.0963554566210089	0	1	1
ENSG00000054277	ENSG00000054277	148.307324273401	-0.564631044268635	0.16807819542228	0	1	1
ENSG00000054282	ENSG00000054282	365.393073926266	0.283849564255186	0.138548834989473	0	1	1
ENSG00000054356	ENSG00000054356	3.17500454641918	1.01685890925106	0.47829433461393	0.0352479802309736	0.971882003288843	1
ENSG00000054392	ENSG00000054392	17.2430771144375	0.35880705740407	0.23952174303672	0	1	1
ENSG00000054523	ENSG00000054523	2332.69936780283	0.287595276284929	0.170128302858061	0	1	1
ENSG00000054598	ENSG00000054598	32.714664369228	-0.0534217980209449	0.53105262062149	0	1	1
ENSG00000054611	ENSG00000054611	558.849984572918	0.220629883144536	0.150308519255895	0	1	1
ENSG00000054654	ENSG00000054654	12560.7930939073	0.394551865188589	0.138390197434231	0	1	1
ENSG00000054690	ENSG00000054690	5.88625189777836	0.70894584089734	0.338621022244505	0	1	1
ENSG00000054793	ENSG00000054793	132.093870154795	-0.216102650010827	0.432160777410024	0	1	1
ENSG00000054796	ENSG00000054796	0.838705462157271	0.203457910480911	0.60408570800176	0	1	NA
ENSG00000054803	ENSG00000054803	0.70113314759734	0.519748742496335	0.799975819715768	0	1	NA
ENSG00000054938	ENSG00000054938	2.14539997815266	0.613487445330632	0.540732762381422	0	1	1
ENSG00000054965	ENSG00000054965	898.358859556877	-0.00337943131757702	0.0846462402236802	0	1	1
ENSG00000054967	ENSG00000054967	743.708555314353	0.851785096443692	0.212740278953312	0	1	1
ENSG00000054983	ENSG00000054983	689.494916306361	0.253884956656874	0.116032295830823	0	1	1
ENSG00000055044	ENSG00000055044	3069.572785791	0.394105439201333	0.0975655972444099	0	1	1
ENSG00000055070	ENSG00000055070	1682.7558449005	-0.13334104898559	0.0838632254483402	0	1	1
ENSG00000055118	ENSG00000055118	6.49441484951372	-0.438362662030071	0.458394600588826	0	1	1
ENSG00000055130	ENSG00000055130	2119.69889003542	-0.0500743341674807	0.079064238747346	0	1	1
ENSG00000055147	ENSG00000055147	524.360581494045	-0.144673649009709	0.0671873193606426	0	1	1
ENSG00000055163	ENSG00000055163	6771.55393852297	0.189454473711283	0.0963996622073143	0	1	1
ENSG00000055208	ENSG00000055208	9192.4730550216	0.0388592029783038	0.141507500938843	0	1	1
ENSG00000055211	ENSG00000055211	416.923641445384	-0.0603568493985333	0.076751436376372	0	1	1
ENSG00000055332	ENSG00000055332	2098.96919573396	0.110137544264773	0.160692932478569	0	1	1
ENSG00000055483	ENSG00000055483	1716.44401564573	0.618202684290939	0.130607965523685	0	1	1
ENSG00000055609	ENSG00000055609	5645.74582292647	0.595678034310496	0.106228787897938	0	1	1
ENSG00000055732	ENSG00000055732	481.632334243395	0.376744272462543	0.250316541119496	0	1	1
ENSG00000055813	ENSG00000055813	24.7930534323232	1.10073076381366	0.586854661936934	0.171645162502756	0.863716499786109	1
ENSG00000055917	ENSG00000055917	3700.59790907995	-0.0934485199470391	0.0651571559593701	0	1	1
ENSG00000055950	ENSG00000055950	265.144355700287	-0.399400582764206	0.102411509361772	0	1	1
ENSG00000055955	ENSG00000055955	22.3809715547671	0.741708657258934	0.2187519227672	0	1	1
ENSG00000055957	ENSG00000055957	2.96307691848864	0.469419902128775	0.41175168569817	0	1	1
ENSG00000056050	ENSG00000056050	159.906897197459	-0.351721443683685	0.131207755294548	0	1	1
ENSG00000056097	ENSG00000056097	3061.70359474606	-0.00518100887880415	0.0758104011506473	0	1	1
ENSG00000056277	ENSG00000056277	282.304927086438	0.0459238134250234	0.0853541185941061	0	1	1
ENSG00000056291	ENSG00000056291	0.683261447466802	0.495924699678478	0.694346305185592	0	1	NA
ENSG00000056487	ENSG00000056487	1.5606043934798	0.0704188875335784	0.605784545769563	0	1	1
ENSG00000056558	ENSG00000056558	6698.84733565833	0.113174227947493	0.133843419199563	0	1	1
ENSG00000056586	ENSG00000056586	3434.63886560519	-0.198780722329973	0.088296910186405	0	1	1
ENSG00000056661	ENSG00000056661	21.3683962059957	0.279975110935586	0.446408846026944	0	1	1
ENSG00000056736	ENSG00000056736	2951.4511544851	0.169097183463144	0.617184817623197	0	1	1
ENSG00000056972	ENSG00000056972	193.347457154976	0.105828237465108	0.261308220588777	0	1	1
ENSG00000056998	ENSG00000056998	1.72107539707157	0.821226083111372	0.511728294282091	0	1	1
ENSG00000057019	ENSG00000057019	44.039732683971	0.0831255225913852	0.374063817845224	0	1	1
ENSG00000057252	ENSG00000057252	1621.97171676183	0.0319127571472959	0.131791046285389	0	1	1
ENSG00000057294	ENSG00000057294	2.62850705652397	0.277175222123926	0.436110514023766	0	1	1
ENSG00000057468	ENSG00000057468	8.4492424854212	0.0881399784783895	0.193963482490929	0	1	1
ENSG00000057608	ENSG00000057608	3975.19371445267	-0.335341207705654	0.0961569561163526	0	1	1
ENSG00000057657	ENSG00000057657	4073.18671099251	0.432695311686442	0.204193268658103	0	1	1
ENSG00000057663	ENSG00000057663	976.398874923424	0.0425865798430035	0.0764234712076804	0	1	1
ENSG00000057704	ENSG00000057704	26.6010771587274	-0.291143330944913	0.297956560507415	0	1	1
ENSG00000057757	ENSG00000057757	524.154691132663	-0.3220551163881	0.0848087018522706	0	1	1
ENSG00000057935	ENSG00000057935	424.452128396485	0.078754850617582	0.0848980188039666	0	1	1
ENSG00000058056	ENSG00000058056	322.472748772464	-0.101393557835645	0.111761429834782	0	1	1
ENSG00000058063	ENSG00000058063	5961.03053033722	0.0323058795818457	0.0822971800896422	0	1	1
ENSG00000058085	ENSG00000058085	15.0296207369653	0.222054260505167	0.466096078006342	0	1	1
ENSG00000058091	ENSG00000058091	7.93100972482081	0.3569905429076	0.381117403305377	0	1	1
ENSG00000058262	ENSG00000058262	5532.38294028204	-0.0625642804131519	0.105255276962592	0	1	1
ENSG00000058272	ENSG00000058272	4950.95150585999	0.0695614767080082	0.098994199920628	0	1	1
ENSG00000058335	ENSG00000058335	3.37443199034146	0.698778885248156	0.384857558606856	0	1	1
ENSG00000058404	ENSG00000058404	2.10096156841613	0.222942860390092	0.51107547311172	0	1	1
ENSG00000058453	ENSG00000058453	150.310562741711	0.119293209822638	0.259051520053742	0	1	1
ENSG00000058600	ENSG00000058600	1340.00187408227	0.497378405039958	0.132280777380974	0	1	1
ENSG00000058668	ENSG00000058668	11248.332151263	-0.104227941133162	0.122762583064093	0	1	1
ENSG00000058673	ENSG00000058673	4816.30419873748	-0.0358455371498096	0.0824388612110015	0	1	1
ENSG00000058729	ENSG00000058729	613.457295926843	-0.383059475938875	0.109003296658991	0	1	1
ENSG00000058799	ENSG00000058799	408.801736590844	-0.195634432812662	0.096535301347918	0	1	1
ENSG00000058804	ENSG00000058804	591.753460332395	-0.289885300334983	0.147101458315495	0	1	1
ENSG00000058866	ENSG00000058866	6.37736921918084	0.0626813476067659	0.344836985725026	0	1	1
ENSG00000059122	ENSG00000059122	543.736498807558	0.239161654728383	0.222942393951378	0	1	1
ENSG00000059145	ENSG00000059145	295.825682940868	0.0713948293050984	0.211372630089033	0	1	1
ENSG00000059377	ENSG00000059377	1481.81400911788	0.0575754615362469	0.267894307549769	0	1	1
ENSG00000059378	ENSG00000059378	1419.33910659367	0.11630405520558	0.133640324715627	0	1	1
ENSG00000059573	ENSG00000059573	1075.87422462211	-0.16498453529813	0.110471996921866	0	1	1
ENSG00000059588	ENSG00000059588	927.329354125125	0.464264599009013	0.0964077431810406	0	1	1
ENSG00000059691	ENSG00000059691	192.289095511589	-0.0102824147252448	0.0564109879608342	0	1	1
ENSG00000059728	ENSG00000059728	1963.70114842577	0.00441581243879967	0.233808725593943	0	1	1
ENSG00000059758	ENSG00000059758	2790.385355946	0.037698743755876	0.161715368635548	0	1	1
ENSG00000059769	ENSG00000059769	140.723261242779	0.213543427484944	0.0904064941764318	0	1	1
ENSG00000059804	ENSG00000059804	11620.8600109801	0.105694833935185	0.132754576894557	0	1	1
ENSG00000059915	ENSG00000059915	11.6538671583917	0.0658481306047804	0.267542154951247	0	1	1
ENSG00000060069	ENSG00000060069	638.63225512674	0.11724944680608	0.130860929458071	0	1	1
ENSG00000060138	ENSG00000060138	558.768525484512	0.616305248227465	0.336716917258114	0	1	1
ENSG00000060140	ENSG00000060140	5.02141345008209	0.437793728498817	0.35264653513623	0	1	1
ENSG00000060237	ENSG00000060237	5444.76180834256	0.196226855893543	0.0903490649802071	0	1	1
ENSG00000060339	ENSG00000060339	2392.03985814778	0.148665852356595	0.0818444469896203	0	1	1
ENSG00000060491	ENSG00000060491	684.610877138978	-0.241843557649474	0.169248958795923	0	1	1
ENSG00000060558	ENSG00000060558	999.384436934557	0.385666345590594	0.334872627334131	0	1	1
ENSG00000060566	ENSG00000060566	152.329382324942	-0.317044100827531	0.242182046589448	0	1	1
ENSG00000060642	ENSG00000060642	396.676050295199	-0.245917393251381	0.153933933662751	0	1	1
ENSG00000060656	ENSG00000060656	5.31447054590098	0.635916931926441	0.392285409844734	0	1	1
ENSG00000060688	ENSG00000060688	890.468533399622	-0.189716173333578	0.059836623786789	0	1	1
ENSG00000060709	ENSG00000060709	2.29115324736796	0.984437107972922	0.558787825808408	0	1	1
ENSG00000060718	ENSG00000060718	3.04628448201338	0.426105742407966	0.602673916499539	0	1	1
ENSG00000060749	ENSG00000060749	663.614037757423	-0.0880716023727606	0.175705451014541	0	1	1
ENSG00000060762	ENSG00000060762	189.713882764523	-0.393788235384527	0.126685118382317	0	1	1
ENSG00000060971	ENSG00000060971	681.658724305711	-0.0651269453852745	0.0882687418393041	0	1	1
ENSG00000060982	ENSG00000060982	854.423947771498	-0.345300649983344	0.291454417790036	0	1	1
ENSG00000061273	ENSG00000061273	2113.74916085377	0.273245511047572	0.144078308392107	0	1	1
ENSG00000061337	ENSG00000061337	155.420046794113	0.109977976779052	0.427067435575247	0	1	1
ENSG00000061455	ENSG00000061455	2.69801096503749	0.643376253937173	0.448522512917585	0	1	1
ENSG00000061492	ENSG00000061492	1.10582218369784	0.510153215109793	0.654561981045583	0	1	NA
ENSG00000061656	ENSG00000061656	42.064617961925	0.818754889657971	0.250654437571215	0	1	1
ENSG00000061676	ENSG00000061676	155.935381699119	-0.233444167992997	0.262239484441868	0	1	1
ENSG00000061794	ENSG00000061794	635.139993759179	-0.282861555579092	0.110635267042788	0	1	1
ENSG00000061918	ENSG00000061918	13.053247696067	-0.167581087327848	0.447041535606896	0	1	1
ENSG00000061936	ENSG00000061936	1305.62210431123	0.400295408379938	0.0861183451972609	0	1	1
ENSG00000061938	ENSG00000061938	580.840024222999	0.141983473846269	0.266458850411016	0	1	1
ENSG00000061987	ENSG00000061987	3086.48876893371	0.324701574367177	0.0895546778808096	0	1	1
ENSG00000062038	ENSG00000062038	2.41216695829552	1.02399735325246	0.463321504146264	0.0517941710836028	0.958692700120689	1
ENSG00000062096	ENSG00000062096	0.793471064480392	0.335221243980494	0.679146088427957	0	1	NA
ENSG00000062194	ENSG00000062194	3438.41504768977	-0.0369515803743591	0.0934127970723589	0	1	1
ENSG00000062282	ENSG00000062282	10.3863670851168	0.459981450525952	0.365555716788874	0	1	1
ENSG00000062370	ENSG00000062370	2.23566668076217	0.553881934424801	0.480246058818503	0	1	1
ENSG00000062485	ENSG00000062485	1544.04746402649	-0.0338062238008929	0.0656393361632474	0	1	1
ENSG00000062524	ENSG00000062524	25.3635397275007	0.113961428295214	0.555823274829117	0	1	1
ENSG00000062582	ENSG00000062582	16.132269782096	0.427537322096785	0.186676707510742	0	1	1
ENSG00000062598	ENSG00000062598	2157.02095254068	0.0453758284382296	0.100653682786129	0	1	1
ENSG00000062650	ENSG00000062650	3482.74719367992	-0.0885807825864143	0.0829358620363151	0	1	1
ENSG00000062716	ENSG00000062716	18780.9472729716	0.639426200386054	0.194084519722577	0	1	1
ENSG00000062725	ENSG00000062725	1092.53169256573	-0.304802542872253	0.0652615544392013	0	1	1
ENSG00000062822	ENSG00000062822	196.96935369793	-0.280764282882571	0.256607362887254	0	1	1
ENSG00000063015	ENSG00000063015	1.1348416689019	0.315166911180928	0.558600564734949	0	1	NA
ENSG00000063046	ENSG00000063046	12600.5161202713	-0.331615083271104	0.119032491383545	0	1	1
ENSG00000063127	ENSG00000063127	72.6229978282505	0.277456520682176	0.140150745591783	0	1	1
ENSG00000063169	ENSG00000063169	82.9977856369076	0.806938066828413	0.202808470562538	0	1	1
ENSG00000063176	ENSG00000063176	110.718904013852	0.0494192014851154	0.183893241477885	0	1	1
ENSG00000063177	ENSG00000063177	4724.04047348698	-0.477374441556047	0.169093193773134	0	1	1
ENSG00000063180	ENSG00000063180	64.9576928280733	-0.320331140698011	0.151841833431497	0	1	1
ENSG00000063241	ENSG00000063241	84.0200597156678	-0.578309470748315	0.20928830623473	0	1	1
ENSG00000063244	ENSG00000063244	1586.31067310792	-0.10744262831032	0.103889379770653	0	1	1
ENSG00000063245	ENSG00000063245	216.134275060991	0.0092415784373684	0.175678592088419	0	1	1
ENSG00000063322	ENSG00000063322	613.122926802432	-0.210902729510849	0.0813566881741123	0	1	1
ENSG00000063438	ENSG00000063438	463.224451826165	-0.285748646666123	0.28770497455666	0	1	1
ENSG00000063587	ENSG00000063587	605.466959394116	0.382428708997189	0.124418500260923	0	1	1
ENSG00000063601	ENSG00000063601	1469.04079198636	0.0585829917631224	0.0766168432301777	0	1	1
ENSG00000063660	ENSG00000063660	48.2386140853954	-0.422835607713954	0.336841356365609	0	1	1
ENSG00000063761	ENSG00000063761	35.5785257309818	0.204158163210681	0.167695964036169	0	1	1
ENSG00000063854	ENSG00000063854	324.682921219004	-0.120044254756326	0.12384121012542	0	1	1
ENSG00000063978	ENSG00000063978	1991.48272279215	-0.00233837859845973	0.0565709701834145	0	1	1
ENSG00000064012	ENSG00000064012	5230.38154328892	0.379774075201235	0.136845990479772	0	1	1
ENSG00000064042	ENSG00000064042	10.7700832450731	0.301179754201474	0.36933969777484	0	1	1
ENSG00000064102	ENSG00000064102	720.542037715336	-0.302423876870325	0.0993573856504283	0	1	1
ENSG00000064115	ENSG00000064115	1139.73536952436	-0.120953343892172	0.118851398702059	0	1	1
ENSG00000064199	ENSG00000064199	17.2664067177279	-0.0179656176061944	0.195986590152349	0	1	1
ENSG00000064201	ENSG00000064201	330.016711814707	0.522145516149991	0.268715559889066	0	1	1
ENSG00000064205	ENSG00000064205	0.790794081260927	0.868993608374856	0.678253610840855	0	1	NA
ENSG00000064218	ENSG00000064218	0.653324377750951	0.671199049626712	0.971646992353796	0	1	NA
ENSG00000064225	ENSG00000064225	4.81854084492926	0.67236541473817	0.40406674726609	0	1	1
ENSG00000064270	ENSG00000064270	2.40089409571429	1.15278344994385	0.503266955899071	0.30358331329525	0.761445366001969	1
ENSG00000064300	ENSG00000064300	12.9104759367223	-0.0322969161350872	0.375859105209288	0	1	1
ENSG00000064309	ENSG00000064309	18.4913796994624	-0.0356994093450881	0.222916255711839	0	1	1
ENSG00000064313	ENSG00000064313	1544.28835075228	0.0919129163349276	0.063006592214359	0	1	1
ENSG00000064393	ENSG00000064393	2943.72855776411	-0.0482779240430045	0.178283630393102	0	1	1
ENSG00000064419	ENSG00000064419	1192.39143248734	-0.0912894607699672	0.0381696968393216	0	1	1
ENSG00000064489	ENSG00000064489	1.41775464662927	0.495806452946127	0.475674167606695	0	1	NA
ENSG00000064490	ENSG00000064490	330.335254499733	-0.157035455303545	0.119495300354788	0	1	1
ENSG00000064545	ENSG00000064545	111.706194058062	-0.136397099694967	0.197782447667491	0	1	1
ENSG00000064547	ENSG00000064547	330.686979591449	0.345396369359346	0.135270972165266	0	1	1
ENSG00000064601	ENSG00000064601	614.609874827505	-0.38896090340343	0.11629158625464	0	1	1
ENSG00000064607	ENSG00000064607	2833.79497550057	0.378746846784218	0.0747964434657906	0	1	1
ENSG00000064651	ENSG00000064651	1158.97575936684	-0.00668060080014899	0.094409175977421	0	1	1
ENSG00000064652	ENSG00000064652	49.0477102019691	0.0105060709338743	0.238736065880173	0	1	1
ENSG00000064655	ENSG00000064655	6.49706452282237	0.207539028271057	0.34171736676443	0	1	1
ENSG00000064666	ENSG00000064666	3607.5554617796	-0.329323696132112	0.159250437006383	0	1	1
ENSG00000064687	ENSG00000064687	1062.30664958328	0.239577886454998	0.210013148763309	0	1	1
ENSG00000064692	ENSG00000064692	2.56460743868052	0.5344657607957	0.54731352120047	0	1	1
ENSG00000064703	ENSG00000064703	717.145828710496	-0.399240479932803	0.11468355254762	0	1	1
ENSG00000064726	ENSG00000064726	2127.3750027335	-0.149066733764024	0.0996641289232446	0	1	1
ENSG00000064763	ENSG00000064763	31.5051898917928	0.0506444573622159	0.593725963262341	0	1	1
ENSG00000064787	ENSG00000064787	5.93624514756201	0.549752927308538	0.365429052702518	0	1	1
ENSG00000064835	ENSG00000064835	0.675063752168272	0.64069263596169	0.648349072850319	0	1	NA
ENSG00000064886	ENSG00000064886	160.184377509736	0.22901273857726	0.227270466749134	0	1	1
ENSG00000064932	ENSG00000064932	1370.97480328373	0.285058823989835	0.264586338763029	0	1	1
ENSG00000064933	ENSG00000064933	567.543002320004	0.0239578055865729	0.106562674208636	0	1	1
ENSG00000064961	ENSG00000064961	252.486257364172	-0.2314544172989	0.139093748740251	0	1	1
ENSG00000064989	ENSG00000064989	3.08339605511236	0.477696107838854	0.410925740736487	0	1	1
ENSG00000064995	ENSG00000064995	593.858523892064	0.207492663256639	0.0560240299395806	0	1	1
ENSG00000064999	ENSG00000064999	247.738958919425	-0.0240867263892674	0.0966444487518331	0	1	1
ENSG00000065000	ENSG00000065000	2074.77787035459	0.0476514552629316	0.0970052551869771	0	1	1
ENSG00000065029	ENSG00000065029	394.307637616503	0.0276388224413603	0.0953756333214333	0	1	1
ENSG00000065054	ENSG00000065054	5.23343177395821	-1.62450654951063	0.481599066404461	-1.29673538234426	0.194722250722196	1
ENSG00000065057	ENSG00000065057	42.4244328027178	-0.508037250878432	0.283754133218258	0	1	1
ENSG00000065060	ENSG00000065060	194.840987478729	0.0569202958606959	0.252233926473089	0	1	1
ENSG00000065135	ENSG00000065135	2277.11719474807	-0.149530054956757	0.102796222924993	0	1	1
ENSG00000065150	ENSG00000065150	1978.11355429467	-0.154988141481858	0.102841423481729	0	1	1
ENSG00000065154	ENSG00000065154	459.933725815218	-0.21498962246437	0.141037538633014	0	1	1
ENSG00000065183	ENSG00000065183	966.238503346836	-0.176690751791217	0.129568878080467	0	1	1
ENSG00000065243	ENSG00000065243	1417.74086213404	0.248123266673763	0.0877029323160315	0	1	1
ENSG00000065268	ENSG00000065268	132.153245866651	-0.418081557008893	0.237815173955731	0	1	1
ENSG00000065308	ENSG00000065308	328.033801096939	0.0904841695493048	0.157488921492554	0	1	1
ENSG00000065320	ENSG00000065320	2.29978586925548	0.348993235100411	0.46797512605674	0	1	1
ENSG00000065325	ENSG00000065325	2.13501404808644	0.207060189269238	0.55023451327196	0	1	1
ENSG00000065328	ENSG00000065328	198.797051027788	-0.0887566248842955	0.263347850109192	0	1	1
ENSG00000065357	ENSG00000065357	3227.40556350064	0.0177835721516072	0.120431505334749	0	1	1
ENSG00000065361	ENSG00000065361	73.3231231422947	-0.805408090984543	0.283776776633093	0	1	1
ENSG00000065371	ENSG00000065371	1.76574005720127	0.516647655009785	0.606997434588447	0	1	1
ENSG00000065413	ENSG00000065413	6171.82194947778	0.357021625459197	0.0873793876081164	0	1	1
ENSG00000065427	ENSG00000065427	2329.04072407135	-0.136984358229506	0.10306706160125	0	1	1
ENSG00000065457	ENSG00000065457	542.197509220688	0.155377063470396	0.0848556236238237	0	1	1
ENSG00000065485	ENSG00000065485	169.374133541186	0.16831454595866	0.183525361117467	0	1	1
ENSG00000065491	ENSG00000065491	549.757357618556	0.127871599593754	0.0626616063665242	0	1	1
ENSG00000065518	ENSG00000065518	625.640512351036	-0.149987429020945	0.0815378072861865	0	1	1
ENSG00000065526	ENSG00000065526	2938.28052525546	0.544240309207693	0.135872463547792	0	1	1
ENSG00000065534	ENSG00000065534	93.8161459715158	1.23005565985541	0.560636110686627	0.410347559620544	0.681551008723691	1
ENSG00000065548	ENSG00000065548	2051.80084961448	0.0144913883602361	0.0999680891773311	0	1	1
ENSG00000065559	ENSG00000065559	1187.58952509177	-0.18852419921429	0.0752354044916904	0	1	1
ENSG00000065600	ENSG00000065600	213.343307526809	-0.032017626282682	0.109990122743993	0	1	1
ENSG00000065609	ENSG00000065609	1.751751317195	1.36486877949995	0.534112429783566	0.683131039747189	0.49452404319798	1
ENSG00000065613	ENSG00000065613	3258.21999933845	-0.0228141987321286	0.10681802330523	0	1	1
ENSG00000065615	ENSG00000065615	884.871378419374	0.00277601019960144	0.0839511137054399	0	1	1
ENSG00000065618	ENSG00000065618	5.51079084158526	0.636466919406982	0.464427580973504	0	1	1
ENSG00000065621	ENSG00000065621	13.6874910162148	0.365140789589753	0.221537761854417	0	1	1
ENSG00000065665	ENSG00000065665	381.879936421618	0.912435441231201	0.158003112474855	0	1	1
ENSG00000065675	ENSG00000065675	2563.02259399976	-0.103396372032895	0.0987330677235642	0	1	1
ENSG00000065717	ENSG00000065717	4.0421144028332	0.315455332584138	0.389419823397429	0	1	1
ENSG00000065802	ENSG00000065802	562.788634402913	-0.0552065992956141	0.104723428553788	0	1	1
ENSG00000065809	ENSG00000065809	9157.57167383981	-0.294928346698114	0.130294943085604	0	1	1
ENSG00000065833	ENSG00000065833	14.1455020978413	-0.273446482147288	0.59476992570757	0	1	1
ENSG00000065882	ENSG00000065882	700.308851428487	0.0433553897502888	0.111843303992102	0	1	1
ENSG00000065883	ENSG00000065883	2515.12613688359	-0.107233850234958	0.0981417149347598	0	1	1
ENSG00000065911	ENSG00000065911	3844.07547184481	0.156325537430891	0.135378715747605	0	1	1
ENSG00000065923	ENSG00000065923	630.550399686346	0.0214633288129505	0.161451101497545	0	1	1
ENSG00000065970	ENSG00000065970	392.856657359373	-0.128432600290476	0.102114756762467	0	1	1
ENSG00000065978	ENSG00000065978	3877.6087640983	-0.289151413179957	0.0934487478241863	0	1	1
ENSG00000065989	ENSG00000065989	538.271437853698	0.478402185352362	0.224184445873702	0	1	1
ENSG00000066027	ENSG00000066027	1612.53094907427	-0.152025738538704	0.0968973448353551	0	1	1
ENSG00000066032	ENSG00000066032	3.15073649447736	0.381502376886512	0.491190941609717	0	1	1
ENSG00000066044	ENSG00000066044	891.736158887336	-0.194729439436995	0.0676687839967671	0	1	1
ENSG00000066056	ENSG00000066056	6.49938415265127	0.677806002764939	0.40352442767979	0	1	1
ENSG00000066084	ENSG00000066084	1548.24954129785	-0.0473433769354756	0.113739554980948	0	1	1
ENSG00000066117	ENSG00000066117	1025.19475061115	0.0625087166688242	0.0470828680234073	0	1	1
ENSG00000066135	ENSG00000066135	1164.53421166563	-0.190081608957088	0.067878488375764	0	1	1
ENSG00000066136	ENSG00000066136	753.941245963884	0.0569843903147804	0.0778769477445519	0	1	1
ENSG00000066185	ENSG00000066185	4.65395069018437	0.221643763037257	0.30740483429707	0	1	1
ENSG00000066248	ENSG00000066248	0.923433074667335	0.144573415379546	0.668692508596928	0	1	NA
ENSG00000066279	ENSG00000066279	1879.28043626162	0.0419739493946385	0.271816753361263	0	1	1
ENSG00000066294	ENSG00000066294	3576.47151787897	-0.148930776310127	0.268681786141308	0	1	1
ENSG00000066322	ENSG00000066322	664.955714129765	-0.285149478832706	0.0955584309953175	0	1	1
ENSG00000066336	ENSG00000066336	5.54333401539912	0.229195563360936	0.48747570629086	0	1	1
ENSG00000066379	ENSG00000066379	481.184462086182	-0.32676825755308	0.0971284743115347	0	1	1
ENSG00000066382	ENSG00000066382	4.10824359640883	-0.0527797684733349	0.46320819828693	0	1	1
ENSG00000066405	ENSG00000066405	0.998396867396529	0.9356586752586	0.63246388838282	0	1	NA
ENSG00000066422	ENSG00000066422	1615.95920376947	-0.0831692157387897	0.0655333292035702	0	1	1
ENSG00000066427	ENSG00000066427	737.475537622301	-0.288334715824427	0.0805773071944824	0	1	1
ENSG00000066455	ENSG00000066455	950.408259176313	-0.193847968379492	0.0969385962336277	0	1	1
ENSG00000066468	ENSG00000066468	4.23642447250513	0.41397484831048	0.376819359484686	0	1	1
ENSG00000066557	ENSG00000066557	581.30065324159	0.0945163692897468	0.0835922643867037	0	1	1
ENSG00000066583	ENSG00000066583	278.873783337745	-0.32410572798749	0.0929216154784376	0	1	1
ENSG00000066629	ENSG00000066629	13.2247025818587	-1.40084874105942	0.596056131017339	-0.672501665867037	0.501264379956907	1
ENSG00000066651	ENSG00000066651	373.408499828928	0.237014924449628	0.0863909786667547	0	1	1
ENSG00000066654	ENSG00000066654	1933.48974493248	-0.121424756740489	0.0902768067780084	0	1	1
ENSG00000066697	ENSG00000066697	147.127539621582	-0.169503163668143	0.134731286464759	0	1	1
ENSG00000066735	ENSG00000066735	11.9760846230029	0.474594537397914	0.744837621975978	0	1	1
ENSG00000066739	ENSG00000066739	2303.44031942123	0.0948402080908957	0.116095905259079	0	1	1
ENSG00000066777	ENSG00000066777	3714.0553437295	0.036943215616227	0.0949098269072825	0	1	1
ENSG00000066813	ENSG00000066813	4.96111966903888	0.67931435191558	0.562225030346667	0	1	1
ENSG00000066827	ENSG00000066827	298.011720066649	0.336815558071683	0.0911578887819406	0	1	1
ENSG00000066855	ENSG00000066855	203.480236155266	-0.167762102026206	0.0993456161537753	0	1	1
ENSG00000066923	ENSG00000066923	89.1541921783794	-0.368384416946673	0.337948706510095	0	1	1
ENSG00000066926	ENSG00000066926	347.031280899881	-0.185085877790881	0.107291495074399	0	1	1
ENSG00000066933	ENSG00000066933	1321.17895652737	0.0265072579217222	0.108222620120099	0	1	1
ENSG00000067048	ENSG00000067048	1992.4147303419	0.654771042524253	0.682502618534499	0	1	1
ENSG00000067057	ENSG00000067057	2785.03534155504	0.101538429185355	0.128485543429258	0	1	1
ENSG00000067064	ENSG00000067064	1953.63149802078	0.173629132348603	0.172322666136348	0	1	1
ENSG00000067066	ENSG00000067066	4116.93389848425	0.216865222956887	0.111814392269643	0	1	1
ENSG00000067082	ENSG00000067082	9310.99660213059	0.780746031987321	0.133855082999532	0	1	1
ENSG00000067113	ENSG00000067113	314.117684418819	-0.10881042186154	0.229063033767482	0	1	1
ENSG00000067141	ENSG00000067141	109.772950012533	-0.213501789029067	0.370698115228403	0	1	1
ENSG00000067167	ENSG00000067167	6555.24598891396	-0.197687176687689	0.11013362704134	0	1	1
ENSG00000067177	ENSG00000067177	53.6242158509884	0.422340743826735	0.323247087316499	0	1	1
ENSG00000067182	ENSG00000067182	802.591271559226	-0.557555435656632	0.144731206229777	0	1	1
ENSG00000067191	ENSG00000067191	305.454405427511	0.313378175308344	0.125409683049066	0	1	1
ENSG00000067208	ENSG00000067208	1385.30844851397	0.125204081269043	0.333663185381581	0	1	1
ENSG00000067221	ENSG00000067221	46.8714551073187	-0.258700305911832	0.180170699871656	0	1	1
ENSG00000067225	ENSG00000067225	13984.8349794193	-0.241489790068046	0.129625258762451	0	1	1
ENSG00000067248	ENSG00000067248	936.649590909019	-0.0727403784966819	0.0732869975089559	0	1	1
ENSG00000067334	ENSG00000067334	2400.75105951554	-0.0297925882242868	0.11661247250814	0	1	1
ENSG00000067365	ENSG00000067365	208.817211659923	0.41236076565616	0.112048009445407	0	1	1
ENSG00000067369	ENSG00000067369	2157.1819617597	-0.0136926715066131	0.0832241874364749	0	1	1
ENSG00000067445	ENSG00000067445	13.2606848027372	0.0324328319049481	0.39222282567907	0	1	1
ENSG00000067533	ENSG00000067533	464.215807533903	0.198431131815036	0.135835229959994	0	1	1
ENSG00000067560	ENSG00000067560	6470.43627627198	-0.23494926170272	0.0850452810510804	0	1	1
ENSG00000067596	ENSG00000067596	1820.98666404973	0.000405656363646784	0.0543266779320821	0	1	1
ENSG00000067601	ENSG00000067601	35.2337214171844	0.480539986056078	0.159644679267437	0	1	1
ENSG00000067606	ENSG00000067606	18.3291668672693	0.34646854164497	0.242439828960912	0	1	1
ENSG00000067646	ENSG00000067646	292.241535197198	-0.0802835641365701	0.641419699463591	0	1	1
ENSG00000067704	ENSG00000067704	1420.12561641251	-0.257333122918397	0.0989829801663646	0	1	1
ENSG00000067715	ENSG00000067715	2.29066705297144	0.350097553028884	0.549896361346721	0	1	1
ENSG00000067798	ENSG00000067798	4.63169803778121	0.374535425525901	0.50071894799189	0	1	1
ENSG00000067829	ENSG00000067829	462.768264900782	0.0737457832935074	0.0900038849075496	0	1	1
ENSG00000067836	ENSG00000067836	70.457592796671	-0.328890284610824	0.1818243535099	0	1	1
ENSG00000067840	ENSG00000067840	4.75626642359336	-0.34763269170093	0.331595473826856	0	1	1
ENSG00000067842	ENSG00000067842	1.37324544074683	0.967951141764328	0.616376510696667	0	1	NA
ENSG00000067900	ENSG00000067900	4796.73738634972	0.0502139913715492	0.0892031438672266	0	1	1
ENSG00000067955	ENSG00000067955	9122.64803832487	-0.0898906277862794	0.154201485254007	0	1	1
ENSG00000067992	ENSG00000067992	593.072321705314	-0.0967295003936318	0.152548415824284	0	1	1
ENSG00000068001	ENSG00000068001	48.2454247737913	-0.217723609212126	0.220651228635041	0	1	1
ENSG00000068024	ENSG00000068024	518.541775292331	0.150640775352518	0.20645252386345	0	1	1
ENSG00000068028	ENSG00000068028	1264.59658897722	-0.142290070693103	0.110120015997295	0	1	1
ENSG00000068078	ENSG00000068078	3.85855503186886	-0.363734274345967	0.43425878617179	0	1	1
ENSG00000068079	ENSG00000068079	413.221914547876	0.00215542308806383	0.163688225096331	0	1	1
ENSG00000068097	ENSG00000068097	539.622141468268	0.0128159038378145	0.0914032788091777	0	1	1
ENSG00000068120	ENSG00000068120	380.987214030242	-0.235150659378624	0.104941500909213	0	1	1
ENSG00000068137	ENSG00000068137	5.65443377841379	0.173340813420108	0.33021044267546	0	1	1
ENSG00000068305	ENSG00000068305	1090.01075070809	-0.00683392569268153	0.115846487810526	0	1	1
ENSG00000068308	ENSG00000068308	1027.0498014284	-0.055693743633009	0.0869933199437986	0	1	1
ENSG00000068323	ENSG00000068323	657.147889974067	-0.088260424087999	0.0971878527065503	0	1	1
ENSG00000068354	ENSG00000068354	370.842516966018	0.0317612666653625	0.0949977999292396	0	1	1
ENSG00000068366	ENSG00000068366	3386.59317433113	-0.146953883389723	0.118034888520896	0	1	1
ENSG00000068383	ENSG00000068383	55.5882539957456	0.0706933977227281	0.259837963795773	0	1	1
ENSG00000068394	ENSG00000068394	363.727534340859	-0.178818336851602	0.0862584552638718	0	1	1
ENSG00000068400	ENSG00000068400	1489.4891724584	0.283693801737765	0.0859729721860778	0	1	1
ENSG00000068438	ENSG00000068438	648.910005163379	-0.0486187378466166	0.084563088859186	0	1	1
ENSG00000068489	ENSG00000068489	197.98262804084	-0.161952002520439	0.22367503711413	0	1	1
ENSG00000068615	ENSG00000068615	3.57897204833173	0.348623688260773	0.389764948652179	0	1	1
ENSG00000068650	ENSG00000068650	808.862481902204	0.406788870292631	0.130849945771883	0	1	1
ENSG00000068654	ENSG00000068654	1496.82801599123	-0.00293755894936613	0.113814657267906	0	1	1
ENSG00000068697	ENSG00000068697	542.102232821919	-0.251458993073784	0.101664736081396	0	1	1
ENSG00000068724	ENSG00000068724	1273.33847210439	0.00112315596161466	0.158857189864064	0	1	1
ENSG00000068745	ENSG00000068745	1132.43537689707	-0.0427920238374738	0.0671020227880076	0	1	1
ENSG00000068781	ENSG00000068781	3.64045723687663	0.793436727481098	0.574534264751642	0	1	1
ENSG00000068784	ENSG00000068784	553.542482054179	0.012402106009612	0.0868501447004972	0	1	1
ENSG00000068793	ENSG00000068793	798.466844619445	0.13111366397996	0.123898055997761	0	1	1
ENSG00000068796	ENSG00000068796	3080.9037081004	-0.0831687618428533	0.11544840344623	0	1	1
ENSG00000068831	ENSG00000068831	1357.65884642976	0.0249222533921393	0.161199960512622	0	1	1
ENSG00000068878	ENSG00000068878	3297.57893887178	0.424645413018639	0.12747881522049	0	1	1
ENSG00000068885	ENSG00000068885	413.932952282412	0.180378449612669	0.104577502500457	0	1	1
ENSG00000068903	ENSG00000068903	789.280043409328	0.100108270087984	0.100908134526121	0	1	1
ENSG00000068912	ENSG00000068912	1476.00060746682	-0.24782258209326	0.0950223576382048	0	1	1
ENSG00000068971	ENSG00000068971	252.217482559037	0.0122771974079272	0.111625084081512	0	1	1
ENSG00000068976	ENSG00000068976	62.6456919297038	0.61427842059569	0.16269927485763	0	1	1
ENSG00000069011	ENSG00000069011	2.83218565595982	0.112229219458621	0.684207849615666	0	1	1
ENSG00000069018	ENSG00000069018	2.02984399119914	1.01680635283022	0.496872740091902	0.033824260165907	0.973017290196815	1
ENSG00000069020	ENSG00000069020	2753.52154595869	0.210288554457892	0.173824296009337	0	1	1
ENSG00000069122	ENSG00000069122	3.12237406600969	0.301174951231017	0.50099353778616	0	1	1
ENSG00000069188	ENSG00000069188	74.31962627297	0.408873187909661	0.543812661901883	0	1	1
ENSG00000069206	ENSG00000069206	2.88746957739238	0.317116540622571	0.591276547924285	0	1	1
ENSG00000069248	ENSG00000069248	1132.53835221612	-0.171022871830794	0.0729799627534718	0	1	1
ENSG00000069275	ENSG00000069275	3166.01221006569	-0.192818633238355	0.123956127489992	0	1	1
ENSG00000069329	ENSG00000069329	1779.17381956371	-0.27620830047175	0.0846578905747998	0	1	1
ENSG00000069345	ENSG00000069345	2072.21654428594	-0.227862523946028	0.0763349067876297	0	1	1
ENSG00000069399	ENSG00000069399	387.424007163005	0.821464478258048	0.224791273802147	0	1	1
ENSG00000069424	ENSG00000069424	2848.15147549874	0.18230848353657	0.141598481132008	0	1	1
ENSG00000069431	ENSG00000069431	3.82474830863416	0.197411231063953	0.504943467630343	0	1	1
ENSG00000069493	ENSG00000069493	4468.95793130799	0.057258935976818	0.122332908368877	0	1	1
ENSG00000069509	ENSG00000069509	114.233947818617	-0.272304487171125	0.119218264211072	0	1	1
ENSG00000069535	ENSG00000069535	1.70028627803896	0.490669223874001	0.548352844383871	0	1	1
ENSG00000069667	ENSG00000069667	5539.82533663883	-0.0188369430131015	0.239166550917826	0	1	1
ENSG00000069696	ENSG00000069696	1.07247046498314	0.954324204423588	0.56703361717584	0	1	NA
ENSG00000069702	ENSG00000069702	1297.67095531018	0.202936871142684	0.237371587026891	0	1	1
ENSG00000069712	ENSG00000069712	73.1090415095918	-0.0251816985608681	0.250720466816013	0	1	1
ENSG00000069812	ENSG00000069812	6.34612317637906	-0.385959253971117	0.401203790288228	0	1	1
ENSG00000069849	ENSG00000069849	2284.03973359768	-0.2444248349078	0.114105114649618	0	1	1
ENSG00000069869	ENSG00000069869	323.92167258113	-0.0564952392682452	0.173896326849564	0	1	1
ENSG00000069943	ENSG00000069943	559.567240469489	0.283499476138016	0.0926141817176292	0	1	1
ENSG00000069956	ENSG00000069956	3113.18582472766	0.00690409084668409	0.133240986598834	0	1	1
ENSG00000069966	ENSG00000069966	436.320447163435	0.0128463721820141	0.0931164523376678	0	1	1
ENSG00000069974	ENSG00000069974	2733.87178473345	-0.269518500600656	0.117087556118817	0	1	1
ENSG00000069998	ENSG00000069998	192.646458597089	-0.151245785425229	0.1643289610349	0	1	1
ENSG00000070010	ENSG00000070010	1116.97170624616	0.19068616371965	0.0624713076137365	0	1	1
ENSG00000070018	ENSG00000070018	9.44948004431269	0.323984500289175	0.321269766146419	0	1	1
ENSG00000070019	ENSG00000070019	2.65525016409887	0.377749179428094	0.455137944595573	0	1	1
ENSG00000070047	ENSG00000070047	1025.42444289962	-0.0828279929952527	0.185109834374621	0	1	1
ENSG00000070061	ENSG00000070061	1193.25641641576	0.0296839293824241	0.06491026498813	0	1	1
ENSG00000070081	ENSG00000070081	707.661509953693	0.0315600791364329	0.207054200628263	0	1	1
ENSG00000070087	ENSG00000070087	23.1923873948257	-0.385175463636843	0.229707323894286	0	1	1
ENSG00000070159	ENSG00000070159	85.9430145639725	0.0501032951676262	0.510413677149611	0	1	1
ENSG00000070182	ENSG00000070182	6.5026178217109	0.0888354971835447	0.380906317801674	0	1	1
ENSG00000070190	ENSG00000070190	2248.14680662038	-0.167160783422069	0.235150514963295	0	1	1
ENSG00000070193	ENSG00000070193	1.04496640448338	0.683569156969114	0.559367906927737	0	1	NA
ENSG00000070214	ENSG00000070214	221.532774369371	-0.670637052083055	0.326125241926718	0	1	1
ENSG00000070269	ENSG00000070269	497.974277387191	0.0236583533014419	0.0764184317210942	0	1	1
ENSG00000070366	ENSG00000070366	1382.7245068944	0.587991959097568	0.124711890072101	0	1	1
ENSG00000070367	ENSG00000070367	1923.07154432187	-0.245728640703053	0.0950547679932142	0	1	1
ENSG00000070371	ENSG00000070371	35.7455949048278	0.156583124662256	0.249381363206806	0	1	1
ENSG00000070388	ENSG00000070388	3.79594802458059	-0.484422346895618	0.793510752069057	0	1	1
ENSG00000070404	ENSG00000070404	17.3402741214441	-0.129582463969075	0.217488229505227	0	1	1
ENSG00000070413	ENSG00000070413	633.549737984037	-0.310093949222893	0.137802125941037	0	1	1
ENSG00000070423	ENSG00000070423	220.127744547513	-0.102195272421781	0.233783494950839	0	1	1
ENSG00000070444	ENSG00000070444	420.64270547144	0.427194795120245	0.181394734435777	0	1	1
ENSG00000070476	ENSG00000070476	620.361314145125	0.290105854708947	0.0933160372029192	0	1	1
ENSG00000070495	ENSG00000070495	947.294997645823	0.484565661726771	0.116497356555658	0	1	1
ENSG00000070501	ENSG00000070501	898.147410256542	0.101429680763257	0.146291157140965	0	1	1
ENSG00000070526	ENSG00000070526	18.9756672041504	-0.666284963591923	0.575868270628454	0	1	1
ENSG00000070540	ENSG00000070540	438.403235783569	0.110675189019612	0.142736810401411	0	1	1
ENSG00000070601	ENSG00000070601	3.37507263950739	0.39400477312117	0.476121104701081	0	1	1
ENSG00000070610	ENSG00000070610	1001.79877658358	-0.0797123622247064	0.0624770449115995	0	1	1
ENSG00000070614	ENSG00000070614	8.66366150580929	0.522993580499139	0.381757284609089	0	1	1
ENSG00000070669	ENSG00000070669	559.151470864444	-0.0015375489422102	0.1788191419207	0	1	1
ENSG00000070718	ENSG00000070718	2619.55868379426	0.703746922903345	0.145708056342872	0	1	1
ENSG00000070729	ENSG00000070729	2.18252095298331	0.651649184956372	0.510053469169217	0	1	1
ENSG00000070731	ENSG00000070731	9.91441096874161	-0.339110988051596	0.410714521111289	0	1	1
ENSG00000070748	ENSG00000070748	0.867600864769507	0.60847144629288	0.612113404465275	0	1	NA
ENSG00000070756	ENSG00000070756	9065.7836813647	-0.201661940386878	0.108667043031859	0	1	1
ENSG00000070759	ENSG00000070759	70.0752468535702	0.132802210198878	0.163904736490545	0	1	1
ENSG00000070761	ENSG00000070761	348.656834071723	0.396036353172385	0.147752306069754	0	1	1
ENSG00000070770	ENSG00000070770	1766.76294956971	-0.137202152636493	0.0813965610107663	0	1	1
ENSG00000070778	ENSG00000070778	5.25374304094709	0.16935332681209	0.375244487208971	0	1	1
ENSG00000070785	ENSG00000070785	251.268187495623	0.0623117820836697	0.0936782679416236	0	1	1
ENSG00000070808	ENSG00000070808	1.97271357910477	0.361443031802227	0.529346927124426	0	1	1
ENSG00000070814	ENSG00000070814	915.817972195882	0.0500149086931876	0.114078433005518	0	1	1
ENSG00000070831	ENSG00000070831	8295.56258204444	-0.163773669171704	0.0976669572263527	0	1	1
ENSG00000070882	ENSG00000070882	5594.13692421993	0.522558433615265	0.12179381918126	0	1	1
ENSG00000070886	ENSG00000070886	1.18908246975989	-0.3375840736452	0.51639371127914	0	1	NA
ENSG00000070915	ENSG00000070915	3.26522162412608	0.510131297506352	0.412357004358955	0	1	1
ENSG00000070950	ENSG00000070950	421.432267714636	0.227894407985304	0.0878371174905591	0	1	1
ENSG00000070961	ENSG00000070961	3402.65030365866	0.136146634195569	0.134734403953936	0	1	1
ENSG00000071051	ENSG00000071051	764.888337342177	-0.00741962446162968	0.0914027491495552	0	1	1
ENSG00000071054	ENSG00000071054	2822.49654896042	0.0588635229556512	0.108056073031833	0	1	1
ENSG00000071073	ENSG00000071073	2333.12174113065	-0.405082367598796	0.252875670808899	0	1	1
ENSG00000071082	ENSG00000071082	7339.36769472339	-0.36860834367979	0.130546959301474	0	1	1
ENSG00000071127	ENSG00000071127	11498.3609370772	-0.0672113053153494	0.0748505764817424	0	1	1
ENSG00000071189	ENSG00000071189	1520.44031204948	0.284906902127541	0.089880329993344	0	1	1
ENSG00000071203	ENSG00000071203	0.85491882568676	1.22269376759402	0.676734805294785	0.329070953424679	0.742102058487809	NA
ENSG00000071205	ENSG00000071205	995.125969222745	0.408435139336987	0.166518398886277	0	1	1
ENSG00000071242	ENSG00000071242	13.5543852149164	0.352373774436391	0.315047771728434	0	1	1
ENSG00000071243	ENSG00000071243	597.757130515193	-0.0730847593629965	0.107988031218407	0	1	1
ENSG00000071246	ENSG00000071246	158.463566276611	-1.02979535099607	0.357739692487848	-0.083287797305516	0.933622702921268	1
ENSG00000071282	ENSG00000071282	33.4705482950408	-0.230907652465249	0.434178028643113	0	1	1
ENSG00000071462	ENSG00000071462	518.307787933106	0.143981843814448	0.0805778533071191	0	1	1
ENSG00000071537	ENSG00000071537	4234.45932327681	-0.174939538228957	0.0911779616656827	0	1	1
ENSG00000071539	ENSG00000071539	117.016297747948	-0.161913594529607	0.253989262393071	0	1	1
ENSG00000071553	ENSG00000071553	853.157497199937	-0.121875914195987	0.0834695950964222	0	1	1
ENSG00000071564	ENSG00000071564	314.17809122657	-0.279410543798764	0.184903993757314	0	1	1
ENSG00000071575	ENSG00000071575	1056.27434686814	0.0223938390633664	0.215129748847462	0	1	1
ENSG00000071626	ENSG00000071626	1300.13384449585	0.21487018912439	0.118245741770499	0	1	1
ENSG00000071655	ENSG00000071655	253.529446608142	-0.4609411301128	0.269221555463488	0	1	1
ENSG00000071794	ENSG00000071794	532.518402765834	-0.239984431931266	0.185292655875066	0	1	1
ENSG00000071859	ENSG00000071859	675.857757579708	-0.0243489769660588	0.0656701517519997	0	1	1
ENSG00000071889	ENSG00000071889	191.659178112152	-0.0638512785213678	0.14531780998026	0	1	1
ENSG00000071894	ENSG00000071894	677.259371886053	-0.0596887412976104	0.187152283645857	0	1	1
ENSG00000071909	ENSG00000071909	20.6018565499902	0.621422097854389	0.433919366474252	0	1	1
ENSG00000071967	ENSG00000071967	53.8473433866138	-0.518746319900529	0.421395528915052	0	1	1
ENSG00000071991	ENSG00000071991	1.84656420470257	0.628862380578567	0.673414438036914	0	1	1
ENSG00000071994	ENSG00000071994	1350.69308013027	-0.113279121764257	0.0796013348340909	0	1	1
ENSG00000072041	ENSG00000072041	3.10360980250116	0.141828348726481	0.574242584520232	0	1	1
ENSG00000072042	ENSG00000072042	622.150515615459	-0.168365635109275	0.10721371335653	0	1	1
ENSG00000072062	ENSG00000072062	195.652599779554	0.00216739390656033	0.109312912617753	0	1	1
ENSG00000072071	ENSG00000072071	33.2417804296769	-0.0658526733319417	0.374491721058268	0	1	1
ENSG00000072080	ENSG00000072080	1.11393876339834	0.200498361018503	0.676133585927157	0	1	NA
ENSG00000072110	ENSG00000072110	70.8876781517678	0.171519775169762	0.315877464240176	0	1	1
ENSG00000072121	ENSG00000072121	1297.67790890494	0.193105657361584	0.0834231330873431	0	1	1
ENSG00000072133	ENSG00000072133	8.54413014936344	-0.49236310527392	0.801857561888291	0	1	1
ENSG00000072134	ENSG00000072134	115.522889792629	0.342717590199948	0.292264733294375	0	1	1
ENSG00000072135	ENSG00000072135	1395.31946769231	-0.238419862413843	0.0906891243420705	0	1	1
ENSG00000072163	ENSG00000072163	6.84660660126241	-0.217339855343414	0.499827105682077	0	1	1
ENSG00000072182	ENSG00000072182	2.99058231491406	0.632312434176441	0.395459723876102	0	1	1
ENSG00000072195	ENSG00000072195	4.75749560876559	0.407897844498496	0.322420895842529	0	1	1
ENSG00000072201	ENSG00000072201	2.90492870680207	0.197250117010993	0.451278608467069	0	1	1
ENSG00000072210	ENSG00000072210	239.394239059207	-0.177954166010503	0.195585896715518	0	1	1
ENSG00000072274	ENSG00000072274	13919.1332321253	0.154143820585087	0.133152646375214	0	1	1
ENSG00000072310	ENSG00000072310	222.524798479354	0.458085554979925	0.211588390939326	0	1	1
ENSG00000072315	ENSG00000072315	1.92244504984207	0.484475699701087	0.625199961958668	0	1	1
ENSG00000072364	ENSG00000072364	3831.84117612894	0.20875073158058	0.110100207893952	0	1	1
ENSG00000072401	ENSG00000072401	473.87512995776	-0.290767092088092	0.110313070604235	0	1	1
ENSG00000072415	ENSG00000072415	147.851774543612	-0.0276779257174827	0.149249113207556	0	1	1
ENSG00000072422	ENSG00000072422	26.8071246702688	-0.201248852447443	0.392765798084412	0	1	1
ENSG00000072501	ENSG00000072501	2259.49204947875	0.00369214095256923	0.0777907222223939	0	1	1
ENSG00000072506	ENSG00000072506	447.93236437269	-0.320683652233995	0.112334951434516	0	1	1
ENSG00000072518	ENSG00000072518	728.525957919257	-0.056922995028187	0.0735202772773216	0	1	1
ENSG00000072571	ENSG00000072571	309.463809224279	-0.125336173325422	0.249346641389929	0	1	1
ENSG00000072609	ENSG00000072609	1462.52240843109	0.327711126744048	0.107879371165191	0	1	1
ENSG00000072657	ENSG00000072657	1.84507073823315	0.541703614827357	0.603602371010143	0	1	1
ENSG00000072682	ENSG00000072682	335.973385661479	0.0973973911357744	0.271195493811296	0	1	1
ENSG00000072694	ENSG00000072694	10.4755167454193	0.445574819091262	0.36959801675257	0	1	1
ENSG00000072736	ENSG00000072736	6274.65027994912	-0.0554394163833724	0.128369295489185	0	1	1
ENSG00000072756	ENSG00000072756	667.286237428373	0.139625907602013	0.0842704738165838	0	1	1
ENSG00000072778	ENSG00000072778	3953.87114799729	0.14929380215209	0.0951364454654284	0	1	1
ENSG00000072786	ENSG00000072786	7076.37187131793	0.146843078981958	0.0888385917799626	0	1	1
ENSG00000072803	ENSG00000072803	2332.26798504839	-0.176485150819654	0.0856537463692133	0	1	1
ENSG00000072818	ENSG00000072818	4352.13597198764	0.102866482217496	0.122260865298123	0	1	1
ENSG00000072832	ENSG00000072832	78.332225815306	-0.249520669946223	0.442260879700618	0	1	1
ENSG00000072840	ENSG00000072840	694.262843183953	0.128051300691828	0.234550374724601	0	1	1
ENSG00000072849	ENSG00000072849	978.058638701956	-0.0251520173798434	0.0771252656545708	0	1	1
ENSG00000072858	ENSG00000072858	532.090129783793	0.436486229645696	0.179761263883379	0	1	1
ENSG00000072864	ENSG00000072864	803.781753142914	0.100034391770396	0.0825260785613943	0	1	1
ENSG00000072952	ENSG00000072952	6.60030050355603	-0.158635621784897	0.355979407605196	0	1	1
ENSG00000072954	ENSG00000072954	8.59921339112929	-0.223287005803807	0.259927965702419	0	1	1
ENSG00000072958	ENSG00000072958	714.771612291393	-0.255604806779061	0.116132661572935	0	1	1
ENSG00000073008	ENSG00000073008	163.731130043406	0.0598005846624649	0.162972772738236	0	1	1
ENSG00000073009	ENSG00000073009	105.666401943348	0.0630886403807785	0.142114196707833	0	1	1
ENSG00000073050	ENSG00000073050	246.280751720491	0.0248833311097992	0.103487173473166	0	1	1
ENSG00000073060	ENSG00000073060	33.7397099556948	0.0664606075334828	0.240699047437778	0	1	1
ENSG00000073111	ENSG00000073111	513.912738737745	-0.401259474763899	0.247584915742171	0	1	1
ENSG00000073146	ENSG00000073146	2.89675091539089	0.653288204948332	0.580124121914723	0	1	1
ENSG00000073150	ENSG00000073150	3.07231393363199	0.0871535579893114	0.378195992950314	0	1	1
ENSG00000073169	ENSG00000073169	170.594658139849	0.0409010770688799	0.215884457701921	0	1	1
ENSG00000073282	ENSG00000073282	7.08367174177166	0.58904004627708	0.366343591494312	0	1	1
ENSG00000073331	ENSG00000073331	163.709198858783	0.504409870025617	0.308166959088522	0	1	1
ENSG00000073350	ENSG00000073350	292.827086429309	-0.0806527441621319	0.243564862397166	0	1	1
ENSG00000073417	ENSG00000073417	196.240092983219	0.207572740431446	0.213470656152283	0	1	1
ENSG00000073464	ENSG00000073464	3.70622405535442	0.605121968613116	0.415462686246253	0	1	1
ENSG00000073536	ENSG00000073536	246.40534239219	-0.0312205914906858	0.187783257539935	0	1	1
ENSG00000073578	ENSG00000073578	1502.04838379249	-0.10414843711601	0.0495920615566241	0	1	1
ENSG00000073584	ENSG00000073584	1189.39403806445	0.0171606555772695	0.0745989396099974	0	1	1
ENSG00000073598	ENSG00000073598	0.842790661065352	0.930871511605914	0.627326313280277	0	1	NA
ENSG00000073605	ENSG00000073605	777.936895596883	0.55408485161152	0.156115509205579	0	1	1
ENSG00000073614	ENSG00000073614	4710.1621012119	-0.0446054302491686	0.0765171496601891	0	1	1
ENSG00000073670	ENSG00000073670	3.9940026325789	0.368533246693095	0.3610626595607	0	1	1
ENSG00000073711	ENSG00000073711	9.49084997066217	0.500103839249848	0.307916373296608	0	1	1
ENSG00000073712	ENSG00000073712	15.4727543192197	0.406941522404377	0.42820191056764	0	1	1
ENSG00000073734	ENSG00000073734	3.63604828373705	0.805694502206816	0.504783686327289	0	1	1
ENSG00000073737	ENSG00000073737	4.39179487238879	0.980635241946898	0.487935558288488	0	1	1
ENSG00000073754	ENSG00000073754	0.890497512376883	-0.314739325791368	0.614941627368479	0	1	NA
ENSG00000073756	ENSG00000073756	4000.17633843715	2.10254450434701	0.497728176578779	2.21515388565208	0.0267495038644218	1
ENSG00000073792	ENSG00000073792	6.59954081403307	0.730538267148522	0.39539765464283	0	1	1
ENSG00000073803	ENSG00000073803	218.395560351601	0.0542664212492145	0.195305830788592	0	1	1
ENSG00000073849	ENSG00000073849	3148.5582770838	-0.227867339683895	0.177253100683256	0	1	1
ENSG00000073861	ENSG00000073861	2354.5351872243	-0.229856693058496	0.178792495675462	0	1	1
ENSG00000073905	ENSG00000073905	115.101383610464	-0.528685212931563	0.119652829396564	0	1	1
ENSG00000073910	ENSG00000073910	894.31423192468	0.600249303318411	0.231519227239678	0	1	1
ENSG00000073921	ENSG00000073921	6022.29632332	-0.0475494341166634	0.107954977542161	0	1	1
ENSG00000073969	ENSG00000073969	851.47459457016	-0.245925188787087	0.118257532224454	0	1	1
ENSG00000074047	ENSG00000074047	20.1917563989907	0.351298122816808	0.47210496107352	0	1	1
ENSG00000074054	ENSG00000074054	3016.45244371478	-0.0523098099407059	0.109611329100566	0	1	1
ENSG00000074071	ENSG00000074071	239.002389883155	-0.46947143925384	0.153311394679813	0	1	1
ENSG00000074181	ENSG00000074181	2.35395218754552	0.678839413717687	0.485027421904405	0	1	1
ENSG00000074201	ENSG00000074201	1522.80811002584	-0.117958383699167	0.0914870983458581	0	1	1
ENSG00000074211	ENSG00000074211	3.79715467762921	0.411972830228887	0.435299027741279	0	1	1
ENSG00000074219	ENSG00000074219	1.40866539205303	0.893387832686966	0.52928283879567	0	1	NA
ENSG00000074266	ENSG00000074266	2824.31620709614	0.0152531751600673	0.128619822767839	0	1	1
ENSG00000074276	ENSG00000074276	14.7640715108005	-0.00828964031911955	0.19939776563684	0	1	1
ENSG00000074319	ENSG00000074319	683.612421441629	-0.226507574484895	0.0584047343087852	0	1	1
ENSG00000074356	ENSG00000074356	1041.26933186276	-0.0336572884581243	0.0559773128167161	0	1	1
ENSG00000074370	ENSG00000074370	2791.38039311882	-0.149201510963112	0.178321888862341	0	1	1
ENSG00000074410	ENSG00000074410	3.31286690562398	0.407416919595978	0.456359007975822	0	1	1
ENSG00000074416	ENSG00000074416	29.6542638520898	0.0921580830463517	0.333790488832583	0	1	1
ENSG00000074527	ENSG00000074527	1.70385123857389	-0.0144978994259573	0.479893168843732	0	1	1
ENSG00000074582	ENSG00000074582	199.336255076344	-0.190354450816424	0.116770215398792	0	1	1
ENSG00000074590	ENSG00000074590	2.40170270485586	0.98714279011017	0.471938698580442	0	1	1
ENSG00000074603	ENSG00000074603	1641.00492632177	-0.0379257916594647	0.0497373167028082	0	1	1
ENSG00000074621	ENSG00000074621	90.8937646300189	0.0594065188741422	0.106459662196129	0	1	1
ENSG00000074657	ENSG00000074657	14.844247966479	0.675426150933407	0.357976333519591	0	1	1
ENSG00000074660	ENSG00000074660	22.4741222708832	0.435526846318176	0.268061632280998	0	1	1
ENSG00000074695	ENSG00000074695	3584.47507147314	0.0276821094505834	0.104445707150873	0	1	1
ENSG00000074696	ENSG00000074696	811.116192575355	-0.220744014606077	0.109764860939855	0	1	1
ENSG00000074706	ENSG00000074706	91.6948887315037	0.0541892149236744	0.479337067765672	0	1	1
ENSG00000074755	ENSG00000074755	3362.89745381107	0.233253418337737	0.110623572509941	0	1	1
ENSG00000074771	ENSG00000074771	1.02487802803944	1.0447762605298	0.588801801021646	0.0760464055172802	0.939382178796367	NA
ENSG00000074800	ENSG00000074800	18937.9262998131	-0.181742632685516	0.128365967825945	0	1	1
ENSG00000074803	ENSG00000074803	4.51709232166039	0.490128037654276	0.50247425340417	0	1	1
ENSG00000074842	ENSG00000074842	525.680482875021	-0.166502450211051	0.163622247916085	0	1	1
ENSG00000074855	ENSG00000074855	131.935605339729	0.220859191169806	0.194336376776767	0	1	1
ENSG00000074935	ENSG00000074935	326.357652711343	0.0780420055390782	0.101685881061549	0	1	1
ENSG00000074964	ENSG00000074964	2.16121212073195	0.100557778265765	0.539234964840393	0	1	1
ENSG00000074966	ENSG00000074966	313.005208168168	0.21606984951148	0.384483515044948	0	1	1
ENSG00000075035	ENSG00000075035	2.26413525069833	0.818962760085149	0.55550257050629	0	1	1
ENSG00000075043	ENSG00000075043	0.806268338682716	0.133238959461714	0.578026435277729	0	1	NA
ENSG00000075073	ENSG00000075073	1.17031554515886	0.759715179882132	0.520413857186682	0	1	NA
ENSG00000075089	ENSG00000075089	535.219817661256	-0.171041974423758	0.0933439678426948	0	1	1
ENSG00000075131	ENSG00000075131	122.532172521009	-0.0972952044940181	0.156199136679681	0	1	1
ENSG00000075142	ENSG00000075142	1113.41801927032	-0.154479656372313	0.0688505806415126	0	1	1
ENSG00000075151	ENSG00000075151	2184.07865862967	0.341120813499239	0.0992325016307777	0	1	1
ENSG00000075188	ENSG00000075188	310.136596757051	-0.247440587942513	0.0831881157647925	0	1	1
ENSG00000075213	ENSG00000075213	11.7264804406364	0.537774001507933	0.495807302584294	0	1	1
ENSG00000075218	ENSG00000075218	173.540227335965	-0.0433890711763858	0.306008345063757	0	1	1
ENSG00000075223	ENSG00000075223	5.72007663139993	0.625623589536568	0.509264750570943	0	1	1
ENSG00000075234	ENSG00000075234	315.774631080658	0.0342936889596517	0.161475228068136	0	1	1
ENSG00000075239	ENSG00000075239	632.532835667772	-0.140284241985251	0.120079585652443	0	1	1
ENSG00000075240	ENSG00000075240	778.157977184768	-0.197300755226153	0.190668166674946	0	1	1
ENSG00000075275	ENSG00000075275	11.9575481943284	0.287531686016168	0.299800968260184	0	1	1
ENSG00000075290	ENSG00000075290	1.32365423659144	0.446601893947416	0.526768463153314	0	1	NA
ENSG00000075292	ENSG00000075292	4647.49113947622	0.124858526012891	0.105162442296654	0	1	1
ENSG00000075303	ENSG00000075303	459.051928387322	-0.162153876824085	0.0877779063761809	0	1	1
ENSG00000075336	ENSG00000075336	179.124865058942	-0.0976172494368986	0.106136920495779	0	1	1
ENSG00000075340	ENSG00000075340	7.9469421500326	0.549869669626974	0.379885528574459	0	1	1
ENSG00000075391	ENSG00000075391	10.4129604380821	0.518067862553437	0.420005433752455	0	1	1
ENSG00000075399	ENSG00000075399	159.326679046291	0.393160579521021	0.233152107714857	0	1	1
ENSG00000075407	ENSG00000075407	1475.46411232623	0.03210297668597	0.0869913921678881	0	1	1
ENSG00000075413	ENSG00000075413	1838.29835200576	0.220774933816834	0.0657251360889568	0	1	1
ENSG00000075415	ENSG00000075415	4132.88208808421	-0.129536496440844	0.0640085417481294	0	1	1
ENSG00000075420	ENSG00000075420	2968.2845088119	0.757117831578055	0.18003742238647	0	1	1
ENSG00000075426	ENSG00000075426	5510.73196637215	0.622234468813752	0.192142341710241	0	1	1
ENSG00000075461	ENSG00000075461	0.592760471934699	1.00761047001367	0.67406729014708	0.0112903713396526	0.990991778406165	NA
ENSG00000075539	ENSG00000075539	7072.66564095465	0.0443395534274589	0.0930503149909476	0	1	1
ENSG00000075568	ENSG00000075568	1829.98589471305	0.242982592749482	0.0702975562942759	0	1	1
ENSG00000075618	ENSG00000075618	89.2657782277846	0.115196457142753	0.334007139554989	0	1	1
ENSG00000075624	ENSG00000075624	56443.1027184667	-0.161123934077303	0.112214765582779	0	1	1
ENSG00000075643	ENSG00000075643	7.24138380806288	0.521865331260291	0.421082713687284	0	1	1
ENSG00000075651	ENSG00000075651	305.565149395213	-0.11734903447314	0.46406206493113	0	1	1
ENSG00000075673	ENSG00000075673	3.76267273624182	0.0906269526108468	0.318165747584725	0	1	1
ENSG00000075702	ENSG00000075702	183.489115530555	0.373478773261773	0.302240922371611	0	1	1
ENSG00000075711	ENSG00000075711	2102.6375708264	0.303544730578782	0.10974018615346	0	1	1
ENSG00000075785	ENSG00000075785	1576.56642311777	-0.199834429047214	0.0820234374623395	0	1	1
ENSG00000075790	ENSG00000075790	1041.14690306537	-0.0827620876794094	0.122214789461459	0	1	1
ENSG00000075826	ENSG00000075826	1544.518116611	0.686041103280211	0.136303349426988	0	1	1
ENSG00000075856	ENSG00000075856	1455.64450841447	-0.00922695638850012	0.0542710318441029	0	1	1
ENSG00000075884	ENSG00000075884	2924.18936178213	0.45327061413106	0.096761811148573	0	1	1
ENSG00000075891	ENSG00000075891	1.59709353487969	0.592732743908359	0.683981529635972	0	1	1
ENSG00000075914	ENSG00000075914	405.681652780442	0.109252549635052	0.0816384156346607	0	1	1
ENSG00000075945	ENSG00000075945	958.315790318912	-0.0924580716562021	0.0865769335133735	0	1	1
ENSG00000075975	ENSG00000075975	741.198883584483	-0.237228510522814	0.0750058773860124	0	1	1
ENSG00000076003	ENSG00000076003	1223.39705682401	-0.173396558908641	0.130031416368675	0	1	1
ENSG00000076043	ENSG00000076043	931.428887333863	-0.388680596503678	0.125599790169997	0	1	1
ENSG00000076053	ENSG00000076053	727.697067401113	-0.27059389308542	0.0810385225824105	0	1	1
ENSG00000076067	ENSG00000076067	25.2869820527929	0.437077702869113	0.323099435707591	0	1	1
ENSG00000076108	ENSG00000076108	2499.11961877717	0.166541186105336	0.0922442916345436	0	1	1
ENSG00000076201	ENSG00000076201	367.311064476332	0.629826987200635	0.168042398599902	0	1	1
ENSG00000076242	ENSG00000076242	760.030860360732	0.0817318624054287	0.0869140733552559	0	1	1
ENSG00000076248	ENSG00000076248	252.862452985896	-0.46392852276055	0.172323656199768	0	1	1
ENSG00000076258	ENSG00000076258	18.8206929884126	-0.0434151125268937	0.23942718105457	0	1	1
ENSG00000076321	ENSG00000076321	517.324976804205	0.0649980575501656	0.0652167100636382	0	1	1
ENSG00000076344	ENSG00000076344	1.89933745226729	1.07094927722106	0.555047173108686	0.12782567078702	0.89828693435911	1
ENSG00000076351	ENSG00000076351	12.3199509065732	-0.281287794365487	0.279880415002008	0	1	1
ENSG00000076356	ENSG00000076356	18.8052714868856	0.306217743364468	0.289642992214862	0	1	1
ENSG00000076382	ENSG00000076382	562.246940564575	0.23949491710781	0.217815399862864	0	1	1
ENSG00000076513	ENSG00000076513	2242.96082708564	-0.229506425952753	0.109973884854848	0	1	1
ENSG00000076554	ENSG00000076554	650.018235413748	0.264680366977761	0.118671478691852	0	1	1
ENSG00000076555	ENSG00000076555	228.302334194662	0.225239986898848	0.250305506595944	0	1	1
ENSG00000076604	ENSG00000076604	563.301891065678	0.922464878365455	0.17064057019673	0	1	1
ENSG00000076641	ENSG00000076641	8470.3187625741	-0.0509190722020492	0.151489848959439	0	1	1
ENSG00000076650	ENSG00000076650	277.315898419496	-0.0764601905397686	0.0718405710811984	0	1	1
ENSG00000076662	ENSG00000076662	2242.26686006782	-0.326299463981422	0.131671620422952	0	1	1
ENSG00000076685	ENSG00000076685	1549.73987134269	-0.0844111065861014	0.079933214186775	0	1	1
ENSG00000076706	ENSG00000076706	206.101566599514	0.0835130696811796	0.503829526900546	0	1	1
ENSG00000076716	ENSG00000076716	7.01318019332173	0.528714256642283	0.501465669286843	0	1	1
ENSG00000076770	ENSG00000076770	594.546122805259	-0.127027537647787	0.136095287308791	0	1	1
ENSG00000076826	ENSG00000076826	2.98876313692981	-0.0434383560401337	0.392816205220093	0	1	1
ENSG00000076864	ENSG00000076864	4.27118089189883	0.619456160639577	0.312068895753334	0	1	1
ENSG00000076924	ENSG00000076924	520.952687978068	0.0226337674225268	0.174382863165227	0	1	1
ENSG00000076928	ENSG00000076928	4432.29938876597	0.333735099352493	0.184728041911821	0	1	1
ENSG00000076944	ENSG00000076944	349.771246213336	0.160680525918999	0.126909492462453	0	1	1
ENSG00000076984	ENSG00000076984	335.655221960693	0.175390283281297	0.159531636701467	0	1	1
ENSG00000077044	ENSG00000077044	1012.9478885629	0.21291005078491	0.160710082182987	0	1	1
ENSG00000077063	ENSG00000077063	3.55380105956048	0.968243608305956	0.482304048728735	0	1	1
ENSG00000077080	ENSG00000077080	0.985387612875519	0.53213826566569	0.569487423854285	0	1	NA
ENSG00000077092	ENSG00000077092	1.18080835564283	-0.00349775136078606	0.605199441071719	0	1	NA
ENSG00000077097	ENSG00000077097	4493.39455374448	-0.221212893158527	0.0732700592335298	0	1	1
ENSG00000077147	ENSG00000077147	4860.20253348489	-0.227142081763223	0.0825390650088796	0	1	1
ENSG00000077150	ENSG00000077150	2077.48108446325	0.881876965762403	0.17170031500425	0	1	1
ENSG00000077152	ENSG00000077152	144.718196530002	-0.272167399719223	0.18978301634579	0	1	1
ENSG00000077157	ENSG00000077157	597.213844280593	0.62501882458811	0.124951217966645	0	1	1
ENSG00000077232	ENSG00000077232	1804.80693242934	3.34038188439855e-05	0.0925082862718586	0	1	1
ENSG00000077235	ENSG00000077235	1745.9459063745	0.0964095645204508	0.0507338599057073	0	1	1
ENSG00000077238	ENSG00000077238	4256.06468819488	0.273373872855554	0.15505081008114	0	1	1
ENSG00000077254	ENSG00000077254	2296.35173510335	-0.0838776207490205	0.0941005708421235	0	1	1
ENSG00000077264	ENSG00000077264	32.0233049049229	0.499830921571948	0.373978341746448	0	1	1
ENSG00000077274	ENSG00000077274	1.63301261156077	0.23047308201137	0.636116515792793	0	1	1
ENSG00000077279	ENSG00000077279	3.78433930226545	0.818311635828274	0.558205241515576	0	1	1
ENSG00000077312	ENSG00000077312	687.631264320799	-0.0936185961097309	0.124594367652291	0	1	1
ENSG00000077327	ENSG00000077327	30.5729839214579	0.285336665280337	0.2864684477512	0	1	1
ENSG00000077348	ENSG00000077348	77.2257245254392	-0.476118954555619	0.232078465570482	0	1	1
ENSG00000077380	ENSG00000077380	1160.43998189813	-0.215484623498047	0.0924473918242992	0	1	1
ENSG00000077420	ENSG00000077420	1682.05049624234	0.0858628026877952	0.132818703995784	0	1	1
ENSG00000077454	ENSG00000077454	936.846242967186	0.201841540769522	0.164358629505753	0	1	1
ENSG00000077458	ENSG00000077458	1055.90107188356	0.09988860874321	0.0819801182370582	0	1	1
ENSG00000077463	ENSG00000077463	116.934957676157	0.0507633380617826	0.181721797933067	0	1	1
ENSG00000077498	ENSG00000077498	1.18630200715925	0.332169211564697	0.641550062651042	0	1	NA
ENSG00000077514	ENSG00000077514	399.974571076658	-0.226128369014825	0.116191758853747	0	1	1
ENSG00000077522	ENSG00000077522	7.56227208031854	0.317175920393276	0.447832083060767	0	1	1
ENSG00000077549	ENSG00000077549	3798.39211482879	-0.175382207899766	0.0757398822626928	0	1	1
ENSG00000077585	ENSG00000077585	512.11497547739	-0.258979307859278	0.166198414988445	0	1	1
ENSG00000077616	ENSG00000077616	3.05151154795055	0.418163449445232	0.523368264713941	0	1	1
ENSG00000077684	ENSG00000077684	1304.9436992927	-0.181426415173349	0.0760657681326677	0	1	1
ENSG00000077713	ENSG00000077713	149.399987273822	-0.135498011688183	0.220388117851209	0	1	1
ENSG00000077721	ENSG00000077721	1100.09423349093	-0.145999725061436	0.0659561727882015	0	1	1
ENSG00000077782	ENSG00000077782	276.972455034911	0.227570198059147	0.359777903167383	0	1	1
ENSG00000077800	ENSG00000077800	1.74065589943381	0.394791907902149	0.538990721910612	0	1	1
ENSG00000077809	ENSG00000077809	1150.7304882353	-0.0965476003000402	0.0745627118704669	0	1	1
ENSG00000077935	ENSG00000077935	5.53431766717715	0.211661559047318	0.402539349874197	0	1	1
ENSG00000077942	ENSG00000077942	2.27354721901091	-0.136898742318071	0.487055709989948	0	1	1
ENSG00000077943	ENSG00000077943	3.02691187008809	0.360544450596198	0.448767318887926	0	1	1
ENSG00000077984	ENSG00000077984	1638.18216476798	-0.267115828118191	0.251719661792367	0	1	1
ENSG00000078018	ENSG00000078018	5.50197082273594	0.70160688554983	0.448026614970681	0	1	1
ENSG00000078043	ENSG00000078043	327.085032233374	0.127364405367226	0.1860128580946	0	1	1
ENSG00000078053	ENSG00000078053	4.95880307957579	-0.96262626410192	0.534571562420201	0	1	1
ENSG00000078061	ENSG00000078061	855.876914239323	0.054618814723704	0.096028660800253	0	1	1
ENSG00000078070	ENSG00000078070	385.044221240215	0.252792672039447	0.0753402165141803	0	1	1
ENSG00000078081	ENSG00000078081	116.05099925963	0.266489519072542	0.307964218608104	0	1	1
ENSG00000078098	ENSG00000078098	2.84654915859818	0.378833698841683	0.460342804656581	0	1	1
ENSG00000078114	ENSG00000078114	71.4506125051283	-0.10069105975857	0.523927961306435	0	1	1
ENSG00000078124	ENSG00000078124	466.338192818142	0.0233339635109481	0.141731305377847	0	1	1
ENSG00000078140	ENSG00000078140	1569.14254260452	-0.11337826085603	0.097504657623607	0	1	1
ENSG00000078142	ENSG00000078142	1857.94164627499	0.134882239258572	0.0895954349199222	0	1	1
ENSG00000078177	ENSG00000078177	3624.06582037034	0.369543341050188	0.119117604821514	0	1	1
ENSG00000078237	ENSG00000078237	371.446147153766	-0.108894175549772	0.157875867467943	0	1	1
ENSG00000078246	ENSG00000078246	199.208383449868	-0.0302804379599898	0.150171269270102	0	1	1
ENSG00000078269	ENSG00000078269	1820.90968628135	-0.148382749809979	0.184377349734351	0	1	1
ENSG00000078295	ENSG00000078295	5.61644537073901	0.645386984028829	0.449117899240113	0	1	1
ENSG00000078304	ENSG00000078304	6098.08544169462	-0.375506552512512	0.121653337576119	0	1	1
ENSG00000078319	ENSG00000078319	134.160736595892	0.118508164211296	0.0792344726360667	0	1	1
ENSG00000078328	ENSG00000078328	2.69171692223286	1.04411078101433	0.482722652013337	0.0913791404450449	0.927191335908659	1
ENSG00000078369	ENSG00000078369	5304.89180528504	-0.226715854833488	0.0629574970330636	0	1	1
ENSG00000078401	ENSG00000078401	17.8354638293592	0.614075576542917	0.453366920062426	0	1	1
ENSG00000078403	ENSG00000078403	973.752704672524	0.198902209583159	0.0758991789484499	0	1	1
ENSG00000078487	ENSG00000078487	42.8101796994642	0.181321256537489	0.170279225578311	0	1	1
ENSG00000078549	ENSG00000078549	3.14207283013226	0.696842651862662	0.496066913110386	0	1	1
ENSG00000078579	ENSG00000078579	2.8141082562608	2.06576355642454	0.977639599195743	1.09013951286475	0.275651693105936	1
ENSG00000078589	ENSG00000078589	1079.97760500803	-0.349216209443189	0.134538158438519	0	1	1
ENSG00000078596	ENSG00000078596	4662.8328367425	-0.227386081521019	0.162920660364675	0	1	1
ENSG00000078618	ENSG00000078618	2500.33865812849	0.0938521062815586	0.0725872751107547	0	1	1
ENSG00000078668	ENSG00000078668	1701.31969565966	-0.183364636267968	0.0685435222244577	0	1	1
ENSG00000078674	ENSG00000078674	6021.7168229728	0.0693703815191652	0.106469532427008	0	1	1
ENSG00000078687	ENSG00000078687	470.725413078254	0.114958626616344	0.174635507773013	0	1	1
ENSG00000078699	ENSG00000078699	778.789006573821	-0.0931595122142863	0.112237282407173	0	1	1
ENSG00000078725	ENSG00000078725	1.29155472308134	0.537382109450789	0.541101170872655	0	1	NA
ENSG00000078747	ENSG00000078747	2827.41743899787	-0.0995716046721054	0.085096302295746	0	1	1
ENSG00000078795	ENSG00000078795	3.60476139930801	0.729891494425928	0.345822124232464	0	1	1
ENSG00000078804	ENSG00000078804	177.359366289681	1.13111118440584	0.198891487455194	0.659209632767087	0.509761162074937	1
ENSG00000078808	ENSG00000078808	1717.03825155318	0.0283288721280185	0.134709194936198	0	1	1
ENSG00000078814	ENSG00000078814	4.48756869193821	0.505667761458678	0.328489749825878	0	1	1
ENSG00000078898	ENSG00000078898	0.85896669795375	-0.168008478919719	0.670875011168659	0	1	NA
ENSG00000078900	ENSG00000078900	23.4983794190061	0.207000945220703	0.485706452537971	0	1	1
ENSG00000078902	ENSG00000078902	385.223903144047	-0.402166236057027	0.13369154182926	0	1	1
ENSG00000078967	ENSG00000078967	99.7566741161052	-0.240123380108115	0.1095514495946	0	1	1
ENSG00000079101	ENSG00000079101	2.36153355778127	0.688641945819283	0.562189392979185	0	1	1
ENSG00000079102	ENSG00000079102	5.26812101029529	0.680192629460177	0.486612889954051	0	1	1
ENSG00000079112	ENSG00000079112	6.58492510442474	0.427506033275809	0.564037106693698	0	1	1
ENSG00000079134	ENSG00000079134	964.427060734814	0.448902609455825	0.102387331018072	0	1	1
ENSG00000079150	ENSG00000079150	14.3109378812549	-0.0311242020953436	0.241344586453243	0	1	1
ENSG00000079156	ENSG00000079156	12.8254187651942	-0.189778087070277	0.368329994629775	0	1	1
ENSG00000079215	ENSG00000079215	10.6401524776387	0.482141269064413	0.435937674317733	0	1	1
ENSG00000079246	ENSG00000079246	6706.91358973456	-0.164108387164109	0.082004339071194	0	1	1
ENSG00000079257	ENSG00000079257	139.289220100677	-0.44073546521568	0.152761934161713	0	1	1
ENSG00000079263	ENSG00000079263	4659.64016450654	0.218953913348413	0.141636827155911	0	1	1
ENSG00000079277	ENSG00000079277	1707.86475406824	0.370032735539186	0.140492682509579	0	1	1
ENSG00000079308	ENSG00000079308	145.293516638924	1.20387134258733	0.416207752406267	0.489830718934632	0.624253691272432	1
ENSG00000079313	ENSG00000079313	348.107666567168	0.335506361450793	0.216127770544596	0	1	1
ENSG00000079332	ENSG00000079332	2368.60159248267	-0.077983004303252	0.0837450867909625	0	1	1
ENSG00000079335	ENSG00000079335	2206.36538995618	0.626417850747185	0.142828731809665	0	1	1
ENSG00000079337	ENSG00000079337	12.6962244619809	-0.138093262438205	0.320301959404705	0	1	1
ENSG00000079385	ENSG00000079385	809.994186637772	0.436376326597202	0.309963438371486	0	1	1
ENSG00000079387	ENSG00000079387	829.857211196461	0.0118382166956099	0.0614096542361491	0	1	1
ENSG00000079393	ENSG00000079393	0.714184785728654	0.739852106365419	0.692069755240081	0	1	NA
ENSG00000079432	ENSG00000079432	644.757355984524	0.36642309694973	0.214277210245287	0	1	1
ENSG00000079435	ENSG00000079435	60.7600925601912	-0.11806240766775	0.260271754091634	0	1	1
ENSG00000079459	ENSG00000079459	1660.76102259977	-0.255824365972831	0.0802667495068284	0	1	1
ENSG00000079462	ENSG00000079462	47.7065643882186	-0.409054722399528	0.252691228689254	0	1	1
ENSG00000079482	ENSG00000079482	10.9780378459341	0.634679284659545	0.469257498079624	0	1	1
ENSG00000079557	ENSG00000079557	1.15841630780735	0.529584946615454	0.609337601471623	0	1	NA
ENSG00000079616	ENSG00000079616	1091.63358264288	-0.224717282699545	0.174700920301429	0	1	1
ENSG00000079691	ENSG00000079691	102.654162027432	0.357117913845168	0.341324643032751	0	1	1
ENSG00000079739	ENSG00000079739	380.998600487113	-0.135201559323439	0.122307150668053	0	1	1
ENSG00000079785	ENSG00000079785	1306.99263305803	-0.184680937793353	0.0773196173648946	0	1	1
ENSG00000079805	ENSG00000079805	3736.48582314724	0.0538974112393923	0.110731160771393	0	1	1
ENSG00000079819	ENSG00000079819	595.743767236017	0.116537807730166	0.210687875506268	0	1	1
ENSG00000079841	ENSG00000079841	6.18122457403458	0.159814053774247	0.547075393334236	0	1	1
ENSG00000079931	ENSG00000079931	2.88829699928474	0.461441454299423	0.476642168331363	0	1	1
ENSG00000079950	ENSG00000079950	761.750740086122	-0.108168977871277	0.0991196190185769	0	1	1
ENSG00000079974	ENSG00000079974	109.46785103754	0.0147635772717708	0.0993973231796137	0	1	1
ENSG00000079999	ENSG00000079999	626.247984420977	-0.579893919922679	0.126595360730894	0	1	1
ENSG00000080007	ENSG00000080007	15.9125285515303	0.400610431893871	0.705517203165802	0	1	1
ENSG00000080031	ENSG00000080031	2.21682992140152	0.969278401010137	0.456125165471454	0	1	1
ENSG00000080166	ENSG00000080166	5.23010888969858	0.638356489033622	0.348852936113137	0	1	1
ENSG00000080189	ENSG00000080189	631.767095432722	0.107843257702323	0.0924943418813981	0	1	1
ENSG00000080200	ENSG00000080200	908.319076761182	0.0998508164345661	0.226220676543327	0	1	1
ENSG00000080224	ENSG00000080224	3.23219492862462	0.75767948753226	0.494355679085877	0	1	1
ENSG00000080293	ENSG00000080293	0.852950538107763	1.35134222889555	0.639523601988389	0.549381176555745	0.582743889183159	NA
ENSG00000080298	ENSG00000080298	405.17962741847	0.379923058258231	0.152157701382279	0	1	1
ENSG00000080345	ENSG00000080345	4296.27497018208	-0.236049801525096	0.111461862484753	0	1	1
ENSG00000080371	ENSG00000080371	2096.85417910037	-0.186143158755236	0.104197155294711	0	1	1
ENSG00000080493	ENSG00000080493	3.49755278721722	0.615545369088427	0.465623985805569	0	1	1
ENSG00000080503	ENSG00000080503	4298.37962371308	0.195373364728681	0.156744734931813	0	1	1
ENSG00000080511	ENSG00000080511	1.33439473093987	0.918003652028741	0.662888602846004	0	1	NA
ENSG00000080546	ENSG00000080546	1214.8602493488	-0.40350390216517	0.17293578860032	0	1	1
ENSG00000080561	ENSG00000080561	33.9974548596153	-0.00922206835400461	0.386594815289073	0	1	1
ENSG00000080572	ENSG00000080572	0.663444135566631	1.14911378566383	0.744589860325273	0.200262981822897	0.841274912291944	NA
ENSG00000080573	ENSG00000080573	12.5861681840887	0.823413543448005	0.355805429171581	0	1	1
ENSG00000080603	ENSG00000080603	1358.38249164366	0.556735888610575	0.148180941395386	0	1	1
ENSG00000080608	ENSG00000080608	1172.99509152373	0.219177380858762	0.111826025050097	0	1	1
ENSG00000080618	ENSG00000080618	1.21664055395802	0.312214331489183	0.650877202812976	0	1	NA
ENSG00000080644	ENSG00000080644	1.39985727406917	0.310467600981967	0.572412768450417	0	1	NA
ENSG00000080709	ENSG00000080709	0.967285077990235	0.0694571410302543	0.648880414981858	0	1	NA
ENSG00000080802	ENSG00000080802	675.653432353453	0.279088082692209	0.0873352081449734	0	1	1
ENSG00000080815	ENSG00000080815	2137.4455770315	-0.288981373846308	0.0768882388888978	0	1	1
ENSG00000080819	ENSG00000080819	1016.85913656613	-0.317123215060049	0.114678548883326	0	1	1
ENSG00000080822	ENSG00000080822	5976.50938292056	0.0757729777478362	0.096149468252005	0	1	1
ENSG00000080823	ENSG00000080823	43.6327811105796	0.604491663756899	0.389696579502366	0	1	1
ENSG00000080824	ENSG00000080824	8380.80778700411	-0.276031530967449	0.113574225685778	0	1	1
ENSG00000080839	ENSG00000080839	886.92017341787	-0.0132210992355159	0.113609078280195	0	1	1
ENSG00000080845	ENSG00000080845	542.778914526553	0.264281298776748	0.148592270749272	0	1	1
ENSG00000080854	ENSG00000080854	103.133805657622	1.00404119160457	0.391251254017894	0.0103288911232213	0.991758883778105	1
ENSG00000080947	ENSG00000080947	79.3716770952037	0.380482876872922	0.169491157808877	0	1	1
ENSG00000080986	ENSG00000080986	473.522540452473	-0.0768568413174746	0.163786362764965	0	1	1
ENSG00000081014	ENSG00000081014	777.359409904427	0.10852125522961	0.0821430469304405	0	1	1
ENSG00000081019	ENSG00000081019	1119.97837537164	-0.2256540613084	0.0920776382167024	0	1	1
ENSG00000081026	ENSG00000081026	247.663243994359	-0.756006719663296	0.384985308955332	0	1	1
ENSG00000081041	ENSG00000081041	6.79973477753812	1.41345856288522	0.52636723960921	0.785494483266442	0.432163703582979	1
ENSG00000081051	ENSG00000081051	2.14391957129478	0.348640365005637	0.492648374666303	0	1	1
ENSG00000081052	ENSG00000081052	13.6332730332523	0.461300453429089	0.470417242487103	0	1	1
ENSG00000081059	ENSG00000081059	176.947546250178	0.0293730194313528	0.364328573044817	0	1	1
ENSG00000081087	ENSG00000081087	1673.05429512978	-0.132777904003883	0.140445249589329	0	1	1
ENSG00000081138	ENSG00000081138	1.26843538482477	0.780809358510432	0.645836621887612	0	1	NA
ENSG00000081148	ENSG00000081148	38.024944101898	0.447165519530708	0.196639696317025	0	1	1
ENSG00000081154	ENSG00000081154	2500.31599129145	-0.126039833771822	0.101292371082126	0	1	1
ENSG00000081177	ENSG00000081177	110.608662826641	-0.203290351830177	0.153271797596294	0	1	1
ENSG00000081181	ENSG00000081181	58.3060976589701	0.33289835038556	0.515526644821717	0	1	1
ENSG00000081189	ENSG00000081189	44.0997375721809	0.185548231703866	0.390274722719172	0	1	1
ENSG00000081237	ENSG00000081237	36853.0581789693	-0.0313524191887523	0.125723815605973	0	1	1
ENSG00000081248	ENSG00000081248	2.7453636435256	1.1222085676443	0.532974476058895	0.229295347401961	0.818639369398352	1
ENSG00000081277	ENSG00000081277	2.51586365920852	1.49385303209375	0.492885369370335	1.00196326120341	0.316361337041341	1
ENSG00000081307	ENSG00000081307	1080.44063363421	0.0813181643536968	0.0815986996316565	0	1	1
ENSG00000081320	ENSG00000081320	25827.0162452281	0.264576384622338	0.153074364214504	0	1	1
ENSG00000081377	ENSG00000081377	151.553811865419	-0.263208570576217	0.282522164142235	0	1	1
ENSG00000081386	ENSG00000081386	495.002785218401	-0.409605443277603	0.0865053539025097	0	1	1
ENSG00000081479	ENSG00000081479	10.8259511896867	0.502709782575637	0.465115923880236	0	1	1
ENSG00000081665	ENSG00000081665	487.614756187338	0.258222633943925	0.199198863249888	0	1	1
ENSG00000081692	ENSG00000081692	967.183991836144	0.381407684773433	0.198879462912179	0	1	1
ENSG00000081721	ENSG00000081721	260.519776062281	0.0587408849046625	0.104895561029836	0	1	1
ENSG00000081760	ENSG00000081760	399.670846853233	0.138105050211066	0.184631712762235	0	1	1
ENSG00000081791	ENSG00000081791	1336.21432489769	0.145342811302904	0.0803798524709576	0	1	1
ENSG00000081800	ENSG00000081800	1.99123047403382	0.683743458488632	0.585137311196178	0	1	1
ENSG00000081803	ENSG00000081803	2.29636518332466	-0.0170743746204513	0.602337978662856	0	1	1
ENSG00000081853	ENSG00000081853	0.994906770842857	0.589003048956497	0.558222801223252	0	1	NA
ENSG00000081870	ENSG00000081870	475.554819138391	-0.0681470095543311	0.091939759156802	0	1	1
ENSG00000081913	ENSG00000081913	268.836781226682	0.0977191358737396	0.237222109990858	0	1	1
ENSG00000081923	ENSG00000081923	3.21196001325793	-0.103331398261025	0.412604760154836	0	1	1
ENSG00000081985	ENSG00000081985	2425.34705613437	0.848124608663059	0.240421813625253	0	1	1
ENSG00000082014	ENSG00000082014	13.9394909315129	-0.00230338171491303	0.248405450568176	0	1	1
ENSG00000082068	ENSG00000082068	591.319738839546	0.34789878771317	0.0716179684671926	0	1	1
ENSG00000082074	ENSG00000082074	10263.0052648409	0.0256835900493286	0.160413716232622	0	1	1
ENSG00000082126	ENSG00000082126	4.20213013675508	0.662859700281562	0.370004385372464	0	1	1
ENSG00000082146	ENSG00000082146	151.794822497639	-0.244800088492609	0.125003725280493	0	1	1
ENSG00000082153	ENSG00000082153	9671.00524140703	-0.0815179598855827	0.122286936140619	0	1	1
ENSG00000082175	ENSG00000082175	2.8662516507206	0.493886474419794	0.512103216294308	0	1	1
ENSG00000082196	ENSG00000082196	25.3519439574236	0.725675903438263	0.179934984115504	0	1	1
ENSG00000082212	ENSG00000082212	1204.88792567298	-0.223495346625168	0.0903457660569501	0	1	1
ENSG00000082213	ENSG00000082213	646.432596326468	-0.20290330904007	0.0821531286780837	0	1	1
ENSG00000082258	ENSG00000082258	2222.51153810016	0.13733209926869	0.0865165167093663	0	1	1
ENSG00000082269	ENSG00000082269	339.781729918145	0.181701055546153	0.186952844829146	0	1	1
ENSG00000082293	ENSG00000082293	5.23796190862777	0.45191897935093	0.423399586998999	0	1	1
ENSG00000082397	ENSG00000082397	11.8174646643201	0.482597820161564	0.368927651683983	0	1	1
ENSG00000082438	ENSG00000082438	13.8113001105441	0.500735048018788	0.323056595786896	0	1	1
ENSG00000082458	ENSG00000082458	693.230952109175	-0.21181163087654	0.138758138361687	0	1	1
ENSG00000082482	ENSG00000082482	1.94574299112748	0.730402265611605	0.570562989180137	0	1	1
ENSG00000082497	ENSG00000082497	1.87649975793238	0.573605030137047	0.606845053823266	0	1	1
ENSG00000082512	ENSG00000082512	3122.99403200309	0.226777194280949	0.141515339635485	0	1	1
ENSG00000082515	ENSG00000082515	240.257185744173	-0.0147038650645913	0.0656267832582156	0	1	1
ENSG00000082516	ENSG00000082516	747.60823473736	-0.340700948416379	0.120793388310345	0	1	1
ENSG00000082556	ENSG00000082556	1.37061095251297	0.479453228545895	0.576224149096284	0	1	NA
ENSG00000082641	ENSG00000082641	1419.08944056287	-0.448084057608758	0.0902459291263705	0	1	1
ENSG00000082684	ENSG00000082684	2.616164243723	0.601967698501815	0.396940319520666	0	1	1
ENSG00000082701	ENSG00000082701	1527.06278787243	0.00668350170053156	0.0663662884146688	0	1	1
ENSG00000082781	ENSG00000082781	15.4334197776963	-0.319432008190912	0.397852897907272	0	1	1
ENSG00000082805	ENSG00000082805	889.696171400218	0.363331625676181	0.188448046044252	0	1	1
ENSG00000082898	ENSG00000082898	5896.36619863351	0.145685790276277	0.0949461195641695	0	1	1
ENSG00000082996	ENSG00000082996	924.913897239017	-0.15760589492552	0.0898644380382507	0	1	1
ENSG00000083067	ENSG00000083067	7.99394688790236	0.618892946374643	0.463993522391509	0	1	1
ENSG00000083093	ENSG00000083093	488.286398126892	-0.210414007662151	0.113250961339404	0	1	1
ENSG00000083097	ENSG00000083097	1049.74476017786	0.0787247277097965	0.11375360606282	0	1	1
ENSG00000083099	ENSG00000083099	671.453846392394	-0.230736723692839	0.0843054556987413	0	1	1
ENSG00000083123	ENSG00000083123	206.315518857692	0.234135169929959	0.106562748330437	0	1	1
ENSG00000083168	ENSG00000083168	4276.81469440345	-0.093979547561694	0.0956321367831773	0	1	1
ENSG00000083223	ENSG00000083223	4751.84233380181	0.0170240216957074	0.12033328135979	0	1	1
ENSG00000083290	ENSG00000083290	203.989226142029	0.116755798646462	0.174631741615371	0	1	1
ENSG00000083307	ENSG00000083307	2.63935047432396	0.803140577062395	0.534002382016609	0	1	1
ENSG00000083312	ENSG00000083312	4339.3227276531	-0.40790650956742	0.0915662099478527	0	1	1
ENSG00000083444	ENSG00000083444	289.557288467245	0.132756503353028	0.160917122685519	0	1	1
ENSG00000083454	ENSG00000083454	124.650149024374	-0.414953795914567	0.406212421195964	0	1	1
ENSG00000083457	ENSG00000083457	146.96057346957	-0.308345521227032	0.144213534396968	0	1	1
ENSG00000083520	ENSG00000083520	2162.21979226703	0.0427553803041859	0.0874001886819444	0	1	1
ENSG00000083535	ENSG00000083535	619.340336687593	0.401909228426531	0.0963579330092592	0	1	1
ENSG00000083544	ENSG00000083544	587.72254931186	0.00212438849966495	0.0767925775877393	0	1	1
ENSG00000083635	ENSG00000083635	164.270490229417	0.278976129971829	0.113757884355746	0	1	1
ENSG00000083642	ENSG00000083642	1861.53375596496	0.0945074342100812	0.0884594023742303	0	1	1
ENSG00000083720	ENSG00000083720	1614.90765810271	-0.060006740894915	0.118313089242376	0	1	1
ENSG00000083750	ENSG00000083750	189.562379184318	0.0675573470758186	0.0924700758578249	0	1	1
ENSG00000083799	ENSG00000083799	14359.149791814	-0.0140489413147013	0.151778002074365	0	1	1
ENSG00000083807	ENSG00000083807	68.0622831790774	-0.295883539342445	0.152266436806919	0	1	1
ENSG00000083812	ENSG00000083812	246.570151085189	0.0734643782943533	0.127017966857136	0	1	1
ENSG00000083814	ENSG00000083814	279.630593083168	-0.469789781659139	0.0574189873492431	0	1	1
ENSG00000083817	ENSG00000083817	209.109743692965	-0.275076829938457	0.102889892127649	0	1	1
ENSG00000083828	ENSG00000083828	615.386223445897	0.0812816090062999	0.0808980550947649	0	1	1
ENSG00000083838	ENSG00000083838	188.96989030265	0.161945730776707	0.114712310964594	0	1	1
ENSG00000083844	ENSG00000083844	490.095408272797	-0.157215937030728	0.0647519684731142	0	1	1
ENSG00000083845	ENSG00000083845	3564.23241274228	-0.466603948718301	0.166829666070428	0	1	1
ENSG00000083857	ENSG00000083857	15.701041671313	0.283270181141549	0.479915324785763	0	1	1
ENSG00000083896	ENSG00000083896	2488.98928253002	0.144438528774515	0.0762197279355151	0	1	1
ENSG00000083937	ENSG00000083937	744.712550250926	-0.260603886025643	0.111537230396373	0	1	1
ENSG00000084070	ENSG00000084070	4151.18760377557	-0.0542857700861821	0.118871719723099	0	1	1
ENSG00000084072	ENSG00000084072	630.730357742418	0.0453303021299572	0.0875902357316079	0	1	1
ENSG00000084073	ENSG00000084073	1417.83923609328	-0.2747698412704	0.120548336263034	0	1	1
ENSG00000084090	ENSG00000084090	2483.35368608583	-0.293645588472535	0.0879124816864456	0	1	1
ENSG00000084092	ENSG00000084092	416.264507733478	-0.216491917766012	0.0921978137832512	0	1	1
ENSG00000084093	ENSG00000084093	3460.8495405238	-0.228349184946138	0.0912189821230124	0	1	1
ENSG00000084110	ENSG00000084110	11.3707678156492	0.65484768180592	0.206484053809471	0	1	1
ENSG00000084112	ENSG00000084112	1388.60518695341	-0.0733231910523511	0.111584562386236	0	1	1
ENSG00000084207	ENSG00000084207	808.367574065928	-0.364495620493326	0.237691818267628	0	1	1
ENSG00000084234	ENSG00000084234	878.186063118628	-0.217601895273891	0.09419402932427	0	1	1
ENSG00000084444	ENSG00000084444	49.6582523465552	0.0805248351842325	0.187486246997257	0	1	1
ENSG00000084453	ENSG00000084453	5.0734465445096	0.530410180575636	0.50220077665313	0	1	1
ENSG00000084463	ENSG00000084463	1291.73037490616	0.152879569543321	0.0622228392296455	0	1	1
ENSG00000084623	ENSG00000084623	1752.2719164853	-0.172075130526755	0.10263686294975	0	1	1
ENSG00000084628	ENSG00000084628	1.11747084344839	1.33350734918146	0.734681902123384	0.453947957908799	0.649866284606778	NA
ENSG00000084636	ENSG00000084636	4.8554760592468	1.1756009174232	0.461684559550077	0.380348256814851	0.703686918525996	1
ENSG00000084652	ENSG00000084652	2826.0199426812	-0.253874551433987	0.0883400034355549	0	1	1
ENSG00000084674	ENSG00000084674	5.95100316819755	0.667269422865884	0.47546514333147	0	1	1
ENSG00000084676	ENSG00000084676	1589.15398785122	0.0682877281751904	0.0971542722201268	0	1	1
ENSG00000084693	ENSG00000084693	174.840171019859	-0.111626386235418	0.128782828112192	0	1	1
ENSG00000084710	ENSG00000084710	3.0077723400446	0.224722169098328	0.334504520193551	0	1	1
ENSG00000084731	ENSG00000084731	131.022464312617	-0.390151793456673	0.194288828168588	0	1	1
ENSG00000084733	ENSG00000084733	2543.76843874185	-0.304186306248335	0.102380007809914	0	1	1
ENSG00000084734	ENSG00000084734	2.27475724590582	0.702504064807233	0.561175933754162	0	1	1
ENSG00000084754	ENSG00000084754	2455.0319820172	-0.264258996746316	0.0987024352411894	0	1	1
ENSG00000084764	ENSG00000084764	30.5810109998663	0.405574742827326	0.251845291158355	0	1	1
ENSG00000084774	ENSG00000084774	715.911494535887	-0.152801692124158	0.183632927098792	0	1	1
ENSG00000085063	ENSG00000085063	3535.17857230552	-0.356521872805489	0.162572449719889	0	1	1
ENSG00000085117	ENSG00000085117	3727.46954486397	-0.272379218820806	0.178799460635001	0	1	1
ENSG00000085185	ENSG00000085185	69.4236766807785	0.228331279480875	0.218252970892586	0	1	1
ENSG00000085224	ENSG00000085224	3819.38980798947	0.161113871807127	0.10289604349241	0	1	1
ENSG00000085231	ENSG00000085231	1221.35989670696	-0.0342379706479636	0.10182218213226	0	1	1
ENSG00000085265	ENSG00000085265	1.60662788890965	0.693300873957481	0.79207881849619	0	1	1
ENSG00000085274	ENSG00000085274	882.865735263811	0.0616994189741498	0.10178987917081	0	1	1
ENSG00000085276	ENSG00000085276	3.56341298494639	0.507815116043351	0.542219560893965	0	1	1
ENSG00000085365	ENSG00000085365	660.991746531825	-0.25777499551682	0.0934952588541586	0	1	1
ENSG00000085377	ENSG00000085377	771.944628180063	-0.160421439224088	0.0570028202154272	0	1	1
ENSG00000085382	ENSG00000085382	783.049911644037	0.290537803050613	0.0865877434347919	0	1	1
ENSG00000085415	ENSG00000085415	711.463176116163	0.217906082750976	0.147663289588284	0	1	1
ENSG00000085433	ENSG00000085433	526.952729295239	-0.244593231905018	0.0870610216333282	0	1	1
ENSG00000085449	ENSG00000085449	1504.06605432098	-0.0871970910161732	0.112978762754606	0	1	1
ENSG00000085465	ENSG00000085465	17.6062756904816	0.783253493309547	0.216027956963184	0	1	1
ENSG00000085491	ENSG00000085491	1084.37131082879	-0.193607503502213	0.115686885278881	0	1	1
ENSG00000085511	ENSG00000085511	955.073838921613	-0.0742018035475555	0.102282512254779	0	1	1
ENSG00000085514	ENSG00000085514	16.3362606712918	0.647686227673381	0.259225397431268	0	1	1
ENSG00000085552	ENSG00000085552	3.43001970362074	0.600204131553716	0.530854636753878	0	1	1
ENSG00000085563	ENSG00000085563	784.611496806647	-0.412898975285617	0.387807502908994	0	1	1
ENSG00000085644	ENSG00000085644	78.2036241946333	-0.339599483307782	0.186702587549362	0	1	1
ENSG00000085662	ENSG00000085662	744.35738857334	-0.303445352660431	0.100124153564577	0	1	1
ENSG00000085719	ENSG00000085719	1883.11935731035	-0.172788703094306	0.119855069733706	0	1	1
ENSG00000085721	ENSG00000085721	1201.77916822496	-0.0797514388496725	0.0820550174372062	0	1	1
ENSG00000085733	ENSG00000085733	41.8661280880727	0.233414551038442	0.283116052626444	0	1	1
ENSG00000085741	ENSG00000085741	1.49456480263888	-0.703200147778316	0.815060645261231	0	1	NA
ENSG00000085760	ENSG00000085760	538.360616875523	-0.25910562335919	0.0779691418117503	0	1	1
ENSG00000085788	ENSG00000085788	1229.50664234508	-0.0908714819341938	0.08167488775129	0	1	1
ENSG00000085831	ENSG00000085831	10.1165246148994	0.573870945658664	0.340289254449528	0	1	1
ENSG00000085832	ENSG00000085832	6886.12960597785	-0.120619191254169	0.10974222488279	0	1	1
ENSG00000085840	ENSG00000085840	154.340206332077	0.0754019101997434	0.237697078810109	0	1	1
ENSG00000085871	ENSG00000085871	224.52880365297	-0.117829601680694	0.199222993412158	0	1	1
ENSG00000085872	ENSG00000085872	276.427738627991	0.0752556914464809	0.175631572920182	0	1	1
ENSG00000085978	ENSG00000085978	2776.92913683952	0.0627805858041349	0.0952720853229772	0	1	1
ENSG00000085982	ENSG00000085982	305.185360774347	0.19011963623789	0.189547432834925	0	1	1
ENSG00000085998	ENSG00000085998	606.782074456945	-0.0096507699073107	0.0785888365880516	0	1	1
ENSG00000085999	ENSG00000085999	99.0793881541572	0.287002466116319	0.297989902132845	0	1	1
ENSG00000086015	ENSG00000086015	361.754741734628	0.0739729217913632	0.134576524068884	0	1	1
ENSG00000086061	ENSG00000086061	3316.98107412281	-0.264165395719325	0.0971008139713693	0	1	1
ENSG00000086062	ENSG00000086062	864.723727218489	-0.0567135267017417	0.114950459636143	0	1	1
ENSG00000086065	ENSG00000086065	855.16387731463	-0.264719772337665	0.122338139894365	0	1	1
ENSG00000086102	ENSG00000086102	1729.68236862789	0.153299058750869	0.0814853501610692	0	1	1
ENSG00000086159	ENSG00000086159	1.37294780081101	1.44525564453628	0.617662584962565	0.7208719701927	0.470988289875213	NA
ENSG00000086189	ENSG00000086189	639.895995551211	-0.132519304349922	0.095990648712119	0	1	1
ENSG00000086200	ENSG00000086200	508.023590693434	0.0892448657139194	0.0755877160564739	0	1	1
ENSG00000086205	ENSG00000086205	1.25350420998029	0.50213516032411	0.693208449763472	0	1	NA
ENSG00000086232	ENSG00000086232	1171.02076481567	-0.222446223195547	0.0553709915878226	0	1	1
ENSG00000086288	ENSG00000086288	16.1367867194023	0.637703997446154	0.563442836551563	0	1	1
ENSG00000086289	ENSG00000086289	12.0848442903567	0.90426242532837	0.623721526183538	0	1	1
ENSG00000086300	ENSG00000086300	1101.34711851945	0.0441794458071301	0.159485303202681	0	1	1
ENSG00000086475	ENSG00000086475	520.613263429988	-0.286931655028576	0.0794463288058348	0	1	1
ENSG00000086504	ENSG00000086504	300.143231595684	-0.358347355463352	0.136833456883351	0	1	1
ENSG00000086544	ENSG00000086544	265.784141886098	-0.313003702491949	0.129049594143714	0	1	1
ENSG00000086548	ENSG00000086548	1.56114220701484	0.944930698226051	0.475734520022824	0	1	1
ENSG00000086570	ENSG00000086570	5.65405074942229	0.839650508683912	0.4836823774327	0	1	1
ENSG00000086589	ENSG00000086589	1367.76026881033	0.0237855335563711	0.0601768660169263	0	1	1
ENSG00000086598	ENSG00000086598	4070.03790458305	-0.26209534572856	0.100768915737623	0	1	1
ENSG00000086619	ENSG00000086619	417.419597275401	0.346421557143819	0.129599830384069	0	1	1
ENSG00000086666	ENSG00000086666	1658.24588190911	-0.0131326340112883	0.0824528566724743	0	1	1
ENSG00000086696	ENSG00000086696	0.865594256427656	0.326051512927295	0.657876417077104	0	1	NA
ENSG00000086712	ENSG00000086712	774.529147972279	-0.0954859569942001	0.112856245249196	0	1	1
ENSG00000086717	ENSG00000086717	1.99601892629492	-0.010830827489603	0.498011112310887	0	1	1
ENSG00000086730	ENSG00000086730	359.8541510516	-0.200266940002677	0.390303865673371	0	1	1
ENSG00000086758	ENSG00000086758	10112.6324552791	0.307521897883362	0.0683851862093564	0	1	1
ENSG00000086827	ENSG00000086827	442.848359805181	-0.327238049071553	0.0909571317078863	0	1	1
ENSG00000086848	ENSG00000086848	109.345896208013	0.119994299812845	0.095355585780451	0	1	1
ENSG00000086967	ENSG00000086967	2.64451945419597	0.861982842625673	0.470213205142607	0	1	1
ENSG00000086991	ENSG00000086991	1.77405836582239	0.501464243864955	0.600858311180447	0	1	1
ENSG00000087008	ENSG00000087008	322.315413156266	-0.101012193422065	0.196602631463093	0	1	1
ENSG00000087053	ENSG00000087053	712.881631509953	-0.175695826446472	0.0873377603799325	0	1	1
ENSG00000087074	ENSG00000087074	2617.5552065073	1.34670755744377	0.197185639478138	1.7582799556872	0.0786998865078218	1
ENSG00000087076	ENSG00000087076	18.4018636952601	-0.166942559286279	0.304298418759174	0	1	1
ENSG00000087077	ENSG00000087077	132.345095749398	0.0442666385333753	0.259277071352902	0	1	1
ENSG00000087085	ENSG00000087085	6.13360915905991	0.0779675650693596	0.402070856651088	0	1	1
ENSG00000087086	ENSG00000087086	12215.0502513736	-0.306357186160763	0.136743968729275	0	1	1
ENSG00000087087	ENSG00000087087	1235.68183313496	0.208258366244209	0.0963177257953606	0	1	1
ENSG00000087088	ENSG00000087088	1823.47487967167	-0.0167702241036028	0.124103943483191	0	1	1
ENSG00000087095	ENSG00000087095	432.726541631458	0.0335399579696208	0.0763436900207878	0	1	1
ENSG00000087111	ENSG00000087111	743.446700050447	-0.0922895804227338	0.103540370902756	0	1	1
ENSG00000087116	ENSG00000087116	1.89316044162135	0.84094851779506	0.573375987142355	0	1	1
ENSG00000087128	ENSG00000087128	2.58187771847419	-0.438489572695069	0.547039210046656	0	1	1
ENSG00000087152	ENSG00000087152	1250.21585258011	-0.125691030171482	0.0725959357390375	0	1	1
ENSG00000087157	ENSG00000087157	1031.79355441434	0.287167073932211	0.125790377105131	0	1	1
ENSG00000087191	ENSG00000087191	1165.11171726993	-0.171412194972715	0.0733301411868063	0	1	1
ENSG00000087206	ENSG00000087206	813.889618426309	0.170403252035756	0.0572669124797786	0	1	1
ENSG00000087237	ENSG00000087237	1.9218034688975	0.99304076453768	0.492475008333979	0	1	1
ENSG00000087245	ENSG00000087245	60.2856590665487	-0.702384769895806	0.622919898475843	0	1	1
ENSG00000087253	ENSG00000087253	994.68440741204	-0.454383729100211	0.529039976927146	0	1	1
ENSG00000087258	ENSG00000087258	53.8718117280562	-0.00571877891531652	0.269446128170619	0	1	1
ENSG00000087263	ENSG00000087263	912.453128479565	-0.239744048828291	0.0967129566507535	0	1	1
ENSG00000087266	ENSG00000087266	1102.55090854408	0.312559292923698	0.16831358416839	0	1	1
ENSG00000087269	ENSG00000087269	1482.31776984822	-0.00509946059844097	0.0911643463299259	0	1	1
ENSG00000087274	ENSG00000087274	4528.36348665932	-0.000765560019154378	0.0762180564142807	0	1	1
ENSG00000087299	ENSG00000087299	84.2926565072862	0.149051350466165	0.0826310916406355	0	1	1
ENSG00000087301	ENSG00000087301	374.31184839064	0.0243744085607486	0.118101021212818	0	1	1
ENSG00000087302	ENSG00000087302	1438.78998279882	-0.257409138628479	0.104594375599373	0	1	1
ENSG00000087303	ENSG00000087303	6.77362102203263	1.16109774849887	0.451367026954461	0.356910759711129	0.721158614392888	1
ENSG00000087338	ENSG00000087338	741.86595324054	-0.0797280831932825	0.0950509320082259	0	1	1
ENSG00000087365	ENSG00000087365	3345.15920617753	-0.0922049146836456	0.0546360458881878	0	1	1
ENSG00000087448	ENSG00000087448	502.948228493365	-0.189978159303377	0.0999775850591973	0	1	1
ENSG00000087460	ENSG00000087460	10390.9507608086	-0.222110284318452	0.0739619397066655	0	1	1
ENSG00000087470	ENSG00000087470	1954.80380367348	0.0916887738946165	0.0798812144080741	0	1	1
ENSG00000087494	ENSG00000087494	12.5649241175752	0.972513892663437	0.549459949885151	0	1	1
ENSG00000087495	ENSG00000087495	2.37900099486829	0.54246713357283	0.527768363149273	0	1	1
ENSG00000087502	ENSG00000087502	1234.47816413726	-0.0645280245539195	0.0879915181087097	0	1	1
ENSG00000087510	ENSG00000087510	1.04661533854438	0.988690226754815	0.64111003102198	0	1	NA
ENSG00000087586	ENSG00000087586	285.479155240271	-0.397214707520012	0.203009464928326	0	1	1
ENSG00000087589	ENSG00000087589	629.851749229834	-0.124392008593169	0.290926930858206	0	1	1
ENSG00000087842	ENSG00000087842	27.2054563792285	-0.389625706212345	0.270020531614308	0	1	1
ENSG00000087884	ENSG00000087884	52.4639149757329	-0.25921676593576	0.146387267947048	0	1	1
ENSG00000087903	ENSG00000087903	53.3873361777709	-0.577726313050134	0.331261005049911	0	1	1
ENSG00000087916	ENSG00000087916	1.14806805916914	0.530532352711449	0.668249306197961	0	1	NA
ENSG00000087995	ENSG00000087995	313.820961604794	-0.27792306393221	0.0909664768881918	0	1	1
ENSG00000088002	ENSG00000088002	1.87774329069673	-0.61261897591103	0.475589157040968	0	1	1
ENSG00000088035	ENSG00000088035	542.156820378897	0.0520790580892717	0.0680096073611019	0	1	1
ENSG00000088038	ENSG00000088038	412.348224670006	0.217758743026368	0.111773518108822	0	1	1
ENSG00000088053	ENSG00000088053	2.93385480357032	0.839828994046541	0.389332223079709	0	1	1
ENSG00000088179	ENSG00000088179	3869.07079018616	-0.0885570130065669	0.118862322365274	0	1	1
ENSG00000088205	ENSG00000088205	2130.87160511529	-0.0615206381019778	0.0970335823527334	0	1	1
ENSG00000088247	ENSG00000088247	754.916738254627	-0.127294160404937	0.131458771477892	0	1	1
ENSG00000088256	ENSG00000088256	2.55422571104866	0.562506154315441	0.442016120951295	0	1	1
ENSG00000088280	ENSG00000088280	6.15832437063336	0.321661420918494	0.358792223196312	0	1	1
ENSG00000088298	ENSG00000088298	609.079491256095	-0.104501139754462	0.0677138500392139	0	1	1
ENSG00000088305	ENSG00000088305	38.4885171058233	0.31601241160299	0.291825604763238	0	1	1
ENSG00000088325	ENSG00000088325	680.537020011828	-0.0100932041662794	0.206950457235134	0	1	1
ENSG00000088340	ENSG00000088340	17.6668869314375	0.76682569510381	0.294299590944659	0	1	1
ENSG00000088356	ENSG00000088356	143.001652211816	-0.694056456685096	0.12269341078165	0	1	1
ENSG00000088367	ENSG00000088367	10.7147390258521	0.00946356153303129	0.422509103921871	0	1	1
ENSG00000088386	ENSG00000088386	4.1557684703252	0.43117477993026	0.596066339877446	0	1	1
ENSG00000088387	ENSG00000088387	2167.01453100359	-0.00894253988723063	0.0954799037006169	0	1	1
ENSG00000088448	ENSG00000088448	3959.39271126199	0.358614549307175	0.17549756177143	0	1	1
ENSG00000088451	ENSG00000088451	449.906110295775	-0.204229451479195	0.0828913536831708	0	1	1
ENSG00000088538	ENSG00000088538	32.1054088317356	0.858497006269716	0.341286902042617	0	1	1
ENSG00000088543	ENSG00000088543	442.874777056086	0.372328729870016	0.238102714250684	0	1	1
ENSG00000088682	ENSG00000088682	315.792340771179	-0.249240260501307	0.0559856668707876	0	1	1
ENSG00000088726	ENSG00000088726	1.67624025957562	0.433993754130333	0.547516564846562	0	1	1
ENSG00000088727	ENSG00000088727	63.7289060768614	1.28164441876188	0.177129108772748	1.59005157714209	0.111823179593886	1
ENSG00000088756	ENSG00000088756	4.86416065907829	0.69611492032438	0.4793979973089	0	1	1
ENSG00000088766	ENSG00000088766	384.996142972917	-0.270324603648602	0.0869942876854703	0	1	1
ENSG00000088808	ENSG00000088808	131.401519218862	0.0981153035989535	0.185040184181265	0	1	1
ENSG00000088812	ENSG00000088812	632.22084477047	-0.230193355172863	0.0909534419976131	0	1	1
ENSG00000088826	ENSG00000088826	2070.88481160195	0.138210980979393	0.310134513525383	0	1	1
ENSG00000088827	ENSG00000088827	3.55671799165576	0.595371924631122	0.5162074272474	0	1	1
ENSG00000088832	ENSG00000088832	1804.70271014536	-0.298592238796687	0.0921782203357917	0	1	1
ENSG00000088833	ENSG00000088833	405.031856928684	0.114387597847003	0.0626274951065215	0	1	1
ENSG00000088836	ENSG00000088836	22.2126670132892	0.423478832030539	0.272242258340974	0	1	1
ENSG00000088854	ENSG00000088854	289.503777066983	0.590637722711551	0.225106828048937	0	1	1
ENSG00000088876	ENSG00000088876	206.949458572666	-0.363675844749687	0.0993054070860526	0	1	1
ENSG00000088881	ENSG00000088881	7.46019604275634	0.405100801620789	0.329179284348153	0	1	1
ENSG00000088882	ENSG00000088882	37.8447708305817	0.950394418520196	0.621681736317041	0	1	1
ENSG00000088888	ENSG00000088888	643.234864416666	-0.162271334197127	0.0933399173308864	0	1	1
ENSG00000088899	ENSG00000088899	32.9409038348681	0.276885970644736	0.203989714357612	0	1	1
ENSG00000088926	ENSG00000088926	2.98620246630127	0.0746355729674351	0.464369895175006	0	1	1
ENSG00000088930	ENSG00000088930	3407.75994415759	-0.044145063114848	0.0932892491284407	0	1	1
ENSG00000088970	ENSG00000088970	366.123998313406	0.163444082775309	0.0882603713295641	0	1	1
ENSG00000088986	ENSG00000088986	1292.66841810158	-0.570052863016165	0.131309920247493	0	1	1
ENSG00000088992	ENSG00000088992	254.500419442756	-0.251425385164809	0.300497991130607	0	1	1
ENSG00000089006	ENSG00000089006	3048.04900937496	-0.111169977259365	0.0829189974961091	0	1	1
ENSG00000089009	ENSG00000089009	9089.10051853384	-0.381204398790078	0.119810215046409	0	1	1
ENSG00000089012	ENSG00000089012	610.770635301935	0.0670952572808569	0.212122297846616	0	1	1
ENSG00000089022	ENSG00000089022	728.813212873471	0.122426165898559	0.0620795044977955	0	1	1
ENSG00000089041	ENSG00000089041	134.241185935981	0.206978160189798	0.37490978258894	0	1	1
ENSG00000089048	ENSG00000089048	781.78687396972	-0.059024846143506	0.117292654931831	0	1	1
ENSG00000089050	ENSG00000089050	286.276476160059	-0.351233765099685	0.1222687269656	0	1	1
ENSG00000089053	ENSG00000089053	2727.4655612075	0.0191224648552901	0.0488900879750878	0	1	1
ENSG00000089057	ENSG00000089057	708.662476589177	0.364153299965908	0.119971738836369	0	1	1
ENSG00000089060	ENSG00000089060	398.892643691092	0.0522804556476269	0.129446457691104	0	1	1
ENSG00000089063	ENSG00000089063	1310.84966407722	-0.236530672158941	0.0912873119844906	0	1	1
ENSG00000089091	ENSG00000089091	57.036934470631	0.256348004560026	0.147275952767651	0	1	1
ENSG00000089094	ENSG00000089094	1279.46678611933	-0.158759285621597	0.130690496257384	0	1	1
ENSG00000089101	ENSG00000089101	4.41491437491501	0.382727379902314	0.467333276889795	0	1	1
ENSG00000089123	ENSG00000089123	203.172174952137	0.325616352553013	0.0895311863527606	0	1	1
ENSG00000089127	ENSG00000089127	493.531642283978	-0.179528869045442	0.333481400522627	0	1	1
ENSG00000089154	ENSG00000089154	3129.18064926619	0.0746023367139133	0.08160386177361	0	1	1
ENSG00000089157	ENSG00000089157	12529.3301094381	-0.370496357859692	0.156709559034555	0	1	1
ENSG00000089159	ENSG00000089159	1652.0485535969	0.31928703773792	0.155733096010461	0	1	1
ENSG00000089163	ENSG00000089163	9.40115147262411	-0.680498201371233	0.23099104559801	0	1	1
ENSG00000089169	ENSG00000089169	4.19697887551429	0.872308379506079	0.455294080518027	0	1	1
ENSG00000089177	ENSG00000089177	129.237994314639	0.292939568581892	0.282280202889368	0	1	1
ENSG00000089195	ENSG00000089195	535.854528133113	0.112477290713852	0.107198761285392	0	1	1
ENSG00000089199	ENSG00000089199	4.29700379303577	0.205398949479441	0.418989447359005	0	1	1
ENSG00000089220	ENSG00000089220	1066.57355879038	-0.294408587699962	0.109161414830755	0	1	1
ENSG00000089225	ENSG00000089225	0.930487008060046	0.110327435896487	0.640213891107051	0	1	NA
ENSG00000089234	ENSG00000089234	827.320990902334	-0.235372874542691	0.0563271191492032	0	1	1
ENSG00000089248	ENSG00000089248	1682.10760175458	-0.283283257117511	0.105195076012576	0	1	1
ENSG00000089250	ENSG00000089250	6.4955975478121	0.407303232474564	0.43934326929004	0	1	1
ENSG00000089280	ENSG00000089280	2810.4365144926	0.460276907242642	0.126088633736773	0	1	1
ENSG00000089289	ENSG00000089289	947.175747542099	-0.269866206315055	0.129622752723489	0	1	1
ENSG00000089327	ENSG00000089327	2758.92731019102	-0.176793228910448	0.149336239572858	0	1	1
ENSG00000089335	ENSG00000089335	529.8924395079	-0.0802973997937711	0.154873067798497	0	1	1
ENSG00000089351	ENSG00000089351	866.18751586617	-0.212702693254528	0.186170583425681	0	1	1
ENSG00000089356	ENSG00000089356	1.08220103752274	1.21042002847342	0.630502151683597	0.333734037087022	0.73858026281688	NA
ENSG00000089472	ENSG00000089472	4.14683349575731	0.645737151502502	0.470699189582695	0	1	1
ENSG00000089486	ENSG00000089486	526.940631065748	-0.38006361809183	0.162412013436882	0	1	1
ENSG00000089505	ENSG00000089505	67.3382418024318	-0.366942523936106	0.209173863392601	0	1	1
ENSG00000089558	ENSG00000089558	29.6581689475606	-0.167114906268707	0.387863245960193	0	1	1
ENSG00000089597	ENSG00000089597	2840.13716120493	-0.113174124894336	0.0921381988059417	0	1	1
ENSG00000089639	ENSG00000089639	1646.27105901669	0.270648459483249	0.115188569310095	0	1	1
ENSG00000089682	ENSG00000089682	333.966700662848	0.160587150743041	0.101929109452856	0	1	1
ENSG00000089685	ENSG00000089685	287.332506352311	-0.237826769134427	0.285092452406663	0	1	1
ENSG00000089692	ENSG00000089692	199.47499090711	-0.121920299349677	0.541863751633209	0	1	1
ENSG00000089693	ENSG00000089693	565.828582552244	-0.070227141160051	0.0791652236580989	0	1	1
ENSG00000089723	ENSG00000089723	171.287697545787	-0.854073192512075	0.333811396580224	0	1	1
ENSG00000089737	ENSG00000089737	4140.48216018461	0.106051225989793	0.0957990452637134	0	1	1
ENSG00000089775	ENSG00000089775	1515.66110703974	0.124233720366019	0.0949188486202352	0	1	1
ENSG00000089818	ENSG00000089818	1004.85255349537	0.0840568303331942	0.0826378411513338	0	1	1
ENSG00000089820	ENSG00000089820	2331.3339197753	0.156653440726884	0.173754331832874	0	1	1
ENSG00000089847	ENSG00000089847	21.8133616382012	0.508528324650469	0.284359276444085	0	1	1
ENSG00000089876	ENSG00000089876	247.437691152139	-0.0677115508251606	0.177222421343061	0	1	1
ENSG00000089902	ENSG00000089902	1249.71114739869	-0.00845453264864519	0.108104756170769	0	1	1
ENSG00000089916	ENSG00000089916	2714.49688647533	0.214585250530187	0.0734726522534487	0	1	1
ENSG00000090006	ENSG00000090006	396.984194534987	0.158425644640057	0.337851050880617	0	1	1
ENSG00000090013	ENSG00000090013	53.0013544300628	-0.293179214347512	0.226444643039976	0	1	1
ENSG00000090020	ENSG00000090020	200.154215063073	0.301851903193357	0.264212203844759	0	1	1
ENSG00000090054	ENSG00000090054	977.951142371329	-0.0437021641448091	0.0761411864653216	0	1	1
ENSG00000090060	ENSG00000090060	5027.37426605033	-0.0936355692995395	0.103619182493359	0	1	1
ENSG00000090061	ENSG00000090061	601.817401025309	0.718592628145803	0.104262090764355	0	1	1
ENSG00000090097	ENSG00000090097	200.04712495911	-0.199808442619064	0.153631443715448	0	1	1
ENSG00000090104	ENSG00000090104	5912.38136050892	2.13002693367377	0.32158068693812	3.51397636603473	0.000441452088024612	0.0801034879724659
ENSG00000090238	ENSG00000090238	656.868927197359	-0.317924307133711	0.15880305744332	0	1	1
ENSG00000090263	ENSG00000090263	260.003682849696	-0.313452730674859	0.111960208544215	0	1	1
ENSG00000090266	ENSG00000090266	505.784498162944	-0.251646232136036	0.098931688943542	0	1	1
ENSG00000090273	ENSG00000090273	519.274318195901	-0.175640207254699	0.0875087277371597	0	1	1
ENSG00000090316	ENSG00000090316	663.957584643683	-0.297985236271735	0.117954270932498	0	1	1
ENSG00000090339	ENSG00000090339	1942.68568001187	0.376138441764638	0.158864518801143	0	1	1
ENSG00000090372	ENSG00000090372	663.969561945508	0.287285571535854	0.130968681258534	0	1	1
ENSG00000090376	ENSG00000090376	47.167067990849	0.264416340413965	0.338880398840584	0	1	1
ENSG00000090382	ENSG00000090382	657.431030808478	-0.233553550619089	0.612601986700483	0	1	1
ENSG00000090402	ENSG00000090402	1.08230042322164	0.250049904478211	0.744816174472658	0	1	NA
ENSG00000090432	ENSG00000090432	431.18019675807	-0.173764161905104	0.102885243322657	0	1	1
ENSG00000090447	ENSG00000090447	84.7943242256301	-0.580711667180447	0.279400530225315	0	1	1
ENSG00000090470	ENSG00000090470	451.130170448776	-0.36450247365003	0.0774094065053955	0	1	1
ENSG00000090487	ENSG00000090487	777.754408615225	-0.204248632653731	0.0667802806523688	0	1	1
ENSG00000090512	ENSG00000090512	1.35591661958983	0.666657952310449	0.552411824569248	0	1	NA
ENSG00000090520	ENSG00000090520	1708.41886496136	0.274309247705738	0.102299599092593	0	1	1
ENSG00000090530	ENSG00000090530	2.65056453772998	0.759907225903448	0.471910122635197	0	1	1
ENSG00000090539	ENSG00000090539	2.40714014656466	0.190843639349892	0.454942298754822	0	1	1
ENSG00000090554	ENSG00000090554	102.204146176469	1.29210670227517	0.210838514709198	1.38545228644807	0.165914212526835	1
ENSG00000090565	ENSG00000090565	266.928346522259	0.31188411435571	0.158627953049405	0	1	1
ENSG00000090581	ENSG00000090581	440.310781022626	-0.00386538156362681	0.0905503534415763	0	1	1
ENSG00000090612	ENSG00000090612	646.005158617528	-0.192845691244109	0.092018576645062	0	1	1
ENSG00000090615	ENSG00000090615	2198.97293199436	-0.0372726666323669	0.0803059698085743	0	1	1
ENSG00000090621	ENSG00000090621	1325.7893490951	-0.0495304101582433	0.0977910208371351	0	1	1
ENSG00000090659	ENSG00000090659	2.745347024112	0.530038977442481	0.590778133969407	0	1	1
ENSG00000090661	ENSG00000090661	344.550152385919	-0.0425885185877992	0.125550722950679	0	1	1
ENSG00000090674	ENSG00000090674	114.726713022761	0.0681916636365132	0.112652730113108	0	1	1
ENSG00000090686	ENSG00000090686	2204.12610449388	0.313507268831994	0.112087955791625	0	1	1
ENSG00000090776	ENSG00000090776	106.352145679584	-0.139261756164399	0.205877862800106	0	1	1
ENSG00000090857	ENSG00000090857	1313.97233661573	0.198074225506748	0.125980562328982	0	1	1
ENSG00000090861	ENSG00000090861	1040.10721969652	-0.305763496186764	0.118831686736215	0	1	1
ENSG00000090863	ENSG00000090863	5306.68305399743	0.0146329892892124	0.0921166448780747	0	1	1
ENSG00000090889	ENSG00000090889	256.278889245855	-0.0329366227064996	0.236193559470787	0	1	1
ENSG00000090905	ENSG00000090905	1953.80641716637	0.189732278625566	0.113801116463534	0	1	1
ENSG00000090920	ENSG00000090920	39.6895539877936	0.410237898855749	0.457838168438091	0	1	1
ENSG00000090924	ENSG00000090924	891.593206446431	0.943824076423574	0.22106890732305	0	1	1
ENSG00000090932	ENSG00000090932	2.05321254778502	-0.365224078448654	0.512258597549967	0	1	1
ENSG00000090971	ENSG00000090971	32.1920040784382	0.020270685409569	0.179633641886634	0	1	1
ENSG00000090975	ENSG00000090975	141.230404306188	0.260594099040159	0.247886083571778	0	1	1
ENSG00000090989	ENSG00000090989	1158.83180716967	-0.0645434837314564	0.0849347950358071	0	1	1
ENSG00000091009	ENSG00000091009	2539.74911604978	-0.0680709464486594	0.0865759831361517	0	1	1
ENSG00000091039	ENSG00000091039	8305.29180166376	-0.584504046392839	0.141563553835174	0	1	1
ENSG00000091073	ENSG00000091073	113.76088562301	0.18518255368679	0.198333723600962	0	1	1
ENSG00000091106	ENSG00000091106	5.80228704868917	0.406574390145797	0.44213014458344	0	1	1
ENSG00000091127	ENSG00000091127	354.299339608895	-0.353787162164657	0.166698903455806	0	1	1
ENSG00000091128	ENSG00000091128	2.66056602094612	0.593912201061473	0.471796741662439	0	1	1
ENSG00000091129	ENSG00000091129	9.47892332575662	0.705996668317453	0.444610947604456	0	1	1
ENSG00000091136	ENSG00000091136	4.22865463842502	0.683368494984733	0.449926929421847	0	1	1
ENSG00000091137	ENSG00000091137	395.957343106924	0.157499820169474	0.388725190306714	0	1	1
ENSG00000091138	ENSG00000091138	1.53585651827437	-0.221332285736842	0.495078885763513	0	1	NA
ENSG00000091140	ENSG00000091140	1153.70026421732	-0.0627442478671877	0.0817156277982685	0	1	1
ENSG00000091157	ENSG00000091157	1820.21527438677	0.385178662178449	0.0773985713662098	0	1	1
ENSG00000091164	ENSG00000091164	723.461016016529	-0.0781062987486339	0.0623915599914419	0	1	1
ENSG00000091181	ENSG00000091181	15.1493593535368	0.328487296428095	0.441173076823181	0	1	1
ENSG00000091262	ENSG00000091262	2.72447404097064	0.677111332317998	0.467391451293621	0	1	1
ENSG00000091317	ENSG00000091317	6297.5907152856	-0.143694965482766	0.150390807746942	0	1	1
ENSG00000091409	ENSG00000091409	872.422739847229	0.206378649070134	0.302870127422256	0	1	1
ENSG00000091428	ENSG00000091428	5.91676713239249	0.705981867278933	0.391062445102589	0	1	1
ENSG00000091436	ENSG00000091436	376.337205397784	0.0901600790438833	0.190606509515049	0	1	1
ENSG00000091483	ENSG00000091483	448.533348092588	-0.163106519938802	0.114925158834136	0	1	1
ENSG00000091490	ENSG00000091490	5776.46975914736	-0.0775561594427941	0.0984451305866464	0	1	1
ENSG00000091513	ENSG00000091513	5.74624327808083	0.727890012470282	0.352807276720506	0	1	1
ENSG00000091527	ENSG00000091527	7683.96656636953	-0.289252018606662	0.0996165453346756	0	1	1
ENSG00000091536	ENSG00000091536	12.7524419709277	0.96208404430987	0.244029790163383	0	1	1
ENSG00000091542	ENSG00000091542	1486.75839874361	-0.331590787314376	0.0929326936803539	0	1	1
ENSG00000091583	ENSG00000091583	0.885478479611325	0.245139072023677	0.68594586960912	0	1	NA
ENSG00000091592	ENSG00000091592	2871.55057205675	0.49529191151233	0.12933835057656	0	1	1
ENSG00000091622	ENSG00000091622	12.3866069481471	0.82906814108727	0.268171317717151	0	1	1
ENSG00000091640	ENSG00000091640	417.494953882076	-0.263750788976768	0.095966251522196	0	1	1
ENSG00000091651	ENSG00000091651	109.072480628223	0.390487951796464	0.232837277748126	0	1	1
ENSG00000091656	ENSG00000091656	4.46571391275936	0.84508382046971	0.409879679746447	0	1	1
ENSG00000091664	ENSG00000091664	1.30831933797796	1.23503861030825	0.675758743134688	0.347814383011842	0.727979587228647	NA
ENSG00000091732	ENSG00000091732	223.914751566965	-0.137368975146406	0.0667793285090148	0	1	1
ENSG00000091831	ENSG00000091831	25.1874842767132	0.471255637683626	0.317755049676488	0	1	1
ENSG00000091844	ENSG00000091844	2.73686546571073	0.379777060699448	0.557642277163831	0	1	1
ENSG00000091879	ENSG00000091879	1.95949279513429	0.552583011878132	0.545770496642512	0	1	1
ENSG00000091947	ENSG00000091947	303.750389710108	-0.366113806518751	0.114642120249085	0	1	1
ENSG00000091972	ENSG00000091972	3418.15213245744	-0.155852607139467	0.363118899301256	0	1	1
ENSG00000091986	ENSG00000091986	13.206610099632	-0.0848461136470868	0.31100894085047	0	1	1
ENSG00000092009	ENSG00000092009	0.86522085463245	0.336481508471471	0.718059074790503	0	1	NA
ENSG00000092010	ENSG00000092010	2349.82982118267	-0.274593868594784	0.101463659234534	0	1	1
ENSG00000092020	ENSG00000092020	629.815974213458	-0.0793318327344617	0.0838159660667982	0	1	1
ENSG00000092036	ENSG00000092036	123.738953761092	-0.269668692775561	0.119449397657217	0	1	1
ENSG00000092051	ENSG00000092051	3.50241896358777	0.408032611431138	0.381112453439474	0	1	1
ENSG00000092054	ENSG00000092054	2.83737727068179	0.670977967749202	0.426082246785913	0	1	1
ENSG00000092067	ENSG00000092067	3.49906069766363	-1.00500979107091	0.485112286329691	-0.0103270752196558	0.991760332582252	1
ENSG00000092068	ENSG00000092068	42.9754224194398	-0.212523280957002	0.596200272908026	0	1	1
ENSG00000092094	ENSG00000092094	478.340641727768	0.0222283471407437	0.08270513890835	0	1	1
ENSG00000092096	ENSG00000092096	18.0591640300584	0.25288282551928	0.342374146345335	0	1	1
ENSG00000092098	ENSG00000092098	471.891720969648	0.00881366590688777	0.101695787911901	0	1	1
ENSG00000092108	ENSG00000092108	1469.84454864486	0.177528829763913	0.0946043255455523	0	1	1
ENSG00000092140	ENSG00000092140	1103.62199607705	0.320901064906906	0.0845445924608219	0	1	1
ENSG00000092148	ENSG00000092148	4802.33880947507	0.0505944689585814	0.066376387231546	0	1	1
ENSG00000092199	ENSG00000092199	9829.2618903656	0.00320695558959836	0.0636771583501388	0	1	1
ENSG00000092200	ENSG00000092200	3.34106184326657	0.774437274692583	0.443082167950518	0	1	1
ENSG00000092201	ENSG00000092201	3102.25145036474	-0.229642426908064	0.0860938019679394	0	1	1
ENSG00000092203	ENSG00000092203	1896.56178552304	0.000727562211919485	0.0650169547801692	0	1	1
ENSG00000092208	ENSG00000092208	109.151784661693	-0.2016918992702	0.100189980686404	0	1	1
ENSG00000092295	ENSG00000092295	17.9979785347233	0.0336227577227128	0.239883393156569	0	1	1
ENSG00000092330	ENSG00000092330	1565.62809123653	-0.149185637226559	0.0532366835201081	0	1	1
ENSG00000092345	ENSG00000092345	1.69122975307858	-0.595095013150059	0.563543084876536	0	1	1
ENSG00000092421	ENSG00000092421	7.7446355562207	0.786121706645673	0.454326589427824	0	1	1
ENSG00000092439	ENSG00000092439	3198.21522451637	0.160337832433722	0.0776698143935208	0	1	1
ENSG00000092445	ENSG00000092445	17.7944081086136	-0.064137790899464	0.362813229050154	0	1	1
ENSG00000092470	ENSG00000092470	464.705694134543	-0.0286302717226156	0.176095275854744	0	1	1
ENSG00000092529	ENSG00000092529	11.461526892586	0.789883646840682	0.244653444136901	0	1	1
ENSG00000092531	ENSG00000092531	1520.56265326384	-0.131255601401435	0.120078626068685	0	1	1
ENSG00000092607	ENSG00000092607	1.32273126044341	0.719519152006837	0.557772045451312	0	1	NA
ENSG00000092621	ENSG00000092621	67.4818673608992	-0.0505163199221609	0.272775903274357	0	1	1
ENSG00000092758	ENSG00000092758	1.9780257343361	-0.896230322682668	0.545766593291463	0	1	1
ENSG00000092820	ENSG00000092820	6479.84403002441	-0.0885698029259325	0.114551392685423	0	1	1
ENSG00000092841	ENSG00000092841	6914.2562535118	-0.26437599670065	0.066086838974924	0	1	1
ENSG00000092847	ENSG00000092847	1082.25199556209	-0.110453401045261	0.0606591857589733	0	1	1
ENSG00000092850	ENSG00000092850	1.85316199475167	1.34330620375656	0.456399513841904	0.752205454529654	0.451927513952222	1
ENSG00000092853	ENSG00000092853	342.290854338302	-0.104424631629614	0.235506324100241	0	1	1
ENSG00000092871	ENSG00000092871	1367.81365484156	-0.241564709440381	0.127199875688849	0	1	1
ENSG00000092929	ENSG00000092929	1566.8866848738	-0.0683168956982935	0.186677702051922	0	1	1
ENSG00000092931	ENSG00000092931	542.799162898795	-0.153993386526497	0.0917439704181521	0	1	1
ENSG00000092964	ENSG00000092964	1130.91463697698	-0.136854887263166	0.211091567315966	0	1	1
ENSG00000092969	ENSG00000092969	5.01527020201736	0.088703899236289	0.456747550908695	0	1	1
ENSG00000092978	ENSG00000092978	753.556572767004	0.514699974376485	0.0828785421291176	0	1	1
ENSG00000093000	ENSG00000093000	2599.7548586916	-0.283862953415558	0.0726779576110628	0	1	1
ENSG00000093009	ENSG00000093009	130.628365750602	0.165255619964978	0.292086321105562	0	1	1
ENSG00000093010	ENSG00000093010	286.877077775006	-0.168782931089168	0.165581139488214	0	1	1
ENSG00000093072	ENSG00000093072	718.007568750792	0.0682248691790213	0.196942393582901	0	1	1
ENSG00000093100	ENSG00000093100	5.06532861608094	1.38797669230297	0.332121576399222	1.16817671561516	0.242735490634344	1
ENSG00000093134	ENSG00000093134	2.54229577315055	0.393323290306602	0.467255866666375	0	1	1
ENSG00000093144	ENSG00000093144	819.952036613012	-0.198351677407401	0.0723908179027715	0	1	1
ENSG00000093167	ENSG00000093167	1272.99012941865	0.252400759956057	0.115291624746471	0	1	1
ENSG00000093183	ENSG00000093183	1233.6930677161	-0.156937851885146	0.0627859397072932	0	1	1
ENSG00000093217	ENSG00000093217	44.3077773252429	0.640073504738247	0.178689988336048	0	1	1
ENSG00000094631	ENSG00000094631	839.585551320004	0.206604965664495	0.0773050130120901	0	1	1
ENSG00000094755	ENSG00000094755	3.23316481420609	0.398431741482066	0.571742299233658	0	1	1
ENSG00000094804	ENSG00000094804	241.412828708597	0.129994411893365	0.285924285128373	0	1	1
ENSG00000094841	ENSG00000094841	336.952149627333	0.0487006668181072	0.0809544608746021	0	1	1
ENSG00000094880	ENSG00000094880	712.772294763474	-0.245620600284388	0.0788689247365583	0	1	1
ENSG00000094914	ENSG00000094914	413.846999728727	-0.0221895524330336	0.0776270887551282	0	1	1
ENSG00000094916	ENSG00000094916	1991.62882373145	-0.198703199962531	0.123234057132411	0	1	1
ENSG00000094963	ENSG00000094963	2.15372396404519	0.270547349278671	0.600392808536117	0	1	1
ENSG00000094975	ENSG00000094975	2617.06629397331	0.176664667562534	0.107814584230895	0	1	1
ENSG00000095002	ENSG00000095002	548.990727126329	-0.330070175246123	0.127612023888472	0	1	1
ENSG00000095015	ENSG00000095015	2449.11476026387	-0.166016961560549	0.145192712471564	0	1	1
ENSG00000095059	ENSG00000095059	551.056540208544	0.129345936720625	0.0855612807645226	0	1	1
ENSG00000095066	ENSG00000095066	71.2752979159427	0.43140645321806	0.152275199513069	0	1	1
ENSG00000095110	ENSG00000095110	3.22971943980659	0.776366562909929	0.543366749546551	0	1	1
ENSG00000095139	ENSG00000095139	3126.29634584812	-0.202359829433698	0.107506915306237	0	1	1
ENSG00000095203	ENSG00000095203	7.42229563985841	-0.505095836954109	0.339064116330564	0	1	1
ENSG00000095209	ENSG00000095209	109.507325648339	-0.113936955845243	0.141449843080885	0	1	1
ENSG00000095261	ENSG00000095261	1142.50884334375	-0.325890964811708	0.0984999668628795	0	1	1
ENSG00000095303	ENSG00000095303	8.59703306634129	0.436810348857277	0.290987277238151	0	1	1
ENSG00000095319	ENSG00000095319	2016.98614880955	0.0747912576136707	0.0852421602282026	0	1	1
ENSG00000095321	ENSG00000095321	101.623841183267	-0.159917615779178	0.157027185020992	0	1	1
ENSG00000095370	ENSG00000095370	926.345736753178	-0.0982753851794739	0.145233736147625	0	1	1
ENSG00000095380	ENSG00000095380	373.012636554896	-0.0505669115858672	0.113243027166145	0	1	1
ENSG00000095383	ENSG00000095383	109.189415912135	-0.140449164980548	0.240184465741868	0	1	1
ENSG00000095397	ENSG00000095397	39.5916195042157	0.570583152022033	0.380312024871732	0	1	1
ENSG00000095464	ENSG00000095464	2.05346143147446	0.162986405675022	0.516896746680559	0	1	1
ENSG00000095485	ENSG00000095485	1000.39939350703	0.176186869447464	0.0698833702851713	0	1	1
ENSG00000095539	ENSG00000095539	8.02394279169981	0.614900700500756	0.348238375787946	0	1	1
ENSG00000095564	ENSG00000095564	5475.18443543964	0.175277856916985	0.110619127554574	0	1	1
ENSG00000095574	ENSG00000095574	641.264740143737	0.0772225171714114	0.0927826975746139	0	1	1
ENSG00000095585	ENSG00000095585	4.57713840290768	0.657122858636397	0.364087871060902	0	1	1
ENSG00000095587	ENSG00000095587	3.22508066618546	0.644668164898944	0.43441761919262	0	1	1
ENSG00000095596	ENSG00000095596	1.50140521349175	0.980882779469747	0.648287500366534	0	1	NA
ENSG00000095627	ENSG00000095627	3.12452151534783	0.849034696080659	0.576178934378961	0	1	1
ENSG00000095637	ENSG00000095637	18.5752418509158	0.446649463401159	0.203352190383527	0	1	1
[truncated: 27,773 more rows]
