# Supplementary material for: Potential impact of celiac disease genetic risk factors on T cell receptor signaling in gluten-specific CD4+ T cells
Source: Sci Rep. 2021 Apr 29;11:9252. doi: 10.1038/s41598-021-86612-5 (PMC8085175; doi:10.1038/s41598-021-86612-5)
Supplement: Supplementary file 1 — Supplementary Information. [file 41598_2021_86612_MOESM1_ESM.zip › data_supplements_manuscript/unfiltered_deseq_results/leiden_t180_raw.csv]

	gene	baseMean	log2FoldChange	lfcSE	stat	pvalue	padj
ENSG00000000005	ENSG00000000005	0.867655590281287	-0.717411898637267	0.732384292197952	0	1	NA
ENSG00000000419	ENSG00000000419	670.913045740719	1.13336372849941	0.0918665157346768	1.4517120567039	0.146581685490872	0.749269735587244
ENSG00000000457	ENSG00000000457	591.694353244461	0.00236594480345593	0.0856020188580463	0	1	1
ENSG00000000460	ENSG00000000460	225.95930843412	-0.502537387234124	0.166382688733924	0	1	1
ENSG00000000938	ENSG00000000938	28.656673727831	0.243273476908587	0.333239406449182	0	1	1
ENSG00000000971	ENSG00000000971	2041.30365096313	-0.393729935717092	0.344411202237363	0	1	1
ENSG00000001036	ENSG00000001036	251.271713279985	0.108828082162648	0.140737781449464	0	1	1
ENSG00000001084	ENSG00000001084	875.375324422357	-0.183206911706522	0.102688856908058	0	1	1
ENSG00000001167	ENSG00000001167	938.55068645284	1.49047830862755	0.0947174068124744	5.17833337222401	2.23876907573168e-07	4.06781841336295e-06
ENSG00000001460	ENSG00000001460	52.3396170656086	-1.02667809769927	0.149148298727025	-0.178869607812942	0.858040087341547	1
ENSG00000001461	ENSG00000001461	1075.5728920312	-1.16448741223181	0.108404125809209	-1.51735379999563	0.129177381704555	0.673650255620568
ENSG00000001497	ENSG00000001497	522.932308266366	0.783095580626676	0.0851741422276948	0	1	1
ENSG00000001561	ENSG00000001561	572.486482364473	-0.319655807010117	0.263750811148774	0	1	1
ENSG00000001617	ENSG00000001617	1.49465296405511	-0.121587387473896	0.46804844395016	0	1	1
ENSG00000001626	ENSG00000001626	42.6254024548238	3.64342087945378	0.595126591573854	4.44177913889391	8.92181107511058e-06	0.000128378403223414
ENSG00000001629	ENSG00000001629	2143.11634719068	-0.311297350199108	0.0819381326239195	0	1	1
ENSG00000001630	ENSG00000001630	12.685435956086	0.61177369024283	0.321279056828245	0	1	1
ENSG00000001631	ENSG00000001631	1328.72932640694	0.362051549715063	0.0917587222715449	0	1	1
ENSG00000002016	ENSG00000002016	161.331369608124	-0.826635807745126	0.129063538403452	0	1	1
ENSG00000002079	ENSG00000002079	3.41761638019634	-0.308444058811691	0.489767592069759	0	1	1
ENSG00000002330	ENSG00000002330	105.377102339667	-1.2083960790754	0.235614364860487	-0.884479514645877	0.376437416059049	1
ENSG00000002549	ENSG00000002549	1469.47525713562	0.0757555075763957	0.107299075809832	0	1	1
ENSG00000002586	ENSG00000002586	2502.99927087272	0.666419598744144	0.110407892037891	0	1	1
ENSG00000002587	ENSG00000002587	27.4302011034254	2.11298520664322	0.526462076532612	2.11408429259249	0.0345080685107516	0.221333299845729
ENSG00000002726	ENSG00000002726	1.99557159916346	-0.432773554786024	0.486811330390173	0	1	1
ENSG00000002745	ENSG00000002745	1.74233731421838	0.462215257129587	0.440812365051567	0	1	1
ENSG00000002746	ENSG00000002746	4.60413362745595	-0.00287424698301079	0.488739485546882	0	1	1
ENSG00000002822	ENSG00000002822	460.321689778582	-1.23506304579989	0.163715752433758	-1.43579980732152	0.151059314674499	0.768030510879805
ENSG00000002834	ENSG00000002834	3810.11695008067	-1.0424400176209	0.120921203973489	-0.350972502971481	0.725608977255716	1
ENSG00000002919	ENSG00000002919	381.726852283022	0.537355021443363	0.0708560543350892	0	1	1
ENSG00000002933	ENSG00000002933	3.51997870662813	-0.133358128688933	0.508040008717327	0	1	1
ENSG00000003056	ENSG00000003056	3252.03372990367	-0.178496552041891	0.127913828112798	0	1	1
ENSG00000003096	ENSG00000003096	3.49692810512461	-0.0465046133372113	0.395297921666468	0	1	1
ENSG00000003137	ENSG00000003137	1.61286590839661	0.504339638896251	0.455776391785982	0	1	1
ENSG00000003147	ENSG00000003147	44.5204345605302	-0.482137528510503	0.34180366086164	0	1	1
ENSG00000003393	ENSG00000003393	576.746559825354	-0.136359011657618	0.0778717602799699	0	1	1
ENSG00000003400	ENSG00000003400	898.353576088919	-0.333012688253821	0.223457845177958	0	1	1
ENSG00000003402	ENSG00000003402	12246.9353120115	1.23233420937589	0.13138399965215	1.76835999810493	0.0770007394787131	0.439283980580516
ENSG00000003436	ENSG00000003436	10.1159662114265	0.0588405780846976	0.414733763433233	0	1	1
ENSG00000003509	ENSG00000003509	517.960139013578	0.372753648555544	0.0844707228773209	0	1	1
ENSG00000003756	ENSG00000003756	3724.02198770324	-0.162330297244635	0.0778754595229162	0	1	1
ENSG00000003987	ENSG00000003987	4.12194470485896	-0.0244713272656998	0.461070792814323	0	1	1
ENSG00000003989	ENSG00000003989	3.86038149272891	0.576461891391438	0.469553430589065	0	1	1
ENSG00000004059	ENSG00000004059	629.564485689788	0.342727108170023	0.0775429788864609	0	1	1
ENSG00000004139	ENSG00000004139	478.001376960391	-0.778343682069751	0.110457620415388	0	1	1
ENSG00000004142	ENSG00000004142	697.638941875832	0.825269783258308	0.0735946979677617	0	1	1
ENSG00000004399	ENSG00000004399	135.1377379621	-0.893360408871561	0.432562807342015	0	1	1
ENSG00000004455	ENSG00000004455	2247.02098720237	1.28067775448292	0.0891261987858771	3.14921715843888	0.00163708494705844	0.015345026768865
ENSG00000004468	ENSG00000004468	1211.48855917046	-1.12333921069629	0.369604607397066	-0.333705825706301	0.738601553075348	1
ENSG00000004478	ENSG00000004478	663.959161090296	1.51464722247446	0.132241065573485	3.89173529601116	9.95298002506686e-05	0.00118921715027914
ENSG00000004487	ENSG00000004487	1011.3174931262	0.0325670825019766	0.0580041717567828	0	1	1
ENSG00000004534	ENSG00000004534	2542.49001583846	-0.560175173778554	0.0715419409553466	0	1	1
ENSG00000004660	ENSG00000004660	33.7957160717329	0.467162592892498	0.308975238120067	0	1	1
ENSG00000004700	ENSG00000004700	2273.73134476635	0.173717597597151	0.138255377504202	0	1	1
ENSG00000004766	ENSG00000004766	687.917772911031	-0.838518266154589	0.100542364906949	0	1	1
ENSG00000004777	ENSG00000004777	137.07410613376	-2.55518517347912	0.270958813278742	-5.73956297881797	9.49211795063607e-09	2.09654713846312e-07
ENSG00000004779	ENSG00000004779	408.844498474877	1.21733763072476	0.0968520332088657	2.24401722425442	0.0248312931405887	0.166926999679569
ENSG00000004799	ENSG00000004799	27.1045972982861	1.86804607890636	0.449995653464149	1.92900991870472	0.0537296308903935	0.324530356645195
ENSG00000004809	ENSG00000004809	1.87568461453853	0.431151200531522	0.554258033457587	0	1	1
ENSG00000004838	ENSG00000004838	14.1320300834896	-0.239119521436087	0.219012876434253	0	1	1
ENSG00000004846	ENSG00000004846	3.94356796149557	0.471785597185618	0.497676865364537	0	1	1
ENSG00000004864	ENSG00000004864	164.786320986685	-0.940111973613207	0.110621673057739	0	1	1
ENSG00000004866	ENSG00000004866	33.6972419861123	0.879847354984607	0.288291127011955	0	1	1
ENSG00000004897	ENSG00000004897	2473.07250363361	-0.147875296241972	0.0979054377780157	0	1	1
ENSG00000004939	ENSG00000004939	1.56914432926149	-0.735917498917561	0.556285658437104	0	1	1
ENSG00000004948	ENSG00000004948	1.14798847148733	-0.133812413738354	0.615781741022806	0	1	1
ENSG00000004961	ENSG00000004961	325.816049638063	1.46399227513229	0.0887174099417227	5.2300024926007	1.69507754203391e-07	3.14151249433854e-06
ENSG00000004975	ENSG00000004975	339.806489883338	0.378977206841983	0.120051062384621	0	1	1
ENSG00000005001	ENSG00000005001	1.15787514084945	0.787332745292871	0.53192026665954	0	1	1
ENSG00000005007	ENSG00000005007	1337.35806923773	0.647637292707849	0.143635864407051	0	1	1
ENSG00000005020	ENSG00000005020	636.004523920483	-0.834911989504847	0.213884777558486	0	1	1
ENSG00000005022	ENSG00000005022	1907.08619914159	0.569801604765773	0.1123686868721	0	1	1
ENSG00000005059	ENSG00000005059	1049.46212373303	-0.147616440136693	0.11278661910413	0	1	1
ENSG00000005073	ENSG00000005073	0.836918097278839	0.0299998891072056	0.758302244593237	0	1	NA
ENSG00000005075	ENSG00000005075	177.414182722163	0.120847165802162	0.143595523441593	0	1	1
ENSG00000005100	ENSG00000005100	556.053782614118	2.07004496779564	0.0970052673518476	11.0307924199052	2.71462512724417e-28	3.70530608777448e-26
ENSG00000005102	ENSG00000005102	3.58495799597088	-0.842212443767146	0.523388160869382	0	1	1
ENSG00000005108	ENSG00000005108	4.23519737427887	0.078481970470551	0.483584539777634	0	1	1
ENSG00000005156	ENSG00000005156	626.899101710426	0.552953885837848	0.0944886150897273	0	1	1
ENSG00000005175	ENSG00000005175	546.006096254548	-0.250023791507632	0.0881167185196998	0	1	1
ENSG00000005187	ENSG00000005187	11.0914612990723	-0.701167004553582	0.246688946965108	0	1	1
ENSG00000005189	ENSG00000005189	60.081563479396	-0.71669252561327	0.189273080086253	0	1	1
ENSG00000005194	ENSG00000005194	589.788898431372	1.03853887466168	0.0689069525423568	0.559288623858284	0.575964757993914	1
ENSG00000005206	ENSG00000005206	251.914112392116	-1.25854083689278	0.220136882014277	-1.17445488700988	0.24021287159298	1
ENSG00000005238	ENSG00000005238	370.63374917615	-0.985571203754071	0.121216660606747	0	1	1
ENSG00000005243	ENSG00000005243	20.8534682334917	-0.289387050389763	0.310039422935582	0	1	1
ENSG00000005249	ENSG00000005249	10.7021290239814	0.264983381463489	0.208250573656538	0	1	1
ENSG00000005302	ENSG00000005302	948.500809060798	-0.841578168741063	0.0771478845846075	0	1	1
ENSG00000005339	ENSG00000005339	1857.72605672994	-0.464845762367934	0.116312034747559	0	1	1
ENSG00000005379	ENSG00000005379	1666.05311598959	-1.59791518025605	0.223898366148498	-2.67047585268884	0.00757438193855793	0.0597314468713314
ENSG00000005381	ENSG00000005381	1.99159723968065	0.127770223341804	0.424268379518622	0	1	1
ENSG00000005421	ENSG00000005421	1.12196318709062	-0.432910997748744	0.604163590003129	0	1	1
ENSG00000005436	ENSG00000005436	465.593214682884	0.735862875897692	0.0843257035391959	0	1	1
ENSG00000005448	ENSG00000005448	283.896484834546	-0.905711874923665	0.140088188210202	0	1	1
ENSG00000005469	ENSG00000005469	327.980723670203	-1.82380453490909	0.167317029927152	-4.9236143820373	8.49601785622371e-07	1.43125634142887e-05
ENSG00000005471	ENSG00000005471	7.86498095392112	-0.439356990912888	0.446740927769975	0	1	1
ENSG00000005483	ENSG00000005483	4117.77357696179	-0.0393282171335478	0.115709875841381	0	1	1
ENSG00000005486	ENSG00000005486	565.137028967679	-0.28444854410975	0.161037868581705	0	1	1
ENSG00000005513	ENSG00000005513	5.63215985715673	4.73437374942752	0.596794535200414	6.25738596646742	3.91483706881652e-10	1.02496163491473e-08
ENSG00000005700	ENSG00000005700	2133.48739855106	0.110945946312877	0.081363530744286	0	1	1
ENSG00000005801	ENSG00000005801	678.334184563697	0.476308623434431	0.0783569127503654	0	1	1
ENSG00000005810	ENSG00000005810	5466.81917067401	-0.579595810684475	0.0711351982630971	0	1	1
ENSG00000005812	ENSG00000005812	1678.33279852774	0.188241072449191	0.0916652944570324	0	1	1
ENSG00000005844	ENSG00000005844	19769.3134398472	-1.81115365200981	0.095474689656303	-8.4960072133239	1.96223809227871e-17	1.11094138068336e-15
ENSG00000005882	ENSG00000005882	194.696009349139	-1.3458304470877	0.145222512569049	-2.38138316828303	0.0172477609443441	0.121677421846062
ENSG00000005884	ENSG00000005884	261.806836365326	-0.296034399985584	0.187146988720412	0	1	1
ENSG00000005889	ENSG00000005889	2433.16395662572	0.27405496250138	0.102176204219875	0	1	1
ENSG00000005893	ENSG00000005893	2676.7373480678	0.13470848872608	0.111659545878239	0	1	1
ENSG00000005955	ENSG00000005955	2023.71471460826	-0.351647651648153	0.0595499643015058	0	1	1
ENSG00000005961	ENSG00000005961	6.1035807113482	-1.30072822455343	0.233615784928515	-1.28727699048866	0.197997760530828	0.956692096075856
ENSG00000005981	ENSG00000005981	2.6714940622483	-0.342232724037649	0.524863598335102	0	1	1
ENSG00000006007	ENSG00000006007	1785.3134012489	-0.0849649309149751	0.140286732943866	0	1	1
ENSG00000006015	ENSG00000006015	184.015237655132	-0.534384824941593	0.202353928547816	0	1	1
ENSG00000006025	ENSG00000006025	676.547053949578	-1.90731806085156	0.146416135804057	-6.19684473892814	5.76062748582145e-10	1.46394128039304e-08
ENSG00000006042	ENSG00000006042	109.974238304494	-1.10268304612692	0.674711432762987	-0.152188092776822	0.879038585156842	1
ENSG00000006047	ENSG00000006047	2.54936859849023	-0.52690603419746	0.450163982888274	0	1	1
ENSG00000006062	ENSG00000006062	560.579514878097	0.463665839110019	0.147619642741619	0	1	1
ENSG00000006071	ENSG00000006071	2.95522569988551	-0.319707059901195	0.467875722965532	0	1	1
ENSG00000006074	ENSG00000006074	16.6261146884046	-0.386591207264646	0.516091504904556	0	1	1
ENSG00000006075	ENSG00000006075	16760.166565096	1.84901065955725	0.390671839486941	2.1732067012361	0.0297647636552927	0.19501152281578
ENSG00000006114	ENSG00000006114	4076.67104006177	-1.39380231302335	0.112848637591549	-3.48965057468128	0.000483652499218922	0.00507996026185479
ENSG00000006118	ENSG00000006118	4.32407420096049	0.147829557527318	0.358080836181778	0	1	1
ENSG00000006125	ENSG00000006125	5761.15949015616	0.614170171624349	0.0854112458971135	0	1	1
ENSG00000006128	ENSG00000006128	1.62630710910356	2.26535214132617	0.594572882370708	2.12816994996627	0.0333229953471883	0.215058105112841
ENSG00000006194	ENSG00000006194	904.058126809174	1.85766714866515	0.0915428115949862	9.36902782120928	7.32036647351881e-21	5.76097814320677e-19
ENSG00000006210	ENSG00000006210	2.51998716943686	0.160885776080251	0.41913954787432	0	1	1
ENSG00000006282	ENSG00000006282	264.529677556112	-1.14139867823755	0.204028952836626	-0.693032416584382	0.488289208379838	1
ENSG00000006283	ENSG00000006283	2.87679027457779	0.305069665424874	0.418672502764716	0	1	1
ENSG00000006327	ENSG00000006327	119.809262383333	2.31501147791566	0.351011653628943	3.74634706375238	0.000179428308365344	0.002049867212981
ENSG00000006432	ENSG00000006432	219.071815161432	-0.224885141757474	0.259494237592507	0	1	1
ENSG00000006451	ENSG00000006451	973.174196820362	1.3889485871194	0.106537368021779	3.65081843433463	0.000261405991603183	0.00288330916180148
ENSG00000006453	ENSG00000006453	7.13189591170129	-0.302493506886249	0.351293705226439	0	1	1
ENSG00000006459	ENSG00000006459	2729.84309524992	-1.33047827798599	0.227561219142258	-1.45226097500997	0.146429054090684	0.748632138612611
ENSG00000006468	ENSG00000006468	21.205950693188	0.230037700706341	0.489182980403839	0	1	1
ENSG00000006530	ENSG00000006530	1078.6569565492	1.67205373283012	0.11256931996786	5.97013229734354	2.37061279582588e-09	5.61003218595973e-08
ENSG00000006534	ENSG00000006534	2.32790167640419	0.0243363865910654	0.54136551622201	0	1	1
ENSG00000006555	ENSG00000006555	205.052154795623	-2.73369584589493	0.228208451677706	-7.59698351725989	3.03113126506836e-14	1.27099122858398e-12
ENSG00000006576	ENSG00000006576	5082.36317281665	0.0555809458810711	0.188699435376913	0	1	1
ENSG00000006607	ENSG00000006607	503.986992232102	1.28050707963759	0.127780362489403	2.19522839169326	0.0281472186174758	0.185728733419862
ENSG00000006611	ENSG00000006611	1.9373325284087	0.197062829566104	0.520209806608501	0	1	1
ENSG00000006625	ENSG00000006625	264.869422238189	1.59193120906058	0.133778491457379	4.42471134643615	9.65713206340949e-06	0.000138439527806441
ENSG00000006634	ENSG00000006634	939.279875024788	0.378239094635965	0.099707687332326	0	1	1
ENSG00000006638	ENSG00000006638	1.47919531457332	-0.754632749420502	0.765750069962552	0	1	1
ENSG00000006652	ENSG00000006652	1176.6448446621	0.820004491078239	0.123187328974319	0	1	1
ENSG00000006659	ENSG00000006659	1.31761427365455	0.568250427451973	0.536770589440653	0	1	1
ENSG00000006695	ENSG00000006695	325.178713986514	0.398922112382413	0.0688664202148699	0	1	1
ENSG00000006704	ENSG00000006704	7.77272982418831	0.0156482794474023	0.447923204269399	0	1	1
ENSG00000006712	ENSG00000006712	776.059377745927	0.651375777270861	0.0782762560104849	0	1	1
ENSG00000006715	ENSG00000006715	1624.1137931274	-0.822402346061767	0.0925203030710257	0	1	1
ENSG00000006740	ENSG00000006740	9.74979161137707	0.13633708840529	0.356162373461181	0	1	1
ENSG00000006744	ENSG00000006744	1014.96075188207	-0.262763424099407	0.073645261702575	0	1	1
ENSG00000006747	ENSG00000006747	4.76717905865965	0.387002903898637	0.401916570825697	0	1	1
ENSG00000006756	ENSG00000006756	86.412087104128	-1.44928175266148	0.245015226640168	-1.83368910913155	0.0667001561843455	0.389715957187698
ENSG00000006757	ENSG00000006757	11.1051252176666	-0.294773960072723	0.350119569596565	0	1	1
ENSG00000006788	ENSG00000006788	3.56585476837614	0.230799144063534	0.498279121437694	0	1	1
ENSG00000006831	ENSG00000006831	1485.74580740146	0.105099815298636	0.0679334796501303	0	1	1
ENSG00000006837	ENSG00000006837	12.9946933256484	0.479348577304056	0.200620335193185	0	1	1
ENSG00000007001	ENSG00000007001	2.78010524096872	-1.30292144575318	0.392444652583379	-0.771883229288794	0.440183591048966	1
ENSG00000007038	ENSG00000007038	12.4384117669771	0.00246037670156712	0.890653295666332	0	1	1
ENSG00000007047	ENSG00000007047	386.234705285091	-0.974601405262455	0.116639329477426	0	1	1
ENSG00000007062	ENSG00000007062	4.33257486122946	0.372590389599434	0.497437773523636	0	1	1
ENSG00000007080	ENSG00000007080	101.973370217666	0.794843179751677	0.211549127360639	0	1	1
ENSG00000007129	ENSG00000007129	352.095675204989	-2.08752075932019	0.172070370794673	-6.32020930911985	2.61209257188697e-10	7.00035724296884e-09
ENSG00000007168	ENSG00000007168	3882.68210930764	-0.268435478614053	0.0631751821489756	0	1	1
ENSG00000007171	ENSG00000007171	2.29692420236885	-0.866574775847089	0.44720990044655	0	1	1
ENSG00000007174	ENSG00000007174	7.87342150674972	0.122781357929774	0.456864384864297	0	1	1
ENSG00000007202	ENSG00000007202	4644.47388069589	0.105966552812512	0.064132668132032	0	1	1
ENSG00000007216	ENSG00000007216	0.849426557665811	0.695514842627225	0.639624021898856	0	1	NA
ENSG00000007237	ENSG00000007237	9.559096301074	0.397784008270351	0.407990319681326	0	1	1
ENSG00000007255	ENSG00000007255	177.972834074005	-0.0718335518698226	0.257961302707203	0	1	1
ENSG00000007264	ENSG00000007264	232.530164170549	1.48235360404657	0.530880146904479	0.90859228181566	0.363565382158985	1
ENSG00000007306	ENSG00000007306	1.23090061716699	-0.634543988400368	0.593774486464018	0	1	1
ENSG00000007312	ENSG00000007312	86.7992954377242	-2.39259629294078	0.392525916875592	-3.54778177203049	0.000388489960001047	0.00414863373123283
ENSG00000007314	ENSG00000007314	4.01112548233984	-0.499274597305489	0.41176026645842	0	1	1
ENSG00000007341	ENSG00000007341	340.914150761441	-0.953629754892975	0.0923078169298167	0	1	1
ENSG00000007350	ENSG00000007350	73.3515397961748	-0.602594428875543	0.527959296989174	0	NA	NA
ENSG00000007372	ENSG00000007372	4.62097451898993	0.0307670643714142	0.494827422225316	0	1	1
ENSG00000007376	ENSG00000007376	136.991924613269	0.620240668838325	0.265536760540154	0	1	1
ENSG00000007384	ENSG00000007384	2.13435474968382	0.971882443192471	0.414492405787262	0	1	1
ENSG00000007392	ENSG00000007392	1038.59449128633	0.229156076125349	0.10179524967919	0	1	1
ENSG00000007402	ENSG00000007402	5.5800847403224	-1.02166784856237	0.30803900298913	-0.0703412501407649	0.94392205093471	1
ENSG00000007516	ENSG00000007516	75.3602321361961	-1.30026255254256	0.353160076147994	-0.850216581153779	0.395204684754519	1
ENSG00000007520	ENSG00000007520	187.379396018775	0.271776991050881	0.185588878283286	0	1	1
ENSG00000007541	ENSG00000007541	177.578072601496	-0.908786008638942	0.245988747441364	0	1	1
ENSG00000007545	ENSG00000007545	300.505771851537	0.291809709429433	0.101567809879637	0	1	1
ENSG00000007866	ENSG00000007866	9.15406807414596	3.19270826264147	0.343248493637368	6.3881074594256	1.67951305349447e-10	4.5991237044467e-09
ENSG00000007908	ENSG00000007908	1.84859024458011	0.265943252959857	0.576390676695667	0	1	1
ENSG00000007923	ENSG00000007923	500.426104366337	0.368241092393447	0.0776365336107458	0	1	1
ENSG00000007933	ENSG00000007933	1.07706581379768	-0.496301138013388	0.746107741560484	0	1	1
ENSG00000007944	ENSG00000007944	804.269991730811	0.579314482628912	0.148440393390817	0	1	1
ENSG00000007952	ENSG00000007952	1.322013665579	0.179307776511622	0.537843667272292	0	1	1
ENSG00000007968	ENSG00000007968	618.963036557008	-2.59330547819751	0.204968178147355	-7.77342850289697	7.63897790458799e-15	3.37725883109594e-13
ENSG00000008018	ENSG00000008018	1379.69031843812	0.562688090004351	0.0829834373331255	0	1	1
ENSG00000008056	ENSG00000008056	3.36587248060787	0.514421073604258	0.39849802477845	0	1	1
ENSG00000008083	ENSG00000008083	5127.86803902652	2.97505937132673	0.106228495508427	18.5925571276687	3.69151519276129e-77	7.62042320868785e-74
ENSG00000008086	ENSG00000008086	9.28978425516288	-0.416495447872718	0.246265306609437	0	1	1
ENSG00000008118	ENSG00000008118	2.38206995279839	-0.183851050520019	0.485979478535683	0	1	1
ENSG00000008128	ENSG00000008128	67.6830465321743	-0.537820576869497	0.154870593213115	0	1	1
ENSG00000008130	ENSG00000008130	571.269514935862	0.465950131471922	0.112242857546299	0	1	1
ENSG00000008196	ENSG00000008196	1.42608580682568	0.0738977706029347	0.620450659885856	0	1	1
ENSG00000008197	ENSG00000008197	0.753735367695885	-0.757689857256581	0.695327496973827	0	1	NA
ENSG00000008226	ENSG00000008226	85.1608747577899	-1.23595071026087	0.246561867720598	-0.956963509573388	0.338585673431921	1
ENSG00000008256	ENSG00000008256	34.9033352458428	1.50794350992019	0.206479122352374	2.4600235807538	0.0138927887325331	0.100997213694783
ENSG00000008277	ENSG00000008277	104.646031453109	-2.033375890174	0.23194145129093	-4.45533079327769	8.37639389544495e-06	0.000120919261203959
ENSG00000008282	ENSG00000008282	211.982007556252	0.419401687447151	0.22298536982991	0	1	1
ENSG00000008283	ENSG00000008283	493.052502185847	-1.56035718675011	0.324678602141365	-1.72588271310262	0.0843685153117375	0.472182164109653
ENSG00000008294	ENSG00000008294	6461.46207354659	2.67606933433472	0.100123151537254	16.7400776803463	6.69008261142298e-63	5.6104705300046e-60
ENSG00000008300	ENSG00000008300	145.357710159324	0.637535874682882	0.366347991931825	0	1	1
ENSG00000008311	ENSG00000008311	64.9593638055617	-1.44966126191288	0.450241448158154	-0.998711388639028	0.317934522109122	1
ENSG00000008323	ENSG00000008323	1.14036251438004	0.665561476238017	0.568562067869105	0	1	1
ENSG00000008324	ENSG00000008324	374.907847276106	0.794190940398168	0.100993859041252	0	1	1
ENSG00000008382	ENSG00000008382	105.219965542843	-0.774230534106088	0.180871185534844	0	1	1
ENSG00000008394	ENSG00000008394	43.9825716908436	-0.0322730954029043	0.500511743737052	0	1	1
ENSG00000008405	ENSG00000008405	1102.31296960717	3.55436084005109	0.194010160264381	13.1661189113509	1.37485605106816e-39	3.41626268393196e-37
ENSG00000008441	ENSG00000008441	2.4567211706288	1.82862019175565	0.450544079628423	1.83915454496493	0.0658924582184255	0.385500328918611
ENSG00000008513	ENSG00000008513	5270.17274122845	-0.923297319998063	0.107574868253979	0	1	1
ENSG00000008516	ENSG00000008516	2390.68258681557	-1.8147393660704	0.269233418190188	-3.02614501404451	0.00247693477800818	0.0221343530507285
ENSG00000008517	ENSG00000008517	12264.9841372748	-0.210267735009972	0.160510541203144	0	1	1
ENSG00000008710	ENSG00000008710	407.278471360939	-1.09332019841756	0.29056282293169	-0.321170470041497	0.748081209150804	1
ENSG00000008735	ENSG00000008735	2.5988352901053	-0.286942149685155	0.394224492394043	0	1	1
ENSG00000008838	ENSG00000008838	696.155029998404	-0.682911816693828	0.0837758913046925	0	1	1
ENSG00000008853	ENSG00000008853	40.2440165043967	-1.76037019593992	0.258251538820754	-2.94430073645243	0.00323685305017403	0.0281843570585562
ENSG00000008869	ENSG00000008869	1951.00295086187	-0.765921175787775	0.0873457024733114	0	1	1
ENSG00000008952	ENSG00000008952	1824.26997233732	0.692057117559244	0.0909382118478721	0	1	1
ENSG00000008988	ENSG00000008988	6664.73991801066	0.634016231307494	0.117669119470765	0	1	1
ENSG00000009307	ENSG00000009307	11579.760094384	0.512756432098928	0.104888769807124	0	1	1
ENSG00000009335	ENSG00000009335	2720.88700650585	0.424420838780337	0.0591278479316676	0	1	1
ENSG00000009413	ENSG00000009413	1983.30089248549	-0.129860854913731	0.142566303501871	0	1	1
ENSG00000009694	ENSG00000009694	8.38397722880775	-0.399455225959582	0.431296036949044	0	1	1
ENSG00000009709	ENSG00000009709	2.00421611505364	0.0224006624146167	0.499508465177226	0	1	1
ENSG00000009724	ENSG00000009724	1.44435371024774	-0.590333451020278	0.512607750548717	0	1	1
ENSG00000009765	ENSG00000009765	5.02561383711746	-0.103174905734015	0.502156231600941	0	1	1
ENSG00000009780	ENSG00000009780	330.451822024868	-1.40575396529801	0.0997025408886763	-4.06964518337663	4.70847908892816e-05	0.000593781695631937
ENSG00000009790	ENSG00000009790	5209.35275774393	-2.01079548724938	0.102000754988163	-9.90968632895591	3.7783050191415e-23	3.54526550677207e-21
ENSG00000009830	ENSG00000009830	96.6203104901995	0.313366086425754	0.13192223815579	0	1	1
ENSG00000009844	ENSG00000009844	779.202427830721	0.655923497323906	0.0808011762810847	0	1	1
ENSG00000009950	ENSG00000009950	1.1275165790398	0.208573490503358	0.574655140218919	0	1	1
ENSG00000009954	ENSG00000009954	3094.81613304047	0.182843032220292	0.0855595625583113	0	1	1
ENSG00000010017	ENSG00000010017	2067.34719495154	1.40219877592633	0.0718138283530413	5.60057561545238	2.13641188758586e-08	4.48964365037229e-07
ENSG00000010030	ENSG00000010030	476.823610723643	1.65949972946188	0.285499575181287	2.30998497648592	0.0208889858871626	0.143811396938916
ENSG00000010072	ENSG00000010072	378.601240019283	0.303593978450627	0.0663255232508552	0	1	1
ENSG00000010165	ENSG00000010165	619.288020099196	1.65526019345378	0.0887589901716861	7.38246562051141	1.55384664549998e-13	6.12320537131239e-12
ENSG00000010219	ENSG00000010219	154.355089832397	0.62435775436817	0.104800182395446	0	1	1
ENSG00000010244	ENSG00000010244	7107.93749337911	-0.00722922234967356	0.0618400726107728	0	1	1
ENSG00000010256	ENSG00000010256	697.575444076988	0.358679854536471	0.11203004290858	0	1	1
ENSG00000010270	ENSG00000010270	424.592103569408	0.476079487084624	0.122201062512638	0	1	1
ENSG00000010278	ENSG00000010278	54.1398800879209	1.67092084987428	0.366549098871942	1.83037102516155	0.0671944773420044	0.391921537480989
ENSG00000010282	ENSG00000010282	2.08504911390719	0.173662667700554	0.544647213408626	0	1	1
ENSG00000010292	ENSG00000010292	1540.13984092362	-1.03296829040531	0.124378485150562	-0.26506425420284	0.79095996369096	1
ENSG00000010295	ENSG00000010295	304.628625471236	-1.38529295404134	0.119849316464635	-3.2148114432929	0.00130530232123854	0.0125552304991962
ENSG00000010310	ENSG00000010310	146.871285663501	0.192492499625686	0.31484472885023	0	1	1
ENSG00000010318	ENSG00000010318	90.3230381645507	-0.963364821423549	0.131971726832496	0	1	1
ENSG00000010319	ENSG00000010319	88.8132406203642	-2.58019464120805	0.505882567870657	-3.12363924271861	0.00178629322785147	0.0165833248439898
ENSG00000010322	ENSG00000010322	1396.34901520607	-0.881026764859516	0.087420375139927	0	1	1
ENSG00000010327	ENSG00000010327	4.10944971903021	-0.575972776489728	0.405511616281834	0	1	1
ENSG00000010361	ENSG00000010361	67.0126527961239	-1.50573842586801	0.154811159119932	-3.26680859921872	0.00108767190000275	0.0106450631321932
ENSG00000010379	ENSG00000010379	4.49130403243395	-0.639425649258644	0.316070006673922	0	1	1
ENSG00000010404	ENSG00000010404	3494.58300291356	-0.0554555851440789	0.129494197392706	0	1	1
ENSG00000010438	ENSG00000010438	0.833392731196645	-0.591089012611787	0.790361032531233	0	1	NA
ENSG00000010539	ENSG00000010539	345.537209042934	0.796311971765505	0.0911838022138645	0	1	1
ENSG00000010610	ENSG00000010610	6985.90214373309	-0.069584710660331	0.302189998296559	0	1	1
ENSG00000010626	ENSG00000010626	43.6992533649974	-1.27042849785294	0.142628571246274	-1.8960331404147	0.0579556624493251	0.345983850318615
ENSG00000010671	ENSG00000010671	10.7448348917869	-0.341963894534352	0.312238047950356	0	1	1
ENSG00000010704	ENSG00000010704	16.9091964919822	-1.46197312318241	0.368569358103397	-1.25342249165709	0.21005199032867	1
ENSG00000010803	ENSG00000010803	164.462697836067	-0.487558246310224	0.176978668833144	0	1	1
ENSG00000010810	ENSG00000010810	7660.48609085668	1.78261850324121	0.139815835126705	5.5974954663181	2.17470537768533e-08	4.56297056415665e-07
ENSG00000010818	ENSG00000010818	5015.24227926266	2.13666768563124	0.139225123487435	8.16424261052157	3.23458231384225e-16	1.62552904446199e-14
ENSG00000010932	ENSG00000010932	0.696542329861143	-0.356488101206689	0.744037806121099	0	1	NA
ENSG00000011007	ENSG00000011007	1413.57266672	1.03491099948158	0.084904239702282	0.411180873935066	0.680939911602049	1
ENSG00000011009	ENSG00000011009	570.871488079457	0.518348445817866	0.135586619572384	0	1	1
ENSG00000011021	ENSG00000011021	201.305651367509	-1.69009326751469	0.120909773161587	-5.70750609706656	1.14643515486326e-08	2.5114884747682e-07
ENSG00000011028	ENSG00000011028	182.318112383589	0.982726340882983	0.356494007615504	0	1	1
ENSG00000011083	ENSG00000011083	1.90715810056436	-0.267280795230575	0.496950138570515	0	1	1
ENSG00000011105	ENSG00000011105	3.36658534560923	0.321878168952178	0.368996510330543	0	1	1
ENSG00000011114	ENSG00000011114	771.043235291563	-0.0405264435160887	0.0787970286448161	0	1	1
ENSG00000011132	ENSG00000011132	399.268599947005	0.552629415997201	0.185053858471915	0	1	1
ENSG00000011143	ENSG00000011143	103.8643975862	-1.47261682967621	0.108272080382721	-4.36508496008947	1.27073359434529e-05	0.000178354637750262
ENSG00000011198	ENSG00000011198	339.021949393766	0.226212356962779	0.123301136504194	0	1	1
ENSG00000011201	ENSG00000011201	1.2492120141504	-0.0589419960370486	0.602002166122274	0	1	1
ENSG00000011243	ENSG00000011243	1010.03241413903	-0.186130715326558	0.07551182098728	0	1	1
ENSG00000011258	ENSG00000011258	747.3969879204	-0.115185200717639	0.0892550357335068	0	1	1
ENSG00000011260	ENSG00000011260	872.564624270072	1.14958536546434	0.0755459112552998	1.98005905255188	0.0476968935551271	0.292503161664852
ENSG00000011275	ENSG00000011275	1135.67602858036	-0.324263114050281	0.080673210308055	0	1	1
ENSG00000011295	ENSG00000011295	774.122790530893	0.441099946158525	0.0677862088627501	0	1	1
ENSG00000011304	ENSG00000011304	2241.74521647063	0.995940313052861	0.124407774571102	0	1	1
ENSG00000011332	ENSG00000011332	3.21419212476064	0.830428782631187	0.408536785989795	0	1	1
ENSG00000011347	ENSG00000011347	1.09840809770617	0.183112813861117	0.535119306087036	0	1	1
ENSG00000011376	ENSG00000011376	436.132036658909	-0.0343266942335605	0.0785733690655652	0	1	1
ENSG00000011405	ENSG00000011405	1496.19442429945	0.0301375403248684	0.116016016253509	0	1	1
ENSG00000011422	ENSG00000011422	129.838327151389	0.827322951999669	0.198762505739311	0	1	1
ENSG00000011426	ENSG00000011426	438.110125501641	-1.81636550651715	0.26465265891761	-3.08466769181901	0.00203779696731159	0.018632476802308
ENSG00000011451	ENSG00000011451	339.106161136903	-0.14452196157302	0.211430019604713	0	1	1
ENSG00000011454	ENSG00000011454	1076.25776688209	-0.83136067025209	0.0944362648888953	0	1	1
ENSG00000011465	ENSG00000011465	2.82767382299257	0.160464076507486	0.599033907329387	0	1	1
ENSG00000011478	ENSG00000011478	136.707574015441	0.456516656234408	0.167287414974022	0	1	1
ENSG00000011485	ENSG00000011485	663.914816619771	-0.705416780287561	0.117949170196907	0	1	1
ENSG00000011523	ENSG00000011523	347.215761462395	-1.17461705804204	0.146256696951259	-1.19390811964139	0.23251391099681	1
ENSG00000011566	ENSG00000011566	1023.65920542984	1.44554695453665	0.162885439266779	2.73533936822259	0.00623159925669205	0.0500692208540682
ENSG00000011590	ENSG00000011590	312.489646061571	4.01412533616447	0.316926543342468	9.51048562981179	1.89774512208318e-21	1.55742777052673e-19
ENSG00000011600	ENSG00000011600	11.6964735908708	-0.290590210828404	0.512994703684699	0	1	1
ENSG00000011638	ENSG00000011638	148.495573425669	-0.782940373049468	0.162187931047851	0	1	1
ENSG00000011677	ENSG00000011677	1.62289678856007	-0.442708937044542	0.581266163885416	0	1	1
ENSG00000012048	ENSG00000012048	420.515163461059	-1.04167069082812	0.194463134281844	-0.214285813000046	0.83032418068088	1
ENSG00000012061	ENSG00000012061	526.001165734718	0.391318261203019	0.12262572080288	0	1	1
ENSG00000012124	ENSG00000012124	7.00502628406166	-0.861089563905915	0.314645152736649	0	1	1
ENSG00000012171	ENSG00000012171	4.39488344405787	-1.99285128125889	0.325040633199628	-3.05454512405258	0.00225402103505301	0.0203255740916272
ENSG00000012174	ENSG00000012174	164.829044048584	0.33008916858331	0.0992622176878214	0	1	1
ENSG00000012211	ENSG00000012211	71.5908579856181	-0.484526659708791	0.150631976666882	0	1	1
ENSG00000012223	ENSG00000012223	5.88457422391334	0.336016563388115	0.429403360952025	0	1	1
ENSG00000012232	ENSG00000012232	478.682004449478	-0.299084583920904	0.100508098077307	0	1	1
ENSG00000012504	ENSG00000012504	1.04503997163296	-0.581488624462711	0.603419824018731	0	1	1
ENSG00000012660	ENSG00000012660	3554.80847034283	0.250573057050739	0.0864301841158693	0	1	1
ENSG00000012779	ENSG00000012779	18.3631897799878	0.650061295384086	0.35458401325152	0	1	1
ENSG00000012817	ENSG00000012817	794.129015652939	-0.742095665179798	0.661035794379423	0	1	1
ENSG00000012822	ENSG00000012822	1962.92460362986	-1.08119441244477	0.0993362718895226	-0.817369233818978	0.413717452255127	1
ENSG00000012963	ENSG00000012963	746.607804779308	-0.0761298607074228	0.105909060216196	0	1	1
ENSG00000012983	ENSG00000012983	1267.64269844558	0.981249326528765	0.109181765158296	0	1	1
ENSG00000013016	ENSG00000013016	122.541465058726	-2.14835483674366	0.190391783717775	-6.03153568037323	1.62408855724667e-09	3.9264901371416e-08
ENSG00000013275	ENSG00000013275	1168.36231131584	0.90289766144667	0.0852062605551646	0	1	1
ENSG00000013288	ENSG00000013288	1096.2503318946	-1.04319607503719	0.115835087850273	-0.372910107281363	0.709215349237794	1
ENSG00000013293	ENSG00000013293	5.30045685777736	-0.0391192843348347	0.488439555582962	0	1	1
ENSG00000013297	ENSG00000013297	4.53157924443435	0.323650543698945	0.364857769207364	0	1	1
ENSG00000013306	ENSG00000013306	589.212502920006	0.571891279801838	0.129733193419491	0	1	1
ENSG00000013364	ENSG00000013364	2348.36800627611	-0.250821608400589	0.146957164084242	0	1	1
ENSG00000013374	ENSG00000013374	1401.20976658672	-0.461901300909779	0.0912041081849176	0	1	1
ENSG00000013375	ENSG00000013375	586.65859301056	0.407747091228172	0.126406146129168	0	1	1
ENSG00000013392	ENSG00000013392	102.730569506529	-0.0888140889901398	0.143646323022816	0	1	1
ENSG00000013441	ENSG00000013441	4631.61026746752	-0.288776931527475	0.135526939991801	0	1	1
ENSG00000013503	ENSG00000013503	157.578538092327	-0.101035403400133	0.114442698291582	0	1	1
ENSG00000013523	ENSG00000013523	286.417721712968	0.294985716034699	0.125496746933545	0	1	1
ENSG00000013561	ENSG00000013561	646.047245859059	-0.239483597847861	0.0815402540864754	0	1	1
ENSG00000013563	ENSG00000013563	295.892365589294	-1.49289565806252	0.15443756680347	-3.19155286025554	0.00141510214448336	0.0135048652735973
ENSG00000013573	ENSG00000013573	456.237563751277	-0.667275006760452	0.18054854033304	0	1	1
ENSG00000013583	ENSG00000013583	15.7543562414014	-0.524428956048387	0.288979435782377	0	1	1
ENSG00000013588	ENSG00000013588	3.57710615797377	0.309066432192081	0.424062928445676	0	1	1
ENSG00000013619	ENSG00000013619	386.684875770304	2.77974224183578	0.226601668861301	7.85405619817005	4.02793662460133e-15	1.82282811564589e-13
ENSG00000013725	ENSG00000013725	6040.14950660928	-0.0157658764117068	0.247996638057215	0	1	1
ENSG00000013810	ENSG00000013810	616.478494449156	-2.09528040231493	0.17524868252559	-6.24986383081652	4.10810690471996e-10	1.07138150529703e-08
ENSG00000014123	ENSG00000014123	1304.52874181296	-0.582756015325968	0.0936243444531735	0	1	1
ENSG00000014138	ENSG00000014138	311.807319015152	-1.19280447928726	0.153387116876464	-1.25697961610779	0.208761016824901	0.998629348932807
ENSG00000014164	ENSG00000014164	243.858008601714	-0.803282674494932	0.225917598948925	0	1	1
ENSG00000014216	ENSG00000014216	1280.69088399953	-1.14954568657734	0.129532999496373	-1.15449875443919	0.248295748925293	1
ENSG00000014257	ENSG00000014257	1.98475701539267	-0.337596145216833	0.552755363901848	0	1	1
ENSG00000014641	ENSG00000014641	1992.76372573769	0.734811660194782	0.0953106193380535	0	1	1
ENSG00000014824	ENSG00000014824	1225.73335345964	-0.0602641774575066	0.0782330597259131	0	1	1
ENSG00000014914	ENSG00000014914	34.4381999360367	0.956604461100633	0.221701765406405	0	1	1
ENSG00000014919	ENSG00000014919	601.850806654563	-0.690849010706022	0.0748555973579409	0	1	1
ENSG00000015133	ENSG00000015133	3094.27083105116	-1.7450295995065	0.102397586684571	-7.27585115654641	3.44242982282539e-13	1.31596932657183e-11
ENSG00000015153	ENSG00000015153	1131.79829362354	-0.797725803980447	0.14042057574244	0	1	1
ENSG00000015171	ENSG00000015171	1185.4796642152	-0.122368435476998	0.0868431973299325	0	1	1
ENSG00000015285	ENSG00000015285	847.75359264573	-1.23313189158499	0.111748001448984	-2.08622873395571	0.0369579086095168	0.235079979958519
ENSG00000015413	ENSG00000015413	0.717978060638872	-1.04755392964087	0.766449943657096	-0.0620444035966241	0.950527471136507	NA
ENSG00000015475	ENSG00000015475	287.253176400238	0.649338307539961	0.120488371677245	0	1	1
ENSG00000015479	ENSG00000015479	10192.8341780247	0.723643781370037	0.0850971671430927	0	1	1
ENSG00000015520	ENSG00000015520	1.37397548311172	-0.640579627380909	0.551561235934213	0	1	1
ENSG00000015532	ENSG00000015532	305.982554780328	-1.03822035972493	0.1484442923362	-0.257472747004462	0.79681385103511	1
ENSG00000015568	ENSG00000015568	111.853720470074	0.138620686359614	0.193006525687419	0	1	1
ENSG00000015592	ENSG00000015592	2.43270325825231	-0.155079531787937	0.466471700761414	0	1	1
ENSG00000015676	ENSG00000015676	884.40640158126	-1.13277372417618	0.0793364499687206	-1.67355262591822	0.0942185556618473	0.518962391333326
ENSG00000016082	ENSG00000016082	1.90416053049041	0.0924406030404878	0.542454875281836	0	1	1
ENSG00000016391	ENSG00000016391	640.771126999362	-2.23462087926566	0.527786684389972	-2.33924218965975	0.0193229027356625	0.134339227413015
ENSG00000016402	ENSG00000016402	2.10572044937881	-0.314947278888293	0.543117549146271	0	1	1
ENSG00000016490	ENSG00000016490	3.22629169465609	-0.617078857492246	0.531241504030893	0	1	1
ENSG00000016602	ENSG00000016602	1.69709475623355	0.116643822486647	0.578251039568792	0	1	1
ENSG00000016864	ENSG00000016864	684.396353777934	0.196569945906055	0.0814228932348085	0	1	1
ENSG00000017260	ENSG00000017260	1815.69601038388	-0.355994322018469	0.0818433128150122	0	1	1
ENSG00000017373	ENSG00000017373	2.21914436984165	-0.127164234320237	0.49110505764647	0	1	1
ENSG00000017427	ENSG00000017427	86.3936842090014	-0.537444361725516	0.367647053758508	0	1	1
ENSG00000017483	ENSG00000017483	349.715245659133	0.755221832347956	0.151635834402074	0	1	1
ENSG00000017621	ENSG00000017621	30.3833853731749	-1.72531054785161	0.23661377666638	-3.06537750282513	0.00217395410749603	0.0197095379826903
ENSG00000017797	ENSG00000017797	1128.92770535825	-0.492710973255674	0.106695369238034	0	1	1
ENSG00000018189	ENSG00000018189	188.812329402953	0.0362173263823456	0.144612759615831	0	1	1
ENSG00000018236	ENSG00000018236	2.66308657869521	0.215089011151296	0.580771246127663	0	1	1
ENSG00000018280	ENSG00000018280	36.4361292783212	-2.50755895949319	0.176139773953714	-8.55887869987471	1.13970552289809e-17	6.56333420868953e-16
ENSG00000018408	ENSG00000018408	79.1224652472116	0.213133675672034	0.237387470381106	0	1	1
ENSG00000018510	ENSG00000018510	1519.29654634951	-0.295282038911126	0.0820889866089052	0	1	1
ENSG00000018607	ENSG00000018607	1.71016436932135	0.278756755997121	0.568685561569899	0	1	1
ENSG00000018610	ENSG00000018610	317.256461312938	0.38580181783571	0.0843741420089482	0	1	1
ENSG00000018625	ENSG00000018625	3.11791097099687	0.36666547780081	0.485453275694865	0	1	1
ENSG00000018699	ENSG00000018699	322.350489833381	1.08711199956662	0.120206493641065	0.724686303776003	0.468644499391579	1
ENSG00000018869	ENSG00000018869	33.2699519251449	0.71619883986197	0.236067413556149	0	1	1
ENSG00000019102	ENSG00000019102	1.68358492691099	-0.0816559804739864	0.534624971243615	0	1	1
ENSG00000019144	ENSG00000019144	137.774248847731	4.79969410902773	0.305925789421927	12.4203131622462	2.02766227753452e-35	4.38825361934809e-33
ENSG00000019169	ENSG00000019169	1.39251901697921	-0.341124663365608	0.566433554993702	0	1	1
ENSG00000019186	ENSG00000019186	1.41242582322158	0.238932529457469	0.562828895103004	0	1	1
ENSG00000019485	ENSG00000019485	47.4298930608135	-0.18224729055228	0.166786162261196	0	1	1
ENSG00000019505	ENSG00000019505	2.32186981011285	0.496455209482183	0.522452981975796	0	1	1
ENSG00000019549	ENSG00000019549	0.775374860569876	-0.145584219718232	0.624978202717445	0	1	NA
ENSG00000019582	ENSG00000019582	13789.5780110426	0.130993039830962	0.185876060881196	0	1	1
ENSG00000019991	ENSG00000019991	14.2522859020848	-0.208408513631188	0.525176969224562	0	1	1
ENSG00000019995	ENSG00000019995	1017.74390857953	0.2692027336754	0.0773947596326864	0	1	1
ENSG00000020129	ENSG00000020129	640.486014280545	0.0466410314788036	0.232854197054208	0	1	1
ENSG00000020181	ENSG00000020181	6.28352775296724	-0.493208587531101	0.336305408021475	0	1	1
ENSG00000020256	ENSG00000020256	128.857097015162	-0.889079132238739	0.113281989562764	0	1	1
ENSG00000020426	ENSG00000020426	446.391099810322	-0.30528455693843	0.0998021372810996	0	1	1
ENSG00000020577	ENSG00000020577	500.34999932174	4.71139687029146	0.27897463613095	13.3037071820011	2.20270209537025e-40	5.73900130401515e-38
ENSG00000020633	ENSG00000020633	3065.06965129969	1.27823288677885	0.176465319384078	1.57670010033683	0.114864547303261	0.61255710677619
ENSG00000020922	ENSG00000020922	504.168250691927	-0.939556727501701	0.0952833878987249	0	1	1
ENSG00000021300	ENSG00000021300	36.3791705087104	-0.3116629111293	0.241716426299385	0	1	1
ENSG00000021355	ENSG00000021355	1981.6538537161	0.125049224591188	0.165313947710943	0	1	1
ENSG00000021461	ENSG00000021461	1.13438887625936	0.357889705684905	0.62330737924178	0	1	1
ENSG00000021488	ENSG00000021488	1.08633456898767	-0.704590734394447	0.58121031205244	0	1	1
ENSG00000021574	ENSG00000021574	796.317720332258	-0.28836540350719	0.0902263647385047	0	1	1
ENSG00000021645	ENSG00000021645	5.60445948103769	0.161065849473774	0.450292207165232	0	1	1
ENSG00000021762	ENSG00000021762	7.45004997652981	-2.45617500942612	0.556712327685958	-2.61566869819264	0.00890529179546396	0.068950493543875
ENSG00000021776	ENSG00000021776	2188.52670000868	0.225453757959539	0.0571282740653122	0	1	1
ENSG00000021826	ENSG00000021826	10.1089186708386	-0.469530068710229	0.390267358098325	0	1	1
ENSG00000021852	ENSG00000021852	2.34576281870846	-0.157714457894341	0.456593861670648	0	1	1
ENSG00000022267	ENSG00000022267	43.547382295717	-0.441437870191073	0.409901343653888	0	1	1
ENSG00000022277	ENSG00000022277	1677.15566624717	0.704255899086827	0.129410588366169	0	1	1
ENSG00000022355	ENSG00000022355	1.97404300975779	-0.121359376576085	0.58433985248826	0	1	1
ENSG00000022556	ENSG00000022556	190.007491412307	-0.653361410211736	0.567202208376952	0	1	1
ENSG00000022567	ENSG00000022567	248.307811096389	0.440901755978558	0.115027747257543	0	1	1
ENSG00000022840	ENSG00000022840	2210.27494974092	0.366572612968018	0.0526337015882354	0	1	1
ENSG00000022976	ENSG00000022976	273.758866502515	-0.825042563943293	0.0833842586207485	0	1	1
ENSG00000023041	ENSG00000023041	883.449409913907	0.155324996918423	0.063837817742129	0	1	1
ENSG00000023171	ENSG00000023171	3896.13969973938	1.08875211619431	0.201045016258543	0.441453948205171	0.658884393733448	1
ENSG00000023191	ENSG00000023191	602.717787253979	0.376593094626737	0.216204672509706	0	1	1
ENSG00000023228	ENSG00000023228	1714.35312841776	0.209543633991476	0.0718938277101284	0	1	1
ENSG00000023287	ENSG00000023287	2620.30987661986	0.0874246635709649	0.121492543208791	0	1	1
ENSG00000023318	ENSG00000023318	1252.01025572187	0.382737627224645	0.0759166490399125	0	1	1
ENSG00000023330	ENSG00000023330	896.449752099595	0.73204712779107	0.153528230591796	0	1	1
ENSG00000023445	ENSG00000023445	30091.9710967381	2.8900876252564	0.173295464234	10.9067345392505	1.07032238790551e-27	1.39432871853555e-25
ENSG00000023516	ENSG00000023516	4807.99773550957	1.55327006972287	0.132561293183398	4.17369245906059	2.99702258288568e-05	0.000392140897290688
ENSG00000023572	ENSG00000023572	98.9272851791734	0.312890867330199	0.113616506907505	0	1	1
ENSG00000023608	ENSG00000023608	104.215861721738	0.620913644724138	0.11244763853575	0	1	1
ENSG00000023697	ENSG00000023697	205.005046597432	-1.23836119095514	0.124782745129037	-1.91020954626897	0.0561062385194792	0.336406795347759
ENSG00000023734	ENSG00000023734	1427.65526371847	1.44005909957928	0.0941135106052433	4.67583343506435	2.92762165435854e-06	4.55189193026453e-05
ENSG00000023839	ENSG00000023839	32.1481826431316	-1.27748586612482	0.197550896211497	-1.40462975084528	0.160131405069509	0.804283433734858
ENSG00000023892	ENSG00000023892	2319.37073513179	-0.560091613006835	0.111126358860183	0	1	1
ENSG00000023902	ENSG00000023902	1850.99217804827	-0.587964329536454	0.129566762101352	0	1	1
ENSG00000023909	ENSG00000023909	981.880084236059	1.63870668587905	0.0926031772212723	6.89724375604175	5.30211618747706e-12	1.75231022176274e-10
ENSG00000024048	ENSG00000024048	3806.75383830688	-1.10455744091971	0.106661621902149	-0.980272370277973	0.326951689459854	1
ENSG00000024422	ENSG00000024422	1.44058345554557	-0.856142862699401	0.487509012505587	0	1	1
ENSG00000024526	ENSG00000024526	177.684136164192	-1.53525999822534	0.245974786165673	-2.17607668887179	0.0295495266703016	0.193790590841695
ENSG00000024862	ENSG00000024862	401.556114835473	-0.64598058952095	0.116725695451941	0	1	1
ENSG00000025039	ENSG00000025039	262.209785714072	0.772364253710647	0.392027770228818	0	1	1
ENSG00000025156	ENSG00000025156	265.274738098839	-0.846341347419342	0.108233863427492	0	1	1
ENSG00000025293	ENSG00000025293	1162.81532297736	-1.57774853986767	0.0810024410169209	-7.13248307846652	9.85741990636853e-13	3.57961732892159e-11
ENSG00000025423	ENSG00000025423	8.06602664047309	-0.856494899304435	0.2500710800601	0	1	1
ENSG00000025434	ENSG00000025434	43.3677004132011	-1.10159130635884	0.211042608009712	-0.481378179112362	0.630247742401408	1
ENSG00000025708	ENSG00000025708	360.999876519744	-0.482463193832239	0.216834501512222	0	1	1
ENSG00000025770	ENSG00000025770	574.943916549393	0.139391631865885	0.198452828533992	0	1	1
ENSG00000025772	ENSG00000025772	404.253387585878	2.51202150054545	0.0912112369101513	16.5771406217732	1.01966341215785e-61	7.81819637961943e-59
ENSG00000025796	ENSG00000025796	1195.56191239026	0.086364704889965	0.0808125272494929	0	1	1
ENSG00000025800	ENSG00000025800	1962.90811810841	0.605862400820443	0.0691408013864869	0	1	1
ENSG00000026025	ENSG00000026025	23866.287242034	0.620687289724245	0.154901704988786	0	1	1
ENSG00000026036	ENSG00000026036	39.8897484223823	-1.51842910964439	0.284413113122982	-1.82280311885698	0.068333215201532	0.397440434145711
ENSG00000026103	ENSG00000026103	3107.2190296841	-0.482017184877317	0.162925045794353	0	1	1
ENSG00000026297	ENSG00000026297	366.071799387189	-0.814514531180231	0.162632822271208	0	1	1
ENSG00000026508	ENSG00000026508	17084.552242878	1.82682645132039	0.157606989590992	5.24612806491701	1.55328951962798e-07	2.91089927016315e-06
ENSG00000026559	ENSG00000026559	2.36538612585262	0.33899316280508	0.473095113551027	0	1	1
ENSG00000026652	ENSG00000026652	916.189607532295	-0.10286160379109	0.281716089765504	0	1	1
ENSG00000026751	ENSG00000026751	658.42234908126	0.0165634913152201	0.575350163512826	0	1	1
ENSG00000026950	ENSG00000026950	2027.97543342303	-1.82986154113898	0.10587333027728	-7.8382491508068	4.56871819425547e-15	2.06407611887272e-13
ENSG00000027001	ENSG00000027001	85.5345458741164	-0.867602093463528	0.123894862634621	0	1	1
ENSG00000027075	ENSG00000027075	10856.4178887421	1.42154284919148	0.102580671244455	4.10937893150381	3.96724635953765e-05	0.00050673499906974
ENSG00000027644	ENSG00000027644	4.39032020711298	1.24354264624675	0.311512569582676	0.781806803407689	0.434328122136822	1
ENSG00000027697	ENSG00000027697	1090.13007631928	-0.49383368082088	0.153806918843003	0	1	1
ENSG00000027847	ENSG00000027847	182.581505133204	0.0255061458181936	0.131946733320923	0	1	1
ENSG00000027869	ENSG00000027869	2645.10373786474	0.665874139770327	0.148782609780628	0	1	1
ENSG00000028116	ENSG00000028116	544.275773697168	0.0530539340674928	0.0902597922632701	0	1	1
ENSG00000028137	ENSG00000028137	6705.43127341097	0.776288856870556	0.114977850667032	0	1	1
ENSG00000028203	ENSG00000028203	1681.43531586846	0.532488369341082	0.113128788056691	0	1	1
ENSG00000028277	ENSG00000028277	459.011658128382	1.64747278854705	0.221573971281854	2.92215184302233	0.00347622021977584	0.0300637595288122
ENSG00000028310	ENSG00000028310	1019.1257553298	0.182593448042755	0.0968530606144141	0	1	1
ENSG00000028528	ENSG00000028528	1935.036597788	-0.0524190368287571	0.0368168295007852	0	1	1
ENSG00000028839	ENSG00000028839	439.831899197119	0.206706486566305	0.0804012610892266	0	1	1
ENSG00000029153	ENSG00000029153	981.833247251908	0.556714059721123	0.102343843612554	0	1	1
ENSG00000029363	ENSG00000029363	7146.9434060382	-0.402151107895711	0.0816725544022209	0	1	1
ENSG00000029364	ENSG00000029364	1778.2594541692	0.254139790933016	0.0650746185892659	0	1	1
ENSG00000029534	ENSG00000029534	337.665648066209	2.74688405081451	0.476901058057448	3.66299051197341	0.000249287775855596	0.00276441601357883
ENSG00000029559	ENSG00000029559	0.78447072585959	0.682172728578965	0.704985933002586	0	1	NA
ENSG00000029639	ENSG00000029639	151.141742162185	-0.241823635496612	0.094380433888319	0	1	1
ENSG00000029725	ENSG00000029725	1536.71784973491	0.192915915640888	0.0933049338989504	0	1	1
ENSG00000029993	ENSG00000029993	243.007784280614	-0.00209136255961245	0.19814588344749	0	1	1
ENSG00000030066	ENSG00000030066	1384.52573994936	0.949035762573499	0.0992007206677226	0	1	1
ENSG00000030110	ENSG00000030110	675.046107872458	-0.551885467572779	0.109839391101457	0	1	1
ENSG00000030304	ENSG00000030304	2.51456002037185	0.367267438634904	0.540174204667859	0	1	1
ENSG00000030419	ENSG00000030419	255.822988153338	1.13173104635887	0.590036602550022	0.223259109332458	0.823333850084695	1
ENSG00000030582	ENSG00000030582	556.672574449605	-0.497761245656513	0.225299097349035	0	1	1
ENSG00000031003	ENSG00000031003	1976.62080919593	-0.460593335984647	0.0735124665656708	0	1	1
ENSG00000031081	ENSG00000031081	448.270016829799	1.84825595927377	0.205877850355978	4.12019048094329	3.7855930333989e-05	0.000485612689504268
ENSG00000031544	ENSG00000031544	1.29044643923295	-0.221352391153131	0.594746051685053	0	1	1
ENSG00000031691	ENSG00000031691	117.002385334011	-0.816895882566044	0.187551455296334	0	1	1
ENSG00000031698	ENSG00000031698	1819.39123747038	-0.00973870611025684	0.0750534630204309	0	1	1
ENSG00000031823	ENSG00000031823	721.453044664912	-0.208693106012529	0.0886608744443147	0	1	1
ENSG00000032219	ENSG00000032219	1623.35020935576	-1.14853336049743	0.118748013954655	-1.25082816588532	0.210997176420574	1
ENSG00000032389	ENSG00000032389	357.575392836904	-0.685784800560079	0.0863293824732195	0	1	1
ENSG00000032444	ENSG00000032444	745.425136756409	-0.712277873445821	0.197459113016598	0	1	1
ENSG00000032742	ENSG00000032742	235.014797354655	-0.260530200669847	0.149548649588718	0	1	1
ENSG00000033011	ENSG00000033011	354.373005264862	0.361926558531149	0.0939868475953158	0	1	1
ENSG00000033030	ENSG00000033030	931.062791428928	-0.160549772485229	0.0606663517918147	0	1	1
ENSG00000033050	ENSG00000033050	1151.47383674925	1.86318704012859	0.103238752399237	8.36107585638521	6.21488678484973e-17	3.37616805178598e-15
ENSG00000033100	ENSG00000033100	1264.44756753102	0.378280529316337	0.121041106843359	0	1	1
ENSG00000033122	ENSG00000033122	4.8684993079747	0.440623105522679	0.531326472266574	0	1	1
ENSG00000033170	ENSG00000033170	3339.21504287692	0.303882901747334	0.172502083561227	0	1	1
ENSG00000033178	ENSG00000033178	3105.7831665005	0.4420378639959	0.101311942737521	0	1	1
ENSG00000033327	ENSG00000033327	2208.02339092773	-0.86044853370489	0.195476221993167	0	1	1
ENSG00000033627	ENSG00000033627	160.936963011184	-1.18683097017555	0.339661720450814	-0.550050120241927	0.582284997192559	1
ENSG00000033800	ENSG00000033800	1055.1877562107	-0.371127192699317	0.0786733259360241	0	1	1
ENSG00000033867	ENSG00000033867	8757.39553467745	1.42058555379676	0.16792049401322	2.50467077451339	0.0122565420525058	0.0908107571841649
ENSG00000034053	ENSG00000034053	7.67254377741022	-0.661557635845185	0.378619992065524	0	1	1
ENSG00000034063	ENSG00000034063	320.891489437872	-1.47886200753192	0.311123411771248	-1.53913845571995	0.123770498564597	0.650892631683231
ENSG00000034152	ENSG00000034152	1271.31174052292	2.59968370338141	0.152486352602343	10.4906680242599	9.53518306179226e-26	1.06176835122928e-23
ENSG00000034239	ENSG00000034239	1.7543621112915	-0.185130403215263	0.524307408884388	0	1	1
ENSG00000034510	ENSG00000034510	14037.9907650995	0.316418978611918	0.122670860630252	0	1	1
ENSG00000034533	ENSG00000034533	363.648467188709	-0.828534136088432	0.10520731566547	0	1	1
ENSG00000034677	ENSG00000034677	18101.6681622978	2.43454250407105	0.159054576061181	9.01918410394714	1.89495308548034e-19	1.30058723790155e-17
ENSG00000034693	ENSG00000034693	209.76667627234	0.0595101852272277	0.0799911954478304	0	1	1
ENSG00000034713	ENSG00000034713	939.341915813883	0.267100997690778	0.0967685376964473	0	1	1
ENSG00000035115	ENSG00000035115	163.411379063336	0.303067344762246	0.143859032359727	0	1	1
ENSG00000035141	ENSG00000035141	481.503247226409	0.601492490180807	0.0818003465637814	0	1	1
ENSG00000035403	ENSG00000035403	1493.10676457575	0.321188232659815	0.238296114817802	0	1	1
ENSG00000035499	ENSG00000035499	186.633023226412	-1.11911736367891	0.2217547994142	-0.537157996100113	0.591158482718011	1
ENSG00000035664	ENSG00000035664	851.962243902751	-1.5018821057234	0.264396599559971	-1.89821694590124	0.057667509411862	0.344592581290743
ENSG00000035681	ENSG00000035681	1843.67158764089	0.446273488649814	0.0949572057555836	0	1	1
ENSG00000035687	ENSG00000035687	2244.23978936521	1.55588231225544	0.121896976102381	4.5602633472101	5.10895094023025e-06	7.65943058279436e-05
ENSG00000035720	ENSG00000035720	527.305393602683	-0.834396764989073	0.356405021101076	0	1	1
ENSG00000035862	ENSG00000035862	29.0876241966334	-0.136330020307309	0.449464388853795	0	1	1
ENSG00000035928	ENSG00000035928	1764.20503762316	-0.435992593915271	0.0780722020223995	0	1	1
ENSG00000036054	ENSG00000036054	1079.48347194344	0.4580435947881	0.0873655732762515	0	1	1
ENSG00000036257	ENSG00000036257	2441.10479253604	0.268366939148323	0.077435466212816	0	1	1
ENSG00000036448	ENSG00000036448	25.3986776147632	-0.520110703690013	0.310652967686026	0	1	1
ENSG00000036473	ENSG00000036473	0.766790105042624	0.443429391959053	0.759296436129144	0	1	NA
ENSG00000036530	ENSG00000036530	3.67301728840927	-0.551118666352077	0.408371890741712	0	1	1
ENSG00000036549	ENSG00000036549	1280.24770932319	0.393297086323047	0.0829522039595604	0	1	1
ENSG00000036565	ENSG00000036565	2.72671915442714	-0.144352960886028	0.466210717171486	0	1	1
ENSG00000036672	ENSG00000036672	3.30205758312259	-1.30505538716968	0.374160681962109	-0.81530583483535	0.414897269699455	1
ENSG00000036828	ENSG00000036828	4.99495307316548	0.509724252838371	0.561697170119467	0	1	1
ENSG00000037042	ENSG00000037042	71.3683760826261	-1.10923473482946	0.195679608629099	-0.558232590481683	0.576685569001649	1
ENSG00000037241	ENSG00000037241	148.883933702264	0.557759046095475	0.10918833216429	0	1	1
ENSG00000037280	ENSG00000037280	3.4946334089995	-0.282142053385449	0.429706983190548	0	1	1
ENSG00000037474	ENSG00000037474	1920.55467895698	1.20374370580078	0.0621986017209128	3.27569591861539	0.00105401979346296	0.0103534682201215
ENSG00000037637	ENSG00000037637	743.297760239221	-0.262925659808277	0.0495836408503264	0	1	1
ENSG00000037749	ENSG00000037749	1312.60047966031	0.807689323945844	0.0698179838160565	0	1	1
ENSG00000037757	ENSG00000037757	401.248499373617	-1.28876043440523	0.114164155209065	-2.52934411748093	0.0114275923846846	0.0854236404555423
ENSG00000037897	ENSG00000037897	130.151160139129	4.29616121229125	0.221934839261203	14.8519323206028	6.75919130397793e-50	3.239101032742e-47
ENSG00000037965	ENSG00000037965	1.74801203150335	0.157573205632908	0.525258437541435	0	1	1
ENSG00000038002	ENSG00000038002	614.643471509182	-0.258493916624612	0.108415541759302	0	1	1
ENSG00000038210	ENSG00000038210	997.089832567612	-0.423579623113884	0.0861807077246584	0	1	1
ENSG00000038219	ENSG00000038219	3696.78997262228	-0.246025194431625	0.088807433955545	0	1	1
ENSG00000038274	ENSG00000038274	2645.58933736483	-0.473725035932447	0.11588473528936	0	1	1
ENSG00000038295	ENSG00000038295	40.0161942428723	1.55805075944377	0.38493045674928	1.44974436202446	0.147129819927871	0.751642080255921
ENSG00000038358	ENSG00000038358	942.551210490104	-0.0849314171601456	0.107092996641536	0	1	1
ENSG00000038382	ENSG00000038382	1380.95693682585	-0.653111965410767	0.402536731145595	0	1	1
ENSG00000038427	ENSG00000038427	12.3559574950701	0.392806016175886	0.387461009406595	0	1	1
ENSG00000038532	ENSG00000038532	741.749327846056	-0.75982157350199	0.0933377929299088	0	1	1
ENSG00000038945	ENSG00000038945	7.96433665526266	-0.858104257197509	0.518020035520256	0	1	1
ENSG00000039068	ENSG00000039068	8.48424975748428	0.619228131621757	0.357259594617166	0	1	1
ENSG00000039123	ENSG00000039123	2267.55149726243	0.670010349079418	0.0815743049069505	0	1	1
ENSG00000039139	ENSG00000039139	7.00461563829589	0.0803315117150215	0.516140471117605	0	1	1
ENSG00000039319	ENSG00000039319	865.926210970701	0.0709985263046744	0.105528167329197	0	1	1
ENSG00000039523	ENSG00000039523	90.3247975416178	-1.07738158833458	0.25189410677956	-0.307198883387539	0.758691995393233	1
ENSG00000039537	ENSG00000039537	2.60686084250896	0.218472108780059	0.524213941962887	0	1	1
ENSG00000039560	ENSG00000039560	5.78259033737276	0.245863063830255	0.441321950251278	0	1	1
ENSG00000039600	ENSG00000039600	3.87222876064605	0.238508142767703	0.305344477727714	0	1	1
ENSG00000039650	ENSG00000039650	511.570948691678	-0.385687441188479	0.15823349067529	0	1	1
ENSG00000039987	ENSG00000039987	0.614115937328916	-0.037645362232258	0.668273066807141	0	1	NA
ENSG00000040199	ENSG00000040199	681.396203305627	1.2555673442265	0.0825666121780692	3.09528679310862	0.00196622676652098	0.0180333771381945
ENSG00000040275	ENSG00000040275	246.151648205143	0.387397212592257	0.152802264368675	0	1	1
ENSG00000040341	ENSG00000040341	1219.2657781435	-0.23524630053754	0.103373329351335	0	1	1
ENSG00000040487	ENSG00000040487	78.5608078241349	0.145948107776381	0.145909780559308	0	1	1
ENSG00000040531	ENSG00000040531	462.119018212914	1.28764805720141	0.15798359505381	1.82074636992174	0.0686454199678336	0.398565229393505
ENSG00000040608	ENSG00000040608	4.89878619768221	-0.35797993553485	0.588273018111592	0	1	1
ENSG00000040633	ENSG00000040633	707.700735893647	0.566449895192315	0.0918858596870467	0	1	1
ENSG00000040731	ENSG00000040731	0.893068453231852	-0.345441122422454	0.678805881916938	0	1	NA
ENSG00000040933	ENSG00000040933	4347.23714969993	-1.58071163678379	0.0943492816822984	-6.15491317399978	7.51186384129639e-10	1.88048860116632e-08
ENSG00000041353	ENSG00000041353	174.254262389419	-2.35880209677532	0.442180907680089	-3.07295514839006	0.00211950341084788	0.0192679517389952
ENSG00000041357	ENSG00000041357	1562.49359544088	0.570351903486202	0.104089315097975	0	1	1
ENSG00000041515	ENSG00000041515	4.37308062067172	-0.471227566879181	0.482025672737936	0	1	1
ENSG00000041802	ENSG00000041802	1109.22597056152	1.22640218841691	0.0875017845107327	2.58740081339874	0.00967030321294927	0.0739983624244957
ENSG00000041880	ENSG00000041880	138.094383432604	-0.859995216392913	0.203852592610688	0	1	1
ENSG00000041982	ENSG00000041982	18.4244165331786	3.37764944865949	0.380849650664633	6.24301333744215	4.29220285642561e-10	1.11182968972044e-08
ENSG00000041988	ENSG00000041988	118.770182073656	0.605607725044532	0.136370766898115	0	1	1
ENSG00000042062	ENSG00000042062	1.82247908824841	-0.519943797749131	0.44037717467878	0	1	1
ENSG00000042088	ENSG00000042088	2100.28684792766	1.46663530767642	0.105088006733341	4.44042400442989	8.97818065999232e-06	0.0001291202873481
ENSG00000042286	ENSG00000042286	79.9780342104745	-0.38348906849595	0.21435783412103	0	1	1
ENSG00000042304	ENSG00000042304	0.943816460759833	-0.862892744463259	0.55753479712248	0	1	NA
ENSG00000042317	ENSG00000042317	84.0603317829382	-1.27065465256126	0.180814823358707	-1.49686097375062	0.134429436770497	0.696861943336394
ENSG00000042429	ENSG00000042429	1235.20330328428	1.10143817211842	0.0633564504836438	1.60107094611631	0.109361206402733	0.588847779900432
ENSG00000042445	ENSG00000042445	648.122078154748	-0.824250291882857	0.101826555835045	0	1	1
ENSG00000042493	ENSG00000042493	803.609964935576	-0.272551981848859	0.244792094185614	0	1	1
ENSG00000042753	ENSG00000042753	275.40447496088	0.250607819555031	0.138796389177221	0	1	1
ENSG00000042781	ENSG00000042781	6.29298505274369	0.199469156219663	0.505309118030553	0	1	1
ENSG00000042813	ENSG00000042813	1.56744960643573	0.298083533055765	0.510541286414623	0	1	1
ENSG00000042832	ENSG00000042832	57.4750213456594	0.0232349739086237	0.258158537001192	0	1	1
ENSG00000042980	ENSG00000042980	185.293964656604	-0.768140764251545	0.540327819039833	0	1	1
ENSG00000043039	ENSG00000043039	1.62949520346126	0.925934818657211	0.586843495714339	0	1	1
ENSG00000043093	ENSG00000043093	1931.25764658647	-0.366865569274944	0.104535814498644	0	1	1
ENSG00000043143	ENSG00000043143	1422.39982962326	-0.847009794069139	0.133436023888261	0	1	1
ENSG00000043355	ENSG00000043355	4.1342909545389	-3.27745507343187	0.712321668886525	-3.19722840523987	0.00138755008978178	0.0132560677142698
ENSG00000043462	ENSG00000043462	7530.43349947519	0.00288770227580667	0.10078169219076	0	1	1
ENSG00000043514	ENSG00000043514	339.242012802848	0.905071947174554	0.106731641410198	0	1	1
ENSG00000043591	ENSG00000043591	1.16713113351204	0.095804206000708	0.518562825486796	0	1	1
ENSG00000044090	ENSG00000044090	334.623231606584	-0.731045014438152	0.117117668864897	0	1	1
ENSG00000044115	ENSG00000044115	1944.09240644688	1.69506866950835	0.147069129255519	4.72613575008481	2.28832700616285e-06	3.61020244193922e-05
ENSG00000044446	ENSG00000044446	498.081343112088	-0.51873362053477	0.079977190495668	0	1	1
ENSG00000044459	ENSG00000044459	170.862620929049	-1.19836692602242	0.402168500161139	-0.493243319511451	0.621840672438382	1
ENSG00000044524	ENSG00000044524	1.85338025096913	-0.660582989426116	0.526357065070116	0	1	1
ENSG00000044574	ENSG00000044574	5299.12086909211	1.28401058388266	0.12653202233402	2.24457476173837	0.0247954444807313	0.166727774513882
ENSG00000046604	ENSG00000046604	42.2590211778239	0.0651420245055499	0.414739805012388	0	1	1
ENSG00000046647	ENSG00000046647	185.384594231686	0.216999909027288	0.0839854098261795	0	1	1
ENSG00000046651	ENSG00000046651	1506.30428641341	-0.216473580508632	0.109508438281305	0	1	1
ENSG00000046653	ENSG00000046653	2.82183119949524	0.278046335426972	0.495522649478889	0	1	1
ENSG00000046889	ENSG00000046889	3.92038923209784	-0.194297591147638	0.516197066889092	0	1	1
ENSG00000047056	ENSG00000047056	1084.88433556663	0.364240671168541	0.0841878133535737	0	1	1
ENSG00000047188	ENSG00000047188	1564.47112102204	-0.358212871192312	0.0947128920776142	0	1	1
ENSG00000047230	ENSG00000047230	106.939174309706	-1.69883924961424	0.276606148183099	-2.52647764413263	0.0115212720865498	0.0859563129593136
ENSG00000047249	ENSG00000047249	551.043016763591	-1.08119770754111	0.0673057996657259	-1.20639986367259	0.227663348595508	1
ENSG00000047315	ENSG00000047315	3386.89566284094	0.0738686676269777	0.0638243442767408	0	1	1
ENSG00000047346	ENSG00000047346	1683.48083854551	-2.29904742770127	0.198619690780018	-6.54037584390379	6.1364422085679e-11	1.77645699146848e-09
ENSG00000047365	ENSG00000047365	10405.1753111285	0.886997697349636	0.141048812419942	0	1	1
ENSG00000047410	ENSG00000047410	7464.58441246413	-0.186776163514574	0.0901332617027899	0	1	1
ENSG00000047457	ENSG00000047457	4.75723424543555	0.0692291961665504	0.468248869723428	0	1	1
ENSG00000047578	ENSG00000047578	461.886475041306	-1.30047507093347	0.112877108037983	-2.66196641778206	0.00776856286264316	0.0611011585527233
ENSG00000047579	ENSG00000047579	171.483351360484	-1.110520803228	0.155856911112003	-0.709117115432716	0.478251802623535	1
ENSG00000047597	ENSG00000047597	3.4671730643079	-0.0506317097114663	0.478006915373706	0	1	1
ENSG00000047617	ENSG00000047617	3.66550847246508	0.140304045582443	0.483074354925764	0	1	1
ENSG00000047621	ENSG00000047621	553.811851888023	0.449969962768004	0.0990758587074605	0	1	1
ENSG00000047634	ENSG00000047634	5.52823385262604	0.986364632199253	0.371573551072422	0	1	1
ENSG00000047644	ENSG00000047644	1525.88020494808	-0.340072841222744	0.09872626879942	0	1	1
ENSG00000047648	ENSG00000047648	2.56270116347724	-0.31046678406434	0.481311827024692	0	1	1
ENSG00000047662	ENSG00000047662	2.16081230197139	0.104739794087381	0.477060431662388	0	1	1
ENSG00000047849	ENSG00000047849	2114.52825960987	-0.369617919957957	0.0697533550861845	0	1	1
ENSG00000047932	ENSG00000047932	1353.0736960755	-0.346518162707816	0.0918682637966748	0	1	1
ENSG00000047936	ENSG00000047936	3.99092761494386	0.258365320836132	0.5354960129041	0	1	1
ENSG00000048028	ENSG00000048028	1305.32412809318	-1.91090781848698	0.144844508405757	-6.28886678903441	3.19791727976005e-10	8.48855668839176e-09
ENSG00000048052	ENSG00000048052	124.70681827007	-0.575990974883739	0.361316745753578	0	1	1
ENSG00000048140	ENSG00000048140	758.12964583111	0.661439611287803	0.140591219968717	0	1	1
ENSG00000048162	ENSG00000048162	493.18789297716	3.77022674981634	0.130515978445409	21.2251923696457	5.5897024654251e-100	3.00010510724296e-96
ENSG00000048342	ENSG00000048342	4.3798085167575	-0.171420076074548	0.505948902618992	0	1	1
ENSG00000048392	ENSG00000048392	2224.29090967057	0.17325982656243	0.168515927417134	0	1	1
ENSG00000048405	ENSG00000048405	1806.3537445521	0.349140766997631	0.0773670084904345	0	1	1
ENSG00000048462	ENSG00000048462	0.881621034963708	-0.83503747850267	0.563316725058143	0	1	NA
ENSG00000048471	ENSG00000048471	582.097491428791	-1.16917816231646	0.14809415508566	-1.14236893561808	0.253300698013626	1
ENSG00000048540	ENSG00000048540	4.15782288292402	0.301974884862802	0.518720260473459	0	1	1
ENSG00000048544	ENSG00000048544	627.376921681215	1.00350360392887	0.10550956168613	0.0332065063381494	0.97350990967779	1
ENSG00000048545	ENSG00000048545	0.661301340172016	0.548184389853892	0.823330291235873	0	1	NA
ENSG00000048649	ENSG00000048649	2285.68038510895	-0.106373240779651	0.0787708959970854	0	1	1
ENSG00000048707	ENSG00000048707	3447.42906028121	-0.381034101819416	0.0757967768954363	0	1	1
ENSG00000048740	ENSG00000048740	5336.39519731302	-0.494778070968378	0.0759639364307661	0	1	1
ENSG00000048828	ENSG00000048828	3567.71295944786	-0.0899843532323029	0.0534997429940488	0	1	1
ENSG00000048991	ENSG00000048991	663.892363432691	-0.405837740188286	0.0898572635162978	0	1	1
ENSG00000049089	ENSG00000049089	334.269001901173	-0.934129260361649	0.378647651327061	0	1	1
ENSG00000049130	ENSG00000049130	35.235706537039	3.62754339422474	0.451227611731965	5.82309975256021	5.77660524620649e-09	1.30489039046462e-07
ENSG00000049167	ENSG00000049167	171.168687576131	0.322353414410387	0.0783394879128089	0	1	1
ENSG00000049192	ENSG00000049192	230.111866499596	0.535782861508743	0.270541592812686	0	1	1
ENSG00000049239	ENSG00000049239	1241.19022013555	-0.735608860234758	0.11782638513268	0	1	1
ENSG00000049245	ENSG00000049245	923.669432329671	0.38920964385327	0.100588449388457	0	1	1
ENSG00000049246	ENSG00000049246	177.198282535282	0.321151360690856	0.421120475093204	0	1	1
ENSG00000049247	ENSG00000049247	46.9658787126919	0.275296476288162	1.04419181580911	0	1	1
ENSG00000049249	ENSG00000049249	1512.32475634722	6.2339712399805	0.376007075129392	13.9198743485861	4.79746751128217e-44	1.53267664443772e-41
ENSG00000049283	ENSG00000049283	0.985141990736905	-0.108293080855693	0.568751411304023	0	1	NA
ENSG00000049319	ENSG00000049319	1.57598129099572	0.173082079968884	0.516453437910719	0	1	1
ENSG00000049323	ENSG00000049323	6.93171039686582	0.169036354023924	0.344784426332702	0	1	1
ENSG00000049449	ENSG00000049449	353.188423584001	1.55074095794324	0.116673145145676	4.72037466081497	2.3541063175488e-06	3.70092543279083e-05
ENSG00000049540	ENSG00000049540	3.04800765374605	-0.38043698083784	0.399554125502601	0	1	1
ENSG00000049541	ENSG00000049541	298.848756478433	0.19027442856926	0.112603904272622	0	1	1
ENSG00000049618	ENSG00000049618	1341.96971466372	-0.890449346113982	0.059391536752474	0	1	1
ENSG00000049656	ENSG00000049656	1270.22049125668	0.502910065923105	0.0830175971068247	0	1	1
ENSG00000049759	ENSG00000049759	31.7830165301329	-0.0409546303013977	0.350371800427841	0	1	1
ENSG00000049768	ENSG00000049768	247.822620525764	0.792537376175171	0.347435416130895	0	1	1
ENSG00000049769	ENSG00000049769	89.8331453684766	-0.570472265223268	0.146579354501993	0	1	1
ENSG00000049860	ENSG00000049860	1128.27591602254	0.022170316222044	0.0842035227465139	0	1	1
ENSG00000049883	ENSG00000049883	121.090075687682	0.498745245110945	0.0864812697374893	0	1	1
ENSG00000050030	ENSG00000050030	5.10006291528873	0.0337428380920464	0.45175020249487	0	1	1
ENSG00000050130	ENSG00000050130	711.260644996829	-0.778500491281406	0.108020568821886	0	1	1
ENSG00000050165	ENSG00000050165	2.52481545902201	-0.0882648532384111	0.504218386910792	0	1	1
ENSG00000050327	ENSG00000050327	35.0015072572248	-1.09043369257463	0.377508852671087	-0.239553832803545	0.810676158749164	1
ENSG00000050344	ENSG00000050344	1795.47688138867	3.06203007416644	0.185725826905091	11.1025488943989	1.21916520624592e-28	1.73108558067807e-26
ENSG00000050393	ENSG00000050393	282.899918033027	0.787992817009186	0.0888789773615578	0	1	1
ENSG00000050405	ENSG00000050405	1364.07140881075	0.361384787451123	0.227406388919211	0	1	1
ENSG00000050426	ENSG00000050426	874.648509138202	-0.463860891781324	0.0639347770014853	0	1	1
ENSG00000050438	ENSG00000050438	92.6730718919619	-1.28809183283066	0.212071576268828	-1.35846508947273	0.174316152815778	0.862294613265294
ENSG00000050555	ENSG00000050555	1.84461308567294	-1.05134792111173	0.453323163427141	-0.113270014096647	0.909816489499549	1
ENSG00000050628	ENSG00000050628	673.913362687266	-0.173287825212843	0.491264894608459	0	1	1
ENSG00000050730	ENSG00000050730	1510.61294484493	5.96424350740577	0.323652327471037	15.3381980787702	4.24824408014984e-53	2.32665057418166e-50
ENSG00000050748	ENSG00000050748	817.108228487911	-0.860026702370022	0.0578471676378358	0	1	1
ENSG00000050767	ENSG00000050767	2.89732170042637	-1.18066438572133	0.422562314173452	-0.427544955291889	0.668982448669091	1
ENSG00000050820	ENSG00000050820	3.44562049197485	-0.044606480460388	0.468267340186876	0	1	1
ENSG00000051009	ENSG00000051009	505.306256728811	-0.0291814750790163	0.0814522573163109	0	1	1
ENSG00000051108	ENSG00000051108	2496.84887449604	-0.174181796242539	0.0970163528089603	0	1	1
ENSG00000051128	ENSG00000051128	2.19633605565297	1.47771654772566	0.43131106923624	1.10759167060467	0.268038202297777	1
ENSG00000051180	ENSG00000051180	140.663967489271	0.246394408646901	0.233969876597698	0	1	1
ENSG00000051341	ENSG00000051341	433.335260719074	-0.46700018851576	0.24325702776123	0	1	1
ENSG00000051382	ENSG00000051382	386.720691365422	-1.04225268708293	0.174160377382692	-0.242607921031797	0.808309144424162	1
ENSG00000051523	ENSG00000051523	1409.88112310687	-0.447060408689309	0.217964673521168	0	1	1
ENSG00000051596	ENSG00000051596	83.0080744024031	-0.0849172977981401	0.148010705130492	0	1	1
ENSG00000051620	ENSG00000051620	633.522374194793	-0.697300225377564	0.115231093199111	0	1	1
ENSG00000051825	ENSG00000051825	2025.25491159022	-1.20368110901501	0.0724683828543948	-2.81062031457574	0.00494460980283929	0.0409927552267517
ENSG00000052126	ENSG00000052126	616.370703292342	-1.27465881981497	0.112550236589002	-2.44032201209795	0.0146741750998538	0.106001658944732
ENSG00000052344	ENSG00000052344	0.979907510403452	0.345089441763086	0.621500301195835	0	1	NA
ENSG00000052723	ENSG00000052723	1021.35975636125	0.649004680971168	0.0887373870351528	0	1	1
ENSG00000052749	ENSG00000052749	1130.19845286045	1.78897243817332	0.267959532935228	2.94437159794584	0.00323611195180368	0.0281843570585562
ENSG00000052795	ENSG00000052795	1913.14844811608	2.13127931962238	0.139719585028813	8.09678413651946	5.64310768827902e-16	2.76347514457401e-14
ENSG00000052802	ENSG00000052802	999.350761706513	1.59926494890386	0.114288030347305	5.24346204132472	1.5759124191193e-07	2.94917612827653e-06
ENSG00000052841	ENSG00000052841	2492.53834661484	-0.320893779277992	0.0731530379807731	0	1	1
ENSG00000052850	ENSG00000052850	1.19923311494401	-0.331984937948887	0.533294566856832	0	1	1
ENSG00000053108	ENSG00000053108	2.74582551014999	0.224199738956113	0.494823943312904	0	1	1
ENSG00000053254	ENSG00000053254	1953.55298416074	-0.209885424331158	0.0951006545040857	0	1	1
ENSG00000053371	ENSG00000053371	208.426080461235	-0.552012721250206	0.149836038586399	0	1	1
ENSG00000053372	ENSG00000053372	599.300160128021	3.25042032807059	0.155067307772509	14.512538847789	1.00915176851159e-47	3.98258777349664e-45
ENSG00000053501	ENSG00000053501	178.06007138543	-0.0435601549496453	0.11379254462212	0	1	1
ENSG00000053524	ENSG00000053524	535.298589714845	-0.196658433773303	0.194513033628948	0	1	1
ENSG00000053702	ENSG00000053702	0.894789504534272	-0.233034488486893	0.568930767622992	0	1	NA
ENSG00000053747	ENSG00000053747	10.1906852390723	0.418378652578185	0.345389756227423	0	1	1
ENSG00000053770	ENSG00000053770	1234.40829523274	0.0258255198820558	0.0847323570786574	0	1	1
ENSG00000053900	ENSG00000053900	1152.50780415518	-0.58463269327157	0.0716828449615703	0	1	1
ENSG00000053918	ENSG00000053918	42.5715510151312	-1.7009140981805	0.404693814680061	-1.73196147990208	0.0832804210868505	0.467261839909413
ENSG00000054116	ENSG00000054116	677.300866685623	0.154378498149647	0.076324313411725	0	1	1
ENSG00000054118	ENSG00000054118	3570.51040140333	0.17912947942593	0.073150245917567	0	1	1
ENSG00000054148	ENSG00000054148	430.878724067914	0.0464008481507066	0.158431011631065	0	1	1
ENSG00000054179	ENSG00000054179	4.50516240118746	3.4668926147278	0.621027455304276	3.97227625551455	7.11890918213874e-05	0.000870752264411464
ENSG00000054219	ENSG00000054219	211.401820705345	-0.378269184575817	0.305655634922623	0	1	1
ENSG00000054267	ENSG00000054267	3830.19024011632	0.522228797871313	0.0963457038103826	0	1	1
ENSG00000054277	ENSG00000054277	148.307324273401	0.317971156582705	0.170115672894276	0	1	1
ENSG00000054282	ENSG00000054282	365.393073926266	-1.28618212326206	0.139930178688189	-2.0451780019503	0.0408373124096191	0.255814686233552
ENSG00000054356	ENSG00000054356	3.17500454641918	0.0370406721622093	0.474338256777277	0	1	1
ENSG00000054392	ENSG00000054392	17.2430771144375	-1.509247173281	0.255394698448914	-1.99396141099954	0.0461562718231855	0.284009775418642
ENSG00000054523	ENSG00000054523	2332.69936780283	1.68170521810339	0.169936589965593	4.0115269951069	6.03272771908434e-05	0.00074777958923486
ENSG00000054598	ENSG00000054598	32.714664369228	2.0295196068719	0.518516451697748	1.98551001323296	0.0470877571842656	0.289029995636827
ENSG00000054611	ENSG00000054611	558.849984572918	-0.907266153615687	0.150695923319197	0	1	1
ENSG00000054654	ENSG00000054654	12560.7930939073	-0.420962039472842	0.138396576080446	0	1	1
ENSG00000054690	ENSG00000054690	5.88625189777836	0.025519768706164	0.34937658375544	0	1	1
ENSG00000054793	ENSG00000054793	132.093870154795	3.64409028631354	0.428499676714069	6.17057708558763	6.80411925964304e-10	1.71451027654254e-08
ENSG00000054796	ENSG00000054796	0.838705462157271	0.374366231951979	0.623989263227945	0	1	NA
ENSG00000054803	ENSG00000054803	0.70113314759734	1.52581867676419	0.856504405613872	0.613912401755043	0.539273214533193	NA
ENSG00000054938	ENSG00000054938	2.14539997815266	-0.214268786281103	0.54087807231751	0	1	1
ENSG00000054965	ENSG00000054965	898.358859556877	-1.57486865245014	0.0859931229883077	-6.68505378654871	2.30839844488192e-11	6.97614647149226e-10
ENSG00000054967	ENSG00000054967	743.708555314353	-1.51440686418171	0.212541115033899	-2.42026990448254	0.0155089909534267	0.111075335261852
ENSG00000054983	ENSG00000054983	689.494916306361	-1.30452026371937	0.116923263535143	-2.60444546715754	0.00920230638892741	0.0709431468696512
ENSG00000055044	ENSG00000055044	3069.572785791	1.69258334739096	0.0972994054843351	7.11806350659011	1.09453940783591e-12	3.95863336235638e-11
ENSG00000055070	ENSG00000055070	1682.7558449005	0.709149375038806	0.0839628601608856	0	1	1
ENSG00000055118	ENSG00000055118	6.49441484951372	-1.03718059303296	0.497714284103796	-0.0747026842918746	0.940451271887347	1
ENSG00000055130	ENSG00000055130	2119.69889003542	1.15240649792812	0.0790678834566457	1.92753987163053	0.0539123840812976	0.325414471256343
ENSG00000055147	ENSG00000055147	524.360581494045	0.105541865057658	0.0681214440486496	0	1	1
ENSG00000055163	ENSG00000055163	6771.55393852297	-1.48259624962321	0.0965318358133661	-4.99934809647934	5.75244701544639e-07	9.94028770808237e-06
ENSG00000055208	ENSG00000055208	9192.4730550216	0.201635821644603	0.141522924241356	0	1	1
ENSG00000055211	ENSG00000055211	416.923641445384	0.207250025975306	0.0775731436182624	0	1	1
ENSG00000055332	ENSG00000055332	2098.96919573396	-0.233753380636484	0.160755393073872	0	1	1
ENSG00000055483	ENSG00000055483	1716.44401564573	-0.0598527451388831	0.130488344997001	0	1	1
ENSG00000055609	ENSG00000055609	5645.74582292647	-0.846183715566026	0.106231580515236	0	1	1
ENSG00000055732	ENSG00000055732	481.632334243395	-0.921768130844815	0.250744820223857	0	1	1
ENSG00000055813	ENSG00000055813	24.7930534323232	-0.68598809509306	0.584827562688869	0	1	1
ENSG00000055917	ENSG00000055917	3700.59790907995	-0.200966305085316	0.0652794595047981	0	1	1
ENSG00000055950	ENSG00000055950	265.144355700287	0.159206021947723	0.10426791434772	0	1	1
ENSG00000055955	ENSG00000055955	22.3809715547671	-1.52870762516897	0.225408247051633	-2.34555581743139	0.0189987336437813	0.132359817254547
ENSG00000055957	ENSG00000055957	2.96307691848864	-0.712409295184395	0.430415817152191	0	1	1
ENSG00000056050	ENSG00000056050	159.906897197459	-0.663324311103888	0.134712696522031	0	1	1
ENSG00000056097	ENSG00000056097	3061.70359474606	0.765411004238269	0.0758039390335305	0	1	1
ENSG00000056277	ENSG00000056277	282.304927086438	0.348239132756644	0.0858319740087197	0	1	1
ENSG00000056291	ENSG00000056291	0.683261447466802	-0.698270645903902	0.680126117726543	0	1	NA
ENSG00000056487	ENSG00000056487	1.5606043934798	0.284383777729593	0.597961457714345	0	1	1
ENSG00000056558	ENSG00000056558	6698.84733565833	1.34624823809645	0.133741145954491	2.58894325770374	0.00962709564700059	0.0737717281459109
ENSG00000056586	ENSG00000056586	3434.63886560519	0.563830832063946	0.0883504368446935	0	1	1
ENSG00000056661	ENSG00000056661	21.3683962059957	1.69413498048377	0.438567953244715	1.58273073841411	0.113482849088899	0.606900306526446
ENSG00000056736	ENSG00000056736	2951.4511544851	-1.23048580321837	0.617247093014742	-0.37340929722753	0.708843840927421	1
ENSG00000056972	ENSG00000056972	193.347457154976	0.623992241614525	0.261274375484352	0	1	1
ENSG00000056998	ENSG00000056998	1.72107539707157	0.326376148962196	0.518596125720973	0	1	1
ENSG00000057019	ENSG00000057019	44.039732683971	-0.453107148697027	0.376864285389149	0	1	1
ENSG00000057252	ENSG00000057252	1621.97171676183	0.212845240173349	0.131908267619971	0	1	1
ENSG00000057294	ENSG00000057294	2.62850705652397	0.127626352813399	0.438562837319748	0	1	1
ENSG00000057468	ENSG00000057468	8.4492424854212	0.437065680589411	0.199398639611253	0	1	1
ENSG00000057608	ENSG00000057608	3975.19371445267	0.584748825582924	0.0962402546699849	0	1	1
ENSG00000057657	ENSG00000057657	4073.18671099251	0.156422691615926	0.204120921321995	0	1	1
ENSG00000057663	ENSG00000057663	976.398874923424	0.222914978882464	0.0766518387458691	0	1	1
ENSG00000057704	ENSG00000057704	26.6010771587274	-0.0492626442953283	0.3022648326726	0	1	1
ENSG00000057757	ENSG00000057757	524.154691132663	0.855204365494479	0.0854366116858594	0	1	1
ENSG00000057935	ENSG00000057935	424.452128396485	-1.32353236393415	0.0870035331786184	-3.71861178637357	0.000200320639843046	0.00226445016462847
ENSG00000058056	ENSG00000058056	322.472748772464	-1.26445236778086	0.113863630122243	-2.32253589225067	0.0202040981012975	0.139633576267427
ENSG00000058063	ENSG00000058063	5961.03053033722	-0.0928260329626694	0.0823281245072999	0	1	1
ENSG00000058085	ENSG00000058085	15.0296207369653	1.79185106043155	0.461132407629404	1.71718805126344	0.0859448180286883	0.480103067572414
ENSG00000058091	ENSG00000058091	7.93100972482081	0.92221798155154	0.369932610654152	0	1	1
ENSG00000058262	ENSG00000058262	5532.38294028204	0.909144348618575	0.105258900977475	0	1	1
ENSG00000058272	ENSG00000058272	4950.95150585999	-0.57180605940381	0.0990881397061956	0	1	1
ENSG00000058335	ENSG00000058335	3.37443199034146	-0.309915471467995	0.396564661380119	0	1	1
ENSG00000058404	ENSG00000058404	2.10096156841613	-0.648251705248943	0.511086012329531	0	1	1
ENSG00000058453	ENSG00000058453	150.310562741711	-1.76023378486354	0.261767475743828	-2.90423316610777	0.00368153870691173	0.0316254074067488
ENSG00000058600	ENSG00000058600	1340.00187408227	0.234770036143378	0.131989772221606	0	1	1
ENSG00000058668	ENSG00000058668	11248.332151263	-0.27063948778143	0.122791673873584	0	1	1
ENSG00000058673	ENSG00000058673	4816.30419873748	0.0957693826123996	0.0825032018791698	0	1	1
ENSG00000058729	ENSG00000058729	613.457295926843	1.72638320250042	0.109135778562554	6.65577514604045	2.81810814495883e-11	8.45936802887194e-10
ENSG00000058799	ENSG00000058799	408.801736590844	-0.583458051003914	0.0981731181175736	0	1	1
ENSG00000058804	ENSG00000058804	591.753460332395	1.12767993282308	0.147250288718163	0.867094617841197	0.385890169325379	1
ENSG00000058866	ENSG00000058866	6.37736921918084	-0.35001341024905	0.351637173002421	0	1	1
ENSG00000059122	ENSG00000059122	543.736498807558	-1.80066985427993	0.22375675895402	-3.57830466450608	0.000345830188998956	0.00371822874678525
ENSG00000059145	ENSG00000059145	295.825682940868	-1.30243438011942	0.212509487991197	-1.42315706925967	0.154690627626411	0.783259940185354
ENSG00000059377	ENSG00000059377	1481.81400911788	-0.799163858557136	0.268038288549137	0	1	1
ENSG00000059378	ENSG00000059378	1419.33910659367	-0.829899028811076	0.13386435296554	0	1	1
ENSG00000059573	ENSG00000059573	1075.87422462211	0.918555515081907	0.110620752813838	0	1	1
ENSG00000059588	ENSG00000059588	927.329354125125	-1.11744669817458	0.0968807132498679	-1.21228151852756	0.225404635960011	1
ENSG00000059691	ENSG00000059691	192.289095511589	-0.478324484972552	0.0602956419747975	0	1	1
ENSG00000059728	ENSG00000059728	1963.70114842577	-1.63213030588246	0.234044562124027	-2.70089721438378	0.00691527061481447	0.0550513800709466
ENSG00000059758	ENSG00000059758	2790.385355946	0.426017507887449	0.161664584536515	0	1	1
ENSG00000059769	ENSG00000059769	140.723261242779	1.42702632034314	0.0890600295078603	4.79481449425585	1.6282543460057e-06	2.6243743921567e-05
ENSG00000059804	ENSG00000059804	11620.8600109801	0.307006068265376	0.132742836683708	0	1	1
ENSG00000059915	ENSG00000059915	11.6538671583917	-0.101417391972036	0.271255825406403	0	1	1
ENSG00000060069	ENSG00000060069	638.63225512674	0.039954464805974	0.130751036453099	0	1	1
ENSG00000060138	ENSG00000060138	558.768525484512	0.185856216731657	0.335968252521858	0	1	1
ENSG00000060140	ENSG00000060140	5.02141345008209	-0.418516311125808	0.37981851267223	0	1	1
ENSG00000060237	ENSG00000060237	5444.76180834256	-0.0665383154062379	0.0903772526294784	0	1	1
ENSG00000060339	ENSG00000060339	2392.03985814778	-0.260575198090173	0.0819617394051888	0	1	1
ENSG00000060491	ENSG00000060491	684.610877138978	1.18152970326455	0.169381630761608	1.07172012955783	0.283845756694145	1
ENSG00000060558	ENSG00000060558	999.384436934557	1.38257604348253	0.334778773326057	1.14277270234789	0.253132975330305	1
ENSG00000060566	ENSG00000060566	152.329382324942	-1.58086905592503	0.246382692110647	-2.3575887208188	0.0183940593035059	0.128681693292201
ENSG00000060642	ENSG00000060642	396.676050295199	2.17099264113685	0.153410166188058	7.63308371429171	2.29203940402123e-14	9.73246351998634e-13
ENSG00000060656	ENSG00000060656	5.31447054590098	1.61729553177732	0.367736071024651	1.67863742617715	0.093222727857339	0.514758256127479
ENSG00000060688	ENSG00000060688	890.468533399622	0.881229652464497	0.0600625521067621	0	1	1
ENSG00000060709	ENSG00000060709	2.29115324736796	-0.442929519128119	0.538351479259095	0	1	1
ENSG00000060718	ENSG00000060718	3.04628448201338	0.2750967032689	0.610048047929833	0	1	1
ENSG00000060749	ENSG00000060749	663.614037757423	0.279739354025375	0.175804210824124	0	1	1
ENSG00000060762	ENSG00000060762	189.713882764523	-0.327942733043639	0.128822224500503	0	1	1
ENSG00000060971	ENSG00000060971	681.658724305711	-0.791683142716416	0.0893616167942207	0	1	1
ENSG00000060982	ENSG00000060982	854.423947771498	1.08460627684664	0.291512797474549	0.290231775687384	0.771638928407714	1
ENSG00000061273	ENSG00000061273	2113.74916085377	-0.131036912570727	0.144093576742166	0	1	1
ENSG00000061337	ENSG00000061337	155.420046794113	-2.9825421896471	0.431814006267835	-4.59119472937481	4.40715899271992e-06	6.68195021065716e-05
ENSG00000061455	ENSG00000061455	2.69801096503749	0.967080173879631	0.452631447119169	0	1	1
ENSG00000061492	ENSG00000061492	1.10582218369784	0.0912479846713665	0.721189769429038	0	1	1
ENSG00000061656	ENSG00000061656	42.064617961925	-0.122481089241487	0.234524160678925	0	1	1
ENSG00000061676	ENSG00000061676	155.935381699119	2.12695861237152	0.261570329919656	4.30843441883367	1.64414211370349e-05	0.00022580449213586
ENSG00000061794	ENSG00000061794	635.139993759179	1.55181212233216	0.110785020618227	4.98092719803465	6.32803444846578e-07	1.08928244040428e-05
ENSG00000061918	ENSG00000061918	13.053247696067	1.35880696830089	0.443491006418558	0.809051284260445	0.418485648012564	1
ENSG00000061936	ENSG00000061936	1305.62210431123	-0.0144709866840289	0.0860716337404512	0	1	1
ENSG00000061938	ENSG00000061938	580.840024222999	-1.3306681838994	0.266906868076545	-1.23888975312756	0.215386328943673	1
ENSG00000061987	ENSG00000061987	3086.48876893371	-0.367195522096144	0.0895755793573172	0	1	1
ENSG00000062038	ENSG00000062038	2.41216695829552	-0.0987046182600805	0.440775540042677	0	1	1
ENSG00000062096	ENSG00000062096	0.793471064480392	0.542188094065771	0.717141725627003	0	1	NA
ENSG00000062194	ENSG00000062194	3438.41504768977	0.391132591524896	0.0934589592613384	0	1	1
ENSG00000062282	ENSG00000062282	10.3863670851168	1.189597246563	0.362418028334962	0.523145185227277	0.600873223345094	1
ENSG00000062370	ENSG00000062370	2.23566668076217	-0.00379949515309897	0.47728435900328	0	1	1
ENSG00000062485	ENSG00000062485	1544.04746402649	0.230350716879601	0.0658002099281976	0	1	1
ENSG00000062524	ENSG00000062524	25.3635397275007	-0.777611987334109	0.559728832870401	0	1	1
ENSG00000062582	ENSG00000062582	16.132269782096	2.66688533166538	0.213497490085155	7.80751722655162	5.83255064202598e-15	2.60003868819617e-13
ENSG00000062598	ENSG00000062598	2157.02095254068	1.18140863108084	0.100619248744405	1.80292174056736	0.0714005061292526	0.412154007847843
ENSG00000062650	ENSG00000062650	3482.74719367992	0.561839362397208	0.082989726397379	0	1	1
ENSG00000062716	ENSG00000062716	18780.9472729716	0.0544208690407402	0.194049294985718	0	1	1
ENSG00000062725	ENSG00000062725	1092.53169256573	-0.0215550891916984	0.0659143465060304	0	1	1
ENSG00000062822	ENSG00000062822	196.96935369793	-0.670686845105092	0.258088235732068	0	1	1
ENSG00000063015	ENSG00000063015	1.1348416689019	-0.923009548993417	0.581412183396017	0	1	1
ENSG00000063046	ENSG00000063046	12600.5161202713	0.449150630916576	0.119056708933727	0	1	1
ENSG00000063127	ENSG00000063127	72.6229978282505	-2.18116355842222	0.15328579276987	-7.70562970695862	1.30199656066981e-14	5.6264701613744e-13
ENSG00000063169	ENSG00000063169	82.9977856369076	-1.82331539938135	0.206611062226011	-3.98485633107452	6.75209651427913e-05	0.000827771868694357
ENSG00000063176	ENSG00000063176	110.718904013852	-1.31696328271666	0.188586788096693	-1.68072899440945	0.0928155660978923	0.513102661552337
ENSG00000063177	ENSG00000063177	4724.04047348698	0.782378696850331	0.16914421311544	0	1	1
ENSG00000063180	ENSG00000063180	64.9576928280733	-0.06057995530908	0.157030491913564	0	1	1
ENSG00000063241	ENSG00000063241	84.0200597156678	1.27820537734786	0.210762679059447	1.319993551939	0.186837170836562	0.912625103125222
ENSG00000063244	ENSG00000063244	1586.31067310792	0.487499224102049	0.103972294543719	0	1	1
ENSG00000063245	ENSG00000063245	216.134275060991	-0.337733279145765	0.176414621241163	0	1	1
ENSG00000063322	ENSG00000063322	613.122926802432	-0.220182891768335	0.081961167929105	0	1	1
ENSG00000063438	ENSG00000063438	463.224451826165	-1.23022254889067	0.288354556435417	-0.798400939928395	0.424637858006006	1
ENSG00000063587	ENSG00000063587	605.466959394116	-0.820667621064444	0.124684084864153	0	1	1
ENSG00000063601	ENSG00000063601	1469.04079198636	0.0234350796866625	0.0767358069006719	0	1	1
ENSG00000063660	ENSG00000063660	48.2386140853954	1.36267715294594	0.336514979708063	1.07774445363643	0.28114781426429	1
ENSG00000063761	ENSG00000063761	35.5785257309818	-1.36511115606026	0.177488777448026	-2.0570943206095	0.0396771539218088	0.249830150784998
ENSG00000063854	ENSG00000063854	324.682921219004	-0.793354532085501	0.125453419208927	0	1	1
ENSG00000063978	ENSG00000063978	1991.48272279215	0.292564830866735	0.0567050997721382	0	1	1
ENSG00000064012	ENSG00000064012	5230.38154328892	-1.03766115817414	0.136886668830337	-0.27512655904296	0.783219007492508	1
ENSG00000064042	ENSG00000064042	10.7700832450731	0.053447186313033	0.373009475895619	0	1	1
ENSG00000064102	ENSG00000064102	720.542037715336	-0.0586433044049241	0.10008340748123	0	1	1
ENSG00000064115	ENSG00000064115	1139.73536952436	-0.83523704650748	0.119407512775389	0	1	1
ENSG00000064199	ENSG00000064199	17.2664067177279	-0.665245242519016	0.203052689237678	0	1	1
ENSG00000064201	ENSG00000064201	330.016711814707	-2.22678682878594	0.270223019674102	-4.53990496540777	5.62795890606914e-06	8.39066140018174e-05
ENSG00000064205	ENSG00000064205	0.790794081260927	-0.220368892695663	0.674562771163011	0	1	NA
ENSG00000064218	ENSG00000064218	0.653324377750951	0.242908753631058	0.958350842011868	0	1	NA
ENSG00000064225	ENSG00000064225	4.81854084492926	-0.012913339763394	0.399666923795144	0	1	1
ENSG00000064270	ENSG00000064270	2.40089409571429	-0.40548802707351	0.496184826978323	0	1	1
ENSG00000064300	ENSG00000064300	12.9104759367223	0.435928137825149	0.380070686283684	0	1	1
ENSG00000064309	ENSG00000064309	18.4913796994624	-0.869956040304333	0.23489552245384	0	1	1
ENSG00000064313	ENSG00000064313	1544.28835075228	0.096758506917036	0.0630364175861741	0	1	1
ENSG00000064393	ENSG00000064393	2943.72855776411	0.327902579157954	0.17829188517664	0	1	1
ENSG00000064419	ENSG00000064419	1192.39143248734	0.0490107574176743	0.0386785872118153	0	1	1
ENSG00000064489	ENSG00000064489	1.41775464662927	-1.43435818698848	0.515468703946246	-0.842647058227182	0.399425864297656	1
ENSG00000064490	ENSG00000064490	330.335254499733	-0.629667573109438	0.12134824559256	0	1	1
ENSG00000064545	ENSG00000064545	111.706194058062	-0.217918869733109	0.199998995791725	0	1	1
ENSG00000064547	ENSG00000064547	330.686979591449	-0.692745618800885	0.135994091397994	0	1	1
ENSG00000064601	ENSG00000064601	614.609874827505	0.157687367300855	0.116838887231677	0	1	1
ENSG00000064607	ENSG00000064607	2833.79497550057	-0.894897143338386	0.0749406256017966	0	1	1
ENSG00000064651	ENSG00000064651	1158.97575936684	0.171368416728997	0.0945041843743034	0	1	1
ENSG00000064652	ENSG00000064652	49.0477102019691	-0.850697615457554	0.244877222729592	0	1	1
ENSG00000064655	ENSG00000064655	6.49706452282237	-1.21787169737395	0.372348393927222	-0.585128607850364	0.558461244269372	1
ENSG00000064666	ENSG00000064666	3607.5554617796	-1.69835507026818	0.159516673344239	-4.37794404576831	1.19804096625528e-05	0.000169035895743568
ENSG00000064687	ENSG00000064687	1062.30664958328	-1.73733297626507	0.210545730937707	-3.50200867517577	0.000461764583232027	0.00488062794628384
ENSG00000064692	ENSG00000064692	2.56460743868052	-0.25509243282163	0.550338335973925	0	1	1
ENSG00000064703	ENSG00000064703	717.145828710496	2.08597612456211	0.114792984353527	9.46030047635697	3.07059558159142e-21	2.47454964046809e-19
ENSG00000064726	ENSG00000064726	2127.3750027335	0.510089734561209	0.0997296972362745	0	1	1
ENSG00000064763	ENSG00000064763	31.5051898917928	-0.745550377212412	0.597750680903731	0	1	1
ENSG00000064787	ENSG00000064787	5.93624514756201	-0.026074517117004	0.368879911553261	0	1	1
ENSG00000064835	ENSG00000064835	0.675063752168272	-0.765120787032368	0.6239409374605	0	1	NA
ENSG00000064886	ENSG00000064886	160.184377509736	-1.93745181832446	0.228115439881617	-4.10955005417853	3.96430782694364e-05	0.000506600784970759
ENSG00000064932	ENSG00000064932	1370.97480328373	0.651900347353806	0.264503177139893	0	1	1
ENSG00000064933	ENSG00000064933	567.543002320004	-0.780131612973187	0.107585539896399	0	1	1
ENSG00000064961	ENSG00000064961	252.486257364172	-0.642747782598676	0.140821197486568	0	1	1
ENSG00000064989	ENSG00000064989	3.08339605511236	-0.214242667547164	0.40701387464066	0	1	1
ENSG00000064995	ENSG00000064995	593.858523892064	0.0741149326013225	0.0561433080451635	0	1	1
ENSG00000064999	ENSG00000064999	247.738958919425	-1.24984471245462	0.0995456296448185	-2.50985114410423	0.0120782063966429	0.0896379277821654
ENSG00000065000	ENSG00000065000	2074.77787035459	0.667373877663678	0.0970023379488136	0	1	1
ENSG00000065029	ENSG00000065029	394.307637616503	-0.501472534979982	0.0964417378728087	0	1	1
ENSG00000065054	ENSG00000065054	5.23343177395821	0.00445921635777433	0.501393478576024	0	1	1
ENSG00000065057	ENSG00000065057	42.4244328027178	-0.974959337993718	0.295015167867516	0	1	1
ENSG00000065060	ENSG00000065060	194.840987478729	0.080715644903677	0.252247755024034	0	1	1
ENSG00000065135	ENSG00000065135	2277.11719474807	0.308566612548311	0.102891048823695	0	1	1
ENSG00000065150	ENSG00000065150	1978.11355429467	1.09113247487072	0.102846573122289	0.886101229278322	0.375562980689693	1
ENSG00000065154	ENSG00000065154	459.933725815218	0.599490981958139	0.141380607565628	0	1	1
ENSG00000065183	ENSG00000065183	966.238503346836	2.18491937624834	0.129487426398832	9.15084506042072	5.64898987425994e-20	4.09719708826054e-18
ENSG00000065243	ENSG00000065243	1417.74086213404	-1.19358134740614	0.0880322250285703	-2.19898278548921	0.0278791463702319	0.184140972678204
ENSG00000065268	ENSG00000065268	132.153245866651	0.393285958606182	0.23880480445397	0	1	1
ENSG00000065308	ENSG00000065308	328.033801096939	-1.4430655701117	0.159194164865092	-2.78317720054106	0.00538293976102563	0.0441223492446193
ENSG00000065320	ENSG00000065320	2.29978586925548	0.470880206057893	0.439259314687309	0	1	1
ENSG00000065325	ENSG00000065325	2.13501404808644	0.0650329375537875	0.548486453326635	0	1	1
ENSG00000065328	ENSG00000065328	198.797051027788	0.0329429357764116	0.263866267010265	0	1	1
ENSG00000065357	ENSG00000065357	3227.40556350064	-1.53805518263235	0.120718805057857	-4.45709500168161	8.30777917808629e-06	0.000119993305717505
ENSG00000065361	ENSG00000065361	73.3231231422947	-0.798021517553687	0.288648305836847	0	1	1
ENSG00000065371	ENSG00000065371	1.76574005720127	0.278417920584876	0.612879292366766	0	1	1
ENSG00000065413	ENSG00000065413	6171.82194947778	-0.02954540996279	0.0873737930148923	0	1	1
ENSG00000065427	ENSG00000065427	2329.04072407135	0.8283331881742	0.103158476105921	0	1	1
ENSG00000065457	ENSG00000065457	542.197509220688	-0.449509218917743	0.0856072474525868	0	1	1
ENSG00000065485	ENSG00000065485	169.374133541186	1.11437590858125	0.183357987573289	0.623784707145801	0.532768984258488	1
ENSG00000065491	ENSG00000065491	549.757357618556	-0.163968102381064	0.063339338629203	0	1	1
ENSG00000065518	ENSG00000065518	625.640512351036	0.223832586591749	0.0823352364293304	0	1	1
ENSG00000065526	ENSG00000065526	2938.28052525546	1.14664972935685	0.135721210125735	1.08052182279386	0.279909874312815	1
ENSG00000065534	ENSG00000065534	93.8161459715158	-1.64310364552334	0.561637284537562	-1.14505155414113	0.25218780209244	1
ENSG00000065548	ENSG00000065548	2051.80084961448	1.07076665695399	0.0999420578764335	0.708076844300003	0.478897538427317	1
ENSG00000065559	ENSG00000065559	1187.58952509177	0.588542335892548	0.0754009024452677	0	1	1
ENSG00000065600	ENSG00000065600	213.343307526809	-0.730865880526507	0.112744787197142	0	1	1
ENSG00000065609	ENSG00000065609	1.751751317195	0.35097383852672	0.54481209947965	0	1	1
ENSG00000065613	ENSG00000065613	3258.21999933845	0.0590886581136505	0.106884502294762	0	1	1
ENSG00000065615	ENSG00000065615	884.871378419374	-0.2923030474013	0.0843928149310099	0	1	1
ENSG00000065618	ENSG00000065618	5.51079084158526	0.300400840122579	0.462238229843217	0	1	1
ENSG00000065621	ENSG00000065621	13.6874910162148	-0.124243385737593	0.227408419361997	0	1	1
ENSG00000065665	ENSG00000065665	381.879936421618	-0.555372555260133	0.157514277730889	0	1	1
ENSG00000065675	ENSG00000065675	2563.02259399976	-0.4728756775491	0.0988787078152399	0	1	1
ENSG00000065717	ENSG00000065717	4.0421144028332	0.421157935884109	0.381251757897803	0	1	1
ENSG00000065802	ENSG00000065802	562.788634402913	0.290220021992063	0.104978587554456	0	1	1
ENSG00000065809	ENSG00000065809	9157.57167383981	2.13917460059762	0.130247542569447	8.74622720801215	2.20604691114417e-18	1.33939988478427e-16
ENSG00000065833	ENSG00000065833	14.1455020978413	1.9027987732424	0.592187889712138	1.52451407556013	0.127380343445518	0.66622079452425
ENSG00000065882	ENSG00000065882	700.308851428487	0.0708116961086934	0.112083018043755	0	1	1
ENSG00000065883	ENSG00000065883	2515.12613688359	-0.541973829334258	0.0983058592487039	0	1	1
ENSG00000065911	ENSG00000065911	3844.07547184481	2.08366553490631	0.135324849757708	8.00788278609999	1.16700050206541e-15	5.5136664565893e-14
ENSG00000065923	ENSG00000065923	630.550399686346	1.49657826302766	0.161290211329224	3.07878735439219	0.00207844978099805	0.0189448196458462
ENSG00000065970	ENSG00000065970	392.856657359373	0.210914480901353	0.10223257782824	0	1	1
ENSG00000065978	ENSG00000065978	3877.6087640983	1.11337200630796	0.0934992540212603	1.2125445009666	0.225304018756326	1
ENSG00000065989	ENSG00000065989	538.271437853698	-0.798773373388085	0.224321640594472	0	1	1
ENSG00000066027	ENSG00000066027	1612.53094907427	-0.351850890886691	0.0972404629636442	0	1	1
ENSG00000066032	ENSG00000066032	3.15073649447736	0.671882737884109	0.501334334641429	0	1	1
ENSG00000066044	ENSG00000066044	891.736158887336	0.150692251457914	0.0681732974043228	0	1	1
ENSG00000066056	ENSG00000066056	6.49938415265127	0.743427396775422	0.395605514678338	0	1	1
ENSG00000066084	ENSG00000066084	1548.24954129785	-0.0327095578537575	0.113822205526455	0	1	1
ENSG00000066117	ENSG00000066117	1025.19475061115	0.141565956256369	0.0474604527555191	0	1	1
ENSG00000066135	ENSG00000066135	1164.53421166563	-0.724525248688497	0.068646083666949	0	1	1
ENSG00000066136	ENSG00000066136	753.941245963884	-0.198826832764081	0.0782928766536228	0	1	1
ENSG00000066185	ENSG00000066185	4.65395069018437	-0.090102961775138	0.322078913891371	0	1	1
ENSG00000066248	ENSG00000066248	0.923433074667335	-0.491787376247135	0.675200303087542	0	1	NA
ENSG00000066279	ENSG00000066279	1879.28043626162	-1.63583387286019	0.272195974602544	-2.33594149872577	0.019494290729887	0.135376971994027
ENSG00000066294	ENSG00000066294	3576.47151787897	1.3818139188626	0.26866937491757	1.42112929313117	0.15527917544413	0.785202930510394
ENSG00000066322	ENSG00000066322	664.955714129765	0.0665391800349245	0.0963487345684542	0	1	1
ENSG00000066336	ENSG00000066336	5.54333401539912	-0.490129667010824	0.499991686514326	0	1	1
ENSG00000066379	ENSG00000066379	481.184462086182	0.148354684523868	0.0980234366704385	0	1	1
ENSG00000066382	ENSG00000066382	4.10824359640883	0.0129703595273787	0.46682744792027	0	1	1
ENSG00000066405	ENSG00000066405	0.998396867396529	0.0362658523012883	0.62831156075102	0	1	1
ENSG00000066422	ENSG00000066422	1615.95920376947	0.391776948051441	0.0656828081034735	0	1	1
ENSG00000066427	ENSG00000066427	737.475537622301	0.00166364196089655	0.0812108105707601	0	1	1
ENSG00000066455	ENSG00000066455	950.408259176313	0.75100421234584	0.0971263668581193	0	1	1
ENSG00000066468	ENSG00000066468	4.23642447250513	0.0646250323764285	0.393910112160307	0	1	1
ENSG00000066557	ENSG00000066557	581.30065324159	-0.408028033830074	0.0840787824725313	0	1	1
ENSG00000066583	ENSG00000066583	278.873783337745	0.27510498003831	0.0945529765802449	0	1	1
ENSG00000066629	ENSG00000066629	13.2247025818587	1.36033316545314	0.594059307682903	0.606560928838227	0.544142336031026	1
ENSG00000066651	ENSG00000066651	373.408499828928	-0.0289988589696926	0.0866641730101565	0	1	1
ENSG00000066654	ENSG00000066654	1933.48974493248	0.415155613528229	0.090449354847862	0	1	1
ENSG00000066697	ENSG00000066697	147.127539621582	-0.41363198768416	0.137139734758698	0	1	1
ENSG00000066735	ENSG00000066735	11.9760846230029	-1.32013733802209	0.765632578298019	-0.418134425175256	0.675848836662498	1
ENSG00000066739	ENSG00000066739	2303.44031942123	0.390461693639937	0.116045681472958	0	1	1
ENSG00000066777	ENSG00000066777	3714.0553437295	-0.113473100677111	0.0949390701430367	0	1	1
ENSG00000066813	ENSG00000066813	4.96111966903888	0.942854436607467	0.555318185190846	0	1	1
ENSG00000066827	ENSG00000066827	298.011720066649	-0.429436204748047	0.091593118161892	0	1	1
ENSG00000066855	ENSG00000066855	203.480236155266	0.755035431021066	0.099967749093819	0	1	1
ENSG00000066923	ENSG00000066923	89.1541921783794	-0.976832119118675	0.340046123375599	0	1	1
ENSG00000066926	ENSG00000066926	347.031280899881	-0.541889593065946	0.108852026890589	0	1	1
ENSG00000066933	ENSG00000066933	1321.17895652737	-0.58240758448827	0.108481716332252	0	1	1
ENSG00000067048	ENSG00000067048	1992.4147303419	-0.206131040887997	0.682121301606316	0	1	1
ENSG00000067057	ENSG00000067057	2785.03534155504	2.29382822295086	0.128308182050533	10.0837546154406	6.51865380882763e-24	6.50314474400365e-22
ENSG00000067064	ENSG00000067064	1953.63149802078	0.309931873721788	0.172236520661936	0	1	1
ENSG00000067066	ENSG00000067066	4116.93389848425	-0.980239584019125	0.111918369664605	0	1	1
ENSG00000067082	ENSG00000067082	9310.99660213059	-1.59119353517044	0.133854057633728	-4.41670238184453	1.00218067408789e-05	0.000143437443039054
ENSG00000067113	ENSG00000067113	314.117684418819	0.0662570879129813	0.229419501686237	0	1	1
ENSG00000067141	ENSG00000067141	109.772950012533	-0.247842015661072	0.371876358884999	0	1	1
ENSG00000067167	ENSG00000067167	6555.24598891396	0.731651176756187	0.11016094137975	0	1	1
ENSG00000067177	ENSG00000067177	53.6242158509884	-0.556683452184359	0.324754097390185	0	1	1
ENSG00000067182	ENSG00000067182	802.591271559226	1.64930185404677	0.145059375145894	4.47611092625851	7.60150009983874e-06	0.000110565775977926
ENSG00000067191	ENSG00000067191	305.454405427511	1.24935090259119	0.12460031550808	2.00120602884845	0.0453701915356516	0.279961936088928
ENSG00000067208	ENSG00000067208	1385.30844851397	5.81068256828176	0.332206269259488	14.4810107858745	1.59730841335416e-47	6.21237225808295e-45
ENSG00000067221	ENSG00000067221	46.8714551073187	-0.669220930007684	0.188908441777282	0	1	1
ENSG00000067225	ENSG00000067225	13984.8349794193	2.16865840916707	0.129618525302212	9.01613721065172	1.94838333719383e-19	1.32371684144136e-17
ENSG00000067248	ENSG00000067248	936.649590909019	0.0542254221374346	0.0736335830115296	0	1	1
ENSG00000067334	ENSG00000067334	2400.75105951554	1.59593797434301	0.116474850762783	5.11645192451644	3.11336592453135e-07	5.55151414954972e-06
ENSG00000067365	ENSG00000067365	208.817211659923	-0.0705441798179838	0.112209968552607	0	1	1
ENSG00000067369	ENSG00000067369	2157.1819617597	0.392845206775432	0.0832480778711431	0	1	1
ENSG00000067445	ENSG00000067445	13.2606848027372	-0.780124714092418	0.404131255392417	0	1	1
ENSG00000067533	ENSG00000067533	464.215807533903	2.05172663848249	0.135111534537314	7.784136580819	7.01908989995672e-15	3.10832172533397e-13
ENSG00000067560	ENSG00000067560	6470.43627627198	0.413566887625876	0.0851060483986009	0	1	1
ENSG00000067596	ENSG00000067596	1820.98666404973	-0.0552365679514501	0.0545626355416249	0	1	1
ENSG00000067601	ENSG00000067601	35.2337214171844	-0.958264671278917	0.166922306421919	0	1	1
ENSG00000067606	ENSG00000067606	18.3291668672693	-1.23535515210696	0.258428400410449	-0.910717056380646	0.36244447478116	1
ENSG00000067646	ENSG00000067646	292.241535197198	0.380995481901933	0.641463092119861	0	1	1
ENSG00000067704	ENSG00000067704	1420.12561641251	-0.461138195626764	0.0994551755997626	0	1	1
ENSG00000067715	ENSG00000067715	2.29066705297144	-0.241860253530128	0.546899647378895	0	1	1
ENSG00000067798	ENSG00000067798	4.63169803778121	0.0818242890946996	0.50311175881421	0	1	1
ENSG00000067829	ENSG00000067829	462.768264900782	-0.402691091364044	0.0906995682701134	0	1	1
ENSG00000067836	ENSG00000067836	70.457592796671	-1.10551336239741	0.189002334964637	-0.558264861739164	0.576663535484516	1
ENSG00000067840	ENSG00000067840	4.75626642359336	-1.15842034094158	0.385472323637015	-0.410977212181788	0.681089244227231	1
ENSG00000067842	ENSG00000067842	1.37324544074683	-0.386932532175171	0.605914534065002	0	1	1
ENSG00000067900	ENSG00000067900	4796.73738634972	0.0977359357019275	0.0892215064045627	0	1	1
ENSG00000067955	ENSG00000067955	9122.64803832487	2.38249839098696	0.154178907988819	8.96684513479121	3.05128682267962e-19	2.03692371078185e-17
ENSG00000067992	ENSG00000067992	593.072321705314	2.22291385692532	0.152068510467221	8.04186121878877	8.84840725293204e-16	4.2251931857595e-14
ENSG00000068001	ENSG00000068001	48.2454247737913	1.78411816314802	0.222989979335676	3.51638295803262	0.000437469490397022	0.00463479322711982
ENSG00000068024	ENSG00000068024	518.541775292331	-1.74721964207642	0.207314475785711	-3.60428107706657	0.000313018163827563	0.00340340775767182
ENSG00000068028	ENSG00000068028	1264.59658897722	-1.80233001104964	0.111216313103382	-7.21413962269932	5.42760441604574e-13	2.04571899029499e-11
ENSG00000068078	ENSG00000068078	3.85855503186886	0.0377165867424885	0.444826974183802	0	1	1
ENSG00000068079	ENSG00000068079	413.221914547876	-0.23493012654854	0.164304889263201	0	1	1
ENSG00000068097	ENSG00000068097	539.622141468268	0.259914094457918	0.0916914511169586	0	1	1
ENSG00000068120	ENSG00000068120	380.987214030242	0.190441330499977	0.10602481100704	0	1	1
ENSG00000068137	ENSG00000068137	5.65443377841379	-1.20063502086227	0.37898071386784	-0.529406942149129	0.596523183422425	1
ENSG00000068305	ENSG00000068305	1090.01075070809	0.685146472400419	0.115734518780595	0	1	1
ENSG00000068308	ENSG00000068308	1027.0498014284	-0.173574466157618	0.0873674039138722	0	1	1
ENSG00000068323	ENSG00000068323	657.147889974067	0.349180910607328	0.097451183244072	0	1	1
ENSG00000068354	ENSG00000068354	370.842516966018	-0.822054687985028	0.096559098890362	0	1	1
ENSG00000068366	ENSG00000068366	3386.59317433113	2.04059454140335	0.117999210639595	8.8186568008632	1.1584090162552e-18	7.2464019487703e-17
ENSG00000068383	ENSG00000068383	55.5882539957456	-0.653364487202078	0.26306068000635	0	1	1
ENSG00000068394	ENSG00000068394	363.727534340859	-0.118624094147865	0.0878182436593329	0	1	1
ENSG00000068400	ENSG00000068400	1489.4891724584	-0.175194776934645	0.0860103376110017	0	1	1
ENSG00000068438	ENSG00000068438	648.910005163379	1.03343342779209	0.0844550264068298	0.395872563357432	0.692199042362436	1
ENSG00000068489	ENSG00000068489	197.98262804084	-1.63384582221586	0.227512183731329	-2.78598627915405	0.00533651305066948	0.0437935086657848
ENSG00000068615	ENSG00000068615	3.57897204833173	0.0971826166599812	0.399626800692267	0	1	1
ENSG00000068650	ENSG00000068650	808.862481902204	-0.566528067524614	0.130916053969287	0	1	1
ENSG00000068654	ENSG00000068654	1496.82801599123	1.42666323667477	0.113657647881599	3.7539333659204	0.000174081158348877	0.00199557538037183
ENSG00000068697	ENSG00000068697	542.102232821919	0.177002557305776	0.102356323826203	0	1	1
ENSG00000068724	ENSG00000068724	1273.33847210439	-1.03889425220952	0.15911726933147	-0.244437655151689	0.806891881478418	1
ENSG00000068745	ENSG00000068745	1132.43537689707	0.255020039263568	0.0672881642130734	0	1	1
ENSG00000068781	ENSG00000068781	3.64045723687663	0.441423337221591	0.509576742578629	0	1	1
ENSG00000068784	ENSG00000068784	553.542482054179	-0.7542418792616	0.0880182858318916	0	1	1
ENSG00000068793	ENSG00000068793	798.466844619445	-0.258852465656149	0.124234755843331	0	1	1
ENSG00000068796	ENSG00000068796	3080.9037081004	0.236632972976514	0.115517834460411	0	1	1
ENSG00000068831	ENSG00000068831	1357.65884642976	-1.95547956852681	0.161829117860109	-5.90424999630018	3.54254627672366e-09	8.16032376670868e-08
ENSG00000068878	ENSG00000068878	3297.57893887178	0.240573417618258	0.127412631512327	0	1	1
ENSG00000068885	ENSG00000068885	413.932952282412	-0.779957006915327	0.10563286295199	0	1	1
ENSG00000068903	ENSG00000068903	789.280043409328	-0.929871151861835	0.101426259445037	0	1	1
ENSG00000068912	ENSG00000068912	1476.00060746682	1.04030101735066	0.0950673636522621	0.423920636929326	0.671623693215331	1
ENSG00000068971	ENSG00000068971	252.217482559037	-1.34965458755937	0.115036680799642	-3.0395051832933	0.00236967124919472	0.0212510069634981
ENSG00000068976	ENSG00000068976	62.6456919297038	-1.44388403876045	0.164256170383927	-2.7023888218198	0.00688432035585219	0.0548212525429226
ENSG00000069011	ENSG00000069011	2.83218565595982	2.28864340974389	0.627391935209758	2.05396871943063	0.0399787193393422	0.251316212740827
ENSG00000069018	ENSG00000069018	2.02984399119914	-0.306829833308527	0.514772034461039	0	1	1
ENSG00000069020	ENSG00000069020	2753.52154595869	0.99116483496524	0.173777382122945	0	1	1
ENSG00000069122	ENSG00000069122	3.12237406600969	-0.393342370781819	0.511612704055243	0	1	1
ENSG00000069188	ENSG00000069188	74.31962627297	-1.7883783383032	0.547881650185301	-1.43895736978335	0.150162601434688	0.76466101937406
ENSG00000069206	ENSG00000069206	2.88746957739238	-0.116808815276224	0.59213718114725	0	1	1
ENSG00000069248	ENSG00000069248	1132.53835221612	0.126845263133514	0.0732533411314708	0	1	1
ENSG00000069275	ENSG00000069275	3166.01221006569	-0.768314594007038	0.124148038889214	0	1	1
ENSG00000069329	ENSG00000069329	1779.17381956371	0.266568726338135	0.0848987391236921	0	1	1
ENSG00000069345	ENSG00000069345	2072.21654428594	1.2662685441289	0.0763725511278977	3.48644297193886	0.000489489735328367	0.00513524102317125
ENSG00000069399	ENSG00000069399	387.424007163005	-0.0185365005979957	0.224829211339131	0	1	1
ENSG00000069424	ENSG00000069424	2848.15147549874	-1.58282623739005	0.141799684253804	-4.11020828753655	3.95302383322359e-05	0.000505399464451587
ENSG00000069431	ENSG00000069431	3.82474830863416	0.00183690179229431	0.508677888500966	0	1	1
ENSG00000069493	ENSG00000069493	4468.95793130799	0.561248564096138	0.12232257844253	0	1	1
ENSG00000069509	ENSG00000069509	114.233947818617	-0.0759020822696156	0.122819120989524	0	1	1
ENSG00000069535	ENSG00000069535	1.70028627803896	0.0898033905323715	0.557635178063729	0	1	1
ENSG00000069667	ENSG00000069667	5539.82533663883	-0.484248976039444	0.23918377862412	0	1	1
ENSG00000069696	ENSG00000069696	1.07247046498314	-2.33423667005668	0.602116722587191	-2.21591033765629	0.026697643409181	0.17773702766777
ENSG00000069702	ENSG00000069702	1297.67095531018	-0.568697209409115	0.23746780859994	0	1	1
ENSG00000069712	ENSG00000069712	73.1090415095918	-1.76976725686936	0.258049466422531	-2.98302208309529	0.00285417400045506	0.0251873112384782
ENSG00000069812	ENSG00000069812	6.34612317637906	-0.164069940171214	0.414970186887105	0	1	1
ENSG00000069849	ENSG00000069849	2284.03973359768	2.24306421296631	0.114016024233885	10.9025395449359	1.12084545921445e-27	1.45309220982991e-25
ENSG00000069869	ENSG00000069869	323.92167258113	0.108363831871324	0.174341526509287	0	1	1
ENSG00000069943	ENSG00000069943	559.567240469489	-0.813409846658481	0.0931699587587194	0	1	1
ENSG00000069956	ENSG00000069956	3113.18582472766	2.45435712910415	0.133097420633229	10.9270121252902	8.56213555157269e-28	1.12634053755885e-25
ENSG00000069966	ENSG00000069966	436.320447163435	-2.05722426210191	0.0962708852228551	-10.981765251816	4.67694140732403e-28	6.21338611915582e-26
ENSG00000069974	ENSG00000069974	2733.87178473345	2.16099055453068	0.117011562128072	9.92201568303094	3.33943008390281e-23	3.14445423619704e-21
ENSG00000069998	ENSG00000069998	192.646458597089	0.433768845639007	0.165200481840861	0	1	1
ENSG00000070010	ENSG00000070010	1116.97170624616	-0.161105421292562	0.0627864089160785	0	1	1
ENSG00000070018	ENSG00000070018	9.44948004431269	0.0829681670254288	0.32134803508263	0	1	1
ENSG00000070019	ENSG00000070019	2.65525016409887	0.131236242731769	0.462101878305683	0	1	1
ENSG00000070047	ENSG00000070047	1025.42444289962	0.105947276104486	0.185111029373505	0	1	1
ENSG00000070061	ENSG00000070061	1193.25641641576	-0.218874776552728	0.0652904354893332	0	1	1
ENSG00000070081	ENSG00000070081	707.661509953693	0.744663165814226	0.207125498262009	0	1	1
ENSG00000070087	ENSG00000070087	23.1923873948257	0.0431152877828221	0.235291918225282	0	1	1
ENSG00000070159	ENSG00000070159	85.9430145639725	0.562832398805956	0.509437341317701	0	1	1
ENSG00000070182	ENSG00000070182	6.5026178217109	0.0984153053532103	0.378162896568252	0	1	1
ENSG00000070190	ENSG00000070190	2248.14680662038	1.57158505013388	0.23507491811241	2.43150164519275	0.0150363800344113	0.108238174427213
ENSG00000070193	ENSG00000070193	1.04496640448338	0.416675220790276	0.605857049423686	0	1	1
ENSG00000070214	ENSG00000070214	221.532774369371	0.0891130291451204	0.327056457479686	0	1	1
ENSG00000070269	ENSG00000070269	497.974277387191	-0.0321757043820836	0.0772439747896423	0	1	1
ENSG00000070366	ENSG00000070366	1382.7245068944	-0.814348335878306	0.124758877798641	0	1	1
ENSG00000070367	ENSG00000070367	1923.07154432187	0.0196968367634551	0.0952635443721653	0	1	1
ENSG00000070371	ENSG00000070371	35.7455949048278	-1.46554074853553	0.257218224395175	-1.80990577020816	0.0703104011731165	0.406648690922792
ENSG00000070388	ENSG00000070388	3.79594802458059	0.999081034678338	0.758863775869861	0	1	1
ENSG00000070404	ENSG00000070404	17.3402741214441	0.836070919336562	0.223400190533097	0	1	1
ENSG00000070413	ENSG00000070413	633.549737984037	-1.00735153140575	0.138745246484054	-0.0529858254033452	0.957743201537826	1
ENSG00000070423	ENSG00000070423	220.127744547513	0.222090485949684	0.234311818688725	0	1	1
ENSG00000070444	ENSG00000070444	420.64270547144	0.909679673447421	0.18091046233773	0	1	1
ENSG00000070476	ENSG00000070476	620.361314145125	-0.377943452840436	0.0933818748229945	0	1	1
ENSG00000070495	ENSG00000070495	947.294997645823	-1.30035761065718	0.116599214533915	-2.57598313897576	0.00999555203985479	0.0761830828007791
ENSG00000070501	ENSG00000070501	898.147410256542	1.81950879410136	0.14552610175034	5.63135261815287	1.78801733377646e-08	3.79314096199407e-07
ENSG00000070526	ENSG00000070526	18.9756672041504	-1.46848341577086	0.592793388633281	-0.790297976924089	0.429353768034548	1
ENSG00000070540	ENSG00000070540	438.403235783569	-0.339583895628759	0.143203832584668	0	1	1
ENSG00000070601	ENSG00000070601	3.37507263950739	0.0774306231331597	0.469987178069908	0	1	1
ENSG00000070610	ENSG00000070610	1001.79877658358	0.223052397711329	0.062850175680025	0	1	1
ENSG00000070614	ENSG00000070614	8.66366150580929	0.27760278973731	0.373927402943534	0	1	1
ENSG00000070669	ENSG00000070669	559.151470864444	0.0274435988429178	0.179016584445063	0	1	1
ENSG00000070718	ENSG00000070718	2619.55868379426	0.0087567164068291	0.14544124486967	0	1	1
ENSG00000070729	ENSG00000070729	2.18252095298331	-0.835516337624079	0.498700456614024	0	1	1
ENSG00000070731	ENSG00000070731	9.91441096874161	-0.324220975516095	0.420504829428009	0	1	1
ENSG00000070748	ENSG00000070748	0.867600864769507	0.150327555616855	0.59911177213787	0	1	NA
ENSG00000070756	ENSG00000070756	9065.7836813647	0.387291685763568	0.108683232069331	0	1	1
ENSG00000070759	ENSG00000070759	70.0752468535702	0.56331960872593	0.16441094526555	0	1	1
ENSG00000070761	ENSG00000070761	348.656834071723	-0.322672213729245	0.148382656991146	0	1	1
ENSG00000070770	ENSG00000070770	1766.76294956971	1.26191082937787	0.0813452966440413	3.21974152388874	0.00128306227059962	0.0123590305433638
ENSG00000070778	ENSG00000070778	5.25374304094709	0.659905045663288	0.375882997167679	0	1	1
ENSG00000070785	ENSG00000070785	251.268187495623	0.270046938249719	0.0943196439941318	0	1	1
ENSG00000070808	ENSG00000070808	1.97271357910477	-0.799542815188456	0.528004398203619	0	1	1
ENSG00000070814	ENSG00000070814	915.817972195882	0.616855396718525	0.114048665245171	0	1	1
ENSG00000070831	ENSG00000070831	8295.56258204444	0.324049244887213	0.0977041686994012	0	1	1
ENSG00000070882	ENSG00000070882	5594.13692421993	1.22204757204119	0.121719192668502	1.82426096635335	0.0681126285473139	0.396501192992563
ENSG00000070886	ENSG00000070886	1.18908246975989	-0.190295218930395	0.510228304314045	0	1	1
ENSG00000070915	ENSG00000070915	3.26522162412608	-0.531866099751898	0.433653290829236	0	1	1
ENSG00000070950	ENSG00000070950	421.432267714636	-0.182515454036061	0.088338964372261	0	1	1
ENSG00000070961	ENSG00000070961	3402.65030365866	1.13276479198821	0.134613759858701	0.986264644324369	0.324003264548133	1
ENSG00000071051	ENSG00000071051	764.888337342177	-0.090806038903651	0.0917938222326586	0	1	1
ENSG00000071054	ENSG00000071054	2822.49654896042	0.246336581472076	0.108094961623609	0	1	1
ENSG00000071073	ENSG00000071073	2333.12174113065	-1.40158391661612	0.253104037667067	-1.5866357578395	0.112595163915328	0.603234940872776
ENSG00000071082	ENSG00000071082	7339.36769472339	0.743922343934049	0.130584219126266	0	1	1
ENSG00000071127	ENSG00000071127	11498.3609370772	0.729677578753896	0.0748441661233653	0	1	1
ENSG00000071189	ENSG00000071189	1520.44031204948	-0.248452508905641	0.0899459590240184	0	1	1
ENSG00000071203	ENSG00000071203	0.85491882568676	0.23195467386946	0.713334406179432	0	1	NA
ENSG00000071205	ENSG00000071205	995.125969222745	-0.103401598718437	0.166537279274161	0	1	1
ENSG00000071242	ENSG00000071242	13.5543852149164	-0.995502814848403	0.324810133396772	0	1	1
ENSG00000071243	ENSG00000071243	597.757130515193	0.28397004478806	0.108199508146437	0	1	1
ENSG00000071246	ENSG00000071246	158.463566276611	-0.184899106315472	0.359180704484016	0	1	1
ENSG00000071282	ENSG00000071282	33.4705482950408	-0.167185163538303	0.436244907772455	0	1	1
ENSG00000071462	ENSG00000071462	518.307787933106	1.09818809429464	0.0802597754046205	1.22337863269156	0.22118671995261	1
ENSG00000071537	ENSG00000071537	4234.45932327681	1.58666927514846	0.0911481498685287	6.43643646080219	1.22311001288066e-10	3.40845070671498e-09
ENSG00000071539	ENSG00000071539	117.016297747948	0.219561339056593	0.254907470070085	0	1	1
ENSG00000071553	ENSG00000071553	853.157497199937	-0.599210550258017	0.0843093592865138	0	1	1
ENSG00000071564	ENSG00000071564	314.17809122657	0.244291075427972	0.185317683109809	0	1	1
ENSG00000071575	ENSG00000071575	1056.27434686814	1.46597190607007	0.215132270918409	2.16597865155614	0.0303128183289687	0.198166819165945
ENSG00000071626	ENSG00000071626	1300.13384449585	0.167640244093607	0.118211012072283	0	1	1
ENSG00000071655	ENSG00000071655	253.529446608142	1.28295592983963	0.26950307251055	1.0499172688599	0.293756151227057	1
ENSG00000071794	ENSG00000071794	532.518402765834	-1.14853948993355	0.186293386908749	-0.79734172209939	0.425252595487613	1
ENSG00000071859	ENSG00000071859	675.857757579708	-0.179831594717062	0.066410380887232	0	1	1
ENSG00000071889	ENSG00000071889	191.659178112152	-0.600661458309367	0.147039907731177	0	1	1
ENSG00000071894	ENSG00000071894	677.259371886053	-0.751408957025913	0.1875539451804	0	1	1
ENSG00000071909	ENSG00000071909	20.6018565499902	-1.09369397364592	0.43792504866228	-0.213949793308515	0.830586209682291	1
ENSG00000071967	ENSG00000071967	53.8473433866138	-0.163570013012672	0.425496071303815	0	1	1
ENSG00000071991	ENSG00000071991	1.84656420470257	-0.231857111992701	0.68300623305249	0	1	1
ENSG00000071994	ENSG00000071994	1350.69308013027	1.20968042320868	0.0797839034368597	2.62810434406252	0.00858621738801467	0.0668270678146061
ENSG00000072041	ENSG00000072041	3.10360980250116	-0.0523382671497702	0.564270102433445	0	1	1
ENSG00000072042	ENSG00000072042	622.150515615459	-0.298795471923116	0.108058764452142	0	1	1
ENSG00000072062	ENSG00000072062	195.652599779554	-1.13206509413646	0.11288932072345	-1.16986348478423	0.242055910649885	1
ENSG00000072071	ENSG00000072071	33.2417804296769	-0.970547903212075	0.379353023817446	0	1	1
ENSG00000072080	ENSG00000072080	1.11393876339834	0.647524021081783	0.662723586138252	0	1	1
ENSG00000072110	ENSG00000072110	70.8876781517678	0.409912413478964	0.316250889688525	0	1	1
ENSG00000072121	ENSG00000072121	1297.67790890494	-1.2564376815126	0.0839489721970717	-3.05468518316828	0.00225296877911239	0.0203255740916272
ENSG00000072133	ENSG00000072133	8.54413014936344	1.10198394765708	0.785302797699635	0.129865763824877	0.896672631364885	1
ENSG00000072134	ENSG00000072134	115.522889792629	-0.359474953635783	0.292366061042092	0	1	1
ENSG00000072135	ENSG00000072135	1395.31946769231	-0.552779470079648	0.0912353588638341	0	1	1
ENSG00000072163	ENSG00000072163	6.84660660126241	-0.58950112380907	0.515094640833561	0	1	1
ENSG00000072182	ENSG00000072182	2.99058231491406	-0.665466826920251	0.385965230629896	0	1	1
ENSG00000072195	ENSG00000072195	4.75749560876559	-1.0302297594779	0.339650516436194	-0.0890025423635232	0.92907988962678	1
ENSG00000072201	ENSG00000072201	2.90492870680207	0.480398102367255	0.469690021709303	0	1	1
ENSG00000072210	ENSG00000072210	239.394239059207	-1.40457896857273	0.197963255612265	-2.0437073906541	0.0409824626585906	0.256664029849694
ENSG00000072274	ENSG00000072274	13919.1332321253	1.99908967996571	0.133121495670791	7.50509656559491	6.13833341007638e-14	2.50728029517214e-12
ENSG00000072310	ENSG00000072310	222.524798479354	-0.0993729076844526	0.211547282555534	0	1	1
ENSG00000072315	ENSG00000072315	1.92244504984207	0.779348272121619	0.612836550718581	0	1	1
ENSG00000072364	ENSG00000072364	3831.84117612894	0.984717720537651	0.11001915641549	0	1	1
ENSG00000072401	ENSG00000072401	473.87512995776	1.67870640841611	0.110462433984967	6.14422825870804	8.03532229887625e-10	2.00591543453622e-08
ENSG00000072415	ENSG00000072415	147.851774543612	-0.581817785218764	0.150865141119475	0	1	1
ENSG00000072422	ENSG00000072422	26.8071246702688	-0.0835369575166987	0.394150598732392	0	1	1
ENSG00000072501	ENSG00000072501	2259.49204947875	-0.549288184885493	0.0779952745542019	0	1	1
ENSG00000072506	ENSG00000072506	447.93236437269	0.752088417759929	0.112938455285966	0	1	1
ENSG00000072518	ENSG00000072518	728.525957919257	-0.362222199250174	0.074448884954463	0	1	1
ENSG00000072571	ENSG00000072571	309.463809224279	-1.80020170335754	0.252444207204807	-3.16981606438027	0.00152535463013185	0.0144135270613445
ENSG00000072609	ENSG00000072609	1462.52240843109	-0.743884154528338	0.107993909505583	0	1	1
ENSG00000072657	ENSG00000072657	1.84507073823315	-0.285319376661159	0.607291830262612	0	1	1
ENSG00000072682	ENSG00000072682	335.973385661479	0.104774452768698	0.271571081640635	0	1	1
ENSG00000072694	ENSG00000072694	10.4755167454193	-0.910963303240959	0.382966685300331	0	1	1
ENSG00000072736	ENSG00000072736	6274.65027994912	-0.273080571148754	0.128419952102025	0	1	1
ENSG00000072756	ENSG00000072756	667.286237428373	0.65688267418244	0.0840492816797595	0	1	1
ENSG00000072778	ENSG00000072778	3953.87114799729	-0.176841097216457	0.0951993246868606	0	1	1
ENSG00000072786	ENSG00000072786	7076.37187131793	-2.02144052172292	0.0890447794115945	-11.4710882375427	1.8432652723563e-30	2.87592249121824e-28
ENSG00000072803	ENSG00000072803	2332.26798504839	2.39174309744839	0.085512029634602	16.275407137398	1.47534963385219e-59	1.01519186600147e-56
ENSG00000072818	ENSG00000072818	4352.13597198764	-1.84070182100108	0.122499575189076	-6.86289580762601	6.74784452586334e-12	2.20030565851845e-10
ENSG00000072832	ENSG00000072832	78.332225815306	-0.175757363831581	0.445093549971123	0	1	1
ENSG00000072840	ENSG00000072840	694.262843183953	1.23702968901677	0.234346478245106	1.01144975931262	0.311801215691766	1
ENSG00000072849	ENSG00000072849	978.058638701956	0.559211609887933	0.0773651617694586	0	1	1
ENSG00000072858	ENSG00000072858	532.090129783793	-1.32300042473726	0.180185275751225	-1.79260166176515	0.073036640519964	0.419268274324968
ENSG00000072864	ENSG00000072864	803.781753142914	-0.966321438118755	0.0833148550497345	0	1	1
ENSG00000072952	ENSG00000072952	6.60030050355603	-0.211884253760996	0.37869850675056	0	1	1
ENSG00000072954	ENSG00000072954	8.59921339112929	-0.752991928488114	0.295594703831836	0	1	1
ENSG00000072958	ENSG00000072958	714.771612291393	-0.440057308393425	0.116791821362766	0	1	1
ENSG00000073008	ENSG00000073008	163.731130043406	1.25905496941024	0.16278527676764	1.59139066231412	0.111521684460806	0.598319856895279
ENSG00000073009	ENSG00000073009	105.666401943348	-0.419931769052371	0.144175398488785	0	1	1
ENSG00000073050	ENSG00000073050	246.280751720491	-1.04228617873425	0.106002977626341	-0.398915008626548	0.689955829910225	1
ENSG00000073060	ENSG00000073060	33.7397099556948	-0.253486579665415	0.243497082296328	0	1	1
ENSG00000073111	ENSG00000073111	513.912738737745	-0.798149338194876	0.24839044402958	0	1	1
ENSG00000073146	ENSG00000073146	2.89675091539089	-0.619779816546678	0.600912387488165	0	1	1
ENSG00000073150	ENSG00000073150	3.07231393363199	-0.85694939089957	0.411927681900756	0	1	1
ENSG00000073169	ENSG00000073169	170.594658139849	-0.850411482568402	0.216878497194796	0	1	1
ENSG00000073282	ENSG00000073282	7.08367174177166	-0.543109209274295	0.369586134993611	0	1	1
ENSG00000073331	ENSG00000073331	163.709198858783	-2.02656682414596	0.310202883014393	-3.30934004922943	0.00093516182274941	0.009287935853184
ENSG00000073350	ENSG00000073350	292.827086429309	-2.10746294002722	0.245366340791817	-4.51350799157432	6.37640457669341e-06	9.40967633471561e-05
ENSG00000073417	ENSG00000073417	196.240092983219	0.982078169951425	0.212394852438853	0	1	1
ENSG00000073464	ENSG00000073464	3.70622405535442	-0.146327598264653	0.435274732973792	0	1	1
ENSG00000073536	ENSG00000073536	246.40534239219	2.65742463664457	0.187564944880545	8.83653732684501	9.8731005881466e-19	6.21958984468315e-17
ENSG00000073578	ENSG00000073578	1502.04838379249	-0.609882117022179	0.0502578040635371	0	1	1
ENSG00000073584	ENSG00000073584	1189.39403806445	0.0223596311452621	0.0749964044638129	0	1	1
ENSG00000073598	ENSG00000073598	0.842790661065352	0.309984546311857	0.679737496487139	0	1	NA
ENSG00000073605	ENSG00000073605	777.936895596883	-2.11248545965051	0.15718969648175	-7.07734339177677	1.46944102487725e-12	5.20236402949945e-11
ENSG00000073614	ENSG00000073614	4710.1621012119	-0.286871181594242	0.0766044647312708	0	1	1
ENSG00000073670	ENSG00000073670	3.9940026325789	-0.481819997936851	0.374848499876339	0	1	1
ENSG00000073711	ENSG00000073711	9.49084997066217	2.06855951511182	0.293478905114116	3.64100961429007	0.000271570993712191	0.00298806034738022
ENSG00000073712	ENSG00000073712	15.4727543192197	3.29639926940795	0.402973459311938	5.69863651400011	1.20769406783914e-08	2.63707713625152e-07
ENSG00000073734	ENSG00000073734	3.63604828373705	-0.21477531390761	0.508159966413528	0	1	1
ENSG00000073737	ENSG00000073737	4.39179487238879	0.772360581476567	0.482833661864311	0	1	1
ENSG00000073754	ENSG00000073754	0.890497512376883	-0.394051732583038	0.623484892834834	0	1	NA
ENSG00000073756	ENSG00000073756	4000.17633843715	-0.365466372326137	0.495475277135095	0	1	1
ENSG00000073792	ENSG00000073792	6.59954081403307	1.54081657761599	0.374358709179945	1.44464804572245	0.148556770057875	0.75748992613968
ENSG00000073803	ENSG00000073803	218.395560351601	0.666904616971267	0.195282727007345	0	1	1
ENSG00000073849	ENSG00000073849	3148.5582770838	-0.940528948255625	0.177405729219083	0	1	1
ENSG00000073861	ENSG00000073861	2354.5351872243	3.16047308960022	0.178568573007589	12.0988427762617	1.07110424743992e-33	2.08290968002158e-31
ENSG00000073905	ENSG00000073905	115.101383610464	0.90612732681319	0.121245980792009	0	1	1
ENSG00000073910	ENSG00000073910	894.31423192468	-2.2318845085142	0.232100348458594	-5.30755131000572	1.11107734743279e-07	2.12977654969331e-06
ENSG00000073921	ENSG00000073921	6022.29632332	0.980301542823712	0.107950011982033	0	1	1
ENSG00000073969	ENSG00000073969	851.47459457016	0.214242819717646	0.118592818560229	0	1	1
ENSG00000074047	ENSG00000074047	20.1917563989907	1.00740669123041	0.463689363437304	0.0159733904084143	0.987255620364801	1
ENSG00000074054	ENSG00000074054	3016.45244371478	-0.0619615503061697	0.10964534162634	0	1	1
ENSG00000074071	ENSG00000074071	239.002389883155	0.438418502390853	0.154873688238001	0	1	1
ENSG00000074181	ENSG00000074181	2.35395218754552	0.344529517506863	0.453397782916214	0	1	1
ENSG00000074201	ENSG00000074201	1522.80811002584	0.700633674613459	0.0915446904648556	0	1	1
ENSG00000074211	ENSG00000074211	3.79715467762921	0.170272712856317	0.451042700473529	0	1	1
ENSG00000074219	ENSG00000074219	1.40866539205303	-0.510557039297095	0.557286042321593	0	1	1
ENSG00000074266	ENSG00000074266	2824.31620709614	2.40000584325656	0.128467239796419	10.8977654184456	1.18122600730148e-27	1.52400870826646e-25
ENSG00000074276	ENSG00000074276	14.7640715108005	-1.58674591521138	0.230535520324445	-2.54514321431084	0.0109232927804551	0.0821113403519028
ENSG00000074319	ENSG00000074319	683.612421441629	-0.184447757671638	0.0591832861081854	0	1	1
ENSG00000074356	ENSG00000074356	1041.26933186276	0.0615904623409536	0.0562944754305408	0	1	1
ENSG00000074370	ENSG00000074370	2791.38039311882	-1.71904099984133	0.178576485200053	-4.0265155797854	5.66094902049533e-05	0.000705279609628657
ENSG00000074410	ENSG00000074410	3.31286690562398	-0.0386032712009846	0.461535375580416	0	1	1
ENSG00000074416	ENSG00000074416	29.6542638520898	0.0687075392918496	0.33461398101436	0	1	1
ENSG00000074527	ENSG00000074527	1.70385123857389	0.335697163946291	0.477336602856273	0	1	1
ENSG00000074582	ENSG00000074582	199.336255076344	0.79106423609815	0.117466889303196	0	1	1
ENSG00000074590	ENSG00000074590	2.40170270485586	-0.193643215022105	0.44389761923169	0	1	1
ENSG00000074603	ENSG00000074603	1641.00492632177	-0.241809183747125	0.0501758455406822	0	1	1
ENSG00000074621	ENSG00000074621	90.8937646300189	-1.24577735477818	0.114772546674478	-2.14142982707581	0.0322393917582778	0.209181894880354
ENSG00000074657	ENSG00000074657	14.844247966479	-0.219294990194132	0.357103642588792	0	1	1
ENSG00000074660	ENSG00000074660	22.4741222708832	1.41868182586123	0.261769880012033	1.59942704577768	0.109725746791441	0.590218508898601
ENSG00000074695	ENSG00000074695	3584.47507147314	0.59946539627709	0.104467302884019	0	1	1
ENSG00000074696	ENSG00000074696	811.116192575355	-0.411585346201451	0.11039421076927	0	1	1
ENSG00000074706	ENSG00000074706	91.6948887315037	-0.441464136495823	0.480670190604887	0	1	1
ENSG00000074755	ENSG00000074755	3362.89745381107	-1.23542157793606	0.110749880127444	-2.12570503611521	0.0335278273463373	0.215975221955427
ENSG00000074771	ENSG00000074771	1.02487802803944	-0.0214496529216012	0.641034931771051	0	1	1
ENSG00000074800	ENSG00000074800	18937.9262998131	0.865348109272893	0.128373623144136	0	1	1
ENSG00000074803	ENSG00000074803	4.51709232166039	0.173260085863692	0.499807813291573	0	1	1
ENSG00000074842	ENSG00000074842	525.680482875021	0.981768321919757	0.163840240176185	0	1	1
ENSG00000074855	ENSG00000074855	131.935605339729	-1.85164678344241	0.199108223848917	-4.27730591423805	1.89168762872422e-05	0.000256390551537592
ENSG00000074935	ENSG00000074935	326.357652711343	0.432374732096001	0.10194368338689	0	1	1
ENSG00000074964	ENSG00000074964	2.16121212073195	-0.164128258578273	0.57408489813227	0	1	1
ENSG00000074966	ENSG00000074966	313.005208168168	-0.172904520711465	0.384687932677766	0	1	1
ENSG00000075035	ENSG00000075035	2.26413525069833	0.894671732467198	0.580794064456772	0	1	1
ENSG00000075043	ENSG00000075043	0.806268338682716	-0.0066699582359992	0.603405383404016	0	1	NA
ENSG00000075073	ENSG00000075073	1.17031554515886	0.371426287822059	0.574562694944567	0	1	1
ENSG00000075089	ENSG00000075089	535.219817661256	-0.365957923258644	0.0942199998951335	0	1	1
ENSG00000075131	ENSG00000075131	122.532172521009	0.880719308741921	0.156352128104586	0	1	1
ENSG00000075142	ENSG00000075142	1113.41801927032	0.412003276506944	0.0692030878296345	0	1	1
ENSG00000075151	ENSG00000075151	2184.07865862967	-1.09711362723088	0.0994761433138431	-0.97625042543613	0.328940380222986	1
ENSG00000075188	ENSG00000075188	310.136596757051	-0.0919197141549422	0.0849946571700043	0	1	1
ENSG00000075213	ENSG00000075213	11.7264804406364	0.887367543985712	0.486608914614927	0	1	1
ENSG00000075218	ENSG00000075218	173.540227335965	-1.90115093411381	0.309685901616151	-2.90988685442569	0.00361559621483593	0.0311486805846989
ENSG00000075223	ENSG00000075223	5.72007663139993	-0.458678528093758	0.509347349747261	0	1	1
ENSG00000075234	ENSG00000075234	315.774631080658	-1.57231132424183	0.163591923314165	-3.49840818939912	0.000468044201814396	0.00494096344171169
ENSG00000075239	ENSG00000075239	632.532835667772	0.499992810517201	0.120371267197764	0	1	1
ENSG00000075240	ENSG00000075240	778.157977184768	1.71701516786887	0.190206599522013	3.76966503618026	0.000163466787599603	0.00187951787147513
ENSG00000075275	ENSG00000075275	11.9575481943284	0.810269822677129	0.295949095750038	0	1	1
ENSG00000075290	ENSG00000075290	1.32365423659144	-0.927264608892193	0.555091160330683	0	1	1
ENSG00000075292	ENSG00000075292	4647.49113947622	0.355344873419423	0.105170122472764	0	1	1
ENSG00000075303	ENSG00000075303	459.051928387322	-0.588580305825903	0.0893142468584846	0	1	1
ENSG00000075336	ENSG00000075336	179.124865058942	1.25534803028877	0.106927775730308	2.38804210173419	0.0169384012253321	0.119778375568646
ENSG00000075340	ENSG00000075340	7.9469421500326	0.203850740655576	0.380383356810419	0	1	1
ENSG00000075391	ENSG00000075391	10.4129604380821	-0.426859104908077	0.423100273822727	0	1	1
ENSG00000075399	ENSG00000075399	159.326679046291	-1.57948903157816	0.234753302931777	-2.46850214391476	0.0135679839315733	0.0990507118573724
ENSG00000075407	ENSG00000075407	1475.46411232623	0.56857692898792	0.0869221562630695	0	1	1
ENSG00000075413	ENSG00000075413	1838.29835200576	-0.288321426737553	0.0658321738711948	0	1	1
ENSG00000075415	ENSG00000075415	4132.88208808421	0.466583870623853	0.0640688249461277	0	1	1
ENSG00000075420	ENSG00000075420	2968.2845088119	0.694366561162973	0.179951258434232	0	1	1
ENSG00000075426	ENSG00000075426	5510.73196637215	1.64314865506703	0.191883826219969	3.35176063421698	0.000802994141998589	0.0080827246688876
ENSG00000075461	ENSG00000075461	0.592760471934699	0.0118642106076236	0.723576970775691	0	1	NA
ENSG00000075539	ENSG00000075539	7072.66564095465	0.76865377353254	0.09302482674087	0	1	1
ENSG00000075568	ENSG00000075568	1829.98589471305	-0.848413439979779	0.0705355503952931	0	1	1
ENSG00000075618	ENSG00000075618	89.2657782277846	0.416445733361521	0.333923225466315	0	1	1
ENSG00000075624	ENSG00000075624	56443.1027184667	-0.202499594105945	0.112222028752978	0	1	1
ENSG00000075643	ENSG00000075643	7.24138380806288	-1.1094034505211	0.446799619620625	-0.244860214102226	0.806564668570127	1
ENSG00000075651	ENSG00000075651	305.565149395213	-1.97081573643561	0.465132531867812	-2.08718089989782	0.0368717853426113	0.234699058694098
ENSG00000075673	ENSG00000075673	3.76267273624182	-0.585868868208448	0.33724992865185	0	1	1
ENSG00000075702	ENSG00000075702	183.489115530555	-1.64337215504294	0.303700984874153	-2.11843947529356	0.0341378656764533	0.219466762007746
ENSG00000075711	ENSG00000075711	2102.6375708264	0.536882192554349	0.109611054891706	0	1	1
ENSG00000075785	ENSG00000075785	1576.56642311777	0.573908178052103	0.0821779148699179	0	1	1
ENSG00000075790	ENSG00000075790	1041.14690306537	0.682875517494256	0.122343066076621	0	1	1
ENSG00000075826	ENSG00000075826	1544.518116611	-1.43568604077674	0.136540724003526	-3.19088714342461	0.00141836672301696	0.0135312084532113
ENSG00000075856	ENSG00000075856	1455.64450841447	0.560724786749536	0.0543550507837133	0	1	1
ENSG00000075884	ENSG00000075884	2924.18936178213	-1.10719402443774	0.0968871268942756	-1.10638046429749	0.268561877513288	1
ENSG00000075891	ENSG00000075891	1.59709353487969	1.0760209236947	0.611854012099138	0.124246833707748	0.901119841558132	1
ENSG00000075914	ENSG00000075914	405.681652780442	0.704082833520429	0.0817254175356205	0	1	1
ENSG00000075945	ENSG00000075945	958.315790318912	-0.981214302403427	0.087399460473599	0	1	1
ENSG00000075975	ENSG00000075975	741.198883584483	0.902542748756288	0.0752052177910555	0	1	1
ENSG00000076003	ENSG00000076003	1223.39705682401	-0.519796211589432	0.130224732979412	0	1	1
ENSG00000076043	ENSG00000076043	931.428887333863	1.85692165640752	0.125730545086042	6.8155407726984	9.3909833978251e-12	2.98597666426581e-10
ENSG00000076053	ENSG00000076053	727.697067401113	1.0183519008957	0.0810484700668504	0.226431182236566	0.820866077721003	1
ENSG00000076067	ENSG00000076067	25.2869820527929	-0.0393856807123184	0.321059101699626	0	1	1
ENSG00000076108	ENSG00000076108	2499.11961877717	-0.360240931105365	0.0923709105493652	0	1	1
ENSG00000076201	ENSG00000076201	367.311064476332	-0.49175493396003	0.168021841536919	0	1	1
ENSG00000076242	ENSG00000076242	760.030860360732	-0.109608738798297	0.0871218300897372	0	1	1
ENSG00000076248	ENSG00000076248	252.862452985896	-0.473863175913301	0.174306530695882	0	1	1
ENSG00000076258	ENSG00000076258	18.8206929884126	-0.698534959980816	0.251375018787037	0	1	1
ENSG00000076321	ENSG00000076321	517.324976804205	-0.841474568304928	0.0664992196460946	0	1	1
ENSG00000076344	ENSG00000076344	1.89933745226729	-0.494326865714894	0.544373171186818	0	1	1
ENSG00000076351	ENSG00000076351	12.3199509065732	0.734896211583053	0.281282237269564	0	1	1
ENSG00000076356	ENSG00000076356	18.8052714868856	-0.468581263393683	0.292229719372854	0	1	1
ENSG00000076382	ENSG00000076382	562.246940564575	-0.355423781378628	0.217822629932894	0	1	1
ENSG00000076513	ENSG00000076513	2242.96082708564	-1.38177213900453	0.110391760551506	-3.45833907437684	0.000543516866162519	0.00566219666938562
ENSG00000076554	ENSG00000076554	650.018235413748	-1.25696198500183	0.119571984198282	-2.14901497808814	0.0316332126474101	0.205546947846464
ENSG00000076555	ENSG00000076555	228.302334194662	-2.33194968719671	0.252877764533029	-5.26716807093074	1.38544355301813e-07	2.61277323884713e-06
ENSG00000076604	ENSG00000076604	563.301891065678	0.872567528572732	0.169064689961667	0	1	1
ENSG00000076641	ENSG00000076641	8470.3187625741	-0.397965823439304	0.151522364435966	0	1	1
ENSG00000076650	ENSG00000076650	277.315898419496	-0.0417278598338118	0.073364136980626	0	1	1
ENSG00000076662	ENSG00000076662	2242.26686006782	-0.00352355503719412	0.131860729940998	0	1	1
ENSG00000076685	ENSG00000076685	1549.73987134269	-0.086501850827948	0.0801823530652606	0	1	1
ENSG00000076706	ENSG00000076706	206.101566599514	-0.731801356825035	0.505900564155725	0	1	1
ENSG00000076716	ENSG00000076716	7.01318019332173	0.0797092754571577	0.504418280563369	0	1	1
ENSG00000076770	ENSG00000076770	594.546122805259	-0.807414280630536	0.136941794463547	0	1	1
ENSG00000076826	ENSG00000076826	2.98876313692981	-0.321748346893822	0.418039802335876	0	1	1
ENSG00000076864	ENSG00000076864	4.27118089189883	-1.0404214096818	0.31987361307127	-0.126366814985761	0.89944156934366	1
ENSG00000076924	ENSG00000076924	520.952687978068	-0.115334510825954	0.174597211622444	0	1	1
ENSG00000076928	ENSG00000076928	4432.29938876597	-0.619061818164829	0.184761039438425	0	1	1
ENSG00000076944	ENSG00000076944	349.771246213336	-0.53458113448304	0.127773012532669	0	1	1
ENSG00000076984	ENSG00000076984	335.655221960693	-0.577593252354112	0.160119531827817	0	1	1
ENSG00000077044	ENSG00000077044	1012.9478885629	-0.860330510860165	0.160895042291396	0	1	1
ENSG00000077063	ENSG00000077063	3.55380105956048	0.116795920713539	0.474552484439646	0	1	1
ENSG00000077080	ENSG00000077080	0.985387612875519	-0.123720091034571	0.642504554305193	0	1	NA
ENSG00000077092	ENSG00000077092	1.18080835564283	0.55724731548454	0.627496933314495	0	1	1
ENSG00000077097	ENSG00000077097	4493.39455374448	0.208826558073463	0.0733419309418987	0	1	1
ENSG00000077147	ENSG00000077147	4860.20253348489	0.8550462793561	0.0825560157415645	0	1	1
ENSG00000077150	ENSG00000077150	2077.48108446325	-0.00523731552071666	0.171511775134945	0	1	1
ENSG00000077152	ENSG00000077152	144.718196530002	-1.08644538369878	0.193953037803512	-0.445702653991698	0.65581204722592	1
ENSG00000077157	ENSG00000077157	597.213844280593	-2.37353365368814	0.126590844255608	-10.8501816364756	1.99029435718074e-27	2.50758400794846e-25
ENSG00000077232	ENSG00000077232	1804.80693242934	0.0778310509339302	0.092645331521094	0	1	1
ENSG00000077235	ENSG00000077235	1745.9459063745	-0.546019157564318	0.0510892635614907	0	1	1
ENSG00000077238	ENSG00000077238	4256.06468819488	0.414541867152983	0.155023327258756	0	1	1
ENSG00000077254	ENSG00000077254	2296.35173510335	-0.539387093542698	0.0942765320501419	0	1	1
ENSG00000077264	ENSG00000077264	32.0233049049229	1.57918231115724	0.36022801615371	1.60782139418636	0.107874301425174	0.582126433349278
ENSG00000077274	ENSG00000077274	1.63301261156077	-0.343130234261554	0.648749375564813	0	1	1
ENSG00000077279	ENSG00000077279	3.78433930226545	-0.301003979780988	0.55323795872439	0	1	1
ENSG00000077312	ENSG00000077312	687.631264320799	1.8128118901075	0.124634731858654	6.52155204240571	6.95835693269444e-11	2.00144122878658e-09
ENSG00000077327	ENSG00000077327	30.5729839214579	-0.6719818978647	0.288857517308045	0	1	1
ENSG00000077348	ENSG00000077348	77.2257245254392	1.5641091837709	0.233540356254904	2.41546768540162	0.0157150168655129	0.112311103223144
ENSG00000077380	ENSG00000077380	1160.43998189813	-0.00380172415036577	0.0928585641653925	0	1	1
ENSG00000077420	ENSG00000077420	1682.05049624234	0.547263621594151	0.132843435912921	0	1	1
ENSG00000077454	ENSG00000077454	936.846242967186	-2.20806467922984	0.165395433706475	-7.30409934638085	2.79130089129955e-13	1.07935663860108e-11
ENSG00000077458	ENSG00000077458	1055.90107188356	-0.302405745432418	0.0823454844511262	0	1	1
ENSG00000077463	ENSG00000077463	116.934957676157	-0.258339601158544	0.183125385976247	0	1	1
ENSG00000077498	ENSG00000077498	1.18630200715925	-0.640556629883253	0.62483901151385	0	1	1
ENSG00000077514	ENSG00000077514	399.974571076658	-0.500192104385208	0.117479659337657	0	1	1
ENSG00000077522	ENSG00000077522	7.56227208031854	2.30875777646177	0.418282941485574	3.12888154561977	0.00175473031355207	0.01631668146032
ENSG00000077549	ENSG00000077549	3798.39211482879	-0.149875993049785	0.0758793395760915	0	1	1
ENSG00000077585	ENSG00000077585	512.11497547739	0.996741889553589	0.166143029429862	0	1	1
ENSG00000077616	ENSG00000077616	3.05151154795055	0.0627669412481603	0.524337577053697	0	1	1
ENSG00000077684	ENSG00000077684	1304.9436992927	0.504234790111804	0.0762161694664013	0	1	1
ENSG00000077713	ENSG00000077713	149.399987273822	-0.52195741252591	0.222439913870615	0	1	1
ENSG00000077721	ENSG00000077721	1100.09423349093	0.259755084065219	0.066152903679404	0	1	1
ENSG00000077782	ENSG00000077782	276.972455034911	-0.382480001700955	0.360068265836616	0	1	1
ENSG00000077800	ENSG00000077800	1.74065589943381	-0.176347522565123	0.562013959656173	0	1	1
ENSG00000077809	ENSG00000077809	1150.7304882353	-0.0514631240930858	0.074883709021746	0	1	1
ENSG00000077935	ENSG00000077935	5.53431766717715	-0.40800951244907	0.417921148903284	0	1	1
ENSG00000077942	ENSG00000077942	2.27354721901091	-0.155060293484321	0.474787910841175	0	1	1
ENSG00000077943	ENSG00000077943	3.02691187008809	-0.139188874861992	0.469967819547222	0	1	1
ENSG00000077984	ENSG00000077984	1638.18216476798	0.286690823618596	0.251801932855163	0	1	1
ENSG00000078018	ENSG00000078018	5.50197082273594	0.261675047513661	0.444075889284096	0	1	1
ENSG00000078043	ENSG00000078043	327.085032233374	-0.932855158314191	0.18664327818066	0	1	1
ENSG00000078053	ENSG00000078053	4.95880307957579	0.196876247319251	0.536725829809645	0	1	1
ENSG00000078061	ENSG00000078061	855.876914239323	-0.354135860985475	0.0962761737381886	0	1	1
ENSG00000078070	ENSG00000078070	385.044221240215	-0.308246701660821	0.0761390899335929	0	1	1
ENSG00000078081	ENSG00000078081	116.05099925963	0.873417170441075	0.3072611303044	0	1	1
ENSG00000078098	ENSG00000078098	2.84654915859818	0.511676153746204	0.468166306485556	0	1	1
ENSG00000078114	ENSG00000078114	71.4506125051283	2.74625849074797	0.511499911068324	3.41399568789897	0.000640175889699131	0.00657221123793645
ENSG00000078124	ENSG00000078124	466.338192818142	-0.494041682477348	0.142292110718597	0	1	1
ENSG00000078140	ENSG00000078140	1569.14254260452	-0.300165328592728	0.0977329772425672	0	1	1
ENSG00000078142	ENSG00000078142	1857.94164627499	0.23547591263678	0.0896500970419554	0	1	1
ENSG00000078177	ENSG00000078177	3624.06582037034	0.346235375241351	0.119046160683066	0	1	1
ENSG00000078237	ENSG00000078237	371.446147153766	-0.288845350947533	0.158614518353348	0	1	1
ENSG00000078246	ENSG00000078246	199.208383449868	0.535893196641397	0.150364130538019	0	1	1
ENSG00000078269	ENSG00000078269	1820.90968628135	1.40305680383413	0.184321050043945	2.18671065371011	0.0287636533816892	0.189330733909985
ENSG00000078295	ENSG00000078295	5.61644537073901	0.227611695157098	0.452786642851457	0	1	1
ENSG00000078304	ENSG00000078304	6098.08544169462	-0.916260470241835	0.121763357257734	0	1	1
ENSG00000078319	ENSG00000078319	134.160736595892	0.806687470131792	0.0781898532767692	0	1	1
ENSG00000078328	ENSG00000078328	2.69171692223286	0.145912581767849	0.475346704147082	0	1	1
ENSG00000078369	ENSG00000078369	5304.89180528504	0.64901583327714	0.0630136065788583	0	1	1
ENSG00000078401	ENSG00000078401	17.8354638293592	3.5309908887064	0.415140008644655	6.09671637520448	1.08269367290189e-09	2.6656116886234e-08
ENSG00000078403	ENSG00000078403	973.752704672524	-1.15361337785396	0.0767439421891744	-2.00163522321149	0.0453239778358647	0.279869827244194
ENSG00000078487	ENSG00000078487	42.8101796994642	-0.373124716366802	0.173529282356557	0	1	1
ENSG00000078549	ENSG00000078549	3.14207283013226	-0.233583046902098	0.500018433848017	0	1	1
ENSG00000078579	ENSG00000078579	2.8141082562608	-2.55214330652294	1.01748294634045	-1.52547353457419	0.127141029745406	0.665228441069938
ENSG00000078589	ENSG00000078589	1079.97760500803	-0.911368126310769	0.135137051732559	0	1	1
ENSG00000078596	ENSG00000078596	4662.8328367425	0.392080373020156	0.162964372344743	0	1	1
ENSG00000078618	ENSG00000078618	2500.33865812849	-0.43912219497578	0.0727822357903894	0	1	1
ENSG00000078668	ENSG00000078668	1701.31969565966	-0.141307308679145	0.0688926501983263	0	1	1
ENSG00000078674	ENSG00000078674	6021.7168229728	-0.595301194021971	0.106512231279681	0	1	1
ENSG00000078687	ENSG00000078687	470.725413078254	-1.65859892270663	0.175908505799728	-3.74398565727369	0.000181123996819491	0.0020648443409719
ENSG00000078699	ENSG00000078699	778.789006573821	-1.60556601487503	0.113427210724067	-5.3388072492427	9.35600462425927e-08	1.81545726750992e-06
ENSG00000078725	ENSG00000078725	1.29155472308134	0.228765481493836	0.573887158150958	0	1	1
ENSG00000078747	ENSG00000078747	2827.41743899787	0.471690130875199	0.0851241719733639	0	1	1
ENSG00000078795	ENSG00000078795	3.60476139930801	0.201077209719658	0.345602513124217	0	1	1
ENSG00000078804	ENSG00000078804	177.359366289681	-1.39152648029104	0.195087329656576	-2.0069293120177	0.044757190239373	0.276815846338745
ENSG00000078808	ENSG00000078808	1717.03825155318	0.721946506212869	0.13468666372599	0	1	1
ENSG00000078814	ENSG00000078814	4.48756869193821	-1.19253442492929	0.356640993445507	-0.539855003961299	0.589297030834388	1
ENSG00000078898	ENSG00000078898	0.85896669795375	-0.166429962751189	0.625711361191971	0	1	NA
ENSG00000078900	ENSG00000078900	23.4983794190061	-2.16801367839914	0.503113572250512	-2.32157060119531	0.0202560684243533	0.139920682686215
ENSG00000078902	ENSG00000078902	385.223903144047	0.5446172562573	0.134024918014786	0	1	1
ENSG00000078967	ENSG00000078967	99.7566741161052	-0.160248627497296	0.11266317721997	0	1	1
ENSG00000079101	ENSG00000079101	2.36153355778127	-0.229766498857045	0.560802347923412	0	1	1
ENSG00000079102	ENSG00000079102	5.26812101029529	-0.0524474103641286	0.484455589159789	0	1	1
ENSG00000079112	ENSG00000079112	6.58492510442474	0.364678248802774	0.570000127836782	0	1	1
ENSG00000079134	ENSG00000079134	964.427060734814	0.702492175805193	0.10203239646456	0	1	1
ENSG00000079150	ENSG00000079150	14.3109378812549	1.45238697562453	0.242508947393209	1.86544447323431	0.0621191284957315	0.366863761512203
ENSG00000079156	ENSG00000079156	12.8254187651942	-0.168229485349524	0.371593399813017	0	1	1
ENSG00000079215	ENSG00000079215	10.6401524776387	0.200279068153293	0.430870492295867	0	1	1
ENSG00000079246	ENSG00000079246	6706.91358973456	0.507381510713928	0.0820407317336512	0	1	1
ENSG00000079257	ENSG00000079257	139.289220100677	-0.505357003990575	0.156126108750001	0	1	1
ENSG00000079263	ENSG00000079263	4659.64016450654	0.685999954927821	0.141561198002803	0	1	1
ENSG00000079277	ENSG00000079277	1707.86475406824	-1.53976319346309	0.140845437574682	-3.83230868360135	0.000126946313757713	0.00148312201828559
ENSG00000079308	ENSG00000079308	145.293516638924	-2.78212517720495	0.418932567643781	-4.25396666396273	2.10016580891151e-05	0.000282364978196139
ENSG00000079313	ENSG00000079313	348.107666567168	-0.121653610116067	0.216009027362478	0	1	1
ENSG00000079332	ENSG00000079332	2368.60159248267	0.809585554219995	0.0837695739387976	0	1	1
ENSG00000079335	ENSG00000079335	2206.36538995618	-2.2574352387306	0.143177778235895	-8.78233517954783	1.60115101104457e-18	9.81015719917626e-17
ENSG00000079337	ENSG00000079337	12.6962244619809	0.405324435788218	0.318272738753519	0	1	1
ENSG00000079385	ENSG00000079385	809.994186637772	-0.335465625236682	0.310043797644501	0	1	1
ENSG00000079387	ENSG00000079387	829.857211196461	0.0399739674887332	0.06158811360486	0	1	1
ENSG00000079393	ENSG00000079393	0.714184785728654	0.422677254962868	0.655769603956976	0	1	NA
ENSG00000079432	ENSG00000079432	644.757355984524	-0.975845968517307	0.214567034783135	0	1	1
ENSG00000079435	ENSG00000079435	60.7600925601912	0.00254728581662063	0.263422436025147	0	1	1
ENSG00000079459	ENSG00000079459	1660.76102259977	0.44586082839789	0.0804966830307776	0	1	1
ENSG00000079462	ENSG00000079462	47.7065643882186	-0.277468636599817	0.258119536513429	0	1	1
ENSG00000079482	ENSG00000079482	10.9780378459341	1.73099951582051	0.457742455317622	1.59696682562093	0.11027310225658	0.592568877084017
ENSG00000079557	ENSG00000079557	1.15841630780735	-0.202812528457197	0.632444638300918	0	1	1
ENSG00000079616	ENSG00000079616	1091.63358264288	-0.991078369755962	0.175090148074011	0	1	1
ENSG00000079691	ENSG00000079691	102.654162027432	-1.06500741434549	0.343354129696652	-0.189330515415448	0.849833779974442	1
ENSG00000079739	ENSG00000079739	380.998600487113	-0.398753248521111	0.123287677722166	0	1	1
ENSG00000079785	ENSG00000079785	1306.99263305803	0.625287280757645	0.077476673371602	0	1	1
ENSG00000079805	ENSG00000079805	3736.48582314724	-0.977047140955643	0.110852913379906	0	1	1
ENSG00000079819	ENSG00000079819	595.743767236017	1.22040507511051	0.210301653641857	1.04804252032112	0.294619016935809	1
ENSG00000079841	ENSG00000079841	6.18122457403458	0.774110886242763	0.54556940862241	0	1	1
ENSG00000079931	ENSG00000079931	2.88829699928474	0.283426979522498	0.481977529163889	0	1	1
ENSG00000079950	ENSG00000079950	761.750740086122	-1.11150222033355	0.100444345386813	-1.11008957153489	0.266960430567757	1
ENSG00000079974	ENSG00000079974	109.46785103754	-0.0534295891557256	0.101242995219239	0	1	1
ENSG00000079999	ENSG00000079999	626.247984420977	0.441193630753822	0.12725141191935	0	1	1
ENSG00000080007	ENSG00000080007	15.9125285515303	1.06023995801173	0.709762057871942	0.0848734549045113	0.932361995539246	1
ENSG00000080031	ENSG00000080031	2.21682992140152	-0.304266136562249	0.441155009494864	0	1	1
ENSG00000080166	ENSG00000080166	5.23010888969858	-0.0666418523511308	0.345440861911939	0	1	1
ENSG00000080189	ENSG00000080189	631.767095432722	-0.688398489392943	0.0931413265879886	0	1	1
ENSG00000080200	ENSG00000080200	908.319076761182	0.453181403525222	0.226251381301691	0	1	1
ENSG00000080224	ENSG00000080224	3.23219492862462	0.320919141523941	0.467110546163045	0	1	1
ENSG00000080293	ENSG00000080293	0.852950538107763	-1.23431886104134	0.671438433225361	-0.348980411972771	0.727104015192159	NA
ENSG00000080298	ENSG00000080298	405.17962741847	-1.06390241209979	0.152637320557096	-0.418655227087063	0.675468121578419	1
ENSG00000080345	ENSG00000080345	4296.27497018208	0.853440491679936	0.111457331727539	0	1	1
ENSG00000080371	ENSG00000080371	2096.85417910037	1.36741527628789	0.104196363566691	3.52618137246913	0.00042159813298036	0.00447257336255847
ENSG00000080493	ENSG00000080493	3.49755278721722	-0.252514286519906	0.4745057249238	0	1	1
ENSG00000080503	ENSG00000080503	4298.37962371308	-0.129072476712013	0.156763754781766	0	1	1
ENSG00000080511	ENSG00000080511	1.33439473093987	1.42090068880884	0.582379296322486	0.722726050645473	0.469848207483319	1
ENSG00000080546	ENSG00000080546	1214.8602493488	-1.58441449489377	0.173779202676979	-3.36297143669186	0.000771083416079369	0.00779096180493447
ENSG00000080561	ENSG00000080561	33.9974548596153	2.02787449065565	0.371795380251686	2.76462415955741	0.005698841482208	0.0462875635643262
ENSG00000080572	ENSG00000080572	0.663444135566631	0.403131154083838	0.741315064493379	0	1	NA
ENSG00000080573	ENSG00000080573	12.5861681840887	1.01859089893634	0.348252505994447	0.0533833888237299	0.957426440137828	1
ENSG00000080603	ENSG00000080603	1358.38249164366	-0.362478131823118	0.148165245107546	0	1	1
ENSG00000080608	ENSG00000080608	1172.99509152373	2.29294236059014	0.11128828951782	11.6179551882061	3.34035526784422e-31	5.74626756204279e-29
ENSG00000080618	ENSG00000080618	1.21664055395802	-0.863799319748372	0.640851618584516	0	1	1
ENSG00000080644	ENSG00000080644	1.39985727406917	-0.465028736863555	0.569077163464338	0	1	1
ENSG00000080709	ENSG00000080709	0.967285077990235	0.0187780088805185	0.629949404572215	0	1	NA
ENSG00000080802	ENSG00000080802	675.653432353453	0.20411589899411	0.0872560068342379	0	1	1
ENSG00000080815	ENSG00000080815	2137.4455770315	0.226317391793252	0.0770466655509464	0	1	1
ENSG00000080819	ENSG00000080819	1016.85913656613	-0.324070345141311	0.115200533134177	0	1	1
ENSG00000080822	ENSG00000080822	5976.50938292056	0.822669930121724	0.0961514614980662	0	1	1
ENSG00000080823	ENSG00000080823	43.6327811105796	-0.297625425931046	0.387102210515997	0	1	1
ENSG00000080824	ENSG00000080824	8380.80778700411	0.813327637764886	0.113561086162777	0	1	1
ENSG00000080839	ENSG00000080839	886.92017341787	-1.6106317772316	0.114793551934875	-5.31939091472684	1.04115215689274e-07	2.00432993417315e-06
ENSG00000080845	ENSG00000080845	542.778914526553	-0.324375924050429	0.148789028926619	0	1	1
ENSG00000080854	ENSG00000080854	103.133805657622	-1.24391771277829	0.391591018678844	-0.622888935505267	0.533357509457901	1
ENSG00000080947	ENSG00000080947	79.3716770952037	-2.13068878554796	0.178634723318478	-6.32961366381228	2.45775789073777e-10	6.61548553218043e-09
ENSG00000080986	ENSG00000080986	473.522540452473	-1.42238843383396	0.165113327380084	-2.55817286548673	0.0105223770916371	0.0795432427130067
ENSG00000081014	ENSG00000081014	777.359409904427	0.237640239566142	0.082168844841711	0	1	1
ENSG00000081019	ENSG00000081019	1119.97837537164	-0.727074071105197	0.0927985799546281	0	1	1
ENSG00000081026	ENSG00000081026	247.663243994359	-0.277834093751179	0.385723864071007	0	1	1
ENSG00000081041	ENSG00000081041	6.79973477753812	0.0861467853170412	0.516864476372324	0	1	1
ENSG00000081051	ENSG00000081051	2.14391957129478	-0.126980652626383	0.501823510508557	0	1	1
ENSG00000081052	ENSG00000081052	13.6332730332523	-0.921120924704056	0.480961962839327	0	1	1
ENSG00000081059	ENSG00000081059	176.947546250178	1.20737601783286	0.364217144793974	0.569374673315197	0.569101900626109	1
ENSG00000081087	ENSG00000081087	1673.05429512978	-0.309790395673043	0.14066781408792	0	1	1
ENSG00000081138	ENSG00000081138	1.26843538482477	-0.315453032682948	0.641065312503825	0	1	1
ENSG00000081148	ENSG00000081148	38.024944101898	-1.51585790048286	0.208144824540236	-2.4783604474544	0.0131987732025859	0.0967765785968841
ENSG00000081154	ENSG00000081154	2500.31599129145	0.186832548278159	0.101405585872656	0	1	1
ENSG00000081177	ENSG00000081177	110.608662826641	-1.2054257491908	0.159177977015399	-1.29054127362687	0.196862791068971	0.952752003810084
ENSG00000081181	ENSG00000081181	58.3060976589701	-0.83601024454278	0.51830724621772	0	1	1
ENSG00000081189	ENSG00000081189	44.0997375721809	-0.0417171628522199	0.390982146510396	0	1	1
ENSG00000081237	ENSG00000081237	36853.0581789693	0.36657188470734	0.125727650092549	0	1	1
ENSG00000081248	ENSG00000081248	2.7453636435256	-0.0259282180838881	0.525955505606468	0	1	1
ENSG00000081277	ENSG00000081277	2.51586365920852	-0.156368156260404	0.488313430030169	0	1	1
ENSG00000081307	ENSG00000081307	1080.44063363421	1.2609669229856	0.081405007947065	3.20578462636227	0.00134694762431357	0.0128957140371313
ENSG00000081320	ENSG00000081320	25827.0162452281	-0.331043457363845	0.153076955186464	0	1	1
ENSG00000081377	ENSG00000081377	151.553811865419	0.703596207446997	0.283067285315419	0	1	1
ENSG00000081386	ENSG00000081386	495.002785218401	-0.565894035190446	0.0880144612500311	0	1	1
ENSG00000081479	ENSG00000081479	10.8259511896867	0.143420374361627	0.462920312815181	0	1	1
ENSG00000081665	ENSG00000081665	487.614756187338	-0.558505801427458	0.199426264173427	0	1	1
ENSG00000081692	ENSG00000081692	967.183991836144	-0.386156575727033	0.198953803841504	0	1	1
ENSG00000081721	ENSG00000081721	260.519776062281	0.776070104057947	0.105773164809918	0	1	1
ENSG00000081760	ENSG00000081760	399.670846853233	-0.722778297482643	0.185065932132219	0	1	1
ENSG00000081791	ENSG00000081791	1336.21432489769	-0.237720899605018	0.0805457265320392	0	1	1
ENSG00000081800	ENSG00000081800	1.99123047403382	0.155750428987131	0.584893182871275	0	1	1
ENSG00000081803	ENSG00000081803	2.29636518332466	0.041597096218428	0.596987246008641	0	1	1
ENSG00000081853	ENSG00000081853	0.994906770842857	-0.176938353458195	0.617247656015979	0	1	1
ENSG00000081870	ENSG00000081870	475.554819138391	-0.438906171169708	0.0931085606580842	0	1	1
ENSG00000081913	ENSG00000081913	268.836781226682	0.652774102881206	0.237079774303004	0	1	1
ENSG00000081923	ENSG00000081923	3.21196001325793	0.43059186559555	0.417673956388485	0	1	1
ENSG00000081985	ENSG00000081985	2425.34705613437	1.36859468599583	0.239973267754022	1.53598227604937	0.124542727368599	0.654130091458984
ENSG00000082014	ENSG00000082014	13.9394909315129	-0.904051005017873	0.263349553471333	0	1	1
ENSG00000082068	ENSG00000082068	591.319738839546	-1.08864564145627	0.0726776445033792	-1.21970988550883	0.222574872793017	1
ENSG00000082074	ENSG00000082074	10263.0052648409	-1.68088092566401	0.160489789224729	-4.2425186608638	2.21025156415222e-05	0.000295979595686572
ENSG00000082126	ENSG00000082126	4.20213013675508	-0.722978618823608	0.372616644055035	0	1	1
ENSG00000082146	ENSG00000082146	151.794822497639	-0.879903206086878	0.129308399396254	0	1	1
ENSG00000082153	ENSG00000082153	9671.00524140703	1.79904988034966	0.122254091086273	6.53597661435951	6.31957903432195e-11	1.82553523105559e-09
ENSG00000082175	ENSG00000082175	2.8662516507206	-0.16357813825053	0.509288479727787	0	1	1
ENSG00000082196	ENSG00000082196	25.3519439574236	-3.30833117396814	0.225392109444537	-10.2414018825098	1.29348380971505e-24	1.32488288234782e-22
ENSG00000082212	ENSG00000082212	1204.88792567298	0.224915785485189	0.0906267638211807	0	1	1
ENSG00000082213	ENSG00000082213	646.432596326468	0.550358246811976	0.0825939594287314	0	1	1
ENSG00000082258	ENSG00000082258	2222.51153810016	0.466190534951543	0.0864893454048735	0	1	1
ENSG00000082269	ENSG00000082269	339.781729918145	-0.675902407358484	0.187573606974961	0	1	1
ENSG00000082293	ENSG00000082293	5.23796190862777	0.0829952994430929	0.431693030333686	0	1	1
ENSG00000082397	ENSG00000082397	11.8174646643201	0.00883695214649647	0.36904918536945	0	1	1
ENSG00000082438	ENSG00000082438	13.8113001105441	-0.118333449421337	0.320982684220473	0	1	1
ENSG00000082458	ENSG00000082458	693.230952109175	-0.245302809718404	0.139234841807569	0	1	1
ENSG00000082482	ENSG00000082482	1.94574299112748	-0.538078843737107	0.546481283597342	0	1	1
ENSG00000082497	ENSG00000082497	1.87649975793238	-0.229464531406653	0.606558993878557	0	1	1
ENSG00000082512	ENSG00000082512	3122.99403200309	1.83468302777232	0.141386730820751	5.90354570706162	3.55770997204938e-09	8.1882251123428e-08
ENSG00000082515	ENSG00000082515	240.257185744173	0.355002993724861	0.0672620517013286	0	1	1
ENSG00000082516	ENSG00000082516	747.60823473736	2.46157678444322	0.120697167041241	12.1094539355991	9.4118646737893e-34	1.85718235577801e-31
ENSG00000082556	ENSG00000082556	1.37061095251297	0.0628471081978468	0.580728493124616	0	1	1
ENSG00000082641	ENSG00000082641	1419.08944056287	0.910259478062035	0.0904825592355702	0	1	1
ENSG00000082684	ENSG00000082684	2.616164243723	-0.379426545733414	0.416198410930502	0	1	1
ENSG00000082701	ENSG00000082701	1527.06278787243	0.18083035568681	0.0664679499740715	0	1	1
ENSG00000082781	ENSG00000082781	15.4334197776963	1.55043925420452	0.399835628582409	1.37666384598108	0.168616201479158	0.839670510835903
ENSG00000082805	ENSG00000082805	889.696171400218	-0.740264294635371	0.188592850219156	0	1	1
ENSG00000082898	ENSG00000082898	5896.36619863351	-0.696837161997602	0.0950321625726648	0	1	1
ENSG00000082996	ENSG00000082996	924.913897239017	-0.243775897768301	0.0904194905521169	0	1	1
ENSG00000083067	ENSG00000083067	7.99394688790236	0.184131419449525	0.46253508336286	0	1	1
ENSG00000083093	ENSG00000083093	488.286398126892	1.35242554029889	0.113639009905747	3.1012725347677	0.00192690852480269	0.0176848553938457
ENSG00000083097	ENSG00000083097	1049.74476017786	-1.58750509286809	0.114478168001703	-5.13202738236822	2.8663778537093e-07	5.13156211355188e-06
ENSG00000083099	ENSG00000083099	671.453846392394	0.55969639558355	0.0849444666660834	0	1	1
ENSG00000083123	ENSG00000083123	206.315518857692	-1.30301595526574	0.110395979188122	-2.74480970678633	0.0060545994450245	0.0488224851883045
ENSG00000083168	ENSG00000083168	4276.81469440345	0.902227856147317	0.0956235918292449	0	1	1
ENSG00000083223	ENSG00000083223	4751.84233380181	0.570261952250827	0.120276347941794	0	1	1
ENSG00000083290	ENSG00000083290	203.989226142029	-0.992527084858626	0.176474609907017	0	1	1
ENSG00000083307	ENSG00000083307	2.63935047432396	0.123334946233052	0.537896844251741	0	1	1
ENSG00000083312	ENSG00000083312	4339.3227276531	0.98232263514864	0.0915737275159642	0	1	1
ENSG00000083444	ENSG00000083444	289.557288467245	-0.780742153341556	0.162125492858542	0	1	1
ENSG00000083454	ENSG00000083454	124.650149024374	-0.515797949232573	0.407297411426756	0	1	1
ENSG00000083457	ENSG00000083457	146.96057346957	0.283214166118859	0.146169864524284	0	1	1
ENSG00000083520	ENSG00000083520	2162.21979226703	0.929244749706972	0.0873530373075453	0	1	1
ENSG00000083535	ENSG00000083535	619.340336687593	-0.217338197526688	0.0964284377030766	0	1	1
ENSG00000083544	ENSG00000083544	587.72254931186	-0.972032121842025	0.0781838463898372	0	1	1
ENSG00000083635	ENSG00000083635	164.270490229417	1.82703433078741	0.11154580069246	7.41430269587296	1.22266381188341e-13	4.84658878223091e-12
ENSG00000083642	ENSG00000083642	1861.53375596496	-0.432633789012065	0.0885969479025338	0	1	1
ENSG00000083720	ENSG00000083720	1614.90765810271	0.67966091901706	0.118350686983845	0	1	1
ENSG00000083750	ENSG00000083750	189.562379184318	-0.821227991725514	0.0950817411128664	0	1	1
ENSG00000083799	ENSG00000083799	14359.149791814	0.768367384069718	0.151780390873639	0	1	1
ENSG00000083807	ENSG00000083807	68.0622831790774	0.479545482806542	0.154731251130341	0	1	1
ENSG00000083812	ENSG00000083812	246.570151085189	0.276086643722063	0.127241980344981	0	1	1
ENSG00000083814	ENSG00000083814	279.630593083168	-0.0447585972033057	0.0608866752385339	0	1	1
ENSG00000083817	ENSG00000083817	209.109743692965	1.31750162256334	0.103997632260673	3.05296972307511	0.00226588798730458	0.020420413147419
ENSG00000083828	ENSG00000083828	615.386223445897	0.511928159190504	0.0810663361951481	0	1	1
ENSG00000083838	ENSG00000083838	188.96989030265	-0.802145388563593	0.116900964353373	0	1	1
ENSG00000083844	ENSG00000083844	490.095408272797	0.0167661114931252	0.0657448414649538	0	1	1
ENSG00000083845	ENSG00000083845	3564.23241274228	0.883118276926155	0.166888542720206	0	1	1
ENSG00000083857	ENSG00000083857	15.701041671313	-0.200627247450091	0.482611647119036	0	1	1
ENSG00000083896	ENSG00000083896	2488.98928253002	-0.354715974720848	0.0763220783524437	0	1	1
ENSG00000083937	ENSG00000083937	744.712550250926	0.213218938471149	0.111948742030161	0	1	1
ENSG00000084070	ENSG00000084070	4151.18760377557	0.506964353076089	0.118870831667048	0	1	1
ENSG00000084072	ENSG00000084072	630.730357742418	-0.0582085265488004	0.0880569178355642	0	1	1
ENSG00000084073	ENSG00000084073	1417.83923609328	0.994210974985524	0.120651880918631	0	1	1
ENSG00000084090	ENSG00000084090	2483.35368608583	0.843902203389346	0.0879985877916084	0	1	1
ENSG00000084092	ENSG00000084092	416.264507733478	0.384731087543693	0.0929430361847002	0	1	1
ENSG00000084093	ENSG00000084093	3460.8495405238	0.544910018222279	0.0912866117404864	0	1	1
ENSG00000084110	ENSG00000084110	11.3707678156492	-1.25177739797911	0.221723428578237	-1.1355471074644	0.256146155988375	1
ENSG00000084112	ENSG00000084112	1388.60518695341	-1.15426908478649	0.111859523243736	-1.37913232877229	0.167853957800961	0.836340291783624
ENSG00000084207	ENSG00000084207	808.367574065928	0.10533825752721	0.237944219118907	0	1	1
ENSG00000084234	ENSG00000084234	878.186063118628	0.662951579423847	0.0944126004969426	0	1	1
ENSG00000084444	ENSG00000084444	49.6582523465552	-0.54196558093295	0.190843577402226	0	1	1
ENSG00000084453	ENSG00000084453	5.0734465445096	0.231518384780621	0.503191244588508	0	1	1
ENSG00000084463	ENSG00000084463	1291.73037490616	-0.0830193749091433	0.062521351936587	0	1	1
ENSG00000084623	ENSG00000084623	1752.2719164853	1.43666787991005	0.102694178386718	4.25211912466621	2.11757162234857e-05	0.000284420180467198
ENSG00000084628	ENSG00000084628	1.11747084344839	-0.248578915214892	0.674528512921446	0	1	1
ENSG00000084636	ENSG00000084636	4.8554760592468	-0.616951091537519	0.462599232864803	0	1	1
ENSG00000084652	ENSG00000084652	2826.0199426812	1.77863996399572	0.0883645352032622	8.81167950699492	1.23284669622203e-18	7.69411021856148e-17
ENSG00000084674	ENSG00000084674	5.95100316819755	-0.202392051748068	0.470147179264421	0	1	1
ENSG00000084676	ENSG00000084676	1589.15398785122	-0.400922703298638	0.0973235075536561	0	1	1
ENSG00000084693	ENSG00000084693	174.840171019859	-0.216206204907166	0.13074043061505	0	1	1
ENSG00000084710	ENSG00000084710	3.0077723400446	0.760060352035638	0.348932099222311	0	1	1
ENSG00000084731	ENSG00000084731	131.022464312617	-1.60287267134612	0.199668876825206	-3.01936226081887	0.00253307445671738	0.0225839156546404
ENSG00000084733	ENSG00000084733	2543.76843874185	1.012007608164	0.102473170355289	0.117178068389713	0.90671894606623	1
ENSG00000084734	ENSG00000084734	2.27475724590582	-0.0437106945988732	0.557947244660311	0	1	1
ENSG00000084754	ENSG00000084754	2455.0319820172	0.165702629124149	0.0988640014374021	0	1	1
ENSG00000084764	ENSG00000084764	30.5810109998663	-1.64730084904762	0.262911676292183	-2.46204679144127	0.0138146642570664	0.100496158851351
ENSG00000084774	ENSG00000084774	715.911494535887	1.17030932355999	0.183646284444225	0.927376908688362	0.353730875471517	1
ENSG00000085063	ENSG00000085063	3535.17857230552	0.792860738120999	0.162617709636778	0	1	1
ENSG00000085117	ENSG00000085117	3727.46954486397	2.23387432538407	0.178755850393956	6.90256751129971	5.10709370290355e-12	1.69411578011273e-10
ENSG00000085185	ENSG00000085185	69.4236766807785	-0.324588745896703	0.220568489288441	0	1	1
ENSG00000085224	ENSG00000085224	3819.38980798947	-0.997932776802148	0.103042906663435	0	1	1
ENSG00000085231	ENSG00000085231	1221.35989670696	1.49342565898432	0.101725857308161	4.85054313663411	1.23123851984546e-06	2.02833130255204e-05
ENSG00000085265	ENSG00000085265	1.60662788890965	-0.304905461488521	0.798147719557872	0	1	1
ENSG00000085274	ENSG00000085274	882.865735263811	-0.197080982598922	0.101958204603297	0	1	1
ENSG00000085276	ENSG00000085276	3.56341298494639	0.0843532097687716	0.535147285927383	0	1	1
ENSG00000085365	ENSG00000085365	660.991746531825	-0.196728305367032	0.0942775929651923	0	1	1
ENSG00000085377	ENSG00000085377	771.944628180063	0.0317297306146411	0.0576600459555648	0	1	1
ENSG00000085382	ENSG00000085382	783.049911644037	0.904087453415111	0.0862494611143841	0	1	1
ENSG00000085415	ENSG00000085415	711.463176116163	1.71850514177251	0.147228446139136	4.88020596979949	1.05975103250171e-06	1.76423565187443e-05
ENSG00000085433	ENSG00000085433	526.952729295239	0.169459842914495	0.0875480440390007	0	1	1
ENSG00000085449	ENSG00000085449	1504.06605432098	-0.117827267258999	0.113109995544818	0	1	1
ENSG00000085465	ENSG00000085465	17.6062756904816	-1.01108174837867	0.221472602611137	-0.0500366557669824	0.960093177815489	1
ENSG00000085491	ENSG00000085491	1084.37131082879	-0.736049086463542	0.116276069083535	0	1	1
ENSG00000085511	ENSG00000085511	955.073838921613	-0.592972474913302	0.10261605399305	0	1	1
ENSG00000085514	ENSG00000085514	16.3362606712918	-0.802102115913417	0.2620578447011	0	1	1
ENSG00000085552	ENSG00000085552	3.43001970362074	-0.0487048133258411	0.521718268983225	0	1	1
ENSG00000085563	ENSG00000085563	784.611496806647	0.0277931203063692	0.387920492671681	0	1	1
ENSG00000085644	ENSG00000085644	78.2036241946333	0.232561243865747	0.190585866908198	0	1	1
ENSG00000085662	ENSG00000085662	744.35738857334	-0.219553441391413	0.100853456644283	0	1	1
ENSG00000085719	ENSG00000085719	1883.11935731035	-0.549827232321072	0.120129377771608	0	1	1
ENSG00000085721	ENSG00000085721	1201.77916822496	1.05908667293362	0.0820343796823036	0.720267199708837	0.47136049585018	1
ENSG00000085733	ENSG00000085733	41.8661280880727	3.05058662831717	0.264741787983111	7.74560995428491	9.51240955395149e-15	4.15757366107235e-13
ENSG00000085741	ENSG00000085741	1.49456480263888	0.151480094195713	0.840375549605179	0	1	1
ENSG00000085760	ENSG00000085760	538.360616875523	-0.0368326125306763	0.0788295513584816	0	1	1
ENSG00000085788	ENSG00000085788	1229.50664234508	-0.116913905136965	0.0819447901932499	0	1	1
ENSG00000085831	ENSG00000085831	10.1165246148994	0.622810567412449	0.329938347530099	0	1	1
ENSG00000085832	ENSG00000085832	6886.12960597785	0.081485295961893	0.109771735963017	0	1	1
ENSG00000085840	ENSG00000085840	154.340206332077	-1.38770168829487	0.240394323622071	-1.61277388938845	0.106793640784297	0.577456003241467
ENSG00000085871	ENSG00000085871	224.52880365297	-0.102348301947307	0.200244354910254	0	1	1
ENSG00000085872	ENSG00000085872	276.427738627991	0.787785678500158	0.175446262727527	0	1	1
ENSG00000085978	ENSG00000085978	2776.92913683952	-0.292248075603404	0.095407784117718	0	1	1
ENSG00000085982	ENSG00000085982	305.185360774347	-1.25147711196789	0.190799381193235	-1.3180184882948	0.187497458919293	0.915517068332997
ENSG00000085998	ENSG00000085998	606.782074456945	0.24065980243999	0.079101136407239	0	1	1
ENSG00000085999	ENSG00000085999	99.0793881541572	-1.30124328038243	0.30053907557048	-1.00234313894328	0.316177894298086	1
ENSG00000086015	ENSG00000086015	361.754741734628	-0.042305476994431	0.134545678592371	0	1	1
ENSG00000086061	ENSG00000086061	3316.98107412281	0.890704098435893	0.0970455926935997	0	1	1
ENSG00000086062	ENSG00000086062	864.723727218489	-0.0893088956056793	0.11502370346816	0	1	1
ENSG00000086065	ENSG00000086065	855.16387731463	0.561032747467832	0.122596877125094	0	1	1
ENSG00000086102	ENSG00000086102	1729.68236862789	0.342548276823612	0.0814500177146102	0	1	1
ENSG00000086159	ENSG00000086159	1.37294780081101	0.0303453517143498	0.562949284342392	0	1	1
ENSG00000086189	ENSG00000086189	639.895995551211	1.64542762186731	0.0959440519162592	6.72712491265896	1.73048180706373e-11	5.33784020394968e-10
ENSG00000086200	ENSG00000086200	508.023590693434	0.771121157735843	0.0752918432071576	0	1	1
ENSG00000086205	ENSG00000086205	1.25350420998029	0.0896377098840521	0.736909033035981	0	1	1
ENSG00000086232	ENSG00000086232	1171.02076481567	-0.152936573251688	0.0560135369497785	0	1	1
ENSG00000086288	ENSG00000086288	16.1367867194023	-2.13084437783095	0.574471765150516	-1.96849426974825	0.0490111947887665	0.29960465224404
ENSG00000086289	ENSG00000086289	12.0848442903567	-1.4242712014577	0.633512097306711	-0.669712864618416	0.503040849215815	1
ENSG00000086300	ENSG00000086300	1101.34711851945	1.84284063891311	0.159313413332092	5.29045622264205	1.2201162460988e-07	2.31727102479175e-06
ENSG00000086475	ENSG00000086475	520.613263429988	-0.333620078767313	0.0807391209040128	0	1	1
ENSG00000086504	ENSG00000086504	300.143231595684	0.386111714388919	0.137783494544726	0	1	1
ENSG00000086544	ENSG00000086544	265.784141886098	1.75226197171864	0.128418057965837	5.85791425002517	4.68716544397382e-09	1.06778244358643e-07
ENSG00000086548	ENSG00000086548	1.56114220701484	0.294070301615835	0.484597861537044	0	1	1
ENSG00000086570	ENSG00000086570	5.65405074942229	-0.246830826661652	0.483172706394151	0	1	1
ENSG00000086589	ENSG00000086589	1367.76026881033	0.130228972283155	0.0604100216885812	0	1	1
ENSG00000086598	ENSG00000086598	4070.03790458305	0.817909414356423	0.100823942170408	0	1	1
ENSG00000086619	ENSG00000086619	417.419597275401	0.765924839128681	0.128787094189565	0	1	1
ENSG00000086666	ENSG00000086666	1658.24588190911	0.0855663545830544	0.0825340847092162	0	1	1
ENSG00000086696	ENSG00000086696	0.865594256427656	0.244444136992062	0.683713069619542	0	1	NA
ENSG00000086712	ENSG00000086712	774.529147972279	1.55778420054003	0.112620739312399	4.9527662839505	7.31658321941967e-07	1.24507182800473e-05
ENSG00000086717	ENSG00000086717	1.99601892629492	-0.245505447335904	0.493190693059795	0	1	1
ENSG00000086730	ENSG00000086730	359.8541510516	-0.0741412442027673	0.390635765582528	0	1	1
ENSG00000086758	ENSG00000086758	10112.6324552791	0.382828614207733	0.0683728152606627	0	1	1
ENSG00000086827	ENSG00000086827	442.848359805181	0.695123115085626	0.0915105592008222	0	1	1
ENSG00000086848	ENSG00000086848	109.345896208013	-0.688524851913614	0.099718097085196	0	1	1
ENSG00000086967	ENSG00000086967	2.64451945419597	-0.150725118020442	0.452113931083503	0	1	1
ENSG00000086991	ENSG00000086991	1.77405836582239	0.335422253152317	0.600640144046538	0	1	1
ENSG00000087008	ENSG00000087008	322.315413156266	1.03385512205999	0.19634558478508	0.172426194849501	0.863102480062121	1
ENSG00000087053	ENSG00000087053	712.881631509953	1.18256457593367	0.0872314922880617	2.09287461609384	0.0363603487539453	0.231883630979296
ENSG00000087074	ENSG00000087074	2617.5552065073	-1.55358218730049	0.19706548846662	-2.80912802950915	0.00496758870923095	0.0411372028111767
ENSG00000087076	ENSG00000087076	18.4018636952601	-0.624852366605104	0.314144577003165	0	1	1
ENSG00000087077	ENSG00000087077	132.345095749398	0.934712628474164	0.2594926323686	0	1	1
ENSG00000087085	ENSG00000087085	6.13360915905991	2.18638565255107	0.384878176022755	3.08249655725069	0.0020527210487403	0.0187497692525509
ENSG00000087086	ENSG00000087086	12215.0502513736	0.0363687679980126	0.136774626636749	0	1	1
ENSG00000087087	ENSG00000087087	1235.68183313496	0.488596864438691	0.0963051301133436	0	1	1
ENSG00000087088	ENSG00000087088	1823.47487967167	-0.960248094588381	0.124440533460621	0	1	1
ENSG00000087095	ENSG00000087095	432.726541631458	-0.0764130874865124	0.0772292611175286	0	1	1
ENSG00000087111	ENSG00000087111	743.446700050447	-1.30989731825331	0.10486168300014	-2.95529605654807	0.00312369141837403	0.0273033800644339
ENSG00000087116	ENSG00000087116	1.89316044162135	0.424810358259033	0.567875605913528	0	1	1
ENSG00000087128	ENSG00000087128	2.58187771847419	0.669880232977426	0.560518949447259	0	1	1
ENSG00000087152	ENSG00000087152	1250.21585258011	0.223302363999946	0.0729790401077017	0	1	1
ENSG00000087157	ENSG00000087157	1031.79355441434	0.00403327358266282	0.125821589983069	0	1	1
ENSG00000087191	ENSG00000087191	1165.11171726993	0.560655367736164	0.0736528228583519	0	1	1
ENSG00000087206	ENSG00000087206	813.889618426309	0.443407313448626	0.0572954919700983	0	1	1
ENSG00000087237	ENSG00000087237	1.9218034688975	-0.527703147660226	0.469506887259548	0	1	1
ENSG00000087245	ENSG00000087245	60.2856590665487	0.165194647806231	0.626827384085394	0	1	1
ENSG00000087253	ENSG00000087253	994.68440741204	-0.0292938304964392	0.52914446808436	0	1	1
ENSG00000087258	ENSG00000087258	53.8718117280562	-1.03726626185747	0.274263689077922	-0.135877490683364	0.891918130254473	1
ENSG00000087263	ENSG00000087263	912.453128479565	1.92133708878736	0.0967750665528296	9.52039736686105	1.72518110619449e-21	1.42452185125647e-19
ENSG00000087266	ENSG00000087266	1102.55090854408	-0.877940752520555	0.168590723344624	0	1	1
ENSG00000087269	ENSG00000087269	1482.31776984822	2.04478817813678	0.0909330051498447	11.4896475313349	1.48717466347653e-30	2.36152776739977e-28
ENSG00000087274	ENSG00000087274	4528.36348665932	-1.07999552330061	0.0764303804666996	-1.04664562458197	0.295263050972491	1
ENSG00000087299	ENSG00000087299	84.2926565072862	-0.767923085124617	0.0893260341792823	0	1	1
ENSG00000087301	ENSG00000087301	374.31184839064	-0.88805808433094	0.119138967153561	0	1	1
ENSG00000087302	ENSG00000087302	1438.78998279882	0.483710641358302	0.104792109513574	0	1	1
ENSG00000087303	ENSG00000087303	6.77362102203263	-1.56617233035224	0.46626266617143	-1.2142776409726	0.224641720781576	1
ENSG00000087338	ENSG00000087338	741.86595324054	-0.628648239514114	0.0957584019091404	0	1	1
ENSG00000087365	ENSG00000087365	3345.15920617753	0.726303911183195	0.0547168284824465	0	1	1
ENSG00000087448	ENSG00000087448	502.948228493365	0.229558665914091	0.100572565235574	0	1	1
ENSG00000087460	ENSG00000087460	10390.9507608086	0.648284214504886	0.0739362119714149	0	1	1
ENSG00000087470	ENSG00000087470	1954.80380367348	0.588004284031032	0.0798198652604864	0	1	1
ENSG00000087494	ENSG00000087494	12.5649241175752	3.26672806862879	0.464980471544735	4.87488874768951	1.08869792743047e-06	1.8079392067156e-05
ENSG00000087495	ENSG00000087495	2.37900099486829	0.177935673358333	0.533793996144144	0	1	1
ENSG00000087502	ENSG00000087502	1234.47816413726	0.474438765554592	0.0880818905179507	0	1	1
ENSG00000087510	ENSG00000087510	1.04661533854438	0.645474448434207	0.643402339529278	0	1	1
ENSG00000087586	ENSG00000087586	285.479155240271	0.1984669482631	0.203830849499187	0	1	1
ENSG00000087589	ENSG00000087589	629.851749229834	1.94669029237007	0.290812510277964	3.25532863584584	0.00113261223707848	0.0110606921376412
ENSG00000087842	ENSG00000087842	27.2054563792285	-1.25334851801582	0.282281782225412	-0.897502190961472	0.369451004820887	1
ENSG00000087884	ENSG00000087884	52.4639149757329	-0.598817797034051	0.15409124855766	0	1	1
ENSG00000087903	ENSG00000087903	53.3873361777709	0.396549526204399	0.331600417711312	0	1	1
ENSG00000087916	ENSG00000087916	1.14806805916914	-0.106675426968423	0.657457702019688	0	1	1
ENSG00000087995	ENSG00000087995	313.820961604794	1.76101538274576	0.0908805279008152	8.37380020037203	5.57893153913365e-17	3.04618244342723e-15
ENSG00000088002	ENSG00000088002	1.87774329069673	-0.613960328524301	0.508084588080445	0	1	1
ENSG00000088035	ENSG00000088035	542.156820378897	-0.782525696213063	0.0693800070492508	0	1	1
ENSG00000088038	ENSG00000088038	412.348224670006	0.204177903536404	0.111966295253425	0	1	1
ENSG00000088053	ENSG00000088053	2.93385480357032	-0.726137247972831	0.404779214334056	0	1	1
ENSG00000088179	ENSG00000088179	3869.07079018616	-1.67757049895503	0.119131446635035	-5.68758726678438	1.28846765131891e-08	2.80205169293308e-07
ENSG00000088205	ENSG00000088205	2130.87160511529	0.942865654016128	0.0969384752996969	0	1	1
ENSG00000088247	ENSG00000088247	754.916738254627	0.856373006951015	0.131565450791482	0	1	1
ENSG00000088256	ENSG00000088256	2.55422571104866	0.479584743467464	0.432266867802298	0	1	1
ENSG00000088280	ENSG00000088280	6.15832437063336	-1.06049472820222	0.378318950171487	-0.159904039104573	0.872956666718644	1
ENSG00000088298	ENSG00000088298	609.079491256095	-0.659985453971761	0.0691585086864464	0	1	1
ENSG00000088305	ENSG00000088305	38.4885171058233	-1.91356666674086	0.303755642428114	-3.00757101806615	0.00263344585228744	0.0233640069683445
ENSG00000088325	ENSG00000088325	680.537020011828	-1.90046904205301	0.208238323040446	-4.3242234613948	1.53070079712805e-05	0.000211523617877077
ENSG00000088340	ENSG00000088340	17.6668869314375	-1.0911347538104	0.296786868991632	-0.307071381291352	0.758789040458125	1
ENSG00000088356	ENSG00000088356	143.001652211816	1.99123735237247	0.124020402269197	7.99253456879542	1.3219242808302e-15	6.21281260952002e-14
ENSG00000088367	ENSG00000088367	10.7147390258521	-0.265505984877853	0.430363216148825	0	1	1
ENSG00000088386	ENSG00000088386	4.1557684703252	-0.486209858330945	0.594101462626614	0	1	1
ENSG00000088387	ENSG00000088387	2167.01453100359	-0.372635086164766	0.0956264943324924	0	1	1
ENSG00000088448	ENSG00000088448	3959.39271126199	1.04879371884045	0.175434867663899	0.27813010885572	0.78091248369226	1
ENSG00000088451	ENSG00000088451	449.906110295775	0.978999580911012	0.0833224561467812	0	1	1
ENSG00000088538	ENSG00000088538	32.1054088317356	-1.18674393918988	0.342333865721249	-0.545502381999028	0.585408042711043	1
ENSG00000088543	ENSG00000088543	442.874777056086	-2.36154431745619	0.239956394121231	-5.67413226241561	1.39393406484423e-08	3.01348729204333e-07
ENSG00000088682	ENSG00000088682	315.792340771179	0.693281118998401	0.0574476350249019	0	1	1
ENSG00000088726	ENSG00000088726	1.67624025957562	-0.338084604175645	0.5580973127847	0	1	1
ENSG00000088727	ENSG00000088727	63.7289060768614	-0.141666578730443	0.169409799803534	0	1	1
ENSG00000088756	ENSG00000088756	4.86416065907829	0.658346274465372	0.476689730876718	0	1	1
ENSG00000088766	ENSG00000088766	384.996142972917	1.29371423638804	0.0873404255634756	3.36286701711314	0.000771375128443137	0.00779097589269854
ENSG00000088808	ENSG00000088808	131.401519218862	-0.825644059761438	0.186528790462144	0	1	1
ENSG00000088812	ENSG00000088812	632.22084477047	-0.251827255192614	0.0917059074334412	0	1	1
ENSG00000088826	ENSG00000088826	2070.88481160195	4.14162465614818	0.309389967528561	10.1542551015594	3.17223326495265e-24	3.21245478861393e-22
ENSG00000088827	ENSG00000088827	3.55671799165576	-0.739741127835631	0.528275101848151	0	1	1
ENSG00000088832	ENSG00000088832	1804.70271014536	0.850871522680798	0.0922664565174283	0	1	1
ENSG00000088833	ENSG00000088833	405.031856928684	0.436918531882044	0.0628609654983384	0	1	1
ENSG00000088836	ENSG00000088836	22.2126670132892	-0.340989183241937	0.275021764860748	0	1	1
ENSG00000088854	ENSG00000088854	289.503777066983	-1.70951556510347	0.225975394994922	-3.13979123753458	0.0016906826890761	0.0157703026221919
ENSG00000088876	ENSG00000088876	206.949458572666	1.40068907096541	0.0998054889281111	4.01469974516149	5.95215180888075e-05	0.000738474091276578
ENSG00000088881	ENSG00000088881	7.46019604275634	0.0445380570992549	0.319957183843811	0	1	1
ENSG00000088882	ENSG00000088882	37.8447708305817	1.88924309262064	0.4929594199291	1.80388700706549	0.0712490222375168	0.411456587210244
ENSG00000088888	ENSG00000088888	643.234864416666	-0.821042743439188	0.0944109515983361	0	1	1
ENSG00000088899	ENSG00000088899	32.9409038348681	0.376387268943565	0.197787292466066	0	1	1
ENSG00000088926	ENSG00000088926	2.98620246630127	-0.0419357805431244	0.472590945995181	0	1	1
ENSG00000088930	ENSG00000088930	3407.75994415759	0.775430984192912	0.0932857421791239	0	1	1
ENSG00000088970	ENSG00000088970	366.123998313406	-1.47621650489556	0.0909767442885182	-5.2344861164224	1.6544450611408e-07	3.08538482701699e-06
ENSG00000088986	ENSG00000088986	1292.66841810158	0.369908870340392	0.131630323995126	0	1	1
ENSG00000088992	ENSG00000088992	254.500419442756	-0.419117401270392	0.301207995096726	0	1	1
ENSG00000089006	ENSG00000089006	3048.04900937496	0.798059197942102	0.0829713068153967	0	1	1
ENSG00000089009	ENSG00000089009	9089.10051853384	0.912466348416838	0.119831171514897	0	1	1
ENSG00000089012	ENSG00000089012	610.770635301935	-0.874121084836011	0.212689569281326	0	1	1
ENSG00000089022	ENSG00000089022	728.813212873471	1.1526189321286	0.0618611578070098	2.4671205250431	0.01362045037786	0.0993526519000409
ENSG00000089041	ENSG00000089041	134.241185935981	-2.18055778616388	0.378266984051222	-3.12096438742858	0.00180259832070483	0.0167154556096872
ENSG00000089048	ENSG00000089048	781.78687396972	2.04129302789057	0.117023949920454	8.89811896281388	5.6801118667185e-19	3.6908349165922e-17
ENSG00000089050	ENSG00000089050	286.276476160059	-0.928461989914528	0.125125186137094	0	1	1
ENSG00000089053	ENSG00000089053	2727.4655612075	-0.218748665182099	0.0491208334470844	0	1	1
ENSG00000089057	ENSG00000089057	708.662476589177	-0.526079644782957	0.12012308655598	0	1	1
ENSG00000089060	ENSG00000089060	398.892643691092	-1.3812389274226	0.130860063865701	-2.91333288522506	0.00357593179004733	0.0308322602884847
ENSG00000089063	ENSG00000089063	1310.84966407722	0.360431911642018	0.0916016094607304	0	1	1
ENSG00000089091	ENSG00000089091	57.036934470631	-1.35305777500174	0.15546358315984	-2.27099985620902	0.0231469866528379	0.157020357385126
ENSG00000089094	ENSG00000089094	1279.46678611933	0.450732938616205	0.130742096922614	0	1	1
ENSG00000089101	ENSG00000089101	4.41491437491501	0.0432243267548804	0.461928346990518	0	1	1
ENSG00000089123	ENSG00000089123	203.172174952137	-0.0871974155379468	0.0898576117075404	0	1	1
ENSG00000089127	ENSG00000089127	493.531642283978	-0.597150399731343	0.334059276219859	0	1	1
ENSG00000089154	ENSG00000089154	3129.18064926619	0.730999697580134	0.0815565558784258	0	1	1
ENSG00000089157	ENSG00000089157	12529.3301094381	0.87390490543741	0.156725186170889	0	1	1
ENSG00000089159	ENSG00000089159	1652.0485535969	-0.743910755343535	0.155862617335515	0	1	1
ENSG00000089163	ENSG00000089163	9.40115147262411	-0.460299114606771	0.276379944203182	0	1	1
ENSG00000089169	ENSG00000089169	4.19697887551429	-0.000945456475788834	0.446249951912458	0	1	1
ENSG00000089177	ENSG00000089177	129.237994314639	-1.39829811541014	0.284142383993151	-1.40175537986527	0.160988306960896	0.808026738622293
ENSG00000089195	ENSG00000089195	535.854528133113	1.46950252444236	0.106014621711362	4.42865820641832	9.48211516322622e-06	0.000136075958567026
ENSG00000089199	ENSG00000089199	4.29700379303577	0.819600235278665	0.431462143457023	0	1	1
ENSG00000089220	ENSG00000089220	1066.57355879038	0.462888213589049	0.109480347679311	0	1	1
ENSG00000089225	ENSG00000089225	0.930487008060046	-0.269081469427385	0.656503431206643	0	1	NA
ENSG00000089234	ENSG00000089234	827.320990902334	0.819846577745567	0.0566095695735026	0	1	1
ENSG00000089248	ENSG00000089248	1682.10760175458	-0.0477603263609571	0.105504660581146	0	1	1
ENSG00000089250	ENSG00000089250	6.4955975478121	-0.00957738209658201	0.44306845926224	0	1	1
ENSG00000089280	ENSG00000089280	2810.4365144926	-0.0262683309237673	0.125950306286225	0	1	1
ENSG00000089289	ENSG00000089289	947.175747542099	-0.0922659468373722	0.130045973196676	0	1	1
ENSG00000089327	ENSG00000089327	2758.92731019102	0.652704855580221	0.149372507453195	0	1	1
ENSG00000089335	ENSG00000089335	529.8924395079	-0.140850864531271	0.155357612969226	0	1	1
ENSG00000089351	ENSG00000089351	866.18751586617	0.249322298241964	0.186301335596012	0	1	1
ENSG00000089356	ENSG00000089356	1.08220103752274	0.718615334165938	0.608301673379854	0	1	1
ENSG00000089472	ENSG00000089472	4.14683349575731	0.0829310344790194	0.475357685309209	0	1	1
ENSG00000089486	ENSG00000089486	526.940631065748	0.0751336425687156	0.162916753085027	0	1	1
ENSG00000089505	ENSG00000089505	67.3382418024318	-0.950305127164421	0.21637734017851	0	1	1
ENSG00000089558	ENSG00000089558	29.6581689475606	1.61055161457053	0.376300371418889	1.622511325908	0.104693910031212	0.567589044363155
ENSG00000089597	ENSG00000089597	2840.13716120493	-0.524704934509922	0.0923383911878877	0	1	1
ENSG00000089639	ENSG00000089639	1646.27105901669	-0.505963122156308	0.115317312376481	0	1	1
ENSG00000089682	ENSG00000089682	333.966700662848	-0.822843704216087	0.10350571781334	0	1	1
ENSG00000089685	ENSG00000089685	287.332506352311	-1.31268011762365	0.287568451659041	-1.08732413385311	0.276893586455008	1
ENSG00000089692	ENSG00000089692	199.47499090711	1.63118994276416	0.541509594593905	1.16561174366174	0.24377145756088	1
ENSG00000089693	ENSG00000089693	565.828582552244	0.60151225893763	0.0795503132072461	0	1	1
ENSG00000089723	ENSG00000089723	171.287697545787	-0.828207829211225	0.335940360617323	0	1	1
ENSG00000089737	ENSG00000089737	4140.48216018461	0.0531434468270149	0.0957894392944465	0	1	1
ENSG00000089775	ENSG00000089775	1515.66110703974	-0.670274588462851	0.0952264231963431	0	1	1
ENSG00000089818	ENSG00000089818	1004.85255349537	-0.0486339446620217	0.0826848613375431	0	1	1
ENSG00000089820	ENSG00000089820	2331.3339197753	-1.14642051510825	0.173905830583716	-0.841952881147179	0.399814328533492	1
ENSG00000089847	ENSG00000089847	21.8133616382012	-1.06462030307142	0.289046093569193	-0.223564007641414	0.823096572526102	1
ENSG00000089876	ENSG00000089876	247.437691152139	0.421699023748974	0.177708668080601	0	1	1
ENSG00000089902	ENSG00000089902	1249.71114739869	2.04373156435735	0.107913562333436	9.67192206232972	3.96853575486072e-22	3.4577800492676e-20
ENSG00000089916	ENSG00000089916	2714.49688647533	-0.223401777274286	0.0734894609927846	0	1	1
ENSG00000090006	ENSG00000090006	396.984194534987	1.75728472550013	0.336959693163804	2.24740448446456	0.0246141886772494	0.165550468005681
ENSG00000090013	ENSG00000090013	53.0013544300628	-0.536020039524412	0.233030665174084	0	1	1
ENSG00000090020	ENSG00000090020	200.154215063073	-0.85110387522806	0.264710553011016	0	1	1
ENSG00000090054	ENSG00000090054	977.951142371329	0.169788283185528	0.0764148640317755	0	1	1
ENSG00000090060	ENSG00000090060	5027.37426605033	1.16369195090868	0.103611525670931	1.57986237388847	0.114138387603229	0.609919906356085
ENSG00000090061	ENSG00000090061	601.817401025309	-0.435077002574919	0.104195117131262	0	1	1
ENSG00000090097	ENSG00000090097	200.04712495911	-1.18929243970106	0.156872114376374	-1.20666722988701	0.227560324143604	1
ENSG00000090104	ENSG00000090104	5912.38136050892	-1.14853774663904	0.32154723109499	-0.461946900096797	0.644119399870122	1
ENSG00000090238	ENSG00000090238	656.868927197359	-1.81024025590754	0.160545749867533	-5.04678732745074	4.49300999400301e-07	7.84989688795995e-06
ENSG00000090263	ENSG00000090263	260.003682849696	0.291320805067	0.113470828098213	0	1	1
ENSG00000090266	ENSG00000090266	505.784498162944	0.783358008282478	0.0993017322161811	0	1	1
ENSG00000090273	ENSG00000090273	519.274318195901	1.07849295730848	0.0876612198747617	0.895412560087799	0.370566588931176	1
ENSG00000090316	ENSG00000090316	663.957584643683	-0.132929471403739	0.11844714324859	0	1	1
ENSG00000090339	ENSG00000090339	1942.68568001187	0.434730825709761	0.158292514186689	0	1	1
ENSG00000090372	ENSG00000090372	663.969561945508	0.237866517548561	0.13091413869129	0	1	1
ENSG00000090376	ENSG00000090376	47.167067990849	-0.489405213104083	0.338113680716043	0	1	1
ENSG00000090382	ENSG00000090382	657.431030808478	-0.108512991326701	0.612716685562274	0	1	1
ENSG00000090402	ENSG00000090402	1.08230042322164	0.507304696846196	0.789278494993144	0	1	1
ENSG00000090432	ENSG00000090432	431.18019675807	0.42558866367438	0.103545922119604	0	1	1
ENSG00000090447	ENSG00000090447	84.7943242256301	2.19817715457902	0.280163748738272	4.27670303518943	1.89681560991033e-05	0.000256955798624703
ENSG00000090470	ENSG00000090470	451.130170448776	0.594020259826486	0.0786001500666147	0	1	1
ENSG00000090487	ENSG00000090487	777.754408615225	0.147390233061382	0.0673879326058795	0	1	1
ENSG00000090512	ENSG00000090512	1.35591661958983	0.175352733592812	0.553757220107657	0	1	1
ENSG00000090520	ENSG00000090520	1708.41886496136	0.94724698048465	0.102200616194946	0	1	1
ENSG00000090530	ENSG00000090530	2.65056453772998	0.152401634540461	0.446359952646221	0	1	1
ENSG00000090539	ENSG00000090539	2.40714014656466	-0.0807426879429547	0.428042790957166	0	1	1
ENSG00000090554	ENSG00000090554	102.204146176469	-3.02814858523435	0.219063221753067	-9.25827972858233	2.07752270482084e-20	1.57492653408396e-18
ENSG00000090565	ENSG00000090565	266.928346522259	-1.09154321414577	0.159750683373835	-0.573038012811172	0.56661895628709	1
ENSG00000090581	ENSG00000090581	440.310781022626	-0.0608043243142583	0.0911947412546636	0	1	1
ENSG00000090612	ENSG00000090612	646.005158617528	1.00222729961146	0.0919072067958437	0.0242342215491964	0.980665781291041	1
ENSG00000090615	ENSG00000090615	2198.97293199436	0.388750892643371	0.080378236125413	0	1	1
ENSG00000090621	ENSG00000090621	1325.7893490951	1.16879007419031	0.097713286136606	1.72740147081265	0.0840955866729704	0.471145963247564
ENSG00000090659	ENSG00000090659	2.745347024112	-1.05414460042499	0.607464561763328	-0.0891321137612079	0.928976915865092	1
ENSG00000090661	ENSG00000090661	344.550152385919	-1.15674512525304	0.127496651748341	-1.2294058165734	0.218919690530963	1
ENSG00000090674	ENSG00000090674	114.726713022761	-0.632187780930989	0.116020245903019	0	1	1
ENSG00000090686	ENSG00000090686	2204.12610449388	0.112810820726436	0.112067321746885	0	1	1
ENSG00000090776	ENSG00000090776	106.352145679584	1.57348712009284	0.206385056942222	2.7787240442189	0.00545728647229084	0.0446499206617064
ENSG00000090857	ENSG00000090857	1313.97233661573	0.199591319415739	0.125984893405827	0	1	1
ENSG00000090861	ENSG00000090861	1040.10721969652	0.407570832883865	0.119113894468763	0	1	1
ENSG00000090863	ENSG00000090863	5306.68305399743	-1.15611480734222	0.0922778493613754	-1.69179069974692	0.090685887481698	0.503235416968331
ENSG00000090889	ENSG00000090889	256.278889245855	-1.20882792224669	0.238162992666329	-0.876827755264496	0.380580201168088	1
ENSG00000090905	ENSG00000090905	1953.80641716637	-0.575669467052581	0.113868603068956	0	1	1
ENSG00000090920	ENSG00000090920	39.6895539877936	-1.77994636167353	0.467453497000002	-1.66850043197671	0.0952164262483989	0.523248484222717
ENSG00000090924	ENSG00000090924	891.593206446431	-1.6113906546439	0.221082123647678	-2.76544591012807	0.0056845031522304	0.0461990692287266
ENSG00000090932	ENSG00000090932	2.05321254778502	1.48437522768288	0.539784235544625	0.897349710841702	0.369532338175956	1
ENSG00000090971	ENSG00000090971	32.1920040784382	-0.152580082537421	0.186372384316781	0	1	1
ENSG00000090975	ENSG00000090975	141.230404306188	-0.0311978636121202	0.247499079389026	0	1	1
ENSG00000090989	ENSG00000090989	1158.83180716967	-0.16015526757511	0.0852504732221932	0	1	1
ENSG00000091009	ENSG00000091009	2539.74911604978	0.831089360386464	0.0865958043990663	0	1	1
ENSG00000091039	ENSG00000091039	8305.29180166376	0.546854998995755	0.141590213096428	0	1	1
ENSG00000091073	ENSG00000091073	113.76088562301	-0.648080970737158	0.199992362743739	0	1	1
ENSG00000091106	ENSG00000091106	5.80228704868917	-0.752317208508985	0.459550129638585	0	1	1
ENSG00000091127	ENSG00000091127	354.299339608895	3.02512828807401	0.16607053014489	12.1943868445965	3.33001053091334e-34	6.71910997049551e-32
ENSG00000091128	ENSG00000091128	2.66056602094612	0.0819152716315312	0.490626736217025	0	1	1
ENSG00000091129	ENSG00000091129	9.47892332575662	1.38727407382833	0.427965532574053	0.904918841241782	0.365508384610632	1
ENSG00000091136	ENSG00000091136	4.22865463842502	-0.0972550309312918	0.450166412792634	0	1	1
ENSG00000091137	ENSG00000091137	395.957343106924	3.73699214103985	0.387295799854868	7.06692957182981	1.58399290145631e-12	5.57117083925052e-11
ENSG00000091138	ENSG00000091138	1.53585651827437	-0.196638922287991	0.525639383329603	0	1	1
ENSG00000091140	ENSG00000091140	1153.70026421732	-0.0421341905425972	0.0820405195020434	0	1	1
ENSG00000091157	ENSG00000091157	1820.21527438677	-0.807757959541332	0.0775962252191936	0	1	1
ENSG00000091164	ENSG00000091164	723.461016016529	0.99619679857008	0.0627450687108337	0	1	1
ENSG00000091181	ENSG00000091181	15.1493593535368	-0.75938353531273	0.440526138388876	0	1	1
ENSG00000091262	ENSG00000091262	2.72447404097064	-0.237083039873044	0.456700089346798	0	1	1
ENSG00000091317	ENSG00000091317	6297.5907152856	0.710514853471782	0.150409278824701	0	1	1
ENSG00000091409	ENSG00000091409	872.422739847229	-1.99676766872488	0.303593754109071	-3.28322850926233	0.0010262544165973	0.0100955144881983
ENSG00000091428	ENSG00000091428	5.91676713239249	-0.390235642279185	0.390078907407342	0	1	1
ENSG00000091436	ENSG00000091436	376.337205397784	0.273500141950632	0.190793432420033	0	1	1
ENSG00000091483	ENSG00000091483	448.533348092588	0.252151133574987	0.115492407328046	0	1	1
ENSG00000091490	ENSG00000091490	5776.46975914736	0.444007846899671	0.0984700337620051	0	1	1
ENSG00000091513	ENSG00000091513	5.74624327808083	-0.0768588581692636	0.362134068540731	0	1	1
ENSG00000091527	ENSG00000091527	7683.96656636953	1.22497623668098	0.0996307626870309	2.25810011499856	0.0239394184802709	0.161660350864759
ENSG00000091536	ENSG00000091536	12.7524419709277	-0.768821911251211	0.242357027134561	0	1	1
ENSG00000091542	ENSG00000091542	1486.75839874361	0.322309641497204	0.0931504866161575	0	1	1
ENSG00000091583	ENSG00000091583	0.885478479611325	-0.289652116721874	0.650858424668192	0	1	NA
ENSG00000091592	ENSG00000091592	2871.55057205675	-2.25989701425587	0.129666724062759	-9.71642511494367	2.56633560386023e-22	2.25803876279322e-20
ENSG00000091622	ENSG00000091622	12.3866069481471	-1.847983208304	0.278680841687794	-3.04284716225306	0.0023435132604035	0.021047698077707
ENSG00000091640	ENSG00000091640	417.494953882076	0.276051719996306	0.096958130111756	0	1	1
ENSG00000091651	ENSG00000091651	109.072480628223	0.119559789868771	0.23278412014294	0	1	1
ENSG00000091656	ENSG00000091656	4.46571391275936	0.189310929626929	0.402316559800351	0	1	1
ENSG00000091664	ENSG00000091664	1.30831933797796	-0.47440413798403	0.652999794277955	0	1	1
ENSG00000091732	ENSG00000091732	223.914751566965	0.636879300146169	0.0679088352422649	0	1	1
ENSG00000091831	ENSG00000091831	25.1874842767132	-0.948792094066581	0.322322493116118	0	1	1
ENSG00000091844	ENSG00000091844	2.73686546571073	-0.567374898823683	0.579095855572926	0	1	1
ENSG00000091879	ENSG00000091879	1.95949279513429	0.163530764432646	0.51633106230121	0	1	1
ENSG00000091947	ENSG00000091947	303.750389710108	0.137318095442577	0.116262409599114	0	1	1
ENSG00000091972	ENSG00000091972	3418.15213245744	4.78171629441371	0.360007643224027	10.5045444606308	8.23192736558897e-26	9.24318003275923e-24
ENSG00000091986	ENSG00000091986	13.206610099632	0.216224397150417	0.308954966973008	0	1	1
ENSG00000092009	ENSG00000092009	0.86522085463245	-0.264640274695016	0.675379647528116	0	1	NA
ENSG00000092010	ENSG00000092010	2349.82982118267	0.128324825857905	0.101664096089685	0	1	1
ENSG00000092020	ENSG00000092020	629.815974213458	0.00638119320999466	0.0842278353233301	0	1	1
ENSG00000092036	ENSG00000092036	123.738953761092	-0.870321785668683	0.125289466801759	0	1	1
ENSG00000092051	ENSG00000092051	3.50241896358777	-0.310814429106554	0.390486615900773	0	1	1
ENSG00000092054	ENSG00000092054	2.83737727068179	-0.181105127076708	0.430894029328692	0	1	1
ENSG00000092067	ENSG00000092067	3.49906069766363	-1.72629927813191	0.597958002472873	-1.21463259146675	0.224506252658059	1
ENSG00000092068	ENSG00000092068	42.9754224194398	-0.666119742065924	0.599248129708979	0	1	1
ENSG00000092094	ENSG00000092094	478.340641727768	-0.00616015549393984	0.0833121076485293	0	1	1
ENSG00000092096	ENSG00000092096	18.0591640300584	0.0733140032457989	0.347684315170527	0	1	1
ENSG00000092098	ENSG00000092098	471.891720969648	-0.110531342796038	0.10251210969706	0	1	1
ENSG00000092108	ENSG00000092108	1469.84454864486	-0.205840002315258	0.0946703430219145	0	1	1
ENSG00000092140	ENSG00000092140	1103.62199607705	-0.255702273556469	0.084581448101982	0	1	1
ENSG00000092148	ENSG00000092148	4802.33880947507	0.113488219619308	0.0663942331089211	0	1	1
ENSG00000092199	ENSG00000092199	9829.2618903656	0.764713546765734	0.0636571859864682	0	1	1
ENSG00000092200	ENSG00000092200	3.34106184326657	0.200484218836221	0.454656005899232	0	1	1
ENSG00000092201	ENSG00000092201	3102.25145036474	0.531568197219155	0.0861771993883576	0	1	1
ENSG00000092203	ENSG00000092203	1896.56178552304	0.428299594695506	0.0651193262146843	0	1	1
ENSG00000092208	ENSG00000092208	109.151784661693	-0.168435309471655	0.103648665962081	0	1	1
ENSG00000092295	ENSG00000092295	17.9979785347233	-1.51406300247277	0.253451088055597	-2.02825328711948	0.0425344038739227	0.265022814571764
ENSG00000092330	ENSG00000092330	1565.62809123653	0.239169585081054	0.0534419926790057	0	1	1
ENSG00000092345	ENSG00000092345	1.69122975307858	-0.185912204656118	0.560549011333338	0	1	1
ENSG00000092421	ENSG00000092421	7.7446355562207	0.368855932574222	0.452996302454793	0	1	1
ENSG00000092439	ENSG00000092439	3198.21522451637	0.0167866341957942	0.0776963257623478	0	1	1
ENSG00000092445	ENSG00000092445	17.7944081086136	1.9476788063859	0.359929972840087	2.63295329063064	0.00846459874462002	0.0659761754024464
ENSG00000092470	ENSG00000092470	464.705694134543	-1.41123460490769	0.177536989432344	-2.31633197241073	0.0205401499270648	0.141664215739581
ENSG00000092529	ENSG00000092529	11.461526892586	-2.24387088851719	0.274502207010922	-4.53136935422781	5.86025744695599e-06	8.70796615982896e-05
ENSG00000092531	ENSG00000092531	1520.56265326384	-0.030688398337458	0.120261012305865	0	1	1
ENSG00000092607	ENSG00000092607	1.32273126044341	-0.825113084029271	0.543718983985198	0	1	1
ENSG00000092621	ENSG00000092621	67.4818673608992	-0.896009859335419	0.276980441025612	0	1	1
ENSG00000092758	ENSG00000092758	1.9780257343361	0.0253255643519775	0.514847106778176	0	1	1
ENSG00000092820	ENSG00000092820	6479.84403002441	0.715754598899338	0.114557854342764	0	1	1
ENSG00000092841	ENSG00000092841	6914.2562535118	0.333929513314385	0.0661474889118155	0	1	1
ENSG00000092847	ENSG00000092847	1082.25199556209	-0.690084667178698	0.0614202613783248	0	1	1
ENSG00000092850	ENSG00000092850	1.85316199475167	-2.04209279374593	0.506553912238381	-2.05721991000146	0.0396650772125567	0.249812722852891
ENSG00000092853	ENSG00000092853	342.290854338302	-1.16010308894335	0.236930210326727	-0.675739445478747	0.499206087083289	1
ENSG00000092871	ENSG00000092871	1367.81365484156	0.321487297049568	0.127312738183953	0	1	1
ENSG00000092929	ENSG00000092929	1566.8866848738	-1.5806513550911	0.187082361862122	-3.10372046467446	0.00191103795329127	0.0175812871150239
ENSG00000092931	ENSG00000092931	542.799162898795	-0.709428885738671	0.0928417493944422	0	1	1
ENSG00000092964	ENSG00000092964	1130.91463697698	-0.315623489765692	0.211309979414758	0	1	1
ENSG00000092969	ENSG00000092969	5.01527020201736	2.20318340433226	0.41176563888046	2.92201021824834	0.00347780130427334	0.0300677434927446
ENSG00000092978	ENSG00000092978	753.556572767004	-0.208366146009014	0.082695472207206	0	1	1
ENSG00000093000	ENSG00000093000	2599.7548586916	0.196925239505128	0.0728549310388945	0	1	1
ENSG00000093009	ENSG00000093009	130.628365750602	-0.83591503281273	0.293975416911241	0	1	1
ENSG00000093010	ENSG00000093010	286.877077775006	-0.642891360748423	0.166857422666424	0	1	1
ENSG00000093072	ENSG00000093072	718.007568750792	-0.461636253558818	0.197207183702771	0	1	1
ENSG00000093100	ENSG00000093100	5.06532861608094	-1.34451467477125	0.311288480552362	-1.10673762858147	0.268407381538617	1
ENSG00000093134	ENSG00000093134	2.54229577315055	-0.261942772020105	0.49169397287899	0	1	1
ENSG00000093144	ENSG00000093144	819.952036613012	0.835314410598762	0.0725420591131897	0	1	1
ENSG00000093167	ENSG00000093167	1272.99012941865	1.45074288091063	0.114956360792558	3.92099121617124	8.81854777274706e-05	0.00106266074552959
ENSG00000093183	ENSG00000093183	1233.6930677161	-0.966849989707316	0.0636049626533506	0	1	1
ENSG00000093217	ENSG00000093217	44.3077773252429	-1.08370978085824	0.184206242206482	-0.454435093271191	0.649515698724439	1
ENSG00000094631	ENSG00000094631	839.585551320004	-0.943575021928562	0.0780491659959049	0	1	1
ENSG00000094755	ENSG00000094755	3.23316481420609	0.0650406615509669	0.567075649858459	0	1	1
ENSG00000094804	ENSG00000094804	241.412828708597	0.328064035215168	0.286060881986336	0	1	1
ENSG00000094841	ENSG00000094841	336.952149627333	0.247022876039237	0.0816708001233094	0	1	1
ENSG00000094880	ENSG00000094880	712.772294763474	0.13986913591728	0.0795548654421225	0	1	1
ENSG00000094914	ENSG00000094914	413.846999728727	-0.42539399924256	0.0791379873886602	0	1	1
ENSG00000094916	ENSG00000094916	1991.62882373145	-0.924697127212999	0.123581239515581	0	1	1
ENSG00000094963	ENSG00000094963	2.15372396404519	0.35023385395455	0.585148599704291	0	1	1
ENSG00000094975	ENSG00000094975	2617.06629397331	0.930103079128972	0.107635085792549	0	1	1
ENSG00000095002	ENSG00000095002	548.990727126329	-0.113047310747098	0.128420580197443	0	1	1
ENSG00000095015	ENSG00000095015	2449.11476026387	0.000628996718792737	0.145282815896951	0	1	1
ENSG00000095059	ENSG00000095059	551.056540208544	0.191758661381736	0.0859562664476812	0	1	1
ENSG00000095066	ENSG00000095066	71.2752979159427	-1.73891103231457	0.160891913877157	-4.59259271959894	4.37772905330969e-06	6.64483805851917e-05
ENSG00000095110	ENSG00000095110	3.22971943980659	-0.0527872354474667	0.531154672812972	0	1	1
ENSG00000095139	ENSG00000095139	3126.29634584812	1.17988283970114	0.107539025640911	1.6727214946302	0.0943821357421613	0.519614949964604
ENSG00000095203	ENSG00000095203	7.42229563985841	1.5003172106663	0.326296485601733	1.53332086842324	0.125196815282781	0.656609700779429
ENSG00000095209	ENSG00000095209	109.507325648339	-0.00583937633485035	0.143183474568817	0	1	1
ENSG00000095261	ENSG00000095261	1142.50884334375	1.68576488528122	0.0984061037448165	6.96872306884051	3.19830554879898e-12	1.09337232748496e-10
ENSG00000095303	ENSG00000095303	8.59703306634129	-0.943671007078439	0.30699348630215	0	1	1
ENSG00000095319	ENSG00000095319	2016.98614880955	1.10554036273409	0.085162583066014	1.23928090171104	0.215241488909163	1
ENSG00000095321	ENSG00000095321	101.623841183267	-1.65073369027798	0.164525228735715	-3.95522130726399	7.64638371199642e-05	0.000930604776848689
ENSG00000095370	ENSG00000095370	926.345736753178	-1.13176252589844	0.145857196816855	-0.903366640618291	0.366331338804112	1
ENSG00000095380	ENSG00000095380	373.012636554896	0.636819125791134	0.113643523748551	0	1	1
ENSG00000095383	ENSG00000095383	109.189415912135	-2.28374969591027	0.246717591216647	-5.20331642984867	1.95763119263613e-07	3.58356007405069e-06
ENSG00000095397	ENSG00000095397	39.5916195042157	-0.139180301595384	0.378442570135072	0	1	1
ENSG00000095464	ENSG00000095464	2.05346143147446	-0.073987795552956	0.527842160643627	0	1	1
ENSG00000095485	ENSG00000095485	1000.39939350703	0.266333480519871	0.0698512380322442	0	1	1
ENSG00000095539	ENSG00000095539	8.02394279169981	-2.04821574886484	0.376823129496511	-2.78171817708059	0.0054071972235521	0.0442806056427355
ENSG00000095564	ENSG00000095564	5475.18443543964	0.866716463084408	0.110566842120534	0	1	1
ENSG00000095574	ENSG00000095574	641.264740143737	0.211593383506992	0.0929925749562435	0	1	1
ENSG00000095585	ENSG00000095585	4.57713840290768	-0.413024552513275	0.367264901384221	0	1	1
ENSG00000095587	ENSG00000095587	3.22508066618546	0.0407805182035916	0.442486812098034	0	1	1
ENSG00000095596	ENSG00000095596	1.50140521349175	1.95764449463829	0.638818698530676	1.49908651209011	0.133851190210274	0.694783470112747
ENSG00000095627	ENSG00000095627	3.12452151534783	0.0715769450357367	0.564057626805756	0	1	1
ENSG00000095637	ENSG00000095637	18.5752418509158	0.533849327509829	0.202357489146833	0	1	1
[truncated: 27,773 more rows]
