# Supplementary material for: Potential impact of celiac disease genetic risk factors on T cell receptor signaling in gluten-specific CD4+ T cells
Source: Sci Rep. 2021 Apr 29;11:9252. doi: 10.1038/s41598-021-86612-5 (PMC8085175; doi:10.1038/s41598-021-86612-5)
Supplement: Supplementary file 1 — Supplementary Information. [file 41598_2021_86612_MOESM1_ESM.zip › data_supplements_manuscript/unfiltered_deseq_results/leiden_t30_raw.csv]

	gene	baseMean	log2FoldChange	lfcSE	stat	pvalue	padj
ENSG00000000005	ENSG00000000005	0.867655590281287	0.152817972772222	0.69316371784298	0	1	1
ENSG00000000419	ENSG00000000419	670.913045740719	-0.0361022849076394	0.0922535513780425	0	1	1
ENSG00000000457	ENSG00000000457	591.694353244461	-0.16604113240833	0.0852995815344306	0	1	1
ENSG00000000460	ENSG00000000460	225.95930843412	-0.152660986724078	0.165419763639951	0	1	1
ENSG00000000938	ENSG00000000938	28.656673727831	0.0268067175193925	0.333189718539685	0	1	1
ENSG00000000971	ENSG00000000971	2041.30365096313	-0.0626036043020138	0.344305434424728	0	1	1
ENSG00000001036	ENSG00000001036	251.271713279985	-0.232552114148524	0.140325331829487	0	1	1
ENSG00000001084	ENSG00000001084	875.375324422357	0.0301604430136513	0.102523892879923	0	1	1
ENSG00000001167	ENSG00000001167	938.55068645284	-0.212286571438881	0.0950433474468227	0	1	1
ENSG00000001460	ENSG00000001460	52.3396170656086	-0.021409856702073	0.14184336382569	0	1	1
ENSG00000001461	ENSG00000001461	1075.5728920312	-0.210953938080633	0.107731954955833	0	1	1
ENSG00000001497	ENSG00000001497	522.932308266366	0.00702032867092744	0.085485052591847	0	1	1
ENSG00000001561	ENSG00000001561	572.486482364473	-0.26193983667579	0.263550042901571	0	1	1
ENSG00000001617	ENSG00000001617	1.49465296405511	-0.0642249619955319	0.447812812457845	0	1	1
ENSG00000001626	ENSG00000001626	42.6254024548238	0.16083508937978	0.604764126663155	0	1	1
ENSG00000001629	ENSG00000001629	2143.11634719068	0.00991078592012873	0.0818218269470613	0	1	1
ENSG00000001630	ENSG00000001630	12.685435956086	-0.0730651940367087	0.322880548985503	0	1	1
ENSG00000001631	ENSG00000001631	1328.72932640694	0.176651689811695	0.0918285915998778	0	1	1
ENSG00000002016	ENSG00000002016	161.331369608124	-0.335524866582507	0.126058972689818	0	1	1
ENSG00000002079	ENSG00000002079	3.41761638019634	0.198243845182676	0.481984643184653	0	1	1
ENSG00000002330	ENSG00000002330	105.377102339667	-0.00642194019064154	0.232209978831371	0	1	1
ENSG00000002549	ENSG00000002549	1469.47525713562	0.250861836558301	0.107307392351339	0	1	1
ENSG00000002586	ENSG00000002586	2502.99927087272	-0.0929748615430194	0.110437290910506	0	1	1
ENSG00000002587	ENSG00000002587	27.4302011034254	0.0547841197284986	0.533873399823139	0	1	1
ENSG00000002726	ENSG00000002726	1.99557159916346	0.614988393279944	0.481799416329013	0	1	1
ENSG00000002745	ENSG00000002745	1.74233731421838	0.472398520720091	0.462841396228308	0	1	1
ENSG00000002746	ENSG00000002746	4.60413362745595	0.304590206240963	0.488543813168018	0	1	1
ENSG00000002822	ENSG00000002822	460.321689778582	0.0126766485515983	0.162754670643121	0	1	1
ENSG00000002834	ENSG00000002834	3810.11695008067	-0.174494390128287	0.12077243834443	0	1	1
ENSG00000002919	ENSG00000002919	381.726852283022	-0.217839277290363	0.0708685489530579	0	1	1
ENSG00000002933	ENSG00000002933	3.51997870662813	0.453842667458191	0.508060643905411	0	1	1
ENSG00000003056	ENSG00000003056	3252.03372990367	-0.218092195392599	0.127856961242652	0	1	1
ENSG00000003096	ENSG00000003096	3.49692810512461	-0.182205293192093	0.382561591579762	0	1	1
ENSG00000003137	ENSG00000003137	1.61286590839661	0.547463845610341	0.483761579191462	0	1	1
ENSG00000003147	ENSG00000003147	44.5204345605302	-0.1338479922911	0.339435757991851	0	1	1
ENSG00000003393	ENSG00000003393	576.746559825354	0.0785462515213362	0.0776255467920731	0	1	1
ENSG00000003400	ENSG00000003400	898.353576088919	0.0674039524015484	0.223362987362539	0	1	1
ENSG00000003402	ENSG00000003402	12246.9353120115	0.316680245913859	0.131408071302886	0	1	1
ENSG00000003436	ENSG00000003436	10.1159662114265	0.408216242470883	0.416421956527787	0	1	1
ENSG00000003509	ENSG00000003509	517.960139013578	0.163064383860093	0.0846502180534427	0	1	1
ENSG00000003756	ENSG00000003756	3724.02198770324	0.113749962401894	0.0778381303584097	0	1	1
ENSG00000003987	ENSG00000003987	4.12194470485896	0.260596955326575	0.459729599631547	0	1	1
ENSG00000003989	ENSG00000003989	3.86038149272891	0.161180019361192	0.477427649167261	0	1	1
ENSG00000004059	ENSG00000004059	629.564485689788	-0.155951197085773	0.0774529327257862	0	1	1
ENSG00000004139	ENSG00000004139	478.001376960391	0.0393603573473465	0.109697146723651	0	1	1
ENSG00000004142	ENSG00000004142	697.638941875832	-0.174873094010259	0.073790528006602	0	1	1
ENSG00000004399	ENSG00000004399	135.1377379621	0.236741869714829	0.431745681496933	0	1	1
ENSG00000004455	ENSG00000004455	2247.02098720237	-0.158838692633659	0.0892425476411139	0	1	1
ENSG00000004468	ENSG00000004468	1211.48855917046	-0.0886840433082578	0.369445042129328	0	1	1
ENSG00000004478	ENSG00000004478	663.959161090296	-0.101674761190153	0.132618651216954	0	1	1
ENSG00000004487	ENSG00000004487	1011.3174931262	0.0340658844602176	0.0578736290060753	0	1	1
ENSG00000004534	ENSG00000004534	2542.49001583846	-0.0994933651445976	0.0713558983522127	0	1	1
ENSG00000004660	ENSG00000004660	33.7957160717329	0.182029631499907	0.309873923943834	0	1	1
ENSG00000004700	ENSG00000004700	2273.73134476635	-0.209296541305114	0.138223892785191	0	1	1
ENSG00000004766	ENSG00000004766	687.917772911031	-0.00904237774758011	0.0998695430688025	0	1	1
ENSG00000004777	ENSG00000004777	137.07410613376	0.296803458379336	0.26613913527775	0	1	1
ENSG00000004779	ENSG00000004779	408.844498474877	-0.280842183726599	0.0973096430578888	0	1	1
ENSG00000004799	ENSG00000004799	27.1045972982861	-0.570785572545802	0.453061525668619	0	1	1
ENSG00000004809	ENSG00000004809	1.87568461453853	0.167578873755239	0.561495881878918	0	1	1
ENSG00000004838	ENSG00000004838	14.1320300834896	-0.312040312867462	0.208640973185434	0	1	1
ENSG00000004846	ENSG00000004846	3.94356796149557	-0.328201089697441	0.495283605888583	0	1	1
ENSG00000004864	ENSG00000004864	164.786320986685	0.174330684520038	0.10846187002707	0	1	1
ENSG00000004866	ENSG00000004866	33.6972419861123	0.156566451630103	0.290624315722369	0	1	1
ENSG00000004897	ENSG00000004897	2473.07250363361	-0.13131595678034	0.0978260658136795	0	1	1
ENSG00000004939	ENSG00000004939	1.56914432926149	0.0591271302757335	0.516030958310696	0	1	1
ENSG00000004948	ENSG00000004948	1.14798847148733	0.16536673075821	0.601942900632218	0	1	1
ENSG00000004961	ENSG00000004961	325.816049638063	-0.144663196332193	0.089739527833219	0	1	1
ENSG00000004975	ENSG00000004975	339.806489883338	-0.134142325675288	0.119988557928347	0	1	1
ENSG00000005001	ENSG00000005001	1.15787514084945	-0.718591066506973	0.52215310529218	0	1	1
ENSG00000005007	ENSG00000005007	1337.35806923773	0.217914015372585	0.143724046811803	0	1	1
ENSG00000005020	ENSG00000005020	636.004523920483	-0.140003357491362	0.213455482861294	0	1	1
ENSG00000005022	ENSG00000005022	1907.08619914159	-0.220138043203113	0.112374001470154	0	1	1
ENSG00000005059	ENSG00000005059	1049.46212373303	-0.12194539498698	0.112620293815583	0	1	1
ENSG00000005073	ENSG00000005073	0.836918097278839	-1.11675361001282	0.696606538836631	-0.167603379388036	0.866895312444662	NA
ENSG00000005075	ENSG00000005075	177.414182722163	-0.033358652539639	0.143260043962406	0	1	1
ENSG00000005100	ENSG00000005100	556.053782614118	-0.104723333974703	0.0979140733913459	0	1	1
ENSG00000005102	ENSG00000005102	3.58495799597088	0.204619135996841	0.497293713162908	0	1	1
ENSG00000005108	ENSG00000005108	4.23519737427887	-0.0228464815381883	0.479992985960383	0	1	1
ENSG00000005156	ENSG00000005156	626.899101710426	0.121022997244249	0.0946736757796548	0	1	1
ENSG00000005175	ENSG00000005175	546.006096254548	-0.0921196597417612	0.0876745014670217	0	1	1
ENSG00000005187	ENSG00000005187	11.0914612990723	-0.0015498993732587	0.231732123509026	0	1	1
ENSG00000005189	ENSG00000005189	60.081563479396	0.0619123928885782	0.18600918280586	0	1	1
ENSG00000005194	ENSG00000005194	589.788898431372	-0.200115958671108	0.069279486774452	0	1	1
ENSG00000005206	ENSG00000005206	251.914112392116	0.254568607223682	0.219052731585438	0	1	1
ENSG00000005238	ENSG00000005238	370.63374917615	-0.357576298187749	0.119580210759123	0	1	1
ENSG00000005243	ENSG00000005243	20.8534682334917	-0.187836404732478	0.305923709564764	0	1	1
ENSG00000005249	ENSG00000005249	10.7021290239814	0.0937758512211649	0.208940348947804	0	1	1
ENSG00000005302	ENSG00000005302	948.500809060798	-0.142732560459274	0.0764517395271752	0	1	1
ENSG00000005339	ENSG00000005339	1857.72605672994	0.129905157225191	0.116213747127806	0	1	1
ENSG00000005379	ENSG00000005379	1666.05311598959	0.352070036488625	0.223725942436121	0	1	1
ENSG00000005381	ENSG00000005381	1.99159723968065	-0.0101754836318788	0.418147284434148	0	1	1
ENSG00000005421	ENSG00000005421	1.12196318709062	0.874744766983704	0.609139248171221	0	1	1
ENSG00000005436	ENSG00000005436	465.593214682884	-0.107212962763758	0.0845894179099187	0	1	1
ENSG00000005448	ENSG00000005448	283.896484834546	-0.241271028528952	0.138426542747411	0	1	1
ENSG00000005469	ENSG00000005469	327.980723670203	-0.165333126353783	0.164873345412185	0	1	1
ENSG00000005471	ENSG00000005471	7.86498095392112	0.331139820536318	0.443028809214578	0	1	1
ENSG00000005483	ENSG00000005483	4117.77357696179	0.394566528168446	0.115716153518866	0	1	1
ENSG00000005486	ENSG00000005486	565.137028967679	0.78244426946706	0.161102564762924	0	1	1
ENSG00000005513	ENSG00000005513	5.63215985715673	0.934730007949944	0.723266054664697	0	1	1
ENSG00000005700	ENSG00000005700	2133.48739855106	-0.0454799127487397	0.0813250841100163	0	1	1
ENSG00000005801	ENSG00000005801	678.334184563697	0.0295434503028532	0.0784879615563238	0	1	1
ENSG00000005810	ENSG00000005810	5466.81917067401	0.20283278966178	0.0710755514163634	0	1	1
ENSG00000005812	ENSG00000005812	1678.33279852774	-0.0628591274879971	0.0916326633770942	0	1	1
ENSG00000005844	ENSG00000005844	19769.3134398472	-0.039304682386479	0.0954148007455619	0	1	1
ENSG00000005882	ENSG00000005882	194.696009349139	-0.226168130626597	0.141636527979268	0	1	1
ENSG00000005884	ENSG00000005884	261.806836365326	-0.0798800740951182	0.186672376984239	0	1	1
ENSG00000005889	ENSG00000005889	2433.16395662572	-0.050887443335084	0.102171028384547	0	1	1
ENSG00000005893	ENSG00000005893	2676.7373480678	-0.225896025313827	0.111619975999474	0	1	1
ENSG00000005955	ENSG00000005955	2023.71471460826	0.0831313363588765	0.0593999046234664	0	1	1
ENSG00000005961	ENSG00000005961	6.1035807113482	0.692635211661952	0.207210973199845	0	1	1
ENSG00000005981	ENSG00000005981	2.6714940622483	0.283268223858985	0.515520240393008	0	1	1
ENSG00000006007	ENSG00000006007	1785.3134012489	-0.159961322206785	0.140207571385832	0	1	1
ENSG00000006015	ENSG00000006015	184.015237655132	-0.0151122787747159	0.201388236761257	0	1	1
ENSG00000006025	ENSG00000006025	676.547053949578	0.0733699227302548	0.145226287015199	0	1	1
ENSG00000006042	ENSG00000006042	109.974238304494	-0.199650579377066	0.673564065726352	0	1	1
ENSG00000006047	ENSG00000006047	2.54936859849023	0.086007084415173	0.427334734397632	0	1	1
ENSG00000006062	ENSG00000006062	560.579514878097	0.28060131042746	0.147773600359162	0	1	1
ENSG00000006071	ENSG00000006071	2.95522569988551	0.0553916721492764	0.455363193895899	0	1	1
ENSG00000006074	ENSG00000006074	16.6261146884046	0.802869041802861	0.517035418290456	0	1	1
ENSG00000006075	ENSG00000006075	16760.166565096	3.00792132992489	0.390740980208658	5.13875286091734	2.76567850340059e-07	8.06368138647736e-05
ENSG00000006114	ENSG00000006114	4076.67104006177	-0.190505848848941	0.112653181546198	0	1	1
ENSG00000006118	ENSG00000006118	4.32407420096049	-0.098278287297197	0.353361506854224	0	1	1
ENSG00000006125	ENSG00000006125	5761.15949015616	-0.069109095985142	0.0854272435156016	0	1	1
ENSG00000006128	ENSG00000006128	1.62630710910356	0.148710298035019	0.651601191037215	0	1	1
ENSG00000006194	ENSG00000006194	904.058126809174	-0.217761474508885	0.0919991769694584	0	1	1
ENSG00000006210	ENSG00000006210	2.51998716943686	0.369944920537493	0.42553277662906	0	1	1
ENSG00000006282	ENSG00000006282	264.529677556112	0.0705636031799258	0.202801080015808	0	1	1
ENSG00000006283	ENSG00000006283	2.87679027457779	-0.0564289603191332	0.417278347587942	0	1	1
ENSG00000006327	ENSG00000006327	119.809262383333	0.157939197335934	0.352779921586721	0	1	1
ENSG00000006432	ENSG00000006432	219.071815161432	0.279907482787348	0.259348676713795	0	1	1
ENSG00000006451	ENSG00000006451	973.174196820362	-0.110289027059489	0.106860595750431	0	1	1
ENSG00000006453	ENSG00000006453	7.13189591170129	0.0727175545959768	0.343035565470583	0	1	1
ENSG00000006459	ENSG00000006459	2729.84309524992	0.217217073773012	0.227449162829692	0	1	1
ENSG00000006468	ENSG00000006468	21.205950693188	-0.0721063129653918	0.488976885852472	0	1	1
ENSG00000006530	ENSG00000006530	1078.6569565492	0.122566450814383	0.112929591406897	0	1	1
ENSG00000006534	ENSG00000006534	2.32790167640419	0.175591465836608	0.538934466240547	0	1	1
ENSG00000006555	ENSG00000006555	205.052154795623	-0.191650392847674	0.222073376974811	0	1	1
ENSG00000006576	ENSG00000006576	5082.36317281665	0.132175203327334	0.188696746655491	0	1	1
ENSG00000006607	ENSG00000006607	503.986992232102	0.298454195347652	0.128382727372672	0	1	1
ENSG00000006611	ENSG00000006611	1.9373325284087	0.00716198317601351	0.516789391613868	0	1	1
ENSG00000006625	ENSG00000006625	264.869422238189	-0.334430685510997	0.134599002383429	0	1	1
ENSG00000006634	ENSG00000006634	939.279875024788	0.0415531770725399	0.09976352845916	0	1	1
ENSG00000006638	ENSG00000006638	1.47919531457332	-0.392503332700454	0.724559570083903	0	1	1
ENSG00000006652	ENSG00000006652	1176.6448446621	0.58934304191979	0.123439752290251	0	1	1
ENSG00000006659	ENSG00000006659	1.31761427365455	-0.168553622604269	0.540349167168018	0	1	1
ENSG00000006695	ENSG00000006695	325.178713986514	-0.127325850986886	0.0688268443455176	0	1	1
ENSG00000006704	ENSG00000006704	7.77272982418831	0.185273857055752	0.447027144446152	0	1	1
ENSG00000006712	ENSG00000006712	776.059377745927	0.261580117144848	0.0785757627167984	0	1	1
ENSG00000006715	ENSG00000006715	1624.1137931274	-0.0150197702247605	0.0922247217106499	0	1	1
ENSG00000006740	ENSG00000006740	9.74979161137707	-0.162751075582389	0.351091492399438	0	1	1
ENSG00000006744	ENSG00000006744	1014.96075188207	-0.0311760992430912	0.0733676003835539	0	1	1
ENSG00000006747	ENSG00000006747	4.76717905865965	0.0259661773124457	0.403511295206412	0	1	1
ENSG00000006756	ENSG00000006756	86.412087104128	-0.202951210812854	0.240192066359712	0	1	1
ENSG00000006757	ENSG00000006757	11.1051252176666	-0.351695327885353	0.341039265277091	0	1	1
ENSG00000006788	ENSG00000006788	3.56585476837614	-0.230124553853659	0.493341128649425	0	1	1
ENSG00000006831	ENSG00000006831	1485.74580740146	-0.155753582633299	0.0678192600172828	0	1	1
ENSG00000006837	ENSG00000006837	12.9946933256484	0.0531239099696389	0.203026703931385	0	1	1
ENSG00000007001	ENSG00000007001	2.78010524096872	0.370669753695819	0.34227004606371	0	1	1
ENSG00000007038	ENSG00000007038	12.4384117669771	-0.00447865748668303	0.889191702311122	0	1	1
ENSG00000007047	ENSG00000007047	386.234705285091	0.0422921610236031	0.11553654495753	0	1	1
ENSG00000007062	ENSG00000007062	4.33257486122946	0.154747970230404	0.500318179561989	0	1	1
ENSG00000007080	ENSG00000007080	101.973370217666	-0.0579991592956647	0.212196226526576	0	1	1
ENSG00000007129	ENSG00000007129	352.095675204989	-0.22802941630005	0.169290268060761	0	1	1
ENSG00000007168	ENSG00000007168	3882.68210930764	-0.0590603928397789	0.0630865050302912	0	1	1
ENSG00000007171	ENSG00000007171	2.29692420236885	0.177717160686912	0.412848225544409	0	1	1
ENSG00000007174	ENSG00000007174	7.87342150674972	-0.179632092946326	0.453849892700374	0	1	1
ENSG00000007202	ENSG00000007202	4644.47388069589	-0.101034121739713	0.0641021238235612	0	1	1
ENSG00000007216	ENSG00000007216	0.849426557665811	-0.519825469065794	0.632863503589964	0	1	1
ENSG00000007237	ENSG00000007237	9.559096301074	0.10537870996305	0.409723406432785	0	1	1
ENSG00000007255	ENSG00000007255	177.972834074005	-0.219169084904602	0.257285633232161	0	1	1
ENSG00000007264	ENSG00000007264	232.530164170549	-0.01791262867261	0.531234069669069	0	1	1
ENSG00000007306	ENSG00000007306	1.23090061716699	0.585934265236351	0.575909534542062	0	1	1
ENSG00000007312	ENSG00000007312	86.7992954377242	-0.344406089420732	0.383315767184421	0	1	1
ENSG00000007314	ENSG00000007314	4.01112548233984	0.145561944589206	0.399301290095894	0	1	1
ENSG00000007341	ENSG00000007341	340.914150761441	0.718902700288828	0.0916640339111956	0	1	1
ENSG00000007350	ENSG00000007350	73.3515397961748	-0.0998565940888405	0.525601725551896	0	NA	NA
ENSG00000007372	ENSG00000007372	4.62097451898993	0.162276984209459	0.493748572090331	0	1	1
ENSG00000007376	ENSG00000007376	136.991924613269	-0.184252920218417	0.265600214665597	0	1	1
ENSG00000007384	ENSG00000007384	2.13435474968382	0.357397945591696	0.446158535385065	0	1	1
ENSG00000007392	ENSG00000007392	1038.59449128633	0.0481845667272171	0.101793159387719	0	1	1
ENSG00000007402	ENSG00000007402	5.5800847403224	-0.135163025663252	0.274717147880713	0	1	1
ENSG00000007516	ENSG00000007516	75.3602321361961	0.482746384992963	0.35017921054018	0	1	1
ENSG00000007520	ENSG00000007520	187.379396018775	-0.274019254906735	0.185205324408499	0	1	1
ENSG00000007541	ENSG00000007541	177.578072601496	0.129862245449398	0.244867710877519	0	1	1
ENSG00000007545	ENSG00000007545	300.505771851537	0.137712111435928	0.10170801418412	0	1	1
ENSG00000007866	ENSG00000007866	9.15406807414596	0.321039767050671	0.382197060530932	0	1	1
ENSG00000007908	ENSG00000007908	1.84859024458011	-0.0896646947432534	0.572394487982498	0	1	1
ENSG00000007923	ENSG00000007923	500.426104366337	0.115347267983654	0.077775224478484	0	1	1
ENSG00000007933	ENSG00000007933	1.07706581379768	0.344742679480492	0.727075605601534	0	1	1
ENSG00000007944	ENSG00000007944	804.269991730811	0.453467728677261	0.148642381399665	0	1	1
ENSG00000007952	ENSG00000007952	1.322013665579	-0.462268043953458	0.515050021473084	0	1	1
ENSG00000007968	ENSG00000007968	618.963036557008	-0.33071010128857	0.20197218363695	0	1	1
ENSG00000008018	ENSG00000008018	1379.69031843812	-0.1592348377446	0.0830074581692961	0	1	1
ENSG00000008056	ENSG00000008056	3.36587248060787	-0.541337168081814	0.39112736566941	0	1	1
ENSG00000008083	ENSG00000008083	5127.86803902652	0.417302758748484	0.106463295707299	0	1	1
ENSG00000008086	ENSG00000008086	9.28978425516288	-0.0565652456688044	0.234582948288417	0	1	1
ENSG00000008118	ENSG00000008118	2.38206995279839	0.340033662163043	0.482108654596017	0	1	1
ENSG00000008128	ENSG00000008128	67.6830465321743	-0.0409154276517857	0.152146774751867	0	1	1
ENSG00000008130	ENSG00000008130	571.269514935862	-0.153074146190773	0.112235261860969	0	1	1
ENSG00000008196	ENSG00000008196	1.42608580682568	-0.204600914330556	0.605899044250444	0	1	1
ENSG00000008197	ENSG00000008197	0.753735367695885	0.195993717028123	0.654213562827749	0	1	NA
ENSG00000008226	ENSG00000008226	85.1608747577899	0.361558463115074	0.244300714433506	0	1	1
ENSG00000008256	ENSG00000008256	34.9033352458428	0.18806983371794	0.213406708141501	0	1	1
ENSG00000008277	ENSG00000008277	104.646031453109	0.117318080741879	0.226902606282138	0	1	1
ENSG00000008282	ENSG00000008282	211.982007556252	-0.169233785762478	0.222961839113001	0	1	1
ENSG00000008283	ENSG00000008283	493.052502185847	-0.115781676184175	0.32399001630087	0	1	1
ENSG00000008294	ENSG00000008294	6461.46207354659	0.158818217597534	0.100267428876055	0	1	1
ENSG00000008300	ENSG00000008300	145.357710159324	0.281859382717423	0.366773717175742	0	1	1
ENSG00000008311	ENSG00000008311	64.9593638055617	-0.0665903367940875	0.44730405741666	0	1	1
ENSG00000008323	ENSG00000008323	1.14036251438004	-0.691905308489509	0.555126634296171	0	1	1
ENSG00000008324	ENSG00000008324	374.907847276106	-0.214679796694874	0.101202354335526	0	1	1
ENSG00000008382	ENSG00000008382	105.219965542843	-0.0421417246355902	0.178266191112536	0	1	1
ENSG00000008394	ENSG00000008394	43.9825716908436	-0.260375039599717	0.499494720790107	0	1	1
ENSG00000008405	ENSG00000008405	1102.31296960717	0.450450753513809	0.1948993328666	0	1	1
ENSG00000008441	ENSG00000008441	2.4567211706288	-0.203350956608934	0.481182066688899	0	1	1
ENSG00000008513	ENSG00000008513	5270.17274122845	-0.0574837648555035	0.107484884186013	0	1	1
ENSG00000008516	ENSG00000008516	2390.68258681557	-0.132005414240023	0.269035974502644	0	1	1
ENSG00000008517	ENSG00000008517	12264.9841372748	-0.253282581650535	0.160494656502075	0	1	1
ENSG00000008710	ENSG00000008710	407.278471360939	0.32811542858078	0.290136619746484	0	1	1
ENSG00000008735	ENSG00000008735	2.5988352901053	-0.152153382146933	0.369875191033558	0	1	1
ENSG00000008838	ENSG00000008838	696.155029998404	0.0690143736516957	0.0831899728696079	0	1	1
ENSG00000008853	ENSG00000008853	40.2440165043967	-0.0425390125641913	0.246540634811932	0	1	1
ENSG00000008869	ENSG00000008869	1951.00295086187	-0.00781017328206636	0.087107228346489	0	1	1
ENSG00000008952	ENSG00000008952	1824.26997233732	-0.146264364254003	0.09098738633327	0	1	1
ENSG00000008988	ENSG00000008988	6664.73991801066	-0.238676878638133	0.117671551630118	0	1	1
ENSG00000009307	ENSG00000009307	11579.760094384	-0.114334147938695	0.104891683714048	0	1	1
ENSG00000009335	ENSG00000009335	2720.88700650585	0.0116070884373009	0.0591554884907697	0	1	1
ENSG00000009413	ENSG00000009413	1983.30089248549	0.13879145419301	0.142536226242261	0	1	1
ENSG00000009694	ENSG00000009694	8.38397722880775	-0.0327713671097603	0.425108772762038	0	1	1
ENSG00000009709	ENSG00000009709	2.00421611505364	0.232395991947189	0.497466873097542	0	1	1
ENSG00000009724	ENSG00000009724	1.44435371024774	0.732322861756832	0.503915647906978	0	1	1
ENSG00000009765	ENSG00000009765	5.02561383711746	0.448516106112538	0.502592509335552	0	1	1
ENSG00000009780	ENSG00000009780	330.451822024868	0.0487472684522707	0.0973152233485938	0	1	1
ENSG00000009790	ENSG00000009790	5209.35275774393	-0.178128776459143	0.101709211267901	0	1	1
ENSG00000009830	ENSG00000009830	96.6203104901995	0.10000786654988	0.132225259916518	0	1	1
ENSG00000009844	ENSG00000009844	779.202427830721	-0.148635432874696	0.0809120160434458	0	1	1
ENSG00000009950	ENSG00000009950	1.1275165790398	-0.281161982448757	0.558705949247757	0	1	1
ENSG00000009954	ENSG00000009954	3094.81613304047	-0.241285439371305	0.0855176207628772	0	1	1
ENSG00000010017	ENSG00000010017	2067.34719495154	-0.0176850564159349	0.0720283697135946	0	1	1
ENSG00000010030	ENSG00000010030	476.823610723643	-0.149165353955782	0.285758925452332	0	1	1
ENSG00000010072	ENSG00000010072	378.601240019283	-0.0727316680878849	0.0662588811412851	0	1	1
ENSG00000010165	ENSG00000010165	619.288020099196	-0.283101528779824	0.0893332346215165	0	1	1
ENSG00000010219	ENSG00000010219	154.355089832397	-0.295590996507759	0.1048373355502	0	1	1
ENSG00000010244	ENSG00000010244	7107.93749337911	-0.143458309236022	0.0618106618061627	0	1	1
ENSG00000010256	ENSG00000010256	697.575444076988	-0.242037037570672	0.11194365256479	0	1	1
ENSG00000010270	ENSG00000010270	424.592103569408	-0.0584734371317235	0.122277593397339	0	1	1
ENSG00000010278	ENSG00000010278	54.1398800879209	-0.283076109469111	0.368225748975148	0	1	1
ENSG00000010282	ENSG00000010282	2.08504911390719	-0.127854773703887	0.537958747951385	0	1	1
ENSG00000010292	ENSG00000010292	1540.13984092362	-0.143420653646493	0.124036271958461	0	1	1
ENSG00000010295	ENSG00000010295	304.628625471236	-0.104698369174916	0.117524380695417	0	1	1
ENSG00000010310	ENSG00000010310	146.871285663501	0.189090723097009	0.314904622216279	0	1	1
ENSG00000010318	ENSG00000010318	90.3230381645507	-0.17190565534755	0.12715521862351	0	1	1
ENSG00000010319	ENSG00000010319	88.8132406203642	0.0504016137016834	0.490443889901259	0	1	1
ENSG00000010322	ENSG00000010322	1396.34901520607	0.0896126725022877	0.0870744261450448	0	1	1
ENSG00000010327	ENSG00000010327	4.10944971903021	0.529028501846817	0.398553775621594	0	1	1
ENSG00000010361	ENSG00000010361	67.0126527961239	-0.0465600520016881	0.145770283661059	0	1	1
ENSG00000010379	ENSG00000010379	4.49130403243395	0.242962486171256	0.299195406018113	0	1	1
ENSG00000010404	ENSG00000010404	3494.58300291356	0.420876814033822	0.12950055129984	0	1	1
ENSG00000010438	ENSG00000010438	0.833392731196645	0.307868227779418	0.774115640444801	0	1	NA
ENSG00000010539	ENSG00000010539	345.537209042934	0.0280213563294096	0.091711982124702	0	1	1
ENSG00000010610	ENSG00000010610	6985.90214373309	-0.180818106476178	0.302180826536608	0	1	1
ENSG00000010626	ENSG00000010626	43.6992533649974	0.346297108424288	0.134527669970933	0	1	1
ENSG00000010671	ENSG00000010671	10.7448348917869	0.157103874624715	0.307226810740661	0	1	1
ENSG00000010704	ENSG00000010704	16.9091964919822	-0.154952204427193	0.352358943324549	0	1	1
ENSG00000010803	ENSG00000010803	164.462697836067	0.0845782980653958	0.176181703273744	0	1	1
ENSG00000010810	ENSG00000010810	7660.48609085668	0.35200647443247	0.139872823590921	0	1	1
ENSG00000010818	ENSG00000010818	5015.24227926266	0.146988777065823	0.139320018275061	0	1	1
ENSG00000010932	ENSG00000010932	0.696542329861143	-0.200826272172738	0.712628816799826	0	1	NA
ENSG00000011007	ENSG00000011007	1413.57266672	-0.231496377276249	0.0850266970050779	0	1	1
ENSG00000011009	ENSG00000011009	570.871488079457	-0.0962153791216059	0.135623390701431	0	1	1
ENSG00000011021	ENSG00000011021	201.305651367509	0.272017987524708	0.117694111627218	0	1	1
ENSG00000011028	ENSG00000011028	182.318112383589	0.169081649002194	0.356904932412283	0	1	1
ENSG00000011083	ENSG00000011083	1.90715810056436	0.126742840261654	0.482749358671632	0	1	1
ENSG00000011105	ENSG00000011105	3.36658534560923	0.0968777072332991	0.370934598479733	0	1	1
ENSG00000011114	ENSG00000011114	771.043235291563	0.00867985989145373	0.078630714558423	0	1	1
ENSG00000011132	ENSG00000011132	399.268599947005	-0.055926654826713	0.18511662129122	0	1	1
ENSG00000011143	ENSG00000011143	103.8643975862	-0.186275796282059	0.098993093221071	0	1	1
ENSG00000011198	ENSG00000011198	339.021949393766	0.165893101339092	0.123399156860336	0	1	1
ENSG00000011201	ENSG00000011201	1.2492120141504	-0.0640654865490035	0.583215565435697	0	1	1
ENSG00000011243	ENSG00000011243	1010.03241413903	-0.0462263877462877	0.0752759272892431	0	1	1
ENSG00000011258	ENSG00000011258	747.3969879204	0.0669743521938855	0.0890947412371565	0	1	1
ENSG00000011260	ENSG00000011260	872.564624270072	-0.0567820616945168	0.0758860779043565	0	1	1
ENSG00000011275	ENSG00000011275	1135.67602858036	0.175504001615668	0.0805111114344932	0	1	1
ENSG00000011295	ENSG00000011295	774.122790530893	0.117802462381268	0.0679397931721708	0	1	1
ENSG00000011304	ENSG00000011304	2241.74521647063	0.0473553255322447	0.124485497188581	0	1	1
ENSG00000011332	ENSG00000011332	3.21419212476064	0.862591379884558	0.44112434443416	0	1	1
ENSG00000011347	ENSG00000011347	1.09840809770617	0.34269784154667	0.544982884181275	0	1	1
ENSG00000011376	ENSG00000011376	436.132036658909	0.0204732507563981	0.0782775896104106	0	1	1
ENSG00000011405	ENSG00000011405	1496.19442429945	0.202205499615943	0.11601416748894	0	1	1
ENSG00000011422	ENSG00000011422	129.838327151389	-0.10035430293349	0.199240886011571	0	1	1
ENSG00000011426	ENSG00000011426	438.110125501641	-0.0504171219334624	0.262826938114296	0	1	1
ENSG00000011451	ENSG00000011451	339.106161136903	0.34175018982997	0.211374826589926	0	1	1
ENSG00000011454	ENSG00000011454	1076.25776688209	0.069472871773596	0.0940371560742802	0	1	1
ENSG00000011465	ENSG00000011465	2.82767382299257	0.326447581420679	0.602149382775449	0	1	1
ENSG00000011478	ENSG00000011478	136.707574015441	0.768282582460679	0.168521080575164	0	1	1
ENSG00000011485	ENSG00000011485	663.914816619771	-0.00993189674858005	0.117464432786788	0	1	1
ENSG00000011523	ENSG00000011523	347.215761462395	-0.0467857326235959	0.144854819558649	0	1	1
ENSG00000011566	ENSG00000011566	1023.65920542984	0.350409918159222	0.163173434828262	0	1	1
ENSG00000011590	ENSG00000011590	312.489646061571	0.703869960511068	0.320469992265976	0	1	1
ENSG00000011600	ENSG00000011600	11.6964735908708	0.0281955082683211	0.509661273232866	0	1	1
ENSG00000011638	ENSG00000011638	148.495573425669	-0.38538943387577	0.159466722629783	0	1	1
ENSG00000011677	ENSG00000011677	1.62289678856007	1.04892357169569	0.592690900996326	0.0825448334257423	0.934213468033008	1
ENSG00000012048	ENSG00000012048	420.515163461059	-0.0870920859111791	0.193531985189619	0	1	1
ENSG00000012061	ENSG00000012061	526.001165734718	0.0874813982363396	0.12269759947582	0	1	1
ENSG00000012124	ENSG00000012124	7.00502628406166	0.194075823097047	0.298449415745916	0	1	1
ENSG00000012171	ENSG00000012171	4.39488344405787	0.475963895261046	0.257824686860258	0	1	1
ENSG00000012174	ENSG00000012174	164.829044048584	0.15374322335245	0.0996140661460993	0	1	1
ENSG00000012211	ENSG00000012211	71.5908579856181	-0.215404973444191	0.147052285065872	0	1	1
ENSG00000012223	ENSG00000012223	5.88457422391334	0.234718250458341	0.433003131877166	0	1	1
ENSG00000012232	ENSG00000012232	478.682004449478	-0.172730746863081	0.0999191866547614	0	1	1
ENSG00000012504	ENSG00000012504	1.04503997163296	0.885210735652233	0.602098952520027	0	1	1
ENSG00000012660	ENSG00000012660	3554.80847034283	-0.0942065787508818	0.0864164353295245	0	1	1
ENSG00000012779	ENSG00000012779	18.3631897799878	0.196160159594829	0.356977207053765	0	1	1
ENSG00000012817	ENSG00000012817	794.129015652939	0.089142846825822	0.660494634241831	0	1	1
ENSG00000012822	ENSG00000012822	1962.92460362986	-0.0587967930770586	0.0990168414985227	0	1	1
ENSG00000012963	ENSG00000012963	746.607804779308	-0.222744503953466	0.105645971092316	0	1	1
ENSG00000012983	ENSG00000012983	1267.64269844558	0.209998062547417	0.10938654895745	0	1	1
ENSG00000013016	ENSG00000013016	122.541465058726	-0.286656953504595	0.182262877198926	0	1	1
ENSG00000013275	ENSG00000013275	1168.36231131584	-0.0422273479138482	0.0853644239603794	0	1	1
ENSG00000013288	ENSG00000013288	1096.2503318946	0.0701362181553357	0.115400840728045	0	1	1
ENSG00000013293	ENSG00000013293	5.30045685777736	0.250371876181926	0.487183961876574	0	1	1
ENSG00000013297	ENSG00000013297	4.53157924443435	0.168329851353492	0.36781068233486	0	1	1
ENSG00000013306	ENSG00000013306	589.212502920006	-0.0316227938335628	0.129816040901042	0	1	1
ENSG00000013364	ENSG00000013364	2348.36800627611	-0.0830650605982964	0.14688867418437	0	1	1
ENSG00000013374	ENSG00000013374	1401.20976658672	-0.160034935975397	0.0909279296846443	0	1	1
ENSG00000013375	ENSG00000013375	586.65859301056	0.35907271671043	0.126646290938847	0	1	1
ENSG00000013392	ENSG00000013392	102.730569506529	-0.248727125046318	0.142162544146038	0	1	1
ENSG00000013441	ENSG00000013441	4631.61026746752	0.609158360460517	0.135531297783483	0	1	1
ENSG00000013503	ENSG00000013503	157.578538092327	0.116635468834089	0.113935916343285	0	1	1
ENSG00000013523	ENSG00000013523	286.417721712968	0.00853933505346047	0.125482055536069	0	1	1
ENSG00000013561	ENSG00000013561	646.047245859059	-0.191003103591718	0.0810316069802983	0	1	1
ENSG00000013563	ENSG00000013563	295.892365589294	-0.0370696899778026	0.152499550390664	0	1	1
ENSG00000013573	ENSG00000013573	456.237563751277	0.109956742417806	0.180160715942809	0	1	1
ENSG00000013583	ENSG00000013583	15.7543562414014	-0.255302244511195	0.2801240556036	0	1	1
ENSG00000013588	ENSG00000013588	3.57710615797377	-0.0449686619341446	0.423069748665472	0	1	1
ENSG00000013619	ENSG00000013619	386.684875770304	0.309662566461963	0.227772486565375	0	1	1
ENSG00000013725	ENSG00000013725	6040.14950660928	-0.00684779706278937	0.24798840010851	0	1	1
ENSG00000013810	ENSG00000013810	616.478494449156	-0.0283956553238064	0.173735030554511	0	1	1
ENSG00000014123	ENSG00000014123	1304.52874181296	-0.016578846174332	0.0933465951053882	0	1	1
ENSG00000014138	ENSG00000014138	311.807319015152	-0.0261098773457049	0.151995937281824	0	1	1
ENSG00000014164	ENSG00000014164	243.858008601714	0.216251198716014	0.225269935382262	0	1	1
ENSG00000014216	ENSG00000014216	1280.69088399953	-0.0853595077282405	0.129091181805666	0	1	1
ENSG00000014257	ENSG00000014257	1.98475701539267	0.173542553531533	0.538437948027795	0	1	1
ENSG00000014641	ENSG00000014641	1992.76372573769	-0.113948038609664	0.095362350392042	0	1	1
ENSG00000014824	ENSG00000014824	1225.73335345964	0.0176162978925159	0.0781253287397088	0	1	1
ENSG00000014914	ENSG00000014914	34.4381999360367	0.267427162536031	0.225570147766398	0	1	1
ENSG00000014919	ENSG00000014919	601.850806654563	-0.264534531261412	0.0736940667233951	0	1	1
ENSG00000015133	ENSG00000015133	3094.27083105116	0.186119072621775	0.102117725358501	0	1	1
ENSG00000015153	ENSG00000015153	1131.79829362354	0.386470372887968	0.140261728944726	0	1	1
ENSG00000015171	ENSG00000015171	1185.4796642152	-0.210176018117132	0.086631640040582	0	1	1
ENSG00000015285	ENSG00000015285	847.75359264573	-0.0632646823702395	0.110978959471878	0	1	1
ENSG00000015413	ENSG00000015413	0.717978060638872	0.159177868462028	0.718353986188281	0	1	NA
ENSG00000015475	ENSG00000015475	287.253176400238	-0.0719895489564827	0.120725706267201	0	1	1
ENSG00000015479	ENSG00000015479	10192.8341780247	-0.0420744763878522	0.0851111264576015	0	1	1
ENSG00000015520	ENSG00000015520	1.37397548311172	0.676409662151592	0.538796144339683	0	1	1
ENSG00000015532	ENSG00000015532	305.982554780328	-0.0727055553981956	0.147063817201084	0	1	1
ENSG00000015568	ENSG00000015568	111.853720470074	0.523128433626867	0.193684118656532	0	1	1
ENSG00000015592	ENSG00000015592	2.43270325825231	0.279970720942502	0.461078132756889	0	1	1
ENSG00000015676	ENSG00000015676	884.40640158126	-0.0626111788674898	0.0784083818406244	0	1	1
ENSG00000016082	ENSG00000016082	1.90416053049041	-0.111917159739794	0.532692980422913	0	1	1
ENSG00000016391	ENSG00000016391	640.771126999362	-0.225190446341288	0.527176019436828	0	1	1
ENSG00000016402	ENSG00000016402	2.10572044937881	0.285525324349159	0.533035454506617	0	1	1
ENSG00000016490	ENSG00000016490	3.22629169465609	-0.168682781695047	0.507112065015174	0	1	1
ENSG00000016602	ENSG00000016602	1.69709475623355	0.012387400262166	0.57242826488649	0	1	1
ENSG00000016864	ENSG00000016864	684.396353777934	-0.35518214982944	0.0811478834623819	0	1	1
ENSG00000017260	ENSG00000017260	1815.69601038388	0.0668974861029909	0.0817121274023385	0	1	1
ENSG00000017373	ENSG00000017373	2.21914436984165	0.0990067527406413	0.481911177529604	0	1	1
ENSG00000017427	ENSG00000017427	86.3936842090014	-0.0481736346357493	0.366289098304287	0	1	1
ENSG00000017483	ENSG00000017483	349.715245659133	-0.1456393256383	0.151809804514146	0	1	1
ENSG00000017621	ENSG00000017621	30.3833853731749	1.21875879840642	0.23125609694687	0.945959052732262	0.344169471726354	1
ENSG00000017797	ENSG00000017797	1128.92770535825	-0.248695572256467	0.106347780267429	0	1	1
ENSG00000018189	ENSG00000018189	188.812329402953	0.107597739154906	0.144464388201374	0	1	1
ENSG00000018236	ENSG00000018236	2.66308657869521	-0.302138871617021	0.573312104305295	0	1	1
ENSG00000018280	ENSG00000018280	36.4361292783212	1.99572934994724	0.167947521882754	5.92881239797258	3.05133451528597e-09	1.20291342370217e-06
ENSG00000018408	ENSG00000018408	79.1224652472116	-0.150885573463483	0.236954473104023	0	1	1
ENSG00000018510	ENSG00000018510	1519.29654634951	-0.109468503744165	0.0818932543194098	0	1	1
ENSG00000018607	ENSG00000018607	1.71016436932135	-0.189921571185924	0.561895623061833	0	1	1
ENSG00000018610	ENSG00000018610	317.256461312938	-0.0756238316073214	0.0843770918097975	0	1	1
ENSG00000018625	ENSG00000018625	3.11791097099687	-0.0539227222233496	0.485421868110783	0	1	1
ENSG00000018699	ENSG00000018699	322.350489833381	0.0300980510091548	0.120807196281777	0	1	1
ENSG00000018869	ENSG00000018869	33.2699519251449	-0.0452029203947197	0.237540382614286	0	1	1
ENSG00000019102	ENSG00000019102	1.68358492691099	0.226951975398077	0.528133335740552	0	1	1
ENSG00000019144	ENSG00000019144	137.774248847731	0.221651392222259	0.314679276124772	0	1	1
ENSG00000019169	ENSG00000019169	1.39251901697921	0.6262350909319	0.565415098489086	0	1	1
ENSG00000019186	ENSG00000019186	1.41242582322158	0.11838612929938	0.563954701150675	0	1	1
ENSG00000019485	ENSG00000019485	47.4298930608135	0.155849837959746	0.165317912100661	0	1	1
ENSG00000019505	ENSG00000019505	2.32186981011285	-0.110301764935014	0.524043103187526	0	1	1
ENSG00000019549	ENSG00000019549	0.775374860569876	0.202579295186089	0.607601702409395	0	1	NA
ENSG00000019582	ENSG00000019582	13789.5780110426	-0.104767746822019	0.185871838025227	0	1	1
ENSG00000019991	ENSG00000019991	14.2522859020848	-0.168514297507319	0.521930177694139	0	1	1
ENSG00000019995	ENSG00000019995	1017.74390857953	0.0569896794995393	0.0774117854321108	0	1	1
ENSG00000020129	ENSG00000020129	640.486014280545	0.0134590917777355	0.232771813595201	0	1	1
ENSG00000020181	ENSG00000020181	6.28352775296724	-0.152291264806007	0.320642898556466	0	1	1
ENSG00000020256	ENSG00000020256	128.857097015162	-0.08743682712103	0.109605458921705	0	1	1
ENSG00000020426	ENSG00000020426	446.391099810322	0.161537526988433	0.0994780286817669	0	1	1
ENSG00000020577	ENSG00000020577	500.34999932174	2.06451949845382	0.287878400852498	3.69780954493787	0.000217467951160485	0.0364486703771377
ENSG00000020633	ENSG00000020633	3065.06965129969	0.475989754863986	0.176549217575318	0	1	1
ENSG00000020922	ENSG00000020922	504.168250691927	0.0191247543803302	0.094264734280309	0	1	1
ENSG00000021300	ENSG00000021300	36.3791705087104	-0.0380157915271461	0.238350961785088	0	1	1
ENSG00000021355	ENSG00000021355	1981.6538537161	0.0266313256268762	0.165299577622253	0	1	1
ENSG00000021461	ENSG00000021461	1.13438887625936	-0.294844754460961	0.613197682408637	0	1	1
ENSG00000021488	ENSG00000021488	1.08633456898767	-0.0818415251318277	0.527060044804351	0	1	1
ENSG00000021574	ENSG00000021574	796.317720332258	-0.264284692336968	0.0897982450810818	0	1	1
ENSG00000021645	ENSG00000021645	5.60445948103769	-0.142721069110782	0.447113286473253	0	1	1
ENSG00000021762	ENSG00000021762	7.45004997652981	0.385916083882031	0.511686243804232	0	1	1
ENSG00000021776	ENSG00000021776	2188.52670000868	0.0473119898368726	0.0571287166628618	0	1	1
ENSG00000021826	ENSG00000021826	10.1089186708386	-0.028963040837686	0.383360669797703	0	1	1
ENSG00000021852	ENSG00000021852	2.34576281870846	0.268281311267746	0.450184477890645	0	1	1
ENSG00000022267	ENSG00000022267	43.547382295717	-0.0308901665395327	0.408111371452409	0	1	1
ENSG00000022277	ENSG00000022277	1677.15566624717	-0.0583212858671861	0.129457334733485	0	1	1
ENSG00000022355	ENSG00000022355	1.97404300975779	0.74826016130347	0.593463257269617	0	1	1
ENSG00000022556	ENSG00000022556	190.007491412307	0.037101997306013	0.566280975658571	0	1	1
ENSG00000022567	ENSG00000022567	248.307811096389	0.150905517094165	0.115331472030946	0	1	1
ENSG00000022840	ENSG00000022840	2210.27494974092	-0.0510180508358511	0.0526391686676738	0	1	1
ENSG00000022976	ENSG00000022976	273.758866502515	0.121950086254691	0.0817563406354514	0	1	1
ENSG00000023041	ENSG00000023041	883.449409913907	-0.0652661268409419	0.0637276431067247	0	1	1
ENSG00000023171	ENSG00000023171	3896.13969973938	0.144031943322897	0.201095431910896	0	1	1
ENSG00000023191	ENSG00000023191	602.717787253979	0.158039345761836	0.216250590844113	0	1	1
ENSG00000023228	ENSG00000023228	1714.35312841776	-0.107282772229819	0.0718450722459508	0	1	1
ENSG00000023287	ENSG00000023287	2620.30987661986	0.225471367731506	0.121502498899587	0	1	1
ENSG00000023318	ENSG00000023318	1252.01025572187	-0.12247263410133	0.0759069477537061	0	1	1
ENSG00000023330	ENSG00000023330	896.449752099595	-0.385545383830461	0.15353725906742	0	1	1
ENSG00000023445	ENSG00000023445	30091.9710967381	1.13392331886505	0.173339539026416	0.772606870984219	0.439755076880018	1
ENSG00000023516	ENSG00000023516	4807.99773550957	0.0569455904172429	0.132631169078918	0	1	1
ENSG00000023572	ENSG00000023572	98.9272851791734	-0.415097057696675	0.112414189846784	0	1	1
ENSG00000023608	ENSG00000023608	104.215861721738	0.24603048539291	0.113942022325396	0	1	1
ENSG00000023697	ENSG00000023697	205.005046597432	-0.101641754291037	0.121807339018283	0	1	1
ENSG00000023734	ENSG00000023734	1427.65526371847	-0.0610754004988166	0.0943456546724744	0	1	1
ENSG00000023839	ENSG00000023839	32.1481826431316	0.0899843408102616	0.187843925983248	0	1	1
ENSG00000023892	ENSG00000023892	2319.37073513179	0.0792123971456064	0.111011175064916	0	1	1
ENSG00000023902	ENSG00000023902	1850.99217804827	0.202349982966075	0.129457582883384	0	1	1
ENSG00000023909	ENSG00000023909	981.880084236059	-0.283095060903324	0.0929611299416821	0	1	1
ENSG00000024048	ENSG00000024048	3806.75383830688	0.0758057544350568	0.106516539565975	0	1	1
ENSG00000024422	ENSG00000024422	1.44058345554557	0.369896825332324	0.446630462722773	0	1	1
ENSG00000024526	ENSG00000024526	177.684136164192	-0.281612297482244	0.242006010073492	0	1	1
ENSG00000024862	ENSG00000024862	401.556114835473	-0.198497614199456	0.115670112453837	0	1	1
ENSG00000025039	ENSG00000025039	262.209785714072	0.0825168658515013	0.392325745086225	0	1	1
ENSG00000025156	ENSG00000025156	265.274738098839	0.0816402858128019	0.106822720838608	0	1	1
ENSG00000025293	ENSG00000025293	1162.81532297736	-0.0703440689131586	0.0799900947021803	0	1	1
ENSG00000025423	ENSG00000025423	8.06602664047309	0.162661009578206	0.229137970542516	0	1	1
ENSG00000025434	ENSG00000025434	43.3677004132011	-0.30544137291195	0.20250283764374	0	1	1
ENSG00000025708	ENSG00000025708	360.999876519744	0.101699522207094	0.216501183044173	0	1	1
ENSG00000025770	ENSG00000025770	574.943916549393	0.220155894142958	0.198462296530452	0	1	1
ENSG00000025772	ENSG00000025772	404.253387585878	-0.145229640489503	0.092961854015513	0	1	1
ENSG00000025796	ENSG00000025796	1195.56191239026	0.108795651847511	0.08078636787442	0	1	1
ENSG00000025800	ENSG00000025800	1962.90811810841	-0.15135190919793	0.0691774988580786	0	1	1
ENSG00000026025	ENSG00000026025	23866.287242034	0.323049300973177	0.154907079139734	0	1	1
ENSG00000026036	ENSG00000026036	39.8897484223823	0.51008476248876	0.278855142702906	0	1	1
ENSG00000026103	ENSG00000026103	3107.2190296841	-0.145579501443227	0.162859507391765	0	1	1
ENSG00000026297	ENSG00000026297	366.071799387189	-0.180178007220253	0.161764429633922	0	1	1
ENSG00000026508	ENSG00000026508	17084.552242878	0.492122302892301	0.157632040155046	0	1	1
ENSG00000026559	ENSG00000026559	2.36538612585262	0.0521300077612359	0.475663758956128	0	1	1
ENSG00000026652	ENSG00000026652	916.189607532295	0.107405638560503	0.281708068508644	0	1	1
ENSG00000026751	ENSG00000026751	658.42234908126	-0.0901915975982599	0.575296885631035	0	1	1
ENSG00000026950	ENSG00000026950	2027.97543342303	-0.13792809179731	0.10526441870836	0	1	1
ENSG00000027001	ENSG00000027001	85.5345458741164	0.0108526162607574	0.119624759705143	0	1	1
ENSG00000027075	ENSG00000027075	10856.4178887421	0.119739649532375	0.102612920841461	0	1	1
ENSG00000027644	ENSG00000027644	4.39032020711298	0.0847301683561741	0.330407222437913	0	1	1
ENSG00000027697	ENSG00000027697	1090.13007631928	-0.125818760684026	0.153609877433604	0	1	1
ENSG00000027847	ENSG00000027847	182.581505133204	0.174376964563239	0.131785424040529	0	1	1
ENSG00000027869	ENSG00000027869	2645.10373786474	0.900696961231719	0.148886107581191	0	1	1
ENSG00000028116	ENSG00000028116	544.275773697168	0.00283446299998867	0.090117063466232	0	1	1
ENSG00000028137	ENSG00000028137	6705.43127341097	-0.183586007100619	0.114988788443214	0	1	1
ENSG00000028203	ENSG00000028203	1681.43531586846	0.241553557376644	0.113211449875178	0	1	1
ENSG00000028277	ENSG00000028277	459.011658128382	0.0133424210246698	0.221947815508653	0	1	1
ENSG00000028310	ENSG00000028310	1019.1257553298	0.293332487681035	0.0969076602646956	0	1	1
ENSG00000028528	ENSG00000028528	1935.036597788	-0.0309205481286981	0.0366470211620677	0	1	1
ENSG00000028839	ENSG00000028839	439.831899197119	-0.0890582267404916	0.0802472910960556	0	1	1
ENSG00000029153	ENSG00000029153	981.833247251908	-0.0949212368262434	0.102411892588847	0	1	1
ENSG00000029363	ENSG00000029363	7146.9434060382	0.209391128219961	0.0816467125044903	0	1	1
ENSG00000029364	ENSG00000029364	1778.2594541692	-0.0964210193961689	0.065039057490164	0	1	1
ENSG00000029534	ENSG00000029534	337.665648066209	0.126338616491665	0.477683463317735	0	1	1
ENSG00000029559	ENSG00000029559	0.78447072585959	-1.70744209244639	0.647596540100539	-1.09241178517811	0.27465214523644	NA
ENSG00000029639	ENSG00000029639	151.141742162185	-0.104897982069943	0.0928817129632018	0	1	1
ENSG00000029725	ENSG00000029725	1536.71784973491	-0.0646126555924346	0.0932707298579076	0	1	1
ENSG00000029993	ENSG00000029993	243.007784280614	-0.125648146789348	0.197863582234916	0	1	1
ENSG00000030066	ENSG00000030066	1384.52573994936	0.0666185434233697	0.099366422104764	0	1	1
ENSG00000030110	ENSG00000030110	675.046107872458	-0.19263765383951	0.109266007255255	0	1	1
ENSG00000030304	ENSG00000030304	2.51456002037185	-0.438381922915454	0.531928001392611	0	1	1
ENSG00000030419	ENSG00000030419	255.822988153338	0.0636223921126476	0.590666064575535	0	1	1
ENSG00000030582	ENSG00000030582	556.672574449605	-0.211167753090693	0.224959079663291	0	1	1
ENSG00000031003	ENSG00000031003	1976.62080919593	0.0099877249537128	0.0733330659614244	0	1	1
ENSG00000031081	ENSG00000031081	448.270016829799	0.0831092806739763	0.206427128558509	0	1	1
ENSG00000031544	ENSG00000031544	1.29044643923295	0.160898566916085	0.579067497124103	0	1	1
ENSG00000031691	ENSG00000031691	117.002385334011	-0.309362983320576	0.18462127597602	0	1	1
ENSG00000031698	ENSG00000031698	1819.39123747038	-0.170567290608154	0.0749333023774379	0	1	1
ENSG00000031823	ENSG00000031823	721.453044664912	0.116303234308289	0.0884454693026547	0	1	1
ENSG00000032219	ENSG00000032219	1623.35020935576	0.0139692500825521	0.11843198832275	0	1	1
ENSG00000032389	ENSG00000032389	357.575392836904	-0.0225386248124918	0.0851065363908988	0	1	1
ENSG00000032444	ENSG00000032444	745.425136756409	0.0175608667990776	0.197161514027052	0	1	1
ENSG00000032742	ENSG00000032742	235.014797354655	0.0565530563019705	0.149097115873462	0	1	1
ENSG00000033011	ENSG00000033011	354.373005264862	-0.209653154595702	0.0938309807433557	0	1	1
ENSG00000033030	ENSG00000033030	931.062791428928	-0.0816591237818448	0.060355687723843	0	1	1
ENSG00000033050	ENSG00000033050	1151.47383674925	-0.216298844103973	0.103562019993764	0	1	1
ENSG00000033100	ENSG00000033100	1264.44756753102	-0.0671167077546942	0.121037381952879	0	1	1
ENSG00000033122	ENSG00000033122	4.8684993079747	-0.42594144091849	0.528272076932685	0	1	1
ENSG00000033170	ENSG00000033170	3339.21504287692	0.113603013823566	0.172510448949134	0	1	1
ENSG00000033178	ENSG00000033178	3105.7831665005	0.168392978705375	0.10135116134209	0	1	1
ENSG00000033327	ENSG00000033327	2208.02339092773	0.177414334300418	0.195389304984458	0	1	1
ENSG00000033627	ENSG00000033627	160.936963011184	-0.0058673689766303	0.338294276209238	0	1	1
ENSG00000033800	ENSG00000033800	1055.1877562107	0.028634135287246	0.0784215613556842	0	1	1
ENSG00000033867	ENSG00000033867	8757.39553467745	0.07977183159583	0.167949231481914	0	1	1
ENSG00000034053	ENSG00000034053	7.67254377741022	0.249984828305369	0.368059390907812	0	1	1
ENSG00000034063	ENSG00000034063	320.891489437872	-0.0940045637272644	0.309336675450523	0	1	1
ENSG00000034152	ENSG00000034152	1271.31174052292	0.532925516266607	0.153067490643191	0	1	1
ENSG00000034239	ENSG00000034239	1.7543621112915	0.165640642539195	0.513298035915057	0	1	1
ENSG00000034510	ENSG00000034510	14037.9907650995	-0.298967598923893	0.122665028225038	0	1	1
ENSG00000034533	ENSG00000034533	363.648467188709	-0.10018801765291	0.103879204587487	0	1	1
ENSG00000034677	ENSG00000034677	18101.6681622978	0.912488103044155	0.159104047088703	0	1	1
ENSG00000034693	ENSG00000034693	209.76667627234	0.0531493758305106	0.0796537324702213	0	1	1
ENSG00000034713	ENSG00000034713	939.341915813883	-0.272889907171208	0.0966553326450949	0	1	1
ENSG00000035115	ENSG00000035115	163.411379063336	-0.098203959331656	0.143738254659373	0	1	1
ENSG00000035141	ENSG00000035141	481.503247226409	-0.0597255430833575	0.0819843682003615	0	1	1
ENSG00000035403	ENSG00000035403	1493.10676457575	-0.153836250514727	0.238286729624365	0	1	1
ENSG00000035499	ENSG00000035499	186.633023226412	-0.0809274425633067	0.219644529301406	0	1	1
ENSG00000035664	ENSG00000035664	851.962243902751	-0.0136869145254547	0.263804502350453	0	1	1
ENSG00000035681	ENSG00000035681	1843.67158764089	0.223365482107958	0.0950250391673843	0	1	1
ENSG00000035687	ENSG00000035687	2244.23978936521	0.354421863449624	0.122093418428881	0	1	1
ENSG00000035720	ENSG00000035720	527.305393602683	0.0977537623790911	0.356181501196804	0	1	1
ENSG00000035862	ENSG00000035862	29.0876241966334	-0.0804164459240398	0.44818857218943	0	1	1
ENSG00000035928	ENSG00000035928	1764.20503762316	0.00756489671703011	0.0778888939962498	0	1	1
ENSG00000036054	ENSG00000036054	1079.48347194344	0.0939114944252326	0.0874684487571526	0	1	1
ENSG00000036257	ENSG00000036257	2441.10479253604	0.218614586260957	0.0774703786217395	0	1	1
ENSG00000036448	ENSG00000036448	25.3986776147632	-0.0745982328794763	0.304953947738457	0	1	1
ENSG00000036473	ENSG00000036473	0.766790105042624	0.0835587405640633	0.764768978069018	0	1	NA
ENSG00000036530	ENSG00000036530	3.67301728840927	0.706536147335041	0.404842307656765	0	1	1
ENSG00000036549	ENSG00000036549	1280.24770932319	-0.0562440522337082	0.0829739461646707	0	1	1
ENSG00000036565	ENSG00000036565	2.72671915442714	0.236631561896544	0.46042759304276	0	1	1
ENSG00000036672	ENSG00000036672	3.30205758312259	0.731545307961468	0.34572353355098	0	1	1
ENSG00000036828	ENSG00000036828	4.99495307316548	0.0971962659466303	0.566472118108822	0	1	1
ENSG00000037042	ENSG00000037042	71.3683760826261	0.0752655655413816	0.191571478263052	0	1	1
ENSG00000037241	ENSG00000037241	148.883933702264	-0.2792538637586	0.10912483529809	0	1	1
ENSG00000037280	ENSG00000037280	3.4946334089995	0.327544752948257	0.423542681547157	0	1	1
ENSG00000037474	ENSG00000037474	1920.55467895698	0.186429715894276	0.0624655971326156	0	1	1
ENSG00000037637	ENSG00000037637	743.297760239221	-0.0578442245485377	0.0490296752309801	0	1	1
ENSG00000037749	ENSG00000037749	1312.60047966031	-0.146350130311834	0.0699521017337736	0	1	1
ENSG00000037757	ENSG00000037757	401.248499373617	-0.0786461343699225	0.112482226435112	0	1	1
ENSG00000037897	ENSG00000037897	130.151160139129	0.0107172022484596	0.229620576860928	0	1	1
ENSG00000037965	ENSG00000037965	1.74801203150335	0.0122498412473599	0.520918523000799	0	1	1
ENSG00000038002	ENSG00000038002	614.643471509182	-0.173001712472217	0.108036511655675	0	1	1
ENSG00000038210	ENSG00000038210	997.089832567612	-0.0507434803650986	0.0858548532961156	0	1	1
ENSG00000038219	ENSG00000038219	3696.78997262228	0.126536392000949	0.0887673195795592	0	1	1
ENSG00000038274	ENSG00000038274	2645.58933736483	-0.376353598645758	0.115727433244933	0	1	1
ENSG00000038295	ENSG00000038295	40.0161942428723	0.321418237870828	0.389282077329404	0	1	1
ENSG00000038358	ENSG00000038358	942.551210490104	0.0208619231655907	0.106964815008029	0	1	1
ENSG00000038382	ENSG00000038382	1380.95693682585	0.256449065927599	0.402490765158119	0	1	1
ENSG00000038427	ENSG00000038427	12.3559574950701	0.446257151806098	0.391925747489968	0	1	1
ENSG00000038532	ENSG00000038532	741.749327846056	0.151229340284795	0.0928685598563117	0	1	1
ENSG00000038945	ENSG00000038945	7.96433665526266	0.167628964412205	0.505837951032887	0	1	1
ENSG00000039068	ENSG00000039068	8.48424975748428	0.518807186904478	0.36594588524416	0	1	1
ENSG00000039123	ENSG00000039123	2267.55149726243	0.0577727948791351	0.0816509341734583	0	1	1
ENSG00000039139	ENSG00000039139	7.00461563829589	-0.105435598501746	0.513245462694506	0	1	1
ENSG00000039319	ENSG00000039319	865.926210970701	0.103183931061362	0.105514312034443	0	1	1
ENSG00000039523	ENSG00000039523	90.3247975416178	-0.00605030639461706	0.249558007775296	0	1	1
ENSG00000039537	ENSG00000039537	2.60686084250896	-0.670806901029789	0.508713116401658	0	1	1
ENSG00000039560	ENSG00000039560	5.78259033737276	0.288365446253556	0.444059216807749	0	1	1
ENSG00000039600	ENSG00000039600	3.87222876064605	0.131470649022443	0.306893538707332	0	1	1
ENSG00000039650	ENSG00000039650	511.570948691678	0.159969532464452	0.158016661905337	0	1	1
ENSG00000039987	ENSG00000039987	0.614115937328916	0.0653892000573579	0.653359104969957	0	1	NA
ENSG00000040199	ENSG00000040199	681.396203305627	0.156643844986884	0.0831533628023665	0	1	1
ENSG00000040275	ENSG00000040275	246.151648205143	-0.138027282769503	0.152817618011104	0	1	1
ENSG00000040341	ENSG00000040341	1219.2657781435	-0.10615694497472	0.103203509840636	0	1	1
ENSG00000040487	ENSG00000040487	78.5608078241349	-0.108716225585573	0.145150456182585	0	1	1
ENSG00000040531	ENSG00000040531	462.119018212914	0.0292174420062992	0.158392136613902	0	1	1
ENSG00000040608	ENSG00000040608	4.89878619768221	-0.588772424695686	0.565977493134074	0	1	1
ENSG00000040633	ENSG00000040633	707.700735893647	-0.502922742687893	0.0917591233665981	0	1	1
ENSG00000040731	ENSG00000040731	0.893068453231852	-0.321512237422115	0.632655362693098	0	1	1
ENSG00000040933	ENSG00000040933	4347.23714969993	0.0671473247847102	0.094149756816941	0	1	1
ENSG00000041353	ENSG00000041353	174.254262389419	-0.0877492878491757	0.437934107969723	0	1	1
ENSG00000041357	ENSG00000041357	1562.49359544088	-0.241081543431042	0.104098465560328	0	1	1
ENSG00000041515	ENSG00000041515	4.37308062067172	0.350843464694804	0.474656828228728	0	1	1
ENSG00000041802	ENSG00000041802	1109.22597056152	0.0735094735669426	0.087797899013381	0	1	1
ENSG00000041880	ENSG00000041880	138.094383432604	-0.0589051567664163	0.201971722123438	0	1	1
ENSG00000041982	ENSG00000041982	18.4244165331786	0.662524985340763	0.40837625252297	0	1	1
ENSG00000041988	ENSG00000041988	118.770182073656	-0.45150604477188	0.136020046655768	0	1	1
ENSG00000042062	ENSG00000042062	1.82247908824841	0.636971723465132	0.432186766483751	0	1	1
ENSG00000042088	ENSG00000042088	2100.28684792766	0.445547694384689	0.105314392404678	0	1	1
ENSG00000042286	ENSG00000042286	79.9780342104745	0.0725068727552457	0.212896339902911	0	1	1
ENSG00000042304	ENSG00000042304	0.943816460759833	1.17100557718482	0.554973164780803	0.308133055861108	0.757981089173216	1
ENSG00000042317	ENSG00000042317	84.0603317829382	-0.0973306815736938	0.175793905265421	0	1	1
ENSG00000042429	ENSG00000042429	1235.20330328428	-0.226197137440679	0.0635703654176536	0	1	1
ENSG00000042445	ENSG00000042445	648.122078154748	-0.233635725069354	0.100947980070024	0	1	1
ENSG00000042493	ENSG00000042493	803.609964935576	-0.239332879603599	0.244613614426314	0	1	1
ENSG00000042753	ENSG00000042753	275.40447496088	-0.306754019246151	0.138458339925466	0	1	1
ENSG00000042781	ENSG00000042781	6.29298505274369	-0.197404753651985	0.502326559598396	0	1	1
ENSG00000042813	ENSG00000042813	1.56744960643573	0.202048243241674	0.517219304923052	0	1	1
ENSG00000042832	ENSG00000042832	57.4750213456594	0.511453214283209	0.258854238146119	0	1	1
ENSG00000042980	ENSG00000042980	185.293964656604	0.453894928533131	0.539757009354961	0	1	1
ENSG00000043039	ENSG00000043039	1.62949520346126	-0.0106581304844099	0.604780307008461	0	1	1
ENSG00000043093	ENSG00000043093	1931.25764658647	-0.037081840167434	0.104415621532226	0	1	1
ENSG00000043143	ENSG00000043143	1422.39982962326	-0.16582154645236	0.133128567249449	0	1	1
ENSG00000043355	ENSG00000043355	4.1342909545389	2.22625192385889	0.669880070979048	1.83055441859419	0.0671670772735201	1
ENSG00000043462	ENSG00000043462	7530.43349947519	0.24234956311184	0.100779545089358	0	1	1
ENSG00000043514	ENSG00000043514	339.242012802848	0.149942482167266	0.107338024356581	0	1	1
ENSG00000043591	ENSG00000043591	1.16713113351204	0.123596080435627	0.51324912663914	0	1	1
ENSG00000044090	ENSG00000044090	334.623231606584	0.0236807516841323	0.116103153596302	0	1	1
ENSG00000044115	ENSG00000044115	1944.09240644688	-0.0795189887484998	0.147203265278045	0	1	1
ENSG00000044446	ENSG00000044446	498.081343112088	0.148029418194167	0.0794113636521972	0	1	1
ENSG00000044459	ENSG00000044459	170.862620929049	0.0430563622670542	0.401290789993118	0	1	1
ENSG00000044524	ENSG00000044524	1.85338025096913	0.439739727406315	0.506411282399136	0	1	1
ENSG00000044574	ENSG00000044574	5299.12086909211	0.0957428909919718	0.126579695402264	0	1	1
ENSG00000046604	ENSG00000046604	42.2590211778239	-0.0350728324381693	0.414045557727215	0	1	1
ENSG00000046647	ENSG00000046647	185.384594231686	0.0998183656528408	0.0840069630366291	0	1	1
ENSG00000046651	ENSG00000046651	1506.30428641341	0.177318966103522	0.109442860076501	0	1	1
ENSG00000046653	ENSG00000046653	2.82183119949524	-0.352255303185029	0.488013028928621	0	1	1
ENSG00000046889	ENSG00000046889	3.92038923209784	0.0569340132431042	0.509325300940906	0	1	1
ENSG00000047056	ENSG00000047056	1084.88433556663	0.0947050393795269	0.0842452321558897	0	1	1
ENSG00000047188	ENSG00000047188	1564.47112102204	0.214541353080555	0.094621165066204	0	1	1
ENSG00000047230	ENSG00000047230	106.939174309706	0.032296156747695	0.273023388252145	0	1	1
ENSG00000047249	ENSG00000047249	551.043016763591	-0.105339843052338	0.0656354464925873	0	1	1
ENSG00000047315	ENSG00000047315	3386.89566284094	0.0215675455794547	0.0637952070545482	0	1	1
ENSG00000047346	ENSG00000047346	1683.48083854551	0.208975525918862	0.198128060784312	0	1	1
ENSG00000047365	ENSG00000047365	10405.1753111285	0.254119701612312	0.141065748860902	0	1	1
ENSG00000047410	ENSG00000047410	7464.58441246413	-0.0124251792160014	0.0901101474361336	0	1	1
ENSG00000047457	ENSG00000047457	4.75723424543555	0.131571445658133	0.466953617809213	0	1	1
ENSG00000047578	ENSG00000047578	461.886475041306	0.30385909539804	0.111852819888017	0	1	1
ENSG00000047579	ENSG00000047579	171.483351360484	0.0766748177066464	0.153858607437019	0	1	1
ENSG00000047597	ENSG00000047597	3.4671730643079	-0.176547132217085	0.46751888074764	0	1	1
ENSG00000047617	ENSG00000047617	3.66550847246508	-0.198352926055083	0.476872403601771	0	1	1
ENSG00000047621	ENSG00000047621	553.811851888023	-0.0316731215625621	0.0991699558937857	0	1	1
ENSG00000047634	ENSG00000047634	5.52823385262604	0.458885222534118	0.387661232293844	0	1	1
ENSG00000047644	ENSG00000047644	1525.88020494808	-0.0469920644725114	0.0985642478714516	0	1	1
ENSG00000047648	ENSG00000047648	2.56270116347724	0.546361611362665	0.478936089361789	0	1	1
ENSG00000047662	ENSG00000047662	2.16081230197139	0.21164116353961	0.47727107742777	0	1	1
ENSG00000047849	ENSG00000047849	2114.52825960987	0.135617523207869	0.0696310988012954	0	1	1
ENSG00000047932	ENSG00000047932	1353.0736960755	-0.233706639312576	0.0916071973917447	0	1	1
ENSG00000047936	ENSG00000047936	3.99092761494386	-0.0980469544449353	0.533553990192591	0	1	1
ENSG00000048028	ENSG00000048028	1305.32412809318	-0.227639827034099	0.14404618218701	0	1	1
ENSG00000048052	ENSG00000048052	124.70681827007	0.0228312303950683	0.360523068022961	0	1	1
ENSG00000048140	ENSG00000048140	758.12964583111	-0.214193924587255	0.140628340304219	0	1	1
ENSG00000048162	ENSG00000048162	493.18789297716	-0.0709091760721611	0.132941536776559	0	1	1
ENSG00000048342	ENSG00000048342	4.3798085167575	0.507453260571171	0.506228022841056	0	1	1
ENSG00000048392	ENSG00000048392	2224.29090967057	0.177255520770581	0.168525452057169	0	1	1
ENSG00000048405	ENSG00000048405	1806.3537445521	0.125286486918442	0.0774126731998114	0	1	1
ENSG00000048462	ENSG00000048462	0.881621034963708	0.764192422003701	0.548849630415642	0	1	1
ENSG00000048471	ENSG00000048471	582.097491428791	0.0504058955317236	0.147415300170019	0	1	1
ENSG00000048540	ENSG00000048540	4.15782288292402	-0.0150119356765992	0.51827001435096	0	1	1
ENSG00000048544	ENSG00000048544	627.376921681215	-0.24223721661211	0.105711934069875	0	1	1
ENSG00000048545	ENSG00000048545	0.661301340172016	-0.870065566086168	0.79822625374222	0	1	NA
ENSG00000048649	ENSG00000048649	2285.68038510895	0.0645491316711567	0.078714323031829	0	1	1
ENSG00000048707	ENSG00000048707	3447.42906028121	0.221412878354655	0.0757421178096011	0	1	1
ENSG00000048740	ENSG00000048740	5336.39519731302	0.247057402665205	0.075920089764376	0	1	1
ENSG00000048828	ENSG00000048828	3567.71295944786	-0.0693331789766073	0.0534205164400061	0	1	1
ENSG00000048991	ENSG00000048991	663.892363432691	0.126180975278066	0.0895336761914756	0	1	1
ENSG00000049089	ENSG00000049089	334.269001901173	-0.0700629156226418	0.378093708324842	0	1	1
ENSG00000049130	ENSG00000049130	35.235706537039	-0.324119031397826	0.459592341495683	0	1	1
ENSG00000049167	ENSG00000049167	171.168687576131	-0.0769680393320265	0.0782263305943107	0	1	1
ENSG00000049192	ENSG00000049192	230.111866499596	0.326765789690124	0.270946322532912	0	1	1
ENSG00000049239	ENSG00000049239	1241.19022013555	-0.0772571711055325	0.117521774649965	0	1	1
ENSG00000049245	ENSG00000049245	923.669432329671	-0.245451402209652	0.100538131401149	0	1	1
ENSG00000049246	ENSG00000049246	177.198282535282	-0.0757738145677863	0.421110438394255	0	1	1
ENSG00000049247	ENSG00000049247	46.9658787126919	-0.173546498241837	1.04358084256256	0	1	1
ENSG00000049249	ENSG00000049249	1512.32475634722	0.444894726754786	0.378264284939935	0	1	1
ENSG00000049283	ENSG00000049283	0.985141990736905	0.821509128303425	0.58741987273391	0	1	1
ENSG00000049319	ENSG00000049319	1.57598129099572	0.344883818480041	0.523733907592847	0	1	1
ENSG00000049323	ENSG00000049323	6.93171039686582	-0.038748352217956	0.342795810562309	0	1	1
ENSG00000049449	ENSG00000049449	353.188423584001	-0.0751364608922387	0.117498990858451	0	1	1
ENSG00000049540	ENSG00000049540	3.04800765374605	0.761925201223093	0.401473063401395	0	1	1
ENSG00000049541	ENSG00000049541	298.848756478433	-0.188015294216881	0.112314636721072	0	1	1
ENSG00000049618	ENSG00000049618	1341.96971466372	0.175088893403896	0.0589191570227278	0	1	1
ENSG00000049656	ENSG00000049656	1270.22049125668	-0.0215398571433011	0.0830659109813558	0	1	1
ENSG00000049759	ENSG00000049759	31.7830165301329	0.266404688276933	0.350048654450963	0	1	1
ENSG00000049768	ENSG00000049768	247.822620525764	0.212975513093402	0.347747688745998	0	1	1
ENSG00000049769	ENSG00000049769	89.8331453684766	-0.388594297503284	0.142704467440729	0	1	1
ENSG00000049860	ENSG00000049860	1128.27591602254	-0.136887599129916	0.0840629751474829	0	1	1
ENSG00000049883	ENSG00000049883	121.090075687682	-0.184624010333122	0.0865184949715034	0	1	1
ENSG00000050030	ENSG00000050030	5.10006291528873	0.176601774409869	0.450592787791855	0	1	1
ENSG00000050130	ENSG00000050130	711.260644996829	-0.229916990673024	0.107338590016737	0	1	1
ENSG00000050165	ENSG00000050165	2.52481545902201	0.518952932937253	0.50684659774998	0	1	1
ENSG00000050327	ENSG00000050327	35.0015072572248	0.0640108206554841	0.373132424667475	0	1	1
ENSG00000050344	ENSG00000050344	1795.47688138867	-0.131985492308606	0.186015584756984	0	1	1
ENSG00000050393	ENSG00000050393	282.899918033027	-0.252753329458157	0.0891743301093384	0	1	1
ENSG00000050405	ENSG00000050405	1364.07140881075	-0.193015056186485	0.227393556103944	0	1	1
ENSG00000050426	ENSG00000050426	874.648509138202	-0.0636726935173488	0.0634019744611735	0	1	1
ENSG00000050438	ENSG00000050438	92.6730718919619	0.176742107208763	0.208966170830372	0	1	1
ENSG00000050555	ENSG00000050555	1.84461308567294	0.707783450609222	0.423494431317624	0	1	1
ENSG00000050628	ENSG00000050628	673.913362687266	-0.0902839442927882	0.491195190365311	0	1	1
ENSG00000050730	ENSG00000050730	1510.61294484493	0.338886170964731	0.325353392517368	0	1	1
ENSG00000050748	ENSG00000050748	817.108228487911	0.0555126752497765	0.0569158578602123	0	1	1
ENSG00000050767	ENSG00000050767	2.89732170042637	0.229908791610439	0.376944303342041	0	1	1
ENSG00000050820	ENSG00000050820	3.44562049197485	0.561029114474141	0.472952831227541	0	1	1
ENSG00000051009	ENSG00000051009	505.306256728811	0.0793530943442515	0.0812500759540107	0	1	1
ENSG00000051108	ENSG00000051108	2496.84887449604	-0.0305233941343661	0.0969486887800752	0	1	1
ENSG00000051128	ENSG00000051128	2.19633605565297	0.892642005980254	0.500330668060049	0	1	1
ENSG00000051180	ENSG00000051180	140.663967489271	-0.0930881671365406	0.233878872544934	0	1	1
ENSG00000051341	ENSG00000051341	433.335260719074	0.150899905897403	0.24301854110156	0	1	1
ENSG00000051382	ENSG00000051382	386.720691365422	0.265638461283797	0.1734324952754	0	1	1
ENSG00000051523	ENSG00000051523	1409.88112310687	-0.000176890811501669	0.21785687865753	0	1	1
ENSG00000051596	ENSG00000051596	83.0080744024031	-0.159976417713506	0.146515880445208	0	1	1
ENSG00000051620	ENSG00000051620	633.522374194793	-0.22246030321709	0.114550083607562	0	1	1
ENSG00000051825	ENSG00000051825	2025.25491159022	0.0593336803895866	0.0720440520035616	0	1	1
ENSG00000052126	ENSG00000052126	616.370703292342	0.113688961667891	0.111618468542022	0	1	1
ENSG00000052344	ENSG00000052344	0.979907510403452	-0.52772924473534	0.598822369669999	0	1	1
ENSG00000052723	ENSG00000052723	1021.35975636125	-0.244718914365434	0.0887848964445858	0	1	1
ENSG00000052749	ENSG00000052749	1130.19845286045	1.02306373325183	0.268270526450025	0.0859719237779522	0.931488736150235	1
ENSG00000052795	ENSG00000052795	1913.14844811608	0.116320791771286	0.139967527422927	0	1	1
ENSG00000052802	ENSG00000052802	999.350761706513	-0.342134708809767	0.114529941145408	0	1	1
ENSG00000052841	ENSG00000052841	2492.53834661484	0.113054656186058	0.0730659589542667	0	1	1
ENSG00000052850	ENSG00000052850	1.19923311494401	0.0423273637556479	0.50441317633692	0	1	1
ENSG00000053108	ENSG00000053108	2.74582551014999	0.0956316276174156	0.494659857520401	0	1	1
ENSG00000053254	ENSG00000053254	1953.55298416074	0.0699703117831776	0.0950175417654518	0	1	1
ENSG00000053371	ENSG00000053371	208.426080461235	-0.24485451098215	0.148292937775261	0	1	1
ENSG00000053372	ENSG00000053372	599.300160128021	-0.127577185872357	0.156226969371895	0	1	1
ENSG00000053501	ENSG00000053501	178.06007138543	0.294229853771356	0.113680272640065	0	1	1
ENSG00000053524	ENSG00000053524	535.298589714845	0.36830328398375	0.194477623677084	0	1	1
ENSG00000053702	ENSG00000053702	0.894789504534272	0.424452084919918	0.561023185153575	0	1	1
ENSG00000053747	ENSG00000053747	10.1906852390723	0.659146284942183	0.352933147244197	0	1	1
ENSG00000053770	ENSG00000053770	1234.40829523274	-0.153605609206318	0.0846026990875184	0	1	1
ENSG00000053900	ENSG00000053900	1152.50780415518	0.00484619538948831	0.0713055852967655	0	1	1
ENSG00000053918	ENSG00000053918	42.5715510151312	0.109386689633598	0.39730338308853	0	1	1
ENSG00000054116	ENSG00000054116	677.300866685623	-0.290557889855102	0.0760325910860783	0	1	1
ENSG00000054118	ENSG00000054118	3570.51040140333	-0.0837455807016145	0.0731264387957185	0	1	1
ENSG00000054148	ENSG00000054148	430.878724067914	-0.202564373593627	0.158150559980967	0	1	1
ENSG00000054179	ENSG00000054179	4.50516240118746	0.327467111697767	0.672219695689829	0	1	1
ENSG00000054219	ENSG00000054219	211.401820705345	-0.127023692559925	0.305219672893744	0	1	1
ENSG00000054267	ENSG00000054267	3830.19024011632	0.0614309962600261	0.0963728413449886	0	1	1
ENSG00000054277	ENSG00000054277	148.307324273401	-0.290042125243473	0.169758784715844	0	1	1
ENSG00000054282	ENSG00000054282	365.393073926266	-0.0122660586683343	0.138606472447332	0	1	1
ENSG00000054356	ENSG00000054356	3.17500454641918	-0.130316075770269	0.466761154122041	0	1	1
ENSG00000054392	ENSG00000054392	17.2430771144375	0.184277083196031	0.238591376113232	0	1	1
ENSG00000054523	ENSG00000054523	2332.69936780283	0.276422401364867	0.170082719178866	0	1	1
ENSG00000054598	ENSG00000054598	32.714664369228	1.07560019397282	0.527473919049447	0.143324989620443	0.886033520708976	1
ENSG00000054611	ENSG00000054611	558.849984572918	0.273793677793854	0.150272258164369	0	1	1
ENSG00000054654	ENSG00000054654	12560.7930939073	0.166421308945451	0.138386443247617	0	1	1
ENSG00000054690	ENSG00000054690	5.88625189777836	-0.358059958279961	0.340332072943103	0	1	1
ENSG00000054793	ENSG00000054793	132.093870154795	0.204958557288544	0.433070516194389	0	1	1
ENSG00000054796	ENSG00000054796	0.838705462157271	-0.0411697342466872	0.623530982254649	0	1	NA
ENSG00000054803	ENSG00000054803	0.70113314759734	-1.68031695583934	0.83785070216355	-0.811978738076588	0.416803831824712	NA
ENSG00000054938	ENSG00000054938	2.14539997815266	0.156481837740533	0.530969473242345	0	1	1
ENSG00000054965	ENSG00000054965	898.358859556877	-0.00159556289796016	0.0847880180351282	0	1	1
ENSG00000054967	ENSG00000054967	743.708555314353	1.16903445138184	0.212364632454827	0.795963289309913	0.426053373270533	1
ENSG00000054983	ENSG00000054983	689.494916306361	0.0165484467054119	0.116069653795479	0	1	1
ENSG00000055044	ENSG00000055044	3069.572785791	0.345056564975121	0.0974831450947049	0	1	1
ENSG00000055070	ENSG00000055070	1682.7558449005	-0.065641578183603	0.0840306294145977	0	1	1
ENSG00000055118	ENSG00000055118	6.49441484951372	-0.110764234375268	0.470424658540251	0	1	1
ENSG00000055130	ENSG00000055130	2119.69889003542	-0.103474835310408	0.0791982433019642	0	1	1
ENSG00000055147	ENSG00000055147	524.360581494045	-0.144131450105984	0.0678179149872299	0	1	1
ENSG00000055163	ENSG00000055163	6771.55393852297	0.0110782570453744	0.0964076382110634	0	1	1
ENSG00000055208	ENSG00000055208	9192.4730550216	-0.0992088484471688	0.141518876184192	0	1	1
ENSG00000055211	ENSG00000055211	416.923641445384	-0.137085800656311	0.0773627230905248	0	1	1
ENSG00000055332	ENSG00000055332	2098.96919573396	0.0487313355077267	0.160708881878243	0	1	1
ENSG00000055483	ENSG00000055483	1716.44401564573	0.407606765509108	0.130494982845785	0	1	1
ENSG00000055609	ENSG00000055609	5645.74582292647	0.407208231511947	0.106188789548447	0	1	1
ENSG00000055732	ENSG00000055732	481.632334243395	-0.0488208717232964	0.250267895542529	0	1	1
ENSG00000055813	ENSG00000055813	24.7930534323232	0.411733683715677	0.582819183344738	0	1	1
ENSG00000055917	ENSG00000055917	3700.59790907995	0.0263982670976731	0.0652144243574335	0	1	1
ENSG00000055950	ENSG00000055950	265.144355700287	-0.255391550444216	0.10372969792282	0	1	1
ENSG00000055955	ENSG00000055955	22.3809715547671	0.435582322158649	0.213437527338689	0	1	1
ENSG00000055957	ENSG00000055957	2.96307691848864	0.20255443181477	0.405261432973885	0	1	1
ENSG00000056050	ENSG00000056050	159.906897197459	-0.198044205165643	0.132511678631102	0	1	1
ENSG00000056097	ENSG00000056097	3061.70359474606	0.0181859636720888	0.0758691810094829	0	1	1
ENSG00000056277	ENSG00000056277	282.304927086438	-0.0268017375033579	0.0858818739301943	0	1	1
ENSG00000056291	ENSG00000056291	0.683261447466802	0.707832454242729	0.659925481715333	0	1	NA
ENSG00000056487	ENSG00000056487	1.5606043934798	0.332919312508011	0.607524282942823	0	1	1
ENSG00000056558	ENSG00000056558	6698.84733565833	0.827960389126867	0.133811163899996	0	1	1
ENSG00000056586	ENSG00000056586	3434.63886560519	-0.0783189456114078	0.0883739229304527	0	1	1
ENSG00000056661	ENSG00000056661	21.3683962059957	0.359723141230154	0.445282527606201	0	1	1
ENSG00000056736	ENSG00000056736	2951.4511544851	-0.241826429978353	0.61719251844587	0	1	1
ENSG00000056972	ENSG00000056972	193.347457154976	0.0272790724760132	0.261493936469797	0	1	1
ENSG00000056998	ENSG00000056998	1.72107539707157	-0.304388131902797	0.509272071780648	0	1	1
ENSG00000057019	ENSG00000057019	44.039732683971	-0.109607056351853	0.374835713890522	0	1	1
ENSG00000057252	ENSG00000057252	1621.97171676183	-0.174238749617424	0.131874292238736	0	1	1
ENSG00000057294	ENSG00000057294	2.62850705652397	0.121644291018212	0.437136902322464	0	1	1
ENSG00000057468	ENSG00000057468	8.4492424854212	-0.00583536585236437	0.201334110438738	0	1	1
ENSG00000057608	ENSG00000057608	3975.19371445267	-0.2284846139499	0.0962455359611629	0	1	1
ENSG00000057657	ENSG00000057657	4073.18671099251	0.809237960249906	0.204147940594475	0	1	1
ENSG00000057663	ENSG00000057663	976.398874923424	-0.0608275652955859	0.0766037809554407	0	1	1
ENSG00000057704	ENSG00000057704	26.6010771587274	0.0590347004499561	0.300861026342052	0	1	1
ENSG00000057757	ENSG00000057757	524.154691132663	-0.251816311227272	0.0856302560394087	0	1	1
ENSG00000057935	ENSG00000057935	424.452128396485	0.056733226624271	0.085094749420228	0	1	1
ENSG00000058056	ENSG00000058056	322.472748772464	0.100156645324218	0.112051081209429	0	1	1
ENSG00000058063	ENSG00000058063	5961.03053033722	0.102661498684023	0.0823111130054838	0	1	1
ENSG00000058085	ENSG00000058085	15.0296207369653	-0.180946292756876	0.471629603470866	0	1	1
ENSG00000058091	ENSG00000058091	7.93100972482081	0.226684733920385	0.378404395896591	0	1	1
ENSG00000058262	ENSG00000058262	5532.38294028204	-0.0384103132631274	0.105288011676748	0	1	1
ENSG00000058272	ENSG00000058272	4950.95150585999	-0.0909224764024595	0.099017712151232	0	1	1
ENSG00000058335	ENSG00000058335	3.37443199034146	-0.07966370016088	0.379550352500549	0	1	1
ENSG00000058404	ENSG00000058404	2.10096156841613	0.602797841972858	0.499062746010814	0	1	1
ENSG00000058453	ENSG00000058453	150.310562741711	0.262387452240419	0.259088008180789	0	1	1
ENSG00000058600	ENSG00000058600	1340.00187408227	0.681995736991359	0.132095821893712	0	1	1
ENSG00000058668	ENSG00000058668	11248.332151263	-0.0839413851690931	0.122775440980187	0	1	1
ENSG00000058673	ENSG00000058673	4816.30419873748	-0.0987432912544574	0.0824811233850269	0	1	1
ENSG00000058729	ENSG00000058729	613.457295926843	-0.20071746254375	0.109698823204959	0	1	1
ENSG00000058799	ENSG00000058799	408.801736590844	-0.203447845804462	0.0971309930371631	0	1	1
ENSG00000058804	ENSG00000058804	591.753460332395	-0.151483913455749	0.147495400054708	0	1	1
ENSG00000058866	ENSG00000058866	6.37736921918084	0.270797595729902	0.345912435654791	0	1	1
ENSG00000059122	ENSG00000059122	543.736498807558	0.215249024574772	0.222932855215124	0	1	1
ENSG00000059145	ENSG00000059145	295.825682940868	0.172195515802658	0.21144465805573	0	1	1
ENSG00000059377	ENSG00000059377	1481.81400911788	-0.0613855311859936	0.267924611579657	0	1	1
ENSG00000059378	ENSG00000059378	1419.33910659367	0.121109519143375	0.133659721195419	0	1	1
ENSG00000059573	ENSG00000059573	1075.87422462211	-0.194992460769389	0.110722037308896	0	1	1
ENSG00000059588	ENSG00000059588	927.329354125125	0.149123257706812	0.0963189124999018	0	1	1
ENSG00000059691	ENSG00000059691	192.289095511589	-0.0591499704237429	0.0577209041274299	0	1	1
ENSG00000059728	ENSG00000059728	1963.70114842577	0.11273717455565	0.233819387581531	0	1	1
ENSG00000059758	ENSG00000059758	2790.385355946	0.399982715242734	0.161705826390082	0	1	1
ENSG00000059769	ENSG00000059769	140.723261242779	-0.0669894888765715	0.091370501695591	0	1	1
ENSG00000059804	ENSG00000059804	11620.8600109801	0.384230469628678	0.13275136566381	0	1	1
ENSG00000059915	ENSG00000059915	11.6538671583917	0.232091921335346	0.269095642216019	0	1	1
ENSG00000060069	ENSG00000060069	638.63225512674	0.416735798402317	0.130805576603182	0	1	1
ENSG00000060138	ENSG00000060138	558.768525484512	0.978131305715002	0.336222055268651	0	1	1
ENSG00000060140	ENSG00000060140	5.02141345008209	-0.373656117793125	0.359508312308872	0	1	1
ENSG00000060237	ENSG00000060237	5444.76180834256	0.0346124912859351	0.0903576308662406	0	1	1
ENSG00000060339	ENSG00000060339	2392.03985814778	0.0262708777433901	0.0818744944312189	0	1	1
ENSG00000060491	ENSG00000060491	684.610877138978	-0.162955050007	0.16956192495502	0	1	1
ENSG00000060558	ENSG00000060558	999.384436934557	-0.000116228510405417	0.334874575073864	0	1	1
ENSG00000060566	ENSG00000060566	152.329382324942	-0.275535461501284	0.242971239108969	0	1	1
ENSG00000060642	ENSG00000060642	396.676050295199	0.119270876523034	0.154446883297191	0	1	1
ENSG00000060656	ENSG00000060656	5.31447054590098	0.00945469713429473	0.386267639636469	0	1	1
ENSG00000060688	ENSG00000060688	890.468533399622	-0.0982884110172963	0.0603255306690326	0	1	1
ENSG00000060709	ENSG00000060709	2.29115324736796	0.406495495632488	0.529668745278288	0	1	1
ENSG00000060718	ENSG00000060718	3.04628448201338	-0.185279755331986	0.606580317202856	0	1	1
ENSG00000060749	ENSG00000060749	663.614037757423	0.0756243842568981	0.175821784371554	0	1	1
ENSG00000060762	ENSG00000060762	189.713882764523	-0.0521295882147222	0.127752676733147	0	1	1
ENSG00000060971	ENSG00000060971	681.658724305711	-0.117345188079115	0.0885581673157995	0	1	1
ENSG00000060982	ENSG00000060982	854.423947771498	-0.199950412181697	0.291618423976995	0	1	1
ENSG00000061273	ENSG00000061273	2113.74916085377	0.196295208807454	0.144068748364799	0	1	1
ENSG00000061337	ENSG00000061337	155.420046794113	-0.0943386255808236	0.427212302658348	0	1	1
ENSG00000061455	ENSG00000061455	2.69801096503749	-0.440273996311092	0.457595234833057	0	1	1
ENSG00000061492	ENSG00000061492	1.10582218369784	-0.753442513467376	0.684253537660944	0	1	1
ENSG00000061656	ENSG00000061656	42.064617961925	1.7517817666085	0.239610202031048	3.13751985614989	0.00170383733099655	0.217764415043805
ENSG00000061676	ENSG00000061676	155.935381699119	0.028230586034476	0.263137678674893	0	1	1
ENSG00000061794	ENSG00000061794	635.139993759179	-0.209025297934185	0.111213880276054	0	1	1
ENSG00000061918	ENSG00000061918	13.053247696067	0.167935340820687	0.45018703607227	0	1	1
ENSG00000061936	ENSG00000061936	1305.62210431123	0.205339379937676	0.0860441745897685	0	1	1
ENSG00000061938	ENSG00000061938	580.840024222999	0.236769625883186	0.266467059326965	0	1	1
ENSG00000061987	ENSG00000061987	3086.48876893371	0.221339243890164	0.0895258663167687	0	1	1
ENSG00000062038	ENSG00000062038	2.41216695829552	0.212572076940193	0.43507827264268	0	1	1
ENSG00000062096	ENSG00000062096	0.793471064480392	-0.574524882047285	0.704369273446514	0	1	NA
ENSG00000062194	ENSG00000062194	3438.41504768977	-0.0672279714795712	0.0934645314116242	0	1	1
ENSG00000062282	ENSG00000062282	10.3863670851168	-0.209959398931136	0.367686718265743	0	1	1
ENSG00000062370	ENSG00000062370	2.23566668076217	0.145114012873062	0.472359371123751	0	1	1
ENSG00000062485	ENSG00000062485	1544.04746402649	0.00151770728092133	0.0657801746838976	0	1	1
ENSG00000062524	ENSG00000062524	25.3635397275007	0.0352615674208832	0.556479993558384	0	1	1
ENSG00000062582	ENSG00000062582	16.132269782096	-1.53294064305356	0.218929408491473	-2.4343035808929	0.0149204753145625	1
ENSG00000062598	ENSG00000062598	2157.02095254068	-0.0507328408931403	0.10072988297167	0	1	1
ENSG00000062650	ENSG00000062650	3482.74719367992	-0.112963752100353	0.0830081489639889	0	1	1
ENSG00000062716	ENSG00000062716	18780.9472729716	1.38304126358636	0.194061257360645	1.97381625161025	0.0484026402326308	1
ENSG00000062725	ENSG00000062725	1092.53169256573	-0.210438035619285	0.0656662418005867	0	1	1
ENSG00000062822	ENSG00000062822	196.96935369793	0.00253127574601396	0.257114183125464	0	1	1
ENSG00000063015	ENSG00000063015	1.1348416689019	0.519434907092484	0.541873945871339	0	1	1
ENSG00000063046	ENSG00000063046	12600.5161202713	-0.234793271132792	0.119054707955771	0	1	1
ENSG00000063127	ENSG00000063127	72.6229978282505	0.0706793297203871	0.14026583746422	0	1	1
ENSG00000063169	ENSG00000063169	82.9977856369076	0.253951874752461	0.201566455807783	0	1	1
ENSG00000063176	ENSG00000063176	110.718904013852	-0.131267487130855	0.184599890995555	0	1	1
ENSG00000063177	ENSG00000063177	4724.04047348698	-0.211020376058379	0.169153208075148	0	1	1
ENSG00000063180	ENSG00000063180	64.9576928280733	-0.185527540233046	0.154946771601215	0	1	1
ENSG00000063241	ENSG00000063241	84.0200597156678	-0.148153602771221	0.212269931469812	0	1	1
ENSG00000063244	ENSG00000063244	1586.31067310792	-0.0011740098709789	0.104004184827545	0	1	1
ENSG00000063245	ENSG00000063245	216.134275060991	0.130736268274494	0.175912732312842	0	1	1
ENSG00000063322	ENSG00000063322	613.122926802432	0.110877172495069	0.0816669514368644	0	1	1
ENSG00000063438	ENSG00000063438	463.224451826165	0.202120106188242	0.287819361337432	0	1	1
ENSG00000063587	ENSG00000063587	605.466959394116	0.274953825808519	0.124285862715316	0	1	1
ENSG00000063601	ENSG00000063601	1469.04079198636	0.083881629349581	0.0766861885636429	0	1	1
ENSG00000063660	ENSG00000063660	48.2386140853954	0.0938597691720953	0.339114956532693	0	1	1
ENSG00000063761	ENSG00000063761	35.5785257309818	0.245340282555163	0.167513402662969	0	1	1
ENSG00000063854	ENSG00000063854	324.682921219004	-0.0512272341341969	0.124273968997206	0	1	1
ENSG00000063978	ENSG00000063978	1991.48272279215	-0.0203309843108716	0.056697473350439	0	1	1
ENSG00000064012	ENSG00000064012	5230.38154328892	0.296240054010646	0.136830833683137	0	1	1
ENSG00000064042	ENSG00000064042	10.7700832450731	-0.0437636548419879	0.370700407471061	0	1	1
ENSG00000064102	ENSG00000064102	720.542037715336	-0.254925279672088	0.0997863916630986	0	1	1
ENSG00000064115	ENSG00000064115	1139.73536952436	-0.160731054119298	0.119001800340232	0	1	1
ENSG00000064199	ENSG00000064199	17.2664067177279	0.349976592148776	0.196652560968601	0	1	1
ENSG00000064201	ENSG00000064201	330.016711814707	0.276557552263051	0.268579383781351	0	1	1
ENSG00000064205	ENSG00000064205	0.790794081260927	0.141116934363483	0.656979513824603	0	1	NA
ENSG00000064218	ENSG00000064218	0.653324377750951	0.188095302698875	0.961756903197149	0	1	NA
ENSG00000064225	ENSG00000064225	4.81854084492926	0.108127948399894	0.396609821018393	0	1	1
ENSG00000064270	ENSG00000064270	2.40089409571429	0.0536251093567811	0.479717480000948	0	1	1
ENSG00000064300	ENSG00000064300	12.9104759367223	-0.117565906914049	0.380223862106279	0	1	1
ENSG00000064309	ENSG00000064309	18.4913796994624	0.119326956757837	0.225156420168409	0	1	1
ENSG00000064313	ENSG00000064313	1544.28835075228	0.179990931644165	0.0630371920604339	0	1	1
ENSG00000064393	ENSG00000064393	2943.72855776411	0.170511616462511	0.178303454276937	0	1	1
ENSG00000064419	ENSG00000064419	1192.39143248734	-0.000413125868521192	0.0385102083625396	0	1	1
ENSG00000064489	ENSG00000064489	1.41775464662927	0.603711218678079	0.449807379602222	0	1	1
ENSG00000064490	ENSG00000064490	330.335254499733	-0.220132450132411	0.120132534117199	0	1	1
ENSG00000064545	ENSG00000064545	111.706194058062	-0.114230078764416	0.19883875442224	0	1	1
ENSG00000064547	ENSG00000064547	330.686979591449	0.069428619994139	0.135258094489756	0	1	1
ENSG00000064601	ENSG00000064601	614.609874827505	-0.116727230567294	0.116707062263679	0	1	1
ENSG00000064607	ENSG00000064607	2833.79497550057	0.175740587415498	0.0747651877122556	0	1	1
ENSG00000064651	ENSG00000064651	1158.97575936684	0.0780412437770955	0.0944986771052009	0	1	1
ENSG00000064652	ENSG00000064652	49.0477102019691	-0.151027120407641	0.240189867720877	0	1	1
ENSG00000064655	ENSG00000064655	6.49706452282237	0.0198268890530588	0.34411883918553	0	1	1
ENSG00000064666	ENSG00000064666	3607.5554617796	-0.145711884759707	0.159293289370829	0	1	1
ENSG00000064687	ENSG00000064687	1062.30664958328	-0.0553312266799933	0.21004274657128	0	1	1
ENSG00000064692	ENSG00000064692	2.56460743868052	0.160674192966982	0.540796477927286	0	1	1
ENSG00000064703	ENSG00000064703	717.145828710496	-0.240341720580368	0.115353256563649	0	1	1
ENSG00000064726	ENSG00000064726	2127.3750027335	-0.0397592032718202	0.0997584565433428	0	1	1
ENSG00000064763	ENSG00000064763	31.5051898917928	-0.0113096755330299	0.594498628410823	0	1	1
ENSG00000064787	ENSG00000064787	5.93624514756201	-0.0481628561732073	0.36378941739032	0	1	1
ENSG00000064835	ENSG00000064835	0.675063752168272	0.78296206678056	0.605589935489494	0	1	NA
ENSG00000064886	ENSG00000064886	160.184377509736	1.11458824306799	0.226400762584537	0.506130110870105	0.61276531369817	1
ENSG00000064932	ENSG00000064932	1370.97480328373	0.352343562846791	0.264559319331272	0	1	1
ENSG00000064933	ENSG00000064933	567.543002320004	-0.136082267860484	0.106800078658674	0	1	1
ENSG00000064961	ENSG00000064961	252.486257364172	-0.00612104259506199	0.139675414700286	0	1	1
ENSG00000064989	ENSG00000064989	3.08339605511236	0.30277841357949	0.401496396712312	0	1	1
ENSG00000064995	ENSG00000064995	593.858523892064	0.140540121096273	0.0560684697973936	0	1	1
ENSG00000064999	ENSG00000064999	247.738958919425	0.115304421489526	0.0969923122627926	0	1	1
ENSG00000065000	ENSG00000065000	2074.77787035459	0.0489753915190592	0.0970614220899515	0	1	1
ENSG00000065029	ENSG00000065029	394.307637616503	0.0198749715230513	0.0956751858739265	0	1	1
ENSG00000065054	ENSG00000065054	5.23343177395821	0.352477614854056	0.502255232654058	0	1	1
ENSG00000065057	ENSG00000065057	42.4244328027178	-0.339584834498703	0.287423308877695	0	1	1
ENSG00000065060	ENSG00000065060	194.840987478729	0.276550588211517	0.252279009022248	0	1	1
ENSG00000065135	ENSG00000065135	2277.11719474807	-0.0837777940966632	0.102885019592426	0	1	1
ENSG00000065150	ENSG00000065150	1978.11355429467	-0.0423144370363346	0.102958097442148	0	1	1
ENSG00000065154	ENSG00000065154	459.933725815218	-0.146541142235775	0.141453448339636	0	1	1
ENSG00000065183	ENSG00000065183	966.238503346836	-0.15128997089266	0.129913975318493	0	1	1
ENSG00000065243	ENSG00000065243	1417.74086213404	0.317236940449006	0.087643251467931	0	1	1
ENSG00000065268	ENSG00000065268	132.153245866651	0.0199921897602418	0.238860461556994	0	1	1
ENSG00000065308	ENSG00000065308	328.033801096939	0.0157669616939145	0.157637246137583	0	1	1
ENSG00000065320	ENSG00000065320	2.29978586925548	0.398398933077849	0.455992631715518	0	1	1
ENSG00000065325	ENSG00000065325	2.13501404808644	0.274938221654229	0.549136543363436	0	1	1
ENSG00000065328	ENSG00000065328	198.797051027788	0.0254183295665696	0.263743795611304	0	1	1
ENSG00000065357	ENSG00000065357	3227.40556350064	-0.124028216111484	0.120466917919448	0	1	1
ENSG00000065361	ENSG00000065361	73.3231231422947	-0.0947712999879116	0.285715766378974	0	1	1
ENSG00000065371	ENSG00000065371	1.76574005720127	-0.119841565828462	0.608716251965599	0	1	1
ENSG00000065413	ENSG00000065413	6171.82194947778	0.173129500432975	0.0873668195255083	0	1	1
ENSG00000065427	ENSG00000065427	2329.04072407135	-0.248474034717248	0.103191826557612	0	1	1
ENSG00000065457	ENSG00000065457	542.197509220688	-0.0240350046889425	0.0850317748457779	0	1	1
ENSG00000065485	ENSG00000065485	169.374133541186	-0.160761842168129	0.184021300870123	0	1	1
ENSG00000065491	ENSG00000065491	549.757357618556	-0.00181906976696383	0.0629097218427818	0	1	1
ENSG00000065518	ENSG00000065518	625.640512351036	-0.293783914570474	0.0821000845547953	0	1	1
ENSG00000065526	ENSG00000065526	2938.28052525546	0.310626597372955	0.135806088742095	0	1	1
ENSG00000065534	ENSG00000065534	93.8161459715158	0.174214996592036	0.559657215669349	0	1	1
ENSG00000065548	ENSG00000065548	2051.80084961448	-0.0453909787713517	0.100049972515183	0	1	1
ENSG00000065559	ENSG00000065559	1187.58952509177	-0.0502987025484432	0.0754852489106979	0	1	1
ENSG00000065600	ENSG00000065600	213.343307526809	-0.193635882619696	0.110772096232492	0	1	1
ENSG00000065609	ENSG00000065609	1.751751317195	-0.736139108511103	0.52635801942065	0	1	1
ENSG00000065613	ENSG00000065613	3258.21999933845	-0.0609566631255655	0.106860309813392	0	1	1
ENSG00000065615	ENSG00000065615	884.871378419374	-0.0294169835961043	0.0841177762202871	0	1	1
ENSG00000065618	ENSG00000065618	5.51079084158526	-0.0390126337844319	0.461746678929192	0	1	1
ENSG00000065621	ENSG00000065621	13.6874910162148	-0.0502129807131517	0.222663616849647	0	1	1
ENSG00000065665	ENSG00000065665	381.879936421618	0.42818820587484	0.157299388485089	0	1	1
ENSG00000065675	ENSG00000065675	2563.02259399976	0.0747194593538035	0.0987809337341979	0	1	1
ENSG00000065717	ENSG00000065717	4.0421144028332	0.197160621136089	0.38725134870392	0	1	1
ENSG00000065802	ENSG00000065802	562.788634402913	0.0239090840120394	0.104977546697785	0	1	1
ENSG00000065809	ENSG00000065809	9157.57167383981	0.336035430624472	0.130311269974741	0	1	1
ENSG00000065833	ENSG00000065833	14.1455020978413	-0.00730754517631168	0.599181899969396	0	1	1
ENSG00000065882	ENSG00000065882	700.308851428487	-0.0130356920584117	0.111992279034194	0	1	1
ENSG00000065883	ENSG00000065883	2515.12613688359	0.0865552752753295	0.0981911088527365	0	1	1
ENSG00000065911	ENSG00000065911	3844.07547184481	-0.115563563367683	0.1354186882509	0	1	1
ENSG00000065923	ENSG00000065923	630.550399686346	0.00356972548529163	0.161628412857608	0	1	1
ENSG00000065970	ENSG00000065970	392.856657359373	0.230120310140019	0.102348612153406	0	1	1
ENSG00000065978	ENSG00000065978	3877.6087640983	-0.198803031425406	0.0935502280165385	0	1	1
ENSG00000065989	ENSG00000065989	538.271437853698	0.331680934739946	0.224073047199455	0	1	1
ENSG00000066027	ENSG00000066027	1612.53094907427	-0.209262534495675	0.0970446474336153	0	1	1
ENSG00000066032	ENSG00000066032	3.15073649447736	-0.342822879415094	0.501470662738439	0	1	1
ENSG00000066044	ENSG00000066044	891.736158887336	-0.098274408708558	0.0680413047220315	0	1	1
ENSG00000066056	ENSG00000066056	6.49938415265127	-0.0583697396965734	0.399864546478669	0	1	1
ENSG00000066084	ENSG00000066084	1548.24954129785	0.120502822569306	0.113790552243214	0	1	1
ENSG00000066117	ENSG00000066117	1025.19475061115	-0.0375456774959148	0.0473388959399512	0	1	1
ENSG00000066135	ENSG00000066135	1164.53421166563	-0.0587214138264706	0.0681114636528469	0	1	1
ENSG00000066136	ENSG00000066136	753.941245963884	0.0413105493142487	0.078037352416436	0	1	1
ENSG00000066185	ENSG00000066185	4.65395069018437	-0.0339268472394843	0.312955747132182	0	1	1
ENSG00000066248	ENSG00000066248	0.923433074667335	0.514592782015989	0.661263652003794	0	1	1
ENSG00000066279	ENSG00000066279	1879.28043626162	-0.00575106451673993	0.271835328770197	0	1	1
ENSG00000066294	ENSG00000066294	3576.47151787897	0.0383058656758535	0.268704554873798	0	1	1
ENSG00000066322	ENSG00000066322	664.955714129765	-0.290887112317318	0.0960632464659552	0	1	1
ENSG00000066336	ENSG00000066336	5.54333401539912	0.0430757899449442	0.48936310359321	0	1	1
ENSG00000066379	ENSG00000066379	481.184462086182	-0.179486296787822	0.0977721246606392	0	1	1
ENSG00000066382	ENSG00000066382	4.10824359640883	0.287803914880735	0.466521594943634	0	1	1
ENSG00000066405	ENSG00000066405	0.998396867396529	-0.0717207370664793	0.612412388568908	0	1	1
ENSG00000066422	ENSG00000066422	1615.95920376947	-0.0555086447447503	0.0657020310163645	0	1	1
ENSG00000066427	ENSG00000066427	737.475537622301	-0.098956406569787	0.0809914855543854	0	1	1
ENSG00000066455	ENSG00000066455	950.408259176313	-0.150203271619856	0.0972324889939945	0	1	1
ENSG00000066468	ENSG00000066468	4.23642447250513	-0.308359358609706	0.384006592211698	0	1	1
ENSG00000066557	ENSG00000066557	581.30065324159	0.121531535392782	0.0836811068382228	0	1	1
ENSG00000066583	ENSG00000066583	278.873783337745	-0.265761003884783	0.094185176218329	0	1	1
ENSG00000066629	ENSG00000066629	13.2247025818587	0.481661025065683	0.605880775375495	0	1	1
ENSG00000066651	ENSG00000066651	373.408499828928	0.0875041683117884	0.0864454843222608	0	1	1
ENSG00000066654	ENSG00000066654	1933.48974493248	-0.254055226740283	0.0904291438594686	0	1	1
ENSG00000066697	ENSG00000066697	147.127539621582	-0.0886903046346789	0.135709550965597	0	1	1
ENSG00000066735	ENSG00000066735	11.9760846230029	-0.225455802242033	0.747932039185029	0	1	1
ENSG00000066739	ENSG00000066739	2303.44031942123	0.253131662335119	0.116092417192952	0	1	1
ENSG00000066777	ENSG00000066777	3714.0553437295	0.186375626566653	0.0949209472469705	0	1	1
ENSG00000066813	ENSG00000066813	4.96111966903888	-0.114224956562369	0.560076861477406	0	1	1
ENSG00000066827	ENSG00000066827	298.011720066649	0.210617177751446	0.0909713944750929	0	1	1
ENSG00000066855	ENSG00000066855	203.480236155266	-0.0896485799348741	0.100525146132625	0	1	1
ENSG00000066923	ENSG00000066923	89.1541921783794	0.249782085801825	0.33844897080993	0	1	1
ENSG00000066926	ENSG00000066926	347.031280899881	-0.141438979209647	0.107866035845434	0	1	1
ENSG00000066933	ENSG00000066933	1321.17895652737	0.0670183477626621	0.108277918490642	0	1	1
ENSG00000067048	ENSG00000067048	1992.4147303419	1.08285170992951	0.682211709521343	0.121445745907294	0.903337985007212	1
ENSG00000067057	ENSG00000067057	2785.03534155504	0.186863446139027	0.128508521047245	0	1	1
ENSG00000067064	ENSG00000067064	1953.63149802078	0.504344948196903	0.172286239499705	0	1	1
ENSG00000067066	ENSG00000067066	4116.93389848425	0.0850724895910709	0.111816780083599	0	1	1
ENSG00000067082	ENSG00000067082	9310.99660213059	0.884324480468603	0.13382003010828	0	1	1
ENSG00000067113	ENSG00000067113	314.117684418819	-0.0319849006146079	0.22930349056245	0	1	1
ENSG00000067141	ENSG00000067141	109.772950012533	-0.0167113012905443	0.371284254029014	0	1	1
ENSG00000067167	ENSG00000067167	6555.24598891396	-0.174560393232262	0.110172772063484	0	1	1
ENSG00000067177	ENSG00000067177	53.6242158509884	0.0149227739158465	0.323109144525254	0	1	1
ENSG00000067182	ENSG00000067182	802.591271559226	-0.419993057526794	0.145305920925311	0	1	1
ENSG00000067191	ENSG00000067191	305.454405427511	0.114559203692623	0.125372464652017	0	1	1
ENSG00000067208	ENSG00000067208	1385.30844851397	0.168818270670665	0.333779324832273	0	1	1
ENSG00000067221	ENSG00000067221	46.8714551073187	-0.205913012497604	0.183303778593654	0	1	1
ENSG00000067225	ENSG00000067225	13984.8349794193	-0.0789671045861675	0.129648845707138	0	1	1
ENSG00000067248	ENSG00000067248	936.649590909019	-0.0330860466042132	0.0735149993831104	0	1	1
ENSG00000067334	ENSG00000067334	2400.75105951554	0.196151807092926	0.116645642552095	0	1	1
ENSG00000067365	ENSG00000067365	208.817211659923	0.102092233193282	0.111859035965684	0	1	1
ENSG00000067369	ENSG00000067369	2157.1819617597	0.0810707759521423	0.083282702623337	0	1	1
ENSG00000067445	ENSG00000067445	13.2606848027372	-0.0775276015405454	0.394899605924675	0	1	1
ENSG00000067533	ENSG00000067533	464.215807533903	0.0419175445105048	0.135970321207169	0	1	1
ENSG00000067560	ENSG00000067560	6470.43627627198	-0.220676221032748	0.085099339148732	0	1	1
ENSG00000067596	ENSG00000067596	1820.98666404973	0.00341166816935378	0.0544507475120033	0	1	1
ENSG00000067601	ENSG00000067601	35.2337214171844	0.0217984990481923	0.159095324894761	0	1	1
ENSG00000067606	ENSG00000067606	18.3291668672693	-0.0540555782607145	0.243403644286478	0	1	1
ENSG00000067646	ENSG00000067646	292.241535197198	0.25474817980215	0.641774169316681	0	1	1
ENSG00000067704	ENSG00000067704	1420.12561641251	-0.25874960240745	0.09917917848223	0	1	1
ENSG00000067715	ENSG00000067715	2.29066705297144	0.351917054638165	0.542048192532603	0	1	1
ENSG00000067798	ENSG00000067798	4.63169803778121	0.0561905740331137	0.500819897347898	0	1	1
ENSG00000067829	ENSG00000067829	462.768264900782	0.099175158151686	0.0901830007172712	0	1	1
ENSG00000067836	ENSG00000067836	70.457592796671	-0.0623014214620509	0.183630947918819	0	1	1
ENSG00000067840	ENSG00000067840	4.75626642359336	-0.0437141423912993	0.345558847866348	0	1	1
ENSG00000067842	ENSG00000067842	1.37324544074683	0.183891693824963	0.588737950553095	0	1	1
ENSG00000067900	ENSG00000067900	4796.73738634972	0.11081537034461	0.0892178966429771	0	1	1
ENSG00000067955	ENSG00000067955	9122.64803832487	-0.0419316864400328	0.154225079043048	0	1	1
ENSG00000067992	ENSG00000067992	593.072321705314	0.0873773772226977	0.152811930258276	0	1	1
ENSG00000068001	ENSG00000068001	48.2454247737913	-0.411375346258851	0.225921166822565	0	1	1
ENSG00000068024	ENSG00000068024	518.541775292331	0.324630858146953	0.206427181144985	0	1	1
ENSG00000068028	ENSG00000068028	1264.59658897722	-0.177724838789102	0.110264573795627	0	1	1
ENSG00000068078	ENSG00000068078	3.85855503186886	0.253539053660802	0.444629094105322	0	1	1
ENSG00000068079	ENSG00000068079	413.221914547876	-0.13918166427464	0.163948930002799	0	1	1
ENSG00000068097	ENSG00000068097	539.622141468268	-0.00259481301998632	0.0916672503443265	0	1	1
ENSG00000068120	ENSG00000068120	380.987214030242	-0.248800166343174	0.10570541829237	0	1	1
ENSG00000068137	ENSG00000068137	5.65443377841379	-0.245608904370824	0.33870547901869	0	1	1
ENSG00000068305	ENSG00000068305	1090.01075070809	0.198884530828489	0.115891291769913	0	1	1
ENSG00000068308	ENSG00000068308	1027.0498014284	-0.0417126845742857	0.0871694365157059	0	1	1
ENSG00000068323	ENSG00000068323	657.147889974067	-0.0231680138324431	0.0974623998983685	0	1	1
ENSG00000068354	ENSG00000068354	370.842516966018	0.0238972621290193	0.0953075703687441	0	1	1
ENSG00000068366	ENSG00000068366	3386.59317433113	-0.131789528792545	0.118127340335409	0	1	1
ENSG00000068383	ENSG00000068383	55.5882539957456	0.0065954817435853	0.260558631785454	0	1	1
ENSG00000068394	ENSG00000068394	363.727534340859	-0.241632345188993	0.0870942777280152	0	1	1
ENSG00000068400	ENSG00000068400	1489.4891724584	0.200670015903916	0.0859433987089127	0	1	1
ENSG00000068438	ENSG00000068438	648.910005163379	0.0548284394412129	0.0848652289369771	0	1	1
ENSG00000068489	ENSG00000068489	197.98262804084	-0.0823857919718409	0.224210764413075	0	1	1
ENSG00000068615	ENSG00000068615	3.57897204833173	-0.061039903450182	0.393820581192838	0	1	1
ENSG00000068650	ENSG00000068650	808.862481902204	0.307599331874151	0.130741860686035	0	1	1
ENSG00000068654	ENSG00000068654	1496.82801599123	0.160331433999744	0.113877813380689	0	1	1
ENSG00000068697	ENSG00000068697	542.102232821919	-0.184116731238674	0.102166613799101	0	1	1
ENSG00000068724	ENSG00000068724	1273.33847210439	0.238416568420274	0.158880829882311	0	1	1
ENSG00000068745	ENSG00000068745	1132.43537689707	0.0306783488022265	0.0672821169960748	0	1	1
ENSG00000068781	ENSG00000068781	3.64045723687663	1.19377564853747	0.534643496714512	0.362438989211044	0.717024008009311	1
ENSG00000068784	ENSG00000068784	553.542482054179	-0.0831842607858486	0.0871289147442489	0	1	1
ENSG00000068793	ENSG00000068793	798.466844619445	-0.118310201587051	0.124014805055679	0	1	1
ENSG00000068796	ENSG00000068796	3080.9037081004	-0.124769158273053	0.115504146648268	0	1	1
ENSG00000068831	ENSG00000068831	1357.65884642976	0.0303599438992128	0.161243171371991	0	1	1
ENSG00000068878	ENSG00000068878	3297.57893887178	0.332649555960165	0.127436198194246	0	1	1
ENSG00000068885	ENSG00000068885	413.932952282412	-0.0124009366743497	0.104702570980049	0	1	1
ENSG00000068903	ENSG00000068903	789.280043409328	0.223621918701392	0.100934917018762	0	1	1
ENSG00000068912	ENSG00000068912	1476.00060746682	-0.0557741171389972	0.0952180391037462	0	1	1
ENSG00000068971	ENSG00000068971	252.217482559037	-0.13389458431612	0.112146456509969	0	1	1
ENSG00000068976	ENSG00000068976	62.6456919297038	0.659372312916974	0.159920192783635	0	1	1
ENSG00000069011	ENSG00000069011	2.83218565595982	0.473189765197093	0.677585939316743	0	1	1
ENSG00000069018	ENSG00000069018	2.02984399119914	-0.300198158179708	0.486673578004529	0	1	1
ENSG00000069020	ENSG00000069020	2753.52154595869	0.136761061176096	0.173826814286277	0	1	1
ENSG00000069122	ENSG00000069122	3.12237406600969	0.173093902113724	0.500365543032784	0	1	1
ENSG00000069188	ENSG00000069188	74.31962627297	0.404360647505892	0.543139373350948	0	1	1
ENSG00000069206	ENSG00000069206	2.88746957739238	0.245736989169879	0.588814702331528	0	1	1
ENSG00000069248	ENSG00000069248	1132.53835221612	0.00670099118637965	0.0731949217016564	0	1	1
ENSG00000069275	ENSG00000069275	3166.01221006569	-0.203972863700434	0.124015393495396	0	1	1
ENSG00000069329	ENSG00000069329	1779.17381956371	-0.206696483306915	0.0848508584502282	0	1	1
ENSG00000069345	ENSG00000069345	2072.21654428594	-0.110544154593304	0.0765288353024986	0	1	1
ENSG00000069399	ENSG00000069399	387.424007163005	-0.16332543007739	0.22467097752012	0	1	1
ENSG00000069424	ENSG00000069424	2848.15147549874	0.221045472167749	0.141598418445403	0	1	1
ENSG00000069431	ENSG00000069431	3.82474830863416	0.167457200865057	0.506292935673424	0	1	1
ENSG00000069493	ENSG00000069493	4468.95793130799	0.100149983933254	0.122345540607578	0	1	1
ENSG00000069509	ENSG00000069509	114.233947818617	-0.229223033991379	0.121303517907591	0	1	1
ENSG00000069535	ENSG00000069535	1.70028627803896	-0.0314617303675949	0.548983337954248	0	1	1
ENSG00000069667	ENSG00000069667	5539.82533663883	0.293298469583413	0.239168466499745	0	1	1
ENSG00000069696	ENSG00000069696	1.07247046498314	0.816087836081148	0.504429248225782	0	1	1
ENSG00000069702	ENSG00000069702	1297.67095531018	0.078172661171784	0.237379604807419	0	1	1
ENSG00000069712	ENSG00000069712	73.1090415095918	-0.0761220267773678	0.251405923375473	0	1	1
ENSG00000069812	ENSG00000069812	6.34612317637906	0.126977755548119	0.409764213475219	0	1	1
ENSG00000069849	ENSG00000069849	2284.03973359768	-0.00470231080103351	0.114251740699489	0	1	1
ENSG00000069869	ENSG00000069869	323.92167258113	-0.102290292947928	0.174212087994282	0	1	1
ENSG00000069943	ENSG00000069943	559.567240469489	0.205493598626577	0.0925406272327553	0	1	1
ENSG00000069956	ENSG00000069956	3113.18582472766	0.067715992384739	0.133288209150484	0	1	1
ENSG00000069966	ENSG00000069966	436.320447163435	0.170318975205493	0.0932558310686855	0	1	1
ENSG00000069974	ENSG00000069974	2733.87178473345	0.0264868342159949	0.11720205359203	0	1	1
ENSG00000069998	ENSG00000069998	192.646458597089	-0.161769976425869	0.165158900743852	0	1	1
ENSG00000070010	ENSG00000070010	1116.97170624616	-0.0153070094980132	0.0625710868537243	0	1	1
ENSG00000070018	ENSG00000070018	9.44948004431269	0.144517913429	0.320618594563727	0	1	1
ENSG00000070019	ENSG00000070019	2.65525016409887	-0.00403812714418306	0.457381111379773	0	1	1
ENSG00000070047	ENSG00000070047	1025.42444289962	0.354566873784027	0.185133589187341	0	1	1
ENSG00000070061	ENSG00000070061	1193.25641641576	-0.0250699610944445	0.0650630735382546	0	1	1
ENSG00000070081	ENSG00000070081	707.661509953693	-0.168339620409552	0.207200396343432	0	1	1
ENSG00000070087	ENSG00000070087	23.1923873948257	0.0724423344359996	0.234002927678733	0	1	1
ENSG00000070159	ENSG00000070159	85.9430145639725	0.262737455170326	0.510339917182614	0	1	1
ENSG00000070182	ENSG00000070182	6.5026178217109	0.345900500993645	0.380358126324281	0	1	1
ENSG00000070190	ENSG00000070190	2248.14680662038	0.271531175054137	0.235172995550889	0	1	1
ENSG00000070193	ENSG00000070193	1.04496640448338	-0.626820295823303	0.584295730967669	0	1	1
ENSG00000070214	ENSG00000070214	221.532774369371	-0.139867546527162	0.326828866285174	0	1	1
ENSG00000070269	ENSG00000070269	497.974277387191	-0.148286110080974	0.0768531463359627	0	1	1
ENSG00000070366	ENSG00000070366	1382.7245068944	0.342831443090291	0.12460336109605	0	1	1
ENSG00000070367	ENSG00000070367	1923.07154432187	-0.138538912161654	0.0951907949899513	0	1	1
ENSG00000070371	ENSG00000070371	35.7455949048278	0.23547255345244	0.249391751607195	0	1	1
ENSG00000070388	ENSG00000070388	3.79594802458059	0.96990634782507	0.792169601273572	0	1	1
ENSG00000070404	ENSG00000070404	17.3402741214441	-0.237496945657719	0.225554546966198	0	1	1
ENSG00000070413	ENSG00000070413	633.549737984037	-0.0205679156333283	0.138045621816115	0	1	1
ENSG00000070423	ENSG00000070423	220.127744547513	-0.0313236797601243	0.234200644850529	0	1	1
ENSG00000070444	ENSG00000070444	420.64270547144	0.251427916506204	0.181223740331947	0	1	1
ENSG00000070476	ENSG00000070476	620.361314145125	0.32525083463592	0.0931823791662494	0	1	1
ENSG00000070495	ENSG00000070495	947.294997645823	0.696619844502768	0.116270543360119	0	1	1
ENSG00000070501	ENSG00000070501	898.147410256542	0.652791924345026	0.146103766646943	0	1	1
ENSG00000070526	ENSG00000070526	18.9756672041504	-0.380757738757033	0.580015805240268	0	1	1
ENSG00000070540	ENSG00000070540	438.403235783569	-0.00499116741308984	0.142868261488001	0	1	1
ENSG00000070601	ENSG00000070601	3.37507263950739	0.293375752744392	0.470883437117197	0	1	1
ENSG00000070610	ENSG00000070610	1001.79877658358	-0.0819815171892924	0.06277308605483	0	1	1
ENSG00000070614	ENSG00000070614	8.66366150580929	0.284748040758988	0.376552880432658	0	1	1
ENSG00000070669	ENSG00000070669	559.151470864444	0.0345666434867302	0.178938256890543	0	1	1
ENSG00000070718	ENSG00000070718	2619.55868379426	1.10187920891523	0.145519738039278	0.700105774570122	0.483861249840572	1
ENSG00000070729	ENSG00000070729	2.18252095298331	0.680830444623694	0.483281656543677	0	1	1
ENSG00000070731	ENSG00000070731	9.91441096874161	0.100868332099848	0.415632525834393	0	1	1
ENSG00000070748	ENSG00000070748	0.867600864769507	0.156822856221177	0.597708362716641	0	1	1
ENSG00000070756	ENSG00000070756	9065.7836813647	0.0330550058904179	0.10868673777459	0	1	1
ENSG00000070759	ENSG00000070759	70.0752468535702	-0.0444922197384645	0.16493256866659	0	1	1
ENSG00000070761	ENSG00000070761	348.656834071723	-0.187342073036734	0.147872869675843	0	1	1
ENSG00000070770	ENSG00000070770	1766.76294956971	0.00622793934360009	0.0815481249523401	0	1	1
ENSG00000070778	ENSG00000070778	5.25374304094709	-0.0343353546482322	0.380678374936946	0	1	1
ENSG00000070785	ENSG00000070785	251.268187495623	-0.0449396688653408	0.0942293404543377	0	1	1
ENSG00000070808	ENSG00000070808	1.97271357910477	0.667970453742775	0.512900788210025	0	1	1
ENSG00000070814	ENSG00000070814	915.817972195882	0.107585507640818	0.114166128242388	0	1	1
ENSG00000070831	ENSG00000070831	8295.56258204444	-0.182755906304338	0.0976981030580685	0	1	1
ENSG00000070882	ENSG00000070882	5594.13692421993	0.179062042520448	0.121766355265236	0	1	1
ENSG00000070886	ENSG00000070886	1.18908246975989	0.682374796349095	0.521289871870796	0	1	1
ENSG00000070915	ENSG00000070915	3.26522162412608	-0.0782166928354116	0.412028409544672	0	1	1
ENSG00000070950	ENSG00000070950	421.432267714636	0.0187526027204317	0.0879529357892717	0	1	1
ENSG00000070961	ENSG00000070961	3402.65030365866	0.473026623356486	0.134705294122471	0	1	1
ENSG00000071051	ENSG00000071051	764.888337342177	-0.0121807770421772	0.0915992252574916	0	1	1
ENSG00000071054	ENSG00000071054	2822.49654896042	-0.00470004233594299	0.108091506700677	0	1	1
ENSG00000071073	ENSG00000071073	2333.12174113065	-0.192157565015617	0.252924543435967	0	1	1
ENSG00000071082	ENSG00000071082	7339.36769472339	-0.260242817026582	0.130588867542079	0	1	1
ENSG00000071127	ENSG00000071127	11498.3609370772	0.153881747036602	0.0748644846740963	0	1	1
ENSG00000071189	ENSG00000071189	1520.44031204948	0.135674094213217	0.089856364709102	0	1	1
ENSG00000071203	ENSG00000071203	0.85491882568676	-0.757626047684114	0.678726730997666	0	1	1
ENSG00000071205	ENSG00000071205	995.125969222745	0.147192931258123	0.166483161755861	0	1	1
ENSG00000071242	ENSG00000071242	13.5543852149164	0.139497547386817	0.314503936895818	0	1	1
ENSG00000071243	ENSG00000071243	597.757130515193	0.0208676525104412	0.108214063457472	0	1	1
ENSG00000071246	ENSG00000071246	158.463566276611	0.10646184191618	0.358742874253309	0	1	1
ENSG00000071282	ENSG00000071282	33.4705482950408	0.114468527109796	0.435336778494974	0	1	1
ENSG00000071462	ENSG00000071462	518.307787933106	0.0382186963909688	0.0808134103904085	0	1	1
ENSG00000071537	ENSG00000071537	4234.45932327681	-0.0253763152622929	0.0912489727002527	0	1	1
ENSG00000071539	ENSG00000071539	117.016297747948	-0.0202861585938563	0.254906669422962	0	1	1
ENSG00000071553	ENSG00000071553	853.157497199937	-0.141266622757438	0.0837499549158257	0	1	1
ENSG00000071564	ENSG00000071564	314.17809122657	0.0413587459190091	0.185289267153011	0	1	1
ENSG00000071575	ENSG00000071575	1056.27434686814	-0.268736921709831	0.215263784063495	0	1	1
ENSG00000071626	ENSG00000071626	1300.13384449585	0.234131322053886	0.118231156419237	0	1	1
ENSG00000071655	ENSG00000071655	253.529446608142	-0.120391734184869	0.269894484842621	0	1	1
ENSG00000071794	ENSG00000071794	532.518402765834	-0.175978951294751	0.185522431283017	0	1	1
ENSG00000071859	ENSG00000071859	675.857757579708	-0.0505102466935578	0.0660095107757448	0	1	1
ENSG00000071889	ENSG00000071889	191.659178112152	0.0290617746630013	0.145810809959771	0	1	1
ENSG00000071894	ENSG00000071894	677.259371886053	0.137114679537898	0.187238920648441	0	1	1
ENSG00000071909	ENSG00000071909	20.6018565499902	0.141893293453018	0.432069523068044	0	1	1
ENSG00000071967	ENSG00000071967	53.8473433866138	-0.358798696353065	0.423672854723088	0	1	1
ENSG00000071991	ENSG00000071991	1.84656420470257	-0.0393465933691707	0.669604344775904	0	1	1
ENSG00000071994	ENSG00000071994	1350.69308013027	-0.329539271131246	0.0799319551334535	0	1	1
ENSG00000072041	ENSG00000072041	3.10360980250116	0.59152508559926	0.568522424265263	0	1	1
ENSG00000072042	ENSG00000072042	622.150515615459	-0.263460816067408	0.107598128727938	0	1	1
ENSG00000072062	ENSG00000072062	195.652599779554	-0.0504768520581702	0.109922591173841	0	1	1
ENSG00000072071	ENSG00000072071	33.2417804296769	0.140952275221636	0.375340757308007	0	1	1
ENSG00000072080	ENSG00000072080	1.11393876339834	0.150461313686658	0.680770502393645	0	1	1
ENSG00000072110	ENSG00000072110	70.8876781517678	-0.0394411490620746	0.316339245136257	0	1	1
ENSG00000072121	ENSG00000072121	1297.67790890494	0.187175226788579	0.0834173198064322	0	1	1
ENSG00000072133	ENSG00000072133	8.54413014936344	0.919165318310774	0.802729489732122	0	1	1
ENSG00000072134	ENSG00000072134	115.522889792629	0.300125935744311	0.291968267083136	0	1	1
ENSG00000072135	ENSG00000072135	1395.31946769231	-0.252963201074861	0.0908985515383004	0	1	1
ENSG00000072163	ENSG00000072163	6.84660660126241	0.204583515989507	0.504952003701312	0	1	1
ENSG00000072182	ENSG00000072182	2.99058231491406	0.580694202496426	0.373976789704957	0	1	1
ENSG00000072195	ENSG00000072195	4.75749560876559	0.358348098141631	0.315574065098448	0	1	1
ENSG00000072201	ENSG00000072201	2.90492870680207	-0.325427125888918	0.466266866376148	0	1	1
ENSG00000072210	ENSG00000072210	239.394239059207	-0.135857721631103	0.196003734991066	0	1	1
ENSG00000072274	ENSG00000072274	13919.1332321253	0.15487167650205	0.133153639824235	0	1	1
ENSG00000072310	ENSG00000072310	222.524798479354	0.211317618174216	0.211383662207133	0	1	1
ENSG00000072315	ENSG00000072315	1.92244504984207	-0.0029509997157132	0.623981762726211	0	1	1
ENSG00000072364	ENSG00000072364	3831.84117612894	0.220141309868186	0.110088166873682	0	1	1
ENSG00000072401	ENSG00000072401	473.87512995776	-0.218749781263181	0.11112394662726	0	1	1
ENSG00000072415	ENSG00000072415	147.851774543612	0.129887693833935	0.149603307058216	0	1	1
ENSG00000072422	ENSG00000072422	26.8071246702688	0.280445867499492	0.393745036870161	0	1	1
ENSG00000072501	ENSG00000072501	2259.49204947875	0.0752800648899807	0.0778402362520015	0	1	1
ENSG00000072506	ENSG00000072506	447.93236437269	-0.227406298153485	0.113063760360137	0	1	1
ENSG00000072518	ENSG00000072518	728.525957919257	-0.186949200345585	0.0738922004272591	0	1	1
ENSG00000072571	ENSG00000072571	309.463809224279	-0.189835941069815	0.249733486203333	0	1	1
ENSG00000072609	ENSG00000072609	1462.52240843109	0.308239164612845	0.107828468606699	0	1	1
ENSG00000072657	ENSG00000072657	1.84507073823315	0.178737389273236	0.594953666244851	0	1	1
ENSG00000072682	ENSG00000072682	335.973385661479	-0.263184711291045	0.271411604695063	0	1	1
ENSG00000072694	ENSG00000072694	10.4755167454193	-0.125462238261508	0.370043529651271	0	1	1
ENSG00000072736	ENSG00000072736	6274.65027994912	-0.0961339689814809	0.12839073901767	0	1	1
ENSG00000072756	ENSG00000072756	667.286237428373	0.158260041018281	0.0843228487265014	0	1	1
ENSG00000072778	ENSG00000072778	3953.87114799729	-0.00614750918060669	0.0951574287892042	0	1	1
ENSG00000072786	ENSG00000072786	7076.37187131793	0.103530232180311	0.0888451317594176	0	1	1
ENSG00000072803	ENSG00000072803	2332.26798504839	-0.0266741885437057	0.0858427832644346	0	1	1
ENSG00000072818	ENSG00000072818	4352.13597198764	-0.02945397488551	0.122277950476676	0	1	1
ENSG00000072832	ENSG00000072832	78.332225815306	-0.247787917451087	0.443692799200619	0	1	1
ENSG00000072840	ENSG00000072840	694.262843183953	0.181123491490774	0.234569339132186	0	1	1
ENSG00000072849	ENSG00000072849	978.058638701956	-0.169424434008536	0.0774042005757161	0	1	1
ENSG00000072858	ENSG00000072858	532.090129783793	0.312911047917462	0.179621187545184	0	1	1
ENSG00000072864	ENSG00000072864	803.781753142914	0.0716013083641185	0.0826162875973192	0	1	1
ENSG00000072952	ENSG00000072952	6.60030050355603	-0.243589476255939	0.367301580675704	0	1	1
ENSG00000072954	ENSG00000072954	8.59921339112929	-0.256883908694081	0.272381306542257	0	1	1
ENSG00000072958	ENSG00000072958	714.771612291393	-0.0690270737988899	0.116406464952026	0	1	1
ENSG00000073008	ENSG00000073008	163.731130043406	-0.0942666726492582	0.163684542777246	0	1	1
ENSG00000073009	ENSG00000073009	105.666401943348	0.0802528645983601	0.142670358277098	0	1	1
ENSG00000073050	ENSG00000073050	246.280751720491	0.0189904596975325	0.103891205956879	0	1	1
ENSG00000073060	ENSG00000073060	33.7397099556948	0.103897607491638	0.241612405532199	0	1	1
ENSG00000073111	ENSG00000073111	513.912738737745	-0.104404966685847	0.247858743364369	0	1	1
ENSG00000073146	ENSG00000073146	2.89675091539089	-0.172490073810831	0.57931423059989	0	1	1
ENSG00000073150	ENSG00000073150	3.07231393363199	0.190292305887686	0.38191011998035	0	1	1
ENSG00000073169	ENSG00000073169	170.594658139849	0.302904122861124	0.215939562956539	0	1	1
ENSG00000073282	ENSG00000073282	7.08367174177166	0.21302965289469	0.36126413318321	0	1	1
ENSG00000073331	ENSG00000073331	163.709198858783	0.257151383954686	0.307898936636673	0	1	1
ENSG00000073350	ENSG00000073350	292.827086429309	0.388874196775419	0.243607103991182	0	1	1
ENSG00000073417	ENSG00000073417	196.240092983219	0.369205789642982	0.21320336158454	0	1	1
ENSG00000073464	ENSG00000073464	3.70622405535442	-0.330232170649896	0.419064469703889	0	1	1
ENSG00000073536	ENSG00000073536	246.40534239219	-0.285187346430186	0.188990938003474	0	1	1
ENSG00000073578	ENSG00000073578	1502.04838379249	-0.00794081230636154	0.0497955624717273	0	1	1
ENSG00000073584	ENSG00000073584	1189.39403806445	-0.231932660447919	0.0748204200307835	0	1	1
ENSG00000073598	ENSG00000073598	0.842790661065352	-0.748140406657347	0.643417111488892	0	1	1
ENSG00000073605	ENSG00000073605	777.936895596883	-0.0100270125084797	0.156054181366942	0	1	1
ENSG00000073614	ENSG00000073614	4710.1621012119	0.0109954834674742	0.0765515463986058	0	1	1
ENSG00000073670	ENSG00000073670	3.9940026325789	0.126024487014968	0.359433827060677	0	1	1
ENSG00000073711	ENSG00000073711	9.49084997066217	-0.148747594965991	0.309726914880807	0	1	1
ENSG00000073712	ENSG00000073712	15.4727543192197	0.211280624717683	0.42503330464278	0	1	1
ENSG00000073734	ENSG00000073734	3.63604828373705	-0.0649015638489036	0.4979345702955	0	1	1
ENSG00000073737	ENSG00000073737	4.39179487238879	-0.414888201643313	0.483969417451788	0	1	1
ENSG00000073754	ENSG00000073754	0.890497512376883	0.677240869487684	0.620165105511458	0	1	1
ENSG00000073756	ENSG00000073756	4000.17633843715	5.22552009371472	0.49588416097288	8.52118382935368	1.57930631272102e-17	1.57874227475219e-14
ENSG00000073792	ENSG00000073792	6.59954081403307	0.0197724082305365	0.387995995426377	0	1	1
ENSG00000073803	ENSG00000073803	218.395560351601	0.0318021216595103	0.195571145326951	0	1	1
ENSG00000073849	ENSG00000073849	3148.5582770838	-0.196970886715764	0.177294766595793	0	1	1
ENSG00000073861	ENSG00000073861	2354.5351872243	0.253658317683356	0.178875645962662	0	1	1
ENSG00000073905	ENSG00000073905	115.101383610464	-0.103077713553926	0.12235892815744	0	1	1
ENSG00000073910	ENSG00000073910	894.31423192468	0.268641339732901	0.231396037948052	0	1	1
ENSG00000073921	ENSG00000073921	6022.29632332	-0.00286230897044065	0.107981346910934	0	1	1
ENSG00000073969	ENSG00000073969	851.47459457016	-0.157737053714911	0.118519056771497	0	1	1
ENSG00000074047	ENSG00000074047	20.1917563989907	0.500143526829873	0.468885801757903	0	1	1
ENSG00000074054	ENSG00000074054	3016.45244371478	0.203031402356264	0.109631510206109	0	1	1
ENSG00000074071	ENSG00000074071	239.002389883155	-0.371909902147929	0.154608730083027	0	1	1
ENSG00000074181	ENSG00000074181	2.35395218754552	0.327231636334227	0.463682891444181	0	1	1
ENSG00000074201	ENSG00000074201	1522.80811002584	-0.0154015636013817	0.0916262466416811	0	1	1
ENSG00000074211	ENSG00000074211	3.79715467762921	-0.326120490404871	0.442938938108271	0	1	1
ENSG00000074219	ENSG00000074219	1.40866539205303	-0.158734011179204	0.516953302806796	0	1	1
ENSG00000074266	ENSG00000074266	2824.31620709614	0.110923594244865	0.12866706497054	0	1	1
ENSG00000074276	ENSG00000074276	14.7640715108005	0.039110293478356	0.20280298907011	0	1	1
ENSG00000074319	ENSG00000074319	683.612421441629	0.0755629374312029	0.0588266053730832	0	1	1
ENSG00000074356	ENSG00000074356	1041.26933186276	0.0338808680311333	0.0561910989508822	0	1	1
ENSG00000074370	ENSG00000074370	2791.38039311882	0.0564494874871334	0.178350512654768	0	1	1
ENSG00000074410	ENSG00000074410	3.31286690562398	0.0677660753736126	0.455745501459189	0	1	1
ENSG00000074416	ENSG00000074416	29.6542638520898	0.165292974222404	0.334353359896311	0	1	1
ENSG00000074527	ENSG00000074527	1.70385123857389	0.284776941065558	0.487610016247744	0	1	1
ENSG00000074582	ENSG00000074582	199.336255076344	-0.119566165588527	0.117921157802683	0	1	1
ENSG00000074590	ENSG00000074590	2.40170270485586	0.343829064057916	0.439671217226913	0	1	1
ENSG00000074603	ENSG00000074603	1641.00492632177	-0.0782184998277882	0.0499263085013426	0	1	1
ENSG00000074621	ENSG00000074621	90.8937646300189	-0.0780975175711007	0.107711970397681	0	1	1
ENSG00000074657	ENSG00000074657	14.844247966479	0.136962222409032	0.354780824707705	0	1	1
ENSG00000074660	ENSG00000074660	22.4741222708832	0.0792984110417538	0.267301014341183	0	1	1
ENSG00000074695	ENSG00000074695	3584.47507147314	-0.092732449605783	0.104488237475982	0	1	1
ENSG00000074696	ENSG00000074696	811.116192575355	-0.164317063135698	0.11002998630208	0	1	1
ENSG00000074706	ENSG00000074706	91.6948887315037	-0.0516465769396002	0.479745413155278	0	1	1
ENSG00000074755	ENSG00000074755	3362.89745381107	0.286960773364359	0.110610117072711	0	1	1
ENSG00000074771	ENSG00000074771	1.02487802803944	-0.691034099755973	0.596365301144146	0	1	1
ENSG00000074800	ENSG00000074800	18937.9262998131	-0.179677077047099	0.128378282634309	0	1	1
ENSG00000074803	ENSG00000074803	4.51709232166039	0.121551104114541	0.499593616591849	0	1	1
ENSG00000074842	ENSG00000074842	525.680482875021	-0.207035670036614	0.163993764138433	0	1	1
ENSG00000074855	ENSG00000074855	131.935605339729	0.0145043881091189	0.194540914606449	0	1	1
ENSG00000074935	ENSG00000074935	326.357652711343	-0.0367353439104647	0.10204951795524	0	1	1
ENSG00000074964	ENSG00000074964	2.16121212073195	-0.233148212313562	0.554812087464198	0	1	1
ENSG00000074966	ENSG00000074966	313.005208168168	-0.053654636776123	0.384537505015672	0	1	1
ENSG00000075035	ENSG00000075035	2.26413525069833	-0.898597516818067	0.574567607478055	0	1	1
ENSG00000075043	ENSG00000075043	0.806268338682716	0.0603582889820812	0.59092042458982	0	1	NA
ENSG00000075073	ENSG00000075073	1.17031554515886	-0.782031473437262	0.545626505958983	0	1	1
ENSG00000075089	ENSG00000075089	535.219817661256	-0.0511992221402928	0.0937124008116211	0	1	1
ENSG00000075131	ENSG00000075131	122.532172521009	-0.028910186992831	0.157311719278924	0	1	1
ENSG00000075142	ENSG00000075142	1113.41801927032	-0.168331600127645	0.0691778680475345	0	1	1
ENSG00000075151	ENSG00000075151	2184.07865862967	0.0394983725550659	0.0992286352128076	0	1	1
ENSG00000075188	ENSG00000075188	310.136596757051	-0.199951989408273	0.0842165942381952	0	1	1
ENSG00000075213	ENSG00000075213	11.7264804406364	0.203287761010116	0.492015488871641	0	1	1
ENSG00000075218	ENSG00000075218	173.540227335965	0.0391742969295338	0.306278674546137	0	1	1
ENSG00000075223	ENSG00000075223	5.72007663139993	0.218227656050208	0.502836174325985	0	1	1
ENSG00000075234	ENSG00000075234	315.774631080658	-0.0444554002536594	0.161699519337397	0	1	1
ENSG00000075239	ENSG00000075239	632.532835667772	-0.142606465182542	0.120396802721903	0	1	1
ENSG00000075240	ENSG00000075240	778.157977184768	0.58311677862946	0.190669082726678	0	1	1
ENSG00000075275	ENSG00000075275	11.9575481943284	0.068822357338233	0.300792404907893	0	1	1
ENSG00000075290	ENSG00000075290	1.32365423659144	0.370116606186591	0.50927745242236	0	1	1
ENSG00000075292	ENSG00000075292	4647.49113947622	0.00752765826164146	0.105177606216963	0	1	1
ENSG00000075303	ENSG00000075303	459.051928387322	-0.179119094870219	0.0883175308716726	0	1	1
ENSG00000075336	ENSG00000075336	179.124865058942	-0.297169593113975	0.10788832504941	0	1	1
ENSG00000075340	ENSG00000075340	7.9469421500326	-0.0711577586620566	0.378874078038827	0	1	1
ENSG00000075391	ENSG00000075391	10.4129604380821	0.0811661578777569	0.417921546025275	0	1	1
ENSG00000075399	ENSG00000075399	159.326679046291	0.354490589044315	0.232866185829437	0	1	1
ENSG00000075407	ENSG00000075407	1475.46411232623	0.161405053912054	0.0870361476031527	0	1	1
ENSG00000075413	ENSG00000075413	1838.29835200576	0.153490469133139	0.0657201684144196	0	1	1
ENSG00000075415	ENSG00000075415	4132.88208808421	-0.030631481910194	0.0640835236551815	0	1	1
ENSG00000075420	ENSG00000075420	2968.2845088119	0.183096375627335	0.179983471781648	0	1	1
ENSG00000075426	ENSG00000075426	5510.73196637215	1.38577739492063	0.191997503794106	2.00928338805035	0.0445070886037634	1
ENSG00000075461	ENSG00000075461	0.592760471934699	-0.675721774553135	0.681443442934471	0	1	NA
ENSG00000075539	ENSG00000075539	7072.66564095465	0.160923851643977	0.0930575752984599	0	1	1
ENSG00000075568	ENSG00000075568	1829.98589471305	0.2197739305756	0.0702701694809056	0	1	1
ENSG00000075618	ENSG00000075618	89.2657782277846	0.158009090662493	0.334203319619723	0	1	1
ENSG00000075624	ENSG00000075624	56443.1027184667	-0.128217308427166	0.112218353708987	0	1	1
ENSG00000075643	ENSG00000075643	7.24138380806288	-0.283142480075851	0.423360026106679	0	1	1
ENSG00000075651	ENSG00000075651	305.565149395213	0.0370629862720269	0.46415563697283	0	1	1
ENSG00000075673	ENSG00000075673	3.76267273624182	0.282775554054944	0.319638478046547	0	1	1
ENSG00000075702	ENSG00000075702	183.489115530555	0.262308598055541	0.302047281624038	0	1	1
ENSG00000075711	ENSG00000075711	2102.6375708264	0.319839048039469	0.109688930461684	0	1	1
ENSG00000075785	ENSG00000075785	1576.56642311777	-0.11080326881348	0.0822165414717701	0	1	1
ENSG00000075790	ENSG00000075790	1041.14690306537	-0.174450330891782	0.122401702524441	0	1	1
ENSG00000075826	ENSG00000075826	1544.518116611	0.191758750291435	0.136221405886865	0	1	1
ENSG00000075856	ENSG00000075856	1455.64450841447	-0.00204832162083131	0.0544538409624108	0	1	1
ENSG00000075884	ENSG00000075884	2924.18936178213	0.214809386547671	0.0967238002651864	0	1	1
ENSG00000075891	ENSG00000075891	1.59709353487969	0.62838367126067	0.654400423937451	0	1	1
ENSG00000075914	ENSG00000075914	405.681652780442	-0.0478979338085079	0.082027460955636	0	1	1
ENSG00000075945	ENSG00000075945	958.315790318912	-0.0245231823346016	0.0867493922972281	0	1	1
ENSG00000075975	ENSG00000075975	741.198883584483	-0.0674302041841937	0.0754858276078872	0	1	1
ENSG00000076003	ENSG00000076003	1223.39705682401	0.234488935292787	0.130089813620519	0	1	1
ENSG00000076043	ENSG00000076043	931.428887333863	-0.291497113893239	0.126050896222	0	1	1
ENSG00000076053	ENSG00000076053	727.697067401113	0.0418058301341437	0.0814500607811065	0	1	1
ENSG00000076067	ENSG00000076067	25.2869820527929	0.303896753575498	0.321164083626129	0	1	1
ENSG00000076108	ENSG00000076108	2499.11961877717	0.00308539510947661	0.092273768666633	0	1	1
ENSG00000076201	ENSG00000076201	367.311064476332	0.285457178463689	0.167748038074721	0	1	1
ENSG00000076242	ENSG00000076242	760.030860360732	0.133655774614463	0.0869937861586086	0	1	1
ENSG00000076248	ENSG00000076248	252.862452985896	-0.352828816619561	0.173209412861143	0	1	1
ENSG00000076258	ENSG00000076258	18.8206929884126	-0.0542732785622145	0.242706442251413	0	1	1
ENSG00000076321	ENSG00000076321	517.324976804205	0.124089658597572	0.0653778615222908	0	1	1
ENSG00000076344	ENSG00000076344	1.89933745226729	0.177904000255498	0.526131103798955	0	1	1
ENSG00000076351	ENSG00000076351	12.3199509065732	0.101209818976838	0.286087285031692	0	1	1
ENSG00000076356	ENSG00000076356	18.8052714868856	0.201504835217084	0.288830415737826	0	1	1
ENSG00000076382	ENSG00000076382	562.246940564575	0.313782858756444	0.217734777543013	0	1	1
ENSG00000076513	ENSG00000076513	2242.96082708564	-0.0513782708208099	0.110047264420349	0	1	1
ENSG00000076554	ENSG00000076554	650.018235413748	-0.0235707637618359	0.118716616158033	0	1	1
ENSG00000076555	ENSG00000076555	228.302334194662	0.245150873100037	0.250258287458435	0	1	1
ENSG00000076604	ENSG00000076604	563.301891065678	1.00898890460582	0.169621145862126	0.052994009444609	0.957736680779008	1
ENSG00000076641	ENSG00000076641	8470.3187625741	-0.0680860332999318	0.151501708553372	0	1	1
ENSG00000076650	ENSG00000076650	277.315898419496	-0.0719948172537185	0.0727083434992644	0	1	1
ENSG00000076662	ENSG00000076662	2242.26686006782	-0.244261367839532	0.131786952588664	0	1	1
ENSG00000076685	ENSG00000076685	1549.73987134269	-0.0563527309230613	0.0800671050556441	0	1	1
ENSG00000076706	ENSG00000076706	206.101566599514	0.0328064611253206	0.504202752248689	0	1	1
ENSG00000076716	ENSG00000076716	7.01318019332173	-0.116612736823862	0.501210839646678	0	1	1
ENSG00000076770	ENSG00000076770	594.546122805259	-0.127283402639713	0.13632325680554	0	1	1
ENSG00000076826	ENSG00000076826	2.98876313692981	0.0908790125774736	0.403415403874803	0	1	1
ENSG00000076864	ENSG00000076864	4.27118089189883	0.482867826802116	0.295515920853983	0	1	1
ENSG00000076924	ENSG00000076924	520.952687978068	0.167857067231915	0.174476772229097	0	1	1
ENSG00000076928	ENSG00000076928	4432.29938876597	0.155600505958879	0.184725125064607	0	1	1
ENSG00000076944	ENSG00000076944	349.771246213336	0.0151191971295076	0.127082921621622	0	1	1
ENSG00000076984	ENSG00000076984	335.655221960693	0.123408314965992	0.159597123449418	0	1	1
ENSG00000077044	ENSG00000077044	1012.9478885629	0.285067576771801	0.160688982372134	0	1	1
ENSG00000077063	ENSG00000077063	3.55380105956048	-0.0324254477766792	0.470749769325109	0	1	1
ENSG00000077080	ENSG00000077080	0.985387612875519	-0.543283742357951	0.596105620420124	0	1	1
ENSG00000077092	ENSG00000077092	1.18080835564283	-0.117326637466245	0.631605636293805	0	1	1
ENSG00000077097	ENSG00000077097	4493.39455374448	-0.0291149985857417	0.0733330655574462	0	1	1
ENSG00000077147	ENSG00000077147	4860.20253348489	-0.0197340242968654	0.0825983154958848	0	1	1
ENSG00000077150	ENSG00000077150	2077.48108446325	0.744751617669041	0.171547655919958	0	1	1
ENSG00000077152	ENSG00000077152	144.718196530002	-0.234718093088673	0.19087381400449	0	1	1
ENSG00000077157	ENSG00000077157	597.213844280593	0.260864655660695	0.124728749605166	0	1	1
ENSG00000077232	ENSG00000077232	1804.80693242934	-0.0615400969689123	0.0925948446718529	0	1	1
ENSG00000077235	ENSG00000077235	1745.9459063745	0.109329095870985	0.0507978106066687	0	1	1
ENSG00000077238	ENSG00000077238	4256.06468819488	0.270027110314118	0.15504089690777	0	1	1
ENSG00000077254	ENSG00000077254	2296.35173510335	0.0849942622970143	0.0941501825063099	0	1	1
ENSG00000077264	ENSG00000077264	32.0233049049229	0.879858771298914	0.367788660025206	0	1	1
ENSG00000077274	ENSG00000077274	1.63301261156077	0.247496138827632	0.634549877642265	0	1	1
ENSG00000077279	ENSG00000077279	3.78433930226545	0.217026640349335	0.547077836065101	0	1	1
ENSG00000077312	ENSG00000077312	687.631264320799	-0.257565038933579	0.125046324985939	0	1	1
ENSG00000077327	ENSG00000077327	30.5729839214579	0.233153635084146	0.28574186076929	0	1	1
ENSG00000077348	ENSG00000077348	77.2257245254392	-0.245280774928551	0.235384601100318	0	1	1
ENSG00000077380	ENSG00000077380	1160.43998189813	-0.228710313216141	0.092696355255165	0	1	1
ENSG00000077420	ENSG00000077420	1682.05049624234	-0.0182124601325819	0.13287343225949	0	1	1
ENSG00000077454	ENSG00000077454	936.846242967186	0.0994119619623369	0.164381394091107	0	1	1
ENSG00000077458	ENSG00000077458	1055.90107188356	-0.0571679844633885	0.0820948535768675	0	1	1
ENSG00000077463	ENSG00000077463	116.934957676157	0.0803817759046603	0.182218937661247	0	1	1
ENSG00000077498	ENSG00000077498	1.18630200715925	0.787900881423193	0.616689521632159	0	1	1
ENSG00000077514	ENSG00000077514	399.974571076658	-0.172952130948715	0.116700368689424	0	1	1
ENSG00000077522	ENSG00000077522	7.56227208031854	0.370638670037169	0.44259408301167	0	1	1
ENSG00000077549	ENSG00000077549	3798.39211482879	-0.097498750896089	0.0758136023267778	0	1	1
ENSG00000077585	ENSG00000077585	512.11497547739	0.139283797645962	0.166438056389494	0	1	1
ENSG00000077616	ENSG00000077616	3.05151154795055	0.109848420620503	0.521612970699937	0	1	1
ENSG00000077684	ENSG00000077684	1304.9436992927	-0.0210070948620644	0.0762751652821869	0	1	1
ENSG00000077713	ENSG00000077713	149.399987273822	-0.199706448711062	0.221150940896539	0	1	1
ENSG00000077721	ENSG00000077721	1100.09423349093	0.0673435909383358	0.0661690897378175	0	1	1
ENSG00000077782	ENSG00000077782	276.972455034911	0.137456757801961	0.359791193304531	0	1	1
ENSG00000077800	ENSG00000077800	1.74065589943381	-0.0616574436275741	0.54330391461325	0	1	1
ENSG00000077809	ENSG00000077809	1150.7304882353	-0.00469875070328064	0.0747470746425699	0	1	1
ENSG00000077935	ENSG00000077935	5.53431766717715	-0.0538786688701771	0.40610582732608	0	1	1
ENSG00000077942	ENSG00000077942	2.27354721901091	0.71459473549604	0.482935824331467	0	1	1
ENSG00000077943	ENSG00000077943	3.02691187008809	-0.169032214017508	0.455380117494615	0	1	1
ENSG00000077984	ENSG00000077984	1638.18216476798	-0.126521705626652	0.251787540024637	0	1	1
ENSG00000078018	ENSG00000078018	5.50197082273594	0.00827605755506703	0.443596998508554	0	1	1
ENSG00000078043	ENSG00000078043	327.085032233374	0.230594008641759	0.18599014096735	0	1	1
ENSG00000078053	ENSG00000078053	4.95880307957579	0.621966966787385	0.544672454817321	0	1	1
ENSG00000078061	ENSG00000078061	855.876914239323	0.206699785403326	0.0960829504435263	0	1	1
ENSG00000078070	ENSG00000078070	385.044221240215	0.00944492032854196	0.075479762912932	0	1	1
ENSG00000078081	ENSG00000078081	116.05099925963	0.150436449017905	0.307915579996554	0	1	1
ENSG00000078098	ENSG00000078098	2.84654915859818	-0.198193837974628	0.4680051353839	0	1	1
ENSG00000078114	ENSG00000078114	71.4506125051283	0.689416767058748	0.522683459097236	0	1	1
ENSG00000078124	ENSG00000078124	466.338192818142	0.0109953532815898	0.141879193268701	0	1	1
ENSG00000078140	ENSG00000078140	1569.14254260452	0.0145390727935963	0.0976009485650876	0	1	1
ENSG00000078142	ENSG00000078142	1857.94164627499	-0.000127218234548008	0.0896433179745751	0	1	1
ENSG00000078177	ENSG00000078177	3624.06582037034	0.279579103262306	0.119078515159551	0	1	1
ENSG00000078237	ENSG00000078237	371.446147153766	-0.0976538523179303	0.158196388448951	0	1	1
ENSG00000078246	ENSG00000078246	199.208383449868	0.026014733136426	0.150640059270325	0	1	1
ENSG00000078269	ENSG00000078269	1820.90968628135	0.0937266696304683	0.184434878137659	0	1	1
ENSG00000078295	ENSG00000078295	5.61644537073901	-0.219422406546968	0.449309622730311	0	1	1
ENSG00000078304	ENSG00000078304	6098.08544169462	-0.0554780986134143	0.121685298230437	0	1	1
ENSG00000078319	ENSG00000078319	134.160736595892	0.129863536982072	0.0798688951874836	0	1	1
ENSG00000078328	ENSG00000078328	2.69171692223286	-0.150258261676632	0.468659988496792	0	1	1
ENSG00000078369	ENSG00000078369	5304.89180528504	-0.09695745216793	0.0630357494738045	0	1	1
ENSG00000078401	ENSG00000078401	17.8354638293592	0.490245337050732	0.43944752550127	0	1	1
ENSG00000078403	ENSG00000078403	973.752704672524	0.0345266985540121	0.0759534605202207	0	1	1
ENSG00000078487	ENSG00000078487	42.8101796994642	0.0943997084219928	0.170864026819875	0	1	1
ENSG00000078549	ENSG00000078549	3.14207283013226	0.0175516232260634	0.489965821558969	0	1	1
ENSG00000078579	ENSG00000078579	2.8141082562608	-0.401532629857352	0.957682744110022	0	1	1
ENSG00000078589	ENSG00000078589	1079.97760500803	-0.170865065349533	0.134717269383419	0	1	1
ENSG00000078596	ENSG00000078596	4662.8328367425	-0.219827919363749	0.162959646638565	0	1	1
ENSG00000078618	ENSG00000078618	2500.33865812849	-0.0308347735073434	0.0726385486295443	0	1	1
ENSG00000078668	ENSG00000078668	1701.31969565966	-0.112699043154697	0.0687296944525808	0	1	1
ENSG00000078674	ENSG00000078674	6021.7168229728	0.187295681530991	0.106473387621255	0	1	1
ENSG00000078687	ENSG00000078687	470.725413078254	0.0374780234070776	0.17471823513816	0	1	1
ENSG00000078699	ENSG00000078699	778.789006573821	0.0915518869833893	0.112356840628297	0	1	1
ENSG00000078725	ENSG00000078725	1.29155472308134	-0.364811931074383	0.556157894747123	0	1	1
ENSG00000078747	ENSG00000078747	2827.41743899787	0.0561768047043653	0.0851569821076518	0	1	1
ENSG00000078795	ENSG00000078795	3.60476139930801	-0.116594948722535	0.3406282687756	0	1	1
ENSG00000078804	ENSG00000078804	177.359366289681	1.80714138215689	0.195275588252097	4.13334502987073	3.57521390859996e-05	0.00691285739315054
ENSG00000078808	ENSG00000078808	1717.03825155318	0.12813390368691	0.134754270839744	0	1	1
ENSG00000078814	ENSG00000078814	4.48756869193821	0.183333314647519	0.322982002378592	0	1	1
ENSG00000078898	ENSG00000078898	0.85896669795375	1.01577483363547	0.653583885244875	0.024135897459531	0.980744209623718	1
ENSG00000078900	ENSG00000078900	23.4983794190061	0.232070218448684	0.4857522900759	0	1	1
ENSG00000078902	ENSG00000078902	385.223903144047	0.0718244635085561	0.134204604741125	0	1	1
ENSG00000078967	ENSG00000078967	99.7566741161052	0.0211081281183983	0.111293480854156	0	1	1
ENSG00000079101	ENSG00000079101	2.36153355778127	0.147673719369278	0.551752362903491	0	1	1
ENSG00000079102	ENSG00000079102	5.26812101029529	0.107143406235282	0.481474689761314	0	1	1
ENSG00000079112	ENSG00000079112	6.58492510442474	-0.335901055612426	0.567686310388359	0	1	1
ENSG00000079134	ENSG00000079134	964.427060734814	0.216015562289292	0.102233540024977	0	1	1
ENSG00000079150	ENSG00000079150	14.3109378812549	-0.215843266454162	0.250119695231146	0	1	1
ENSG00000079156	ENSG00000079156	12.8254187651942	0.279969474889955	0.370301389191831	0	1	1
ENSG00000079215	ENSG00000079215	10.6401524776387	0.287758025288026	0.432389012125722	0	1	1
ENSG00000079246	ENSG00000079246	6706.91358973456	-0.110066802151942	0.0820468155578256	0	1	1
ENSG00000079257	ENSG00000079257	139.289220100677	-0.230548681794813	0.154234086604973	0	1	1
ENSG00000079263	ENSG00000079263	4659.64016450654	0.575639630478811	0.141607466605792	0	1	1
ENSG00000079277	ENSG00000079277	1707.86475406824	-0.0126180148282039	0.140493829216493	0	1	1
ENSG00000079308	ENSG00000079308	145.293516638924	0.308600477387783	0.41543005651607	0	1	1
ENSG00000079313	ENSG00000079313	348.107666567168	0.392014646563361	0.215978695532788	0	1	1
ENSG00000079332	ENSG00000079332	2368.60159248267	-0.0442695161841496	0.0838416866376836	0	1	1
ENSG00000079335	ENSG00000079335	2206.36538995618	0.260058749188908	0.142779984918224	0	1	1
ENSG00000079337	ENSG00000079337	12.6962244619809	0.340181950220087	0.321922995613367	0	1	1
ENSG00000079385	ENSG00000079385	809.994186637772	-0.00822060186639762	0.309956498372257	0	1	1
ENSG00000079387	ENSG00000079387	829.857211196461	0.15674365201868	0.0615393403356709	0	1	1
ENSG00000079393	ENSG00000079393	0.714184785728654	0.297110403798177	0.6723031534178	0	1	NA
ENSG00000079432	ENSG00000079432	644.757355984524	0.20235277135032	0.214242443759621	0	1	1
ENSG00000079435	ENSG00000079435	60.7600925601912	-0.174786688174448	0.262140719862149	0	1	1
ENSG00000079459	ENSG00000079459	1660.76102259977	-0.188991916920642	0.0804853236712415	0	1	1
ENSG00000079462	ENSG00000079462	47.7065643882186	-0.093738377820177	0.255554070357074	0	1	1
ENSG00000079482	ENSG00000079482	10.9780378459341	-0.016249228823399	0.466275061037541	0	1	1
ENSG00000079557	ENSG00000079557	1.15841630780735	-0.0234068929157012	0.60809477089988	0	1	1
ENSG00000079616	ENSG00000079616	1091.63358264288	0.0223514595369372	0.174793066741564	0	1	1
ENSG00000079691	ENSG00000079691	102.654162027432	0.0366789945106512	0.3412025156958	0	1	1
ENSG00000079739	ENSG00000079739	380.998600487113	-0.0700803147709508	0.122698222033522	0	1	1
ENSG00000079785	ENSG00000079785	1306.99263305803	-0.0892680267327509	0.0775547221370737	0	1	1
ENSG00000079805	ENSG00000079805	3736.48582314724	0.151447865889759	0.110743958658078	0	1	1
ENSG00000079819	ENSG00000079819	595.743767236017	0.0939201169020562	0.210682338503321	0	1	1
ENSG00000079841	ENSG00000079841	6.18122457403458	0.0222380826316037	0.550499131113509	0	1	1
ENSG00000079931	ENSG00000079931	2.88829699928474	-0.125754680751947	0.478982793058687	0	1	1
ENSG00000079950	ENSG00000079950	761.750740086122	-0.303817004409068	0.0994244128580298	0	1	1
ENSG00000079974	ENSG00000079974	109.46785103754	0.0586924780011664	0.100376976731099	0	1	1
ENSG00000079999	ENSG00000079999	626.247984420977	-0.304989335515931	0.127168231176577	0	1	1
ENSG00000080007	ENSG00000080007	15.9125285515303	-0.490002433613027	0.711470582381356	0	1	1
ENSG00000080031	ENSG00000080031	2.21682992140152	0.222906549529214	0.428849682093399	0	1	1
ENSG00000080166	ENSG00000080166	5.23010888969858	0.158775156318457	0.341672291712969	0	1	1
ENSG00000080189	ENSG00000080189	631.767095432722	0.121572765652778	0.0925848361521034	0	1	1
ENSG00000080200	ENSG00000080200	908.319076761182	-0.0488584670058822	0.226275573986081	0	1	1
ENSG00000080224	ENSG00000080224	3.23219492862462	0.403841981911335	0.475460588245961	0	1	1
ENSG00000080293	ENSG00000080293	0.852950538107763	-0.010344880649037	0.595215205433681	0	1	1
ENSG00000080298	ENSG00000080298	405.17962741847	0.305531115723007	0.151969071788914	0	1	1
ENSG00000080345	ENSG00000080345	4296.27497018208	0.0628715923236246	0.11150524677181	0	1	1
ENSG00000080371	ENSG00000080371	2096.85417910037	-0.0869570370027827	0.10432884718469	0	1	1
ENSG00000080493	ENSG00000080493	3.49755278721722	-0.0736737259383044	0.462794879921288	0	1	1
ENSG00000080503	ENSG00000080503	4298.37962371308	0.088578965717139	0.156748791468423	0	1	1
ENSG00000080511	ENSG00000080511	1.33439473093987	0.245934967862552	0.627842330988207	0	1	1
ENSG00000080546	ENSG00000080546	1214.8602493488	-0.31480323585733	0.173101412498037	0	1	1
ENSG00000080561	ENSG00000080561	33.9974548596153	1.22341700407187	0.381808314725158	0.585154894368114	0.558443570715556	1
ENSG00000080572	ENSG00000080572	0.663444135566631	-0.274480209355937	0.73189280005018	0	1	NA
ENSG00000080573	ENSG00000080573	12.5861681840887	-0.0989117840026278	0.352146095129002	0	1	1
ENSG00000080603	ENSG00000080603	1358.38249164366	0.267433043078976	0.148102931186936	0	1	1
ENSG00000080608	ENSG00000080608	1172.99509152373	0.140524837813224	0.111825536124435	0	1	1
ENSG00000080618	ENSG00000080618	1.21664055395802	0.817978225189193	0.624343184016794	0	1	1
ENSG00000080644	ENSG00000080644	1.39985727406917	0.51930066880465	0.557615490135431	0	1	1
ENSG00000080709	ENSG00000080709	0.967285077990235	0.564709691741363	0.642773868838558	0	1	1
ENSG00000080802	ENSG00000080802	675.653432353453	0.139114881120765	0.0872945672712243	0	1	1
ENSG00000080815	ENSG00000080815	2137.4455770315	-0.0255562195527193	0.0770291384941666	0	1	1
ENSG00000080819	ENSG00000080819	1016.85913656613	-0.225785366158376	0.11492828571491	0	1	1
ENSG00000080822	ENSG00000080822	5976.50938292056	-0.0841989034097944	0.096175414121566	0	1	1
ENSG00000080823	ENSG00000080823	43.6327811105796	0.653363060231672	0.38730380588339	0	1	1
ENSG00000080824	ENSG00000080824	8380.80778700411	0.29197307193377	0.113588808490574	0	1	1
ENSG00000080839	ENSG00000080839	886.92017341787	-0.119711252103911	0.113750513996959	0	1	1
ENSG00000080845	ENSG00000080845	542.778914526553	0.125760756037207	0.148589933334162	0	1	1
ENSG00000080854	ENSG00000080854	103.133805657622	0.400425601282273	0.389890226701726	0	1	1
ENSG00000080947	ENSG00000080947	79.3716770952037	0.0830600212272944	0.16931623511186	0	1	1
ENSG00000080986	ENSG00000080986	473.522540452473	0.00354975737237691	0.163952004971346	0	1	1
ENSG00000081014	ENSG00000081014	777.359409904427	0.119650362174554	0.0822139445303014	0	1	1
ENSG00000081019	ENSG00000081019	1119.97837537164	-0.222790777037212	0.0923145987548114	0	1	1
ENSG00000081026	ENSG00000081026	247.663243994359	0.127920373978352	0.385530796502723	0	1	1
ENSG00000081041	ENSG00000081041	6.79973477753812	-0.138498965802824	0.513934356887	0	1	1
ENSG00000081051	ENSG00000081051	2.14391957129478	0.12405580424539	0.491976827230323	0	1	1
ENSG00000081052	ENSG00000081052	13.6332730332523	-0.0462468956509631	0.469959343169564	0	1	1
ENSG00000081059	ENSG00000081059	176.947546250178	-0.0023711578040627	0.364626284724948	0	1	1
ENSG00000081087	ENSG00000081087	1673.05429512978	-0.218395514025073	0.140543390275358	0	1	1
ENSG00000081138	ENSG00000081138	1.26843538482477	0.189601777871566	0.624525109720984	0	1	1
ENSG00000081148	ENSG00000081148	38.024944101898	-0.0650468729152005	0.196587202145118	0	1	1
ENSG00000081154	ENSG00000081154	2500.31599129145	-0.13314224985581	0.101376882310413	0	1	1
ENSG00000081177	ENSG00000081177	110.608662826641	-0.199438037560736	0.154598360900575	0	1	1
ENSG00000081181	ENSG00000081181	58.3060976589701	-0.0628302711070341	0.515841822859281	0	1	1
ENSG00000081189	ENSG00000081189	44.0997375721809	0.112460215902446	0.390515825208888	0	1	1
ENSG00000081237	ENSG00000081237	36853.0581789693	-0.104620902182636	0.125727650520997	0	1	1
ENSG00000081248	ENSG00000081248	2.7453636435256	-0.0974172175446457	0.517537626904689	0	1	1
ENSG00000081277	ENSG00000081277	2.51586365920852	-0.365362871543024	0.469624683462165	0	1	1
ENSG00000081307	ENSG00000081307	1080.44063363421	0.00562006531804756	0.081738977551187	0	1	1
ENSG00000081320	ENSG00000081320	25827.0162452281	0.184507716270951	0.153073472397683	0	1	1
ENSG00000081377	ENSG00000081377	151.553811865419	-0.153753216864893	0.283269824025266	0	1	1
ENSG00000081386	ENSG00000081386	495.002785218401	-0.0970620309611092	0.0871210957265102	0	1	1
ENSG00000081479	ENSG00000081479	10.8259511896867	0.104957075806603	0.462972447037132	0	1	1
ENSG00000081665	ENSG00000081665	487.614756187338	0.159837709428669	0.199182680994029	0	1	1
ENSG00000081692	ENSG00000081692	967.183991836144	0.144770736059767	0.198857371787621	0	1	1
ENSG00000081721	ENSG00000081721	260.519776062281	-0.364287848664527	0.105884893189756	0	1	1
ENSG00000081760	ENSG00000081760	399.670846853233	0.195246612463004	0.184650968259279	0	1	1
ENSG00000081791	ENSG00000081791	1336.21432489769	0.106516047850417	0.0804178244029638	0	1	1
ENSG00000081800	ENSG00000081800	1.99123047403382	-0.0656169755152657	0.579359674239774	0	1	1
ENSG00000081803	ENSG00000081803	2.29636518332466	0.48194262945189	0.601887146660998	0	1	1
ENSG00000081853	ENSG00000081853	0.994906770842857	-0.422218978714295	0.574225926128503	0	1	1
ENSG00000081870	ENSG00000081870	475.554819138391	-0.169631754384608	0.092373637576422	0	1	1
ENSG00000081913	ENSG00000081913	268.836781226682	0.155936998399575	0.237315996220112	0	1	1
ENSG00000081923	ENSG00000081923	3.21196001325793	0.14423877366739	0.423208132147922	0	1	1
ENSG00000081985	ENSG00000081985	2425.34705613437	1.27862933936449	0.240143032754309	1.16026409831158	0.245941296852857	1
ENSG00000082014	ENSG00000082014	13.9394909315129	0.146933475116937	0.250946581280398	0	1	1
ENSG00000082068	ENSG00000082068	591.319738839546	0.136587314833191	0.0715456135207022	0	1	1
ENSG00000082074	ENSG00000082074	10263.0052648409	-0.150435643835826	0.160422318336286	0	1	1
ENSG00000082126	ENSG00000082126	4.20213013675508	0.33768462808239	0.356842046903314	0	1	1
ENSG00000082146	ENSG00000082146	151.794822497639	-0.211240210367464	0.126281141297276	0	1	1
ENSG00000082153	ENSG00000082153	9671.00524140703	0.157214519886787	0.122299477145764	0	1	1
ENSG00000082175	ENSG00000082175	2.8662516507206	0.263601101298147	0.504772049076967	0	1	1
ENSG00000082196	ENSG00000082196	25.3519439574236	0.400978627481231	0.175442180150026	0	1	1
ENSG00000082212	ENSG00000082212	1204.88792567298	-0.125599326899819	0.0905708456168247	0	1	1
ENSG00000082213	ENSG00000082213	646.432596326468	-0.162167765501687	0.0826546349703215	0	1	1
ENSG00000082258	ENSG00000082258	2222.51153810016	0.0771686946139047	0.0865384648058239	0	1	1
ENSG00000082269	ENSG00000082269	339.781729918145	0.0370037875195763	0.18700154919724	0	1	1
ENSG00000082293	ENSG00000082293	5.23796190862777	-0.214335746081915	0.42611216489329	0	1	1
ENSG00000082397	ENSG00000082397	11.8174646643201	0.0585023807002024	0.367531161197881	0	1	1
ENSG00000082438	ENSG00000082438	13.8113001105441	0.266483275105838	0.319934350241075	0	1	1
ENSG00000082458	ENSG00000082458	693.230952109175	-0.136023788465994	0.138992840339025	0	1	1
ENSG00000082482	ENSG00000082482	1.94574299112748	0.656352570420949	0.54031136443619	0	1	1
ENSG00000082497	ENSG00000082497	1.87649975793238	0.199560128626163	0.597025575877393	0	1	1
ENSG00000082512	ENSG00000082512	3122.99403200309	0.10988954310215	0.141510985765052	0	1	1
ENSG00000082515	ENSG00000082515	240.257185744173	-0.203367083705447	0.0669821087901719	0	1	1
ENSG00000082516	ENSG00000082516	747.60823473736	-0.140559087009356	0.121404044474698	0	1	1
ENSG00000082556	ENSG00000082556	1.37061095251297	0.0555002487168029	0.573046137817066	0	1	1
ENSG00000082641	ENSG00000082641	1419.08944056287	-0.246097118736748	0.0905667769422608	0	1	1
ENSG00000082684	ENSG00000082684	2.616164243723	-0.053699441249794	0.394208455219311	0	1	1
ENSG00000082701	ENSG00000082701	1527.06278787243	0.0764789942851835	0.0664619138527475	0	1	1
ENSG00000082781	ENSG00000082781	15.4334197776963	-0.193532554725796	0.405739663879931	0	1	1
ENSG00000082805	ENSG00000082805	889.696171400218	0.200194178866607	0.188412035021928	0	1	1
ENSG00000082898	ENSG00000082898	5896.36619863351	-0.0772128007845132	0.0949619136095802	0	1	1
ENSG00000082996	ENSG00000082996	924.913897239017	-0.16013754029057	0.0901282238000626	0	1	1
ENSG00000083067	ENSG00000083067	7.99394688790236	0.0231608052106417	0.461705926200154	0	1	1
ENSG00000083093	ENSG00000083093	488.286398126892	-0.362650352331741	0.114003855242474	0	1	1
ENSG00000083097	ENSG00000083097	1049.74476017786	0.170991494975236	0.113774693814698	0	1	1
ENSG00000083099	ENSG00000083099	671.453846392394	-0.337448431575466	0.0849070763276587	0	1	1
ENSG00000083123	ENSG00000083123	206.315518857692	-0.15730229593183	0.106986727055608	0	1	1
ENSG00000083168	ENSG00000083168	4276.81469440345	0.0283801626514688	0.0956735543832461	0	1	1
ENSG00000083223	ENSG00000083223	4751.84233380181	0.476914912767194	0.12032121853283	0	1	1
ENSG00000083290	ENSG00000083290	203.989226142029	-0.0646961710273659	0.174907874583171	0	1	1
ENSG00000083307	ENSG00000083307	2.63935047432396	-0.209801733599573	0.52996555385052	0	1	1
ENSG00000083312	ENSG00000083312	4339.3227276531	0.0463125405646488	0.0916389979683256	0	1	1
ENSG00000083444	ENSG00000083444	289.557288467245	-0.104167122867754	0.161157516654434	0	1	1
ENSG00000083454	ENSG00000083454	124.650149024374	0.163687422719269	0.406656818627159	0	1	1
ENSG00000083457	ENSG00000083457	146.96057346957	-0.238976069042664	0.145751458753423	0	1	1
ENSG00000083520	ENSG00000083520	2162.21979226703	0.024576979253261	0.0874624463685659	0	1	1
ENSG00000083535	ENSG00000083535	619.340336687593	0.126839551764124	0.0962400401378032	0	1	1
ENSG00000083544	ENSG00000083544	587.72254931186	-0.0104811274421687	0.0770487342294948	0	1	1
ENSG00000083635	ENSG00000083635	164.270490229417	0.0513812893982967	0.113977931825208	0	1	1
ENSG00000083642	ENSG00000083642	1861.53375596496	0.140012062991275	0.0884778417587826	0	1	1
ENSG00000083720	ENSG00000083720	1614.90765810271	-0.0474580371628806	0.118408993143248	0	1	1
ENSG00000083750	ENSG00000083750	189.562379184318	0.0765839088035102	0.092870552570665	0	1	1
ENSG00000083799	ENSG00000083799	14359.149791814	-0.0636454465989777	0.1517860390404	0	1	1
ENSG00000083807	ENSG00000083807	68.0622831790774	-0.0766169016406485	0.154969950234479	0	1	1
ENSG00000083812	ENSG00000083812	246.570151085189	0.0928528140739553	0.127289851238594	0	1	1
ENSG00000083814	ENSG00000083814	279.630593083168	-0.261943580948457	0.0595910234643062	0	1	1
ENSG00000083817	ENSG00000083817	209.109743692965	-0.343908192776021	0.104863525248546	0	1	1
ENSG00000083828	ENSG00000083828	615.386223445897	-0.0533305275634513	0.0811616975210412	0	1	1
ENSG00000083838	ENSG00000083838	188.96989030265	0.0137844031221422	0.11502918896377	0	1	1
ENSG00000083844	ENSG00000083844	490.095408272797	-0.0730570495905644	0.0653834324176824	0	1	1
ENSG00000083845	ENSG00000083845	3564.23241274228	-0.166912279129789	0.166910836289444	0	1	1
ENSG00000083857	ENSG00000083857	15.701041671313	-0.0246525550496197	0.480293608513122	0	1	1
ENSG00000083896	ENSG00000083896	2488.98928253002	0.130591235767754	0.0762324752050848	0	1	1
ENSG00000083937	ENSG00000083937	744.712550250926	-0.159568485660559	0.111858511400327	0	1	1
ENSG00000084070	ENSG00000084070	4151.18760377557	0.158095463440974	0.118892710959409	0	1	1
ENSG00000084072	ENSG00000084072	630.730357742418	-0.0476882053192213	0.0878224883200601	0	1	1
ENSG00000084073	ENSG00000084073	1417.83923609328	-0.191840573903478	0.120743680620908	0	1	1
ENSG00000084090	ENSG00000084090	2483.35368608583	-0.134613271426235	0.08805430797037	0	1	1
ENSG00000084092	ENSG00000084092	416.264507733478	-0.136347613566935	0.0928839553975007	0	1	1
ENSG00000084093	ENSG00000084093	3460.8495405238	-0.123664913999151	0.0913017437955948	0	1	1
ENSG00000084110	ENSG00000084110	11.3707678156492	0.225670865192861	0.200519757520037	0	1	1
ENSG00000084112	ENSG00000084112	1388.60518695341	0.453275246542608	0.111584777239949	0	1	1
ENSG00000084207	ENSG00000084207	808.367574065928	-0.161621396251546	0.237866606034199	0	1	1
ENSG00000084234	ENSG00000084234	878.186063118628	-0.118888216984461	0.0945101108288366	0	1	1
ENSG00000084444	ENSG00000084444	49.6582523465552	0.108450963881757	0.188107329403067	0	1	1
ENSG00000084453	ENSG00000084453	5.0734465445096	-0.0603431999940866	0.501611860134132	0	1	1
ENSG00000084463	ENSG00000084463	1291.73037490616	-0.0656822758167933	0.0623468730704897	0	1	1
ENSG00000084623	ENSG00000084623	1752.2719164853	-0.212132083742747	0.102839433939045	0	1	1
ENSG00000084628	ENSG00000084628	1.11747084344839	0.558921143330839	0.673677434600607	0	1	1
ENSG00000084636	ENSG00000084636	4.8554760592468	-0.033092721545159	0.448670635304096	0	1	1
ENSG00000084652	ENSG00000084652	2826.0199426812	-0.214191919182132	0.0885100553857525	0	1	1
ENSG00000084674	ENSG00000084674	5.95100316819755	0.317874848062587	0.467859568038755	0	1	1
ENSG00000084676	ENSG00000084676	1589.15398785122	0.100084726285033	0.0971935372418948	0	1	1
ENSG00000084693	ENSG00000084693	174.840171019859	-0.153883213845622	0.129713929979882	0	1	1
ENSG00000084710	ENSG00000084710	3.0077723400446	-0.271360621877766	0.352826142036974	0	1	1
ENSG00000084731	ENSG00000084731	131.022464312617	-0.130319826973244	0.195266895585239	0	1	1
ENSG00000084733	ENSG00000084733	2543.76843874185	-0.273103615655687	0.102525257469278	0	1	1
ENSG00000084734	ENSG00000084734	2.27475724590582	0.077317884676515	0.551403972081078	0	1	1
ENSG00000084754	ENSG00000084754	2455.0319820172	-0.192187788952872	0.0988188225033053	0	1	1
ENSG00000084764	ENSG00000084764	30.5810109998663	0.0697532405095838	0.251457582803065	0	1	1
ENSG00000084774	ENSG00000084774	715.911494535887	-0.0385308517988275	0.183826638000417	0	1	1
ENSG00000085063	ENSG00000085063	3535.17857230552	-0.201449694543407	0.162635425076099	0	1	1
ENSG00000085117	ENSG00000085117	3727.46954486397	0.0876897754549377	0.178853141373988	0	1	1
ENSG00000085185	ENSG00000085185	69.4236766807785	-0.132401276372238	0.218898858397571	0	1	1
ENSG00000085224	ENSG00000085224	3819.38980798947	-0.00789829582047499	0.10291069048915	0	1	1
ENSG00000085231	ENSG00000085231	1221.35989670696	-0.0469235077491185	0.101997057500126	0	1	1
ENSG00000085265	ENSG00000085265	1.60662788890965	0.0745599900207125	0.785423565353883	0	1	1
ENSG00000085274	ENSG00000085274	882.865735263811	0.151295941641708	0.101840909507058	0	1	1
ENSG00000085276	ENSG00000085276	3.56341298494639	0.26570497946962	0.535715932136703	0	1	1
ENSG00000085365	ENSG00000085365	660.991746531825	-0.166759598726458	0.0939037840011012	0	1	1
ENSG00000085377	ENSG00000085377	771.944628180063	-0.0392644110099333	0.0574341999494138	0	1	1
ENSG00000085382	ENSG00000085382	783.049911644037	0.0819666394472917	0.0865670990574313	0	1	1
ENSG00000085415	ENSG00000085415	711.463176116163	0.143354155827126	0.147671367971115	0	1	1
ENSG00000085433	ENSG00000085433	526.952729295239	0.0219593950591047	0.0874882537900756	0	1	1
ENSG00000085449	ENSG00000085449	1504.06605432098	0.0795582261737818	0.113047997055559	0	1	1
ENSG00000085465	ENSG00000085465	17.6062756904816	0.209826497407607	0.210818668593241	0	1	1
ENSG00000085491	ENSG00000085491	1084.37131082879	-0.212463129085216	0.115873661771927	0	1	1
ENSG00000085511	ENSG00000085511	955.073838921613	0.19568461856027	0.102354390491609	0	1	1
ENSG00000085514	ENSG00000085514	16.3362606712918	0.26409834843861	0.255099219570951	0	1	1
ENSG00000085552	ENSG00000085552	3.43001970362074	0.321176670236627	0.5210626773255	0	1	1
ENSG00000085563	ENSG00000085563	784.611496806647	0.0323126707281208	0.387889898432903	0	1	1
ENSG00000085644	ENSG00000085644	78.2036241946333	-0.407522353259579	0.189432067716044	0	1	1
ENSG00000085662	ENSG00000085662	744.35738857334	-0.191107888831077	0.100501933998958	0	1	1
ENSG00000085719	ENSG00000085719	1883.11935731035	-0.19041178722428	0.119954500243774	0	1	1
ENSG00000085721	ENSG00000085721	1201.77916822496	-0.0199841803529974	0.0822547485651494	0	1	1
ENSG00000085733	ENSG00000085733	41.8661280880727	0.59099944987382	0.278787499977445	0	1	1
ENSG00000085741	ENSG00000085741	1.49456480263888	0.0546082344061732	0.840216133857804	0	1	1
ENSG00000085760	ENSG00000085760	538.360616875523	-0.0684316283260163	0.0785072205638467	0	1	1
ENSG00000085788	ENSG00000085788	1229.50664234508	0.0167590491086733	0.0818170132388946	0	1	1
ENSG00000085831	ENSG00000085831	10.1165246148994	0.247865306251625	0.335014750924152	0	1	1
ENSG00000085832	ENSG00000085832	6886.12960597785	0.00395121024553649	0.10976347663943	0	1	1
ENSG00000085840	ENSG00000085840	154.340206332077	0.0889629376439404	0.23787498889058	0	1	1
ENSG00000085871	ENSG00000085871	224.52880365297	-0.23368320094738	0.199765769552635	0	1	1
ENSG00000085872	ENSG00000085872	276.427738627991	0.130338445815316	0.175806322462554	0	1	1
ENSG00000085978	ENSG00000085978	2776.92913683952	-0.0905692167055648	0.0953211186168484	0	1	1
ENSG00000085982	ENSG00000085982	305.185360774347	0.0624780609862584	0.189554730592149	0	1	1
ENSG00000085998	ENSG00000085998	606.782074456945	-0.118181381312519	0.078975597945727	0	1	1
ENSG00000085999	ENSG00000085999	99.0793881541572	0.156908880549416	0.297782729833888	0	1	1
ENSG00000086015	ENSG00000086015	361.754741734628	0.325860961244136	0.134550751313796	0	1	1
ENSG00000086061	ENSG00000086061	3316.98107412281	0.330922915470498	0.0971370456255509	0	1	1
ENSG00000086062	ENSG00000086062	864.723727218489	0.296247299769561	0.114994926188198	0	1	1
ENSG00000086065	ENSG00000086065	855.16387731463	-0.184378362272222	0.122623993821461	0	1	1
ENSG00000086102	ENSG00000086102	1729.68236862789	0.171239603651272	0.0814974190293821	0	1	1
ENSG00000086159	ENSG00000086159	1.37294780081101	0.204460380958717	0.559917490477538	0	1	1
ENSG00000086189	ENSG00000086189	639.895995551211	-0.126157061103204	0.0965070026154622	0	1	1
ENSG00000086200	ENSG00000086200	508.023590693434	0.114740845761964	0.0757613439913466	0	1	1
ENSG00000086205	ENSG00000086205	1.25350420998029	-0.548104465104014	0.712763482451545	0	1	1
ENSG00000086232	ENSG00000086232	1171.02076481567	-0.112189957240239	0.0557179448746299	0	1	1
ENSG00000086288	ENSG00000086288	16.1367867194023	0.244027268425053	0.561811524052166	0	1	1
ENSG00000086289	ENSG00000086289	12.0848442903567	-0.0560645378187019	0.620598394385416	0	1	1
ENSG00000086300	ENSG00000086300	1101.34711851945	-0.0177011474468944	0.159588438470464	0	1	1
ENSG00000086475	ENSG00000086475	520.613263429988	-0.146426707426309	0.0800547726474317	0	1	1
ENSG00000086504	ENSG00000086504	300.143231595684	-0.155261206021138	0.137691155939146	0	1	1
ENSG00000086544	ENSG00000086544	265.784141886098	0.165495059208692	0.129863353205579	0	1	1
ENSG00000086548	ENSG00000086548	1.56114220701484	-0.365026345632765	0.470498235609834	0	1	1
ENSG00000086570	ENSG00000086570	5.65405074942229	0.0420983360389547	0.477389444294074	0	1	1
ENSG00000086589	ENSG00000086589	1367.76026881033	-0.0244627636038641	0.0603365962866702	0	1	1
ENSG00000086598	ENSG00000086598	4070.03790458305	-0.206643970056597	0.100847395417735	0	1	1
ENSG00000086619	ENSG00000086619	417.419597275401	0.350602276751486	0.129283645571066	0	1	1
ENSG00000086666	ENSG00000086666	1658.24588190911	0.128960713329226	0.0825164257504136	0	1	1
ENSG00000086696	ENSG00000086696	0.865594256427656	-0.134947026550532	0.673081860398971	0	1	1
ENSG00000086712	ENSG00000086712	774.529147972279	0.0815589121575914	0.113076387777845	0	1	1
ENSG00000086717	ENSG00000086717	1.99601892629492	0.593346983522208	0.494001039244127	0	1	1
ENSG00000086730	ENSG00000086730	359.8541510516	-0.137531253927062	0.390492804350429	0	1	1
ENSG00000086758	ENSG00000086758	10112.6324552791	0.112414687434388	0.0683818850144018	0	1	1
ENSG00000086827	ENSG00000086827	442.848359805181	-0.142645258261093	0.091720760691641	0	1	1
ENSG00000086848	ENSG00000086848	109.345896208013	-0.0426612287207382	0.0962584999354637	0	1	1
ENSG00000086967	ENSG00000086967	2.64451945419597	0.266127997020505	0.447547439587237	0	1	1
ENSG00000086991	ENSG00000086991	1.77405836582239	-0.0318759263300255	0.600169814777357	0	1	1
ENSG00000087008	ENSG00000087008	322.315413156266	0.203333134628619	0.196787485532852	0	1	1
ENSG00000087053	ENSG00000087053	712.881631509953	0.0440859513746485	0.0876809811795871	0	1	1
ENSG00000087074	ENSG00000087074	2617.5552065073	1.15803008916322	0.197007433094083	0.802152927335258	0.422464501985799	1
ENSG00000087076	ENSG00000087076	18.4018636952601	0.0502401751972089	0.307479928956165	0	1	1
ENSG00000087077	ENSG00000087077	132.345095749398	-0.116926507927771	0.259916894775913	0	1	1
ENSG00000087085	ENSG00000087085	6.13360915905991	0.0563358501117708	0.409766044305838	0	1	1
ENSG00000087086	ENSG00000087086	12215.0502513736	-0.261446682108962	0.136763340208164	0	1	1
ENSG00000087087	ENSG00000087087	1235.68183313496	0.051144406405473	0.0963616236738513	0	1	1
ENSG00000087088	ENSG00000087088	1823.47487967167	-0.118270906592782	0.124176265929794	0	1	1
ENSG00000087095	ENSG00000087095	432.726541631458	-0.0905780882878544	0.0767806206021543	0	1	1
ENSG00000087111	ENSG00000087111	743.446700050447	-0.160132682806447	0.10377905172017	0	1	1
ENSG00000087116	ENSG00000087116	1.89316044162135	-0.210608741248245	0.565909173219422	0	1	1
ENSG00000087128	ENSG00000087128	2.58187771847419	-0.00498732519149542	0.567662616120151	0	1	1
ENSG00000087152	ENSG00000087152	1250.21585258011	-0.216208654099557	0.0728738121290031	0	1	1
ENSG00000087157	ENSG00000087157	1031.79355441434	0.120663955934646	0.125782232366536	0	1	1
ENSG00000087191	ENSG00000087191	1165.11171726993	-0.22174510533053	0.0736632647939392	0	1	1
ENSG00000087206	ENSG00000087206	813.889618426309	0.0320733776344257	0.0574103476460518	0	1	1
ENSG00000087237	ENSG00000087237	1.9218034688975	0.383577617372291	0.453503192291168	0	1	1
ENSG00000087245	ENSG00000087245	60.2856590665487	-0.167799291203624	0.626047461237589	0	1	1
ENSG00000087253	ENSG00000087253	994.68440741204	-0.0373155806212045	0.529108274090832	0	1	1
ENSG00000087258	ENSG00000087258	53.8718117280562	0.128159139018461	0.270007568930922	0	1	1
ENSG00000087263	ENSG00000087263	912.453128479565	-0.243683365151938	0.0972268424645709	0	1	1
ENSG00000087266	ENSG00000087266	1102.55090854408	-0.0619671668557968	0.168336763040019	0	1	1
ENSG00000087269	ENSG00000087269	1482.31776984822	0.026406244129164	0.0913278432766207	0	1	1
ENSG00000087274	ENSG00000087274	4528.36348665932	-0.0532669348388761	0.0762550780651668	0	1	1
ENSG00000087299	ENSG00000087299	84.2926565072862	-0.0329479347942742	0.0838596455352318	0	1	1
ENSG00000087301	ENSG00000087301	374.31184839064	0.149724837309911	0.118230973593633	0	1	1
ENSG00000087302	ENSG00000087302	1438.78998279882	-0.191255767440491	0.104790917020581	0	1	1
ENSG00000087303	ENSG00000087303	6.77362102203263	0.0375437453371942	0.441726940871772	0	1	1
ENSG00000087338	ENSG00000087338	741.86595324054	-0.0335278566833466	0.0952549224454769	0	1	1
ENSG00000087365	ENSG00000087365	3345.15920617753	-0.131060729454122	0.0547630083471067	0	1	1
ENSG00000087448	ENSG00000087448	502.948228493365	-0.138391532939639	0.10044976066676	0	1	1
ENSG00000087460	ENSG00000087460	10390.9507608086	0.434483074037468	0.0739694927026255	0	1	1
ENSG00000087470	ENSG00000087470	1954.80380367348	0.11935911616714	0.0799114966190104	0	1	1
ENSG00000087494	ENSG00000087494	12.5649241175752	1.00077113625615	0.503365501197402	0.00153196087994964	0.998777672544248	1
ENSG00000087495	ENSG00000087495	2.37900099486829	-0.106153557531773	0.528231307167195	0	1	1
ENSG00000087502	ENSG00000087502	1234.47816413726	-0.0151379216553414	0.0881382206450252	0	1	1
ENSG00000087510	ENSG00000087510	1.04661533854438	-0.44387488124318	0.638841749801008	0	1	1
ENSG00000087586	ENSG00000087586	285.479155240271	-0.215794078418297	0.203664851657214	0	1	1
ENSG00000087589	ENSG00000087589	629.851749229834	-0.0273528690098333	0.291088388734313	0	1	1
ENSG00000087842	ENSG00000087842	27.2054563792285	0.0961446972553746	0.272660426152706	0	1	1
ENSG00000087884	ENSG00000087884	52.4639149757329	-0.0979332434249171	0.149255147869003	0	1	1
ENSG00000087903	ENSG00000087903	53.3873361777709	0.332590681674143	0.332497126751708	0	1	1
ENSG00000087916	ENSG00000087916	1.14806805916914	0.309696556325636	0.653674368237215	0	1	1
ENSG00000087995	ENSG00000087995	313.820961604794	-0.0895175610253513	0.0922663941529911	0	1	1
ENSG00000088002	ENSG00000088002	1.87774329069673	0.519998399857958	0.491055243229461	0	1	1
ENSG00000088035	ENSG00000088035	542.156820378897	-0.0114237604767599	0.0682771999006804	0	1	1
ENSG00000088038	ENSG00000088038	412.348224670006	0.00830500305272073	0.111903405595095	0	1	1
ENSG00000088053	ENSG00000088053	2.93385480357032	0.0362481970556086	0.376459990670125	0	1	1
ENSG00000088179	ENSG00000088179	3869.07079018616	-0.0835495813694211	0.118894738575957	0	1	1
ENSG00000088205	ENSG00000088205	2130.87160511529	0.236883831461607	0.097070313108652	0	1	1
ENSG00000088247	ENSG00000088247	754.916738254627	-0.0788101334509024	0.13170526486328	0	1	1
ENSG00000088256	ENSG00000088256	2.55422571104866	0.00721184221503302	0.436940964964147	0	1	1
ENSG00000088280	ENSG00000088280	6.15832437063336	0.183382961405933	0.357377788348163	0	1	1
ENSG00000088298	ENSG00000088298	609.079491256095	-0.112249942313654	0.0681603239144978	0	1	1
ENSG00000088305	ENSG00000088305	38.4885171058233	0.00274040583814344	0.291884648121602	0	1	1
ENSG00000088325	ENSG00000088325	680.537020011828	-0.103027512143022	0.207070442186052	0	1	1
ENSG00000088340	ENSG00000088340	17.6668869314375	0.37385293593264	0.289372025947773	0	1	1
ENSG00000088356	ENSG00000088356	143.001652211816	-0.252429232443515	0.126487739814904	0	1	1
ENSG00000088367	ENSG00000088367	10.7147390258521	-0.0183972229408251	0.425526925748622	0	1	1
ENSG00000088386	ENSG00000088386	4.1557684703252	0.475410830370106	0.588320064644308	0	1	1
ENSG00000088387	ENSG00000088387	2167.01453100359	0.053829694850359	0.0955255658235703	0	1	1
ENSG00000088448	ENSG00000088448	3959.39271126199	0.234816326267345	0.175478910717656	0	1	1
ENSG00000088451	ENSG00000088451	449.906110295775	-0.19389822722797	0.0837170430558789	0	1	1
ENSG00000088538	ENSG00000088538	32.1054088317356	0.36880474018945	0.338599814922603	0	1	1
ENSG00000088543	ENSG00000088543	442.874777056086	-0.156440799161417	0.238158163791928	0	1	1
ENSG00000088682	ENSG00000088682	315.792340771179	-0.212377817039532	0.057729988806347	0	1	1
ENSG00000088726	ENSG00000088726	1.67624025957562	0.182613835567828	0.541488635513096	0	1	1
ENSG00000088727	ENSG00000088727	63.7289060768614	0.729802224301098	0.170194906780339	0	1	1
ENSG00000088756	ENSG00000088756	4.86416065907829	-0.225737532955419	0.478699953536206	0	1	1
ENSG00000088766	ENSG00000088766	384.996142972917	-0.17172619068926	0.0880392539513322	0	1	1
ENSG00000088808	ENSG00000088808	131.401519218862	0.209095840379643	0.185129469060595	0	1	1
ENSG00000088812	ENSG00000088812	632.22084477047	-0.0701610090727404	0.0913241536536471	0	1	1
ENSG00000088826	ENSG00000088826	2070.88481160195	0.698939885963122	0.309944210374301	0	1	1
ENSG00000088827	ENSG00000088827	3.55671799165576	0.0976872706538106	0.510835220113111	0	1	1
ENSG00000088832	ENSG00000088832	1804.70271014536	-0.0754136361327445	0.092351388234968	0	1	1
ENSG00000088833	ENSG00000088833	405.031856928684	0.012667626358876	0.0630239610952924	0	1	1
ENSG00000088836	ENSG00000088836	22.2126670132892	0.056964840270217	0.271811191595187	0	1	1
ENSG00000088854	ENSG00000088854	289.503777066983	0.374845037595894	0.224831328824156	0	1	1
ENSG00000088876	ENSG00000088876	206.949458572666	-0.135763955348827	0.101175856813309	0	1	1
ENSG00000088881	ENSG00000088881	7.46019604275634	0.445412457310024	0.32252956822501	0	1	1
ENSG00000088882	ENSG00000088882	37.8447708305817	4.32734756557356	0.542549613265655	6.13279870488886	8.63463756877537e-10	3.71820777769266e-07
ENSG00000088888	ENSG00000088888	643.234864416666	-0.0523394022037066	0.0936297998510087	0	1	1
ENSG00000088899	ENSG00000088899	32.9409038348681	0.640796309061632	0.201070232572849	0	1	1
ENSG00000088926	ENSG00000088926	2.98620246630127	0.184413457948539	0.468644996269153	0	1	1
ENSG00000088930	ENSG00000088930	3407.75994415759	0.034169543231675	0.0933353384150074	0	1	1
ENSG00000088970	ENSG00000088970	366.123998313406	-0.0126622137864186	0.0884537984581968	0	1	1
ENSG00000088986	ENSG00000088986	1292.66841810158	-0.350275357198034	0.131572730722038	0	1	1
ENSG00000088992	ENSG00000088992	254.500419442756	-0.0684195968572798	0.300795388985819	0	1	1
ENSG00000089006	ENSG00000089006	3048.04900937496	-0.150810952432279	0.0830154979253654	0	1	1
ENSG00000089009	ENSG00000089009	9089.10051853384	-0.156466212026402	0.119843399133152	0	1	1
ENSG00000089012	ENSG00000089012	610.770635301935	-0.134373610171403	0.212244064171038	0	1	1
ENSG00000089022	ENSG00000089022	728.813212873471	-0.0335866188391249	0.0623666984663987	0	1	1
ENSG00000089041	ENSG00000089041	134.241185935981	-0.14022585426069	0.37508433620252	0	1	1
ENSG00000089048	ENSG00000089048	781.78687396972	-0.0546140417451341	0.117598691951031	0	1	1
ENSG00000089050	ENSG00000089050	286.276476160059	-0.334776744363343	0.123156026704727	0	1	1
ENSG00000089053	ENSG00000089053	2727.4655612075	-0.0320160766397612	0.0489847798129291	0	1	1
ENSG00000089057	ENSG00000089057	708.662476589177	0.220016478678791	0.119887383186495	0	1	1
ENSG00000089060	ENSG00000089060	398.892643691092	0.155928854090242	0.129544997485209	0	1	1
ENSG00000089063	ENSG00000089063	1310.84966407722	-0.262840595814822	0.0915460539399223	0	1	1
ENSG00000089091	ENSG00000089091	57.036934470631	0.0744446722442307	0.147495675497327	0	1	1
ENSG00000089094	ENSG00000089094	1279.46678611933	0.102079519727006	0.130786310142146	0	1	1
ENSG00000089101	ENSG00000089101	4.41491437491501	0.306356898963204	0.462915014924066	0	1	1
ENSG00000089123	ENSG00000089123	203.172174952137	0.121935651002378	0.0894268575742049	0	1	1
ENSG00000089127	ENSG00000089127	493.531642283978	-0.404515574131624	0.333691607965659	0	1	1
ENSG00000089154	ENSG00000089154	3129.18064926619	0.178897781599318	0.0816253037272172	0	1	1
ENSG00000089157	ENSG00000089157	12529.3301094381	-0.202754545646246	0.156730671345056	0	1	1
ENSG00000089159	ENSG00000089159	1652.0485535969	0.106938225703754	0.155728749992159	0	1	1
ENSG00000089163	ENSG00000089163	9.40115147262411	-0.559040314354842	0.253244825270636	0	1	1
ENSG00000089169	ENSG00000089169	4.19697887551429	0.145111364648694	0.443631639737838	0	1	1
ENSG00000089177	ENSG00000089177	129.237994314639	0.116866550986889	0.282208580247913	0	1	1
ENSG00000089195	ENSG00000089195	535.854528133113	0.532909667985973	0.106956234927547	0	1	1
ENSG00000089199	ENSG00000089199	4.29700379303577	-0.408885516005937	0.432596495343044	0	1	1
ENSG00000089220	ENSG00000089220	1066.57355879038	-0.216475437409241	0.109454041761706	0	1	1
ENSG00000089225	ENSG00000089225	0.930487008060046	0.315846518580269	0.642237720587314	0	1	1
ENSG00000089234	ENSG00000089234	827.320990902334	-0.0801565982465085	0.0568902237405353	0	1	1
ENSG00000089248	ENSG00000089248	1682.10760175458	-0.284723271361748	0.105374390783959	0	1	1
ENSG00000089250	ENSG00000089250	6.4955975478121	-0.0329890758602889	0.43948983543986	0	1	1
ENSG00000089280	ENSG00000089280	2810.4365144926	0.759378200821516	0.12599182528469	0	1	1
ENSG00000089289	ENSG00000089289	947.175747542099	-0.241171955547467	0.129860879766276	0	1	1
ENSG00000089327	ENSG00000089327	2758.92731019102	-0.0607087748903768	0.149393342833704	0	1	1
ENSG00000089335	ENSG00000089335	529.8924395079	-0.14864701300252	0.155114291545009	0	1	1
ENSG00000089351	ENSG00000089351	866.18751586617	0.0532332686063094	0.186294395521787	0	1	1
ENSG00000089356	ENSG00000089356	1.08220103752274	-0.338280982719723	0.610037260458492	0	1	1
ENSG00000089472	ENSG00000089472	4.14683349575731	-0.171091923775766	0.469490285535695	0	1	1
ENSG00000089486	ENSG00000089486	526.940631065748	-0.122660278354946	0.162765597439629	0	1	1
ENSG00000089505	ENSG00000089505	67.3382418024318	-0.255894683056137	0.211373209672634	0	1	1
ENSG00000089558	ENSG00000089558	29.6581689475606	1.05577080164989	0.385131715938257	0.144809682874404	0.884861136985524	1
ENSG00000089597	ENSG00000089597	2840.13716120493	-0.100198627185857	0.0922074894892047	0	1	1
ENSG00000089639	ENSG00000089639	1646.27105901669	0.11940878242811	0.115190180196935	0	1	1
ENSG00000089682	ENSG00000089682	333.966700662848	-0.0726452766327258	0.102180744077776	0	1	1
ENSG00000089685	ENSG00000089685	287.332506352311	-0.306217681698952	0.285643116857268	0	1	1
ENSG00000089692	ENSG00000089692	199.47499090711	0.272063611958758	0.542015993785432	0	1	1
ENSG00000089693	ENSG00000089693	565.828582552244	-0.121121547389578	0.0796574093120401	0	1	1
ENSG00000089723	ENSG00000089723	171.287697545787	-0.299533256729283	0.334635815056541	0	1	1
ENSG00000089737	ENSG00000089737	4140.48216018461	0.315317549058733	0.0957947840026385	0	1	1
ENSG00000089775	ENSG00000089775	1515.66110703974	-0.00250868272982451	0.0949725097030042	0	1	1
ENSG00000089818	ENSG00000089818	1004.85255349537	0.246854966565507	0.0826521649745138	0	1	1
ENSG00000089820	ENSG00000089820	2331.3339197753	0.161850183429673	0.173762110163206	0	1	1
ENSG00000089847	ENSG00000089847	21.8133616382012	0.300181708893525	0.282180955342873	0	1	1
ENSG00000089876	ENSG00000089876	247.437691152139	-0.118908596323968	0.177699435309323	0	1	1
ENSG00000089902	ENSG00000089902	1249.71114739869	-0.0544204657023849	0.108294167908084	0	1	1
ENSG00000089916	ENSG00000089916	2714.49688647533	0.251390627160009	0.0734499440871222	0	1	1
ENSG00000090006	ENSG00000090006	396.984194534987	0.739094824741075	0.337601789231212	0	1	1
ENSG00000090013	ENSG00000090013	53.0013544300628	-0.215172972435126	0.229099068613799	0	1	1
ENSG00000090020	ENSG00000090020	200.154215063073	0.284993517406003	0.264095986134069	0	1	1
ENSG00000090054	ENSG00000090054	977.951142371329	-0.0361932792759876	0.076349799036529	0	1	1
ENSG00000090060	ENSG00000090060	5027.37426605033	-0.0513053598805428	0.103660690717387	0	1	1
ENSG00000090061	ENSG00000090061	601.817401025309	0.214599119109145	0.10393915511192	0	1	1
ENSG00000090097	ENSG00000090097	200.04712495911	-0.0892220935107004	0.154324826087909	0	1	1
ENSG00000090104	ENSG00000090104	5912.38136050892	0.062587443871687	0.32152108324147	0	1	1
ENSG00000090238	ENSG00000090238	656.868927197359	-0.201220004791425	0.159069225671239	0	1	1
ENSG00000090263	ENSG00000090263	260.003682849696	-0.282871723520831	0.113126468915518	0	1	1
ENSG00000090266	ENSG00000090266	505.784498162944	-0.105286341811652	0.0995224257503391	0	1	1
ENSG00000090273	ENSG00000090273	519.274318195901	-0.0740634873186983	0.0881062053283454	0	1	1
ENSG00000090316	ENSG00000090316	663.957584643683	-0.00555263574018972	0.118239128319365	0	1	1
ENSG00000090339	ENSG00000090339	1942.68568001187	1.8278880763154	0.158546943728904	5.22172207703346	1.7726687644079e-07	5.337501884852e-05
ENSG00000090372	ENSG00000090372	663.969561945508	0.170440165097651	0.130944991439595	0	1	1
ENSG00000090376	ENSG00000090376	47.167067990849	0.531699016130617	0.337700054828062	0	1	1
ENSG00000090382	ENSG00000090382	657.431030808478	-0.0629559400342011	0.61266816409735	0	1	1
ENSG00000090402	ENSG00000090402	1.08230042322164	-0.57441552520339	0.776589140683841	0	1	1
ENSG00000090432	ENSG00000090432	431.18019675807	-0.181880918992042	0.103491178085863	0	1	1
ENSG00000090447	ENSG00000090447	84.7943242256301	-0.250657405848945	0.282340038175544	0	1	1
ENSG00000090470	ENSG00000090470	451.130170448776	-0.356290736115441	0.0785400326857991	0	1	1
ENSG00000090487	ENSG00000090487	777.754408615225	-0.107091389921335	0.0672258398312087	0	1	1
ENSG00000090512	ENSG00000090512	1.35591661958983	-0.0590192541323138	0.54599918796535	0	1	1
ENSG00000090520	ENSG00000090520	1708.41886496136	0.0287321232995802	0.102314052792244	0	1	1
ENSG00000090530	ENSG00000090530	2.65056453772998	0.329301503921109	0.451029802644553	0	1	1
ENSG00000090539	ENSG00000090539	2.40714014656466	0.73227471332259	0.439223536298371	0	1	1
ENSG00000090554	ENSG00000090554	102.204146176469	0.189053848138982	0.209121990853161	0	1	1
ENSG00000090565	ENSG00000090565	266.928346522259	0.144389401226404	0.158587300975609	0	1	1
ENSG00000090581	ENSG00000090581	440.310781022626	0.000477620877263712	0.0908872940116836	0	1	1
ENSG00000090612	ENSG00000090612	646.005158617528	0.0846866279634259	0.0923405484999268	0	1	1
ENSG00000090615	ENSG00000090615	2198.97293199436	-0.0073520848216823	0.0803920434878458	0	1	1
ENSG00000090621	ENSG00000090621	1325.7893490951	0.0708000481878045	0.0979195104205954	0	1	1
ENSG00000090659	ENSG00000090659	2.745347024112	0.29779555533862	0.583148612302905	0	1	1
ENSG00000090661	ENSG00000090661	344.550152385919	-0.0971216958118633	0.125908862385721	0	1	1
ENSG00000090674	ENSG00000090674	114.726713022761	0.00381640584590489	0.113435293827341	0	1	1
ENSG00000090686	ENSG00000090686	2204.12610449388	0.155607251923655	0.112068597971133	0	1	1
ENSG00000090776	ENSG00000090776	106.352145679584	-0.241316643726376	0.207919728043819	0	1	1
ENSG00000090857	ENSG00000090857	1313.97233661573	0.106953175430889	0.125990970254645	0	1	1
ENSG00000090861	ENSG00000090861	1040.10721969652	-0.212574693933213	0.119085470359322	0	1	1
ENSG00000090863	ENSG00000090863	5306.68305399743	-0.0758618534775655	0.0921429981820344	0	1	1
ENSG00000090889	ENSG00000090889	256.278889245855	-0.067158491648017	0.236498918392004	0	1	1
ENSG00000090905	ENSG00000090905	1953.80641716637	0.29103227601442	0.113778256961611	0	1	1
ENSG00000090920	ENSG00000090920	39.6895539877936	-0.0392075001872112	0.458096846583808	0	1	1
ENSG00000090924	ENSG00000090924	891.593206446431	0.761046451718263	0.220838059329369	0	1	1
ENSG00000090932	ENSG00000090932	2.05321254778502	-0.408705246029438	0.559662634661385	0	1	1
ENSG00000090971	ENSG00000090971	32.1920040784382	-0.148293264035196	0.182802468475334	0	1	1
ENSG00000090975	ENSG00000090975	141.230404306188	0.423955898978808	0.247581734572863	0	1	1
ENSG00000090989	ENSG00000090989	1158.83180716967	-0.0411097886867543	0.0850873263332288	0	1	1
ENSG00000091009	ENSG00000091009	2539.74911604978	-0.0603369177214277	0.0866638290990521	0	1	1
ENSG00000091039	ENSG00000091039	8305.29180166376	-0.104512384935972	0.141596545468434	0	1	1
ENSG00000091073	ENSG00000091073	113.76088562301	0.0807195566375358	0.198543256327906	0	1	1
ENSG00000091106	ENSG00000091106	5.80228704868917	-0.116399357435949	0.443617186983731	0	1	1
ENSG00000091127	ENSG00000091127	354.299339608895	-0.0103644814525693	0.167773422150068	0	1	1
ENSG00000091128	ENSG00000091128	2.66056602094612	-0.34046423724876	0.47747584388634	0	1	1
ENSG00000091129	ENSG00000091129	9.47892332575662	0.181278675536048	0.437519625225332	0	1	1
ENSG00000091136	ENSG00000091136	4.22865463842502	0.0150924468024082	0.44421119370775	0	1	1
ENSG00000091137	ENSG00000091137	395.957343106924	0.240807569018737	0.388696539658711	0	1	1
ENSG00000091138	ENSG00000091138	1.53585651827437	0.227495941334701	0.512594843346987	0	1	1
ENSG00000091140	ENSG00000091140	1153.70026421732	-0.0834726179956257	0.0818967832951785	0	1	1
ENSG00000091157	ENSG00000091157	1820.21527438677	0.154085467332237	0.0773578646251041	0	1	1
ENSG00000091164	ENSG00000091164	723.461016016529	-0.251491513104834	0.0630242443065151	0	1	1
ENSG00000091181	ENSG00000091181	15.1493593535368	0.656348686355638	0.437931498958014	0	1	1
ENSG00000091262	ENSG00000091262	2.72447404097064	0.313620452050414	0.451067947794459	0	1	1
ENSG00000091317	ENSG00000091317	6297.5907152856	-0.129978292224199	0.150417831766919	0	1	1
ENSG00000091409	ENSG00000091409	872.422739847229	-0.289532454770303	0.302926400575118	0	1	1
ENSG00000091428	ENSG00000091428	5.91676713239249	0.217254092342379	0.383440915382826	0	1	1
ENSG00000091436	ENSG00000091436	376.337205397784	-0.0862360156508492	0.190775709995857	0	1	1
ENSG00000091483	ENSG00000091483	448.533348092588	-0.132579520726921	0.115384517631167	0	1	1
ENSG00000091490	ENSG00000091490	5776.46975914736	-0.0437192071548098	0.0984761712398882	0	1	1
ENSG00000091513	ENSG00000091513	5.74624327808083	-0.289442168559233	0.352543415072953	0	1	1
ENSG00000091527	ENSG00000091527	7683.96656636953	-0.137832837734117	0.0996610369367067	0	1	1
ENSG00000091536	ENSG00000091536	12.7524419709277	0.30717281485238	0.234188599780485	0	1	1
ENSG00000091542	ENSG00000091542	1486.75839874361	-0.0730423917993897	0.0931322974665927	0	1	1
ENSG00000091583	ENSG00000091583	0.885478479611325	0.790677700489769	0.660015293653502	0	1	1
ENSG00000091592	ENSG00000091592	2871.55057205675	0.227167495752141	0.129311739527055	0	1	1
ENSG00000091622	ENSG00000091622	12.3866069481471	0.622175734429061	0.258036105269385	0	1	1
ENSG00000091640	ENSG00000091640	417.494953882076	-0.207024406633669	0.0967401258024977	0	1	1
ENSG00000091651	ENSG00000091651	109.072480628223	0.0526879339888784	0.232692929285852	0	1	1
ENSG00000091656	ENSG00000091656	4.46571391275936	0.0268966367172574	0.400792180397911	0	1	1
ENSG00000091664	ENSG00000091664	1.30831933797796	0.249962412897156	0.633638390979127	0	1	1
ENSG00000091732	ENSG00000091732	223.914751566965	-0.114346558385451	0.068331995496072	0	1	1
ENSG00000091831	ENSG00000091831	25.1874842767132	0.0991078353118661	0.316993020383852	0	1	1
ENSG00000091844	ENSG00000091844	2.73686546571073	-0.0303158380780498	0.559461386705216	0	1	1
ENSG00000091879	ENSG00000091879	1.95949279513429	0.488196455461416	0.525701353234406	0	1	1
ENSG00000091947	ENSG00000091947	303.750389710108	-0.339366821715102	0.115731558934593	0	1	1
ENSG00000091972	ENSG00000091972	3418.15213245744	2.76383805504062	0.361798513036713	4.8751943180641	1.08701399944311e-06	0.000279249961087267
ENSG00000091986	ENSG00000091986	13.206610099632	0.402741940501743	0.311572730347443	0	1	1
ENSG00000092009	ENSG00000092009	0.86522085463245	0.856531409210836	0.687824996773661	0	1	1
ENSG00000092010	ENSG00000092010	2349.82982118267	-0.282905004394863	0.101597880591271	0	1	1
ENSG00000092020	ENSG00000092020	629.815974213458	0.0277644290861728	0.084078131895554	0	1	1
ENSG00000092036	ENSG00000092036	123.738953761092	-0.256330427656767	0.121265052421554	0	1	1
ENSG00000092051	ENSG00000092051	3.50241896358777	0.117307357949697	0.378580210101348	0	1	1
ENSG00000092054	ENSG00000092054	2.83737727068179	0.022516408448476	0.41921500586144	0	1	1
ENSG00000092067	ENSG00000092067	3.49906069766363	-0.355973037375455	0.513845765190121	0	1	1
ENSG00000092068	ENSG00000092068	42.9754224194398	-0.0468191937887507	0.597130321553433	0	1	1
ENSG00000092094	ENSG00000092094	478.340641727768	-0.0323950946918754	0.0830388189496934	0	1	1
ENSG00000092096	ENSG00000092096	18.0591640300584	-0.23730928612847	0.344891452689504	0	1	1
ENSG00000092098	ENSG00000092098	471.891720969648	-0.191636289801921	0.102091872858037	0	1	1
ENSG00000092108	ENSG00000092108	1469.84454864486	0.174023613594479	0.0946001470512296	0	1	1
ENSG00000092140	ENSG00000092140	1103.62199607705	0.197059784839219	0.0844711889750914	0	1	1
ENSG00000092148	ENSG00000092148	4802.33880947507	0.134880152268955	0.0663932636620367	0	1	1
ENSG00000092199	ENSG00000092199	9829.2618903656	0.193229267503745	0.0636884651013249	0	1	1
ENSG00000092200	ENSG00000092200	3.34106184326657	-0.396120611359832	0.444971324029619	0	1	1
ENSG00000092201	ENSG00000092201	3102.25145036474	-0.121352332822506	0.0861914129853801	0	1	1
ENSG00000092203	ENSG00000092203	1896.56178552304	-0.0409595200837372	0.0651405850052603	0	1	1
ENSG00000092208	ENSG00000092208	109.151784661693	-0.0653723254060071	0.102041985859608	0	1	1
ENSG00000092295	ENSG00000092295	17.9979785347233	0.470553440512467	0.23927991511563	0	1	1
ENSG00000092330	ENSG00000092330	1565.62809123653	0.0529827143554095	0.0534355829907463	0	1	1
ENSG00000092345	ENSG00000092345	1.69122975307858	0.762851658814051	0.571392608019343	0	1	1
ENSG00000092421	ENSG00000092421	7.7446355562207	-0.216080691903043	0.452016098725924	0	1	1
ENSG00000092439	ENSG00000092439	3198.21522451637	0.107668613022918	0.0776791684108278	0	1	1
ENSG00000092445	ENSG00000092445	17.7944081086136	-0.0949709434968875	0.367593650901659	0	1	1
ENSG00000092470	ENSG00000092470	464.705694134543	-0.115205469062296	0.176302170928552	0	1	1
ENSG00000092529	ENSG00000092529	11.461526892586	0.383035364349735	0.236528966439967	0	1	1
ENSG00000092531	ENSG00000092531	1520.56265326384	-0.0988968104524348	0.12018612092806	0	1	1
ENSG00000092607	ENSG00000092607	1.32273126044341	0.635525533021295	0.52055993960713	0	1	1
ENSG00000092621	ENSG00000092621	67.4818673608992	-0.0272654711778077	0.27368734640692	0	1	1
ENSG00000092758	ENSG00000092758	1.9780257343361	1.23288297970875	0.54964343451787	0.423698283439026	0.67178586721495	1
ENSG00000092820	ENSG00000092820	6479.84403002441	0.0199697144567278	0.114575476886308	0	1	1
ENSG00000092841	ENSG00000092841	6914.2562535118	-0.0777709079355841	0.0661433017642368	0	1	1
ENSG00000092847	ENSG00000092847	1082.25199556209	0.0232831008849649	0.0608680181713433	0	1	1
ENSG00000092850	ENSG00000092850	1.85316199475167	0.380539300111261	0.405478450500981	0	1	1
ENSG00000092853	ENSG00000092853	342.290854338302	-0.0787970073939375	0.235758308679689	0	1	1
ENSG00000092871	ENSG00000092871	1367.81365484156	-0.00155429790640182	0.127321170700821	0	1	1
ENSG00000092929	ENSG00000092929	1566.8866848738	-0.00568644252955277	0.186726969742113	0	1	1
ENSG00000092931	ENSG00000092931	542.799162898795	0.00308262925159921	0.0920614299547174	0	1	1
ENSG00000092964	ENSG00000092964	1130.91463697698	-0.195350854110893	0.211187469277352	0	1	1
ENSG00000092969	ENSG00000092969	5.01527020201736	0.592065333305409	0.450432685744684	0	1	1
ENSG00000092978	ENSG00000092978	753.556572767004	0.290277268615955	0.0826017269930259	0	1	1
ENSG00000093000	ENSG00000093000	2599.7548586916	-0.137624218927858	0.0728183294169388	0	1	1
ENSG00000093009	ENSG00000093009	130.628365750602	0.0459969267349954	0.292274148865642	0	1	1
ENSG00000093010	ENSG00000093010	286.877077775006	-0.0480098276067836	0.165992525980998	0	1	1
ENSG00000093072	ENSG00000093072	718.007568750792	-0.0196723522854008	0.19701432829895	0	1	1
ENSG00000093100	ENSG00000093100	5.06532861608094	0.763641694663456	0.290106257804041	0	1	1
ENSG00000093134	ENSG00000093134	2.54229577315055	-0.146874906142914	0.472942593907867	0	1	1
ENSG00000093144	ENSG00000093144	819.952036613012	-0.0573125205290109	0.0727963102658731	0	1	1
ENSG00000093167	ENSG00000093167	1272.99012941865	0.207725529700629	0.115246030806104	0	1	1
ENSG00000093183	ENSG00000093183	1233.6930677161	0.0642282805082797	0.0629613531550637	0	1	1
ENSG00000093217	ENSG00000093217	44.3077773252429	-0.00156030439372106	0.177594390170672	0	1	1
ENSG00000094631	ENSG00000094631	839.585551320004	0.0686729650233333	0.0773571750122748	0	1	1
ENSG00000094755	ENSG00000094755	3.23316481420609	0.263242947321356	0.5673400964908	0	1	1
ENSG00000094804	ENSG00000094804	241.412828708597	-0.069784397807777	0.286116490646158	0	1	1
ENSG00000094841	ENSG00000094841	336.952149627333	-0.0960494581697384	0.0815100638746932	0	1	1
ENSG00000094880	ENSG00000094880	712.772294763474	-0.198213140684051	0.0793527855485674	0	1	1
ENSG00000094914	ENSG00000094914	413.846999728727	-0.155091327027764	0.0781767835803649	0	1	1
ENSG00000094916	ENSG00000094916	1991.62882373145	-0.169888646569916	0.12332719129011	0	1	1
ENSG00000094963	ENSG00000094963	2.15372396404519	0.360183395195298	0.594851353434722	0	1	1
ENSG00000094975	ENSG00000094975	2617.06629397331	0.46340638503634	0.107762326472588	0	1	1
ENSG00000095002	ENSG00000095002	548.990727126329	-0.289818406403546	0.128071271968878	0	1	1
ENSG00000095015	ENSG00000095015	2449.11476026387	-0.0852428194336669	0.145249400139209	0	1	1
ENSG00000095059	ENSG00000095059	551.056540208544	-0.0754592950955304	0.0858258517214835	0	1	1
ENSG00000095066	ENSG00000095066	71.2752979159427	0.00318378695651791	0.152187372427803	0	1	1
ENSG00000095110	ENSG00000095110	3.22971943980659	0.282193960477449	0.529732052903114	0	1	1
ENSG00000095139	ENSG00000095139	3126.29634584812	-0.181251539999748	0.107601119542922	0	1	1
ENSG00000095203	ENSG00000095203	7.42229563985841	0.445389617931511	0.347763030138979	0	1	1
ENSG00000095209	ENSG00000095209	109.507325648339	0.00506635061493517	0.142527318110229	0	1	1
ENSG00000095261	ENSG00000095261	1142.50884334375	0.0175327705174868	0.0987940020604948	0	1	1
ENSG00000095303	ENSG00000095303	8.59703306634129	0.0601366651234182	0.289799879463976	0	1	1
ENSG00000095319	ENSG00000095319	2016.98614880955	0.0596402717867267	0.0853050635163332	0	1	1
ENSG00000095321	ENSG00000095321	101.623841183267	-0.033179994594609	0.158052861198143	0	1	1
ENSG00000095370	ENSG00000095370	926.345736753178	-0.0941025184474311	0.145357931338969	0	1	1
ENSG00000095380	ENSG00000095380	373.012636554896	-0.145860484102271	0.113776449412476	0	1	1
ENSG00000095383	ENSG00000095383	109.189415912135	0.108561211622895	0.240599807061806	0	1	1
ENSG00000095397	ENSG00000095397	39.5916195042157	0.442458334226359	0.378455015906205	0	1	1
ENSG00000095464	ENSG00000095464	2.05346143147446	0.162165683614866	0.520812291819314	0	1	1
ENSG00000095485	ENSG00000095485	1000.39939350703	0.163067339071334	0.0699070061255089	0	1	1
ENSG00000095539	ENSG00000095539	8.02394279169981	0.351268793205977	0.342357470646553	0	1	1
ENSG00000095564	ENSG00000095564	5475.18443543964	0.216946350737398	0.110611696575019	0	1	1
ENSG00000095574	ENSG00000095574	641.264740143737	-0.0066705782499766	0.0929557280867835	0	1	1
ENSG00000095585	ENSG00000095585	4.57713840290768	0.139871413383141	0.355960087006329	0	1	1
ENSG00000095587	ENSG00000095587	3.22508066618546	-0.165459594765954	0.433657336445807	0	1	1
ENSG00000095596	ENSG00000095596	1.50140521349175	-0.799461179519739	0.660216581412181	0	1	1
ENSG00000095627	ENSG00000095627	3.12452151534783	0.179070192311884	0.5630462454123	0	1	1
ENSG00000095637	ENSG00000095637	18.5752418509158	-0.0618813348557364	0.203691608762852	0	1	1
[truncated: 27,773 more rows]
