# Supplementary material for: Potential impact of celiac disease genetic risk factors on T cell receptor signaling in gluten-specific CD4+ T cells
Source: Sci Rep. 2021 Apr 29;11:9252. doi: 10.1038/s41598-021-86612-5 (PMC8085175; doi:10.1038/s41598-021-86612-5)
Supplement: Supplementary file 1 — Supplementary Information. [file 41598_2021_86612_MOESM1_ESM.zip › data_supplements_manuscript/unfiltered_deseq_results/oslo_t10_raw.csv]

	gene	baseMean	log2FoldChange	lfcSE	stat	pvalue	padj
ENSG00000000005	ENSG00000000005	0.873034252781575	-1.22908327315328	1.86644742333843	-0.658514811499417	0.510207382727232	NA
ENSG00000000419	ENSG00000000419	678.76616653757	-0.242722915893915	0.117663803381186	-2.06285118208855	0.0391267695008999	0.165160662957176
ENSG00000000457	ENSG00000000457	816.119450706905	0.491631693877441	0.158168575957738	3.10827666557991	0.001881818140366	0.0177868070862904
ENSG00000000460	ENSG00000000460	164.65078478676	0.145918810784887	0.325667456579312	0.448060768237524	0.65410934066222	0.859450696074524
ENSG00000000938	ENSG00000000938	118.730479159379	0.531178294745335	0.824916041070864	0.643918008984026	0.51962860305757	0.777861920588583
ENSG00000000971	ENSG00000000971	1512.9718062694	0.781145560710848	1.24126556460061	0.62931380921873	0.529143632517112	0.783366793240772
ENSG00000001036	ENSG00000001036	424.625878854607	-0.217314139551246	0.119927712198227	-1.812042734477	0.0699795936368863	0.24534246977518
ENSG00000001084	ENSG00000001084	980.321740857063	-0.629269629894145	0.229780306918792	-2.73857076062022	0.00617068797754289	0.0439476169639053
ENSG00000001167	ENSG00000001167	1066.87555226495	-0.0119244086457462	0.146232319133236	-0.0815442763708176	0.935009114643213	0.980232393332801
ENSG00000001460	ENSG00000001460	64.4186457758868	0.293338955477345	0.318870944180209	0.919930024453922	0.35760932770902	0.651280390113875
ENSG00000001461	ENSG00000001461	1023.08855692987	0.673526817305146	0.150186034603684	4.48461682261252	7.30450783568607e-06	0.000196358974029166
ENSG00000001497	ENSG00000001497	392.958563698942	-0.177718172481637	0.176274453603736	-1.00819017644579	0.313363172976557	0.604502645728964
ENSG00000001561	ENSG00000001561	595.336016438231	0.589068206611016	0.384223570212377	1.53313917281393	0.125241567648646	0.355029252612001
ENSG00000001617	ENSG00000001617	1.64446963205647	-0.389345659858735	0.993386824790749	-0.391937611957706	0.695104311476608	NA
ENSG00000001626	ENSG00000001626	30.3668933207259	0.913346464095523	0.902178458872565	1.01237893136677	0.311356908030905	0.601935858827434
ENSG00000001629	ENSG00000001629	2740.67162114682	0.315533733708439	0.0951311845674064	3.31682754864535	0.000910457950889713	0.010245310995263
ENSG00000001630	ENSG00000001630	5.22199171276041	0.397378416685722	0.517860765923765	0.767346056766579	0.442875791777534	0.721993784564875
ENSG00000001631	ENSG00000001631	1534.49843610293	-0.103141257534274	0.113524469724753	-0.908537672841339	0.363594219229279	0.656760199048815
ENSG00000002016	ENSG00000002016	207.167663042287	1.25378277938634	0.241895672279394	5.18315506669418	2.18163507426058e-07	9.55209084218865e-06
ENSG00000002079	ENSG00000002079	6.35200636960291	0.310734636774209	0.756127260054444	0.410955474283304	0.681105184028261	0.87278777240285
ENSG00000002330	ENSG00000002330	70.6942082002623	0.493883460578371	0.356927984843397	1.38370618598332	0.166448438653694	0.421701398035684
ENSG00000002549	ENSG00000002549	2164.3969688742	-0.441970002350312	0.241806529669502	-1.8277835712476	0.0675820398111994	0.239467794738634
ENSG00000002586	ENSG00000002586	2171.98699108892	-0.108248606828694	0.228985906282447	-0.472730433877327	0.63640551090089	0.849113662130732
ENSG00000002587	ENSG00000002587	8.7362253175766	-0.911040993724999	0.905487647405542	-1.00613298959447	0.314351601315341	0.605477264481108
ENSG00000002726	ENSG00000002726	5.38335655208958	1.34727710772726	0.946274681096731	1.42376958259706	0.154513183556392	0.403781125232987
ENSG00000002745	ENSG00000002745	1.79002712730504	0.333168922890804	1.09303866145612	0.304809824793355	0.760510998293831	NA
ENSG00000002746	ENSG00000002746	6.58758665593491	-0.606424415987648	0.829549658493832	-0.731028468010823	0.464761764616322	0.740515652318076
ENSG00000002822	ENSG00000002822	288.100139045515	0.690956294653647	0.2586441690007	2.67145513979005	0.00755231665683254	0.0508014596347343
ENSG00000002834	ENSG00000002834	4973.00938504146	-0.424413949020444	0.15579602272174	-2.72416420911123	0.00644644460545762	0.0455411644019586
ENSG00000002919	ENSG00000002919	352.072443857983	-0.172201960221681	0.155376085633598	-1.10829127609612	0.267736041871147	0.556401838638458
ENSG00000002933	ENSG00000002933	14.2417405110953	0.880511744574075	0.863034890562018	1.02025046055864	0.307609691515983	0.598541450409829
ENSG00000003056	ENSG00000003056	3398.43849237478	0.462991942900887	0.234481113807734	1.97453831305374	0.0483205654367562	0.19060028917247
ENSG00000003096	ENSG00000003096	5.64306702203118	-0.958337512144459	0.731112761041033	-1.31079303113227	0.189927697628418	0.456541979876435
ENSG00000003137	ENSG00000003137	1.7935880998001	1.09695018781164	1.00794398443504	1.08830471211799	0.276460611013586	NA
ENSG00000003147	ENSG00000003147	44.0052673493296	-0.532978488354465	0.561569044268053	-0.949088084171639	0.342575814269976	0.635872729734183
ENSG00000003393	ENSG00000003393	516.588377000492	0.281439636713006	0.165657005260036	1.69892988389609	0.0893323955444792	0.286891229306295
ENSG00000003400	ENSG00000003400	1062.68858439357	1.50951243628882	0.154570764761297	9.76583404125585	1.57808132888956e-22	1.26673903337739e-19
ENSG00000003402	ENSG00000003402	12311.3687378337	0.180664248465328	0.245404077837166	0.736190898120306	0.46161453061877	0.738453559856149
ENSG00000003436	ENSG00000003436	23.6047126000717	-0.534861002934256	0.512706943222992	-1.04320998575131	0.296851049632209	0.588700801293987
ENSG00000003509	ENSG00000003509	663.120711901055	-0.53871015735618	0.140401319550883	-3.836930871301	0.000124581522327114	0.00204958413973684
ENSG00000003756	ENSG00000003756	4916.27187151683	-0.194508884437883	0.143152414528502	-1.3587537805669	0.174224623794906	0.433536215113519
ENSG00000003987	ENSG00000003987	8.09907348381516	-0.144004057015587	0.773876198386291	-0.186081517064187	0.852380836014107	0.948868415914236
ENSG00000003989	ENSG00000003989	7.51809230437929	0.0729110901152918	0.814929455379239	0.0894692045231837	0.928709026639892	0.978371824064661
ENSG00000004059	ENSG00000004059	576.214942833564	0.217477365184017	0.152202990697797	1.42886394141771	0.153043343151159	0.401522539262846
ENSG00000004139	ENSG00000004139	522.151460785573	0.0944941630380748	0.223828216627303	0.422172702181769	0.672898964906839	0.868709741564549
ENSG00000004142	ENSG00000004142	645.973978409963	-0.0343380750500589	0.118110755101743	-0.290727758200169	0.77125954016795	0.914582976814943
ENSG00000004399	ENSG00000004399	240.10546274885	0.0355740466660042	0.397553959122169	0.0894823101360997	0.928698611647991	0.978371824064661
ENSG00000004455	ENSG00000004455	2109.48793221623	0.125191650720391	0.145355397371852	0.861279684029365	0.389084022176481	0.680252626121237
ENSG00000004468	ENSG00000004468	4293.14376121066	0.278967798698819	0.239504489405851	1.16477064538901	0.244111844117619	0.527576248252853
ENSG00000004478	ENSG00000004478	462.924512552019	0.492762520898704	0.330591374777298	1.4905486304071	0.136080039729576	0.374051023133005
ENSG00000004487	ENSG00000004487	1038.0040711612	-0.139693265197229	0.100030907347427	-1.39650103054695	0.16256367048845	0.415964359362734
ENSG00000004534	ENSG00000004534	2555.17224705348	0.439771949349759	0.158680006437171	2.77143894321612	0.00558091377303149	0.0407567489906943
ENSG00000004660	ENSG00000004660	38.1434764601619	-0.62411491232861	0.599690051728503	-1.0407291408782	0.298001274615284	0.590302119946795
ENSG00000004700	ENSG00000004700	2002.92921597831	0.369952763686839	0.186308535072285	1.98569949328033	0.0470667013167788	0.187111019576505
ENSG00000004766	ENSG00000004766	565.869758817011	-0.206534048052434	0.199816723460706	-1.03361742938923	0.301315047968077	0.592935076517365
ENSG00000004777	ENSG00000004777	49.947312505237	0.755995436382461	0.430164649062572	1.75745598349364	0.0788401181427929	0.264194620981198
ENSG00000004779	ENSG00000004779	341.469158905642	-0.133014839866957	0.182733990384987	-0.727915149155989	0.466665529059162	0.74169724316807
ENSG00000004799	ENSG00000004799	139.423643775278	0.76690299950256	1.10449274686714	0.694348606342467	0.487463615606367	0.757887705161542
ENSG00000004809	ENSG00000004809	4.68691810309553	-0.215400107900322	0.755754113969673	-0.285013477159803	0.775633816692955	0.916798416376405
ENSG00000004838	ENSG00000004838	17.1998522321215	-0.093599712141956	0.33357551021573	-0.280595275358863	0.779020840227757	0.918404867814209
ENSG00000004846	ENSG00000004846	6.19513285247273	-0.229617388166286	0.71779770130105	-0.319891506687874	0.749050576535251	0.906549553309399
ENSG00000004864	ENSG00000004864	144.982306897308	-0.0748721448465336	0.293617324941886	-0.254999070171873	0.798723817393849	0.927083036556897
ENSG00000004866	ENSG00000004866	45.259574806204	-1.27038184092716	0.4046940480096	-3.1391166911776	0.00169457951992249	0.0164889419379811
ENSG00000004897	ENSG00000004897	2961.74917282131	0.0527120729116499	0.13002453981625	0.405400957281927	0.685182807429308	0.87429108392672
ENSG00000004939	ENSG00000004939	5.45738697242294	1.07994055220929	0.679720407637575	1.58880113069242	0.112105297927535	0.331752467676492
ENSG00000004948	ENSG00000004948	2.9497260701731	-0.13471240003171	0.884338639306136	-0.15233123833355	0.878925687791415	NA
ENSG00000004961	ENSG00000004961	282.293052016198	-0.673259994494035	0.218813950246262	-3.07686047318427	0.00209193194944274	0.019218440155467
ENSG00000004975	ENSG00000004975	313.874230370407	0.412690311995274	0.229935710324659	1.79480738947671	0.0726843930755942	0.251439187035612
ENSG00000005001	ENSG00000005001	2.70062088114717	-0.87860612672922	0.997613168577184	-0.880708228804062	0.378475761785702	NA
ENSG00000005007	ENSG00000005007	1077.74007568744	-0.700563381137396	0.220976708421189	-3.17030417432998	0.00152279437005901	0.0152473307940234
ENSG00000005020	ENSG00000005020	896.792012741683	0.673197676919899	0.227839814216984	2.95469726936653	0.00312975992390651	0.0262722548732283
ENSG00000005022	ENSG00000005022	1835.07962466286	-0.0883320737289588	0.200605755595139	-0.440326716782892	0.659700493245568	0.862190421626812
ENSG00000005059	ENSG00000005059	1011.63681314151	0.213446475497696	0.345264593708394	0.618211306306056	0.536436058084152	0.789189817410552
ENSG00000005073	ENSG00000005073	1.8525742073527	-0.892014121517531	0.951247657894125	-0.937730688864217	0.348382828411544	NA
ENSG00000005075	ENSG00000005075	143.710253761932	0.126248066067182	0.287830014811158	0.438620225725979	0.660936739200909	0.86237360519509
ENSG00000005100	ENSG00000005100	369.148053156801	0.19830748510078	0.214031342495987	0.926534790597307	0.354168125563677	0.648087818951769
ENSG00000005102	ENSG00000005102	2.39979976743176	-0.569630703851977	0.80015387331997	-0.711901451515177	0.476525803265174	NA
ENSG00000005108	ENSG00000005108	8.08052670954758	-0.924021367521649	0.962718874636794	-0.959803938476074	0.337153899765942	0.629368478773337
ENSG00000005156	ENSG00000005156	465.709491529284	-0.015274129188071	0.181453684618223	-0.0841764620002489	0.932916132358971	0.979533561092838
ENSG00000005175	ENSG00000005175	583.326587281472	0.278143020415185	0.143719836272376	1.93531406401029	0.0529517675342367	0.203048527378
ENSG00000005187	ENSG00000005187	43.4791744274261	0.15788680486383	0.333913921461545	0.472836844216489	0.636329585658222	0.849113662130732
ENSG00000005189	ENSG00000005189	86.6261741592487	0.93778180696927	0.462459240781046	2.02781504676056	0.0425791280812348	0.17482670555946
ENSG00000005194	ENSG00000005194	529.980306925439	-0.388453900707988	0.18585366711234	-2.09010619345587	0.0366082614520686	0.158378207247721
ENSG00000005206	ENSG00000005206	149.733070122749	0.527312133292289	0.281183732730495	1.87532944445865	0.0607474150117045	0.222448004219823
ENSG00000005238	ENSG00000005238	418.542598964201	0.00845832006464599	0.324738315649161	0.0260465724463021	0.979220191596393	0.994395497923384
ENSG00000005243	ENSG00000005243	15.329886658359	0.0545812127519592	0.609389318947256	0.0895670650188789	0.928631257487796	0.978371824064661
ENSG00000005249	ENSG00000005249	17.5905640941829	-0.243650515035724	0.580857359781452	-0.419467035981774	0.674874840981034	0.869663131203988
ENSG00000005302	ENSG00000005302	1213.04537260262	0.135243518033348	0.16953250373931	0.797743884212973	0.425019131775057	0.708422133031832
ENSG00000005339	ENSG00000005339	1533.57183574981	-0.539483739172961	0.275255705006625	-1.95993663114077	0.0500031974283702	0.195279059083226
ENSG00000005379	ENSG00000005379	699.877457092502	0.466815225251833	0.455695027922343	1.02440271815164	0.305645098638583	0.596762220053948
ENSG00000005381	ENSG00000005381	4.93158777657374	0.330433143771553	1.01264211467702	0.326307921606582	0.744191395384531	0.903905632184793
ENSG00000005421	ENSG00000005421	2.3241861017324	1.02400569588641	0.984299342037704	1.04033971389893	0.298182099500027	NA
ENSG00000005436	ENSG00000005436	539.85819353514	-0.270972241127568	0.191810672992137	-1.41270679519839	0.157741952763332	0.408728812371968
ENSG00000005448	ENSG00000005448	310.219676047241	0.593127918837639	0.34537821577096	1.71732868998019	0.085919132832484	0.279741776916986
ENSG00000005469	ENSG00000005469	338.203453017306	0.492092157069789	0.175375079182834	2.80594118253693	0.00501698491301179	0.0375348405239504
ENSG00000005471	ENSG00000005471	19.5544322297714	-0.714873131239142	0.552842981275626	-1.29308529808889	0.195981559371635	0.465202654176262
ENSG00000005483	ENSG00000005483	4204.84102867946	0.0671387637090328	0.149235385737448	0.449885014718634	0.652793353309169	0.858962089440689
ENSG00000005486	ENSG00000005486	544.372440354743	-0.552343203215819	0.347330551600522	-1.59025228466251	0.1117779493582	0.330987118718987
ENSG00000005513	ENSG00000005513	2.72410528555939	-0.705257634108927	1.3158798087675	-0.535959005837695	0.591986882714924	NA
ENSG00000005700	ENSG00000005700	2803.34922964458	0.715062780110672	0.098618601733092	7.25079008974358	4.14347415643338e-13	7.32330547006322e-11
ENSG00000005801	ENSG00000005801	812.468099964616	-0.204150950021249	0.141323463123357	-1.44456515223556	0.148580066974728	0.39475865263662
ENSG00000005810	ENSG00000005810	6484.53041513508	-0.238576045752923	0.100064515964278	-2.38422225355182	0.0171152622184328	0.0933009413237431
ENSG00000005812	ENSG00000005812	2532.63870034002	-0.632738635056132	0.214232536789692	-2.95351324564336	0.00314179125310493	0.0263489953591774
ENSG00000005844	ENSG00000005844	14220.7810830159	0.289131867603968	0.197855119254051	1.46133124426624	0.143924559404911	0.387281415487802
ENSG00000005882	ENSG00000005882	186.810276891898	0.33824473583338	0.228800684481861	1.47833795427389	0.139317343592643	0.379624982222385
ENSG00000005884	ENSG00000005884	166.374249460327	-0.410418693946655	0.358579544041658	-1.14456806241846	0.252388128504592	0.537979342292649
ENSG00000005889	ENSG00000005889	3039.85668788627	-0.305935197427359	0.211596035973532	-1.44584559923244	0.148220513129173	0.394129494193722
ENSG00000005893	ENSG00000005893	2831.0199633908	0.157815757036324	0.119089815540912	1.32518264739531	0.185110579320082	0.450217177559635
ENSG00000005955	ENSG00000005955	1963.17219308335	0.0234586059813567	0.125258647025262	0.187281329780176	0.85144006067311	0.94879771109916
ENSG00000005961	ENSG00000005961	7.7232007405962	0.481273350221043	0.483278261028707	0.995851435975215	0.319322334393893	0.609952609998996
ENSG00000005981	ENSG00000005981	4.60905194072672	-0.383154143844657	0.879755434966057	-0.435523474611373	0.663182503610265	NA
ENSG00000006007	ENSG00000006007	3530.48409405218	0.491274950366558	0.303934436341302	1.61638462650176	0.106011180123704	0.319777368257195
ENSG00000006015	ENSG00000006015	125.883307584987	-0.256691581861464	0.206310459303348	-1.24420052540351	0.213425770447011	0.489365325834523
ENSG00000006025	ENSG00000006025	596.029118421588	0.141815755246087	0.251390606028082	0.56412511782658	0.572668984964101	0.811164602719354
ENSG00000006042	ENSG00000006042	20.7057890196731	0.374591011438949	0.79203776712184	0.472945896002109	0.636251779670608	0.849084963657125
ENSG00000006047	ENSG00000006047	3.85381529564734	1.00862186507613	0.859835832431605	1.17304004675376	0.240779746712297	NA
ENSG00000006062	ENSG00000006062	313.034141450033	0.364384303000582	0.229950974920492	1.58461734344276	0.113053302009989	0.333431087449853
ENSG00000006071	ENSG00000006071	4.11533873126346	-0.0281067748459704	0.734871861142415	-0.0382471779532779	0.96949060582545	NA
ENSG00000006074	ENSG00000006074	29.9408767546429	0.773816298409066	0.842287972697323	0.918707524614194	0.358248572984458	0.651910469542449
ENSG00000006075	ENSG00000006075	9343.21458582259	1.38475965829796	0.751030052764707	1.84381391024281	0.0652102647870413	0.233769213085663
ENSG00000006114	ENSG00000006114	4439.94473251878	0.478005179108538	0.112001997369073	4.26782727394939	1.97386064106309e-05	0.000457234818400163
ENSG00000006118	ENSG00000006118	6.19872904710291	1.01486152336144	0.7472460668053	1.35813565095133	0.174420644601038	0.433605798560738
ENSG00000006125	ENSG00000006125	5797.40764409729	-0.369525073451541	0.130392355926385	-2.83394736467652	0.00459769041526942	0.0351854363755162
ENSG00000006128	ENSG00000006128	1.2783499825714	-0.724162898730788	1.60085019465215	-0.452361439658719	0.651008621201033	NA
ENSG00000006194	ENSG00000006194	733.872704687053	-0.118779382213496	0.209919270943509	-0.565833625848771	0.571506885552094	0.810518267826935
ENSG00000006210	ENSG00000006210	4.22207641106103	-0.590200630812537	0.711925893282589	-0.829019756664848	0.407093227849058	NA
ENSG00000006282	ENSG00000006282	237.097649280059	0.533567500713458	0.653824698270851	0.81607119174997	0.414459419411374	0.700891916692427
ENSG00000006283	ENSG00000006283	4.7330984590532	-0.663541471899245	1.01767137567864	-0.652019392268705	0.514388662442044	0.774195123589529
ENSG00000006327	ENSG00000006327	207.025120327702	-1.07744492447427	0.373493839683396	-2.88477294669064	0.0039169604889512	0.0311690391654873
ENSG00000006432	ENSG00000006432	190.754465299524	0.738856264191794	0.18097922034713	4.08254750337977	4.4544703032735e-05	0.000886522421410786
ENSG00000006451	ENSG00000006451	1573.51647368921	-0.815468470694772	0.209133515834275	-3.89927203892551	9.64823258637925e-05	0.00166430451017226
ENSG00000006453	ENSG00000006453	4.61730399669367	-0.972744989238549	0.861204793024565	-1.12951646010034	0.258680029887765	NA
ENSG00000006459	ENSG00000006459	6283.98031491612	-1.36658823331621	0.291368613172678	-4.69023831508684	2.72887027418722e-06	8.45203952286444e-05
ENSG00000006468	ENSG00000006468	14.8719530018231	0.119963347315819	0.535837374299321	0.223880141755113	0.822850568132969	0.937169151349787
ENSG00000006530	ENSG00000006530	847.706378409335	0.0685330599831999	0.216193367324471	0.316998901637639	0.751244435675689	0.907210183244039
ENSG00000006534	ENSG00000006534	10.721738336949	0.684484350934227	1.14489090078751	0.597859892556931	0.549933423421337	0.797761949026039
ENSG00000006555	ENSG00000006555	247.485831159533	-0.341480080930523	0.268618772912153	-1.27124428880553	0.203641755055738	0.475880447737602
ENSG00000006576	ENSG00000006576	5690.61643436165	0.116578708508087	0.20305392185692	0.574126849863225	0.565881965278301	0.807188097501476
ENSG00000006607	ENSG00000006607	581.314921746726	-1.85190422230921	0.226566898936497	-8.17376338292148	2.98915780859399e-16	8.99783205977551e-14
ENSG00000006611	ENSG00000006611	2.94383859966981	-0.881025024116544	0.992435707453667	-0.88774015031868	0.374680543272825	NA
ENSG00000006625	ENSG00000006625	264.518521253182	0.0535132038451702	0.184677460590756	0.289765755246955	0.77199544774978	0.914723679248386
ENSG00000006634	ENSG00000006634	1250.77472357231	-0.377564697550536	0.172874657484044	-2.18403728484833	0.0289595084191903	0.13369396829516
ENSG00000006638	ENSG00000006638	2.08419858256521	-0.877918084017778	1.0805656380012	-0.812461597096244	0.416526813801448	NA
ENSG00000006652	ENSG00000006652	846.16869502855	0.334681205808844	0.21140994812622	1.58309109280433	0.113400703500882	0.333944444045321
ENSG00000006659	ENSG00000006659	2.30166731618857	0.836904311796361	1.07888860483128	0.775709659040507	0.437920435448439	NA
ENSG00000006695	ENSG00000006695	322.882846162491	0.187423656800793	0.205465507638974	0.912190366911206	0.36166851405592	0.655152225979059
ENSG00000006704	ENSG00000006704	3.78353211238376	0.209347987969793	0.891726932246258	0.234766922921624	0.814389641965637	NA
ENSG00000006712	ENSG00000006712	764.036477080205	-0.0586761658402646	0.17035527295545	-0.344434104224112	0.730519844642565	0.895969011147652
ENSG00000006715	ENSG00000006715	1884.62743891853	0.128270421204044	0.106486083516218	1.20457450371446	0.228367604308685	0.508573669129094
ENSG00000006740	ENSG00000006740	5.46326605721757	-0.354047642420772	0.692126189979033	-0.511536259640019	0.608975605185484	0.834740756024549
ENSG00000006744	ENSG00000006744	922.806735096459	-0.422287874039896	0.175529235658439	-2.40579794275195	0.016137187290878	0.0894884608977444
ENSG00000006747	ENSG00000006747	8.13833721668238	-0.39738529826966	0.58985127981186	-0.673704223200823	0.500499376381847	0.765785162079922
ENSG00000006756	ENSG00000006756	27.5224433166246	0.364052672955085	0.583272775463095	0.624155092214002	0.53252573598695	0.786620786979649
ENSG00000006757	ENSG00000006757	11.5716422623144	-0.0781881274462353	0.737741062560702	-0.105983157796374	0.9155957150496	0.974250299157475
ENSG00000006788	ENSG00000006788	4.09942332655334	-0.52975985466762	0.671474261981492	-0.788950350984892	0.430141025402078	NA
ENSG00000006831	ENSG00000006831	2093.45425955881	-0.0964802872753833	0.0897414606319787	-1.07509156409923	0.282333735950261	0.572337018187801
ENSG00000006837	ENSG00000006837	15.6711715220666	-0.236486535350008	0.343181850275929	-0.689099773661881	0.490760482451173	0.759275674142455
ENSG00000007001	ENSG00000007001	9.75753123339722	1.59557160607193	0.573979051103254	2.77984292807388	0.00543851970592044	0.0400968550074846
ENSG00000007038	ENSG00000007038	140.359429207171	0.201299672011928	0.668905072485205	0.300939072361991	0.763460955103322	0.91048822155929
ENSG00000007047	ENSG00000007047	307.53751317276	0.635481949643832	0.266844497790877	2.3814691886278	0.0172437332376219	0.0937663854254774
ENSG00000007062	ENSG00000007062	7.7206938266542	-0.285794679251306	0.82522264572039	-0.346324329238223	0.729098986532958	0.895449696969585
ENSG00000007080	ENSG00000007080	40.9215802130503	0.309537311010152	0.292740199214937	1.05737890402569	0.290338695484727	0.581986195051801
ENSG00000007129	ENSG00000007129	384.443692045841	1.44555693426075	0.176353366139301	8.19693417770609	2.46595382898003e-16	7.54073024052384e-14
ENSG00000007168	ENSG00000007168	4998.56795600042	-0.606102187852083	0.119057648834151	-5.09082947452112	3.56500531874465e-07	1.45041697375029e-05
ENSG00000007171	ENSG00000007171	3.94058659477157	1.23266811048194	0.69071105722028	1.7846364229968	0.0743203094657227	NA
ENSG00000007174	ENSG00000007174	11.0063537808674	-0.202955414973783	0.645934196845191	-0.314204474643142	0.753365744390001	0.908064259880709
ENSG00000007202	ENSG00000007202	4484.5188298378	0.105645061140585	0.128386281037303	0.822868769832882	0.410582624049465	0.697458271079529
ENSG00000007216	ENSG00000007216	0.713197659974777	-1.04975304447738	1.58528100496289	-0.662187360594759	0.507851153515997	NA
ENSG00000007237	ENSG00000007237	34.6016913667577	-0.0184333802066244	0.892501529562114	-0.0206536118942768	0.983521973462992	0.995980994773083
ENSG00000007255	ENSG00000007255	95.9087422651751	0.82745025530024	0.396845432257693	2.08506936968581	0.0370630041601067	0.159767712629199
ENSG00000007264	ENSG00000007264	217.235456325108	-0.249140786388403	0.566166844597578	-0.440048351057166	0.659902088484903	0.862247710909212
ENSG00000007306	ENSG00000007306	2.10954968030916	0.393577215947927	1.04223994417557	0.377626302030914	0.705708222827299	NA
ENSG00000007312	ENSG00000007312	197.162914840674	0.938850943223709	0.409708078746732	2.29151191281262	0.021933823672681	0.111023413834524
ENSG00000007314	ENSG00000007314	5.59474138258969	0.0204612018296898	0.627660873307037	0.0325991354565138	0.973994259271141	0.993785189872488
ENSG00000007341	ENSG00000007341	332.104653948178	0.0105053270434858	0.116758429611253	0.0899748915642603	0.928307167513285	0.978371824064661
ENSG00000007350	ENSG00000007350	63.6673306505286	0.132652884761141	0.792978133092119	0.167284417092156	0.867146264727984	0.955512963941263
ENSG00000007372	ENSG00000007372	7.19888057695988	-0.29068806883111	0.723053728073486	-0.402028310683943	0.687663191150766	0.875627941520181
ENSG00000007376	ENSG00000007376	85.0230714685894	0.12822007355089	0.438920118193643	0.292126216675997	0.77019012249486	0.913821069770492
ENSG00000007384	ENSG00000007384	2.65857683922684	-0.188379550949705	0.774988253111511	-0.243074072662878	0.807948015966389	NA
ENSG00000007392	ENSG00000007392	985.513261500767	0.262894288884211	0.263001097574217	0.999593885002795	0.317507083651221	0.608414321100528
ENSG00000007402	ENSG00000007402	10.1115471612187	0.70201568011195	0.859903549639733	0.816388861757889	0.414277764998673	0.700646224449077
ENSG00000007516	ENSG00000007516	145.338705917545	0.915025907953224	0.571671724531238	1.60061424885677	0.109462384354943	0.32598436150842
ENSG00000007520	ENSG00000007520	115.398429766008	0.603541720977839	0.26609678425164	2.2681285783863	0.0233213709815405	0.115906629529567
ENSG00000007541	ENSG00000007541	77.6738703083749	0.424072848813417	0.29926730367718	1.41703702209602	0.156472103614334	0.406906199881556
ENSG00000007545	ENSG00000007545	226.191510925097	-0.336296818880276	0.139323595229912	-2.41378223355001	0.0157878951956123	0.0879820077938878
ENSG00000007866	ENSG00000007866	4.67595703869125	-0.522738611341596	0.856655437328996	-0.610208712351684	0.541723559178086	0.79246058895333
ENSG00000007908	ENSG00000007908	2.61468398571379	0.360881954035729	0.867244585508999	0.416124770411708	0.677318705110407	NA
ENSG00000007923	ENSG00000007923	364.270845102833	-0.412371737130005	0.144373349930544	-2.85628710096697	0.00428627355470229	0.0334041504981147
ENSG00000007933	ENSG00000007933	1.75839227113596	-0.6197382224221	0.97317665410182	-0.63681986185137	0.524242187102029	NA
ENSG00000007944	ENSG00000007944	1148.50721317766	-0.0650474092267506	0.331171023875382	-0.19641636658172	0.844284287079427	0.945902207586006
ENSG00000007952	ENSG00000007952	2.30462397356714	-0.159458109644406	0.892288877227956	-0.178706822099799	0.858167912160678	NA
ENSG00000007968	ENSG00000007968	280.150854634642	0.571618586038814	0.268700695209917	2.12734315998791	0.0333915811444252	0.148052660701347
ENSG00000008018	ENSG00000008018	1493.77055970099	-0.0881146505655037	0.126373343841886	-0.69725661984342	0.485642210882381	0.756643525487188
ENSG00000008056	ENSG00000008056	5.142486755856	-0.0626464242955993	0.733650518013424	-0.0853900089449035	0.931951335859542	0.979269575401834
ENSG00000008083	ENSG00000008083	2781.72929529382	0.101782901703659	0.35150518516745	0.289563016418011	0.772150563949453	0.914851206302966
ENSG00000008086	ENSG00000008086	11.8440057875143	0.256503961578258	0.718290168447554	0.357103539552327	0.72101429477449	0.891470226288536
ENSG00000008118	ENSG00000008118	4.42799392513535	-0.292632201309815	0.819767259495098	-0.356969856895786	0.721114371765639	NA
ENSG00000008128	ENSG00000008128	62.9234257852003	0.529490730028521	0.417150899852795	1.26930261978428	0.204333152355369	0.476511878887446
ENSG00000008130	ENSG00000008130	454.151719202752	0.498728014352233	0.220273903521827	2.26412664586395	0.0235663265604925	0.116592868613577
ENSG00000008196	ENSG00000008196	1.91219502599398	-0.160038378875473	1.08414911306534	-0.147616575014277	0.882645373444694	NA
ENSG00000008197	ENSG00000008197	1.25128282420068	2.07513484893757	1.82624238300189	1.1362866551846	0.25583661395801	NA
ENSG00000008226	ENSG00000008226	73.9962448657779	0.324955179900135	0.372706647162384	0.871879217540639	0.383274272406732	0.675415741072122
ENSG00000008256	ENSG00000008256	35.1772582667546	-2.25932898543945	0.593639320405303	-3.8058951079873	0.000141292258004063	0.00226832945870689
ENSG00000008277	ENSG00000008277	87.7399172146585	0.345261456806441	0.741380605527513	0.465700686303734	0.641429761050554	0.852873859707897
ENSG00000008282	ENSG00000008282	209.701694675785	-0.057007316769974	0.337288967955838	-0.169016250710691	0.865783859073355	0.955159953800057
ENSG00000008283	ENSG00000008283	638.197084533207	0.452946971238157	0.401071378450367	1.12934254493109	0.25875335996053	0.545213111630713
ENSG00000008294	ENSG00000008294	4951.94012103364	-0.167481275332747	0.12845025836462	-1.30386094559135	0.192280998224389	0.459760882560862
ENSG00000008300	ENSG00000008300	33.4529146131615	0.106246877081679	0.397254998604224	0.267452587015854	0.7891207149266	0.923372848217987
ENSG00000008311	ENSG00000008311	62.1189403596462	0.945914635216779	0.637161631652205	1.48457563705453	0.137656273166358	0.376613669239569
ENSG00000008323	ENSG00000008323	2.81861502150076	1.02328220239086	0.890712528429279	1.14883553304831	0.250623804400412	NA
ENSG00000008324	ENSG00000008324	441.120785397421	0.113826766894116	0.157093051656799	0.72458180481969	0.46870862465906	0.743094249516588
ENSG00000008382	ENSG00000008382	65.2170538808103	0.754990778876161	0.381878951807826	1.9770421367871	0.0480368674529178	0.18983184645753
ENSG00000008394	ENSG00000008394	60.7265730448813	0.354140219014547	0.925853426856387	0.382501386009861	0.702089501032534	0.882824504757637
ENSG00000008405	ENSG00000008405	698.230289293738	-0.758733279523275	0.604923393220468	-1.25426341256859	0.209746277802183	0.484155528619585
ENSG00000008441	ENSG00000008441	4.12189958980301	-0.388559718672807	0.726349329577627	-0.534948822626097	0.592685246508274	NA
ENSG00000008513	ENSG00000008513	7237.0951515579	0.942889698654153	0.200557302035733	4.70134813882846	2.58449439295274e-06	8.08283838964845e-05
ENSG00000008516	ENSG00000008516	1525.82190241058	0.669974177073448	0.510945907290323	1.31124286840165	0.189775723467129	0.456409849203444
ENSG00000008517	ENSG00000008517	13770.9586983602	0.526721490756487	0.302733687850405	1.739883970286	0.0818793939202949	0.270559182686032
ENSG00000008710	ENSG00000008710	192.43094938154	0.326562573631911	0.406049785262699	0.804242695069121	0.421256825627262	0.705497390691494
ENSG00000008735	ENSG00000008735	2.69690771716999	0.0115646269119051	0.83942983408493	0.013776764230106	0.989008080233733	NA
ENSG00000008838	ENSG00000008838	519.222694630866	-0.0103195069246646	0.153863457122151	-0.0670692516448007	0.946526572391964	0.984921379341644
ENSG00000008853	ENSG00000008853	24.3495810476115	-0.179271835666319	0.463413102684849	-0.386851029087615	0.698866496935515	0.881097903746333
ENSG00000008869	ENSG00000008869	2059.92054191811	0.367909474197961	0.156418584315477	2.352082879461	0.0186686148067985	0.0989955585612368
ENSG00000008952	ENSG00000008952	1991.76355456395	-0.192096111764712	0.13790700488429	-1.39293948067314	0.163638092291411	0.417106092616304
ENSG00000008988	ENSG00000008988	6108.98248008674	0.166782388358643	0.140120346925535	1.19027958478633	0.233936522042494	0.515709703301139
ENSG00000009307	ENSG00000009307	15580.7318144707	0.147124287884018	0.245632782903469	0.598960310366376	0.549199351871181	0.797431829499419
ENSG00000009335	ENSG00000009335	2641.04533196071	-0.360514047296272	0.104670353304572	-3.4442804090595	0.000572581533937465	0.00699478963304075
ENSG00000009413	ENSG00000009413	1820.6705010928	-0.0543979513012205	0.27703686706104	-0.196356361802326	0.844331249562986	0.945902207586006
ENSG00000009694	ENSG00000009694	13.697477710798	-0.0727564126066803	0.695234658552055	-0.104650151875639	0.916653417713677	0.974522823919982
ENSG00000009709	ENSG00000009709	2.65467959232371	-0.410933986139972	0.927649034938099	-0.442984329916749	0.657777069090617	NA
ENSG00000009724	ENSG00000009724	2.58876319272402	-1.41920124645303	1.02380753592624	-1.38619925782152	0.165686068073458	NA
ENSG00000009765	ENSG00000009765	10.5807876735368	-0.362346050881551	0.732868689218766	-0.494421519450926	0.621008519326934	0.841309523161905
ENSG00000009780	ENSG00000009780	317.775068897017	-0.872446042397399	0.335927558460503	-2.59712554217244	0.00940075580846533	0.0596583757139023
ENSG00000009790	ENSG00000009790	7225.60122820076	-0.0142653535558634	0.129245797373298	-0.110373829136286	0.912112907622473	0.973186484567288
ENSG00000009830	ENSG00000009830	81.9499835644831	-0.700701558124904	0.253280616542137	-2.76650289189553	0.00566610823296125	0.0412538076749805
ENSG00000009844	ENSG00000009844	917.751126184266	-0.126932981744284	0.120707874332929	-1.05157167621215	0.29299610837627	0.585024904973522
ENSG00000009950	ENSG00000009950	3.05426247058615	0.532607158054612	1.15660464288702	0.460491976519448	0.64516312927785	NA
ENSG00000009954	ENSG00000009954	3244.79958449668	0.0544815754594335	0.116555397729653	0.467430736977126	0.640191735927629	0.852099888948858
ENSG00000010017	ENSG00000010017	3182.32877819064	-0.94558224801235	0.173050328582201	-5.46420371321739	4.64989310751471e-08	2.48144572621249e-06
ENSG00000010030	ENSG00000010030	479.531330124905	0.728564082667227	0.319295226608454	2.28178820712735	0.0225018473632713	0.113164242535989
ENSG00000010072	ENSG00000010072	452.140064882461	-0.584555791571132	0.123929258040663	-4.71685057114866	2.39523475749716e-06	7.66094436187353e-05
ENSG00000010165	ENSG00000010165	625.85857505622	-0.477531116685999	0.169071136738794	-2.82443902547221	0.00473634591929746	0.0359943606056274
ENSG00000010219	ENSG00000010219	164.011109114585	0.430570922229477	0.186115030953805	2.31346667715596	0.0206969948203357	0.106697245173606
ENSG00000010244	ENSG00000010244	8250.89796924999	-0.002178728949859	0.118191409389115	-0.0184339027778752	0.985292706527464	0.996206723155168
ENSG00000010256	ENSG00000010256	677.570883316033	0.40246891609529	0.201355383214511	1.99879888816544	0.045630118149866	0.183029077317433
ENSG00000010270	ENSG00000010270	362.892637187011	0.376562229714955	0.271666415210736	1.38611991998661	0.165710288699129	0.420718069555709
ENSG00000010278	ENSG00000010278	121.579741052261	-0.110061559448143	0.584564849056725	-0.188279469122617	0.850657578800347	0.948580850112971
ENSG00000010282	ENSG00000010282	2.83165528946686	0.141337674676605	1.22072920374637	0.115781349576012	0.907825831977487	NA
ENSG00000010292	ENSG00000010292	1577.95697826363	0.270807165378982	0.260269765443284	1.04048645419014	0.298113954127637	0.590302119946795
ENSG00000010295	ENSG00000010295	277.466930517924	-0.0513492325241264	0.185957272840085	-0.276134575109006	0.782444705560526	0.919956619458932
ENSG00000010310	ENSG00000010310	452.245147192739	0.610159649944656	0.423852334057624	1.43955713090801	0.149992735518515	0.396924457385192
ENSG00000010318	ENSG00000010318	88.4011377300878	0.66685946017655	0.200379810346558	3.32797729982484	0.000874789942249569	0.00995441715146955
ENSG00000010319	ENSG00000010319	76.995971972959	0.808634630180187	0.59257454674587	1.36461249410865	0.172374875758828	0.430315890725962
ENSG00000010322	ENSG00000010322	1326.21705869115	0.267069887296893	0.16343051101338	1.63414949657122	0.102227463967706	0.312419992861122
ENSG00000010327	ENSG00000010327	4.64513330494781	0.150393568487448	0.892302877619629	0.168545425840886	0.866154210127666	0.955159953800057
ENSG00000010361	ENSG00000010361	76.8086891887994	0.957019405846081	0.234038288493144	4.08915742807664	4.32942954398851e-05	0.000868817293384777
ENSG00000010379	ENSG00000010379	5.44756077832285	0.493946054362962	0.699950217657183	0.70568740733628	0.480382553788736	0.752723651573199
ENSG00000010404	ENSG00000010404	5060.52452937115	-1.0534078592767	0.176175975828205	-5.97929345544773	2.24107516313962e-09	1.68649660226113e-07
ENSG00000010438	ENSG00000010438	0.704053882219421	0.236456378884217	1.78537985250244	0.132440375952934	0.894635980542575	NA
ENSG00000010539	ENSG00000010539	446.883052536547	-0.0123948779749485	0.195056852347215	-0.0635449502326875	0.949332566435674	0.986151181418251
ENSG00000010610	ENSG00000010610	8903.60216361815	0.345302214174995	0.149597542561707	2.30820779714722	0.020987581710481	0.10770531743538
ENSG00000010626	ENSG00000010626	70.2722832790193	0.624089092390834	0.244637115392811	2.55108098126788	0.0107389369974903	0.0658871405275956
ENSG00000010671	ENSG00000010671	31.5111255233821	0.207730829428656	0.778695170186662	0.266767841103805	0.789647916271453	0.923458316695656
ENSG00000010704	ENSG00000010704	14.3364369525588	0.0776609697288964	0.530885332579987	0.146285770133224	0.883695798802184	0.961819878687731
ENSG00000010803	ENSG00000010803	110.665091236207	-0.226802097636671	0.378609633160334	-0.599039426819403	0.549146593150381	0.797415325020132
ENSG00000010810	ENSG00000010810	5555.67590859472	-0.0209359300066545	0.283471980776014	-0.0738553769911993	0.941125462830999	0.982349866504924
ENSG00000010818	ENSG00000010818	4367.53731703762	0.0878208521019571	0.244650920690286	0.358963914193208	0.719622084883762	0.890576195676187
ENSG00000010932	ENSG00000010932	1.3818515943785	-0.966937994349287	1.22671336401582	-0.78823466240221	0.43055945753128	NA
ENSG00000011007	ENSG00000011007	1619.406654327	0.0261398216159684	0.104125838504467	0.251040682998649	0.801782655592195	0.928377380693811
ENSG00000011009	ENSG00000011009	452.473905598734	0.200397607065007	0.267072057413256	0.750350332438261	0.453043736053491	0.731285765730877
ENSG00000011021	ENSG00000011021	170.186781066286	-0.163261020187415	0.135547593215512	-1.2044553231413	0.228413640153298	0.508579541337806
ENSG00000011028	ENSG00000011028	100.791800416202	0.328482610136199	0.800454310511403	0.410370218290579	0.681534389601026	0.87305932001539
ENSG00000011083	ENSG00000011083	2.4663977582667	1.16087454769026	0.853070727844815	1.36081864000078	0.173571009795876	NA
ENSG00000011105	ENSG00000011105	7.86797052344428	-0.951684429973744	0.499230207227093	-1.90630377768955	0.0566108044138824	0.211871576772897
ENSG00000011114	ENSG00000011114	972.2488075929	-0.859632150396789	0.148601372223354	-5.78481973305554	7.25901308525934e-09	4.77286304052973e-07
ENSG00000011132	ENSG00000011132	343.401686412332	0.638718059517526	0.329652564185948	1.93754919241957	0.0526782462464324	0.202362196198907
ENSG00000011143	ENSG00000011143	111.3696847124	0.746203227702496	0.392665581882491	1.90035302846025	0.0573868066668918	0.213923535301407
ENSG00000011198	ENSG00000011198	361.12518734021	-0.515468663369504	0.17572191560363	-2.93343412287988	0.00335234787586824	0.0277776265929469
ENSG00000011201	ENSG00000011201	1.90912937089615	0.99783239698817	1.1415458309849	0.8741062950817	0.382060369601075	NA
ENSG00000011243	ENSG00000011243	1283.76352972361	-0.117231484333325	0.171626056688186	-0.683063438008796	0.494566757398378	0.761521296660282
ENSG00000011258	ENSG00000011258	755.139601322318	0.127469897828766	0.1246795368293	1.02238026439965	0.306600957593174	0.597806806173381
ENSG00000011260	ENSG00000011260	747.915722786504	-0.261368717901163	0.17198970430358	-1.5196765350548	0.128592291834755	0.360645055635998
ENSG00000011275	ENSG00000011275	1262.63889196588	-0.60393016036941	0.14648297059284	-4.12286942246739	3.74181833079821e-05	0.000773456332004587
ENSG00000011295	ENSG00000011295	665.18388189938	-0.215762266755756	0.149382724140981	-1.44435889756655	0.148638046216219	0.394821728018578
ENSG00000011304	ENSG00000011304	1647.11543886113	-0.330680328067734	0.207697260628913	-1.59212657435358	0.111356267134276	0.330042844052589
ENSG00000011332	ENSG00000011332	3.82728760628169	1.06282738301218	0.854081881643222	1.24440923739928	0.213348984885572	NA
ENSG00000011347	ENSG00000011347	1.32257738402	-0.891939669916125	1.30404909860132	-0.68397706104225	0.493989650962704	NA
ENSG00000011376	ENSG00000011376	358.64378477324	-0.313117650760165	0.218168661563951	-1.43520911076581	0.151227518178596	0.398931690772375
ENSG00000011405	ENSG00000011405	1846.31955307682	0.229458316733557	0.189838087600793	1.20870537431919	0.226776056216745	0.506708504177173
ENSG00000011422	ENSG00000011422	227.604379925466	0.49539609041661	0.352119885681667	1.4068960901131	0.159458203150179	0.411239930881955
ENSG00000011426	ENSG00000011426	275.632935537004	0.268993035390306	0.657694611025935	0.408993826132626	0.68254419193163	0.873453864394988
ENSG00000011451	ENSG00000011451	268.06537283526	-0.882983515652586	0.334784561529669	-2.63746784385198	0.00835275443235677	0.0543450908947495
ENSG00000011454	ENSG00000011454	935.820421728973	0.186668534900849	0.089084478335175	2.09541031602071	0.0361345332744327	0.156998474620998
ENSG00000011465	ENSG00000011465	7.673153564027	-0.669042929119233	0.742280024425738	-0.901334950562404	0.367410256195268	0.660645751876222
ENSG00000011478	ENSG00000011478	69.1539586084263	0.494718325021244	0.319535438542348	1.548242433697	0.1215639384644	0.34819049576519
ENSG00000011485	ENSG00000011485	437.674870682665	0.746176968964213	0.187024118143123	3.98973659853425	6.61467095632975e-05	0.00123137046045093
ENSG00000011523	ENSG00000011523	401.721404170958	1.233169860498	0.275950092353826	4.46881481350192	7.86541877322542e-06	0.000210454573147483
ENSG00000011566	ENSG00000011566	708.300906639559	0.0184442904757207	0.31056506084903	0.0593894574788847	0.95264190995187	0.987232189092134
ENSG00000011590	ENSG00000011590	131.636895542801	1.55658492453811	0.560698303016793	2.77615415663473	0.00550061208388963	0.040397016305563
ENSG00000011600	ENSG00000011600	77.3769731000856	0.734612734105079	0.898576795971217	0.817529161000736	0.413626091533056	0.700220268311452
ENSG00000011638	ENSG00000011638	274.702544236673	1.01709235621509	0.313409475155541	3.24525081990684	0.00117347214389782	0.0124693551308282
ENSG00000011677	ENSG00000011677	2.11763583758902	0.681835740111462	1.83163021085841	0.372256220753158	0.70970209082334	NA
ENSG00000012048	ENSG00000012048	252.048163379513	0.434110789508064	0.39466232744192	1.09995497244907	0.271351741078619	0.559939084391559
ENSG00000012061	ENSG00000012061	540.463718808709	-0.205065734645443	0.172377942266471	-1.18962862619883	0.23419238943049	0.516044778150536
ENSG00000012124	ENSG00000012124	7.29921813213574	0.169601002930004	0.713159247053137	0.237816453521168	0.812023456672251	0.932556297632842
ENSG00000012171	ENSG00000012171	3.89917415765088	-0.00733531230230296	0.699191431319242	-0.0104911358659854	0.991629438217017	NA
ENSG00000012174	ENSG00000012174	117.146530386888	0.136743209184866	0.21596927050124	0.633160490228546	0.52662884375702	0.782248542123699
ENSG00000012211	ENSG00000012211	103.14634969298	0.698093489866688	0.343214220673365	2.03398766081741	0.0419528395655536	0.173177288395138
ENSG00000012223	ENSG00000012223	10.4768078163811	-1.85544809061061	0.677010873732141	-2.74064739962318	0.00613182714522229	0.0437970184562644
ENSG00000012232	ENSG00000012232	485.845758211087	-0.290530728201952	0.182372137730481	-1.59306532136676	0.11114553795499	0.329519665851475
ENSG00000012504	ENSG00000012504	3.1322896961285	-0.8373181192363	1.14484016565087	-0.731384296567078	0.464544454315582	NA
ENSG00000012660	ENSG00000012660	5362.83575169415	0.175727426880895	0.146403998523249	1.20029117137118	0.230026277358819	0.510595256748202
ENSG00000012779	ENSG00000012779	25.5541210309721	1.02334764391392	0.7276531206779	1.406367422654	0.159615048740803	0.41145947234731
ENSG00000012817	ENSG00000012817	488.68363519674	0.206496561943502	1.72015000925817	0.120045670919454	NA	NA
ENSG00000012822	ENSG00000012822	3091.40494887776	0.643807104942002	0.25757589786158	2.49948504610466	0.0124373948092554	0.073868804537493
ENSG00000012963	ENSG00000012963	844.838451131095	0.0544656615235676	0.187537541239853	0.290425379171993	0.771490830220905	0.914648676640009
ENSG00000012983	ENSG00000012983	1133.26673759336	-0.35970210639921	0.201087164695942	-1.78878700161249	0.0736491250887938	0.253208733630555
ENSG00000013016	ENSG00000013016	173.929904867255	0.484871100329862	0.508468529717535	0.95359117033107	0.340290626950534	0.632850557795351
ENSG00000013275	ENSG00000013275	790.858646929884	-0.123297916435636	0.182400994020388	-0.675971735229983	0.499058590682099	0.765094280394929
ENSG00000013288	ENSG00000013288	1113.81182286671	-0.0577013635730736	0.187133578016146	-0.308343185572474	0.757821208412902	0.909069959287391
ENSG00000013293	ENSG00000013293	8.94193581993368	-0.216098756036317	0.685737387686009	-0.315133402256997	0.752660368271495	0.907725178086287
ENSG00000013297	ENSG00000013297	8.97808591446507	-0.353855915604525	0.492649262986921	-0.718271480726684	0.472589911226814	0.746402578834055
ENSG00000013306	ENSG00000013306	375.629874430279	-0.309577329698039	0.253222119572245	-1.22255247772585	0.221498771581893	0.500254845782552
ENSG00000013364	ENSG00000013364	1630.64502989885	0.77883642890098	0.206391957148382	3.77357935678204	0.000160922000098033	0.00251432468117486
ENSG00000013374	ENSG00000013374	1695.99921950256	0.323472554979921	0.190138974495937	1.70124276644205	0.0888974102637289	0.286245797882457
ENSG00000013375	ENSG00000013375	946.875132385189	-0.716534185860547	0.212402783569138	-3.37346890572793	0.000742274294811988	0.00868767575306983
ENSG00000013392	ENSG00000013392	198.413388133651	0.10043096872012	0.218270852032437	0.460120844285682	0.645429483230004	0.854954106347087
ENSG00000013441	ENSG00000013441	6580.74425136957	-1.13535638121231	0.184459979087244	-6.15502824423133	7.50641166551659e-10	6.23323365242143e-08
ENSG00000013503	ENSG00000013503	164.472168570498	-1.11015533342201	0.261382562640251	-4.24724328282736	2.16416920283852e-05	0.000495162941718338
ENSG00000013523	ENSG00000013523	315.608538276762	-0.612612890889328	0.307907736789621	-1.98959888853945	0.0466351386965998	0.185894050691081
ENSG00000013561	ENSG00000013561	787.857506064664	-0.15664184721398	0.163909421614207	-0.955661033217891	0.339243515366456	0.632001385120856
ENSG00000013563	ENSG00000013563	318.675347506651	0.480762618428587	0.175994478307005	2.73169148858151	0.00630101129358541	0.0446940289289112
ENSG00000013573	ENSG00000013573	314.73239649524	0.54656248445966	0.229557453477716	2.38093983087644	0.0172685322970236	0.0938179003672192
ENSG00000013583	ENSG00000013583	9.33723594181512	0.355710637331506	0.772721359765303	0.460334935531671	0.645275828803404	0.854954106347087
ENSG00000013588	ENSG00000013588	6.09746356952765	-0.368009644271802	0.670288917212939	-0.549031372623594	0.58298392008709	0.818033888527469
ENSG00000013619	ENSG00000013619	350.897026138016	-0.246041850128457	0.616815925015387	-0.398890236373711	0.689974083672043	0.87631669008452
ENSG00000013725	ENSG00000013725	4228.68933830781	-0.4554421444503	0.433305874581923	-1.05108693688895	0.293218663153588	0.585191913980511
ENSG00000013810	ENSG00000013810	467.440372422996	0.0755256309404818	0.297632739454974	0.253754446096167	0.799685268426379	0.927286426883002
ENSG00000014123	ENSG00000014123	2321.74839187113	-0.371964012427882	0.194647277027858	-1.91096437673077	0.0560091589824713	0.210498721770837
ENSG00000014138	ENSG00000014138	220.056170769788	0.263928519379672	0.29153984827878	0.90529140677639	0.365311027672547	0.658651397248429
ENSG00000014164	ENSG00000014164	158.776575700051	0.980361967356273	0.464956056271242	2.10850456539566	0.0349873682750236	0.153049875072282
ENSG00000014216	ENSG00000014216	977.835708479495	0.59501951331128	0.209500595876049	2.84018052943067	0.00450880095239598	0.0346968861142054
ENSG00000014257	ENSG00000014257	7.31290442944974	0.0787756870322539	0.626850261087833	0.125669066318241	0.899993889200602	0.968931252311007
ENSG00000014641	ENSG00000014641	1699.28363142906	0.263059769403035	0.142262856550334	1.84911069397768	0.0644418305238103	0.231964100344022
ENSG00000014824	ENSG00000014824	1577.62525567375	0.0680132522364141	0.142342896252732	0.477812760783338	0.632783477874562	0.847352749838856
ENSG00000014914	ENSG00000014914	68.4519463839971	0.307248285008605	0.469043635168058	0.655052668817302	0.512433844312866	0.773064840304413
ENSG00000014919	ENSG00000014919	930.348106834882	0.626558815779334	0.138896969048259	4.51096103876563	6.45345745719405e-06	0.00017560149422718
ENSG00000015133	ENSG00000015133	2788.2485593993	0.353199060584305	0.233357391730268	1.51355420098524	0.130138944458946	0.363724930940159
ENSG00000015153	ENSG00000015153	1465.87553895906	-1.09790519277625	0.162697837610411	-6.74812406176687	1.49768866086219e-11	1.7486649728188e-09
ENSG00000015171	ENSG00000015171	1291.95038670305	-0.253048830240075	0.138595205148442	-1.82581229970436	0.0678785399670841	0.240257189436352
ENSG00000015285	ENSG00000015285	975.994021242303	0.311776964117674	0.220033339245887	1.41695329074319	0.156496584300921	0.406906199881556
ENSG00000015413	ENSG00000015413	0.554702330154854	2.42591688244858	2.06359656030683	1.17557711090964	0.239763906568263	NA
ENSG00000015475	ENSG00000015475	334.480609783109	-0.753426667342868	0.240844002469589	-3.12827664221368	0.00175834597204166	0.0169203472284628
ENSG00000015479	ENSG00000015479	10317.0475589687	-0.0507626276281496	0.132566278667296	-0.382922626617206	0.701777134092855	0.882824504757637
ENSG00000015520	ENSG00000015520	1.84385563376565	-0.0675662578524829	1.00886340817882	-0.0669726519018588	0.946603474925602	NA
ENSG00000015532	ENSG00000015532	251.091926613663	0.858402591766601	0.234852029250302	3.6550784530447	0.000257103343605791	0.00371575087364258
ENSG00000015568	ENSG00000015568	172.085173111588	-1.21832860033014	0.246750609536121	-4.93748972949058	7.91345726686195e-07	2.8928416365483e-05
ENSG00000015592	ENSG00000015592	5.31204760971466	-0.481616000898219	0.646684746964351	-0.74474618917333	0.456425170668759	0.734037141074683
ENSG00000015676	ENSG00000015676	925.582807972213	0.419999633205234	0.199534478571998	2.10489754057059	0.0353002278386227	0.154138460859262
ENSG00000016082	ENSG00000016082	3.70515109800275	0.0280284936780542	0.695288636005827	0.0403120261522861	0.96784436609033	NA
ENSG00000016391	ENSG00000016391	943.416614600026	0.186577536130348	0.516759282994446	0.361053090423831	0.718059759614894	0.889902102510681
ENSG00000016402	ENSG00000016402	4.50320888071961	-0.278096259909524	0.669581564326369	-0.415328430061096	0.677901491658786	NA
ENSG00000016490	ENSG00000016490	6.47866055562427	-0.248878553436932	0.709916865756199	-0.350574222760335	0.725907797878982	0.894271244797199
ENSG00000016602	ENSG00000016602	4.59550315232037	0.0227904410233822	0.970050969075173	0.0234940655181347	0.98125617221037	NA
ENSG00000016864	ENSG00000016864	860.576627634968	0.140265662851249	0.10729740427371	1.30726054186211	0.191124240253549	0.458246233787756
ENSG00000017260	ENSG00000017260	2095.11448026775	0.385265282011722	0.121649125023357	3.1670205760851	0.00154009420932885	0.0153491541348786
ENSG00000017373	ENSG00000017373	2.95842509417716	0.28742475146214	0.946566686968658	0.30364976437382	0.761394734033629	NA
ENSG00000017427	ENSG00000017427	24.6025418958358	0.411322117120858	0.619163726140707	0.664318821912676	0.50648627691952	0.769117824886518
ENSG00000017483	ENSG00000017483	285.308695259327	0.230724071582367	0.200382124879056	1.15142042595678	0.24955931459157	0.534849281967583
ENSG00000017621	ENSG00000017621	18.5293938303088	0.211947306358499	0.48201807004099	0.439708217454329	0.660148450160186	0.862247710909212
ENSG00000017797	ENSG00000017797	1460.50914758754	0.445611789460122	0.126734318619752	3.51610987705008	0.000437919711101867	0.00566209613045467
ENSG00000018189	ENSG00000018189	146.00032831563	-0.259328385877008	0.415143857815821	-0.62467113747365	0.532186919967109	0.7864624389643
ENSG00000018236	ENSG00000018236	6.14096732559384	-0.760355049246267	0.944040268095667	-0.805426500270022	0.420573604519368	0.705288169486909
ENSG00000018280	ENSG00000018280	26.5155371032402	-0.773372063685283	0.39584805073577	-1.95370941513493	0.0507355922112787	0.197179984658117
ENSG00000018408	ENSG00000018408	84.2876218215176	0.694386002568714	0.475259680040473	1.46106651106944	0.143997189552007	0.387288967128532
ENSG00000018510	ENSG00000018510	1687.22241447731	-0.241108488799251	0.172650177840107	-1.39651456960875	0.162559596303952	0.415964359362734
ENSG00000018607	ENSG00000018607	3.34082223941527	-0.441384589724785	0.986398802353535	-0.447470727530941	0.654535218731093	NA
ENSG00000018610	ENSG00000018610	264.512423889961	-0.126569314869243	0.293829122873047	-0.430758236731793	0.666644169126806	0.865715759107079
ENSG00000018625	ENSG00000018625	3.54928020981438	-0.0895450494499222	0.849147996815418	-0.10545281833761	0.916016506683167	NA
ENSG00000018699	ENSG00000018699	277.796914470076	-0.510396239429893	0.287952517230513	-1.77250139828195	0.0763113633958596	0.258874227485123
ENSG00000018869	ENSG00000018869	11.4445767725361	-0.673879872214562	0.414676331097876	-1.62507435722322	0.104146716008052	0.315972124384107
ENSG00000019102	ENSG00000019102	1.93622072728618	-0.977466665102457	0.861217482277405	-1.13498237694577	0.256382702367026	NA
ENSG00000019144	ENSG00000019144	88.4105194713965	-0.130897575954514	0.461071803905322	-0.283898461900726	0.776488195248902	0.917338877872699
ENSG00000019169	ENSG00000019169	1.44276531106171	-0.37325527825658	1.15254743067683	-0.32385242318174	0.746049765141131	NA
ENSG00000019186	ENSG00000019186	2.16350231274083	-0.93447330722084	0.835672646115382	-1.11822890406277	0.263469242539263	NA
ENSG00000019485	ENSG00000019485	53.6774037323005	-0.931432407742006	0.239354228682012	-3.89143911461635	9.96513970413404e-05	0.00170313953476792
ENSG00000019505	ENSG00000019505	5.9151354612501	-0.490545880498668	0.865840412433404	-0.566554613823132	0.571016818021079	0.810181101721615
ENSG00000019549	ENSG00000019549	1.77134001043493	0.0165943979908424	1.328395737376	0.0124920590483236	0.990033038180001	NA
ENSG00000019582	ENSG00000019582	14619.6122886271	0.26223288631954	0.138796865546816	1.88932859028498	0.0588478128718266	0.217643139753453
ENSG00000019991	ENSG00000019991	28.5621585604041	0.291727082133765	0.79377816467611	0.367517141584262	0.713233307961339	0.888057987958784
ENSG00000019995	ENSG00000019995	1158.11774788186	-0.193438435725205	0.12766525635638	-1.51520030778944	0.129721685169694	0.362975782831394
ENSG00000020129	ENSG00000020129	602.971239034625	0.669060747956761	0.372732279602386	1.7950169184984	0.0726510044233428	0.251413975249811
ENSG00000020181	ENSG00000020181	8.92718956542843	0.479650806155052	0.689244456948613	0.695908108247308	0.486486379159514	0.757468689445408
ENSG00000020256	ENSG00000020256	109.818069402945	0.100416739009107	0.221211508091623	0.453939941350228	0.649872054683151	0.857578267927317
ENSG00000020426	ENSG00000020426	489.036052781021	0.146385038879575	0.15465572321557	0.946521963985345	0.343882424980603	0.636753394804182
ENSG00000020577	ENSG00000020577	185.411176707511	-0.903392622970952	0.552412002056785	-1.63536023766205	0.101973552682647	0.312076329218616
ENSG00000020633	ENSG00000020633	2893.73418387246	-1.03911478150838	0.364719664630966	-2.84907802424032	0.00438461262124901	0.0339235189350852
ENSG00000020922	ENSG00000020922	636.144069060749	0.217578805498714	0.199323040789182	1.09158883306843	0.2750138666444	0.564232389872669
ENSG00000021300	ENSG00000021300	25.7743240763337	0.537224345958886	0.951504276897635	0.564605287650937	0.572342267934994	0.810966709280341
ENSG00000021355	ENSG00000021355	4826.89192928372	0.268050630147024	0.32330154795283	0.829104072790066	0.407045519331435	0.694325431870871
ENSG00000021461	ENSG00000021461	2.38056884251617	-0.11894312213398	0.953819979022902	-0.124701856482211	0.90075958761548	NA
ENSG00000021488	ENSG00000021488	1.53486141836183	-0.697671730055478	1.34165674599762	-0.520007619040225	0.603058264747506	NA
ENSG00000021574	ENSG00000021574	1293.47461566405	-0.404622340848548	0.181561239344101	-2.22857225644783	0.0258423787086808	0.123800738440783
ENSG00000021645	ENSG00000021645	7.02307325538765	0.0963109681373358	0.787034614258479	0.122371959749289	0.902604444466115	0.970057803964876
ENSG00000021762	ENSG00000021762	2.97934767888462	0.91993369686779	0.851995384083044	1.07974023575006	0.280257871241975	NA
ENSG00000021776	ENSG00000021776	2027.30462732882	-0.203332197266675	0.109947963553103	-1.84934937124569	0.0644073810028263	0.231883422728359
ENSG00000021826	ENSG00000021826	14.4826803813255	-0.378495179174009	0.73659719464906	-0.51384281928244	0.607361888071885	0.833740278301411
ENSG00000021852	ENSG00000021852	4.38562058359172	-0.435355302973049	0.979284217771087	-0.444564810779802	0.656634282367369	NA
ENSG00000022267	ENSG00000022267	106.472510336649	0.151176414605149	1.0312988045943	0.146588373739675	NA	NA
ENSG00000022277	ENSG00000022277	1372.23281253674	0.336200855256881	0.227006188791137	1.48102065871962	0.138601068525463	0.378512400771833
ENSG00000022355	ENSG00000022355	3.79330738559291	-0.626191563891194	0.905200568561143	-0.691771067804955	0.489081108611553	NA
ENSG00000022556	ENSG00000022556	17.12384662218	0.11464528475201	0.948047031906945	0.12092784523718	0.903748186704759	0.970368083515526
ENSG00000022567	ENSG00000022567	163.489357886803	-0.443864746217638	0.196144653750485	-2.26294593164021	0.0236390224927364	0.116800658713149
ENSG00000022840	ENSG00000022840	2358.47993480032	0.0091795820301342	0.189497854836155	0.0484416144872518	0.961364294650918	0.990907124807567
ENSG00000022976	ENSG00000022976	272.109654423746	0.46331751540373	0.132378750375454	3.49993872951408	0.000465365108923756	0.00592548501217195
ENSG00000023041	ENSG00000023041	1047.71440099358	0.0364296799592745	0.114098792382889	0.319281906481752	0.749512751783532	0.906575934968464
ENSG00000023171	ENSG00000023171	4590.65373153874	-0.567215377233583	0.584575602702302	-0.970302856656233	0.331895553794158	0.622950881122803
ENSG00000023191	ENSG00000023191	334.925263595257	0.485116119552697	0.369152671294309	1.31413411652096	0.188801074937888	0.455339597981775
ENSG00000023228	ENSG00000023228	1850.67744603134	-0.0989144922904485	0.109757687425491	-0.901207875371798	0.367477804470481	0.660658828076754
ENSG00000023287	ENSG00000023287	2942.81446928111	-0.425931402874497	0.115419438784475	-3.69029175120014	0.000223997000307615	0.00331436421730122
ENSG00000023318	ENSG00000023318	1496.16837193654	-0.0291855210547654	0.0977296085524723	-0.298635403201224	0.765218249569639	0.911176808082026
ENSG00000023330	ENSG00000023330	1200.29946222513	0.881816560023107	0.253741171673978	3.47526006207664	0.000510358320273321	0.00638574314126548
ENSG00000023445	ENSG00000023445	21271.1587275039	1.0955825308951	0.325769951238997	3.36305582122686	0.000770847749561611	0.00894062726990033
ENSG00000023516	ENSG00000023516	3756.03550131119	0.335276736018789	0.171488056546039	1.95510254633259	0.0505709677875595	0.196857889356907
ENSG00000023572	ENSG00000023572	116.794531850167	0.113055143181234	0.244898183029343	0.46164141269961	0.644338491544686	0.85473557699492
ENSG00000023608	ENSG00000023608	97.0061888323996	1.04837097308033	0.323039504115234	3.24533365029671	0.00117313083152581	0.0124693551308282
ENSG00000023697	ENSG00000023697	179.115747631074	0.573078037623372	0.320456226094403	1.78831924911501	0.0737245160078451	0.253308864079033
ENSG00000023734	ENSG00000023734	1031.56197251329	-0.336972889092933	0.155298316229761	-2.16984251519113	0.0300187783609681	0.137333594187616
ENSG00000023839	ENSG00000023839	55.9530604740167	-0.0312443665061611	0.26411597191319	-0.11829790633196	0.905831616257286	0.971144397986966
ENSG00000023892	ENSG00000023892	2445.65171809995	-0.474741835456247	0.172512807981197	-2.75192225442179	0.00592465845100483	0.0427645354284781
ENSG00000023902	ENSG00000023902	2389.39316422053	-1.27011315347035	0.266671302626683	-4.76284152422806	1.908857503163e-06	6.28617774332224e-05
ENSG00000023909	ENSG00000023909	1078.67334392472	0.30084222750548	0.182116802146448	1.65191911981609	0.0985510398281337	0.305091721402699
ENSG00000024048	ENSG00000024048	4541.79530753619	-0.212285578355228	0.177896012264306	-1.19331274295136	0.232746913691918	0.514146232344318
ENSG00000024422	ENSG00000024422	1.3538835735117	-0.262497998879543	1.20830381392441	-0.217245030475394	0.828017393310463	NA
ENSG00000024526	ENSG00000024526	202.793223838203	0.312395915051118	0.617310288144815	0.506059790433678	0.612814676890766	0.836386604518395
ENSG00000024862	ENSG00000024862	602.958040069359	0.491091780757617	0.168933779007325	2.90700760761601	0.003649043231362	0.0295745973294863
ENSG00000025039	ENSG00000025039	370.86502629118	-0.101775736582237	0.378013133445478	-0.269238625797419	0.787746058211511	0.922604888530899
ENSG00000025156	ENSG00000025156	204.037127423483	0.541467136107952	0.221066078391131	2.44934519148586	0.0143116216560166	0.0816203052703255
ENSG00000025293	ENSG00000025293	1175.66426966714	0.74557058369823	0.193782777081078	3.84745535660419	0.000119351016681206	0.00197874125332481
ENSG00000025423	ENSG00000025423	12.4582608202917	0.3519762758125	0.551032704430666	0.638757505647812	0.522980696487674	0.779913085374478
ENSG00000025434	ENSG00000025434	83.7904941936642	0.735781011320902	0.36072995180768	2.03970035655142	0.0413801793951847	0.17151229691227
ENSG00000025708	ENSG00000025708	408.458029553122	0.333921994794165	0.425371656113814	0.785012329793831	0.432446339528716	0.714048607512465
ENSG00000025770	ENSG00000025770	282.639736859152	0.0781979174758954	0.287969567281112	0.271549241172279	0.785968632857948	0.921705053586083
ENSG00000025772	ENSG00000025772	268.309515063339	0.0524830474525257	0.258929641950386	0.202692310765185	0.839375533551034	0.943440469886853
ENSG00000025796	ENSG00000025796	1066.36975751475	0.162546934313145	0.147562632266656	1.10154536969367	0.270659369826343	0.559476394288733
ENSG00000025800	ENSG00000025800	2016.94936732442	-0.0689722832679504	0.11285689898342	-0.611148134400566	0.541101516067187	0.792186461483371
ENSG00000026025	ENSG00000026025	18457.5831242635	-0.255684475152937	0.313174147889332	-0.816429059921287	0.414254781691906	0.700646224449077
ENSG00000026036	ENSG00000026036	10.8512401542397	0.641023101543142	0.422901766959228	1.51577305091975	0.129576748620561	0.362675586542947
ENSG00000026103	ENSG00000026103	3516.06801287992	1.12184786696366	0.159852695779144	7.01801030940153	2.25049943896056e-12	3.18793174202759e-10
ENSG00000026297	ENSG00000026297	586.498324188283	0.705099272638528	0.266891843368428	2.64189142590312	0.00824444802757953	0.0538590765661172
ENSG00000026508	ENSG00000026508	11674.1238292533	-0.648052057026324	0.473249839151146	-1.36936561497562	0.170885016952872	0.428212779864345
ENSG00000026559	ENSG00000026559	4.00610096619136	-0.577064170606335	0.728206370328011	-0.792445924836395	0.428100710339791	NA
ENSG00000026652	ENSG00000026652	902.331029933174	0.777189013108802	0.29001333791837	2.67983886081666	0.00736576085847985	0.0499476884683613
ENSG00000026751	ENSG00000026751	311.374343440847	0.479002620426	0.68114654853395	0.703229901783941	0.481912487418132	0.753942185326484
ENSG00000026950	ENSG00000026950	3416.63167718809	0.604083831936072	0.216977125024279	2.78408994435924	0.00536781465223666	0.0396818684863159
ENSG00000027001	ENSG00000027001	61.6912064401422	-0.20859717923242	0.261716884826668	-0.79703370827821	0.425431454736099	0.708554842943384
ENSG00000027075	ENSG00000027075	6442.32414516262	0.342690094863051	0.203270442560098	1.68588256387415	0.091818420937188	0.292087496590972
ENSG00000027644	ENSG00000027644	9.24309510098029	0.229147278532921	0.555934528361641	0.412183929658454	0.680204615148761	0.872200487105657
ENSG00000027697	ENSG00000027697	1274.90303823776	0.368748219960083	0.224165417434214	1.64498263907411	0.099973391327666	0.307784986857699
ENSG00000027847	ENSG00000027847	122.527983270021	0.271153232024831	0.229741935226192	1.18025136228555	0.237900256360014	0.520119302996735
ENSG00000027869	ENSG00000027869	2259.89665151551	-0.183359213801496	0.232116686012767	-0.78994413090755	0.42956039701962	0.711808106707637
ENSG00000028116	ENSG00000028116	680.714631269573	-0.471996699591761	0.218526682467145	-2.15990420145935	0.0307800864558461	0.139557158289451
ENSG00000028137	ENSG00000028137	7245.67096674918	1.23291510737775	0.262106973097146	4.70386229259449	2.55285467808512e-06	8.02445300478275e-05
ENSG00000028203	ENSG00000028203	1364.28858456676	0.511918185163184	0.247042184066943	2.07218935946772	0.0382477853373685	0.162838361220863
ENSG00000028277	ENSG00000028277	311.876071961743	1.21529747602619	0.346548635571717	3.50685979190557	0.000453427993135719	0.00581190305240162
ENSG00000028310	ENSG00000028310	838.824480982069	-0.277154206175612	0.196684583602446	-1.40913029938237	0.158796642990771	0.410467909193237
ENSG00000028528	ENSG00000028528	1828.03328941112	0.0186140151014805	0.0922263485513746	0.201829687435923	0.840049871903025	0.943807608278555
ENSG00000028839	ENSG00000028839	502.795890693612	-0.148238942937458	0.121048262284586	-1.22462677398	0.220715875342276	0.499482125980141
ENSG00000029153	ENSG00000029153	1250.7023619181	-0.0912077319345624	0.394940323710362	-0.230940540782692	0.817360994909328	0.934382502007941
ENSG00000029363	ENSG00000029363	7188.59961618266	-0.0480908127304562	0.164064252351844	-0.293121822950944	0.769429036712849	0.913424352494025
ENSG00000029364	ENSG00000029364	2544.49705124189	-0.165079591464922	0.15500821936892	-1.0649731487595	0.286888080887111	0.578069009988379
ENSG00000029534	ENSG00000029534	82.2688932441682	-0.0137570650396271	0.558852616576394	-0.0246166245474607	0.980360758846544	0.994976821155761
ENSG00000029559	ENSG00000029559	1.49581540668055	-1.58992008537497	1.29632823848638	-1.22647955831881	0.220018263204171	NA
ENSG00000029639	ENSG00000029639	143.9000123567	0.361328160055093	0.211537532339165	1.70810425960611	0.0876169986831645	0.283306727027721
ENSG00000029725	ENSG00000029725	2286.38653267309	-1.04961775293755	0.185635183716995	-5.65419621389076	1.56577261677551e-08	9.48484855003021e-07
ENSG00000029993	ENSG00000029993	202.946287859076	-0.91486794178312	0.507479396475325	-1.80276864073161	0.0714245570550058	0.248733566822973
ENSG00000030066	ENSG00000030066	967.800788904505	0.234241885690563	0.144956515406616	1.61594589269405	0.106106012081091	0.319895512166232
ENSG00000030110	ENSG00000030110	712.922676115952	0.729671302285054	0.205939021611597	3.5431425116762	0.000395388972945199	0.00522439544841514
ENSG00000030304	ENSG00000030304	4.73791757591528	-1.06617448986523	0.973305001033658	-1.09541663582632	0.273334149189186	0.56210315799847
ENSG00000030419	ENSG00000030419	35.178883015051	0.563033748293005	0.833252851404697	0.675705756474572	0.499227480422657	0.765153882685903
ENSG00000030582	ENSG00000030582	322.364965505829	0.733306411320655	0.400500491530053	1.83097505952906	0.0671042657543297	0.238429302795493
ENSG00000031003	ENSG00000031003	1859.81721682115	-0.131164109453891	0.126439612039868	-1.037365643075	0.299565483809161	0.591367398515273
ENSG00000031081	ENSG00000031081	659.610155726255	-1.39638349223117	0.529240802426403	-2.63846529940472	0.0083282223273788	0.0542587768471263
ENSG00000031544	ENSG00000031544	1.28648396350914	-0.729265580103463	1.34478673287465	-0.542290879494748	0.587618137641963	NA
ENSG00000031691	ENSG00000031691	121.330413490992	0.144339975988995	0.259602377222616	0.556004061030688	0.578208078591196	0.814968322014434
ENSG00000031698	ENSG00000031698	1853.82681233559	0.25652646634319	0.144062754682466	1.7806577897848	0.0749683727522882	0.255893993811629
ENSG00000031823	ENSG00000031823	653.524099081439	-0.359456987565643	0.135192008661922	-2.65886268813822	0.00784049103883942	0.0520303485836503
ENSG00000032219	ENSG00000032219	1871.94800568282	0.547020770012496	0.163061820035802	3.35468333355038	0.000794558832948394	0.00918798074234742
ENSG00000032389	ENSG00000032389	303.147991659708	0.316386183750838	0.1841765072936	1.71784223949084	0.0858253946880784	0.279483811471574
ENSG00000032444	ENSG00000032444	374.021288725097	0.756728732232578	0.331957839856109	2.27959289215941	0.022631844913779	0.113571891707203
ENSG00000032742	ENSG00000032742	219.522557318775	-0.128599916959338	0.253722762197964	-0.506852108361486	0.612258591118603	0.836002676157054
ENSG00000033011	ENSG00000033011	279.922815661727	-0.307151340011151	0.214078733435618	-1.43475876880374	0.151355850917345	0.399215562420955
ENSG00000033030	ENSG00000033030	1059.8368373649	0.0752485899723382	0.128686037511519	0.58474556702084	0.558718809892106	0.80254383183503
ENSG00000033050	ENSG00000033050	703.102992312132	-0.410291012392577	0.254818878297729	-1.61012800595251	0.107369914256138	0.321851118576294
ENSG00000033100	ENSG00000033100	1077.08621277802	-0.272150402130812	0.254959848480938	-1.06742455234538	0.285780166364315	0.576437535861012
ENSG00000033122	ENSG00000033122	10.8129161948573	-0.600546686219626	0.744330935843124	-0.806827524291155	0.419765859102574	0.705019617206063
ENSG00000033170	ENSG00000033170	3038.59709622508	0.229030192107359	0.341414059355477	0.670828238707345	0.502329955846313	0.767072495194928
ENSG00000033178	ENSG00000033178	3659.76795931245	0.271675005438703	0.136708326726168	1.98726011754119	0.0468935788706741	0.186574384300039
ENSG00000033327	ENSG00000033327	2822.10129357931	0.073045037044681	0.339492578281471	0.215159451833789	0.829643003282488	0.940236040839881
ENSG00000033627	ENSG00000033627	239.839743723444	-0.104826145173352	0.475474186634043	-0.220466532400912	0.825507834421079	0.938697227607253
ENSG00000033800	ENSG00000033800	1299.79110945137	-0.0319137927132949	0.128247273335504	-0.248845779588671	0.803480077696164	0.928893801222104
ENSG00000033867	ENSG00000033867	9204.23509303401	0.303823611388478	0.246590234439738	1.2320991221683	0.217912059292966	0.495993689410832
ENSG00000034053	ENSG00000034053	6.98917511737557	-0.240311467176398	0.851016387109553	-0.282381715342295	0.777650833786014	0.917757225018075
ENSG00000034063	ENSG00000034063	82.8306933968082	-0.0215964713080986	0.86008304332667	-0.0251097512916506	0.979967422229654	0.994787247826657
ENSG00000034152	ENSG00000034152	548.556451719902	0.0991372277302612	0.3198132016657	0.309984788663881	0.756572523885001	0.90897401769085
ENSG00000034239	ENSG00000034239	2.2967360113029	1.93797900538976	0.952624157755282	2.03435845040537	0.0419154678776948	NA
ENSG00000034510	ENSG00000034510	16476.0898127526	0.289464902434423	0.157584197928598	1.83689041312113	0.0662260748456837	0.23624099586054
ENSG00000034533	ENSG00000034533	454.056058744711	-0.257722056062803	0.146170837395763	-1.7631564589386	0.0778741050821838	0.261810279840658
ENSG00000034677	ENSG00000034677	11866.3033574688	0.0553277551211054	0.278353004005159	0.198768306161625	0.842443989289157	0.944959735292903
ENSG00000034693	ENSG00000034693	222.189686340052	-0.0491134819976159	0.197648472049713	-0.248489054776314	0.803756037592216	0.929098767803554
ENSG00000034713	ENSG00000034713	1050.62073293052	0.119567083808224	0.133729779913701	0.894094672745164	0.371271239372043	0.663747255614551
ENSG00000035115	ENSG00000035115	254.816861149615	0.222756776540247	0.499585186243533	0.445883470274997	0.655681423035425	0.860352991062353
ENSG00000035141	ENSG00000035141	648.295187386611	0.115417218314543	0.139793779383462	0.825624851288611	0.409016933375248	0.695780240306768
ENSG00000035403	ENSG00000035403	846.618648169888	2.3351903923542	0.324356341584436	7.1994596465946	6.04516433712749e-13	1.00396630133415e-10
ENSG00000035499	ENSG00000035499	161.696492198755	0.527595490297819	0.626134959649252	0.842622636169952	0.399439527122278	0.688874483527142
ENSG00000035664	ENSG00000035664	1646.99550396165	-0.333538829438767	0.434461445490341	-0.767706393515145	0.442661636917379	0.721993784564875
ENSG00000035681	ENSG00000035681	2117.06713688522	-0.832028556287817	0.134297578407829	-6.19540997054428	5.81335139923974e-10	4.93366584609487e-08
ENSG00000035687	ENSG00000035687	1530.49638051044	-0.963153363056487	0.208388681077099	-4.62190824414375	3.80226194269714e-06	0.000112347509702547
ENSG00000035720	ENSG00000035720	471.187323657884	0.672865246508573	0.669290934047115	1.00534044655266	0.314732945481383	0.605801826361704
ENSG00000035862	ENSG00000035862	165.855756089641	-0.348323836680008	0.786114518032099	-0.44309553975924	0.657696631199757	0.861354561527078
ENSG00000035928	ENSG00000035928	2220.5385017876	0.286729245534716	0.144956261184785	1.97803974241033	0.0479242234177583	0.18954222216036
ENSG00000036054	ENSG00000036054	1182.96071540972	-0.101069513237122	0.128563483126109	-0.786144796170325	0.431782662947142	0.71358780146493
ENSG00000036257	ENSG00000036257	2545.01618583743	-0.31518562852292	0.143580798549933	-2.19517952056318	0.0281507227229665	0.131102451156355
ENSG00000036448	ENSG00000036448	25.3609413392898	0.70548614708034	0.357660764945051	1.97250080586482	0.0485524644051407	0.191202621987947
ENSG00000036473	ENSG00000036473	1.16372926705878	-2.50100688367418	1.44643600461169	-1.72908229309848	0.0837943677592638	NA
ENSG00000036530	ENSG00000036530	4.93638871390444	-1.04875181842468	0.720965650287594	-1.45464880054456	0.14576651353714	0.389824208713601
ENSG00000036549	ENSG00000036549	1575.04331798654	-0.469008635843604	0.175437383661542	-2.67336770564492	0.00750938887650951	0.0506896905066418
ENSG00000036565	ENSG00000036565	5.34032621401734	-0.831281126045288	0.817009929732308	-1.01746759224537	0.308931041547324	0.600094245428033
ENSG00000036672	ENSG00000036672	2.72797651777678	1.21944683024954	0.832123328113805	1.46546405929238	0.142794351169001	NA
ENSG00000036828	ENSG00000036828	5.14457473990661	0.160165647490857	0.941604991007931	0.170098554086262	0.86493263061795	0.95489553747019
ENSG00000037042	ENSG00000037042	114.105365386144	0.873711014636697	0.229236242877057	3.81139999360956	0.000138181958922621	0.00222581558415075
ENSG00000037241	ENSG00000037241	155.509611400095	-0.207972616586463	0.239243194663586	-0.869293761433447	0.384686474279558	0.676431628970034
ENSG00000037280	ENSG00000037280	2.45421304471727	0.593132142357958	0.806231486362649	0.735684666737467	0.461922623184457	NA
ENSG00000037474	ENSG00000037474	1852.10652242233	-0.636615567009514	0.14978221591881	-4.25027472790624	2.13508475687644e-05	0.000489671521919342
ENSG00000037637	ENSG00000037637	812.182519840996	0.311210686990995	0.134247455970165	2.31818684936687	0.0204391684275419	0.105764324404135
ENSG00000037749	ENSG00000037749	1752.04021936808	-0.217019392648864	0.152788081362472	-1.42039477630464	0.155492782725385	0.405299480341569
ENSG00000037757	ENSG00000037757	370.934652834457	0.487790606607466	0.220372551590422	2.21348168402596	0.0268644546232026	0.126973434326791
ENSG00000037897	ENSG00000037897	42.8080087202381	-0.730343872802274	0.470295714286468	-1.55294605206078	0.120436023497754	0.346029453088334
ENSG00000037965	ENSG00000037965	2.69798174397756	0.270416346793513	0.852797785942718	0.317093162354525	0.751172913032988	NA
ENSG00000038002	ENSG00000038002	487.594038313994	0.252966415385293	0.314143407988296	0.805257754747213	0.420670954494237	0.70539001987392
ENSG00000038210	ENSG00000038210	1225.47754502298	0.305008326954886	0.200042134568737	1.52472041758824	0.12732884689125	0.358250686300029
ENSG00000038219	ENSG00000038219	5335.62223382493	-0.774070591282171	0.131356209432744	-5.89291206426375	3.79448359411184e-09	2.6875267073737e-07
ENSG00000038274	ENSG00000038274	3282.22976226752	0.375570622953408	0.186541680161978	2.01333354898108	0.0440795512138395	0.178908348969225
ENSG00000038295	ENSG00000038295	188.547978725567	-0.341777188186001	1.1341931916997	-0.301339481392772	0.763155637422556	0.91048822155929
ENSG00000038358	ENSG00000038358	885.819340385136	-0.13371434874456	0.180368272455436	-0.741340740942101	0.458486865144069	0.736029025498826
ENSG00000038382	ENSG00000038382	1248.37827259596	0.338495763041622	1.37770842161245	0.245694776726016	0.805918515853704	0.929984358786104
ENSG00000038427	ENSG00000038427	33.8888497036107	-0.663255102151114	0.519067476291963	-1.27778204654466	0.201326286410999	0.4730815133814
ENSG00000038532	ENSG00000038532	567.246375943451	0.0149771047334917	0.149297145497201	0.100317421901228	0.920092326585058	0.975582526505493
ENSG00000038945	ENSG00000038945	39.6133144429433	-0.024352389779511	1.31458772262028	-0.0185247354440303	0.985220244918888	0.996206723155168
ENSG00000039068	ENSG00000039068	12.0782655310406	-0.613999549279832	0.856942101842369	-0.716500622340498	0.473682283363133	0.747500752702389
ENSG00000039123	ENSG00000039123	2319.81224405512	0.0131119884347509	0.128772650630789	0.101822773473421	0.918897348979269	0.975347820349696
ENSG00000039139	ENSG00000039139	12.2268405807046	-0.142223473640752	0.641471493727485	-0.221714409808477	0.824536211876495	0.938032573755882
ENSG00000039319	ENSG00000039319	916.119151837731	-0.15238927686995	0.128623078024031	-1.18477398621637	0.236106820570568	0.518240617328472
ENSG00000039523	ENSG00000039523	112.144507375397	0.671244638628243	0.33394615495254	2.01003853068361	0.0444271109887348	0.179641284840057
ENSG00000039537	ENSG00000039537	5.28729155689634	-0.226011274464134	0.804396404650187	-0.280970020698216	0.778733393975391	0.918404867814209
ENSG00000039560	ENSG00000039560	12.703604546333	0.0308622856954579	0.780444800387667	0.0395444824286455	0.968456289383594	0.992661082191993
ENSG00000039600	ENSG00000039600	7.87882010117445	0.526152629529998	0.486013387939132	1.08258875699098	0.278990999879268	0.568517200409784
ENSG00000039650	ENSG00000039650	372.948665198616	-0.353157695576063	0.230774859798485	-1.5303126860718	0.125939349639213	0.356325682302751
ENSG00000039987	ENSG00000039987	0.829159460906867	-0.453229166919372	1.80899275918398	-0.250542278081766	0.80216801379054	NA
ENSG00000040199	ENSG00000040199	592.594407952143	-0.499163120978933	0.172732579966401	-2.88980296059972	0.00385483362133758	0.0307763654020176
ENSG00000040275	ENSG00000040275	182.504458063373	-0.0299547840685497	0.342303754684123	-0.0875093645881619	0.930266642123843	0.978947225679567
ENSG00000040341	ENSG00000040341	1341.46411558447	0.151280089704341	0.151933065356171	0.995702214983293	0.319394853588401	0.609982854538652
ENSG00000040487	ENSG00000040487	80.2918267143183	-0.286597327766285	0.191178220555316	-1.49911076132942	0.133844900307994	0.370569390522099
ENSG00000040531	ENSG00000040531	392.049428517823	-0.484913557200612	0.293416001089626	-1.65264864697168	0.0984023913573138	0.304827475397757
ENSG00000040608	ENSG00000040608	2.17866920448504	-1.22659557730918	0.874732013523405	-1.40225298530972	0.160839714369338	NA
ENSG00000040633	ENSG00000040633	936.541914998169	-0.149644869673817	0.215495004171731	-0.694423846385612	0.487416443341582	0.757875527116672
ENSG00000040731	ENSG00000040731	1.88605532852548	-0.60690426816335	1.17650085083607	-0.515855358482791	0.605955435061178	NA
ENSG00000040933	ENSG00000040933	2906.65228924078	0.658513154436982	0.141734206181273	4.64611311679248	3.38247579421812e-06	0.000101185397788217
ENSG00000041353	ENSG00000041353	32.2315864347011	0.281197379139564	0.76887476188101	0.365725854301199	0.714569651770492	0.888490771324444
ENSG00000041357	ENSG00000041357	1856.33565736913	-0.0908440624877665	0.135090266879217	-0.672469339104865	0.501284953083899	0.76650961355356
ENSG00000041515	ENSG00000041515	9.88513797309927	-0.210791965620756	0.612525559198617	-0.344135787405412	0.730744170261862	0.895989462836988
ENSG00000041802	ENSG00000041802	1065.06815144856	-1.00485227027906	0.157797464283541	-6.3679874378303	1.91524599254224e-10	1.8522047649941e-08
ENSG00000041880	ENSG00000041880	225.838527069047	0.691967204924823	0.382392484741006	1.80957323309712	0.0703619939454666	0.246458875156257
ENSG00000041982	ENSG00000041982	10.0481189997391	0.320795263172044	0.723710880071355	0.443264391908015	0.657574508304237	0.861332946120917
ENSG00000041988	ENSG00000041988	122.644635934858	0.225874067739797	0.205790742167326	1.09759100609172	0.272383121915612	0.561324892054257
ENSG00000042062	ENSG00000042062	2.17447503165551	0.800837710925452	1.07605874706996	0.744232332208706	0.456735930839836	NA
ENSG00000042088	ENSG00000042088	1189.2747551197	0.383592922898547	0.202653342061135	1.8928526862529	0.058377462777601	0.216443768362295
ENSG00000042286	ENSG00000042286	131.79899671383	-0.359188209147566	0.349503896444093	-1.02770874030877	0.304086855188797	0.595614705889829
ENSG00000042304	ENSG00000042304	1.35118913544029	2.84353267148759	1.36701772329159	2.08009934548673	0.037516421629402	NA
ENSG00000042317	ENSG00000042317	115.594073383509	0.888492005465003	0.40950081797487	2.16969531308611	0.0300299353552038	0.137337892075003
ENSG00000042429	ENSG00000042429	1330.37674311907	-0.205331762650592	0.129766718708396	-1.58231451557315	0.113577788652637	0.334210493110286
ENSG00000042445	ENSG00000042445	721.999033619742	0.278111792905199	0.173430633707774	1.60359093984406	0.108804249129527	0.324526065874025
ENSG00000042493	ENSG00000042493	399.115091813236	0.382913495536835	0.425170413942918	0.900611808770504	0.367794753756718	0.660658828076754
ENSG00000042753	ENSG00000042753	234.886611218745	0.266237578791448	0.221531695643667	1.20180355238959	0.229439648807397	0.50981059043337
ENSG00000042781	ENSG00000042781	12.7910812910294	-0.570954132032362	0.725489813146187	-0.786991246033269	0.431286990667794	0.713015731083347
ENSG00000042813	ENSG00000042813	3.12270547403245	-0.577616139986208	0.995866904699567	-0.580013390605106	0.56190558774524	NA
ENSG00000042832	ENSG00000042832	47.5841539062894	0.442239407155033	0.5115216414826	0.864556592118451	0.387282206260386	0.678457006784244
ENSG00000042980	ENSG00000042980	411.590351925085	-1.91238926005809	0.797163164306156	-2.39899351310671	0.0164402059343145	0.0907472993685525
ENSG00000043039	ENSG00000043039	3.22093351601333	-0.728965899950097	0.938859794048666	-0.776437445261727	0.437490742486213	NA
ENSG00000043093	ENSG00000043093	2297.54656063713	0.120914498708893	0.145513922305468	0.83094797249067	0.406003021353021	0.693715335074728
ENSG00000043143	ENSG00000043143	1367.69321074092	0.145386648217823	0.152455820089571	0.953631341410288	0.340270285336342	0.632850557795351
ENSG00000043355	ENSG00000043355	6.82847648221876	-1.46456115098307	1.01941740632508	-1.43666484591695	0.150813248338674	0.39841724565962
ENSG00000043462	ENSG00000043462	10428.4714030519	-0.211248430635748	0.194415537561037	-1.08658203601359	0.277221567638967	0.566830131666812
ENSG00000043514	ENSG00000043514	297.83107266825	-0.0672921742037822	0.25908840702623	-0.259726689341872	0.795074603835571	0.925784964816698
ENSG00000043591	ENSG00000043591	3.52678802373675	-0.826553679877583	0.712946453581201	-1.15934889040505	0.246314000788758	NA
ENSG00000044090	ENSG00000044090	519.295935242463	0.640671577154069	0.210340905261647	3.04587249140686	0.0023200620150888	0.0208178829625923
ENSG00000044115	ENSG00000044115	921.001412176553	0.197106701735931	0.327179477895076	0.602442130551787	0.546879872978555	0.796064447679931
ENSG00000044446	ENSG00000044446	561.786349389178	0.15061448271931	0.104922974330569	1.43547667877567	0.151151309312096	0.398894516972263
ENSG00000044459	ENSG00000044459	210.671789472642	0.373631949458729	0.510174723375762	0.732360762576501	0.463948401148102	0.740151701924019
ENSG00000044524	ENSG00000044524	5.18234881886941	-0.443951330352859	0.705326476664607	-0.629426719456563	0.529069729893479	0.783318505920792
ENSG00000044574	ENSG00000044574	4277.04672720585	-0.141156269332382	0.168523695555409	-0.837604877267668	0.402252652717934	0.690615573889225
ENSG00000046604	ENSG00000046604	25.7991630437549	-0.286153585653956	0.632271729661892	-0.45258007313877	0.650851150333396	0.857930031554763
ENSG00000046647	ENSG00000046647	161.585314493656	0.12999705378946	0.214058295354785	0.607297435373855	0.543653540029912	0.794223866376744
ENSG00000046651	ENSG00000046651	1851.45766444177	0.178308805654179	0.215368047571557	0.827925997680485	0.407712410701947	0.694749491499324
ENSG00000046653	ENSG00000046653	3.2344274904041	-0.914277337194329	0.950352032109758	-0.96204070313256	0.336029158245021	NA
ENSG00000046889	ENSG00000046889	9.62531233197747	0.037240220401447	0.829458919009721	0.0448970039961805	0.96418940490305	0.991370836558218
ENSG00000047056	ENSG00000047056	928.038485460686	0.335767864024724	0.160745642513321	2.08881471855076	0.0367244049600444	0.158773712198217
ENSG00000047188	ENSG00000047188	1278.55953419705	-0.10183363852025	0.0991797036464553	-1.02675885061378	0.304534030128249	0.595800557572937
ENSG00000047230	ENSG00000047230	153.347811934449	0.682516284900096	0.521448895507091	1.30888432362365	0.190573537547981	0.457210361253032
ENSG00000047249	ENSG00000047249	494.704463551313	-0.0056318095247069	0.154336742739863	-0.0364904003073293	0.970891333058164	0.993267565788621
ENSG00000047315	ENSG00000047315	3555.6728027375	-0.360607096705449	0.151205836019578	-2.38487551934673	0.0170849013026003	0.0931617955263503
ENSG00000047346	ENSG00000047346	2278.44196912137	-1.62327784657026	0.246610715256875	-6.58234920927671	4.63072364578093e-11	5.01184781100953e-09
ENSG00000047365	ENSG00000047365	11682.7075552828	0.279362804325305	0.250995532118588	1.11301903251933	0.265700255454409	0.553733818836995
ENSG00000047410	ENSG00000047410	7478.38264862479	0.186540038957727	0.124438284884737	1.49905665391092	0.133858935304609	0.370569390522099
ENSG00000047457	ENSG00000047457	9.34936246370924	0.0413256961283029	0.662404412936935	0.0623874106530709	0.950254320273962	0.986565410071054
ENSG00000047578	ENSG00000047578	384.681377257335	0.0065051768366151	0.152220327247995	0.0427352703428168	0.965912563573847	0.992019700247903
ENSG00000047579	ENSG00000047579	171.26900463375	0.154033280514594	0.211668149390096	0.727711188284247	0.466790400010225	0.74169724316807
ENSG00000047597	ENSG00000047597	3.32379776170254	-0.338163004751495	0.75431334838757	-0.448305741207359	0.653932557765467	NA
ENSG00000047617	ENSG00000047617	6.94629656007589	0.0301248469976927	0.863417493451584	0.0348902439737075	0.972167260059424	0.993728565025989
ENSG00000047621	ENSG00000047621	593.486246446611	0.289365108275843	0.170614489537049	1.69601719678684	0.0898826233815481	0.288110856525085
ENSG00000047634	ENSG00000047634	12.8080072206521	-0.746680483791682	0.760011185594146	-0.982459861045279	0.325873348154583	0.616391757702312
ENSG00000047644	ENSG00000047644	1507.33023296081	-0.0878323550353724	0.36123743273944	-0.243143005333906	0.807894617180352	0.930753740053545
ENSG00000047648	ENSG00000047648	5.81730109007901	-0.400650553766208	0.747921899565723	-0.535685014703866	0.592176261995433	0.823940176754443
ENSG00000047662	ENSG00000047662	3.29972860532107	0.128859228680575	0.850160280505665	0.151570511626267	0.879525692954192	NA
ENSG00000047849	ENSG00000047849	1640.32275858494	-0.113749713991132	0.20646348552502	-0.550943493479614	0.581672410966416	0.817431287427354
ENSG00000047932	ENSG00000047932	1839.42119420389	0.461181205624701	0.119536438709102	3.85808052009153	0.000114281001795175	0.00190781932372968
ENSG00000047936	ENSG00000047936	9.06998586122853	-0.821813976196081	0.861538676231536	-0.953890984663375	0.340138827382959	0.632690403546656
ENSG00000048028	ENSG00000048028	1910.47849172704	1.16314790631297	0.247277072018877	4.70382432474034	2.55332971291556e-06	8.02445300478275e-05
ENSG00000048052	ENSG00000048052	102.303408484328	0.833395407317159	0.872638990970155	0.955028844620652	0.339563110322834	0.632166640992686
ENSG00000048140	ENSG00000048140	630.751481490753	0.0495714106681679	0.189221527216731	0.261975534165251	0.793340304531909	0.925298131684527
ENSG00000048162	ENSG00000048162	227.811801051044	-0.630323692384293	0.278719036719147	-2.26150211985499	0.0237281815738105	0.117091039451706
ENSG00000048342	ENSG00000048342	9.91923198846449	0.252582973550536	0.618340172382312	0.408485466143008	0.682917298627562	0.873489509049774
ENSG00000048392	ENSG00000048392	2863.00118435677	-0.887644157994062	0.234270223153791	-3.7889755942707	0.000151269772274504	0.00238478900398389
ENSG00000048405	ENSG00000048405	2313.29026902553	-0.448166535498189	0.188324333550544	-2.37975904148311	0.017323962003635	0.0940394837982608
ENSG00000048462	ENSG00000048462	0.73155078652381	0.0771632953831367	1.98273054332006	0.0389176913842905	0.968956011568802	NA
ENSG00000048471	ENSG00000048471	901.49490808937	0.817271669982486	0.378161341531031	2.16117191322007	0.0306820621628693	0.139247540513444
ENSG00000048540	ENSG00000048540	8.95812510207596	-0.182420091409678	0.602957425884023	-0.302542241920685	0.762238736808882	0.910202667297439
ENSG00000048544	ENSG00000048544	663.775189403429	-0.430284647061374	0.151115641584319	-2.84738656137912	0.00440798009232233	0.034090620826411
ENSG00000048545	ENSG00000048545	1.31416933651995	0.738483143761629	1.37086761295957	0.538697637014937	0.590095504480654	NA
ENSG00000048649	ENSG00000048649	2591.80621967163	-0.0023422656188837	0.129468878887288	-0.0180913408613263	0.985565985814149	0.996206723155168
ENSG00000048707	ENSG00000048707	2894.63483796196	-0.238440521320455	0.105657657146206	-2.25672731878304	0.0240251187177243	0.118193031689724
ENSG00000048740	ENSG00000048740	5792.31536797326	-0.355160761401653	0.100705623134585	-3.52672224595651	0.000420737887073744	0.00546930863324944
ENSG00000048828	ENSG00000048828	3999.35723061033	-0.00102060970855737	0.143228310064168	-0.00712575403633627	0.994314518985051	0.998599827548723
ENSG00000048991	ENSG00000048991	557.825002570341	-0.344598743770976	0.165183931833843	-2.08615172157063	0.0369648818502351	0.159430819905183
ENSG00000049089	ENSG00000049089	821.172411456027	0.646193693728221	0.418119739048783	1.54547521530149	0.122231359367197	0.349167725119965
ENSG00000049130	ENSG00000049130	6.8099285199209	-0.162880752534371	0.843137347998448	-0.193184127023953	0.846814769384527	0.946937240405635
ENSG00000049167	ENSG00000049167	154.504163168087	-0.307627217333508	0.291236793935264	-1.05627868366758	0.290840911766843	0.582740526800647
ENSG00000049192	ENSG00000049192	137.527762814421	0.133119514047857	0.427475365171452	0.311408621159877	0.755490000777951	0.90874843063107
ENSG00000049239	ENSG00000049239	1424.01519865895	-0.168571915218459	0.136073872457045	-1.23882647105287	0.215409768523648	0.492449174155461
ENSG00000049245	ENSG00000049245	989.088827186117	0.407604795734175	0.141899982427309	2.87247953637329	0.00407264454340155	0.0321029038987851
ENSG00000049246	ENSG00000049246	120.1509580986	-0.306490055500841	1.29535479199018	-0.236607034146954	0.812961662682042	0.933029789019878
ENSG00000049247	ENSG00000049247	2.78001168799269	-0.887388752320336	0.977056577514006	-0.908226578422083	0.363758524494113	NA
ENSG00000049249	ENSG00000049249	488.53335329343	-0.0165970375880591	0.61436777263646	-0.0270148245518081	0.978447910064411	0.994012252575417
ENSG00000049283	ENSG00000049283	1.0522804436552	0.475984604872017	1.30121552169893	0.365799974665647	0.714514338784404	NA
ENSG00000049319	ENSG00000049319	3.32872334710263	-0.598533959438592	0.895307751203027	-0.668523151546873	0.503799708680015	NA
ENSG00000049323	ENSG00000049323	10.1777161601518	0.127165776325918	0.563343283684211	0.225734077265049	0.8214082522477	0.936462243307758
ENSG00000049449	ENSG00000049449	424.892642194037	-0.0806627820313866	0.215326581755715	-0.374606708441122	0.707952983156372	0.885486727411477
ENSG00000049540	ENSG00000049540	3.61922002000886	-0.981896256075096	0.79549950805705	-1.23431409589845	0.217085885374862	NA
ENSG00000049541	ENSG00000049541	281.418288760415	0.143277673852227	0.232021725393674	0.617518353546966	0.536892879248542	0.789363404751441
ENSG00000049618	ENSG00000049618	1362.66070685934	0.0751803722930615	0.137328086934452	0.547450809017285	0.584069056737353	0.818762813745659
ENSG00000049656	ENSG00000049656	975.222353657506	-0.172731156514421	0.154283993559871	-1.11956627858087	0.262898632283466	0.550640145309472
ENSG00000049759	ENSG00000049759	23.4947869819693	-0.14052176289338	0.467492338637459	-0.30058623699148	0.763730027676255	0.91048822155929
ENSG00000049768	ENSG00000049768	248.657765986829	0.901973438307659	0.506464299910021	1.78092204814417	0.0749251861832715	0.255799724222926
ENSG00000049769	ENSG00000049769	95.6515825254817	0.368058149136081	0.218914419386642	1.68128783004479	0.0927070205993312	0.293701817438927
ENSG00000049860	ENSG00000049860	1405.44706025987	0.0874074381526541	0.214414308038193	0.407656741531841	0.683525700426094	0.873681171623454
ENSG00000049883	ENSG00000049883	125.402455329676	0.139740868015142	0.182022474786716	0.767712163999979	0.442658207892316	0.721993784564875
ENSG00000050030	ENSG00000050030	5.35133554773701	-2.01026409437954	0.692031445926618	-2.90487391319022	0.00367401071781344	0.0297394186885193
ENSG00000050130	ENSG00000050130	961.405246779149	0.170490461334015	0.135437971840994	1.25880843471411	0.208099533016629	0.481889071039641
ENSG00000050165	ENSG00000050165	3.69704968636031	0.465509205419097	0.775701474799687	0.600113858929181	0.548430356899253	NA
ENSG00000050327	ENSG00000050327	7.05860425348934	0.209182459542852	0.746454357405379	0.280234762470883	0.779297398087665	0.918404867814209
ENSG00000050344	ENSG00000050344	1529.37103822457	0.00989165895943945	0.336099331603173	0.0294307605797871	0.976521040030117	0.993989415496881
ENSG00000050393	ENSG00000050393	370.615065417361	-0.23408178191998	0.156105508517088	-1.49951006946278	0.133741358427049	0.37035033349103
ENSG00000050405	ENSG00000050405	2219.50200347495	0.485933532749664	0.278244416268627	1.74642689785561	0.0807367994177663	0.268263960121295
ENSG00000050426	ENSG00000050426	1700.37638990566	0.330456366388382	0.191422466715957	1.72631965337032	0.0842899215354437	0.275976434123101
ENSG00000050438	ENSG00000050438	113.486383785347	-0.363576329594544	0.446105259870259	-0.815001216753828	0.415071613603912	0.701434617199944
ENSG00000050555	ENSG00000050555	2.23807713546204	0.168173921370957	1.02937596573908	0.16337463372793	0.870223473886164	NA
ENSG00000050628	ENSG00000050628	528.209017254006	1.31671343097996	1.18752615969411	1.10878688459303	0.267522129703832	0.556146954650299
ENSG00000050730	ENSG00000050730	714.622625594801	1.14805591363852	0.79795374733022	1.43874994945467	0.150221381691508	0.397364796006637
ENSG00000050748	ENSG00000050748	941.121807803713	-0.281232774478106	0.171129367954538	-1.64339281936001	0.100301684846827	0.308331252365426
ENSG00000050767	ENSG00000050767	5.26976076951611	-0.241324284896103	0.830374758365153	-0.290620930447384	0.771341250512489	0.914594935810923
ENSG00000050820	ENSG00000050820	2.22494648519817	0.492775756523528	0.914891488045676	0.538616615153081	0.59015142055617	NA
ENSG00000051009	ENSG00000051009	380.149216444895	0.23699210713654	0.17712565516382	1.337988598644	0.180900153453723	0.443897778153862
ENSG00000051108	ENSG00000051108	2681.22402220035	0.0617173479476823	0.19200017454773	0.321444228335009	0.747873770629097	0.906150200702488
ENSG00000051128	ENSG00000051128	4.91298561457333	-1.47255097090474	0.750743032742141	-1.96145805779395	0.0498256130894976	0.194703942427824
ENSG00000051180	ENSG00000051180	73.7608632493094	0.361607751598354	0.404140988231516	0.894756439283023	0.370917300953893	0.663555655432415
ENSG00000051341	ENSG00000051341	279.430200955382	0.265566991120176	0.590806915416719	0.449498785796814	0.653071883788716	0.85903400202413
ENSG00000051382	ENSG00000051382	410.185220511277	-0.756628398244034	0.364011518224373	-2.07858367211791	0.0376556330094033	0.161207948872479
ENSG00000051523	ENSG00000051523	821.278490837906	0.469289467599111	0.285461906089098	1.64396529830722	0.100183370598307	0.308115043834034
ENSG00000051596	ENSG00000051596	73.458935569473	-0.115908785217335	0.374720352917653	-0.309320762309397	0.757077538843304	0.909068735092012
ENSG00000051620	ENSG00000051620	1054.5499113367	-0.0532835180793196	0.251021718037614	-0.212266566000219	0.831899077546902	0.940717071526318
ENSG00000051825	ENSG00000051825	2255.07547841647	0.720993383911069	0.148882147156905	4.84271215642277	1.28078764410043e-06	4.44583314659366e-05
ENSG00000052126	ENSG00000052126	542.980853901154	0.274710938523533	0.60866780930841	0.451331472311095	0.6517506650831	0.8585870187928
ENSG00000052344	ENSG00000052344	1.09206328876915	0.0265770730495444	1.29033168793157	0.0205970862361351	0.983567064820842	NA
ENSG00000052723	ENSG00000052723	1552.13309319826	-1.82134233813515e-05	0.100062227695709	-0.000182020966360442	0.999854768282001	0.999906671041982
ENSG00000052749	ENSG00000052749	259.005948788583	-0.822007287963914	0.363065226568875	-2.264076060746	0.0235694370764034	0.116592868613577
ENSG00000052795	ENSG00000052795	1600.96743279407	0.110757293408255	0.342982281028943	0.322924242838389	0.746752615956356	0.905543577394945
ENSG00000052802	ENSG00000052802	917.285643398031	0.125186941668916	0.181487671526895	0.689782069579112	0.490331246098887	0.759010546952456
ENSG00000052841	ENSG00000052841	3592.30714956082	0.305785378696653	0.143629376239969	2.12898911560935	0.0332551609332632	0.147651688264419
ENSG00000052850	ENSG00000052850	1.50878965733344	0.401408049453172	0.999344720708861	0.401671256309277	0.687925981115207	NA
ENSG00000053108	ENSG00000053108	5.35069838346081	0.0222598427933158	0.562638744123538	0.0395632953219237	0.968441290603965	0.992661082191993
ENSG00000053254	ENSG00000053254	2381.00415174612	-0.0767747477454669	0.140425199178956	-0.546730559716894	0.584563855889194	0.819220535441353
ENSG00000053371	ENSG00000053371	204.063455888076	0.35828763638121	0.186670359800304	1.91936007818541	0.0549387796014947	0.207977124979917
ENSG00000053372	ENSG00000053372	270.072442763408	-1.11738885607079	0.292036616142762	-3.82619436846422	0.00013013954824898	0.00212469355679373
ENSG00000053501	ENSG00000053501	162.018738350618	-0.10122593559703	0.188497859235627	-0.537013714678291	0.591258140660696	0.823435847598374
ENSG00000053524	ENSG00000053524	436.509254704731	-0.478193906707123	0.283983178594346	-1.68388109843012	0.0922046499438502	0.292851139286827
ENSG00000053702	ENSG00000053702	1.41659297431628	-1.7022152719326	1.5992948567475	-1.06435362106673	0.287168535524062	NA
ENSG00000053747	ENSG00000053747	16.1259953907449	-0.313779101605171	0.70172451786052	-0.447154251588428	0.654763690268553	0.85967576453511
ENSG00000053770	ENSG00000053770	1394.21296392622	-0.125425033645401	0.118287408219138	-1.06034137981145	0.28898932034688	0.580733304539645
ENSG00000053900	ENSG00000053900	1137.18021175345	0.0341533333992647	0.216035284331288	0.158091459480715	0.874384730330393	0.958083371050792
ENSG00000053918	ENSG00000053918	31.9832349593391	0.345486121254948	0.742478443966513	0.465314682281241	0.64170612198111	0.8531135490971
ENSG00000054116	ENSG00000054116	732.137343586214	-0.129800468288753	0.117618834225859	-1.10356873661494	0.26978025910557	0.558350260628197
ENSG00000054118	ENSG00000054118	3520.54176247679	0.188361817896311	0.0976271291439926	1.92940035774781	0.0536811793423387	0.204710794828585
ENSG00000054148	ENSG00000054148	312.777162963327	0.761426587582428	0.363841627579348	2.0927418136518	0.0363722084784396	0.157569281838799
ENSG00000054179	ENSG00000054179	0.950745853853469	-0.683844096665568	1.7795737854903	-0.38427408980806	0.700775309848111	NA
ENSG00000054219	ENSG00000054219	278.538428245649	0.350666882857661	0.330923505898176	1.05966145229212	0.289298645609155	0.581100866193344
ENSG00000054267	ENSG00000054267	4013.06274297868	0.249119287432813	0.0909565952693945	2.73888096509081	0.00616486896454094	0.0439386609699893
ENSG00000054277	ENSG00000054277	247.927176816124	-0.191162119023308	0.237285663015016	-0.805620181996463	0.420461885054992	0.705255628361937
ENSG00000054282	ENSG00000054282	436.313344443148	0.519860214720459	0.229332977004503	2.2668358537475	0.0234002549901981	0.116130727522024
ENSG00000054356	ENSG00000054356	6.53299177399295	0.0226975752864114	0.72858993765842	0.0311527432829474	0.975147727000763	0.993989415496881
ENSG00000054392	ENSG00000054392	14.4524090200907	0.485928785508643	0.649478372704275	0.748183166570044	0.4543496831121	0.732385067290108
ENSG00000054523	ENSG00000054523	1667.52430118117	-0.152871951633483	0.314492718805587	-0.486090591267346	0.626902937479307	0.844211176467136
ENSG00000054598	ENSG00000054598	47.1509429007899	2.38436550764977	0.461102340577532	5.17101150400438	2.32830231751616e-07	1.01024198529164e-05
ENSG00000054611	ENSG00000054611	468.065159136323	-0.161128909206114	0.212553951490776	-0.758061226695691	0.448414330046046	0.727550508393768
ENSG00000054654	ENSG00000054654	15489.3621264188	0.150044496404506	0.359910537708193	0.416893868570634	0.676756038533687	0.870398897279623
ENSG00000054690	ENSG00000054690	10.5819717612811	0.265520115046678	0.621382145499006	0.427305671670771	0.669156702318632	0.866884908065038
ENSG00000054793	ENSG00000054793	513.320895180571	0.349705504412235	0.759803102417712	0.460258063305432	0.645330998667146	0.854954106347087
ENSG00000054796	ENSG00000054796	1.66841296420469	-0.138258187887334	1.05709207139533	-0.130791055602979	0.895940598808683	NA
ENSG00000054803	ENSG00000054803	1.11896871556315	-1.84589176513175	1.32489486905366	-1.39323640558003	0.16354831420578	NA
ENSG00000054938	ENSG00000054938	4.56438753704471	-0.33133578887128	0.804404355043634	-0.411902032595668	0.680411230924821	NA
ENSG00000054965	ENSG00000054965	987.677888359185	0.015877969104553	0.179767155475877	0.0883251952366998	0.929618214306374	0.978782303540499
ENSG00000054967	ENSG00000054967	455.395659710727	-0.545357930990252	0.362347193274438	-1.50507011262318	0.132306051979964	0.36770450756544
ENSG00000054983	ENSG00000054983	1193.08109630383	0.966982790166878	0.263622352502503	3.66806069738604	0.000244397172629712	0.00355612653376995
ENSG00000055044	ENSG00000055044	2430.23783205784	0.253946299017766	0.240337196306271	1.05662503732528	0.290682749143357	0.58254479998406
ENSG00000055070	ENSG00000055070	1587.34594591863	0.0481439468480551	0.151984486078705	0.316768823517446	0.751419022094965	0.907237782319137
ENSG00000055118	ENSG00000055118	5.7753805961501	-0.0378982995564155	0.567919643199138	-0.0667317991378696	0.946795218675356	0.985013944980271
ENSG00000055130	ENSG00000055130	2010.40331913701	-0.0328299104069263	0.109133869852284	-0.300822379444279	0.763549942067643	0.91048822155929
ENSG00000055147	ENSG00000055147	644.523644019708	0.309778472036712	0.110257562396931	2.8095893406522	0.00496047493210738	0.0372567444705843
ENSG00000055163	ENSG00000055163	4845.32986807569	0.481704943428151	0.119411686532323	4.03398492573638	5.48388374818152e-05	0.00105541478929787
ENSG00000055208	ENSG00000055208	9819.3466883445	-0.234191336360917	0.200291152202926	-1.16925452664851	0.242301098350406	0.525372049490216
ENSG00000055211	ENSG00000055211	413.085658297589	0.234223988934935	0.171174991807542	1.3683306566083	0.171208598952092	0.428562099991068
ENSG00000055332	ENSG00000055332	3671.35959976989	0.0869075661477454	0.455174373808265	0.190932467090851	0.848578503012133	0.947499545690419
ENSG00000055483	ENSG00000055483	1430.47343310343	0.136293421449279	0.3033273808794	0.449327789183225	0.653195214104201	0.85903400202413
ENSG00000055609	ENSG00000055609	5540.00242558328	-0.350798321074292	0.174532623886495	-2.0099297957179	0.0444386196959123	0.179641284840057
ENSG00000055732	ENSG00000055732	266.057559856173	0.371268235644781	0.752918417922578	0.493105530170412	0.621938023549435	0.841939148596717
ENSG00000055813	ENSG00000055813	17.2494679939934	1.32766397924661	1.1034666721164	1.20317542232627	0.228908443704657	0.50916997667362
ENSG00000055917	ENSG00000055917	3664.28542246001	-0.0886623279323515	0.085940148528823	-1.03167529321427	0.302224255313928	0.594067641949487
ENSG00000055950	ENSG00000055950	278.729001142421	0.208672043024499	0.145380633131724	1.43534966473443	0.151187481871452	0.398897250833913
ENSG00000055955	ENSG00000055955	13.757135019242	-0.316545331874033	0.511216518477013	-0.619200124473807	0.535784529870602	0.788652885693548
ENSG00000055957	ENSG00000055957	5.06334999778504	-0.837004306469222	0.909300230942289	-0.920492789935675	0.357315299086336	0.651143222109936
ENSG00000056050	ENSG00000056050	213.492347775904	-0.376339665747794	0.235672033644148	-1.59687876379956	0.110292734367249	0.327747883323315
ENSG00000056097	ENSG00000056097	3015.13368437856	-0.119468484928213	0.0912653936008536	-1.30902284222544	0.190526613348048	0.457154714927156
ENSG00000056277	ENSG00000056277	385.022615020685	0.0139708784700955	0.158900722683796	0.0879220574590891	0.929938625175208	0.978922879296234
ENSG00000056291	ENSG00000056291	1.49900336160835	-0.547034878225431	1.2233518024337	-0.447160724443433	0.65475901703605	NA
ENSG00000056487	ENSG00000056487	2.99807541301966	0.11017173501607	0.831517914823411	0.132494722064368	0.894592997405157	NA
ENSG00000056558	ENSG00000056558	6973.02959942835	0.195277734009527	0.255622069261998	0.763931434297949	0.444908103730295	0.724159734569461
ENSG00000056586	ENSG00000056586	4161.91070377693	0.0139040519574072	0.103501960058682	0.134336122229223	0.893136790692677	0.966178064841412
ENSG00000056661	ENSG00000056661	13.7890976606878	0.1921513639198	0.700139030532885	0.274447439065855	0.783740790856839	0.920549155986137
ENSG00000056736	ENSG00000056736	4404.61186021015	0.345658510717462	0.627697076611651	0.550677267103661	0.581854930936481	0.817431287427354
ENSG00000056972	ENSG00000056972	209.470694753222	0.708905444019366	0.4005689619151	1.76974631441769	0.0767694107755163	0.259614749562671
ENSG00000056998	ENSG00000056998	1.33617830829239	-0.0662872820304739	1.36953472270364	-0.0484013153749136	0.961396411017755	NA
ENSG00000057019	ENSG00000057019	12.2077749370617	0.204011885225265	0.713028668159795	0.28612017207076	0.774786082029729	0.916372548913666
ENSG00000057252	ENSG00000057252	1393.06351941589	0.634490166893525	0.246031016531837	2.57890316366441	0.00991145667898942	0.0618943964086649
ENSG00000057294	ENSG00000057294	4.41855042308226	0.985445174847154	0.707476485893497	1.39290166457278	0.163649529017158	NA
ENSG00000057468	ENSG00000057468	15.6208329998068	0.345600959475713	0.908627804790702	0.380354813768131	0.703682051899148	0.883155356992645
ENSG00000057608	ENSG00000057608	4864.56448788854	0.0324759799307545	0.151068523450746	0.214975159543033	0.8297866855961	0.940343558706404
ENSG00000057657	ENSG00000057657	3917.82618625886	2.13180003429885	0.34683438714114	6.14644946791662	7.9236549894815e-10	6.49571120733451e-08
ENSG00000057663	ENSG00000057663	1058.47788139088	0.00787321976913251	0.144242533119986	0.0545832050979254	0.956470519200023	0.988729161966905
ENSG00000057704	ENSG00000057704	30.7392463524378	0.299179585029604	0.456182038019425	0.655833768309975	0.511931086655455	0.772977433124159
ENSG00000057757	ENSG00000057757	638.547675229858	-0.217206764089522	0.204270683150304	-1.06332813274874	0.28763317144508	0.578962809308271
ENSG00000057935	ENSG00000057935	551.157608690617	-0.352521361868886	0.174885860415222	-2.0157224891247	0.0438290026180573	0.17824904695733
ENSG00000058056	ENSG00000058056	297.540413077646	0.0512097077415147	0.258329227063869	0.198234277722101	0.842861769862094	0.945263243473818
ENSG00000058063	ENSG00000058063	7337.79844675551	-0.0356263841827292	0.108079002880525	-0.329632798538235	0.74167743684518	0.90181872133441
ENSG00000058085	ENSG00000058085	7.96893482832307	-0.773506039120714	0.787198479111857	-0.982606114779858	0.32580133375217	0.616391757702312
ENSG00000058091	ENSG00000058091	17.6387552602406	0.26978118438188	0.851919135958872	0.316674638465809	0.751490494669349	0.907237782319137
ENSG00000058262	ENSG00000058262	6338.90773636736	-0.154257857080412	0.208795103633819	-0.738800165309179	0.460028351427964	0.737247000271169
ENSG00000058272	ENSG00000058272	5403.16421682078	0.370057599857093	0.113520371864782	3.25983428153216	0.00111477327788899	0.0119577434290264
ENSG00000058335	ENSG00000058335	5.64035635383924	-0.862583117398736	0.745210491417212	-1.15750264835685	0.247067057916044	0.531637090444834
ENSG00000058404	ENSG00000058404	3.39466209618319	-0.115554803151161	0.794403171341701	-0.145461155392916	0.884346783008899	NA
ENSG00000058453	ENSG00000058453	55.5113987201104	0.151916733055509	0.373856923371909	0.406349925755913	0.68448550671626	0.873980201941194
ENSG00000058600	ENSG00000058600	818.317740612027	0.0693355865020236	0.230857262531509	0.300339637322694	0.763918101751851	0.91048822155929
ENSG00000058668	ENSG00000058668	15239.3228838775	0.145412023653459	0.21179768544233	0.68656096665916	0.492359432962359	0.760300261218213
ENSG00000058673	ENSG00000058673	6887.58759455294	0.14822643363014	0.114481575787105	1.29476234591484	0.195402225134072	0.464170637140309
ENSG00000058729	ENSG00000058729	533.901386617911	0.17758369489306	0.175858038222874	1.00981278244443	0.312584994864749	0.60370425324004
ENSG00000058799	ENSG00000058799	530.5576348607	0.359051048069173	0.144759385274665	2.48033001375292	0.0131260833542164	0.0767913743756387
ENSG00000058804	ENSG00000058804	520.857820805424	0.317349719057041	0.207524688374898	1.52921429031973	0.12621132909599	0.356519245606196
ENSG00000058866	ENSG00000058866	11.807821573816	0.0756497048238429	0.826566917979403	0.0915227831870813	0.927077203840998	0.978191724976462
ENSG00000059122	ENSG00000059122	497.760586591891	0.678647664594124	0.291912331888884	2.32483383008447	0.0200808472950984	0.104443175793756
ENSG00000059145	ENSG00000059145	256.919530228667	-0.0653439803070597	0.276621684803904	-0.236221467428997	0.813260822230866	0.933198507372543
ENSG00000059377	ENSG00000059377	2431.20045725095	0.337654550203705	0.227146923709805	1.48650285325933	0.137146162717121	0.37572821739837
ENSG00000059378	ENSG00000059378	1982.01315428515	-0.428929148568844	0.300074065868988	-1.42941092668806	0.152886159695329	0.40132877320214
ENSG00000059573	ENSG00000059573	842.193092425669	0.401927424350787	0.173326140084954	2.31890829712002	0.0204000091535114	0.105634238604156
ENSG00000059588	ENSG00000059588	1034.73505615838	0.195456550620599	0.254387564992065	0.768341607525889	0.442284261620517	0.721863825738046
ENSG00000059691	ENSG00000059691	179.461656611993	0.23298092253009	0.130926139981259	1.77948362766548	0.0751605067417021	0.256232023071827
ENSG00000059728	ENSG00000059728	3518.41859526905	0.866822783386799	0.538378004426487	1.610063517194	0.107383990596349	0.321851118576294
ENSG00000059758	ENSG00000059758	4495.52820774641	-2.00230564934147	0.157432811790333	-12.7184773400866	4.66869252240728e-37	1.18098901975023e-33
ENSG00000059769	ENSG00000059769	128.468680384602	-0.246226392907409	0.200110576119947	-1.23045167167886	0.218528013959892	0.496663174034122
ENSG00000059804	ENSG00000059804	21085.1470873514	1.76372960645288	0.38229239506714	4.61356184222061	3.95826416761302e-06	0.000116243840227233
ENSG00000059915	ENSG00000059915	13.9714972623655	0.0927835102113739	0.460834358580361	0.201338091407076	0.840434219715813	0.943895409482437
ENSG00000060069	ENSG00000060069	384.969540444022	-0.142267252415665	0.184900712938538	-0.769425115537308	0.441640983587493	0.721707824990505
ENSG00000060138	ENSG00000060138	278.986958561298	0.321807607816938	0.46594844010094	0.690650681751877	0.489785089337932	0.758768364137271
ENSG00000060140	ENSG00000060140	9.34588057309599	-0.433388914000951	0.451543003272243	-0.959795436669967	0.337158179451551	0.629368478773337
ENSG00000060237	ENSG00000060237	4824.6031700597	0.185153720149379	0.29797292024962	0.621377674166737	0.534351158004399	0.788168980855581
ENSG00000060339	ENSG00000060339	2771.27716374822	-0.233161582819077	0.0970186188537668	-2.40326635829061	0.0162493469235032	0.0900068051987603
ENSG00000060491	ENSG00000060491	475.975454865733	0.116098363764391	0.225497605639902	0.514854086520941	0.606654986833188	0.833174656788133
ENSG00000060558	ENSG00000060558	888.472989771939	1.43667965327244	0.599120778598711	2.39798001436822	0.0164857647067379	0.090934856926371
ENSG00000060566	ENSG00000060566	296.981294234512	-0.465388263553096	0.394842645825599	-1.17866767552423	0.238530531913967	0.521067093471207
ENSG00000060642	ENSG00000060642	240.225071002468	0.152724522591659	0.184289973941206	0.828718564149249	0.407263678573823	0.694449527381713
ENSG00000060656	ENSG00000060656	8.55081064434825	-0.515371251819993	0.682146764740283	-0.755513737598995	0.449940792736038	0.728473768557002
ENSG00000060688	ENSG00000060688	846.24786464776	-0.520092116910879	0.167751861738282	-3.10036569204997	0.00193281848077237	0.0181460760390252
ENSG00000060709	ENSG00000060709	4.05388772178166	0.139752056881323	0.667986246096684	0.209213973637857	0.834281204413755	NA
ENSG00000060718	ENSG00000060718	6.4641902741102	0.198431541567397	0.941512170841305	0.210758339310776	0.833075848704532	0.941377764545761
ENSG00000060749	ENSG00000060749	1359.85392056445	-1.17221443996009	0.197286549560597	-5.94168453232559	2.82107927238241e-09	2.08230238246924e-07
ENSG00000060762	ENSG00000060762	167.14541666706	-1.28429026831517	0.362165885095734	-3.54613816808196	0.000390921182156823	0.00517484447819603
ENSG00000060971	ENSG00000060971	663.181812196174	-0.0240231220947833	0.175351333744434	-0.136999939389088	0.891030843020296	0.965345635725663
ENSG00000060982	ENSG00000060982	1276.80125751977	-0.334894858765064	0.459092060059663	-0.729472120954436	0.46571291537625	0.741116744979635
ENSG00000061273	ENSG00000061273	2489.02874804531	0.108383203448916	0.255200010516213	0.424699055574806	0.671056072359771	0.868110074806003
ENSG00000061337	ENSG00000061337	24.3964309244283	-0.599121993082559	0.849754761941652	-0.705052822197302	0.48077736456412	0.752948399141192
ENSG00000061455	ENSG00000061455	9.20606322006825	-0.382591508653487	0.670490020139791	-0.570614770035981	0.568260804234464	0.808467379788906
ENSG00000061492	ENSG00000061492	2.00211211427362	0.112244754947371	1.39265024681796	0.0805979499905574	0.935761696573373	NA
ENSG00000061656	ENSG00000061656	19.8408797768821	-0.710012511221444	0.377664801066622	-1.88000711005152	0.0601071089203441	0.220901078472039
ENSG00000061676	ENSG00000061676	152.99383703064	-1.92549936556254	0.413771687354027	-4.65353097954976	3.26298552728319e-06	9.88387046904257e-05
ENSG00000061794	ENSG00000061794	564.511148941966	-0.29795640839156	0.175900977622839	-1.69388716548482	0.0902867262650268	0.288955741949687
ENSG00000061918	ENSG00000061918	31.4662552155611	0.493040975602796	0.770869931504857	0.639590358181832	0.522438952485501	0.779551267882671
ENSG00000061936	ENSG00000061936	1367.83747420803	-0.432065239920582	0.148593091906366	-2.90770744707864	0.0036408877042294	0.0295333480513598
ENSG00000061938	ENSG00000061938	309.88257871656	-0.362538351929939	0.338725219448564	-1.07030221286783	0.284483298688812	0.574844844686382
ENSG00000061987	ENSG00000061987	3842.73117874888	-0.0568544837428677	0.16524173007257	-0.344068557729931	0.730794728213932	0.895994427483065
ENSG00000062038	ENSG00000062038	4.76003179046059	0.201867161439559	0.64051520006693	0.315163732911358	0.752637340332131	0.907725178086287
ENSG00000062096	ENSG00000062096	1.04638891377119	0.377024412987368	1.28531304129344	0.293332753091776	0.769267820803733	NA
ENSG00000062194	ENSG00000062194	4014.16030353078	0.365041091004255	0.139849815726901	2.61023648194937	0.00904796513397961	0.0579870420180031
ENSG00000062282	ENSG00000062282	25.4330367475338	0.684103650411785	0.555306354578832	1.23193917154187	0.217971807443779	0.495993689410832
ENSG00000062370	ENSG00000062370	4.32210830997155	-0.843245489722307	0.971778029390484	-0.867734672136193	0.385539600318396	NA
ENSG00000062485	ENSG00000062485	1605.71098423044	-0.306949935799523	0.11653305475599	-2.63401604327843	0.00843815007551059	0.0547712133439055
ENSG00000062524	ENSG00000062524	118.415764350781	0.658110964850755	0.670175615031213	0.98199777803032	0.326100942869504	0.616640622730761
ENSG00000062582	ENSG00000062582	17.0351572719196	-0.23771921533647	0.42022315653152	-0.565697562453675	0.571599392542221	0.810530126404084
ENSG00000062598	ENSG00000062598	1426.36285336678	0.746924840065488	0.195154521343313	3.82735093670471	0.000129529777719331	0.00211832866533354
ENSG00000062650	ENSG00000062650	3776.04053714805	-0.0791335485901251	0.0960660110146607	-0.823741381101464	0.41008652123727	0.6967998616719
ENSG00000062716	ENSG00000062716	16683.769594374	1.94353276280226	0.360277792252061	5.39453944872214	6.86995330519326e-08	3.4994426392704e-06
ENSG00000062725	ENSG00000062725	1774.05704976375	-0.0782204519957756	0.144267920018298	-0.542188810830951	0.587688442604241	0.820891254427922
ENSG00000062822	ENSG00000062822	74.0437928039386	1.08683331224545	0.361833149035562	3.00368640944679	0.00266730093805903	0.0231988950662335
ENSG00000063015	ENSG00000063015	1.81194491434728	1.01118463992662	1.34429415438114	0.752204892531228	0.451927851869588	NA
ENSG00000063046	ENSG00000063046	14144.1065563311	0.0148702433714271	0.273025982614121	0.0544645723057202	0.956565033879616	0.988729161966905
ENSG00000063127	ENSG00000063127	71.7351697560303	-0.0765738526535927	0.290429682151913	-0.263657116883596	0.792044142296981	0.924464608893482
ENSG00000063169	ENSG00000063169	55.4580431399954	-0.278044824784256	0.241056711441517	-1.15344154129354	0.248729199046424	0.533782780397612
ENSG00000063176	ENSG00000063176	81.2408743603946	0.621067471660649	0.264343628303842	2.34947017881884	0.0188001500051508	0.0995539179284341
ENSG00000063177	ENSG00000063177	5345.8066875454	0.451973845682135	0.353914156333395	1.27707196107851	0.201576842830633	0.473582667942944
ENSG00000063180	ENSG00000063180	67.3986881381061	0.647364272978174	0.401542807823109	1.61219242473235	0.106920073198907	0.321043517795659
ENSG00000063241	ENSG00000063241	38.7396655812972	-0.132674077715893	0.373196217132849	-0.35550756311301	0.722209379960646	0.892111035197605
ENSG00000063244	ENSG00000063244	1309.64768603994	0.00903999160122404	0.240376042928235	0.0376077062052435	0.970000463606805	0.99319029631155
ENSG00000063245	ENSG00000063245	174.97889316882	-0.159843744193115	0.306183308953027	-0.522052442178149	0.601633817738336	0.829451072974969
ENSG00000063322	ENSG00000063322	826.343834880036	-0.365897899654582	0.141673443897415	-2.58268514965675	0.00980347437877545	0.0613640302138207
ENSG00000063438	ENSG00000063438	245.221656929008	-1.58603266980067	0.448912335265912	-3.53305655738149	0.000410784582584714	0.00537619903770008
ENSG00000063587	ENSG00000063587	935.147213477434	0.336734330935566	0.366756260413029	0.918142012235447	0.358544522475938	0.652129930655112
ENSG00000063601	ENSG00000063601	1340.356407016	-0.243014366340185	0.113788724663033	-2.13566297592167	0.0327068942724453	0.145764103888603
ENSG00000063660	ENSG00000063660	24.9987999643094	-1.53474875315422	0.578577816213829	-2.65262288000861	0.00798690505150874	0.0526944266497657
ENSG00000063761	ENSG00000063761	25.088744948034	-0.496685401386345	0.451348857908121	-1.10044678896131	0.271137501832121	0.55967684268679
ENSG00000063854	ENSG00000063854	225.904393000403	0.0152404408843018	0.201833377896337	0.0755100124823228	0.939808931472871	0.982103176662286
ENSG00000063978	ENSG00000063978	2690.37555179745	-0.240134583274347	0.144347973676842	-1.6635812554733	0.0961961403630455	0.300430067659356
ENSG00000064012	ENSG00000064012	6299.85464060489	-0.576412239746047	0.1083629331813	-5.31927498475573	1.04181573005177e-07	5.05556172278272e-06
ENSG00000064042	ENSG00000064042	21.2897260164148	0.038829032671541	0.830252147509396	0.0467677593945658	0.962698325179974	0.991150025992155
ENSG00000064102	ENSG00000064102	992.436710666193	0.860747330763576	0.167412281326245	5.14148259580905	2.72578906626594e-07	1.1617771318941e-05
ENSG00000064115	ENSG00000064115	1095.68997176771	0.433510977969403	0.287587952341642	1.50740312464276	0.131707358358781	0.36669905721629
ENSG00000064199	ENSG00000064199	15.4716029382777	-0.00195516071386748	0.401960943861434	-0.00486405643067022	0.996119059774324	0.998769150768885
ENSG00000064201	ENSG00000064201	315.800298494396	1.14969385658222	0.376844724688248	3.05084237953264	0.00228200336994445	0.0205914730313723
ENSG00000064205	ENSG00000064205	0.5920618842162	1.5197804846098	1.96717791071999	0.772568905093872	0.439777552940386	NA
ENSG00000064218	ENSG00000064218	1.09220735993712	1.03267212903705	1.5371005842735	0.671831199338937	0.501691164183426	NA
ENSG00000064225	ENSG00000064225	14.2678746188655	-0.705125019952063	0.76770347331414	-0.918486166160055	0.35836439815652	0.651941361184268
ENSG00000064270	ENSG00000064270	3.52769110185933	-0.614748554681937	0.800929929994191	-0.767543491209519	0.442758445464779	NA
ENSG00000064300	ENSG00000064300	18.1862950562766	-0.819737627497287	0.524202813893838	-1.56377952534856	0.117869354209157	0.341563746895878
ENSG00000064309	ENSG00000064309	16.2903439691432	-0.451396625952082	0.703430292473056	-0.641707687004924	0.521062997180333	0.778583622173203
ENSG00000064313	ENSG00000064313	1649.90550849804	-0.268231772649456	0.124557717496286	-2.15347373122387	0.0312814664252806	0.14108698179763
ENSG00000064393	ENSG00000064393	5047.522738926	0.184495791654199	0.517929898211509	0.35621768948132	0.721677545401281	0.89168278041019
ENSG00000064419	ENSG00000064419	1247.04143458313	-0.465569318526908	0.104047264794468	-4.47459449747746	7.65564631984749e-06	0.000205412292969167
ENSG00000064489	ENSG00000064489	1.36275575701077	-2.90040108016141	1.14392368585196	-2.53548476706406	0.0112291812115883	NA
ENSG00000064490	ENSG00000064490	360.385368913856	0.676730251582558	0.220933253189611	3.06305294387608	0.00219091293795849	0.019918800259448
ENSG00000064545	ENSG00000064545	58.037723345313	0.771041464232518	0.33977929803451	2.26924203061426	0.0232536115989003	0.115637797483948
ENSG00000064547	ENSG00000064547	345.412841226193	0.310423177603412	0.312974326904582	0.991848694663225	0.321271339650086	0.611831984812071
ENSG00000064601	ENSG00000064601	659.602340365205	-0.385409753259593	0.219986279526548	-1.75197177791755	0.0797786608658429	0.26632055130488
ENSG00000064607	ENSG00000064607	2502.21830772261	-0.270128066909151	0.0863972232557845	-3.1265827387695	0.00176850733250979	0.016984194297508
ENSG00000064651	ENSG00000064651	1238.20603567507	-0.759939399742065	0.187101686644219	-4.06163842438854	4.87295103473361e-05	0.000952621630182635
ENSG00000064652	ENSG00000064652	9.79051854500565	-0.141449124395536	0.49053734389279	-0.288355466014123	0.77307465351295	0.915312092139865
ENSG00000064655	ENSG00000064655	6.10793761995501	0.0176918768559509	0.702779367447358	0.0251741551835983	0.979916051597335	0.994787247826657
ENSG00000064666	ENSG00000064666	3226.99782070247	0.10875237064801	0.343550985662145	0.316553801871375	0.751582194959032	0.907237782319137
ENSG00000064687	ENSG00000064687	719.066407189717	1.56516625581398	0.3292875677687	4.75318964034923	2.00232373114578e-06	6.53809604754636e-05
ENSG00000064692	ENSG00000064692	4.59797212405534	-0.2175895820995	0.71814303010637	-0.302989199891379	0.761898092222926	NA
ENSG00000064703	ENSG00000064703	548.739017046344	-0.617785623759694	0.325465867871073	-1.89815794756216	0.0576752785570856	0.214438664219142
ENSG00000064726	ENSG00000064726	2869.71340725524	-0.252643581042096	0.0988311349295405	-2.55631569163111	0.0105787095825578	0.0650906547773797
ENSG00000064763	ENSG00000064763	17.9044640865178	-0.039552775598347	0.827663879183052	-0.0477884520433436	0.961884839976599	0.990947135943807
ENSG00000064787	ENSG00000064787	10.7141861226562	-0.265265732355658	0.62860526747388	-0.421990947390018	0.673031625056652	0.868709741564549
ENSG00000064835	ENSG00000064835	1.05458439811437	-1.00813146681466	1.26179161589995	-0.79896827186923	0.424308809669761	NA
ENSG00000064886	ENSG00000064886	68.6228328015945	0.277330490126777	0.325765025656237	0.851320639986165	0.394591262498181	0.684970325466522
ENSG00000064932	ENSG00000064932	1097.07861373621	0.720707973182897	0.45110826275958	1.59763859959932	0.110123430794237	0.32749735940892
ENSG00000064933	ENSG00000064933	682.803640039878	0.805422747904176	0.139782591194453	5.76196750268954	8.31390087497536e-09	5.41105744447298e-07
ENSG00000064961	ENSG00000064961	161.593158569714	0.611675786637869	0.216153408218827	2.8298225398261	0.00465738290842225	0.0355485268346889
ENSG00000064989	ENSG00000064989	9.09304074920098	0.015452734263429	0.798200233827686	0.0193594709805171	0.984554341816125	0.996003777361883
ENSG00000064995	ENSG00000064995	642.530596723766	-0.115857488510892	0.136066455543338	-0.851477228889752	0.394504307345701	0.684970325466522
ENSG00000064999	ENSG00000064999	244.196871213329	0.461173686555685	0.213063753508759	2.16448682124962	0.0304270069471623	0.138575954807821
ENSG00000065000	ENSG00000065000	1564.78503287187	0.120597450154179	0.227935575719509	0.529085684731297	0.596746011504242	0.826461308621379
ENSG00000065029	ENSG00000065029	484.704379484553	0.432840757847911	0.148533521420525	2.9140947693717	0.0035672159749699	0.0290950109050784
ENSG00000065054	ENSG00000065054	10.4830910441594	-4.5116770463474	0.850683140450181	-5.30359287943549	1.13545390763962e-07	5.42792047907627e-06
ENSG00000065057	ENSG00000065057	22.6160446024482	0.673228909876344	0.438325690617502	1.53591022449064	0.124560400140808	0.353618642604284
ENSG00000065060	ENSG00000065060	306.097818861663	-0.438777624896204	0.44311412257788	-0.990213587288872	0.322069732714207	0.612686225016215
ENSG00000065135	ENSG00000065135	2600.66775513686	-0.276549386153585	0.171801232629548	-1.6097054830212	0.107462167405125	0.321968686634485
ENSG00000065150	ENSG00000065150	1669.47133499842	-0.190123876533494	0.118203414932737	-1.60844656342359	0.107737410612684	0.322217065766666
ENSG00000065154	ENSG00000065154	486.012822028992	-0.346561203248096	0.247984012530346	-1.3975142982481	0.162258970022284	0.415527650426767
ENSG00000065183	ENSG00000065183	724.522111324804	0.0834052429943121	0.243026730484362	0.343193700660343	0.731452743371401	0.896338742164027
ENSG00000065243	ENSG00000065243	1585.40854908635	-0.0530191986416171	0.141846605333073	-0.373778410256075	0.70856918329027	0.885826431932968
ENSG00000065268	ENSG00000065268	62.3162890057622	0.257518012028264	0.396175676114982	0.650009648632554	0.515685989148027	0.774695148232746
ENSG00000065308	ENSG00000065308	699.526642618142	1.01629087888385	0.379233386928969	2.67985603038217	0.00736538307881437	0.0499476884683613
ENSG00000065320	ENSG00000065320	2.91422008243735	-0.242765232823041	1.148767259689	-0.2113267337448	0.832632323441853	NA
ENSG00000065325	ENSG00000065325	3.29774238609913	-1.35527452018677	0.807327535844815	-1.67871707580068	0.0932071964026701	NA
ENSG00000065328	ENSG00000065328	95.4515530388089	0.00629588012535367	0.657709581817917	0.00957243181398054	0.992362421086871	0.998449471483291
ENSG00000065357	ENSG00000065357	3667.99142058227	0.166003340474939	0.256644631091235	0.646821793111761	0.517747286090895	0.776641085925493
ENSG00000065361	ENSG00000065361	52.8999278816742	-1.63411296840856	0.405057296635906	-4.03427609372859	5.47708883143123e-05	0.00105516116337523
ENSG00000065371	ENSG00000065371	5.38638835090847	-0.182006510205321	0.869115393841196	-0.209415816927271	0.834123646375952	0.941657899058466
ENSG00000065413	ENSG00000065413	5297.35770475155	0.293772456415817	0.145153189140781	2.02387875977628	0.0429826278770882	0.175883671633837
ENSG00000065427	ENSG00000065427	2177.50092898786	0.260559916067434	0.151869968670228	1.71567768367173	0.0862210514607178	0.280251148370293
ENSG00000065457	ENSG00000065457	420.422610703024	0.128284782192934	0.257120042477265	0.498929530957422	0.617829029127016	0.839325593832026
ENSG00000065485	ENSG00000065485	166.478769117103	0.183850396919	0.358780264117681	0.512431745294375	0.608348878200612	0.834275373448706
ENSG00000065491	ENSG00000065491	540.862634179047	0.309352191426229	0.139460676012659	2.21820372789637	0.0265409446833511	0.126064232510418
ENSG00000065518	ENSG00000065518	856.154638555206	0.372252443439224	0.146364103690213	2.54333155503152	0.0109800984362304	0.0669192016368168
ENSG00000065526	ENSG00000065526	2042.42192327604	-1.07538912711332	0.231073703477378	-4.65387930746778	3.25747520793913e-06	9.88271809148776e-05
ENSG00000065534	ENSG00000065534	33.6232338917104	0.337006443247147	0.643695351386721	0.523549599233752	0.600591844625729	0.828736253173437
ENSG00000065548	ENSG00000065548	2253.33979548754	-0.0992796211164624	0.134639067204869	-0.737376031916477	0.460893706880632	0.737958549123619
ENSG00000065559	ENSG00000065559	1189.65673493958	-0.197282008998346	0.112386955901499	-1.75538172927518	0.0791940351266948	0.264905184396869
ENSG00000065600	ENSG00000065600	200.168211192298	0.269601418455858	0.279057620201725	0.966113802092087	0.333987238842842	0.625373269750298
ENSG00000065609	ENSG00000065609	3.35126784237519	-0.2244071335058	0.969285317256614	-0.231518139716532	0.816912294748221	NA
ENSG00000065613	ENSG00000065613	4049.09194817082	-0.350501013147739	0.130274735764996	-2.69047571725658	0.00713502274455353	0.0489342161530166
ENSG00000065615	ENSG00000065615	1096.5302526617	0.0197156451399303	0.100066604565721	0.197025223604759	0.843807799067724	0.945822160192887
ENSG00000065618	ENSG00000065618	9.13146929501029	-0.443124766180559	0.750747874865743	-0.590244449589422	0.555026775868238	0.800806408122216
ENSG00000065621	ENSG00000065621	23.3418720630128	0.140311845259891	0.362501771331376	0.387065267969759	0.698707889529305	0.881097903746333
ENSG00000065665	ENSG00000065665	238.962797267783	-0.309393784280205	0.192204771785223	-1.60970917322455	0.107461361418902	0.321968686634485
ENSG00000065675	ENSG00000065675	3133.8877849918	0.331568358555789	0.183313251983461	1.80875280411098	0.0704894154665852	0.24677059585022
ENSG00000065717	ENSG00000065717	3.77994473037348	-0.805904616067359	0.695474314130311	-1.1587841559255	0.246544177361589	NA
ENSG00000065802	ENSG00000065802	757.914544638594	-0.514031621212739	0.242965068087865	-2.11566059787181	0.0343736839919591	0.151258342189377
ENSG00000065809	ENSG00000065809	6883.40915026812	0.133750505519445	0.202644649272405	0.660024856317083	0.509237878488618	0.771263186248682
ENSG00000065833	ENSG00000065833	46.6928792326147	-2.64522687857796	0.844820377376246	-3.13111159415121	0.00174145972985449	0.0168166524790209
ENSG00000065882	ENSG00000065882	615.52832599792	0.534797469106374	0.163704216502986	3.26685213448134	0.00108750465750374	0.0117899703020876
ENSG00000065883	ENSG00000065883	5044.8667143714	-1.5567424895031	0.0893538298906529	-17.4222245583448	5.59585533269187e-68	5.39020764921545e-64
ENSG00000065911	ENSG00000065911	4703.07665592312	0.860366722078788	0.318379424811419	2.70233141663723	0.00688550918406772	0.0477543926189403
ENSG00000065923	ENSG00000065923	825.483013517426	0.543205415354688	0.277294843352778	1.95894524682385	0.0501191993356789	0.195573501154923
ENSG00000065970	ENSG00000065970	376.677953196126	-0.0373780215460659	0.223747233559886	-0.16705467572211	0.867327028312529	0.955512963941263
ENSG00000065978	ENSG00000065978	3684.9518502023	0.0125013305787987	0.134465683498953	0.0929704163434087	0.925927063742215	0.977798875349107
ENSG00000065989	ENSG00000065989	389.31683882752	0.465504984586845	0.413468218871237	1.12585433012885	0.260227183032815	0.546753163323392
ENSG00000066027	ENSG00000066027	2262.85253445101	0.653173110625438	0.163545278020898	3.99383656030701	6.50126859948947e-05	0.00121363313536012
ENSG00000066032	ENSG00000066032	4.93322912369247	-0.0837357116961475	0.683609162485002	-0.122490622261056	0.902510472419215	0.970057803964876
ENSG00000066044	ENSG00000066044	789.288058280399	-0.158102190368383	0.105132411195996	-1.50383871700266	0.132622899497216	0.368152760636004
ENSG00000066056	ENSG00000066056	8.76408865799988	0.295924017434634	0.660411360348085	0.448090440598508	0.654087926793576	0.859450696074524
ENSG00000066084	ENSG00000066084	1839.85335093904	-0.229660408293822	0.28640065503655	-0.801885066444814	0.422619445277634	0.706750313652224
ENSG00000066117	ENSG00000066117	1092.68690093021	-0.45963171177619	0.0934206660574234	-4.920021780766	8.65345821355062e-07	3.13362542263257e-05
ENSG00000066135	ENSG00000066135	1434.63051532613	-0.687205134345414	0.129157809210178	-5.32066267264667	1.03389953004058e-07	5.02981677935148e-06
ENSG00000066136	ENSG00000066136	786.601966300307	0.0913640653283295	0.105003104989481	0.870108225251839	0.384241263097106	0.675895538126895
ENSG00000066185	ENSG00000066185	9.26028788001921	0.565173391709652	0.481316334679113	1.17422441539709	0.240305149019013	0.522691509072066
ENSG00000066248	ENSG00000066248	1.01681391909347	-0.893838796156821	1.59554527016196	-0.560208984898367	0.575336899201054	NA
ENSG00000066279	ENSG00000066279	1524.13178949768	-0.081047928002344	0.710367531872884	-0.114092950994904	0.909164110027695	0.972086057258494
ENSG00000066294	ENSG00000066294	5062.78386423999	0.0462366885616851	0.282465915157774	0.163689443860365	0.86997562803565	0.956844055384038
ENSG00000066322	ENSG00000066322	725.821244697904	-0.253721351136717	0.153664678833884	-1.65113644242862	0.0987107175068738	0.305438800637636
ENSG00000066336	ENSG00000066336	14.8755168082575	0.823166597150787	0.994891634859259	0.827393223853205	0.408014220020678	0.694876105350259
ENSG00000066379	ENSG00000066379	583.350285020307	0.0708986520472516	0.223174846565236	0.317682091590583	0.750726096881678	0.906902006505723
ENSG00000066382	ENSG00000066382	7.44697428092774	-0.00445558055824462	0.645245803659017	-0.00690524530803333	0.99449045516493	0.998599827548723
ENSG00000066405	ENSG00000066405	1.42329261043134	-0.563971389124724	1.04810401930916	-0.538087230594209	0.590516827762233	NA
ENSG00000066422	ENSG00000066422	1870.01635463794	0.278391055677464	0.18104505189087	1.53768939150722	0.124124578722866	0.35274480881741
ENSG00000066427	ENSG00000066427	802.232830579449	0.200496962351164	0.219647850540626	0.912810946511315	0.3613419801465	0.655011080307564
ENSG00000066455	ENSG00000066455	1190.68536420665	-0.0179803419995817	0.0958479959721167	-0.187592258108478	0.851196295636263	0.94879771109916
ENSG00000066468	ENSG00000066468	32.4853001153457	-1.389859782404	0.825055916763555	-1.6845643479002	0.0920726547328406	0.292558088970505
ENSG00000066557	ENSG00000066557	630.312458583427	0.191552964712542	0.157113373262471	1.2192021642393	0.222767470726408	0.502085228934176
ENSG00000066583	ENSG00000066583	283.155057573372	-0.198183738005557	0.249988546326873	-0.79277127259431	0.427911096594216	0.710174644718088
ENSG00000066629	ENSG00000066629	62.5533632200221	-4.83179629296926	0.551770597459651	-8.756893381443	2.00705340571832e-18	8.78770087753714e-16
ENSG00000066651	ENSG00000066651	349.340602609304	-0.0915231765978334	0.139753172024626	-0.654891586873649	0.512537557326961	0.773100222510484
ENSG00000066654	ENSG00000066654	2279.76726658756	-0.0180564418647085	0.107131300381186	-0.168544970521795	0.866154568296106	0.955159953800057
ENSG00000066697	ENSG00000066697	287.66538168567	-0.849168528795984	0.195839405234077	-4.33604528047364	1.45069072455355e-05	0.000349781687215572
ENSG00000066735	ENSG00000066735	0.956558850160591	-0.778888934689914	1.81381899250527	-0.429419329000466	0.667618089785012	NA
ENSG00000066739	ENSG00000066739	2279.46915537417	-0.194892054511473	0.132861429367626	-1.46688211499072	0.142408126606369	0.384619733502271
ENSG00000066777	ENSG00000066777	4741.53157378075	-0.447824448810258	0.0983591156300778	-4.55295318528988	5.28980477936316e-06	0.000148770932955374
ENSG00000066813	ENSG00000066813	7.16988769180532	-0.51809108120817	0.830951870328995	-0.62349108258586	0.53296186044791	0.786986036152256
ENSG00000066827	ENSG00000066827	246.30601026169	-0.457691365196093	0.191297912581342	-2.39255807353088	0.0167313800512556	0.0916491432150807
ENSG00000066855	ENSG00000066855	136.221038865397	0.302375915529464	0.223003780880508	1.35592282039149	0.175123725820018	0.434650679969421
ENSG00000066923	ENSG00000066923	97.8390191170729	-2.23283622157258	0.439531819277781	-5.08003317084409	3.77368970437355e-07	1.51774806168594e-05
ENSG00000066926	ENSG00000066926	384.081711502514	0.0638384815688993	0.170348481740017	0.374752277900125	0.707844708659594	0.885486727411477
ENSG00000066933	ENSG00000066933	1148.34010277694	0.139809543408349	0.178748150087721	0.782159386487284	0.434120909365482	0.715797424895082
ENSG00000067048	ENSG00000067048	823.782994712627	0.245423668330373	1.50428250562819	0.163149985067388	NA	NA
ENSG00000067057	ENSG00000067057	1917.56253679568	0.926078862809485	0.311681290575262	2.97123661513415	0.00296603165223156	0.0251831642927461
ENSG00000067064	ENSG00000067064	2237.72021794486	-0.143318207363334	0.25540890038542	-0.56113239259502	0.574707287263445	0.812843101764207
ENSG00000067066	ENSG00000067066	4965.20350887112	0.0970570471667109	0.228464792444326	0.424822775221975	0.670965873586654	0.86805167917849
ENSG00000067082	ENSG00000067082	5417.51444262476	0.31637555659037	0.199636957001895	1.58475445299122	0.113022134563117	0.333431087449853
ENSG00000067113	ENSG00000067113	470.353057493472	0.276456679919818	0.489735369426931	0.564502172353442	0.572412422153858	0.810966709280341
ENSG00000067141	ENSG00000067141	36.1102215505263	-0.527897433613713	0.629087057769766	-0.839148456630488	0.401386007089575	0.689930452546813
ENSG00000067167	ENSG00000067167	8839.47778464346	-0.052685501563956	0.225114653065513	-0.234038525908944	0.81495506973268	0.933668096753441
ENSG00000067177	ENSG00000067177	161.630619844204	0.405996272930389	0.600948155889372	0.675592842663001	0.499299186998543	0.765173720271015
ENSG00000067182	ENSG00000067182	915.053752006006	-0.758973657489661	0.170717750682718	-4.44578056150838	8.75733058117562e-06	0.000229850100335624
ENSG00000067191	ENSG00000067191	237.932539233363	0.241515664154808	0.235722905815729	1.02457443971782	0.305564030129598	0.596762220053948
ENSG00000067208	ENSG00000067208	1501.64175635532	1.68635136852808	0.623184792333139	2.70602137483901	0.00680946628453783	0.0473931965215395
ENSG00000067221	ENSG00000067221	38.7221072989661	0.513502580301795	0.32561248789819	1.57703589200901	0.114787266679596	0.336740778526331
ENSG00000067225	ENSG00000067225	11169.36096214	0.514400280444466	0.271659086217856	1.89355080150695	0.0582846590796262	0.216224524777392
ENSG00000067248	ENSG00000067248	1062.92087623349	-0.358710914582717	0.147006047618737	-2.44010991651881	0.014682793665724	0.0833423747702338
ENSG00000067334	ENSG00000067334	1953.21904461775	-0.167281940748576	0.144823945644747	-1.15507100710347	0.248061349828107	0.533121586840527
ENSG00000067365	ENSG00000067365	202.534487562588	0.0503569564444304	0.18342378094621	0.274538863961145	0.783670541354739	0.920549155986137
ENSG00000067369	ENSG00000067369	2286.8852408591	0.182914361121314	0.175606086133934	1.04161743563834	0.29758908174687	0.589820335375869
ENSG00000067445	ENSG00000067445	34.1688613412652	0.328250338749973	0.608080077168172	0.539814328860493	0.58932508435245	0.822170160768336
ENSG00000067533	ENSG00000067533	346.123680149129	-1.37262243360539	0.349427676446368	-3.92820181722518	8.5583378461187e-05	0.0015098569469366
ENSG00000067560	ENSG00000067560	6822.05787877204	0.0610516173775462	0.0959692861871972	0.636157877203121	0.524673525083132	0.780925368578727
ENSG00000067596	ENSG00000067596	1718.60661466493	-0.174776957436408	0.108879375264238	-1.60523475646553	0.108442151251632	0.323696629045969
ENSG00000067601	ENSG00000067601	29.3642840359487	0.158384712762069	0.26247938181658	0.603417730055261	0.546230830264916	0.795710437388321
ENSG00000067606	ENSG00000067606	15.5819763505422	0.65820263067	0.407625175716824	1.61472516880864	0.106370224558813	0.320341156186578
ENSG00000067646	ENSG00000067646	210.448277543275	-0.193130450761272	1.70271952413808	-0.113424699736755	NA	NA
ENSG00000067704	ENSG00000067704	1549.76107482207	0.261733534683901	0.16755187378258	1.56210449203053	0.118263374847768	0.34226223225503
ENSG00000067715	ENSG00000067715	3.19939552604047	-0.204539813170574	0.985730289854399	-0.207500789288707	0.83561877632323	NA
ENSG00000067798	ENSG00000067798	8.75050328146196	0.172176561058322	0.710814865172791	0.24222419858435	0.808606445505352	0.931018597457603
ENSG00000067829	ENSG00000067829	404.755005705745	-0.0932943922267704	0.230968517709507	-0.403926877792532	0.686266490888496	0.874920517964852
ENSG00000067836	ENSG00000067836	36.237794800888	-0.178281195040235	0.382832204073831	-0.465690172203623	0.641437287999363	0.852873859707897
ENSG00000067840	ENSG00000067840	2.92071667504049	-0.999929363628129	1.00621346483095	-0.993754703725934	0.320342303289762	NA
ENSG00000067842	ENSG00000067842	0.773975291785656	-0.785142501350665	1.36434280329379	-0.575473040540236	0.564971418503563	NA
ENSG00000067900	ENSG00000067900	5216.2447652047	-0.282519824839568	0.0925368191401062	-3.05305312485203	0.00226525831837896	0.0204691376658399
ENSG00000067955	ENSG00000067955	5288.5475893235	-0.975283982219146	0.131003762051865	-7.44470209819642	9.71634230570806e-14	1.92974571669552e-11
ENSG00000067992	ENSG00000067992	384.880507091593	0.248067732549373	0.192136447077425	1.29110190347909	0.196668344122486	0.466028985180775
ENSG00000068001	ENSG00000068001	21.6951765770105	0.875857348633815	0.434929785894902	2.01379021864798	0.0440315631051816	0.178846313139642
ENSG00000068024	ENSG00000068024	463.758447404575	0.541309081897596	0.453128755936845	1.19460324423339	0.232242081114597	0.513502087991818
ENSG00000068028	ENSG00000068028	1649.7506403212	0.724269145902325	0.290109332903969	2.49653859340703	0.0125412021063099	0.0742929189170514
ENSG00000068078	ENSG00000068078	5.79163852832129	-4.86640359915785	1.211109015347	-4.01813836532591	5.86597502356773e-05	0.0011177844592387
ENSG00000068079	ENSG00000068079	496.231148940795	0.564284036498754	0.403345152417567	1.3990103342424	0.161809884113732	0.414750853838618
ENSG00000068097	ENSG00000068097	468.797629766731	0.423790307539382	0.179318602579263	2.36333710749311	0.018111186631714	0.0970818059154062
ENSG00000068120	ENSG00000068120	406.938656649915	0.165250928737276	0.225630022872901	0.732397783917094	0.463925811009488	0.740151701924019
ENSG00000068137	ENSG00000068137	6.61970364760815	1.82254699133562	0.67674086184075	2.69312390325929	0.00707859575848592	0.0486637247599514
ENSG00000068305	ENSG00000068305	1568.62568827047	-0.729781106209523	0.269070543951416	-2.71222964614548	0.00668322739308505	0.0466832399303058
ENSG00000068308	ENSG00000068308	1563.9829796141	0.15371929127542	0.221144261243721	0.695108660794085	0.486987207537107	0.757687394834437
ENSG00000068323	ENSG00000068323	673.327636015477	0.497970465733331	0.211612240576684	2.35322146004534	0.0186115458422674	0.0987671502333816
ENSG00000068354	ENSG00000068354	302.268823981934	0.0692852207911438	0.212535077198939	0.325994286233942	0.744428678130241	0.904136835467097
ENSG00000068366	ENSG00000068366	4984.51392333532	-0.117528192821136	0.321714086019984	-0.365318765724904	0.714873471993791	0.888490771324444
ENSG00000068383	ENSG00000068383	49.7490181674144	0.0503764820388728	0.561933335707421	0.0896485024784188	0.928566540144178	0.978371824064661
ENSG00000068394	ENSG00000068394	445.571378505125	0.493617493923426	0.183353625872252	2.6921610716733	0.00709906504651515	0.0487222971575042
ENSG00000068400	ENSG00000068400	1389.54932500083	0.289654886734591	0.14245024024633	2.03337590890482	0.0420145593616596	0.173177288395138
ENSG00000068438	ENSG00000068438	455.274301417157	0.181997881054678	0.174466853243774	1.04316595198964	0.296871439635146	0.588700801293987
ENSG00000068489	ENSG00000068489	230.142220156403	0.405233253518911	0.611126701750618	0.663092043528928	0.50727160610435	0.769616277492542
ENSG00000068615	ENSG00000068615	6.70558647904651	-0.333608990933521	0.638946254298626	-0.522123713362598	0.601584196806016	0.829451072974969
ENSG00000068650	ENSG00000068650	632.669568635958	-0.00835843680657019	0.209976038866296	-0.0398066219922003	0.968247296831162	0.992661082191993
ENSG00000068654	ENSG00000068654	920.018015675091	-0.729441822405899	0.247834510948038	-2.94326169352111	0.00324773755695033	0.0270504384066788
ENSG00000068697	ENSG00000068697	528.455183327059	0.244536912286695	0.132282134167789	1.8486012024611	0.0645154189467928	0.232103505252283
ENSG00000068724	ENSG00000068724	1344.564596958	-0.798143540210479	0.216638654927128	-3.68421573000883	0.00022940788874351	0.00337369692873566
ENSG00000068745	ENSG00000068745	1286.32011457785	-0.112977304525558	0.096566890098632	-1.16993831333043	0.242025794124521	0.524952367012936
ENSG00000068781	ENSG00000068781	7.32428709954266	1.17432160322626	0.893797984889287	1.31385572923587	0.188894759233943	0.455508516290138
ENSG00000068784	ENSG00000068784	546.233654354229	0.594301296676521	0.191114818589655	3.1096557611922	0.00187305497584868	0.0177204565756834
ENSG00000068793	ENSG00000068793	630.360240145739	1.06257469368755	0.250292787542049	4.24532685948465	2.18275000437551e-05	0.000497052941303714
ENSG00000068796	ENSG00000068796	4238.81080457863	0.822924352488094	0.169686512508579	4.84967449871119	1.23664237837972e-06	4.30812213733911e-05
ENSG00000068831	ENSG00000068831	1249.67874669897	-0.00480320343466741	0.273112139196432	-0.0175869276583593	0.985968385282963	0.996247826746047
ENSG00000068878	ENSG00000068878	2334.46025491973	-0.461362320229325	0.208685926625048	-2.21079747777275	0.0270498645870527	0.127568088438083
ENSG00000068885	ENSG00000068885	509.899470222208	0.543273368837988	0.256933043159704	2.11445504306078	0.0344764206739994	0.151606538298242
ENSG00000068903	ENSG00000068903	791.082446871718	0.209985934427494	0.211521818756697	0.992738884630293	0.320837220059514	0.611246938730869
ENSG00000068912	ENSG00000068912	1939.15387744771	-0.505906875439782	0.124937524584752	-4.04927884653741	5.13757011333555e-05	0.000997734760417434
ENSG00000068971	ENSG00000068971	239.760378280635	1.01992810965979	0.203221775459205	5.01879342090746	5.19970270180396e-07	1.99944655788929e-05
ENSG00000068976	ENSG00000068976	49.3655655421731	0.206579742578052	0.354677294950718	0.582444226114774	0.560267499185271	0.803749599508842
ENSG00000069011	ENSG00000069011	0.948411555220068	0.497406441694538	1.45147299374538	0.342690800199479	0.73183108448442	NA
ENSG00000069018	ENSG00000069018	2.27667808918285	-0.26200781714397	0.843497361020082	-0.310620790593952	0.75608891991908	NA
ENSG00000069020	ENSG00000069020	2687.53231052919	0.404244830420567	0.260547237633933	1.5515222271845	0.120776584906673	0.346708524545827
ENSG00000069122	ENSG00000069122	5.88718771799578	-0.662204583311988	0.71740429588817	-0.923056339510982	0.355977845786626	0.649731236293638
ENSG00000069188	ENSG00000069188	294.990261655894	0.688332072367632	0.694086315261101	0.991709614831832	0.321339199449013	0.611900729206804
ENSG00000069206	ENSG00000069206	4.9619193248825	-0.109335251172728	0.803363700970902	-0.136096827676669	0.891744735342539	0.965572298020122
ENSG00000069248	ENSG00000069248	1033.95427643469	0.238858224987546	0.160896776811074	1.48454325637619	0.137664856412408	0.376613669239569
ENSG00000069275	ENSG00000069275	3521.14627743009	0.6424678755994	0.149822212158165	4.28820177158483	1.80125435130608e-05	0.00042370164930295
ENSG00000069329	ENSG00000069329	1700.61208395811	0.243736573798039	0.191123085831409	1.27528588573042	0.202208071606332	0.474025127706983
ENSG00000069345	ENSG00000069345	2324.60829575682	-0.161874090064151	0.173559756321743	-0.932670646091886	0.350990045246551	0.644167211743813
ENSG00000069399	ENSG00000069399	518.532815791831	2.03405839838811	0.444402172141467	4.57706673346459	4.71541071311325e-06	0.000135182124089474
ENSG00000069424	ENSG00000069424	1990.49914677958	0.447985197138011	0.205038992241415	2.1848780675363	0.02889778803092	0.133537032001841
ENSG00000069431	ENSG00000069431	8.25070166708852	-0.578247500448808	0.849254126093289	-0.680888655918392	0.495941946635747	0.762576550557719
ENSG00000069493	ENSG00000069493	4808.47461424963	0.733562197262206	0.169202484506525	4.33541031859918	1.454884814226e-05	0.000350354449325798
ENSG00000069509	ENSG00000069509	121.76087358394	0.217976835618153	0.192066690389506	1.13490181548972	0.256416459177502	0.542486954194947
ENSG00000069535	ENSG00000069535	2.70758867525153	-0.489939402196599	0.92162511934864	-0.531603785433783	0.595000442435616	NA
ENSG00000069667	ENSG00000069667	10966.9101853857	-0.328049923814648	0.302303582946307	-1.08516717075402	0.277847621506507	0.567568065774876
ENSG00000069696	ENSG00000069696	0.293228007263576	-1.18744112107305	2.63175891245486	-0.451196770134777	0.651847737302683	NA
ENSG00000069702	ENSG00000069702	1065.43110065828	0.931485078516211	0.347037125642809	2.6841078653785	0.00727236390327733	0.0495585746716087
ENSG00000069712	ENSG00000069712	61.5719787120412	1.23851066090659	0.36060340498168	3.43455065536474	0.00059353712785189	0.00720056219651552
ENSG00000069812	ENSG00000069812	5.40887419119764	-0.468203692647034	0.74165855984287	-0.631292778102944	0.527849108113865	0.782622132894665
ENSG00000069849	ENSG00000069849	1287.12098542383	-0.251406394765916	0.212174108739911	-1.18490609555993	0.236054577062982	0.518184984858518
ENSG00000069869	ENSG00000069869	185.957055991787	0.558492848957642	0.314483651600781	1.77590423576808	0.0757487026954273	0.257508162595272
ENSG00000069943	ENSG00000069943	803.818259314371	-0.039090594922731	0.155678281013466	-0.251098577580965	0.801737895610336	0.928377380693811
ENSG00000069956	ENSG00000069956	2816.57590236646	0.199036220224645	0.167704224304321	1.18682890100292	0.235295116485367	0.517225059229871
ENSG00000069966	ENSG00000069966	338.562680393782	0.0743357178813763	0.253528555626607	0.29320451772248	0.769365831125615	0.913424352494025
ENSG00000069974	ENSG00000069974	2038.78078790091	-0.0420361437244283	0.226349212242522	-0.185713673610618	0.852669304871561	0.948932469928992
ENSG00000069998	ENSG00000069998	165.355960947752	1.18838300375326	0.367406866636289	3.23451495241021	0.0012184954024942	0.0128345073422913
ENSG00000070010	ENSG00000070010	1102.68657104358	-0.417091994824981	0.100078915925729	-4.16763102364655	3.07781605475759e-05	0.000658092411708157
ENSG00000070018	ENSG00000070018	16.4382638528184	-0.350554190439029	0.483738908853118	-0.724676440169238	0.468650551937526	0.743090772269666
ENSG00000070019	ENSG00000070019	3.95433733834807	0.169898548534246	0.732490089742311	0.231946549057088	0.816579529313317	NA
ENSG00000070047	ENSG00000070047	798.80309634765	-0.764670913195059	0.363075039628463	-2.10609606757202	0.0351960083607273	0.153822845070193
ENSG00000070061	ENSG00000070061	1256.3403858832	0.140986017995689	0.181851388056391	0.775281505973273	0.438173335083445	0.718723652650708
ENSG00000070081	ENSG00000070081	815.21915617843	0.521191540559473	0.240103529480175	2.17069504012646	0.0299542323747462	0.137135999690943
ENSG00000070087	ENSG00000070087	13.5437646069583	0.0710215127263718	0.519907238211771	0.136604200723674	0.891343655935034	0.965463596738358
ENSG00000070159	ENSG00000070159	248.088760493645	-0.122588835314492	1.24158491464102	-0.0987357641582946	0.921348071901799	0.975744632246065
ENSG00000070182	ENSG00000070182	9.69802659999793	-0.00401945089672435	0.521960230685818	-0.00770068419090682	0.993855803702207	0.998561575572703
ENSG00000070190	ENSG00000070190	1834.18614217619	0.312174848914071	0.191964755334169	1.62620918809102	0.103905162249103	0.315481946529388
ENSG00000070193	ENSG00000070193	2.12980596616505	-0.434367723602092	1.02306106620141	-0.424576535997878	0.671145400883087	NA
ENSG00000070214	ENSG00000070214	840.048956138887	-0.972712898399782	0.591431326083022	-1.64467598434791	0.10003664792109	0.307860386932874
ENSG00000070269	ENSG00000070269	591.247176876415	0.180761338461056	0.120910267605003	1.49500403928952	0.134913387963634	0.372258152265742
ENSG00000070366	ENSG00000070366	1382.30519273958	-0.127224326923669	0.148796690051255	-0.855021216398325	0.392539402351541	0.683193747068608
ENSG00000070367	ENSG00000070367	2208.48150814384	-0.0547553961320815	0.112863220706852	-0.485148268755342	0.627571174604975	0.844579719089406
ENSG00000070371	ENSG00000070371	41.8280484138743	-0.701432412145064	0.447507736801122	-1.56741963202479	0.117016638085109	0.34080700780714
ENSG00000070388	ENSG00000070388	2.28192071352454	-5.42600592789362	1.15810058976852	-4.68526307285463	2.79600568342386e-06	NA
ENSG00000070404	ENSG00000070404	17.7121100963677	0.92450013407095	0.405797371582026	2.27823095666374	0.0227128207925537	0.113795842525037
ENSG00000070413	ENSG00000070413	535.405044608025	0.289804871891092	0.202239672365206	1.43297736048425	0.151864307330224	0.39984500214798
ENSG00000070423	ENSG00000070423	109.771703910419	0.379805469507195	0.421058711606622	0.902024964779809	0.367043606283855	0.660356282691303
ENSG00000070444	ENSG00000070444	227.632127050927	-0.173907211396546	0.396214964685676	-0.438921360616729	0.660718518476855	0.862247710909212
ENSG00000070476	ENSG00000070476	526.1070700853	-0.431776459149801	0.196412925176891	-2.19830980451486	0.0279270361930122	0.130490990118453
ENSG00000070495	ENSG00000070495	902.899773394963	-0.346114407083465	0.212188979303196	-1.63116109149525	0.102856332810045	0.313731357122468
ENSG00000070501	ENSG00000070501	552.318595150678	0.454877100912227	0.180955825718836	2.51374665117995	0.0119456213515457	0.0713588822752022
ENSG00000070526	ENSG00000070526	28.6974341665074	0.736667930048753	0.496640580029014	1.48330192833964	0.137994210253343	0.377193311653044
ENSG00000070540	ENSG00000070540	352.634777952099	0.108754986621135	0.218318146504645	0.498149092791154	0.618378960458799	0.839635212357928
ENSG00000070601	ENSG00000070601	5.1910559074574	-0.539697431201382	0.88963217535574	-0.606652329076982	0.544081664720862	0.794403842245601
ENSG00000070610	ENSG00000070610	1077.14066881724	-0.39873641781876	0.164190285423879	-2.4285018860243	0.0151613462572142	0.0852051737588193
ENSG00000070614	ENSG00000070614	21.1543980945371	0.0725586660397831	0.743601058806577	0.0975774108716766	0.922267862404071	0.976128467707638
ENSG00000070669	ENSG00000070669	947.488809200326	-0.554505483540493	0.326491844037153	-1.6983746873548	0.0894370664355877	0.287007621650505
ENSG00000070718	ENSG00000070718	1708.80775800109	-0.988917841538999	0.241330454142408	-4.09777475061412	4.17140901146629e-05	0.000845028334446877
ENSG00000070729	ENSG00000070729	2.76252638766432	1.24308606839904	0.855571384225879	1.45293086154791	0.146242951223747	NA
ENSG00000070731	ENSG00000070731	29.9254426161399	-0.194015301755215	0.604820048191414	-0.320781862862147	0.748375704969107	0.906282364415865
ENSG00000070748	ENSG00000070748	1.39007029158119	0.70544092245225	1.115352267678	0.632482618178445	0.527071562921862	NA
ENSG00000070756	ENSG00000070756	9737.39947826446	-0.135772301398032	0.234397359251651	-0.579239893450614	0.562427316121255	0.80534876208384
ENSG00000070759	ENSG00000070759	35.8186335306108	0.737242242343522	0.428086758843858	1.72217950476816	0.0850370063444209	0.277620390988861
ENSG00000070761	ENSG00000070761	290.162747514811	0.214740205264876	0.201793890710372	1.06415612736803	0.287257978037186	0.578570302863187
ENSG00000070770	ENSG00000070770	1833.28915893308	-0.37091471257713	0.207591773602128	-1.7867505351538	0.0739778173376285	0.253952717571171
ENSG00000070778	ENSG00000070778	8.3072553183938	-0.820175967339974	0.632861668348376	-1.29597984577016	0.194982428542836	0.463573551262215
ENSG00000070785	ENSG00000070785	147.094270741006	0.0148820332692228	0.285265070335877	0.0521691395714885	0.958393922490367	0.989626355618638
ENSG00000070808	ENSG00000070808	2.79921315965891	-1.27246218472704	0.823204720771215	-1.54574208896049	0.122166868026769	NA
ENSG00000070814	ENSG00000070814	502.943703177173	-0.186688522525239	0.215789204713627	-0.865143012010229	0.386960299440144	0.67839370419386
ENSG00000070831	ENSG00000070831	8702.54883445152	-0.077426593375438	0.123672234439589	-0.626062864686567	0.531273708465744	0.78564942261012
ENSG00000070882	ENSG00000070882	2793.7817292119	0.00789489890416622	0.24051278535227	0.0328252774279873	0.97381392059892	0.993785189872488
ENSG00000070886	ENSG00000070886	1.24319333614726	-2.18056857368833	1.35201280619104	-1.61283130137764	0.106781163675189	NA
ENSG00000070915	ENSG00000070915	4.94083307277697	0.241893250983176	0.672181577424819	0.359862958324279	0.71894961876359	0.890196311169135
ENSG00000070950	ENSG00000070950	381.262350629796	0.134824702885596	0.16187132641285	0.832912819542406	0.40489389913052	0.692804064903586
ENSG00000070961	ENSG00000070961	3233.70274495586	0.0062528522458225	0.28241425629402	0.0221407103447097	0.98233571226739	0.99551275627729
ENSG00000071051	ENSG00000071051	665.457454026672	0.748272439405758	0.178000290554517	4.20377088753448	2.62504654182525e-05	0.000576144658765477
ENSG00000071054	ENSG00000071054	2123.41245218994	-0.282925068976042	0.232274456417373	-1.21806363618243	0.223199791191137	0.502564747229693
ENSG00000071073	ENSG00000071073	3101.52576320292	-0.042611362502049	0.370879166951693	-0.114892844621815	0.908530056701457	0.972086057258494
ENSG00000071082	ENSG00000071082	9026.25008401424	0.112317230280808	0.242653135572262	0.462871538898204	0.643456449154176	0.854084917524817
ENSG00000071127	ENSG00000071127	9070.35915552605	-0.266344214329428	0.1754288583188	-1.51824629585978	0.128952320569305	0.361452998074735
ENSG00000071189	ENSG00000071189	1453.5603820103	-0.0921873488999701	0.126959642860964	-0.726115376686483	0.467768043292759	0.742541888425788
ENSG00000071203	ENSG00000071203	1.53846333833221	-2.67832331545244	1.43643356595825	-1.86456469615128	0.0622424452443742	NA
ENSG00000071205	ENSG00000071205	1313.1693756991	0.102021832151058	0.253699490146501	0.40213652811105	0.687583551194645	0.875627941520181
ENSG00000071242	ENSG00000071242	21.2956460909461	0.195860953506763	0.743443488082149	0.263451031109335	0.792202962177441	0.924464608893482
ENSG00000071243	ENSG00000071243	745.433778324966	-0.630658877120878	0.171481142369184	-3.67771562754769	0.00023533211325968	0.00344504039661683
ENSG00000071246	ENSG00000071246	351.62287381389	-3.29056415587992	0.393083473061348	-8.37115875224388	5.7054383725644e-17	1.9984594590446e-14
ENSG00000071282	ENSG00000071282	35.3203089556893	0.583829727433204	1.24660851779136	0.468334460338508	0.639545428777682	0.851592665565526
ENSG00000071462	ENSG00000071462	417.262338871062	-0.254808165006788	0.196322322631547	-1.2979072455505	0.194319209987404	0.46245331444192
ENSG00000071537	ENSG00000071537	4023.61349691874	-0.306563962121404	0.0822785459194818	-3.72592829267315	0.000194597724170836	0.00294958706227471
ENSG00000071539	ENSG00000071539	57.1761612540737	-0.289948945624878	0.629326888484666	-0.460728678418677	0.644993276975638	0.854946709848332
ENSG00000071553	ENSG00000071553	878.200892522656	0.132282940043213	0.160739094618583	0.822966810638732	0.410526867461077	0.697425053054467
ENSG00000071564	ENSG00000071564	272.051700335009	-0.210110211637296	0.195336645696136	-1.07563130762541	0.282092179881337	0.572197476913369
ENSG00000071575	ENSG00000071575	794.060427506046	0.822637894463468	0.296640684118382	2.77317960248222	0.00555114739959389	0.0406626823776335
ENSG00000071626	ENSG00000071626	933.335903973712	-0.350330575260073	0.159830857196832	-2.19188322833457	0.0283879394008947	0.131940567565316
ENSG00000071655	ENSG00000071655	119.29676109688	-0.18662489268545	0.396158637104644	-0.471086264960453	0.637579133088801	0.850063852177634
ENSG00000071794	ENSG00000071794	659.865772190087	0.296247504025258	0.248745770509583	1.19096498974982	0.23366732925872	0.515352157775528
ENSG00000071859	ENSG00000071859	573.128788498493	-0.179013459762313	0.155852854913174	-1.14860558609621	0.250718652610511	0.536141063663169
ENSG00000071889	ENSG00000071889	165.132254610221	0.412315445729754	0.192382890949167	2.14320225512516	0.032096861292461	0.143692971692495
ENSG00000071894	ENSG00000071894	386.24773280521	0.380638254083001	0.344804739765512	1.10392407697718	0.269626073565897	0.558231736404837
ENSG00000071909	ENSG00000071909	114.584670117023	0.798296520357099	0.784653021482523	1.01738793900111	0.308968917324578	0.600094245428033
ENSG00000071967	ENSG00000071967	220.160878085306	0.74082323551713	0.575610216634759	1.28702238790734	0.198086484964248	0.468180116898079
ENSG00000071991	ENSG00000071991	3.20153619127697	-0.0058239034127218	0.930551249728594	-0.00625855202969251	0.995006430561796	NA
ENSG00000071994	ENSG00000071994	1650.99677509767	-0.503289597455406	0.186407389264838	-2.69994445735388	0.0069351053054751	0.0480420006148788
ENSG00000072041	ENSG00000072041	5.36931307448673	-0.721689011339759	0.680169809433212	-1.06104240636782	0.288670629731713	0.580432629485847
ENSG00000072042	ENSG00000072042	563.677499920898	0.767341937924568	0.219896198448026	3.48956436418765	0.000483808533493281	0.00611987616398428
ENSG00000072062	ENSG00000072062	194.598190582572	-0.357286264401021	0.202171350092066	-1.76724478635731	0.0771872421724367	0.260460781381921
ENSG00000072071	ENSG00000072071	44.8825359183774	-0.157357797198666	0.411196619413638	-0.38268261403281	0.701955106955068	0.882824504757637
ENSG00000072080	ENSG00000072080	1.58877615936768	0.678077572456891	1.18156713284111	0.573879852959719	0.56604910740726	NA
ENSG00000072110	ENSG00000072110	146.501136503487	0.476847551167421	0.656647556304421	0.726184916991232	0.467725417133228	0.742541888425788
ENSG00000072121	ENSG00000072121	1094.95592464871	-0.109754952992929	0.190948506358809	-0.57478822477244	0.565434531400358	0.806955792831166
ENSG00000072133	ENSG00000072133	3.21943473142155	-1.62598195830962	0.801758962813977	-2.02801843661694	0.0425583663777883	NA
ENSG00000072134	ENSG00000072134	316.759540645808	0.0560605538575764	0.380860538821888	0.147194440335006	0.882978548770904	0.961756190539462
ENSG00000072135	ENSG00000072135	1970.23648484739	-0.0217288059110381	0.169356723412002	-0.128301997542651	0.897909984361854	0.968469376312855
ENSG00000072163	ENSG00000072163	4.67666024375405	0.487039239608178	0.660062448983218	0.737868424962561	0.460594408010888	0.737713408881583
ENSG00000072182	ENSG00000072182	3.249193634675	1.01395579014502	0.808806970450583	1.25364373353527	0.209971527719773	NA
ENSG00000072195	ENSG00000072195	4.36068363067428	0.633825038924434	0.790410262591424	0.801893736610134	0.422614429526439	NA
ENSG00000072201	ENSG00000072201	5.00299231761952	-0.0536904985750906	0.699218809429435	-0.0767864048435743	0.938793466168068	0.981688571418069
ENSG00000072210	ENSG00000072210	371.857266039074	0.25945369931147	0.437397444526547	0.593176074890679	0.553063322438101	0.79948316151392
ENSG00000072274	ENSG00000072274	13472.1965520833	-0.352272509844312	0.208549111378809	-1.68915852729021	0.0911890543129245	0.290744524130145
ENSG00000072310	ENSG00000072310	322.015125474419	0.85243676145339	0.49942339709149	1.70684186287178	0.0878514490734773	0.283590877169907
ENSG00000072315	ENSG00000072315	3.51870553689248	-0.221658162407472	0.814293318213938	-0.272209236462427	0.785461140237839	NA
ENSG00000072364	ENSG00000072364	3564.65930856111	0.0575571242706481	0.152338096674936	0.377824887713186	0.705560684057231	0.884475961632129
ENSG00000072401	ENSG00000072401	384.241058253647	-0.118390570802025	0.215086506469956	-0.550432348105307	0.582022866588854	0.817502539779345
ENSG00000072415	ENSG00000072415	101.24487813149	-0.181734844889306	0.305859800247929	-0.594176955395879	0.552393764222784	0.799124616117891
ENSG00000072422	ENSG00000072422	180.087872525658	1.92453121510985	0.847988279203308	2.26952572613146	0.0232363745924899	0.115581914930111
ENSG00000072501	ENSG00000072501	2139.32254536241	-0.112654063136506	0.12749505139756	-0.883595574115452	0.376914569079677	0.669178801338123
ENSG00000072506	ENSG00000072506	307.963291903623	-0.0496339861823912	0.265154159266174	-0.187189166935022	0.851512318250313	0.94879771109916
ENSG00000072518	ENSG00000072518	660.376853298378	0.0279541964752001	0.139133245588978	0.200916728110988	0.840763687283564	0.944064372298063
ENSG00000072571	ENSG00000072571	289.820991481776	0.464892487380692	0.707548898562054	0.657046443469122	0.511151053925952	0.772429958940075
ENSG00000072609	ENSG00000072609	1500.88376511837	-0.723329001267598	0.104232962319427	-6.93954182220131	3.93373656010023e-12	5.29954089722594e-10
ENSG00000072657	ENSG00000072657	3.42386379591889	-0.190832111926739	0.76200853070151	-0.250433038789025	0.802252482185106	NA
ENSG00000072682	ENSG00000072682	539.758186132593	0.69822950376807	0.182356188126693	3.8289323271167	0.000128700387364379	0.00210655306930736
ENSG00000072694	ENSG00000072694	96.1565961369619	1.11129224508329	0.754181183380047	1.47350831547237	0.140614023298871	0.382077455409414
ENSG00000072736	ENSG00000072736	6910.80162454213	0.177342383413322	0.151205290716357	1.17285832111519	0.240852625806415	0.523409569786869
ENSG00000072756	ENSG00000072756	644.411102315983	-0.223071144651364	0.182695949718272	-1.22099666136744	0.222087283879988	0.501114022481607
ENSG00000072778	ENSG00000072778	4466.15792931041	0.174421551831195	0.132543723332818	1.3159548218909	0.188189206651525	0.454318930594188
ENSG00000072786	ENSG00000072786	5121.98182348825	0.38091443848958	0.207329730625001	1.8372398273094	0.0661744985316947	0.236214881269798
ENSG00000072803	ENSG00000072803	2111.56762617427	-0.285884995723036	0.182697082501447	-1.56480328973383	0.117629040163077	0.341563746895878
ENSG00000072818	ENSG00000072818	4724.85728209817	0.155498529617764	0.224420838325527	0.692888106015408	0.488379774427341	0.758147450297234
ENSG00000072832	ENSG00000072832	58.6191029191909	-1.70873581310715	0.704836133067657	-2.42430223557101	0.0153378346893805	0.0859463017134716
ENSG00000072840	ENSG00000072840	851.110489210341	-0.082008948030798	0.360537102003167	-0.227463269591814	0.820063527308298	0.935488148602224
ENSG00000072849	ENSG00000072849	1106.92711751807	-0.094852060579507	0.141112943413174	-0.672171228841734	0.501474694996073	0.766533228459714
ENSG00000072858	ENSG00000072858	452.738803956384	0.774469197566217	0.820208808118918	0.944234187563042	0.345049988508063	0.638050911392514
ENSG00000072864	ENSG00000072864	808.824825010613	-0.0828088760668194	0.143465774650799	-0.577203003771314	0.563802328161777	0.806039643035386
ENSG00000072952	ENSG00000072952	15.4693406354514	-0.538016510215724	0.455377028981941	-1.18147485703997	0.237414135913468	0.519672537689403
ENSG00000072954	ENSG00000072954	12.6910453314969	0.357915796777623	0.648073832809969	0.552276266464491	0.58075908863223	0.816672950046293
ENSG00000072958	ENSG00000072958	580.317945445448	0.0440058067461679	0.212460787545608	0.207124369887414	0.835912730337075	0.942406826821777
ENSG00000073008	ENSG00000073008	69.1050240341878	0.302881681437212	0.544961698965287	0.555785263464001	0.578357660803616	0.814968322014434
ENSG00000073009	ENSG00000073009	93.9289955028675	0.0821596765553411	0.266523065953801	0.308264788495201	0.757880856949785	0.909069959287391
ENSG00000073050	ENSG00000073050	221.419131747159	0.26931545814995	0.224792400099542	1.19806300404592	0.230892490148072	0.511548310770871
ENSG00000073060	ENSG00000073060	92.9725975978245	0.396821869634085	0.39156901080903	1.01341489923884	0.310862025719864	0.601289492702751
ENSG00000073111	ENSG00000073111	250.203273620913	-0.026701487134324	0.491987158221919	-0.0542727318957375	0.956717874319255	0.988752588748671
ENSG00000073146	ENSG00000073146	4.57294083875177	-0.878599631754242	0.694296888928826	-1.26545235296929	0.20570921824577	NA
ENSG00000073150	ENSG00000073150	11.9102580089461	-0.793484395373517	0.772757978872458	-1.02682135554433	0.30450459157554	0.595800557572937
ENSG00000073169	ENSG00000073169	107.093444875467	-0.396310481990956	0.323270023490312	-1.2259425656361	0.220220289191105	0.498946709545647
ENSG00000073282	ENSG00000073282	36.0740073346394	0.77309318187935	0.931767339648835	0.829706246379824	0.406704888957464	0.693930536335624
ENSG00000073331	ENSG00000073331	487.68162024069	0.943384396033196	0.373667119382173	2.5246652624748	0.0115808539303225	0.0697251041516219
ENSG00000073350	ENSG00000073350	243.578727200866	-0.755722384770545	0.400261419535729	-1.88807201465263	0.0590162832518328	0.218015090478727
ENSG00000073417	ENSG00000073417	233.632155570642	-1.03309178207051	0.356445261114649	-2.89831818450863	0.00375169761984248	0.0301277426620531
ENSG00000073464	ENSG00000073464	6.95503178295548	-0.229852030191066	0.844256091489142	-0.272253919762239	0.785426785035538	0.921569341233305
ENSG00000073536	ENSG00000073536	136.463244263369	-0.460906895113111	0.349391309113211	-1.31917103571619	0.187111939126207	0.45302394209707
ENSG00000073578	ENSG00000073578	1515.64980235175	0.306544970773592	0.134346755967046	2.28174449443933	0.0225044295024944	0.113164242535989
ENSG00000073584	ENSG00000073584	1342.13570710901	-0.0690946437460208	0.0794555919610991	-0.869600767430556	0.384518618248245	0.676321663521633
ENSG00000073598	ENSG00000073598	1.65443549628482	-0.522513438113613	0.922726494015156	-0.566271198998466	0.57120943593205	NA
ENSG00000073605	ENSG00000073605	917.402604751743	0.987305101737134	0.306339131661381	3.22291538917226	0.00126893030172379	0.0132211694227739
ENSG00000073614	ENSG00000073614	5462.08528105125	-0.171564957346975	0.103981914886002	-1.64994997000263	0.0989531691174668	0.305939253449044
ENSG00000073670	ENSG00000073670	4.7485626775641	-0.525697486537574	0.665795715029685	-0.789577755864854	0.429774403219706	0.711870111048136
ENSG00000073711	ENSG00000073711	10.6648955915191	-0.404142577696416	0.676360854290787	-0.59752508610243	0.550156863462433	0.797761949026039
ENSG00000073712	ENSG00000073712	18.7511558098844	-0.412075144685682	0.665216284341593	-0.619460398648448	0.53561310257362	0.788579295547741
ENSG00000073734	ENSG00000073734	4.50690786634365	-0.633664471077503	0.790098011879255	-0.802007423826225	0.422548663904452	NA
ENSG00000073737	ENSG00000073737	19.7732112533354	0.447959277454698	0.836054852340948	0.535801300836201	0.592095883064131	0.823940176754443
ENSG00000073754	ENSG00000073754	2.03687960648643	-0.487571644501358	1.09444577475736	-0.4454963925549	0.655961066201868	NA
ENSG00000073756	ENSG00000073756	768.07278445992	1.22856384584444	1.04354942076398	1.17729340019662	0.239078420217649	0.521473350185128
ENSG00000073792	ENSG00000073792	12.9854657490532	0.611760089756457	0.689349230943347	0.887445814539152	0.374838926758719	0.667215367643603
ENSG00000073803	ENSG00000073803	219.022049402686	0.375862040763482	0.423506144466448	0.887500797035685	0.374809337272504	0.667215367643603
ENSG00000073849	ENSG00000073849	4495.59285455304	0.182942725210385	0.208425602274591	0.87773633955663	0.380086818828942	0.672021131936126
ENSG00000073861	ENSG00000073861	1742.74866775608	0.413794255376879	0.236913845791821	1.74660224687958	0.0807063571970371	0.268263960121295
ENSG00000073905	ENSG00000073905	159.113118370181	-0.595555194930243	0.229740520304861	-2.59229496886293	0.00953379902383948	0.0601932502185512
ENSG00000073910	ENSG00000073910	672.738000200796	0.475285723465921	0.772845653760364	0.614981427602481	0.538566985777163	0.790089715015835
ENSG00000073921	ENSG00000073921	6649.05516119394	0.589537255556604	0.330246886557349	1.78514099467287	0.0742384499363182	0.254372629564006
ENSG00000073969	ENSG00000073969	877.477905236282	0.632789828759402	0.140631607011576	4.49962737542574	6.80726811119317e-06	0.000184673506799195
ENSG00000074047	ENSG00000074047	2.53947172251499	-1.21488419093207	1.13248841729982	-1.07275639412605	0.283380430350408	NA
ENSG00000074054	ENSG00000074054	3923.98936029382	-0.934961330808526	0.124970698754168	-7.48144437159387	7.35101551263311e-14	1.50447612902928e-11
ENSG00000074071	ENSG00000074071	174.525028647353	0.30185057379959	0.25293435234853	1.19339493033218	0.23271473952921	0.514141217956303
ENSG00000074181	ENSG00000074181	3.06684208115197	0.873382713327328	0.933828824971267	0.935270672710494	0.349648825178875	NA
ENSG00000074201	ENSG00000074201	1665.91269280079	0.39149960631317	0.147262148623624	2.65852162264571	0.007848431419428	0.0520303485836503
ENSG00000074211	ENSG00000074211	4.82783742435935	0.104959557719859	0.770482350888963	0.13622577804509	0.891642797189576	0.965569006934979
ENSG00000074219	ENSG00000074219	2.35129351900484	0.596659419598333	0.970179432558327	0.614999039945595	0.538555354449447	NA
ENSG00000074266	ENSG00000074266	2017.26101523467	0.29594064891036	0.329867073215303	0.897151225267033	0.369638227652032	0.662056568958386
ENSG00000074276	ENSG00000074276	14.4514106115565	0.921093147530768	0.349503362930743	2.6354342911238	0.00840296935326942	0.0545796374210166
ENSG00000074319	ENSG00000074319	988.462402659841	-0.55848136442352	0.135359924970724	-4.12589889174591	3.69289495349616e-05	0.000766633849990339
ENSG00000074356	ENSG00000074356	1180.64775660653	-0.695955237369001	0.120023325876421	-5.79849985231682	6.69107620500642e-09	4.47581885727252e-07
ENSG00000074370	ENSG00000074370	1679.38488150517	0.00390031978815656	0.308352343479565	0.0126489059370974	0.989907902356353	0.997679240811052
ENSG00000074410	ENSG00000074410	6.80239680157906	-0.109649998869719	0.603330063367921	-0.181741314625744	0.855785741481723	0.950352335119057
ENSG00000074416	ENSG00000074416	51.3192801524258	0.0608254847746917	0.72524879726642	0.083868439360331	0.933161032868329	0.979533561092838
ENSG00000074527	ENSG00000074527	3.57446117253825	0.568396760793884	0.826632767470253	0.687604923445451	0.491701606927382	NA
ENSG00000074582	ENSG00000074582	153.502841232763	-0.0423260893771625	0.253172217214108	-0.167182994417461	0.867226064589833	0.955512963941263
ENSG00000074590	ENSG00000074590	3.82516836366491	-0.62325011142665	0.777213996678725	-0.801902840260198	0.422609163038823	NA
ENSG00000074603	ENSG00000074603	2200.71789922781	-0.528228319667683	0.11223050313672	-4.70663772240415	2.51835869809551e-06	7.9665320720542e-05
ENSG00000074621	ENSG00000074621	130.380959571145	0.692157665233046	0.151759000311114	4.56090026828119	5.09347700842462e-06	0.000143879522825954
ENSG00000074657	ENSG00000074657	63.3610495038007	-0.568804886812499	0.882352809850378	-0.64464563433413	NA	NA
ENSG00000074660	ENSG00000074660	22.4945636439009	0.778359146112918	0.667157239013361	1.16668020759845	0.24333953869113	0.526698795537632
ENSG00000074695	ENSG00000074695	6706.69922324191	0.6275555440391	0.28825598891345	2.17707720975583	0.0294748071613156	0.135423839724003
ENSG00000074696	ENSG00000074696	831.687765662012	-0.0354230909025382	0.180966205961552	-0.195744231439898	0.844810362354831	0.94621315037942
ENSG00000074706	ENSG00000074706	177.99534676769	1.88146256182904	0.482657160183714	3.89813457053635	9.69365457099086e-05	0.00166814216951599
ENSG00000074755	ENSG00000074755	3700.14999176738	-0.571350390553698	0.161511858854189	-3.5375135584905	0.000403913447157758	0.00531879190669461
ENSG00000074771	ENSG00000074771	1.53381713733833	0.177772018109036	1.18631424013061	0.149852384887046	0.880881078770451	NA
ENSG00000074800	ENSG00000074800	19489.5410951569	0.456072782137729	0.404797410098586	1.12666921961446	0.259882361024633	0.546504825568279
ENSG00000074803	ENSG00000074803	10.0804961270262	0.0405747557476629	0.774121828153982	0.0524139150609147	0.958198886742592	0.989535715826606
ENSG00000074842	ENSG00000074842	527.016268149168	-0.101053878077909	0.247940447409325	-0.407573185955734	0.683587053523685	0.873701624503004
ENSG00000074855	ENSG00000074855	108.737402878982	0.985308546764461	0.338217356410251	2.91324063679719	0.00357698840886445	0.0291239983818473
ENSG00000074935	ENSG00000074935	383.370899857847	0.231418063376842	0.271153705516778	0.853457130286287	0.393405851408428	0.684145489021788
ENSG00000074964	ENSG00000074964	12.5410098008174	1.12557223903111	0.939325758272856	1.19827677365167	0.230809285606435	0.511548310770871
ENSG00000074966	ENSG00000074966	75.8860641808979	1.56092976324663	0.69522184624285	2.24522542219045	0.0247536648701947	0.120302561484435
ENSG00000075035	ENSG00000075035	5.19677592382989	-0.406817653912322	0.6979342838729	-0.582888193505632	0.559968569074859	0.803643913403659
ENSG00000075043	ENSG00000075043	1.95374766216808	-0.0119298784124471	0.797499568146746	-0.0149591032885073	0.988064807576797	NA
ENSG00000075073	ENSG00000075073	1.53207044138482	0.863221699471864	1.17209858616873	0.736475335486496	0.461441472325735	NA
ENSG00000075089	ENSG00000075089	561.613556569619	0.743522199223268	0.148410752063218	5.00989442400072	5.44599032176568e-07	2.08168657834952e-05
ENSG00000075131	ENSG00000075131	88.6766616060766	0.537626977336149	0.257562495897812	2.08736514787251	0.0368551398934939	0.159160338499924
ENSG00000075142	ENSG00000075142	1433.26680703301	0.287829025641939	0.144518830552047	1.99163683059474	0.0464109192577942	0.185460767372206
ENSG00000075151	ENSG00000075151	2510.4189661201	0.31500437779317	0.125298115557229	2.51403922870089	0.0119357156602531	0.0713588822752022
ENSG00000075188	ENSG00000075188	408.938669501325	0.342505804692752	0.145353975707372	2.35635663232416	0.0184551900409809	0.0983493220904846
ENSG00000075213	ENSG00000075213	11.9956966249997	-0.40864150768449	0.643148287432965	-0.635376810712697	0.525182688416404	0.781249803493409
ENSG00000075218	ENSG00000075218	110.203873993733	-0.176057724044285	0.778921440020945	-0.22602757479567	0.821179973651578	0.936429039445818
ENSG00000075223	ENSG00000075223	26.288884298147	0.345651250628897	0.90680918690493	0.381173079872133	0.703074823117163	0.882975479250673
ENSG00000075234	ENSG00000075234	292.556689394655	0.253871024616213	0.180676309799973	1.40511517474136	0.159987032411394	0.412012237306824
ENSG00000075239	ENSG00000075239	679.027871237796	-0.028662811098096	0.240039066976006	-0.119408942299218	0.904951377055015	0.970653297879977
ENSG00000075240	ENSG00000075240	471.198678560559	-0.203306799370724	0.295729531455041	-0.687475472504957	0.491783151914453	0.75993422887887
ENSG00000075275	ENSG00000075275	8.57291501980799	-0.734984487800477	0.787015404881747	-0.933888311768067	0.35036150863966	0.643320097592742
ENSG00000075290	ENSG00000075290	1.32687323192877	0.649771457153875	1.305898898146	0.497566433417139	0.618789667519239	NA
ENSG00000075292	ENSG00000075292	5521.32672952567	0.200836253808622	0.172183520278499	1.16640810621004	0.243449482648974	0.526735656248033
ENSG00000075303	ENSG00000075303	591.590835616907	0.627516815304348	0.141562681682149	4.43278417622316	9.30239726677823e-06	0.00024152383200065
ENSG00000075336	ENSG00000075336	149.106544087051	0.0145685698396915	0.167991445218672	0.0867220936204688	0.930892414407203	0.979073983011711
ENSG00000075340	ENSG00000075340	49.0573366266192	0.140164014250274	0.781933238306763	0.179253173268081	0.857738913563095	0.950658190799356
ENSG00000075391	ENSG00000075391	44.2133308754239	0.0771341402068736	0.755986052682865	0.102031168343831	0.918731935415136	0.975347820349696
ENSG00000075399	ENSG00000075399	147.259709659207	-0.607531532885616	0.314883127830723	-1.92938737960015	0.0536827892797307	0.204710794828585
ENSG00000075407	ENSG00000075407	1378.618687802	-0.435749724899631	0.173850979284974	-2.50645539468234	0.012194844328426	0.072622465529251
ENSG00000075413	ENSG00000075413	2103.67061379611	-0.431071145389117	0.0975237713004482	-4.42016484433407	9.86256384250151e-06	0.000252464052038391
ENSG00000075415	ENSG00000075415	3927.47443893081	-0.0831205543258079	0.14064602047838	-0.590991156686052	0.554526346263233	0.800220978334171
ENSG00000075420	ENSG00000075420	1749.83304203555	-0.0556736974789995	0.386015233865946	-0.144226684842012	0.885321469779065	0.96245799420426
ENSG00000075426	ENSG00000075426	3696.78346860623	0.258299943227683	0.38783093938793	0.666011699931234	0.505403622070025	0.76895216528616
ENSG00000075461	ENSG00000075461	1.16766808462101	0.426929301125993	1.27631227781277	0.334502228449628	0.738000609593296	NA
ENSG00000075539	ENSG00000075539	5687.81410035741	0.04364196468025	0.179439837277285	0.24321223950293	0.807840985739352	0.930753740053545
ENSG00000075568	ENSG00000075568	1567.25720597918	-0.00784773048464069	0.13074076148587	-0.0600251244940839	0.95213562431209	0.987068289966196
ENSG00000075618	ENSG00000075618	66.1357649563064	-0.227686308888108	0.491131002345136	-0.463595879309008	0.642937307201269	0.853785313708381
ENSG00000075624	ENSG00000075624	46826.7028350697	0.0381372231048537	0.288532760499043	0.132176405337446	0.894844763176432	0.967061985605608
ENSG00000075643	ENSG00000075643	6.36107556867409	-0.071363728558334	0.863673829312781	-0.0826281011838897	0.934147256159699	0.979819616154876
ENSG00000075651	ENSG00000075651	753.167297683486	1.25748686895299	1.27083116459945	0.989499552719362	0.322418788589385	0.612864388188335
ENSG00000075673	ENSG00000075673	12.0189196783601	0.939041138464295	0.537832378160585	1.74597360924209	0.0808155377449668	0.268479278264664
ENSG00000075702	ENSG00000075702	66.0310419684405	0.0193993362150543	0.46117708026294	0.042064831591357	0.966447015667167	0.992167334280754
ENSG00000075711	ENSG00000075711	1368.70618843226	-0.103633964351419	0.160042417370854	-0.647540608632998	0.517282121347646	0.776168266554434
ENSG00000075785	ENSG00000075785	1409.52750673523	-0.0593486211710777	0.120441667357931	-0.492758216263348	0.622183437586172	0.842093854510159
ENSG00000075790	ENSG00000075790	1189.99986660389	0.0479015312971707	0.248533829167362	0.192736463513439	0.847165365067495	0.946937240405635
ENSG00000075826	ENSG00000075826	1430.19916923951	0.378182888629537	0.148440803779492	2.54770170330878	0.0108435147146696	0.0662792380981094
ENSG00000075856	ENSG00000075856	1384.03755025452	0.0844925909416209	0.0710685839686016	1.18888806028484	0.234483719124777	0.516458231413514
ENSG00000075884	ENSG00000075884	2670.34192399204	0.237506988757291	0.14424962603934	1.64649985777098	0.0996608893443216	0.307243884336431
ENSG00000075891	ENSG00000075891	2.3403296232652	-0.16241159181462	1.03508294202822	-0.156906838302618	0.875318270432483	NA
ENSG00000075914	ENSG00000075914	375.840453057289	0.150156279292714	0.189181424855969	0.793715764679504	0.42736092055371	0.709803130010585
ENSG00000075945	ENSG00000075945	1215.22567592361	0.0403353881657938	0.132100208006799	0.305339323642229	0.760107729073312	0.909645524110982
ENSG00000075975	ENSG00000075975	697.664094273435	-0.0729136047188517	0.122637160881143	-0.594547396522965	0.552146051431247	0.799033181000661
ENSG00000076003	ENSG00000076003	1362.17753426343	-0.932885577212052	0.312509549817658	-2.98514262286182	0.00283446131567806	0.024312509904959
ENSG00000076043	ENSG00000076043	838.329129747908	0.370862820688645	0.221601862177982	1.6735546219859	0.0942181630772111	0.296732299048198
ENSG00000076053	ENSG00000076053	1146.9978958932	0.169105249378074	0.187725270860227	0.900812387182454	0.367688080257776	0.660658828076754
ENSG00000076067	ENSG00000076067	21.6872335322021	0.0514356159314507	0.7541667288695	0.068201916051843	0.945624901736286	0.984660946842119
ENSG00000076108	ENSG00000076108	2612.985099279	0.368249025422953	0.168433687357164	2.18631457400846	0.0287925986117172	0.133146762423123
ENSG00000076201	ENSG00000076201	250.707011580481	-0.0645353117330029	0.331189504690675	-0.194859169203679	0.845503199661442	0.946453737858
ENSG00000076242	ENSG00000076242	651.257234646586	0.465712397476182	0.137136156426715	3.39598549070504	0.000683819843271548	0.00808704068792288
ENSG00000076248	ENSG00000076248	333.716530017745	1.18883567872207	0.259571871035622	4.57998655239082	4.65005827229078e-06	0.000133706526292063
ENSG00000076258	ENSG00000076258	17.3385467462671	0.31426656501681	0.595331350719209	0.527885125883512	0.597579068969855	0.827156255475231
ENSG00000076321	ENSG00000076321	545.49495768135	-0.163857285568393	0.102327186740781	-1.60130744123243	0.109308841697974	0.325627777224598
ENSG00000076344	ENSG00000076344	0.620171034797268	0.63747601369293	1.9215456064302	0.331751695905473	0.74007676148045	NA
ENSG00000076351	ENSG00000076351	19.6726070296212	0.295042812734446	0.442837258748429	0.666255620785642	0.505247726645829	0.768933989575644
ENSG00000076356	ENSG00000076356	18.9065271785551	0.0639360814505998	0.822182670314367	0.0777638397877609	0.938015910980831	0.981429327003606
ENSG00000076382	ENSG00000076382	373.474172232197	0.273392366134993	0.443335178611214	0.61667194331706	0.537451130741553	0.789597806278962
ENSG00000076513	ENSG00000076513	2898.68313242939	0.188883356065954	0.145227191231009	1.30060599853854	0.193393352741917	0.461389837841861
ENSG00000076554	ENSG00000076554	761.617831073615	0.317089721172149	0.197072182319548	1.60900294217067	0.107615698288129	0.322144839875907
ENSG00000076555	ENSG00000076555	166.655260793003	0.878289653290144	0.350166719329438	2.50820424902758	0.0121346502431676	0.0723418768041992
ENSG00000076604	ENSG00000076604	207.96334630043	1.26442813231414	0.319714606610205	3.95486507707709	7.65778552865948e-05	0.001387838553242
ENSG00000076641	ENSG00000076641	11308.3035699002	0.268532766646604	0.308302239985017	0.871004916018948	0.383751468884172	0.67563796169115
ENSG00000076650	ENSG00000076650	280.606717258316	-0.540696379399945	0.200069989407125	-2.70253615248449	0.00688127006671227	0.0477543926189403
ENSG00000076662	ENSG00000076662	1957.7367958312	0.529172733025859	0.231168136114804	2.28912488511418	0.0220720973238498	0.11154746981741
ENSG00000076685	ENSG00000076685	2128.73324991619	-0.128433299289114	0.175433992590189	-0.732089017600664	0.464114236599276	0.740223592026248
ENSG00000076706	ENSG00000076706	713.098595949807	-0.0493277321356082	1.02976948694205	-0.0479017224350753	0.961794566663727	0.990907124807567
ENSG00000076716	ENSG00000076716	11.5885607427626	-0.267364229972467	0.709402827644742	-0.3768863324948	0.706258078857818	0.884889560951864
ENSG00000076770	ENSG00000076770	658.868284413789	0.610833485091446	0.207696717730231	2.94098766589481	0.00327167560841875	0.0272145209828097
ENSG00000076826	ENSG00000076826	0.87241233427303	-0.0111654460531136	1.30740231579354	-0.00854017613265173	0.993186008146625	NA
ENSG00000076864	ENSG00000076864	4.39525830550135	0.543178917329146	0.602951778504877	0.900866266081927	0.36765942915806	NA
ENSG00000076924	ENSG00000076924	314.986552926141	0.558610716331973	0.321442015139591	1.73782732194915	0.0822412448898644	0.27134399431465
ENSG00000076928	ENSG00000076928	3495.85073785592	-0.061947682140006	0.287346642517489	-0.215585195627388	0.829311096629692	0.940080999232039
ENSG00000076944	ENSG00000076944	288.160987993342	0.322281112144569	0.23843844962741	1.35163230866571	0.176492969389344	0.436759742119868
ENSG00000076984	ENSG00000076984	272.359107649581	0.0102517195968077	0.236334144323893	0.04337807228886	0.965400157023806	0.991810688196652
ENSG00000077044	ENSG00000077044	729.357534781742	0.484592647066582	0.347295063074454	1.39533410805409	0.162915111186317	0.416475533041984
ENSG00000077063	ENSG00000077063	7.34556018740343	-0.333185669779537	0.720035138264163	-0.462735291756413	0.643554118290026	0.854101697587944
ENSG00000077080	ENSG00000077080	1.0229416046961	-1.33163309210305	1.1802459461779	-1.12826745680882	0.259206982847296	NA
ENSG00000077092	ENSG00000077092	2.78558112007577	-1.01784709891994	1.09609623424717	-0.928611071836245	0.353090681877099	NA
ENSG00000077097	ENSG00000077097	5031.16379479177	-0.288552460770495	0.142736749597194	-2.02157090997795	0.0432206998419644	0.176557841911672
ENSG00000077147	ENSG00000077147	5437.63585032845	-0.79871065434236	0.141582910044326	-5.64129282335208	1.68778039036075e-08	1.00665910898761e-06
ENSG00000077150	ENSG00000077150	1461.62013439901	0.920068605154262	0.341152348211945	2.6969434916	0.00699791443871035	0.0483034115592099
ENSG00000077152	ENSG00000077152	110.123289246266	0.569819731575604	0.437022989366832	1.30386671969173	0.192279029155738	0.459760882560862
ENSG00000077157	ENSG00000077157	541.524375057397	0.684892730089995	0.163234748707468	4.19575326646527	2.7196618872637e-05	0.000592025833425257
ENSG00000077232	ENSG00000077232	1682.91973629287	0.101684854435153	0.332387475530876	0.305922641257002	0.759663546660571	0.909396521867638
ENSG00000077235	ENSG00000077235	1359.59391937818	0.228537090478511	0.115521756440145	1.97830346006661	0.0478944830216241	0.189481745389054
ENSG00000077238	ENSG00000077238	4172.47192507182	0.340530469408453	0.524309461007199	0.649483739534842	0.51602575327655	0.775024256402334
ENSG00000077254	ENSG00000077254	3181.94796998313	-0.766222177966784	0.108484757536067	-7.06294778519506	1.63006987942106e-12	2.43436404860827e-10
ENSG00000077264	ENSG00000077264	38.4041260261386	0.0632464893632133	0.512927967675134	0.123304817340884	0.901865726259514	0.969772450122211
ENSG00000077274	ENSG00000077274	1.18512388584645	-2.07731515556075	1.38385072281094	-1.50111216572638	0.133326552704653	NA
ENSG00000077279	ENSG00000077279	6.49550115984278	-1.36256404641592	0.701956307208684	-1.94109523972244	0.0522467263620853	0.201346906054326
ENSG00000077312	ENSG00000077312	458.210146789241	0.0350346723353234	0.225773336376353	0.155176306013932	0.876682327070455	0.959128004487041
ENSG00000077327	ENSG00000077327	56.980108873593	0.951176408653641	0.549336997593	1.73149890289815	0.0833628203896211	0.273778509172528
ENSG00000077348	ENSG00000077348	37.4294158180387	0.805085037737553	0.31855716832562	2.52728589335845	0.0114947888085198	0.0694627058959015
ENSG00000077380	ENSG00000077380	962.361866072888	0.512306988959367	0.156771054467502	3.26786721375002	0.00108361192471105	0.0117676345713407
ENSG00000077420	ENSG00000077420	1288.50105963585	0.250198085634848	0.241112871372528	1.03768033705792	0.299418902196837	0.591367398515273
ENSG00000077454	ENSG00000077454	562.871409820837	0.663442596262324	0.284798867294572	2.329512763041	0.0198319176612936	0.103455698279129
ENSG00000077458	ENSG00000077458	1305.36892840476	-0.134189662515283	0.149454160802542	-0.897865016234466	0.369257517478371	0.661737051654866
ENSG00000077463	ENSG00000077463	77.2484529608322	0.946566561726299	0.321255487653447	2.94646036598573	0.00321433608986479	0.0268418659606611
ENSG00000077498	ENSG00000077498	2.30567166902862	-0.106486171316473	1.22264754706322	-0.0870947408942591	0.93059620566063	NA
ENSG00000077514	ENSG00000077514	407.860194154346	0.208201525694173	0.337993887809389	0.615991984481055	0.537899810029419	0.789714970295439
ENSG00000077522	ENSG00000077522	7.13386704809261	0.172815633213953	0.698721032416499	0.24733137432013	0.804651779689049	0.929499232287316
ENSG00000077549	ENSG00000077549	3549.7090452764	0.173414336553596	0.116924127335767	1.48313560686758	0.138038385393312	0.377233738393009
ENSG00000077585	ENSG00000077585	625.582029743483	-0.687341896759543	0.229668947858211	-2.99275066642392	0.00276475519772291	0.0238526685553658
ENSG00000077616	ENSG00000077616	6.70029164109185	-0.0420423008891254	0.780485751647947	-0.0538668397217447	0.957041256359906	0.988812603441682
ENSG00000077684	ENSG00000077684	1698.56609951261	-0.163466763344228	0.116472532251293	-1.4034790880269	0.160474023614201	0.412616835809398
ENSG00000077713	ENSG00000077713	249.170248551372	0.209603539149827	0.211828847042717	0.989494783529453	0.322421120837794	0.612864388188335
ENSG00000077721	ENSG00000077721	987.818616155225	-0.507646919919172	0.146215606000881	-3.47190654817046	0.000516776197070757	0.00645635112617907
ENSG00000077782	ENSG00000077782	447.358289093115	-0.227565629094106	0.301176254076224	-0.755589546035433	0.449895325631348	0.728461375717592
ENSG00000077800	ENSG00000077800	2.60282017151706	-0.259143059546287	0.930985129177073	-0.27835359709274	0.780740936541058	NA
ENSG00000077809	ENSG00000077809	1338.34947825957	-0.761872741556992	0.120870280772386	-6.30322637366659	2.9151263409917e-10	2.68707698369402e-08
ENSG00000077935	ENSG00000077935	9.05790448513957	-0.35744756935324	0.609846797952342	-0.586126828169677	0.557790288833138	0.802016400402615
ENSG00000077942	ENSG00000077942	4.40706608469985	-0.195408885737673	0.735875152410612	-0.265546248025285	0.790588687402719	NA
ENSG00000077943	ENSG00000077943	5.07978566801968	-1.14894102488425	0.733664760325655	-1.56603000037001	0.117341593969898	0.341272012051642
ENSG00000077984	ENSG00000077984	2876.13610043717	0.381122888408291	0.470798620228731	0.809524225502463	0.41821367401467	0.703860473819194
ENSG00000078018	ENSG00000078018	9.66200452258624	-0.739580194579296	0.804394904025309	-0.919424266462069	0.357873701479118	0.651524934699983
ENSG00000078043	ENSG00000078043	307.028431147347	-1.03971473439292	0.140774129611352	-7.38569463908851	1.51659497934876e-13	2.95123255324787e-11
ENSG00000078053	ENSG00000078053	7.0115123025752	-0.378945066693661	0.814823955672482	-0.465063728251477	0.641885820027273	0.853187963316452
ENSG00000078061	ENSG00000078061	766.004634285432	-0.26495862386458	0.21878415314561	-1.21105034370675	0.225876110755201	0.505753518561012
ENSG00000078070	ENSG00000078070	363.766272221631	0.721345819779134	0.210289987977929	3.43024328792507	0.000603040290847453	0.00727462191808152
ENSG00000078081	ENSG00000078081	186.086949508497	0.118836858263714	0.745572886533002	0.159389994473001	0.8733616213928	0.957634298175636
ENSG00000078098	ENSG00000078098	6.58532191046033	-0.565861761477719	0.771476222736247	-0.733479198452467	0.463266210457863	0.739593919567218
ENSG00000078114	ENSG00000078114	61.4477091251296	-0.202776212831154	1.35055481857801	-0.1501428968612	0.880651876751762	0.961123861637361
ENSG00000078124	ENSG00000078124	568.352077409142	-0.440648552858149	0.402961873588251	-1.09352418116957	0.274163717920498	0.563087849225841
ENSG00000078140	ENSG00000078140	1892.97689249675	-0.334039604908609	0.0953391743543765	-3.50369726999083	0.00045884665894117	0.00586185735046527
ENSG00000078142	ENSG00000078142	1758.0203824311	0.0182130529932706	0.122347298174822	0.14886354880715	0.881661304504933	0.961325033290867
ENSG00000078177	ENSG00000078177	2824.75747190748	0.0319789250447679	0.261557529931798	0.122263446413133	0.902690380301356	0.970057803964876
ENSG00000078237	ENSG00000078237	278.496359747791	-0.0303600682948255	0.405005756369885	-0.0749620661369025	0.940244893774932	0.982114761362803
ENSG00000078246	ENSG00000078246	113.281973248679	0.425498976191239	0.20448799928561	2.08080169827933	0.0374520606615498	0.160657748529227
ENSG00000078269	ENSG00000078269	1573.07987631941	-0.472816638202384	0.327475445824986	-1.44382317584529	0.148788721042841	0.3950406161646
ENSG00000078295	ENSG00000078295	10.1876281660178	0.420218236702322	0.734872629319377	0.571824585563241	0.56744081942399	0.808202527443676
ENSG00000078304	ENSG00000078304	8632.55668845856	-0.129524093185579	0.161892522347103	-0.800062234547652	0.423674740418925	0.707497964410474
ENSG00000078319	ENSG00000078319	102.275742541249	0.00861602804853058	0.178936340523248	0.0481513594350678	0.961595614734652	0.990907124807567
ENSG00000078328	ENSG00000078328	7.89503353247448	0.271234604847422	0.565091301780019	0.479983684040157	0.631238994786791	0.846518588464027
ENSG00000078369	ENSG00000078369	5234.22856410928	-0.240731771549629	0.104929021625367	-2.29423440551199	0.021777038040324	0.110530012421324
ENSG00000078401	ENSG00000078401	9.84404642771522	-0.635744218037531	0.694083645015963	-0.915947555604642	0.359694402390568	0.653111466734618
ENSG00000078403	ENSG00000078403	1169.1503535247	0.0580312350345908	0.151117805114364	0.384013220617342	0.700968648740407	0.882526899035707
ENSG00000078487	ENSG00000078487	42.6614674500676	0.117447521744514	0.213723158609833	0.549531096716211	0.582641030039759	0.817879586397256
ENSG00000078549	ENSG00000078549	5.48910827463232	-0.0607309923457272	0.728048759696837	-0.0834161057715638	0.933520682589085	0.979599241282209
ENSG00000078579	ENSG00000078579	5.60971537643936	2.16745021445753	1.16084400264054	1.86713305967666	0.0618830087447551	0.225577325159452
ENSG00000078589	ENSG00000078589	2117.09176014174	0.0985712120798789	0.155952314244167	0.632059950874154	0.527347703619304	0.782405215937142
ENSG00000078596	ENSG00000078596	6871.77401123227	0.262248116255587	0.16790707638908	1.56186458543234	0.118319892921416	0.342308565419893
ENSG00000078618	ENSG00000078618	2778.77925882951	0.474357433476882	0.14737436799119	3.21872412375834	0.00128762301029727	0.0133437640093474
ENSG00000078668	ENSG00000078668	2400.80269307262	0.350716578738571	0.223804641245438	1.56706570867739	0.117099333504977	0.340927710438777
ENSG00000078674	ENSG00000078674	8443.51009268888	-0.613224580084716	0.134976952627633	-4.54317991439951	5.54119190278177e-06	0.000155161427335888
ENSG00000078687	ENSG00000078687	649.751997575167	-0.84893582469633	0.27018402307343	-3.14206523035453	0.00167760656485228	0.0163558150161332
ENSG00000078699	ENSG00000078699	1098.65841663044	-0.860349926461856	0.229562927373081	-3.74777380784847	0.000178411031751566	0.00273871595752503
ENSG00000078725	ENSG00000078725	2.17617640108729	-1.58451044293011	1.32537330996342	-1.19552010819793	0.231883884667703	NA
ENSG00000078747	ENSG00000078747	3362.11926842656	-0.478244654747428	0.0980312242662743	-4.8784931365175	1.06899383233385e-06	3.79266412153069e-05
ENSG00000078795	ENSG00000078795	5.39924062092253	-0.0100347246352837	0.762660856090339	-0.0131575189091586	0.989502121704098	0.997632320212971
ENSG00000078804	ENSG00000078804	139.339072777644	0.0308899642538005	0.447466403223549	0.0690330358464215	0.944963323411537	0.984245405077566
ENSG00000078808	ENSG00000078808	1635.64925421778	0.619395647775233	0.377319271891854	1.64156907403543	0.100679341171744	0.30899912500775
ENSG00000078814	ENSG00000078814	6.24993659643632	1.54005863808504	0.594722849404723	2.58954005151566	0.00961042425429187	0.0605066345509402
ENSG00000078898	ENSG00000078898	0.632262710185408	-0.0572224262988734	1.73357039218556	-0.0330084238614225	0.973667870033243	NA
ENSG00000078900	ENSG00000078900	11.5018546613011	0.500113036180785	0.95085489634772	0.525961466993274	0.598914980028948	0.827822287476197
ENSG00000078902	ENSG00000078902	309.789701508234	-0.739526314061156	0.218086003372646	-3.39098476117021	0.000696419732747521	0.00821587639398714
ENSG00000078967	ENSG00000078967	88.9804875558326	-0.454382190761371	0.271699024198982	-1.67237328916057	0.0944507358428746	0.297124987918514
ENSG00000079101	ENSG00000079101	2.71475933738848	0.214490110005332	0.893465324011292	0.24006539956398	0.810279557087091	NA
ENSG00000079102	ENSG00000079102	9.35673844242508	-0.366881469858681	0.686311631322021	-0.534569797617984	0.59294737297129	0.824390337720442
ENSG00000079112	ENSG00000079112	5.66989541905158	0.408353284386619	0.731786496406065	0.55802243740779	0.576829062779402	0.814170407681529
ENSG00000079134	ENSG00000079134	835.256067159339	0.185661085789129	0.231235166505997	0.802910251907183	0.422026610081963	0.706126684317267
ENSG00000079150	ENSG00000079150	16.8320977482976	0.302661206309162	0.38161834590499	0.793099203843084	0.427720026665742	0.70997986504528
ENSG00000079156	ENSG00000079156	141.290991726027	0.485666388425639	1.06832659323882	0.454604791736259	0.649393586855321	0.857312270707405
ENSG00000079215	ENSG00000079215	50.9212437838437	0.351753332578371	0.888116872127466	0.396066490366019	0.692055978008465	0.877308575135427
ENSG00000079246	ENSG00000079246	6373.32436065338	-0.131457330027908	0.147547904944975	-0.890946774723317	0.37295772504048	0.66534221436289
ENSG00000079257	ENSG00000079257	250.375756082364	0.00800361978510774	0.145865454962343	0.0548698784587069	0.956242129221803	0.988729161966905
ENSG00000079263	ENSG00000079263	4827.22720461527	0.674283443435424	0.195792737985355	3.44386339541286	0.000573465366219258	0.00699671328702596
ENSG00000079277	ENSG00000079277	1524.73442772003	0.433831292887917	0.298407040210418	1.45382391977752	0.145995130015928	0.389969114201881
ENSG00000079308	ENSG00000079308	60.3224710566585	0.910552666780058	0.796920560792874	1.14258900018106	0.253209274699553	0.538677319660686
ENSG00000079313	ENSG00000079313	153.793915419336	-0.224705573165462	0.370791452398909	-0.606016054878518	0.544504092147427	0.794403842245601
ENSG00000079332	ENSG00000079332	2336.52587506092	-0.317516066460132	0.13809459386772	-2.29926500065803	0.0214898959644166	0.109524562368912
ENSG00000079335	ENSG00000079335	1394.06202609811	1.32879427869323	0.319258032989662	4.16213263688264	3.15289116683375e-05	0.000671165174906653
ENSG00000079337	ENSG00000079337	29.6333586880554	-0.362110830474248	0.410867260993015	-0.881332889846398	0.378137669395779	0.670176835410274
ENSG00000079385	ENSG00000079385	572.85427394079	0.73696026262946	0.196706034482297	3.74650561468049	0.000179314991882495	0.00274821266397475
ENSG00000079387	ENSG00000079387	887.989442694611	-0.417550384224978	0.102362280472375	-4.07914304271157	4.52020186051582e-05	0.000895380329553016
ENSG00000079393	ENSG00000079393	1.11012320827384	0.800129575735751	1.30016720439288	0.61540513637965	0.538287200167938	NA
ENSG00000079432	ENSG00000079432	344.354593006178	1.32448472423514	0.475569932306483	2.7850472333511	0.00535199262473239	0.0396105024646444
ENSG00000079435	ENSG00000079435	22.9506409818403	1.6468477059313	0.472389668667943	3.48620601838124	0.000489923541954189	0.00617694832182425
ENSG00000079459	ENSG00000079459	2085.24545619086	0.45422207383553	0.161546883084691	2.81170434961226	0.00492797765133638	0.0370994487897598
ENSG00000079462	ENSG00000079462	34.7048262124959	0.681086292739057	0.274365146559961	2.48240821138777	0.0130497683539889	0.0765541374359306
ENSG00000079482	ENSG00000079482	7.0390586554197	-0.202176322205541	0.710051778130451	-0.284734618562419	0.775847466202553	0.916919295527402
ENSG00000079557	ENSG00000079557	2.35250500190947	0.395897746304301	1.08212242052299	0.365853011448523	0.71447476053044	NA
ENSG00000079616	ENSG00000079616	780.738710336038	0.373991702964403	0.277359782156442	1.3483991805036	0.17753002742238	0.438195512913794
ENSG00000079691	ENSG00000079691	79.1099114544554	0.217304022785984	0.871138680975495	0.249448253798865	0.803014063370697	0.92885415375782
ENSG00000079739	ENSG00000079739	375.7596570494	0.705887270707371	0.284406257402825	2.48196814357559	0.0130658955727115	0.0765665352845489
ENSG00000079785	ENSG00000079785	1244.74510444338	-0.261128044018635	0.135373416307718	-1.92894625208441	0.0537375350632686	0.204797945201557
ENSG00000079805	ENSG00000079805	3723.62351127913	-0.300875085761081	0.175351075499262	-1.71584397132681	0.0861906037688164	0.280251148370293
ENSG00000079819	ENSG00000079819	539.777824848657	0.0921085009358149	0.719241586506458	0.128063369337707	0.898098824335796	0.968469376312855
ENSG00000079841	ENSG00000079841	7.66627151641803	-0.722839078935985	0.575488400214476	-1.25604456782551	0.209099811930563	0.48341628187235
ENSG00000079931	ENSG00000079931	4.77525859767309	-0.276675704977203	0.829545976384287	-0.33352666742251	0.738736762981095	0.900209529160959
ENSG00000079950	ENSG00000079950	762.304387570137	0.383146184883505	0.221582133110654	1.7291384440828	0.0837843200816422	0.274788036495206
ENSG00000079974	ENSG00000079974	85.1630936810703	-0.374039321016764	0.265160352689794	-1.4106155660999	0.158357999259382	0.409718890106364
ENSG00000079999	ENSG00000079999	617.373475022816	0.163331707665404	0.196253875458307	0.832247043702858	0.405269515003605	0.693118263990488
ENSG00000080007	ENSG00000080007	85.1653714926362	0.117162392889177	1.64390663254598	0.0712707100084655	0.943182305959919	0.983460008893583
ENSG00000080031	ENSG00000080031	3.77572102751591	-0.00195933580173596	0.752284122095607	-0.00260451569319038	0.997921899489501	NA
ENSG00000080166	ENSG00000080166	9.22025246547972	0.0871448250887014	0.536584825328156	0.16240642853701	0.870985808805393	0.957094904111882
ENSG00000080189	ENSG00000080189	575.845554794448	-0.0371544449995565	0.145836555885012	-0.254767707411109	0.798902518166519	0.927083036556897
ENSG00000080200	ENSG00000080200	1101.93409971025	0.841989405048814	0.466744151100755	1.80396348419813	0.0712370315863305	0.248388630300158
ENSG00000080224	ENSG00000080224	6.39266016929645	0.393502259553345	0.667164063833476	0.58981333210951	0.555315803479559	0.801000221176528
ENSG00000080293	ENSG00000080293	1.1530928075486	1.22045170591461	1.31735077588531	0.926443987626929	0.354215293264404	NA
ENSG00000080298	ENSG00000080298	437.007232316722	0.425104356392554	0.198223278083139	2.14457333418861	0.0319869762404878	0.143309092389069
ENSG00000080345	ENSG00000080345	5407.65205181358	-1.00030502731431	0.15186705375113	-6.58671517361197	4.49663711951417e-11	4.89422113601359e-09
ENSG00000080371	ENSG00000080371	1976.71444880714	-0.209962384787477	0.148650163441749	-1.4124598313661	0.15781461012673	0.408815181455971
ENSG00000080493	ENSG00000080493	8.93724087225868	-0.254093845349122	0.700937664389202	-0.362505623906714	0.716974221653909	0.889465411820629
ENSG00000080503	ENSG00000080503	4258.57701670348	0.445151298269573	0.189560873885831	2.34832900452696	0.0188578557849546	0.0996698468304941
ENSG00000080511	ENSG00000080511	1.10335851500516	0.131638136433433	1.30372560655415	0.100970737839048	0.919573689255583	NA
ENSG00000080546	ENSG00000080546	1281.5080989269	0.606713854626215	0.317564945087561	1.91051897890974	0.0560664251298084	0.210591781961504
ENSG00000080561	ENSG00000080561	15.9118555121078	-0.521513396581479	0.56668730768851	-0.920284237013718	0.357424244173803	0.651219162686812
ENSG00000080572	ENSG00000080572	1.37005058666367	-0.122200828648885	1.02922727673259	-0.118730654940302	0.905488749194321	NA
ENSG00000080573	ENSG00000080573	50.1000644091603	0.611678970375295	1.11203659937878	0.550052912572302	0.582283082021741	0.817675018233752
ENSG00000080603	ENSG00000080603	1122.19781129635	-0.811108948774173	0.238203686149394	-3.40510662066526	0.000661382257212817	0.00785060331805602
ENSG00000080608	ENSG00000080608	661.532524645124	-0.436646006989138	0.313416782341992	-1.39318004519835	0.163565352450846	0.417106092616304
ENSG00000080618	ENSG00000080618	2.5073736399792	1.04984122832486	0.931161578461309	1.1274533363583	0.259550859300926	NA
ENSG00000080644	ENSG00000080644	2.44215667147808	-1.21985758724044	1.13502882855752	-1.07473709614118	0.282492450323998	NA
ENSG00000080709	ENSG00000080709	1.26777791113841	0.263615295798965	1.21734258625764	0.216549801818216	0.828559209699368	NA
ENSG00000080802	ENSG00000080802	811.088120975853	-0.130850886284002	0.19267715786913	-0.679119869376932	0.497061913859469	0.763549202449198
ENSG00000080815	ENSG00000080815	3044.98382126652	-0.733640229446339	0.0742664452170362	-9.8784885597035	5.16053768370164e-23	4.734178975072e-20
ENSG00000080819	ENSG00000080819	1045.82147983358	0.758337969572614	0.267169051966768	2.83841995916106	0.00453374885296461	0.0347883854541608
ENSG00000080822	ENSG00000080822	8287.17357425791	0.493579226858638	0.176592639264071	2.7950158563549	0.00518971696919698	0.0386321087370865
ENSG00000080823	ENSG00000080823	35.1518052660107	-0.864386587882458	0.639006453099587	-1.35270400430173	0.176150210687996	0.436411240857027
ENSG00000080824	ENSG00000080824	9610.44138325966	-0.189478904755783	0.384793744374117	-0.492416801276172	0.622424724351885	0.842183755769003
ENSG00000080839	ENSG00000080839	776.710001439386	0.395096700778735	0.238669866528277	1.65541090932786	0.09784117456894	0.303723852412283
ENSG00000080845	ENSG00000080845	435.607367592065	0.231411437662913	0.275826170665709	0.838975638549451	0.401482980378983	0.689930452546813
ENSG00000080854	ENSG00000080854	15.8682571759782	0.687220051385099	0.675993484834275	1.01660750702882	0.309340181562589	0.600265773348437
ENSG00000080947	ENSG00000080947	54.141422241012	-0.0282284112527324	0.284642701572037	-0.0991713860809756	0.921002193438277	0.97562382143436
ENSG00000080986	ENSG00000080986	519.773479534021	0.492074490109744	0.265370500198001	1.85429235631915	0.0636973450843008	0.230273851200798
ENSG00000081014	ENSG00000081014	767.812928512784	-0.219701294290689	0.223688929716087	-0.982173300080346	0.326014478940565	0.616598167758686
ENSG00000081019	ENSG00000081019	1418.50255065815	0.306754070301747	0.173210642084942	1.77098858712916	0.0765625996081336	0.259314079017351
ENSG00000081026	ENSG00000081026	90.187977885185	-1.60473037701764	0.527274710151604	-3.04344271804017	0.00233887964109142	0.020957449435175
ENSG00000081041	ENSG00000081041	16.328008623114	1.45278835249586	0.558709183378627	2.60025858839577	0.00931535361202875	0.0592669376934392
ENSG00000081051	ENSG00000081051	4.15960591345896	0.668307215782468	0.879411332270654	0.759948378259907	0.447285442107788	NA
ENSG00000081052	ENSG00000081052	9.07222329269488	0.35502059340135	0.467108698475481	0.760038497591766	0.447231573476107	0.726257042063298
ENSG00000081059	ENSG00000081059	126.190460664523	0.712955872557589	0.679162016695028	1.04975816525637	0.293829313845676	0.585955579231256
ENSG00000081087	ENSG00000081087	1657.14439353935	-0.2766457715887	0.135952835728018	-2.0348657687593	0.041864381177849	0.172961034396582
ENSG00000081138	ENSG00000081138	2.20593991663623	0.0701800109525532	0.850176218548634	0.0825476053333508	0.934211263892901	NA
ENSG00000081148	ENSG00000081148	46.9608232660223	-1.24307867664402	0.394830380541488	-3.14838659309654	0.00164174412433034	0.0160630779864012
ENSG00000081154	ENSG00000081154	3070.64103535216	0.188726030133703	0.0966132122792732	1.95341843709912	0.0507700333050084	0.197274040262401
ENSG00000081177	ENSG00000081177	87.7431784879202	0.419701088346784	0.372668828215233	1.12620390161634	0.260079222443964	0.546689814428542
ENSG00000081181	ENSG00000081181	512.681952847618	1.83180319646631	0.501619203089004	3.65178044458016	0.000260428494132399	0.00375254670116728
ENSG00000081189	ENSG00000081189	48.9176932551534	0.397052369261687	0.756409606401868	0.524917142644985	0.599640791849993	0.828462410713577
ENSG00000081237	ENSG00000081237	36067.2350960655	0.64101674855027	0.168646194845345	3.80095589549535	0.000144138958903646	0.00230061064066176
ENSG00000081248	ENSG00000081248	3.57834817065781	-0.71353246073609	0.88267547123155	-0.808374633703751	0.418874949973228	NA
ENSG00000081277	ENSG00000081277	3.62732772337392	-0.568071186823899	0.850652520678715	-0.667806387466705	0.5042571887427	NA
ENSG00000081307	ENSG00000081307	1211.53700492885	-0.618435528385014	0.130655511444248	-4.73332905400555	2.20866987498613e-06	7.09167085693463e-05
ENSG00000081320	ENSG00000081320	26831.2381231053	0.281180319246111	0.215495737784152	1.30480687060155	0.191958619022881	0.45950332945773
ENSG00000081377	ENSG00000081377	202.274853544829	1.06794526908309	0.686812882783971	1.55492900010002	0.119962979744064	0.345318698276374
ENSG00000081386	ENSG00000081386	668.244024384137	-0.115192184705817	0.152284769752268	-0.75642616719458	0.44939372409824	0.728278924078325
ENSG00000081479	ENSG00000081479	24.002783838598	0.380506461457392	0.491733684745164	0.773805971121513	0.439045540899817	0.71932293577274
ENSG00000081665	ENSG00000081665	730.815926762591	-0.0790944993985916	0.311032372838206	-0.254296678756765	0.799266365457546	0.92708977779548
ENSG00000081692	ENSG00000081692	452.373814477497	1.07047116693669	0.271081367663597	3.94889245307744	7.85136135699682e-05	0.00141266934592324
ENSG00000081721	ENSG00000081721	262.936900594279	-0.186659652254107	0.157763838410165	-1.18315866383027	0.236746271827325	0.518900646887113
ENSG00000081760	ENSG00000081760	326.390976306067	-0.0677181880712188	0.402109672205197	-0.16840725988969	0.866262897108466	0.955159953800057
ENSG00000081791	ENSG00000081791	1470.16649367272	-0.125483712634694	0.148308027017502	-0.846101961965183	0.397495866343039	0.687410939416396
ENSG00000081800	ENSG00000081800	4.05678188149713	0.14214723386136	0.940241928735292	0.151181551808226	0.879832502545822	NA
ENSG00000081803	ENSG00000081803	5.25400671879309	-0.0817632644134	0.938203119723753	-0.0871487876073942	0.930553245968789	0.979063858052847
ENSG00000081853	ENSG00000081853	1.05973214256206	-1.34352260810736	1.38743777169389	-0.968348012082075	0.332870593999532	NA
ENSG00000081870	ENSG00000081870	560.69517813272	0.453433967166469	0.119243975912795	3.80257336855382	0.000143200838217325	0.00228943082842885
ENSG00000081913	ENSG00000081913	479.304749144775	0.238641098230829	0.426144208100396	0.560000801828583	0.575478890777654	0.813277643106771
ENSG00000081923	ENSG00000081923	4.60696586646827	0.054324389875632	0.951459092839235	0.0570958754658841	0.954468821966976	NA
ENSG00000081985	ENSG00000081985	2005.09454520417	0.460256347804529	0.331323251997253	1.3891459323487	0.164788378877701	0.41898483820495
ENSG00000082014	ENSG00000082014	27.2567413636944	-0.296548376346736	0.352156660824123	-0.842092197412221	0.399736348383623	0.689058764460495
ENSG00000082068	ENSG00000082068	512.643441753938	0.0750881962714799	0.153226106135743	0.490048322476846	0.624099705059454	0.843206453325646
ENSG00000082074	ENSG00000082074	17598.0807434391	0.549023719999948	0.364883042895722	1.5046567131289	0.132412357385376	0.367780286192225
ENSG00000082126	ENSG00000082126	6.78051771858055	-0.598428415748719	0.715073461967607	-0.836876835146525	0.402661802547467	0.690825507710122
ENSG00000082146	ENSG00000082146	168.79859928339	0.74631802809481	0.217980494587876	3.42378353396176	0.00061755791512677	0.00741724017139478
ENSG00000082153	ENSG00000082153	8228.67390907627	-0.141551254781982	0.226136750632326	-0.625954226308527	0.531344965249951	0.785659740236419
ENSG00000082175	ENSG00000082175	5.02122629072544	-0.47284823904684	1.04279165624974	-0.453444593858158	0.650228631546775	0.857613802221625
ENSG00000082196	ENSG00000082196	21.9858067413336	0.189931608920229	0.371508607400064	0.511244168067682	0.609180094562155	0.834899961972886
ENSG00000082212	ENSG00000082212	1428.8245696969	-0.110155202438617	0.178362377089981	-0.617592141548133	0.536844226050707	0.789363404751441
ENSG00000082213	ENSG00000082213	894.977199385921	-0.323806281995594	0.131228388134813	-2.46750178523067	0.0136059542936411	0.0786198888623265
ENSG00000082258	ENSG00000082258	2293.94216205875	0.011632559908057	0.110031343414832	0.105720420627791	0.915804177830692	0.974283035867584
ENSG00000082269	ENSG00000082269	519.569033459926	0.390877460695455	0.328267039755282	1.19073014758609	0.233759538773945	0.515427838794172
ENSG00000082293	ENSG00000082293	18.1292166931696	-0.892190346479173	1.03527469433765	-0.861790934675538	0.388802574355101	0.679970739709432
ENSG00000082397	ENSG00000082397	59.2759188158646	0.19436397564066	0.801918736714086	0.242373655511628	0.808490645744389	0.930996550523948
ENSG00000082438	ENSG00000082438	14.8482006274262	-0.539953791673414	0.591321400322635	-0.913130814103473	0.361173745809908	0.655011080307564
ENSG00000082458	ENSG00000082458	817.04946871772	0.38358920578113	0.186436218437086	2.05748222634421	0.0396398628660522	0.166520269976994
ENSG00000082482	ENSG00000082482	2.82096516452797	-0.243263349330397	0.849244966612892	-0.286446618930957	0.77453607307614	NA
ENSG00000082497	ENSG00000082497	4.87839719823252	-0.710234447745828	0.80356796986595	-0.883851116993013	0.376776588163802	0.669108594189271
ENSG00000082512	ENSG00000082512	2919.33060122178	0.201566828543279	0.345468437559087	0.583459461499443	0.559584039300479	0.803307490098639
ENSG00000082515	ENSG00000082515	235.279306712359	-0.202731927080486	0.132497376934036	-1.53008257047546	0.125996291914189	0.35638211183774
ENSG00000082516	ENSG00000082516	443.97066860041	0.0185649194044409	0.204006135784878	0.0910017697899899	0.927491184804213	0.978275955650232
ENSG00000082556	ENSG00000082556	2.67697277285691	0.0135745399589884	0.897015001987784	0.015133013304022	0.987926063166261	NA
ENSG00000082641	ENSG00000082641	1366.35209217096	-0.394962174938462	0.170479758717094	-2.31676873495516	0.020516333023026	0.106030020591954
ENSG00000082684	ENSG00000082684	4.9703808116524	-0.187316699659769	0.674721252580882	-0.277620867792829	0.781303411437952	0.919475273143075
ENSG00000082701	ENSG00000082701	1679.67586925584	-0.606203389491506	0.115005433640795	-5.27108476791544	1.35619811822607e-07	6.37247725551834e-06
ENSG00000082781	ENSG00000082781	8.28980581701412	-0.0262010439294153	0.582220926549043	-0.0450018931554296	0.964105799964925	0.991370836558218
ENSG00000082805	ENSG00000082805	769.836283325557	-0.500410595184665	0.156112759155792	-3.20544328273182	0.00134854620787559	0.0138929105319375
ENSG00000082898	ENSG00000082898	4013.59786478422	1.17965831335678	0.166149850167035	7.09996615808463	1.24787442329719e-12	1.9387339326468e-10
ENSG00000082996	ENSG00000082996	1019.99126770417	0.175571961405144	0.147723871433221	1.18851448788703	0.234630775366773	0.516589929993243
ENSG00000083067	ENSG00000083067	15.7544686504569	-0.434953127911132	0.680863783387945	-0.63882547217716	0.522936475622847	0.779913085374478
ENSG00000083093	ENSG00000083093	384.9147652236	0.306410234813837	0.193259492030515	1.58548608192272	0.112855936702301	0.333011071279766
ENSG00000083097	ENSG00000083097	1253.22296411836	-0.220537403041668	0.147456101243702	-1.49561395684254	0.134754283982843	0.371962083549287
ENSG00000083099	ENSG00000083099	808.815322806534	-0.438902034374612	0.163740125179909	-2.68047941145988	0.00735167867462505	0.0499048941742958
ENSG00000083123	ENSG00000083123	218.936108392954	0.465393031854801	0.267847114288655	1.73753237211753	0.0822932451285592	0.27142259328911
ENSG00000083168	ENSG00000083168	5290.52057332791	-0.412982040781623	0.14399042575211	-2.86812153394562	0.00412916885656472	0.0324717663739886
ENSG00000083223	ENSG00000083223	5911.31402291943	0.379684532442533	0.216867159864108	1.75077006901574	0.0799855242558054	0.266752707971131
ENSG00000083290	ENSG00000083290	241.869137028078	-0.189679518597156	0.481789006294636	-0.393698312163557	0.693803787637293	0.878310551244082
ENSG00000083307	ENSG00000083307	5.12288805915054	-0.446820765258114	0.888106960746142	-0.503115936488909	0.614882762826348	0.837271446554254
ENSG00000083312	ENSG00000083312	6127.05441255545	-1.28930199680485	0.174618530126298	-7.38353481656457	1.5414133461411e-13	2.96953281134083e-11
ENSG00000083444	ENSG00000083444	246.746678711003	0.759985017207099	0.267309926307432	2.84308565605994	0.00446790610490758	0.0344572502446135
ENSG00000083454	ENSG00000083454	489.478081586236	-0.872164349293172	0.633331497733192	-1.37710559543431	0.168479603007169	0.424927566337806
ENSG00000083457	ENSG00000083457	202.750993876969	-0.400168721372811	0.349540709362073	-1.14484153248741	0.252274807301642	0.537856813044062
ENSG00000083520	ENSG00000083520	2545.82264223892	-0.0987072429201304	0.163176478213547	-0.6049109773711	0.545238148892065	0.794944002592103
ENSG00000083535	ENSG00000083535	529.499976999375	0.227823515547834	0.179493993429843	1.26925425856593	0.204350394781599	0.476511878887446
ENSG00000083544	ENSG00000083544	653.936054065352	0.163371386236895	0.180596975329023	0.904618617998751	0.365667468514605	0.658926553262919
ENSG00000083635	ENSG00000083635	112.060204140085	-0.32215653501419	0.264947098902512	-1.21592776953836	0.224012438526818	0.50378198207013
ENSG00000083642	ENSG00000083642	1655.87330205202	-0.0306514443535867	0.128689300102139	-0.238181762813683	0.811740121308809	0.932413744850758
ENSG00000083720	ENSG00000083720	1372.69925614571	0.317500552099308	0.272622661536268	1.1646154076486	0.244174704208404	0.527652908196849
ENSG00000083750	ENSG00000083750	254.277651910685	-0.0560055539938896	0.264735039849394	-0.211553234606763	0.832455596831829	0.941029359500381
ENSG00000083799	ENSG00000083799	13412.1445791905	0.973581985623204	0.243100665195238	4.00485117900152	6.20565370380367e-05	0.00117322785675935
ENSG00000083807	ENSG00000083807	64.9151156151181	0.348916440139995	0.218678327260964	1.59556936670551	0.110584971391942	0.328413669472139
ENSG00000083812	ENSG00000083812	198.613872477943	0.1047715662862	0.207127765450148	0.505830621300342	0.612975560096984	0.836386604518395
ENSG00000083814	ENSG00000083814	357.797660717016	-0.0636428109910682	0.173221668441036	-0.367406754384957	0.713315634102029	0.888071971757502
ENSG00000083817	ENSG00000083817	201.965338872123	-0.0284665442271262	0.194448689738891	-0.146396174051631	0.883608647437329	0.961819878687731
ENSG00000083828	ENSG00000083828	724.821071236391	-0.223121580488624	0.142537916586782	-1.56534896700822	0.117501107411188	0.34147817684063
ENSG00000083838	ENSG00000083838	150.602702074573	0.271874808227373	0.213307213278096	1.27456921896458	0.202461758168986	0.474324888590087
ENSG00000083844	ENSG00000083844	709.401849331482	-0.396560960875552	0.17437772405119	-2.27414919556547	0.0229570176601829	0.114634291104656
ENSG00000083845	ENSG00000083845	2650.14480673604	0.368026729424071	0.317065539939689	1.16072761957693	0.245752686059942	0.529674703183889
ENSG00000083857	ENSG00000083857	9.80778594750707	0.0549971644021894	0.696272932364806	0.078987939708353	0.937042215808926	0.981138598799056
ENSG00000083896	ENSG00000083896	3120.91370559247	-0.248814891910749	0.133197632468244	-1.86801287155063	0.0617602768275653	0.225300460723925
ENSG00000083937	ENSG00000083937	770.984389742339	0.11476457750102	0.138504994354767	0.828595228898834	0.407333488679645	0.694449527381713
ENSG00000084070	ENSG00000084070	6142.03042434672	0.90113203150557	0.236042850693304	3.81766288984719	0.000134721837269477	0.00218285634566566
ENSG00000084072	ENSG00000084072	653.931113416748	0.0711620743109348	0.34011760268943	0.209227848685958	0.834270373395494	0.941713174164422
ENSG00000084073	ENSG00000084073	1133.72430355813	-0.421900753934722	0.222274364469439	-1.89810802042685	0.0576818538484038	0.214438664219142
ENSG00000084090	ENSG00000084090	2796.91221311707	-0.249440365171732	0.144828894478492	-1.7223107727911	0.0850132372614967	0.277620390988861
ENSG00000084092	ENSG00000084092	533.408686161361	0.138229535208844	0.169227992682749	0.816824291404218	0.414028848192068	0.700512337077376
ENSG00000084093	ENSG00000084093	4342.65940278293	-0.656461404394383	0.171801761986563	-3.82103999868015	0.00013289009490741	0.00216038951893407
ENSG00000084110	ENSG00000084110	16.8213446582757	0.301110726685442	0.327223723574284	0.920198338300147	0.357469122523386	0.651219162686812
ENSG00000084112	ENSG00000084112	1601.69165305501	-0.497534627455005	0.199438992380797	-2.49467078386077	0.0126074040407707	0.074595097925506
ENSG00000084207	ENSG00000084207	807.132041971862	0.566325122730873	0.389229919868655	1.4549886681938	0.145672398658182	0.38966658707996
ENSG00000084234	ENSG00000084234	1150.63014303241	0.176508598245725	0.249527007880564	0.707372719870912	0.47933488525654	0.752083761022577
ENSG00000084444	ENSG00000084444	30.9842012740499	0.39937897472824	0.404299756810204	0.98782887696795	0.323236462524664	0.613649088213
ENSG00000084453	ENSG00000084453	13.1154738373405	-0.458786592330799	0.782586083344659	-0.586244251073329	0.557711388623675	0.802016400402615
ENSG00000084463	ENSG00000084463	1159.31311081363	0.0994398622962708	0.12294293874719	0.808829391175943	0.418613287792356	0.704353991608086
ENSG00000084623	ENSG00000084623	1740.56682204564	0.137957694095265	0.190733385771292	0.723301238204253	0.469494832258381	0.743145012197658
ENSG00000084628	ENSG00000084628	1.34977639566838	-0.172006737260938	1.0543052914033	-0.163146992302385	0.870402700910518	NA
ENSG00000084636	ENSG00000084636	6.31362306730399	-0.0631487832469969	0.595062976698234	-0.10612117661459	0.915486209508105	0.974250299157475
ENSG00000084652	ENSG00000084652	2993.32933872986	0.194429616433406	0.151288245963638	1.28516009419619	0.198736345374727	0.469277289529638
ENSG00000084674	ENSG00000084674	7.97485689143217	-0.371345970338775	0.761508661915792	-0.487645103608603	0.62580124203122	0.843882696833667
ENSG00000084676	ENSG00000084676	2012.81816980955	-0.261746003133957	0.111184164208076	-2.35416621600997	0.0185643078669809	0.0986868860511897
ENSG00000084693	ENSG00000084693	210.607752731521	0.387506772052734	0.264004524402951	1.46780352696259	0.142157599166088	0.384212422549759
ENSG00000084710	ENSG00000084710	5.01479590230418	-2.18921465342223	0.726669206916671	-3.01267018415612	0.00258960190586504	0.0226775375309699
ENSG00000084731	ENSG00000084731	67.3925107865563	0.0460536099488484	0.437732371973282	0.105209513614998	0.916209561848328	0.974396468515975
ENSG00000084733	ENSG00000084733	2215.06857804992	0.287150614604413	0.170773461668994	1.68147094869454	0.0926714747061777	0.293637493456335
ENSG00000084734	ENSG00000084734	3.98899798589736	0.921983927064124	1.04058638571079	0.886023438058288	0.375604897376027	NA
ENSG00000084754	ENSG00000084754	3182.06503655331	0.134023425789273	0.173162033148539	0.773976970311426	0.43894441022792	0.719314738264791
ENSG00000084764	ENSG00000084764	35.428171813814	0.601461027746765	0.504330117106293	1.19259391288742	0.233028450955639	0.514650132713561
ENSG00000084774	ENSG00000084774	334.618479308709	-0.0599478601255439	0.298597872099175	-0.200764525561097	0.840882702620495	0.9440879576889
ENSG00000085063	ENSG00000085063	2991.4735569154	0.239830900745712	0.213257766117485	1.12460570656821	0.260756154471704	0.547473013005779
ENSG00000085117	ENSG00000085117	1790.85674116235	-0.273701808794195	0.266319403107649	-1.02772011952716	0.304081500894475	0.595614705889829
ENSG00000085185	ENSG00000085185	78.1790905393566	1.31395639550659	0.430657575979209	3.0510467452453	0.00228045068073976	0.020587105137981
ENSG00000085224	ENSG00000085224	4600.71348606598	0.338740179020205	0.1174469934575	2.8841962578019	0.0039241411106864	0.0312004038371331
ENSG00000085231	ENSG00000085231	1204.93993496036	-0.359047775195393	0.1538870407704	-2.33319045839014	0.0196381514082057	0.102611604794978
ENSG00000085265	ENSG00000085265	14.7180078558788	2.09344982413994	1.00573454582526	2.08151329078803	0.0373869488553607	0.160494741529308
ENSG00000085274	ENSG00000085274	1034.80094529974	0.519070203042682	0.150078600732565	3.45865566782334	0.000542878456368977	0.00670420093714638
ENSG00000085276	ENSG00000085276	7.93686335048773	-0.283904967034371	0.788804779451931	-0.359917909259666	0.718908523667892	0.890196311169135
ENSG00000085365	ENSG00000085365	918.272010912897	0.314793930551136	0.1978271219178	1.59125769762721	0.111551592757	0.330520060668042
ENSG00000085377	ENSG00000085377	752.211631351946	-0.575376820511991	0.138462203945485	-4.1554792868856	3.24606352963749e-05	0.000687958348718001
ENSG00000085382	ENSG00000085382	697.919954820248	0.900253065130551	0.218000873988558	4.1295846601872	3.63419164182332e-05	0.000757713224888812
ENSG00000085415	ENSG00000085415	731.273257421444	-0.802655724055618	0.231513413808892	-3.46699446416607	0.000526312729169444	0.00652471990183355
ENSG00000085433	ENSG00000085433	591.298147786403	-0.632491857962584	0.158605427354881	-3.98783237440784	6.66797489198961e-05	0.00123875155539228
ENSG00000085449	ENSG00000085449	1884.61051585322	-0.521036298156728	0.123892368335652	-4.20555604155637	2.60441040816776e-05	0.000573416760152593
ENSG00000085465	ENSG00000085465	21.9705383074518	-0.539351635444037	0.403448618172547	-1.33685334674605	0.181270511822972	0.444353786775614
ENSG00000085491	ENSG00000085491	1189.2362967962	0.0031230003769846	0.140668662121266	0.0222011095427378	0.98228753252262	0.99551275627729
ENSG00000085511	ENSG00000085511	1473.0277108861	-1.06096939235024	0.186592318964303	-5.68602929766477	1.30027097864154e-08	8.02875653959274e-07
ENSG00000085514	ENSG00000085514	46.5267846982545	0.18466334905377	0.605954078863166	0.304748091472901	0.760558018967273	0.90967593191808
ENSG00000085552	ENSG00000085552	6.6873802683652	-0.330417676871613	0.920325092368553	-0.359022784026511	0.719578044839085	0.890576195676187
ENSG00000085563	ENSG00000085563	1757.58614548018	-0.322286158810485	0.393588679675856	-0.818840011038699	0.412877699682646	0.699568063710306
ENSG00000085644	ENSG00000085644	65.0343322335906	0.109348074656991	0.302792871043379	0.361131602207785	0.718001069956535	0.889902102510681
ENSG00000085662	ENSG00000085662	712.166083343866	0.240860023063849	0.179080652890187	1.34498070660679	0.178631465163704	0.440012169336244
ENSG00000085719	ENSG00000085719	1965.43558602087	0.42540888238167	0.214208990776941	1.98595250758944	0.0470385975884562	0.187037891133459
ENSG00000085721	ENSG00000085721	1197.60983392207	-0.126850052434676	0.237016864045044	-0.535194206310016	0.592515572172967	0.824233699033303
ENSG00000085733	ENSG00000085733	42.299349393209	-0.463836283102859	0.359498040064819	-1.29023313456515	0.196969724902175	0.466566222269679
ENSG00000085741	ENSG00000085741	0.509158686767973	3.04799666667518	1.76749603916447	1.72447156833009	0.0846227473222414	NA
ENSG00000085760	ENSG00000085760	751.882216738142	-0.236432957247249	0.168731542365673	-1.40123745644934	0.161143076929134	0.413608083092273
ENSG00000085788	ENSG00000085788	1523.79801326779	-0.399027197158458	0.13920422816693	-2.86648762334975	0.00415054388267386	0.0325570960503713
ENSG00000085831	ENSG00000085831	14.4501892281121	-0.450766925699522	0.527112232621435	-0.855163090140724	0.392460866527658	0.683180500014035
ENSG00000085832	ENSG00000085832	10951.1076500881	0.133989697431397	0.175922395489639	0.761640932971993	0.446274337509866	0.725219326202241
ENSG00000085840	ENSG00000085840	105.917741328256	-0.365360916424994	0.486345212221001	-0.751237818825221	0.45250954372297	0.730974036543939
ENSG00000085871	ENSG00000085871	447.831404304221	0.317247552875145	0.28950077525361	1.09584353477889	0.273147252995797	0.561973971214715
ENSG00000085872	ENSG00000085872	169.664081975607	-0.0950402123595001	0.372964807921016	-0.254823539221499	0.798859393634306	0.927083036556897
ENSG00000085978	ENSG00000085978	2852.62040115743	0.225566594042093	0.219623001548364	1.0270627049618	0.304390938634364	0.595800557572937
ENSG00000085982	ENSG00000085982	231.726295061143	0.613272288225351	0.277467486116021	2.21024919643708	0.0270878723537481	0.127594170082623
ENSG00000085998	ENSG00000085998	468.810891016826	0.0191897489861326	0.195275426446032	0.0982701681178305	0.921717765893307	0.975975198413464
ENSG00000085999	ENSG00000085999	41.3687337612456	0.38028970956542	0.647459952390733	0.587356342521584	0.556964408162442	0.80157771726053
ENSG00000086015	ENSG00000086015	263.145669803539	-0.872740822178143	0.19216193903963	-4.54169450277121	5.58038674013691e-06	0.000155806015288026
ENSG00000086061	ENSG00000086061	3223.26631756215	-0.0899502754769688	0.159120734934109	-0.565295751771235	0.571872617764927	0.810857877474153
ENSG00000086062	ENSG00000086062	1084.92254181131	0.154491402051036	0.249475106103828	0.619265803565742	0.535741268307404	0.788649463891048
ENSG00000086065	ENSG00000086065	1223.27843546238	0.556191509035703	0.196502467197584	2.83045560174291	0.00464817619059106	0.0355063894971201
ENSG00000086102	ENSG00000086102	2096.24450433888	0.176121454819716	0.171734638287985	1.02554415681928	0.305106501368814	0.59660855172948
ENSG00000086159	ENSG00000086159	2.16122646543192	0.191978505298788	1.00740210880978	0.190567900960228	0.848864140587717	NA
ENSG00000086189	ENSG00000086189	523.862345150372	-0.074561457879859	0.184361836448129	-0.404430001980573	0.68589654173721	0.874806132847284
ENSG00000086200	ENSG00000086200	389.583034940816	0.0302680219881947	0.116335431250781	0.260178878117939	0.794725796175386	0.925770496028468
ENSG00000086205	ENSG00000086205	2.65827749469488	1.17138589418119	0.899070637888591	1.30288527376683	0.192613932209715	NA
ENSG00000086232	ENSG00000086232	1567.08001498894	-0.0292661275904831	0.1225729149278	-0.238765045342373	0.811287776141659	0.932413744850758
ENSG00000086288	ENSG00000086288	10.5159609064085	1.06577491443938	0.747125701566617	1.42650013539168	0.153724027855394	0.40265035984149
ENSG00000086289	ENSG00000086289	5.11849196661596	0.387458678848611	0.9610274341719	0.403171298832356	0.686822212229936	0.875191282063386
ENSG00000086300	ENSG00000086300	1179.64464016679	-0.307743553521637	0.392289393255006	-0.784480943948412	0.432757959186115	0.714408736490727
ENSG00000086475	ENSG00000086475	435.549998222636	-0.286946184572705	0.219947327993695	-1.30461318712147	0.192024595600826	0.459604153838976
ENSG00000086504	ENSG00000086504	202.590972205951	0.692157076147318	0.240727784698475	2.87526874811848	0.00403683734256052	0.03185975887113
ENSG00000086544	ENSG00000086544	200.482636886077	0.527944337964991	0.187054858574792	2.82240376960803	0.0047665124326065	0.0361713024613908
ENSG00000086548	ENSG00000086548	2.48728302418226	0.258004725291906	0.815983603627937	0.316188614752543	0.751859348914633	NA
ENSG00000086570	ENSG00000086570	7.79733484460317	-0.667645448112621	0.781339389477019	-0.854488404276536	0.39283443163617	0.683401640460027
ENSG00000086589	ENSG00000086589	1861.94432329145	-0.228335097130452	0.124121322287076	-1.83961218687587	0.0658251938865473	0.235262685781127
ENSG00000086598	ENSG00000086598	4628.28408067162	-0.077651085724289	0.138461581130584	-0.560813224074453	0.574924870753574	0.812971787659102
ENSG00000086619	ENSG00000086619	363.327929706948	0.339346941375896	0.152562638492363	2.22431222171662	0.0261274449872546	0.124808903892749
ENSG00000086666	ENSG00000086666	1646.61383289845	-0.526257286952232	0.10797500213289	-4.87388077385304	1.09427045639617e-06	3.86326592561548e-05
ENSG00000086696	ENSG00000086696	1.90300946099272	-1.03813262020508	1.1185505470683	-0.928105236661865	0.353352983503788	NA
ENSG00000086712	ENSG00000086712	654.70415328227	-0.02176757356718	0.198786441505196	-0.109502305098666	0.912804093560686	0.973277112156665
ENSG00000086717	ENSG00000086717	2.85991860042875	-0.25500781640764	0.808470545568003	-0.31542004567214	0.752442748814949	NA
ENSG00000086730	ENSG00000086730	310.32956979571	0.218599156715734	0.71110662809987	0.307407002097347	0.758533599154529	0.909069959287391
ENSG00000086758	ENSG00000086758	9214.25788391574	0.300478598135252	0.20670928966154	1.45362890379647	0.146049218966178	0.389969114201881
ENSG00000086827	ENSG00000086827	330.100687760545	0.0634065554291884	0.156291115699202	0.405695199919236	0.684966569625369	0.87418886809094
ENSG00000086848	ENSG00000086848	111.34020668887	0.427187122864522	0.136654268638689	3.12604302170755	0.00177175630140887	0.0170069183590642
ENSG00000086967	ENSG00000086967	4.35695767072606	0.422993588528886	0.938638581382356	0.450645857648354	0.652244810083683	NA
ENSG00000086991	ENSG00000086991	4.59869683812515	0.389945203116479	0.987217936008527	0.394994042240649	0.692847284837581	NA
ENSG00000087008	ENSG00000087008	293.259912801998	-0.224263671999343	0.188826526875104	-1.18767037508283	0.234963299682232	0.516943847452672
ENSG00000087053	ENSG00000087053	642.393347871014	-0.394430190986588	0.166482442583382	-2.36919992802869	0.0178266141550649	0.0961180301419887
ENSG00000087074	ENSG00000087074	1016.29867841939	0.920881739189706	0.326280564900375	2.82236160609469	0.00476713921357235	0.0361713024613908
ENSG00000087076	ENSG00000087076	23.5536457803724	0.362129514576573	0.426322020416605	0.84942718704208	0.395643630459596	0.685665175288583
ENSG00000087077	ENSG00000087077	129.262222023174	0.971794060180786	0.208897291909945	4.65201846943867	3.28701630589777e-06	9.92544970738568e-05
ENSG00000087085	ENSG00000087085	9.60886306978191	-1.87197775047319	0.760143016383831	-2.46266519605561	0.0137908626484568	0.0793788374432388
ENSG00000087086	ENSG00000087086	15339.122393824	0.227140414888928	0.143030388417552	1.58805703740265	0.112273442073197	0.331953874593633
ENSG00000087087	ENSG00000087087	1188.33600155075	-0.192427421451639	0.306979096835203	-0.62684209913791	0.53076274441291	0.785039867264085
ENSG00000087088	ENSG00000087088	1444.37938092588	0.405723853002201	0.281755566060027	1.43998522788992	0.149871578437463	0.396741911376276
ENSG00000087095	ENSG00000087095	549.221799847454	-0.512468527101964	0.194081979239247	-2.64047455158235	0.00827900101106175	0.0540294561240192
ENSG00000087111	ENSG00000087111	847.019339304542	0.697173480534556	0.162737620418285	4.28403388683336	1.83534940482443e-05	0.00043014606184845
ENSG00000087116	ENSG00000087116	2.66936737591531	0.79488085176729	1.31409692309785	0.60488753743783	0.545253724377151	NA
ENSG00000087128	ENSG00000087128	3.85306182401098	0.0638116450294026	0.721024221178877	0.0885013889340227	0.929478180462716	NA
ENSG00000087152	ENSG00000087152	1182.38294409622	0.158989208844899	0.160617155630538	0.989864427749024	0.322240388568572	0.61282615254164
ENSG00000087157	ENSG00000087157	1197.68579742464	0.436774394087467	0.231582795008959	1.88603991099844	0.0592895766134465	0.218731078793192
ENSG00000087191	ENSG00000087191	1220.57033533314	-0.10187067443888	0.130257428199619	-0.782071900596442	0.434172319418644	0.715817692220811
ENSG00000087206	ENSG00000087206	753.604159474747	0.194770605722347	0.12941055120666	1.50505970267688	0.132308728079088	0.36770450756544
ENSG00000087237	ENSG00000087237	2.22267055635206	0.0499291871417005	1.03163244525818	0.0483982326953715	0.961398867760975	NA
ENSG00000087245	ENSG00000087245	200.767570637426	-1.19660947759266	1.19448762412905	-1.00177637124131	0.316451611727321	0.60743344319866
ENSG00000087253	ENSG00000087253	1520.42952631937	-1.33184578038226	0.648312368190735	-2.05432727451905	0.0399440266501123	0.16734589604914
ENSG00000087258	ENSG00000087258	81.5173948862151	-1.25262381802665	0.518002977843484	-2.41817879742988	0.015598410133051	0.0871615379813393
ENSG00000087263	ENSG00000087263	662.106255651295	0.068326005863428	0.240206969396567	0.284446392355194	0.776068310602271	0.917067779166579
ENSG00000087266	ENSG00000087266	1303.09584647379	0.331031793795307	0.235659225185112	1.40470543232619	0.160108889734822	0.412074969946322
ENSG00000087269	ENSG00000087269	991.630744986891	-0.473832267259132	0.182586158925261	-2.59511602658277	0.00945589920606692	0.0598842531902956
ENSG00000087274	ENSG00000087274	5289.76006956693	0.222373408130868	0.211536588803574	1.05122905398345	0.293153402232269	0.585182913066486
ENSG00000087299	ENSG00000087299	54.8220960052649	0.447421347450132	0.20967887446179	2.13384084876736	0.0328558108310205	0.14623740797621
ENSG00000087301	ENSG00000087301	262.605702440697	0.386761362379195	0.190198387822642	2.03346288476349	0.0420057796635752	0.173177288395138
ENSG00000087302	ENSG00000087302	1703.43728318266	-0.0109063351308981	0.120920013463398	-0.0901946238552103	0.928132556457922	0.978304628777253
ENSG00000087303	ENSG00000087303	5.44772627175409	0.969921553260789	0.62918982301499	1.54154043467051	0.123185309832936	0.350800442561938
ENSG00000087338	ENSG00000087338	870.53072510753	-0.0162270270919069	0.182271607054952	-0.0890266309388201	0.929060745719199	0.978586947308932
ENSG00000087365	ENSG00000087365	3326.37558696808	-0.121603089213501	0.120499029411561	-1.00916239580793	0.312896757795868	0.604124678185749
ENSG00000087448	ENSG00000087448	559.870596906774	-0.317250083787775	0.165307262247429	-1.91915394081671	0.0549648546197959	0.207994092368958
ENSG00000087460	ENSG00000087460	10788.1388576499	-0.343535020901645	0.147548407274346	-2.32828688054145	0.019896875472824	0.103751289270323
ENSG00000087470	ENSG00000087470	1620.44180034174	0.00981833561109902	0.145347801613542	0.0675506302957681	0.946143356889627	0.984788576934392
ENSG00000087494	ENSG00000087494	4.46481612665313	-0.0237543177349481	0.760184488188101	-0.0312480958294302	0.975071683697921	NA
ENSG00000087495	ENSG00000087495	2.97986149784372	-0.114590566539431	0.830234063462012	-0.138022000761565	0.890223029862431	NA
ENSG00000087502	ENSG00000087502	1450.64039858249	0.0521057596887377	0.124181402604235	0.419593905335391	0.674782141434185	0.869663131203988
ENSG00000087510	ENSG00000087510	1.75444289324479	0.0681551375615202	0.959335877609413	0.0710440828413061	0.943362671070659	NA
ENSG00000087586	ENSG00000087586	283.03108004828	0.170016256720071	0.449330860490188	0.378376540918191	0.705150892694642	0.884236085188058
ENSG00000087589	ENSG00000087589	154.774640241633	1.41396299072026	0.539610779299994	2.62033866809428	0.00878424826583532	0.0566550193643513
ENSG00000087842	ENSG00000087842	47.3947416671258	-0.0696533958975046	0.398535352638248	-0.174773443400714	0.86125765622991	0.952585184709451
ENSG00000087884	ENSG00000087884	43.6887249282429	0.229274166883164	0.344502431740373	0.665522637169516	0.505716269617215	0.76895216528616
ENSG00000087903	ENSG00000087903	33.0557721904871	-2.31092203635007	0.506650978622847	-4.56117156357125	5.08689955579032e-06	0.000143879522825954
ENSG00000087916	ENSG00000087916	2.36531970273832	-1.02278915966665	1.05546948893409	-0.969037163451837	0.332526647224009	NA
ENSG00000087995	ENSG00000087995	251.336516662293	-0.431055975573508	0.150349011729848	-2.86703564336055	0.00414336345167627	0.0325140109558222
ENSG00000088002	ENSG00000088002	0.796141220541663	0.0185411645515793	1.52833180573592	0.0121316356055624	0.990320592683966	NA
ENSG00000088035	ENSG00000088035	624.2424189986	0.113462299899329	0.102155232286137	1.11068515395786	0.26670389472517	0.554924995342953
ENSG00000088038	ENSG00000088038	411.382981993011	-0.28783245807964	0.238736815240173	-1.20564755708111	0.227953413876749	0.508004454789369
ENSG00000088053	ENSG00000088053	2.15105250601629	0.373070687576108	0.824507951716714	0.452476761199616	0.650925558865178	NA
ENSG00000088179	ENSG00000088179	3269.9172387155	1.03321988135429	0.252818144905088	4.08681062722842	4.37343810010155e-05	0.000876735535884041
ENSG00000088205	ENSG00000088205	1955.28710192491	0.0583564730375345	0.230267995185998	0.253428501821963	0.799937105099314	0.927355176900847
ENSG00000088247	ENSG00000088247	507.294632874626	0.0573309262016524	0.175552508327572	0.326574235525452	0.743989933034608	0.903831886739294
ENSG00000088256	ENSG00000088256	1.71004972686039	0.010193916331609	0.900905019299478	0.0113151954015481	0.990971972935587	NA
ENSG00000088280	ENSG00000088280	7.34978130532781	-0.419346226162177	0.691548281981423	-0.606387488897618	0.544257474391458	0.794403842245601
ENSG00000088298	ENSG00000088298	773.876390760215	0.343483304789378	0.146937934122418	2.33760809855413	0.0194075874483194	0.101793403809386
ENSG00000088305	ENSG00000088305	20.4716794038276	0.252462359051725	0.557939033752439	0.45249094216223	0.650915345080638	0.857955947111281
ENSG00000088325	ENSG00000088325	560.594453857886	0.539364603666852	0.42606262526095	1.26592799200941	0.20553886365477	0.478167637762244
ENSG00000088340	ENSG00000088340	28.700181360706	-0.11038984389302	0.428747957776388	-0.257470250040452	0.796815778370572	0.92659648909051
ENSG00000088356	ENSG00000088356	127.875119918369	-0.585613921995891	0.232721625369544	-2.51637088330739	0.011857033610646	0.0710500007804343
ENSG00000088367	ENSG00000088367	30.1156048463115	-2.11427581739214	0.538438000070058	-3.92668388397001	8.61250536975226e-05	0.00151386784624341
ENSG00000088386	ENSG00000088386	3.15142824368691	-1.69185143306962	0.992636844467459	-1.70440120422619	0.0883061591093164	NA
ENSG00000088387	ENSG00000088387	1432.57951321951	-0.394518568630982	0.266150733683651	-1.48231253459519	0.138257154607753	0.377644134909736
ENSG00000088448	ENSG00000088448	4091.13412513178	0.0815698710216171	0.241067947796948	0.338368795051607	0.73508528665562	0.898624154287741
ENSG00000088451	ENSG00000088451	478.108770886877	0.329694813528554	0.165850694801824	1.98790131040759	0.0468226058051756	0.186409898912318
ENSG00000088538	ENSG00000088538	26.3840932611899	0.0820896856502566	0.539719846791971	0.152096844572583	0.879110552920684	0.960355478748618
ENSG00000088543	ENSG00000088543	341.671743534561	1.45677625110305	0.401593304685546	3.62749138022539	0.000286188326243521	0.00404209538495706
ENSG00000088682	ENSG00000088682	370.225969833668	-0.367027215925712	0.131078437151977	-2.80005791875721	0.00510934382896404	0.0381369658523798
ENSG00000088726	ENSG00000088726	2.39222719756392	0.181868816389948	1.07646891183235	0.168949436802938	0.865836413130785	NA
ENSG00000088727	ENSG00000088727	42.5398262201761	-1.50535240857305	0.3565194707077	-4.22235679186016	2.41761005955085e-05	0.000538442286673377
ENSG00000088756	ENSG00000088756	8.34183090709848	-1.09841076779706	0.673772443952826	-1.63023996848699	0.103050789639822	0.31421518461433
ENSG00000088766	ENSG00000088766	376.519281719594	0.356277190164756	0.172272882072185	2.06809792626254	0.0386308156734348	0.163730331051337
ENSG00000088808	ENSG00000088808	113.179235456999	-2.06973288725742	0.234284715929456	-8.8342633835347	1.00759994758891e-18	4.85285324757509e-16
ENSG00000088812	ENSG00000088812	665.046559290142	-0.419238631128893	0.177810625424252	-2.35778165747181	0.0183845027147262	0.0980286312757267
ENSG00000088826	ENSG00000088826	1220.00901149415	-1.74144670654344	0.43850689039943	-3.9713097893563	7.14785586990148e-05	0.00131271156657438
ENSG00000088827	ENSG00000088827	23.2623203462296	0.297480206781051	1.49148018965969	0.199453005707656	NA	NA
ENSG00000088832	ENSG00000088832	1728.68743953964	-0.133195311032121	0.209302724416087	-0.636376384510567	0.524531129330298	0.780871714872339
ENSG00000088833	ENSG00000088833	365.769183114991	-0.292604776400044	0.134237218025622	-2.17975894244318	0.029275334836835	0.134861149122818
ENSG00000088836	ENSG00000088836	15.2445734084503	0.314675766443311	0.511131757248728	0.615645109075434	0.538128772488694	0.789876871034766
ENSG00000088854	ENSG00000088854	194.090079957667	0.510413740212965	0.335272454848204	1.52238495239359	0.12791265300619	0.359323018396653
ENSG00000088876	ENSG00000088876	173.44381136723	0.0603438946763418	0.197029508755333	0.30626831004931	0.759400365533381	0.909396521867638
ENSG00000088881	ENSG00000088881	32.1957028875462	0.339405807847749	0.419719962362139	0.808648237595396	0.418717509933604	0.70442253005951
ENSG00000088882	ENSG00000088882	4.78954497364985	-0.0820704491303936	1.00831341188918	-0.0813937890369086	0.935128788354329	0.980253657667869
ENSG00000088888	ENSG00000088888	734.633255862371	0.227271409726606	0.175905392762419	1.29200933614106	0.196353911419446	0.465763616928237
ENSG00000088899	ENSG00000088899	35.2328510532587	-1.13805980551473	0.424094841114432	-2.68350306389992	0.00728553076405167	0.0496132026049684
ENSG00000088926	ENSG00000088926	6.07693689424423	-0.142638542512237	0.7264030651333	-0.196362803736328	0.844326207784418	0.945902207586006
ENSG00000088930	ENSG00000088930	4359.38869206574	0.237583281005544	0.166437821700257	1.42745968781913	0.153447436875683	0.402233978011156
ENSG00000088970	ENSG00000088970	610.915106139058	0.537537920296533	0.201405785406023	2.66892988805106	0.0076093332469826	0.0510246449715001
ENSG00000088986	ENSG00000088986	1329.40307872492	-0.242477690009107	0.216735089246824	-1.11877449494561	0.263236355151917	0.550983092351334
ENSG00000088992	ENSG00000088992	148.858133653608	-0.551350049839413	0.393693359975579	-1.40045554711315	0.161376946134239	0.413806318018915
ENSG00000089006	ENSG00000089006	3542.3502651703	0.737301327664365	0.224856343776239	3.27898833220411	0.00104179943201237	0.0114360490357369
ENSG00000089009	ENSG00000089009	9220.63024086926	0.11307336975185	0.185602469396995	0.609223412378157	0.542376363823689	0.793144120924804
ENSG00000089012	ENSG00000089012	743.947650403508	0.350564387660432	0.43765617697148	0.801004089754402	0.423129278214555	0.70723456054168
ENSG00000089022	ENSG00000089022	618.320910088639	-0.105432954470113	0.175723285733379	-0.599994212662768	0.548510092473145	0.797091870822595
ENSG00000089041	ENSG00000089041	118.477327573226	0.157830907814289	0.990350640944164	0.159368713755584	0.873378386656939	0.957634298175636
ENSG00000089048	ENSG00000089048	590.305907696073	-0.339140140544781	0.222987760477962	-1.52089128039069	0.128287122480716	0.360007489379606
ENSG00000089050	ENSG00000089050	422.581879084487	1.15049366656558	0.231250524721924	4.97509645847953	6.52151576439621e-07	2.4490643508985e-05
ENSG00000089053	ENSG00000089053	2858.56346992513	-0.0967780498229522	0.113984759693517	-0.849043767633235	0.395856938570372	0.685924077048534
ENSG00000089057	ENSG00000089057	705.197664065075	-0.300491122617302	0.169777652787827	-1.76990974773829	0.0767421767235174	0.259614749562671
ENSG00000089060	ENSG00000089060	468.679201756956	0.0747282037257056	0.171970413458731	0.434541048211404	0.663895593518151	0.86406895075849
ENSG00000089063	ENSG00000089063	1318.70874911434	0.0555544187833152	0.176751416885053	0.314308194878256	0.753286974772921	0.908056558527123
ENSG00000089091	ENSG00000089091	48.1731359605636	-0.10414900824646	0.250641776292379	-0.415529325506249	0.677754451951328	0.870752885417962
ENSG00000089094	ENSG00000089094	1636.39568261018	-1.13522044472028	0.257277760709028	-4.41243130223047	1.02216232895522e-05	0.00026047562522913
ENSG00000089101	ENSG00000089101	9.1178175965156	-0.246792355220467	0.710463273833305	-0.347368209321925	0.728314713403063	0.895331648545927
ENSG00000089123	ENSG00000089123	162.844461037968	-0.156744682909502	0.116817429799214	-1.34179191563207	0.179663474215357	0.441642141102261
ENSG00000089127	ENSG00000089127	1223.83100807152	1.31344796137015	0.632859640336658	2.07541748225791	0.0379478593204221	0.161920665869369
ENSG00000089154	ENSG00000089154	2246.59508885285	-0.0251732081521905	0.18756848469232	-0.134208090412862	0.893238028567681	0.96621171366403
ENSG00000089157	ENSG00000089157	14623.5245611278	0.320146639570134	0.293130507927786	1.09216417572272	0.274760945620017	0.564013811120899
ENSG00000089159	ENSG00000089159	1126.1983052221	0.78466618202482	0.328410899439951	2.38928179108225	0.0168813487135521	0.0923655731231415
ENSG00000089163	ENSG00000089163	12.726624468931	0.173139471679475	0.497460116171573	0.348046940952668	0.727804930905647	0.895200183856765
ENSG00000089169	ENSG00000089169	9.87589250581119	-0.0827936472640865	0.579699086633307	-0.142821765935364	0.886430946574351	0.963012021979072
ENSG00000089177	ENSG00000089177	78.4865492803917	-0.138210342732917	0.462992548032085	-0.298515264058503	0.7653099278619	0.911189926902203
ENSG00000089195	ENSG00000089195	509.75272214763	-0.95432859537136	0.289231331051	-3.29953394711268	0.000968455136496514	0.0107410985633882
ENSG00000089199	ENSG00000089199	6.79678581744456	-0.964093781783384	0.668216182931988	-1.44278723923319	0.149080414944501	0.39545635473627
ENSG00000089220	ENSG00000089220	969.749826194838	0.0621147544318088	0.353202029336506	0.175861827715124	0.860402494971015	0.952046328000931
ENSG00000089225	ENSG00000089225	1.49075989809551	-2.01120877170461	1.51442702228535	-1.32803280852027	0.184167268647805	NA
ENSG00000089234	ENSG00000089234	925.368499103671	-0.356589741749421	0.137910595313791	-2.58565878087949	0.00971930951955691	0.0610308011389387
ENSG00000089248	ENSG00000089248	1686.78781392615	0.248952312948703	0.178671396224744	1.39335292726741	0.163513092904568	0.417106092616304
ENSG00000089250	ENSG00000089250	10.6185549215011	-0.0508936384659832	0.689951991024656	-0.0737640286977077	0.941198149959005	0.982349866504924
ENSG00000089280	ENSG00000089280	2077.06488283573	-0.251836239854662	0.180755673754488	-1.39324113386736	0.163546884863259	0.417106092616304
ENSG00000089289	ENSG00000089289	1747.46489307485	0.244324669925328	0.228990679654988	1.06696338162515	0.285988371842367	0.576736730193992
ENSG00000089327	ENSG00000089327	2912.31104532221	-0.114792583529102	0.197966310147072	-0.579859186362676	0.562009580743309	0.805169522794665
ENSG00000089335	ENSG00000089335	724.5776230257	-0.0472907273719635	0.277639103510852	-0.17033165276056	0.864749319663918	0.954747873421134
ENSG00000089351	ENSG00000089351	833.24193806036	0.28666811817631	0.347803126444183	0.824225248079581	0.409811583565684	0.696578450449347
ENSG00000089356	ENSG00000089356	1.95678352651599	0.0762175921590289	0.967281176822686	0.0787956945563519	0.93719512864762	NA
ENSG00000089472	ENSG00000089472	7.00551676950421	0.149337760758984	0.638837957747709	0.233764695644401	0.815167659026136	0.933668096753441
ENSG00000089486	ENSG00000089486	375.616556580106	0.160150404425579	0.196160613823033	0.816424874006864	0.414257174954008	0.700646224449077
ENSG00000089505	ENSG00000089505	106.346351550114	-0.596416004373595	0.380936590916141	-1.56565690615132	0.117428960021403	0.341393416891426
ENSG00000089558	ENSG00000089558	31.3324105935114	-1.88787600497072	0.531486517659163	-3.55206753557086	0.000382216744846494	0.00507397912186295
ENSG00000089597	ENSG00000089597	3202.32238873055	0.189009171624857	0.14168997785905	1.33396288488999	0.182216020516097	0.445933896753379
ENSG00000089639	ENSG00000089639	1455.91653136075	0.0763604400263023	0.254703002211012	0.299801884404333	0.764328277860493	0.910536316132264
ENSG00000089682	ENSG00000089682	406.356224973906	0.0621455221853429	0.133008654002562	0.467229163781671	0.640335930354151	0.852212149165473
ENSG00000089685	ENSG00000089685	209.011593106695	0.0333190445887547	0.786267257829019	0.0423762330899454	0.966198774572844	0.992154969998713
ENSG00000089692	ENSG00000089692	582.92566844247	0.488374448812641	1.1425865158036	0.427428857296777	0.669066992553299	0.866884908065038
ENSG00000089693	ENSG00000089693	609.998167947937	0.23634181882427	0.154949323785533	1.52528460951138	0.12718812482065	0.35802339014495
ENSG00000089723	ENSG00000089723	169.963283859939	-1.30737912491153	0.448429512020706	-2.91546182814829	0.00355162550546839	0.0290115847780161
ENSG00000089737	ENSG00000089737	4290.64662483436	-0.37925901148264	0.215172310696886	-1.76258278890216	0.0779708819892449	0.262010996253759
ENSG00000089775	ENSG00000089775	2502.54992336318	0.908669658098321	0.359618382363719	2.52676087391798	0.0115119855584747	0.0695088426279259
ENSG00000089818	ENSG00000089818	1211.47165595812	-0.0580442177147323	0.155666049414329	-0.372876538802876	0.709240334132201	0.885975556805657
ENSG00000089820	ENSG00000089820	1266.16741400189	0.534760648383561	0.27429411832333	1.94958846238621	0.0512251896550614	0.198281429607895
ENSG00000089847	ENSG00000089847	29.6256619531957	0.553542197461842	0.279586433946219	1.97986071659085	0.0477191816003388	0.189158443113277
ENSG00000089876	ENSG00000089876	253.569837522398	0.937613442427839	0.320008710948035	2.9299622489967	0.00339003185646415	0.0279935549570432
ENSG00000089902	ENSG00000089902	1246.78601081076	-0.370333346723913	0.224712561866985	-1.64803135012597	0.0993462381315715	0.30653291785169
ENSG00000089916	ENSG00000089916	3625.13011915769	-0.178928531969791	0.21773081762446	-0.821787810848188	0.411197672224396	0.697949176687488
ENSG00000090006	ENSG00000090006	107.571199082314	0.658189131091416	0.306631258266439	2.14651674722445	0.0318317740911169	0.142846291140314
ENSG00000090013	ENSG00000090013	43.3144475417671	0.750141446036464	0.339825081062843	2.20743402367568	0.027283751566837	0.128262926777724
ENSG00000090020	ENSG00000090020	193.926088091383	-0.337885976686064	0.239084131177883	-1.41325137315228	0.157581826153837	0.408423769790618
ENSG00000090054	ENSG00000090054	1244.32556929104	0.157680822359747	0.155147739843322	1.01632690568991	0.309473740224439	0.600334421250302
ENSG00000090060	ENSG00000090060	4944.06664080025	0.0446297687070002	0.130265378609569	0.342606525105681	0.7318944925435	0.896538910746297
ENSG00000090061	ENSG00000090061	458.688516113339	-0.260352748820548	0.179145456179735	-1.45330366938996	0.146139458958465	0.389995383963822
ENSG00000090097	ENSG00000090097	197.43067198364	0.550836503424966	0.304527105315875	1.80882586084941	0.0704780612906372	0.24677059585022
ENSG00000090104	ENSG00000090104	5004.32699320368	-0.0131092505268206	0.326819578409872	-0.0401115826371332	0.968004167625195	0.992661082191993
ENSG00000090238	ENSG00000090238	1041.55478125922	-0.0435155534057967	0.348871999705411	-0.124732146582533	0.900735606841643	0.969268508208781
ENSG00000090263	ENSG00000090263	301.888566636205	0.206848463041105	0.20380362506953	1.01494005796284	0.310134401716406	0.600725956521012
ENSG00000090266	ENSG00000090266	324.532433800474	0.0593244496364497	0.19968158036769	0.297095252988336	0.76639378841345	0.911562408704397
ENSG00000090273	ENSG00000090273	354.40976487682	-0.291256820898412	0.180311793702154	-1.61529545526856	0.106246727380145	0.320019262504456
ENSG00000090316	ENSG00000090316	595.996989227768	-0.509778702979556	0.173074894624179	-2.94542258186266	0.00322513846982151	0.0269204040819373
ENSG00000090339	ENSG00000090339	2693.51782574425	1.06655597771338	0.410540815360551	2.59792921387535	0.00937878256695032	0.0595721220416413
ENSG00000090372	ENSG00000090372	497.837593147109	0.0357765827038184	0.225225943992039	0.158847520270946	0.873789008328883	0.95778774473724
ENSG00000090376	ENSG00000090376	216.957953760138	-0.154855697868399	0.7586061092586	-0.204131888708018	0.838250435375723	0.943336701349638
ENSG00000090382	ENSG00000090382	2016.49999290499	0.593886212993988	0.659971551927948	0.899866382511628	0.368191362254577	0.661063056275342
ENSG00000090402	ENSG00000090402	3.99403211021044	0.0314667608120146	0.809856103653775	0.0388547553942585	0.969006189271399	NA
ENSG00000090432	ENSG00000090432	429.15571103809	-0.286570818626651	0.206255300182174	-1.38939856756912	0.164711585639705	0.418844865014377
ENSG00000090447	ENSG00000090447	48.3785846508453	0.295936246880441	0.412863104022251	0.716790248383375	0.473503529661612	0.74746357742797
ENSG00000090470	ENSG00000090470	607.691464307749	0.389340198304004	0.12495447285025	3.11585643493214	0.00183411542219576	0.017458667526026
ENSG00000090487	ENSG00000090487	765.299577402623	-0.189459107712103	0.159572823069391	-1.18728931448255	0.235113521483535	0.516943847452672
ENSG00000090512	ENSG00000090512	2.42089671242961	-0.936017538511957	0.995867141410309	-0.939902020651474	0.347267820772312	NA
ENSG00000090520	ENSG00000090520	1364.6232810791	-0.107876742362311	0.149138511337515	-0.723332567791129	0.469475588670754	0.743145012197658
ENSG00000090530	ENSG00000090530	5.18370664325246	-0.0247694620277426	0.96710618946123	-0.0256119362047941	0.979566865479234	0.9946426850502
ENSG00000090539	ENSG00000090539	1.88286870726095	-1.63241098155689	1.13648294870784	-1.43637085220937	0.150896842631504	NA
ENSG00000090554	ENSG00000090554	63.2246025844034	-0.371448143255671	0.343182549449937	-1.08236314419553	0.279091198236271	0.568557338331197
ENSG00000090565	ENSG00000090565	197.706562862206	-0.0319061687030167	0.196525475637535	-0.162351311449633	0.871029209913897	0.957094904111882
ENSG00000090581	ENSG00000090581	318.835436159976	0.128976091305412	0.213406700321505	0.604367581294802	0.545599284230507	0.795201256672773
ENSG00000090612	ENSG00000090612	584.30437351579	-0.274407984547657	0.180224332617394	-1.52259120931362	0.127861010440556	0.35923032902688
ENSG00000090615	ENSG00000090615	1827.18882516927	-0.0882306370979851	0.19073846342606	-0.462573911486856	0.643669812143609	0.85413272702484
ENSG00000090621	ENSG00000090621	1281.6000701795	-0.476769100571659	0.217017359038729	-2.19691688574358	0.0280263826602491	0.130790951758988
ENSG00000090659	ENSG00000090659	14.1239826014486	0.440197312288558	0.959987203845587	0.458544979063454	0.646560955493473	0.855277017169371
ENSG00000090661	ENSG00000090661	363.126803059912	0.0887783652509357	0.205152532967164	0.432743208026319	0.665201336009202	0.865135546430523
ENSG00000090674	ENSG00000090674	63.3850962531026	0.107927912020294	0.241171966256847	0.447514334669194	0.654503740232672	0.859510194654563
ENSG00000090686	ENSG00000090686	2095.69473334966	0.452241161202861	0.192569950389938	2.34845135644014	0.0188516614084999	0.0996698468304941
ENSG00000090776	ENSG00000090776	20.106073822202	0.768851324818267	0.381887751764553	2.01329139587669	0.0440839830032137	0.178908348969225
ENSG00000090857	ENSG00000090857	1396.81198349059	-0.339658356234432	0.228793033668914	-1.48456598869156	0.137658830644468	0.376613669239569
ENSG00000090861	ENSG00000090861	1198.83547389218	-0.0593925025920447	0.237655698359078	-0.249909861207315	0.802657057013921	0.928707835039189
ENSG00000090863	ENSG00000090863	4639.34941277889	0.4178645758941	0.150391361368598	2.77851448441871	0.00546080786051135	0.040213324837317
ENSG00000090889	ENSG00000090889	181.461291583685	0.0266059459123836	0.649059474200952	0.0409915377094492	0.967302642123053	0.992336407716099
ENSG00000090905	ENSG00000090905	2667.36797753304	-0.739625491116962	0.0889967330223598	-8.31070384270326	9.51360884425133e-17	3.21543288393863e-14
ENSG00000090920	ENSG00000090920	6.43290762549865	-0.138771593300202	0.836790861745986	-0.165837845086706	0.868284562405083	0.955911886092573
ENSG00000090924	ENSG00000090924	898.645039387887	0.141939477743852	0.384998665424042	0.368675246153172	0.712369801698483	0.887738625421537
ENSG00000090932	ENSG00000090932	2.45802764809692	0.884174550322663	0.799329994498712	1.10614459160532	0.268663940738573	NA
ENSG00000090971	ENSG00000090971	25.6409625955425	0.366510909823932	0.321185554857677	1.14111890862072	0.253820443635522	0.539361443485366
ENSG00000090975	ENSG00000090975	181.841745926827	-0.376943162235664	0.342974374420834	-1.09904176623164	0.271749848569161	0.56042093716257
ENSG00000090989	ENSG00000090989	1604.36051783965	0.270412522686907	0.176214150515913	1.53456758095308	0.124890081049675	0.354293537243705
ENSG00000091009	ENSG00000091009	2659.67088188849	0.0724338281957096	0.0938631063332945	0.771696473995943	0.440294219580328	0.720415781997437
ENSG00000091039	ENSG00000091039	11494.8266249556	-1.54051555365982	0.165255757042936	-9.32200839005915	1.14158581295516e-20	6.2836144818803e-18
ENSG00000091073	ENSG00000091073	88.2940362615969	-0.221125678374767	0.351004375995891	-0.629979833577218	0.528707778519011	0.783175372677391
ENSG00000091106	ENSG00000091106	25.2738740102757	1.20904767707768	0.571979545473745	2.11379530377486	0.0345327542549313	0.151706995255359
ENSG00000091127	ENSG00000091127	192.896585442972	-0.42860749328802	0.327268064142873	-1.30965266779256	0.190313362559469	0.456927583463131
ENSG00000091128	ENSG00000091128	4.87221494947804	-0.444982621691555	0.848581999714712	-0.524383762371999	0.600011647987411	0.828707268952867
ENSG00000091129	ENSG00000091129	9.3914426002445	-0.0257173555812555	0.898396006068434	-0.0286258569801528	0.977162989643812	0.993989415496881
ENSG00000091136	ENSG00000091136	6.53846443396045	0.547228864331317	0.828509352547815	0.66049811344735	0.508934228743043	0.771106403203675
ENSG00000091137	ENSG00000091137	366.088301471388	-0.0774875512830757	0.678913194484517	-0.114134696324337	0.909131018236878	0.972086057258494
ENSG00000091138	ENSG00000091138	3.14019941524416	-1.03627372016913	0.832126228964954	-1.24533235956053	0.213009605506974	NA
ENSG00000091140	ENSG00000091140	1330.9620939251	-0.0445536284555215	0.122236968649787	-0.364485711218584	0.715495341873505	0.88860351735386
ENSG00000091157	ENSG00000091157	1479.57294667579	0.203967382753626	0.0854371438368565	2.38733849931952	0.01697085736741	0.0927236435573322
ENSG00000091164	ENSG00000091164	934.820394158177	0.248921659213226	0.160240855678139	1.553421929506	0.120322367223098	0.345852847625366
ENSG00000091181	ENSG00000091181	11.572669134798	0.457903961513324	0.649120427759305	0.705422202000266	0.480547531310603	0.752723651573199
ENSG00000091262	ENSG00000091262	5.25518300315589	0.231259008323366	0.75246610903741	0.307334782983386	0.758588562964137	0.909069959287391
ENSG00000091317	ENSG00000091317	6314.35170563725	0.0815264463440868	0.145678491161048	0.559632693160989	0.575730000362043	0.813505976172908
ENSG00000091409	ENSG00000091409	677.573143805548	1.20630067913859	0.5007875488919	2.40880725131403	0.0160047481563791	0.0888819467375739
ENSG00000091428	ENSG00000091428	11.1236395437535	-0.221749060026133	0.541671590750892	-0.409379158539095	0.682261432009855	0.873349768768469
ENSG00000091436	ENSG00000091436	255.037179850398	-0.139825370566716	0.353325852580873	-0.395740559444942	0.692296430926526	0.877387403850442
ENSG00000091483	ENSG00000091483	359.797028946443	0.268998672086719	0.226471391946847	1.18778212901104	0.234919256912229	0.516943847452672
ENSG00000091490	ENSG00000091490	6115.89304500998	-0.0764890103877253	0.143286692711269	-0.533817962717968	0.593467484793784	0.824616799416397
ENSG00000091513	ENSG00000091513	20.7968073619161	0.394007413012308	0.514875920784719	0.765247309316395	0.444124293215964	0.723311734618779
ENSG00000091527	ENSG00000091527	13025.1848647854	-0.965891740740925	0.16375878507305	-5.89825907849802	3.67356852364633e-09	2.61148699660688e-07
ENSG00000091536	ENSG00000091536	18.6707470807519	0.00220090937983398	0.33122659929518	0.00664472413905561	0.994698316212323	0.998633849832176
ENSG00000091542	ENSG00000091542	1737.43480085491	0.197012977418778	0.233675774035648	0.843103989841595	0.399170287533889	0.688699228850114
ENSG00000091583	ENSG00000091583	1.87293911878332	0.248213406751891	1.28264437934451	0.193516933258414	0.846554145875628	NA
ENSG00000091592	ENSG00000091592	5343.93765877076	0.123883275513883	0.210366485687259	0.588892641853864	0.555933294063232	0.801051227384305
ENSG00000091622	ENSG00000091622	18.5833370565963	-0.218210909874742	0.3350612889235	-0.651256701649481	0.514880793486207	0.774555926702401
ENSG00000091640	ENSG00000091640	364.607952670771	-0.139571153830584	0.141308486974074	-0.987705387123643	0.323296955401153	0.613649088213
ENSG00000091651	ENSG00000091651	53.3890978490316	-0.302290118957809	0.452247323813052	-0.668417706508681	0.503866996022438	0.767926514534836
ENSG00000091656	ENSG00000091656	7.42360234420607	-0.525939406653393	0.799528172313006	-0.657812225842985	0.510658797392236	0.771976909529704
ENSG00000091664	ENSG00000091664	2.45334383595185	-0.87715814579954	0.89888065419225	-0.975833823665689	0.32914682032576	NA
ENSG00000091732	ENSG00000091732	253.029726459375	-0.51099141580814	0.164275521830541	-3.11057551431951	0.00186723145749567	0.0176941534818761
ENSG00000091831	ENSG00000091831	35.1026494686337	0.277023512123301	0.426374685369043	0.649718479143588	0.515874085158876	0.774906046548216
ENSG00000091844	ENSG00000091844	6.14020791774196	-0.257967722237518	0.776782693479881	-0.332097669532077	0.739815509810899	0.900805574295726
ENSG00000091879	ENSG00000091879	3.35733755358836	0.457997564272874	0.858035849638657	0.533774392370377	0.593497632724431	NA
ENSG00000091947	ENSG00000091947	345.714773567178	0.394189943430994	0.16175781345511	2.43691439078699	0.0148131858735425	0.0838175617801401
ENSG00000091972	ENSG00000091972	864.588081643072	-0.579987403296849	0.642789199926169	-0.902297990326325	0.366898592855312	0.66015703664496
ENSG00000091986	ENSG00000091986	16.1126694283755	-0.625893005430526	0.624050688697366	-1.00295219085008	0.315883929221135	0.606875635199724
ENSG00000092009	ENSG00000092009	1.27125095884237	-0.110549322117649	1.44892768545115	-0.0762973357660894	0.93918254541821	NA
ENSG00000092010	ENSG00000092010	2894.88497879252	0.153886891211599	0.140734831527752	1.093452768878	0.274195055566743	0.563092180523751
ENSG00000092020	ENSG00000092020	1068.18132088317	-0.455349478496478	0.158050124989582	-2.88104472253022	0.00396359395832112	0.0314233076572248
ENSG00000092036	ENSG00000092036	177.905826082721	0.607174512838285	0.182914756605537	3.31943974398785	0.000901982682509017	0.0101796698175373
ENSG00000092051	ENSG00000092051	5.63291149205959	0.0295865693355695	0.600623547940851	0.0492597558603932	0.960712290730851	0.990675266794955
ENSG00000092054	ENSG00000092054	4.14379659641452	0.0733680314899148	0.790495323170247	0.0928127331553025	0.926052335082313	NA
ENSG00000092067	ENSG00000092067	3.60945809855503	-0.385410399417947	0.810628615031063	-0.475446329270252	0.634468879241173	NA
ENSG00000092068	ENSG00000092068	36.3257289688209	-0.109044991125785	0.751581726537885	-0.145087336846379	0.884641916229116	0.96211255211815
ENSG00000092094	ENSG00000092094	564.032694308083	-0.288054977490378	0.13079097301233	-2.20240717578592	0.0276365594584018	0.129509426177304
ENSG00000092096	ENSG00000092096	10.1892911290196	0.767501800372433	0.924085978680603	0.830552370752624	0.40622655092417	0.693790292868275
ENSG00000092098	ENSG00000092098	473.243722273308	0.282448175462669	0.194309776661199	1.45359734500209	0.146057973444556	0.389969114201881
ENSG00000092108	ENSG00000092108	1678.53655988324	-0.174385851997815	0.0977581632056752	-1.78384951475532	0.07444812126535	0.254704858138336
ENSG00000092140	ENSG00000092140	1169.24956723745	0.0188912785961256	0.101794403626691	0.185582683556998	0.85277203417609	0.94897488669145
ENSG00000092148	ENSG00000092148	4741.14456863508	-0.180103582979679	0.148457323260686	-1.21316738725933	0.225065830138702	0.505054539035771
ENSG00000092199	ENSG00000092199	10897.774454095	0.185558167674445	0.152803883655402	1.21435504933179	0.224612172625877	0.504389032012767
ENSG00000092200	ENSG00000092200	6.54536970461041	-0.816991945896843	0.88120216780649	-0.927133381810124	0.353857286017818	0.647886391858321
ENSG00000092201	ENSG00000092201	2780.28687052397	-0.116272029902608	0.136072612039413	-0.854485176406627	0.39283621938512	0.683401640460027
ENSG00000092203	ENSG00000092203	2181.67940895562	-0.0297989691348958	0.114308409978589	-0.260689210360614	0.794332187320781	0.925748221307433
ENSG00000092208	ENSG00000092208	122.064529224885	0.62633052182262	0.176108680059793	3.556500006757	0.000375828470704407	0.00501061279454699
ENSG00000092295	ENSG00000092295	20.1518929932366	-0.298182688847958	0.481262536786667	-0.619584251952974	0.535531537387647	0.788579295547741
ENSG00000092330	ENSG00000092330	1775.76566356603	-0.316540904249233	0.142618262013798	-2.21949769811813	0.0264528836495493	0.12579975401347
ENSG00000092345	ENSG00000092345	3.27354073471803	-1.1167547083203	1.04012499880118	-1.07367355808912	0.282969016468284	NA
ENSG00000092421	ENSG00000092421	18.6745347032601	0.961836652182828	0.661660521365696	1.45367090996687	0.146037566985937	0.389969114201881
ENSG00000092439	ENSG00000092439	3662.48956140006	0.00691368271452684	0.215969721825376	0.0320122777215824	0.974462259710428	0.993785189872488
ENSG00000092445	ENSG00000092445	18.1942351164001	-2.6967931993872	0.542575712377929	-4.97035369970405	6.68308732874953e-07	2.4999937356963e-05
ENSG00000092470	ENSG00000092470	336.669326452187	0.0368620548253076	0.307218768635389	0.119986337387661	0.904493970948482	0.970486012270816
ENSG00000092529	ENSG00000092529	15.1817507158155	0.864762009457332	0.535082970968278	1.6161269492327	0.106066868707809	0.319877618293039
ENSG00000092531	ENSG00000092531	2072.72542955978	0.365159835498339	0.136270413616528	2.67967070626143	0.00736946165966515	0.0499552001665901
ENSG00000092607	ENSG00000092607	2.91725323761872	-0.561729785858852	0.867820480342133	-0.647288003202452	0.517445564414108	NA
ENSG00000092621	ENSG00000092621	126.376349268934	0.11074694724253	0.509958861006278	0.217168394768155	0.828077114231145	0.939843619987216
ENSG00000092758	ENSG00000092758	1.09051559506145	0.869832675463453	1.35292486801605	0.642927553500433	0.520271109669367	NA
ENSG00000092820	ENSG00000092820	4058.28627867595	0.0988961511413114	0.149930523025528	0.659613193802257	0.509502085239877	0.771369024077603
ENSG00000092841	ENSG00000092841	6115.30073653389	0.141747378431235	0.119098185163679	1.19017244667859	0.233978620385949	0.515743492189395
ENSG00000092847	ENSG00000092847	1377.7787567133	-0.0411468873910068	0.116879779095892	-0.352044534215354	0.724804864122148	0.893655405268043
ENSG00000092850	ENSG00000092850	1.21022071897918	-0.388665890403715	1.22367220415697	-0.317622553722613	0.750771264015511	NA
ENSG00000092853	ENSG00000092853	198.85179358417	-0.400798959622381	0.601890570331638	-0.665900047913266	0.505474989891364	0.76895216528616
ENSG00000092871	ENSG00000092871	1650.40712450701	-0.66459434206774	0.212135538349053	-3.1328760246395	0.00173102540929399	0.0167410665211088
ENSG00000092929	ENSG00000092929	1171.95885246524	0.444149791853648	0.329929136712202	1.34619753890085	0.178238818577917	0.439382065246777
ENSG00000092931	ENSG00000092931	687.837438014378	-0.356162550816851	0.130874901048938	-2.72139690622324	0.00650066581486539	0.0458073246573224
ENSG00000092964	ENSG00000092964	704.267338919453	0.47683246207778	0.686317026005655	0.694769973656243	0.487199468208542	0.757756037589542
ENSG00000092969	ENSG00000092969	3.16752637141632	-0.0858218343101298	0.99048027883455	-0.0866466866065342	0.930952354873969	NA
ENSG00000092978	ENSG00000092978	601.589567164268	-0.471255577039804	0.134056359014892	-3.51535414286057	0.000439167924001402	0.00567442659683904
ENSG00000093000	ENSG00000093000	3138.9371151111	-0.122812652780131	0.13286847900991	-0.924317443048106	0.355321063662719	0.649016203955377
ENSG00000093009	ENSG00000093009	52.1490650328402	0.31820324941232	0.836430199436408	0.380430129886185	0.703626152502096	0.883142734246718
ENSG00000093010	ENSG00000093010	227.705897668077	0.124627056696443	0.24944214424119	0.499623097273968	0.617340491216495	0.839144941054486
ENSG00000093072	ENSG00000093072	434.256792312845	0.313545727621413	0.150516750023428	2.08312847289494	0.037239514670553	0.160129669427405
ENSG00000093100	ENSG00000093100	3.92138293644155	-0.119474365472609	0.630635222133779	-0.189450828750673	0.849739490110168	NA
ENSG00000093134	ENSG00000093134	4.15192407022027	-0.0495193527108051	0.898901579958527	-0.0550887369817392	0.956067769106138	NA
ENSG00000093144	ENSG00000093144	910.031691639255	-0.243076418112457	0.174171164398331	-1.39561803443272	0.162829548704357	0.41631204456396
ENSG00000093167	ENSG00000093167	797.021149776896	0.0289306498330823	0.178486811292252	0.162088445771557	0.871236204817359	0.957094904111882
ENSG00000093183	ENSG00000093183	1349.00295318285	-0.658891192554324	0.129198493165849	-5.09983651054291	3.39946983482364e-07	1.39478527290011e-05
ENSG00000093217	ENSG00000093217	42.4403467032502	0.704350379268213	0.449798483673171	1.56592430796188	0.117366338377052	0.341292454163608
ENSG00000094631	ENSG00000094631	863.31295781454	0.800045608499295	0.166987913102313	4.79103902573541	1.65919847469628e-06	5.55903628087371e-05
ENSG00000094755	ENSG00000094755	6.03972497025924	-0.0948554008143802	0.78848806035321	-0.120300364182926	0.904245215632039	0.970486012270816
ENSG00000094804	ENSG00000094804	102.581009778828	-0.112135473639152	0.492061713019502	-0.227889044548987	0.819732499838889	0.935408948546602
ENSG00000094841	ENSG00000094841	311.287804973462	0.415389715757365	0.117619070765384	3.5316527588111	0.000412971257267954	0.00540013428637645
ENSG00000094880	ENSG00000094880	766.747373460484	-0.0488110189138175	0.148256984999235	-0.329232507419933	0.741979953938623	0.902072687910361
ENSG00000094914	ENSG00000094914	493.485776170902	0.644144806908771	0.0888821266968365	7.24718040451318	4.25537015549504e-13	7.45270054960108e-11
ENSG00000094916	ENSG00000094916	2424.60160106932	0.670290051119881	0.178535917279733	3.75437089260679	0.000173777387804751	0.00269117473959688
ENSG00000094963	ENSG00000094963	4.53137589750786	-0.397472541759414	1.03765041637332	-0.383050529819681	0.701682298666575	NA
ENSG00000094975	ENSG00000094975	2092.19730818814	-0.0487047364104644	0.109971351763253	-0.44288567549225	0.657848428985887	0.861377692137098
ENSG00000095002	ENSG00000095002	484.967197462732	0.601695000371139	0.243325128363985	2.47280256016582	0.0134058183117375	0.0778604431038959
ENSG00000095015	ENSG00000095015	3189.66535526968	0.348640341780509	0.27769365921898	1.2554854250582	0.209302595779856	0.483710953418778
ENSG00000095059	ENSG00000095059	652.200927335912	0.455920625629284	0.24024995725391	1.89769284806757	0.057736555253393	0.21456302796231
ENSG00000095066	ENSG00000095066	83.485626959481	0.983777314596138	0.302407506472131	3.25315110750004	0.00114132786473893	0.0121882934114165
ENSG00000095110	ENSG00000095110	3.8552896641874	0.484181211902768	0.875655629848882	0.552935646615241	0.580307477179919	NA
ENSG00000095139	ENSG00000095139	3279.94625978433	-0.151171738983733	0.093728205262666	-1.61287350547347	0.106771992371144	0.320759278675546
ENSG00000095203	ENSG00000095203	18.3066821532494	-0.673886537683975	0.769576330566533	-0.875659126870346	0.381215371611399	0.673326458054433
ENSG00000095209	ENSG00000095209	145.598756645317	0.0677951313321378	0.392267739554049	0.172828720019676	0.862786061420903	0.95382408618193
ENSG00000095261	ENSG00000095261	1036.92408710761	0.113506016223203	0.168274250253027	0.674529917991189	0.499974471577303	0.765477882455436
ENSG00000095303	ENSG00000095303	41.9178238336933	0.187269144392526	0.540636583361759	0.346386371466132	0.729052365915344	0.895449696969585
ENSG00000095319	ENSG00000095319	1373.78196854825	-0.181673593225648	0.21780098289163	-0.834126599493092	0.404209647472527	0.692147200000646
ENSG00000095321	ENSG00000095321	93.0773599767614	0.644117892359328	0.296110339397224	2.17526309169252	0.0296104066507459	0.135917198981801
ENSG00000095370	ENSG00000095370	767.529581974569	0.816282208763056	0.305793713745242	2.66938845395332	0.00759895089565619	0.0510073161364441
ENSG00000095380	ENSG00000095380	308.881651863016	-0.179657337028605	0.139033979641803	-1.29218294327372	0.196293797145343	0.465714285961211
ENSG00000095383	ENSG00000095383	118.796199658768	0.492654663746677	0.269524779378776	1.82786408315477	0.0675699526508032	0.239467794738634
ENSG00000095397	ENSG00000095397	26.1972226129392	0.455373611378525	0.447781273188275	1.01695546161676	0.309174617479159	0.600166192140959
ENSG00000095464	ENSG00000095464	4.46228205989622	0.18787564812851	0.81805895941156	0.229660278109601	0.818355763355439	NA
ENSG00000095485	ENSG00000095485	1010.04827317121	-0.309602383280294	0.165622686981011	-1.86932351433104	0.0615778185764232	0.224793394084798
ENSG00000095539	ENSG00000095539	7.99997257589182	0.816311622392519	0.615025067258014	1.32728187166729	0.184415458310606	0.449091619814666
ENSG00000095564	ENSG00000095564	6306.34575951494	-0.092019373763184	0.182201309540776	-0.505042329251702	0.6135291057637	0.836551647146839
ENSG00000095574	ENSG00000095574	718.133723962094	-0.180304822516831	0.169214340777038	-1.06554102736721	0.286631169816978	0.577670204678741
ENSG00000095585	ENSG00000095585	10.4591783490735	0.00716831964993367	0.838408068697223	0.00854991729871148	0.993178236104376	0.998449471483291
ENSG00000095587	ENSG00000095587	5.9985432806278	0.199631584376063	0.637747032793621	0.313026284891655	0.754260692485371	0.908149899837975
ENSG00000095596	ENSG00000095596	6.49609691616222	4.19514031780514	1.05149048709163	3.9897082943743	6.61546029881501e-05	0.00123137046045093
ENSG00000095627	ENSG00000095627	11.272017980395	-0.0523148152622774	0.989483434221366	-0.0528708348750117	0.957834822281503	0.989313670024601
ENSG00000095637	ENSG00000095637	21.1922270247788	-0.820007222779606	0.461318903542545	-1.7775279020275	0.0754814242761728	0.25693925701569
[truncated: 27,773 more rows]
