# Supplementary material for: Potential impact of celiac disease genetic risk factors on T cell receptor signaling in gluten-specific CD4+ T cells
Source: Sci Rep. 2021 Apr 29;11:9252. doi: 10.1038/s41598-021-86612-5 (PMC8085175; doi:10.1038/s41598-021-86612-5)
Supplement: Supplementary file 1 — Supplementary Information. [file 41598_2021_86612_MOESM1_ESM.zip › data_supplements_manuscript/unfiltered_deseq_results/oslo_t180_raw.csv]

	gene	baseMean	log2FoldChange	lfcSE	stat	pvalue	padj
ENSG00000000005	ENSG00000000005	0.873034252781575	0.0814750504122979	1.73620746749352	0.0469270245277308	0.962571389357371	NA
ENSG00000000419	ENSG00000000419	678.76616653757	0.580055563180814	0.117628539853004	4.93124852102802	8.17057052674886e-07	1.34356008358345e-05
ENSG00000000457	ENSG00000000457	816.119450706905	-0.719212788383994	0.159389658651307	-4.51229266986133	6.41306121451515e-06	8.25584195355898e-05
ENSG00000000460	ENSG00000000460	164.65078478676	-0.260874086061724	0.327768585944996	-0.795909361812672	0.426084719432392	0.623004521052596
ENSG00000000938	ENSG00000000938	118.730479159379	0.169202899809574	0.825225258501785	0.205038440191186	0.837542092055509	0.911380299571586
ENSG00000000971	ENSG00000000971	1512.9718062694	-0.61015358485927	1.24130511083073	-0.491541990390206	0.623043160835855	0.775041244728368
ENSG00000001036	ENSG00000001036	424.625878854607	-0.0307064403589736	0.121751889515945	-0.252205041589536	0.800882581386543	0.89016242267162
ENSG00000001084	ENSG00000001084	980.321740857063	0.141114937385371	0.230361779884503	0.612579645182991	0.540154320541032	0.715013468925849
ENSG00000001167	ENSG00000001167	1066.87555226495	0.521234667674829	0.146325985540257	3.5621469812785	0.000367834341029991	0.00272005965735951
ENSG00000001460	ENSG00000001460	64.4186457758868	-0.758608243684552	0.329897666449005	-2.29952594648564	0.0214750917526916	0.0766295731898111
ENSG00000001461	ENSG00000001461	1023.08855692987	-1.34099199169403	0.152087475200703	-8.81724145873537	1.17314075976853e-18	2.02484095136049e-16
ENSG00000001497	ENSG00000001497	392.958563698942	0.450108545776673	0.176799462871046	2.54587054998563	0.0109005603122137	0.0448945193036629
ENSG00000001561	ENSG00000001561	595.336016438231	-0.917237271124388	0.384818018394958	-2.38356113092132	0.0171460364677086	0.0642418066785782
ENSG00000001617	ENSG00000001617	1.64446963205647	-1.77780308940048	1.18273044652728	-1.50313462769175	0.132804330929113	NA
ENSG00000001626	ENSG00000001626	30.3668933207259	0.221295667127789	0.901408117293137	0.245499971524911	0.806069330217451	0.893134596291099
ENSG00000001629	ENSG00000001629	2740.67162114682	-0.44758351271785	0.0955903713186622	-4.6823075017229	2.83663526558777e-06	4.00543891973972e-05
ENSG00000001630	ENSG00000001630	5.22199171276041	-0.36768593837492	0.588262927393059	-0.625036733156642	0.531946949597629	0.709312987119823
ENSG00000001631	ENSG00000001631	1534.49843610293	0.321073554218058	0.113753464974899	2.82253867421892	0.0047645075115312	0.0229898093862474
ENSG00000002016	ENSG00000002016	207.167663042287	-1.53084726308159	0.247947830521453	-6.17407000441224	6.65540493372221e-10	2.267216233343e-08
ENSG00000002079	ENSG00000002079	6.35200636960291	0.487143511611576	0.780574110773611	0.624083613442903	0.532572674882531	0.709721240917236
ENSG00000002330	ENSG00000002330	70.6942082002623	-0.777487311348565	0.36701494932988	-2.11840774542877	0.034140550480368	0.109498825429188
ENSG00000002549	ENSG00000002549	2164.3969688742	0.415135879087344	0.241891322520748	1.71620823252863	0.0861239369697048	0.217871067237207
ENSG00000002586	ENSG00000002586	2171.98699108892	0.253841573698161	0.229112994934317	1.10793180356676	0.267891269221234	0.468939671452399
ENSG00000002587	ENSG00000002587	8.7362253175766	1.62408520941966	0.915626630497846	1.77374178002731	0.0761058722041667	0.199316988399395
ENSG00000002726	ENSG00000002726	5.38335655208958	0.335468161943634	0.924113559520646	0.363016166668572	0.716592807690623	0.838219327911606
ENSG00000002745	ENSG00000002745	1.79002712730504	0.722996975811331	1.13689677828066	0.635938978475009	0.524816195763372	NA
ENSG00000002746	ENSG00000002746	6.58758665593491	0.759164081611994	0.848496090602508	0.894717241505402	0.370938259608995	0.574148557669004
ENSG00000002822	ENSG00000002822	288.100139045515	-0.702258601183557	0.260426923401189	-2.69656682194	0.00700583397826063	0.0315689300962001
ENSG00000002834	ENSG00000002834	4973.00938504146	0.0979746479617165	0.155978253448599	0.62813017709551	0.529918665820188	0.707841357164685
ENSG00000002919	ENSG00000002919	352.072443857983	-0.0342673781138717	0.156309836116568	-0.219227266595794	0.826473016385224	0.905262433826546
ENSG00000002933	ENSG00000002933	14.2417405110953	0.220718767850182	0.865448259168343	0.255034042199452	0.79869680649474	0.888835254822158
ENSG00000003056	ENSG00000003056	3398.43849237478	-0.565094524955025	0.234643931505016	-2.40830658321519	0.0160267159815325	0.0609198220368169
ENSG00000003096	ENSG00000003096	5.64306702203118	1.0704849891118	0.708505208948322	1.51090630752142	0.130812323603516	0.292772831839931
ENSG00000003137	ENSG00000003137	1.7935880998001	1.56349689522982	1.06221869054855	1.47191619686376	0.141043509212008	NA
ENSG00000003147	ENSG00000003147	44.0052673493296	0.193934311225212	0.565799724411805	0.342761409837769	0.731777959639371	0.847725874393804
ENSG00000003393	ENSG00000003393	516.588377000492	-0.0817980524056976	0.166231490332474	-0.492073145961071	0.622667635383354	0.774793259215398
ENSG00000003400	ENSG00000003400	1062.68858439357	-0.978670604296578	0.154628224945133	-6.32918475681813	2.46459864169388e-10	9.23273520098216e-09
ENSG00000003402	ENSG00000003402	12311.3687378337	0.699969616241247	0.245389222407931	2.85248720124157	0.00433785592228967	0.0213044409549693
ENSG00000003436	ENSG00000003436	23.6047126000717	1.02110639027238	0.509159392273335	2.00547491761521	0.0449122995853241	0.134632894974609
ENSG00000003509	ENSG00000003509	663.120711901055	0.612903082706958	0.14132248532657	4.33691129398588	1.44498906128703e-05	0.000166764190772903
ENSG00000003756	ENSG00000003756	4916.27187151683	0.19482107439014	0.143279488702223	1.35972759363369	0.17391614274339	0.354156700782447
ENSG00000003987	ENSG00000003987	8.09907348381516	1.57646424228656	0.788333071293574	1.999743889597	0.0455279262764589	0.136005924380483
ENSG00000003989	ENSG00000003989	7.51809230437929	1.52231575654612	0.852059396223703	1.7866310298237	0.0739971430729931	0.19509022751118
ENSG00000004059	ENSG00000004059	576.214942833564	-0.225160144442183	0.1534359176633	-1.46745395648674	0.142252605805762	0.309914385353891
ENSG00000004139	ENSG00000004139	522.151460785573	-0.577301777581989	0.225247145333048	-2.56297045065053	0.0103780880750696	0.0432748443516814
ENSG00000004142	ENSG00000004142	645.973978409963	-0.0177813371487736	0.119596689989634	-0.148677502281332	0.881808114484203	0.937363634835603
ENSG00000004399	ENSG00000004399	240.10546274885	-0.840369649195769	0.400486322101633	-2.0983729101802	0.0358722163941088	0.113413638290248
ENSG00000004455	ENSG00000004455	2109.48793221623	0.130366791068822	0.145471297078383	0.896168479191999	0.370162787730006	0.573443782551479
ENSG00000004468	ENSG00000004468	4293.14376121066	-0.324185499953988	0.239586265527342	-1.35310552648099	0.176021920374016	0.356961424424278
ENSG00000004478	ENSG00000004478	462.924512552019	-0.339213196461173	0.331081407666491	-1.02456129702962	0.305570234193607	0.510005365400856
ENSG00000004487	ENSG00000004487	1038.0040711612	-0.165741261623687	0.101117133704873	-1.63910165914542	0.101192089582302	0.245407668542592
ENSG00000004534	ENSG00000004534	2555.17224705348	-0.448324035806626	0.158935847897483	-2.82078613313092	0.00479061291290564	0.0230918641877564
ENSG00000004660	ENSG00000004660	38.1434764601619	1.5013867231171	0.605444535568577	2.47980885929895	0.0131452828296063	0.0521092608391726
ENSG00000004700	ENSG00000004700	2002.92921597831	-0.340056599594611	0.186576366339549	-1.82261347600555	0.06836195314886	0.183874162567423
ENSG00000004766	ENSG00000004766	565.869758817011	-0.183468739935563	0.201063676681706	-0.912490724150056	0.361510450283642	0.566202404000463
ENSG00000004777	ENSG00000004777	49.947312505237	-1.51326464749873	0.445466269525451	-3.39703531113768	0.000681201761002443	0.00459146145013536
ENSG00000004779	ENSG00000004779	341.469158905642	0.663205978348232	0.183421934640448	3.61573974044206	0.000299491156274788	0.00227607417885155
ENSG00000004799	ENSG00000004799	139.423643775278	-0.87146867253842	1.1058703552688	-0.788038732014473	0.430674050718198	0.627183214536505
ENSG00000004809	ENSG00000004809	4.68691810309553	2.10976076540589	0.819992409060271	2.57290280019022	0.0100849526436228	0.042355710445035
ENSG00000004838	ENSG00000004838	17.1998522321215	-0.364558123668565	0.370968997305896	-0.982718573023923	0.325745967070709	0.530414059355607
ENSG00000004846	ENSG00000004846	6.19513285247273	1.87472850820428	0.772227486308307	2.42768943276879	0.0151953490580002	0.0585041025116428
ENSG00000004864	ENSG00000004864	144.982306897308	-0.0434096648955985	0.295347813306725	-0.1469781150894	0.883149294331853	0.938147331079395
ENSG00000004866	ENSG00000004866	45.259574806204	2.06115879010885	0.411989756480767	5.00293698492737	5.64634019164532e-07	9.72397433891556e-06
ENSG00000004897	ENSG00000004897	2961.74917282131	-0.299707714632908	0.130373568532691	-2.29883800839399	0.0215141396371647	0.0767336549342684
ENSG00000004939	ENSG00000004939	5.45738697242294	0.308089643191214	0.665793755296453	0.462740361771693	0.643550483725402	0.790478113931766
ENSG00000004948	ENSG00000004948	2.9497260701731	0.389182445357042	0.970357486148523	0.401071204079394	0.68836770098561	0.820191030919702
ENSG00000004961	ENSG00000004961	282.293052016198	1.1802622645776	0.21925062325944	5.38316492346292	7.31874229876181e-08	1.59676043355289e-06
ENSG00000004975	ENSG00000004975	313.874230370407	-0.102601077336818	0.231222661186556	-0.443732793361623	0.657235783200753	0.799683257037727
ENSG00000005001	ENSG00000005001	2.70062088114717	-0.507175449997821	0.931324169878109	-0.544574559966805	0.586046155525888	0.748285466047933
ENSG00000005007	ENSG00000005007	1077.74007568744	0.815395999270449	0.221299490728719	3.68458145378205	0.000229078761039046	0.00179843807647265
ENSG00000005020	ENSG00000005020	896.792012741683	-0.646330206049408	0.228309329033606	-2.83094085022812	0.00464113030675519	0.0224689335710997
ENSG00000005022	ENSG00000005022	1835.07962466286	0.161128755179385	0.200755109581296	0.802613470289461	0.422198180179949	0.61985002812507
ENSG00000005059	ENSG00000005059	1011.63681314151	-0.189409642349746	0.345431166343103	-0.548328178823369	0.583466581990028	0.746383667212409
ENSG00000005073	ENSG00000005073	1.8525742073527	1.35514301138197	1.00042452654112	1.35456796133064	0.175555246912199	NA
ENSG00000005075	ENSG00000005075	143.710253761932	-0.621429577534698	0.290682519363388	-2.13782919900263	0.032530608243954	0.105894901186417
ENSG00000005100	ENSG00000005100	369.148053156801	0.603050200053137	0.212915142728943	2.8323499790753	0.00462072432044462	0.0223840950916175
ENSG00000005102	ENSG00000005102	2.39979976743176	0.144219479446645	0.835706228462208	0.172571981080032	0.862987877283168	0.926615387704488
ENSG00000005108	ENSG00000005108	8.08052670954758	0.997004811546757	0.980774400611657	1.01654856705577	0.309368232238123	0.514179246792451
ENSG00000005156	ENSG00000005156	465.709491529284	0.129060030621188	0.181961904030717	0.70926951060812	0.478157245129257	0.667038374469066
ENSG00000005175	ENSG00000005175	583.326587281472	-0.621861503358216	0.145436942509415	-4.27581529581427	1.90439067072105e-05	0.00021333753374265
ENSG00000005187	ENSG00000005187	43.4791744274261	-0.322970639488486	0.342168223768389	-0.94389431003126	0.345223659966763	0.550513378692915
ENSG00000005189	ENSG00000005189	86.6261741592487	-0.552418357618056	0.463841603469514	-1.19096336655874	0.233667966507486	0.429567379288311
ENSG00000005194	ENSG00000005194	529.980306925439	0.572099932579447	0.186464500453004	3.06814396943957	0.00215392819988646	0.0119582275400416
ENSG00000005206	ENSG00000005206	149.733070122749	-1.0251129227616	0.286803264461862	-3.57427215720522	0.000351203481542302	0.00261690618227146
ENSG00000005238	ENSG00000005238	418.542598964201	-0.562942333533103	0.326420058776815	-1.72459479249713	0.0846005225730498	0.215087482430402
ENSG00000005243	ENSG00000005243	15.329886658359	-0.182221651552875	0.631268952474728	-0.288659296229478	0.772842114168857	0.873417530894491
ENSG00000005249	ENSG00000005249	17.5905640941829	0.372636567714027	0.574689594910666	0.648413632357398	0.516717455471946	0.697554565706683
ENSG00000005302	ENSG00000005302	1213.04537260262	-0.70907016082569	0.170583574082937	-4.15673176410843	3.22832654521637e-05	0.000336118127033453
ENSG00000005339	ENSG00000005339	1533.57183574981	0.289737064213563	0.275400508552577	1.05205711396952	0.292773346593029	0.496427867047312
ENSG00000005379	ENSG00000005379	699.877457092502	0.153673479027543	0.455530515353854	0.337350570045062	0.735852642185661	0.850374568048807
ENSG00000005381	ENSG00000005381	4.93158777657374	0.238999769968647	1.01453430037066	0.235575839950733	0.813761822792426	0.898264448002573
ENSG00000005421	ENSG00000005421	2.3241861017324	1.2688081912339	1.0890671462827	1.16504128837666	0.244002280402175	0.441665789184022
ENSG00000005436	ENSG00000005436	539.85819353514	0.363941309401296	0.192333434841029	1.89224151121779	0.0584588098478118	0.163759164253891
ENSG00000005448	ENSG00000005448	310.219676047241	-0.822601098085977	0.346774067647077	-2.3721528650267	0.0176847723221573	0.0658987178772695
ENSG00000005469	ENSG00000005469	338.203453017306	-1.01869662309817	0.178948379147343	-5.69268426991112	1.25057513741358e-08	3.28718424482309e-07
ENSG00000005471	ENSG00000005471	19.5544322297714	1.09939455850878	0.549762301863218	1.99976345191874	0.0455258128582692	0.136005924380483
ENSG00000005483	ENSG00000005483	4204.84102867946	0.313703625229059	0.149234368261268	2.10208699835048	0.0355456555907633	0.112707995994199
ENSG00000005486	ENSG00000005486	544.372440354743	0.287744542267115	0.347954276672252	0.826960786397087	0.408259287954196	0.608861345917864
ENSG00000005513	ENSG00000005513	2.72410528555939	2.93952045697811	1.02577153509292	2.86566779873828	0.0041613067129338	0.0205821710290958
ENSG00000005700	ENSG00000005700	2803.34922964458	-0.840390014226215	0.0991037956854532	-8.47989734816555	2.25392711002882e-17	2.93400869222244e-15
ENSG00000005801	ENSG00000005801	812.468099964616	0.575384672026543	0.141249426418203	4.07353634359531	4.63046217586743e-05	0.000460496795390043
ENSG00000005810	ENSG00000005810	6484.53041513508	0.223071023981561	0.100199755236123	2.22626316257847	0.0259965593889684	0.089198325772692
ENSG00000005812	ENSG00000005812	2532.63870034002	0.15417014252304	0.214423058246385	0.718999830446819	0.472141024152349	0.662844848228244
ENSG00000005844	ENSG00000005844	14220.7810830159	-0.749129282687502	0.197930704089605	-3.78480582956127	0.000153828634121375	0.00128150196770188
ENSG00000005882	ENSG00000005882	186.810276891898	-1.34573725578096	0.238706803016669	-5.6376158482881	1.7242060900816e-08	4.36692675054255e-07
ENSG00000005884	ENSG00000005884	166.374249460327	0.569578944079682	0.360076146056988	1.58182915007521	0.113688578510115	0.265916238492691
ENSG00000005889	ENSG00000005889	3039.85668788627	0.149784286914602	0.211724820715008	0.707447933637499	0.479288157972136	0.667755469268555
ENSG00000005893	ENSG00000005893	2831.0199633908	-0.187854349054342	0.119391635633899	-1.57342973029013	0.115619347432835	0.269001139743633
ENSG00000005955	ENSG00000005955	1963.17219308335	-0.152677448872836	0.125473740756167	-1.21680797872707	0.223677283613118	0.417276688978876
ENSG00000005961	ENSG00000005961	7.7232007405962	-0.303078465263392	0.500080619344695	-0.606059210334017	0.544475435750926	0.718179476773676
ENSG00000005981	ENSG00000005981	4.60905194072672	0.127130763899392	0.904976051722311	0.140479699609113	0.888280990797966	0.940680263038264
ENSG00000006007	ENSG00000006007	3530.48409405218	-0.736188328341757	0.304086210079612	-2.42098557560048	0.0154784914576345	0.0593100360885285
ENSG00000006015	ENSG00000006015	125.883307584987	-0.366040668992438	0.21448523683083	-1.70660076376792	0.0878962831236669	0.220935414570071
ENSG00000006025	ENSG00000006025	596.029118421588	-1.06569248775312	0.253603732695352	-4.20219559241784	2.64338580716234e-05	0.000282280168160814
ENSG00000006042	ENSG00000006042	20.7057890196731	-0.875993973380267	0.798095602280834	-1.09760531304372	0.272376871841259	0.4737470365996
ENSG00000006047	ENSG00000006047	3.85381529564734	0.832673978784411	0.865694194384786	0.961856951548762	0.336121465305308	0.541255443198271
ENSG00000006062	ENSG00000006062	313.034141450033	-0.31602748942072	0.231638549851739	-1.36431301967222	0.172469069939453	0.352424958226712
ENSG00000006071	ENSG00000006071	4.11533873126346	1.13657942902323	0.769871640534049	1.47632328453455	0.139857126226001	0.306279219754892
ENSG00000006074	ENSG00000006074	29.9408767546429	0.449564485081583	0.840522565472609	0.534863076315865	0.592744542369842	0.753575981108669
ENSG00000006075	ENSG00000006075	9343.21458582259	4.89336990361812	0.750463081101717	6.52046719797916	7.00887343515011e-11	2.93202441494493e-09
ENSG00000006114	ENSG00000006114	4439.94473251878	-0.993806789690608	0.112477300050974	-8.83562095854206	9.95437602859543e-19	1.76966781836688e-16
ENSG00000006118	ENSG00000006118	6.19872904710291	0.554246123533024	0.743436559253514	0.74551905826308	0.455957994228098	0.648058876632238
ENSG00000006125	ENSG00000006125	5797.40764409729	0.446518305602515	0.130499868026887	3.42159967173697	0.000622539021967282	0.00424518049483747
ENSG00000006128	ENSG00000006128	1.2783499825714	-0.00537456678314001	1.51389322970549	-0.00355016237451936	0.997167386203243	NA
ENSG00000006194	ENSG00000006194	733.872704687053	0.36895138290914	0.20997864292874	1.75709004384008	0.0789024624818834	0.204642283870254
ENSG00000006210	ENSG00000006210	4.22207641106103	0.250843767432056	0.78305241519482	0.320340966408547	0.748709871304308	0.859012689510152
ENSG00000006282	ENSG00000006282	237.097649280059	-0.641582560840839	0.654668761032767	-0.980010959784787	0.327080708726638	0.531731500316709
ENSG00000006283	ENSG00000006283	4.7330984590532	0.868335294059439	1.01359477822277	0.856688799819959	0.391616894835444	0.594621742901126
ENSG00000006327	ENSG00000006327	207.025120327702	3.93685255498632	0.368916322564447	10.6713970464091	1.38527718674789e-26	6.4556687456825e-24
ENSG00000006432	ENSG00000006432	190.754465299524	-0.678164561823186	0.184909619661345	-3.66754613992079	0.000244889370270753	0.00190586747384062
ENSG00000006451	ENSG00000006451	1573.51647368921	0.7563721813796	0.20935762339332	3.61282368953245	0.000302880655927411	0.0022965903559273
ENSG00000006453	ENSG00000006453	4.61730399669367	0.476147949239107	0.926317232695574	0.514022553432932	0.607236222515861	0.763583983855481
ENSG00000006459	ENSG00000006459	6283.98031491612	0.421415326284004	0.291455875761246	1.44589751427491	0.148205949242454	0.318574430193581
ENSG00000006468	ENSG00000006468	14.8719530018231	0.991740747248979	0.547010044795557	1.81302108925557	0.069828568674607	0.186912748844
ENSG00000006530	ENSG00000006530	847.706378409335	0.671817604927809	0.215999729028939	3.11027059130154	0.00186916026558506	0.0106669858800875
ENSG00000006534	ENSG00000006534	10.721738336949	-1.61578796974234	1.18664174614553	-1.36164767082464	0.173309103142225	0.353366766916082
ENSG00000006555	ENSG00000006555	247.485831159533	-1.42512538519128	0.276936753475276	-5.14603196328186	2.66054109308434e-07	5.0483117271953e-06
ENSG00000006576	ENSG00000006576	5690.61643436165	0.380153788354203	0.203051086824605	1.87220760203357	0.0611778877753366	0.169279891111877
ENSG00000006607	ENSG00000006607	581.314921746726	2.00853510777784	0.227059857814727	8.84583971428685	9.08425745574456e-19	1.62824833058695e-16
ENSG00000006611	ENSG00000006611	2.94383859966981	1.4636951697861	0.943374749268734	1.55155220226182	0.120769407478945	0.277437440960947
ENSG00000006625	ENSG00000006625	264.518521253182	0.342893419116297	0.184764243680202	1.85584295038055	0.0634759465733656	0.173903942516871
ENSG00000006634	ENSG00000006634	1250.77472357231	0.447082962949465	0.172967971728196	2.5847731142504	0.00974430959143523	0.0411400901956935
ENSG00000006638	ENSG00000006638	2.08419858256521	0.500719935116056	1.1089766751257	0.451515299056492	0.651618201094732	NA
ENSG00000006652	ENSG00000006652	846.16869502855	0.23392255775442	0.210867454832665	1.10933457199477	0.267285876178072	0.46828705527811
ENSG00000006659	ENSG00000006659	2.30166731618857	1.58102860544927	1.12816419784991	1.40141710618228	0.161089379850365	0.336489792908413
ENSG00000006695	ENSG00000006695	322.882846162491	-0.0164304954472529	0.206316476634254	-0.0796373402420009	0.9365256962976	0.966858008393016
ENSG00000006704	ENSG00000006704	3.78353211238376	0.479864956521721	0.896312708384629	0.535376718451926	0.5923893857848	0.753247753242654
ENSG00000006712	ENSG00000006712	764.036477080205	0.254224122937055	0.170471101421711	1.49130334007848	0.135881872421592	0.300539488305222
ENSG00000006715	ENSG00000006715	1884.62743891853	-0.358219386166205	0.107137682607292	-3.34354241615662	0.0008271604803295	0.00540725319510436
ENSG00000006740	ENSG00000006740	5.46326605721757	0.0365157677590072	0.720952798174403	0.05064931830693	0.959604962903592	0.979573961299246
ENSG00000006744	ENSG00000006744	922.806735096459	0.228288929054616	0.176141994208661	1.29605055330633	0.194958068770191	0.381741005076825
ENSG00000006747	ENSG00000006747	8.13833721668238	0.276824364307447	0.608935612608153	0.454603670036263	0.649394393978917	0.794556751423164
ENSG00000006756	ENSG00000006756	27.5224433166246	-0.458160284691228	0.594790005213793	-0.770289145202675	0.441128393878709	0.635234701549212
ENSG00000006757	ENSG00000006757	11.5716422623144	0.0295101051904534	0.750380389394364	0.0393268608928749	0.968629791281611	0.984173146411408
ENSG00000006788	ENSG00000006788	4.09942332655334	0.792235014230646	0.741140709369983	1.06894008683465	0.285096667236005	0.488063877985904
ENSG00000006831	ENSG00000006831	2093.45425955881	0.00793218993796121	0.0902845007256801	0.0878577150474845	0.929989765091572	0.963063493179459
ENSG00000006837	ENSG00000006837	15.6711715220666	-0.128041545528986	0.347568883575334	-0.368391854333629	0.712581070363421	0.8362111512685
ENSG00000007001	ENSG00000007001	9.75753123339722	-0.975670256907461	0.610903550220688	-1.59709377454919	0.110244805685766	0.260212137083067
ENSG00000007038	ENSG00000007038	140.359429207171	-0.298205856124927	0.669634837018674	-0.445326078691767	0.656084124234056	0.799133098733808
ENSG00000007047	ENSG00000007047	307.53751317276	-0.774152472383468	0.268858340164946	-2.87940657488446	0.00398424324896759	0.0198581501484907
ENSG00000007062	ENSG00000007062	7.7206938266542	1.41886237082975	0.88533516625648	1.60262737199203	0.109016946877218	0.258262259103568
ENSG00000007080	ENSG00000007080	40.9215802130503	-0.289041708740417	0.30378210062349	-0.951477088831701	0.341362243642241	0.54686020206998
ENSG00000007129	ENSG00000007129	384.443692045841	-1.72271259985079	0.180297156951466	-9.55485171801422	1.23761022161623e-21	3.31466158320458e-19
ENSG00000007168	ENSG00000007168	4998.56795600042	0.407565633387259	0.119198769920999	3.41921006112211	0.000628032228631361	0.00428013423788808
ENSG00000007171	ENSG00000007171	3.94058659477157	-0.102482536481939	0.671610578749941	-0.152592201082788	0.878719875606232	0.935446446523246
ENSG00000007174	ENSG00000007174	11.0063537808674	0.642046768235291	0.654153907866937	0.981491909646883	0.326350222106398	0.530951440113195
ENSG00000007202	ENSG00000007202	4484.5188298378	-0.152887689266878	0.1285688500413	-1.18915032076406	0.234380519673475	0.43039644486655
ENSG00000007216	ENSG00000007216	0.713197659974777	1.04611524203544	1.71179765557952	0.61112085217881	0.541119576097658	NA
ENSG00000007237	ENSG00000007237	34.6016913667577	0.386350451391738	0.893043758209936	0.432622083565266	0.66528934334141	0.804747006172812
ENSG00000007255	ENSG00000007255	95.9087422651751	-0.781541960497135	0.401337997388561	-1.94734105811684	0.0514938594093275	0.148828878454074
ENSG00000007264	ENSG00000007264	217.235456325108	1.34959280895241	0.56640131423149	2.38275013677109	0.017183853297234	0.0643524535002974
ENSG00000007306	ENSG00000007306	2.10954968030916	1.5215135572609	1.05447149709712	1.44291577482134	0.149044198827926	NA
ENSG00000007312	ENSG00000007312	197.162914840674	-1.33582789951065	0.413048469327669	-3.23407057211716	0.00122039295443064	0.00747814609653412
ENSG00000007314	ENSG00000007314	5.59474138258969	1.01077657757471	0.677823078389495	1.49121003666076	0.13590635941588	0.300565117762853
ENSG00000007341	ENSG00000007341	332.104653948178	0.173344550427261	0.11778545388032	1.47169743560519	0.14110260041059	0.308195696678586
ENSG00000007350	ENSG00000007350	63.6673306505286	-0.183285662720752	0.794436652049157	-0.230711488761235	0.8175389475527	0.900354245539942
ENSG00000007372	ENSG00000007372	7.19888057695988	0.626128310655997	0.750771680794674	0.833979659426225	0.404292446070699	0.605230856787238
ENSG00000007376	ENSG00000007376	85.0230714685894	-0.441361466790835	0.44426558467347	-0.993463104091735	0.320484322320232	0.525258858717291
ENSG00000007384	ENSG00000007384	2.65857683922684	0.557855282115728	0.796965484118056	0.699974206201749	0.48394341302149	0.671611999214636
ENSG00000007392	ENSG00000007392	985.513261500767	-0.146902325135848	0.263184413512272	-0.558172587712906	0.576726537534863	0.741338656363302
ENSG00000007402	ENSG00000007402	10.1115471612187	-0.120412102521617	0.854357758948399	-0.1409387358638	0.887918340758746	0.940512103737591
ENSG00000007516	ENSG00000007516	145.338705917545	-0.89861479900529	0.574007405929882	-1.56551081000349	0.117463184707248	0.272339270334686
ENSG00000007520	ENSG00000007520	115.398429766008	-0.495368274291339	0.270741598877004	-1.82967182119797	0.0672990269821171	0.181812710459166
ENSG00000007541	ENSG00000007541	77.6738703083749	-0.6128466187043	0.308604905489287	-1.98586155891671	0.0470486981456242	0.139298820265717
ENSG00000007545	ENSG00000007545	226.191510925097	0.547618214390602	0.141436762266935	3.87182374379496	0.000108024057078568	0.00094912087254439
ENSG00000007866	ENSG00000007866	4.67595703869125	1.67117838986037	0.761961574244044	2.19325809378035	0.0282887890847945	0.0950341802861587
ENSG00000007908	ENSG00000007908	2.61468398571379	-0.574870884787396	0.838205090921942	-0.685835592044777	0.492816789303679	0.67840220826737
ENSG00000007923	ENSG00000007923	364.270845102833	0.510624813222141	0.146010296062935	3.49718360273747	0.000470198101337602	0.00335150992941801
ENSG00000007933	ENSG00000007933	1.75839227113596	4.13188125756501	1.23782189492238	3.33802566792059	0.000843759545895132	NA
ENSG00000007944	ENSG00000007944	1148.50721317766	0.323816921440836	0.331091208498966	0.978029356046302	0.328059805190303	0.532654276408561
ENSG00000007952	ENSG00000007952	2.30462397356714	1.11178110670963	0.924871315613115	1.20209275381474	0.229327593520141	0.423991292280632
ENSG00000007968	ENSG00000007968	280.150854634642	-1.67623603944226	0.274712766220236	-6.10177700332438	1.0489565555998e-09	3.45710561556306e-08
ENSG00000008018	ENSG00000008018	1493.77055970099	0.190165148574703	0.126623287091355	1.50181813269074	0.13314408406514	0.29630865025085
ENSG00000008056	ENSG00000008056	5.142486755856	0.378769941742738	0.791601417467083	0.478485679010912	0.632304564797959	0.782122242258367
ENSG00000008083	ENSG00000008083	2781.72929529382	2.41215799828754	0.351213762768071	6.86806228570388	6.50798077997333e-12	3.34751567669224e-10
ENSG00000008086	ENSG00000008086	11.8440057875143	0.167054816744987	0.72515597556443	0.230370875196827	0.817803590782684	0.900550163933238
ENSG00000008118	ENSG00000008118	4.42799392513535	0.204191944065274	0.820593111220134	0.248834582295801	0.803488739473794	0.891867907701928
ENSG00000008128	ENSG00000008128	62.9234257852003	-0.894694971316915	0.419539180218717	-2.13256595212511	0.0329603488583797	0.106697567206044
ENSG00000008130	ENSG00000008130	454.151719202752	-0.622746847663686	0.221866101943018	-2.80685892170958	0.0050027145982766	0.0239261602739005
ENSG00000008196	ENSG00000008196	1.91219502599398	-0.156413813692648	1.17415632425945	-0.133213789732214	0.894024305416747	NA
ENSG00000008197	ENSG00000008197	1.25128282420068	3.46326891502782	1.81193624911416	1.91136355747669	0.0559578765051051	NA
ENSG00000008226	ENSG00000008226	73.9962448657779	-0.498081453275778	0.382194436997866	-1.30321481701357	0.192501432961955	0.378908682070499
ENSG00000008256	ENSG00000008256	35.1772582667546	1.83304174148511	0.592060460640315	3.09603809635028	0.00196125161803065	0.0110839495395906
ENSG00000008277	ENSG00000008277	87.7399172146585	-0.469167275462316	0.742798116525024	-0.631621520066832	0.52763422102592	0.705763776356198
ENSG00000008282	ENSG00000008282	209.701694675785	0.192373785442523	0.337944157563218	0.569247259161557	0.569188353027695	0.736405208989357
ENSG00000008283	ENSG00000008283	638.197084533207	-1.15511852853037	0.402196359412724	-2.87202631624275	0.004078490020519	0.0202542404024112
ENSG00000008294	ENSG00000008294	4951.94012103364	1.87440627717425	0.128221726721286	14.6184763308376	2.14139143797719e-48	4.98965618963065e-45
ENSG00000008300	ENSG00000008300	33.4529146131615	0.120905532541809	0.397685582646808	0.304022921165808	0.761110428618512	0.866370943122348
ENSG00000008311	ENSG00000008311	62.1189403596462	-0.403980792601169	0.6386189029079	-0.632585084408988	0.527004629903274	0.705286019262317
ENSG00000008323	ENSG00000008323	2.81861502150076	0.0361391055776961	0.910796875517674	0.0396785568210865	0.968349397389494	0.984173146411408
ENSG00000008324	ENSG00000008324	441.120785397421	-0.278266699801362	0.158244854700341	-1.7584565408354	0.0786698599458822	0.204198107006684
ENSG00000008382	ENSG00000008382	65.2170538808103	-0.894087088671925	0.391291040713822	-2.28496693162426	0.0223147668356849	0.0789428116578396
ENSG00000008394	ENSG00000008394	60.7265730448813	-0.0659490820320199	0.927958510181642	-0.0710689985688161	0.943342841320122	0.970574924711779
ENSG00000008405	ENSG00000008405	698.230289293738	2.79039584626337	0.604419044503219	4.61665771725779	3.89969673617561e-06	5.31695925392791e-05
ENSG00000008441	ENSG00000008441	4.12189958980301	0.599343169297153	0.763980828682483	0.784500273823291	0.432746621324506	0.628485977529438
ENSG00000008513	ENSG00000008513	7237.0951515579	-0.722653647259745	0.200615632720796	-3.60218013650754	0.000315559565725518	0.00237832960185936
ENSG00000008516	ENSG00000008516	1525.82190241058	-1.17896932571005	0.511245097809375	-2.30607458293839	0.021106465251988	0.0756269556432941
ENSG00000008517	ENSG00000008517	13770.9586983602	-0.519922207734591	0.30276847939743	-1.71722700054292	0.0859377040044715	0.217514060504909
ENSG00000008710	ENSG00000008710	192.43094938154	-0.550967768822209	0.408862501324049	-1.34756248625875	0.17779914307228	0.359003278399237
ENSG00000008735	ENSG00000008735	2.69690771716999	0.270320236164822	0.96571431484262	0.279917395869683	0.779540880549538	0.877703892615839
ENSG00000008838	ENSG00000008838	519.222694630866	-0.181405870204544	0.155464251402447	-1.16686549202197	0.243264693543919	0.440839214828656
ENSG00000008853	ENSG00000008853	24.3495810476115	-0.177290560616518	0.486051841949976	-0.364756483393318	0.715293191436863	0.837521613221198
ENSG00000008869	ENSG00000008869	2059.92054191811	-0.856679500828724	0.157010236954611	-5.45620156650279	4.86427729601114e-08	1.10686059838238e-06
ENSG00000008952	ENSG00000008952	1991.76355456395	0.244896142179705	0.138129734157099	1.7729429776588	0.0762381561443948	0.199598345653994
ENSG00000008988	ENSG00000008988	6108.98248008674	-0.26273687265123	0.140235060997265	-1.87354625000915	0.0609929923762696	0.168968935365528
ENSG00000009307	ENSG00000009307	15580.7318144707	-0.22082907687019	0.24565533340518	-0.898938662593407	0.368685332886902	0.572257989714742
ENSG00000009335	ENSG00000009335	2641.04533196071	0.50649664404197	0.104911326058472	4.82785475192331	1.38011692055439e-06	2.13675112065368e-05
ENSG00000009413	ENSG00000009413	1820.6705010928	0.0263258504686502	0.277229399031936	0.0949605292965971	0.924346178252992	0.96027644943474
ENSG00000009694	ENSG00000009694	13.697477710798	1.30442990469106	0.713563599243521	1.8280499538849	0.0675420548837213	0.182300176166523
ENSG00000009709	ENSG00000009709	2.65467959232371	0.668643938388568	0.969878357466432	0.689410103072343	0.490565227370859	0.676580100709639
ENSG00000009724	ENSG00000009724	2.58876319272402	0.769561557322206	1.04410510924182	0.737053722379565	0.461089680123982	0.65304222201367
ENSG00000009765	ENSG00000009765	10.5807876735368	0.650719351083208	0.742016973902029	0.876960196289424	0.380508258136616	0.583729346730324
ENSG00000009780	ENSG00000009780	317.775068897017	0.160444126938462	0.336997924483386	0.476098264357031	0.634004373466004	0.783096630764098
ENSG00000009790	ENSG00000009790	7225.60122820076	-0.979462696693126	0.129588665315968	-7.5582435724989	4.08548471727438e-14	3.2269789626173e-12
ENSG00000009830	ENSG00000009830	81.9499835644831	0.661336661604936	0.262321356044028	2.52109348464155	0.0116990766234435	0.0475327261382487
ENSG00000009844	ENSG00000009844	917.751126184266	0.0938283606664986	0.121527739411276	0.772073611514842	0.440070830439256	0.634407984831212
ENSG00000009950	ENSG00000009950	3.05426247058615	0.0963938542562368	1.203613307218	0.0800870625791262	0.9361680122611	0.966691564191116
ENSG00000009954	ENSG00000009954	3244.79958449668	-0.297182344084708	0.116914831024435	-2.5418703639284	0.0110261060325434	0.0453475869996954
ENSG00000010017	ENSG00000010017	3182.32877819064	1.27268234328452	0.173056429479732	7.35414654694221	1.92150833970152e-13	1.29331944928718e-11
ENSG00000010030	ENSG00000010030	479.531330124905	0.681976238624619	0.318562538890215	2.14079232605453	0.0322907890903548	0.10529944778747
ENSG00000010072	ENSG00000010072	452.140064882461	0.440140201329976	0.123739427021823	3.55699239865037	0.000375125006354832	0.00276782386734451
ENSG00000010165	ENSG00000010165	625.85857505622	0.319357797421791	0.170150960877373	1.87690857445084	0.0605306254813096	0.168147842672865
ENSG00000010219	ENSG00000010219	164.011109114585	-0.853209635445813	0.191026767357819	-4.46644021278775	7.95318749250648e-06	9.93125518557842e-05
ENSG00000010244	ENSG00000010244	8250.89796924999	0.0786302441407312	0.118243211680434	0.664987385096054	0.506058561669624	0.68976747721094
ENSG00000010256	ENSG00000010256	677.570883316033	-0.354913092656971	0.202226727143783	-1.75502564705321	0.0792549209480806	0.205330744561308
ENSG00000010270	ENSG00000010270	362.892637187011	0.137105001671715	0.27141633917912	0.505146455391669	0.613455974824439	0.767841516404397
ENSG00000010278	ENSG00000010278	121.579741052261	1.08227610408475	0.583605045039177	1.8544666693416	0.0636724243633483	0.174325199068979
ENSG00000010282	ENSG00000010282	2.83165528946686	1.16107971976544	1.29600705671685	0.895889967379335	0.370311532953955	0.573521371177143
ENSG00000010292	ENSG00000010292	1577.95697826363	-0.569053081884779	0.260685974241886	-2.18290640123494	0.029042703545519	0.0970909663291448
ENSG00000010295	ENSG00000010295	277.466930517924	-0.286315774341379	0.189942505098873	-1.50738126883364	0.131712957200719	0.294009190743907
ENSG00000010310	ENSG00000010310	452.245147192739	-0.193711773926506	0.424006096518853	-0.45686082232521	0.64777108522226	0.79323702211288
ENSG00000010318	ENSG00000010318	88.4011377300878	-0.744301857745731	0.211861633478251	-3.51315075564231	0.000442826144785863	0.00319397497439911
ENSG00000010319	ENSG00000010319	76.995971972959	-1.91716532895865	0.599411821511428	-3.19841094245435	0.00138187207624235	0.00827950662085963
ENSG00000010322	ENSG00000010322	1326.21705869115	-0.512300982469882	0.164176103832238	-3.12043574254492	0.00180583692094014	0.0103673949245714
ENSG00000010327	ENSG00000010327	4.64513330494781	0.63570528261992	0.875532019420775	0.72607885093738	0.467790433363828	0.659007550653601
ENSG00000010361	ENSG00000010361	76.8086891887994	-1.22753739863093	0.246889148738954	-4.97201843378242	6.62594032395228e-07	1.11877561948125e-05
ENSG00000010379	ENSG00000010379	5.44756077832285	-0.357532165993167	0.685831868104061	-0.521311683841029	0.602149663074607	0.75981204913362
ENSG00000010404	ENSG00000010404	5060.52452937115	0.650601669841065	0.176302879304904	3.69024982692367	0.000224033921279332	0.00176476232670431
ENSG00000010438	ENSG00000010438	0.704053882219421	-1.30713130846944	1.89209381934493	-0.690838527722682	0.489667020607654	NA
ENSG00000010539	ENSG00000010539	446.883052536547	0.0997220843931915	0.195633056423866	0.509740461127028	0.610233302546152	0.765613981224505
ENSG00000010610	ENSG00000010610	8903.60216361815	-0.552607864327701	0.149713893041505	-3.69109274430867	0.000223292694974904	0.00176072524047724
ENSG00000010626	ENSG00000010626	70.2722832790193	-0.780140611151321	0.254125436186925	-3.06990367771559	0.00214127817173246	0.0118965004004621
ENSG00000010671	ENSG00000010671	31.5111255233821	0.316906262714186	0.780514425646467	0.406022300550955	0.684726214901837	0.817440595011154
ENSG00000010704	ENSG00000010704	14.3364369525588	0.624703777430128	0.547388316135936	1.14124426666606	0.253768287858875	0.453003514548352
ENSG00000010803	ENSG00000010803	110.665091236207	0.320348504515241	0.380995478967916	0.840819700493657	0.400448948842774	0.602457448152472
ENSG00000010810	ENSG00000010810	5555.67590859472	1.27434752229044	0.283415470716496	4.49639364805594	6.91157253333268e-06	8.80830351328802e-05
ENSG00000010818	ENSG00000010818	4367.53731703762	1.61305524125302	0.24451157279351	6.59705069508202	4.1941738167864e-11	1.82329186762948e-09
ENSG00000010932	ENSG00000010932	1.3818515943785	0.44151916186475	1.14715177408594	0.384882952577531	0.700324136684977	NA
ENSG00000011007	ENSG00000011007	1619.406654327	-0.0474613402094562	0.104370768484463	-0.454737862896176	0.649297837905417	0.794522052359738
ENSG00000011009	ENSG00000011009	452.473905598734	-0.0297766246898366	0.267576717624865	-0.111282569552941	0.911392277029956	0.953585606065334
ENSG00000011021	ENSG00000011021	170.186781066286	-0.434411208897407	0.143831488538689	-3.02027889241064	0.002525420242212	0.013678479094324
ENSG00000011028	ENSG00000011028	100.791800416202	0.585421049919298	0.800166667236463	0.731623890234228	0.4643981624125	0.656103880801686
ENSG00000011083	ENSG00000011083	2.4663977582667	1.01670884345888	1.08539212418031	0.936720306706395	0.348902447872429	0.554101413432079
ENSG00000011105	ENSG00000011105	7.86797052344428	0.290932738420834	0.558992905088144	0.520458731716744	0.602743884098984	0.760150208020699
ENSG00000011114	ENSG00000011114	972.2488075929	0.475363017050436	0.149373655653411	3.18237519843132	0.00146072453740885	0.00867610054707204
ENSG00000011132	ENSG00000011132	343.401686412332	0.420021902901888	0.329681792834391	1.27402213901717	0.2026555702169	0.39127871870626
ENSG00000011143	ENSG00000011143	111.3696847124	-1.24472057913672	0.398389855366666	-3.12437819981915	0.0017818127331268	0.0102564274937222
ENSG00000011198	ENSG00000011198	361.12518734021	0.215691026042607	0.177416135822646	1.21573511362136	0.224085843477789	0.417719545724304
ENSG00000011201	ENSG00000011201	1.90912937089615	1.42227509512021	1.06566111302389	1.33464107654675	0.181993847217419	NA
ENSG00000011243	ENSG00000011243	1283.76352972361	-0.0862812530287414	0.172168155915897	-0.501145247039117	0.616268904920827	0.770028395292131
ENSG00000011258	ENSG00000011258	755.139601322318	-0.525416686968733	0.126347191706049	-4.15851496083217	3.20323256654551e-05	0.000334252225853456
ENSG00000011260	ENSG00000011260	747.915722786504	0.402021624561317	0.172203927261992	2.33456710862162	0.0195660464818054	0.0714590045568257
ENSG00000011275	ENSG00000011275	1262.63889196588	0.598719378847111	0.146811347258846	4.07815465238866	4.5394568253776e-05	0.000452411819880767
ENSG00000011295	ENSG00000011295	665.18388189938	0.412324180011251	0.149628221169858	2.75565783504958	0.00585742363482195	0.0271988497638474
ENSG00000011304	ENSG00000011304	1647.11543886113	0.598851585058362	0.207739349641255	2.88270655555877	0.00394274545015904	0.0196723579730526
ENSG00000011332	ENSG00000011332	3.82728760628169	0.978410180304188	0.833869236959621	1.17333766127598	0.240660425191547	0.437744311790301
ENSG00000011347	ENSG00000011347	1.32257738402	-0.552901128434755	1.25709538957341	-0.439824322816408	0.660064349910711	NA
ENSG00000011376	ENSG00000011376	358.64378477324	0.336789510647107	0.219617305211812	1.53352901913757	0.125145562238026	0.284461686246048
ENSG00000011405	ENSG00000011405	1846.31955307682	-0.104713552120565	0.189980781986158	-0.55117970894653	0.581510488343391	0.744857141315333
ENSG00000011422	ENSG00000011422	227.604379925466	0.468941738728923	0.351595560838566	1.33375329771082	0.182284721239385	0.3647729551356
ENSG00000011426	ENSG00000011426	275.632935537004	-0.640236913570085	0.658968044149072	-0.971575054746131	0.331261997486993	0.536321275948057
ENSG00000011451	ENSG00000011451	268.06537283526	1.37016823609834	0.334904127252536	4.09122529285867	4.29100022049214e-05	0.000432459325855049
ENSG00000011454	ENSG00000011454	935.820421728973	-0.499813119711728	0.0909234720864017	-5.49707471836064	3.86143117296879e-08	9.04273444837646e-07
ENSG00000011465	ENSG00000011465	7.673153564027	1.12082234417308	0.770126709560576	1.45537394075399	0.145565766688264	0.314845254766847
ENSG00000011478	ENSG00000011478	69.1539586084263	-0.386095214736465	0.324289722596618	-1.19058726759813	0.233815652452175	0.429660973757832
ENSG00000011485	ENSG00000011485	437.674870682665	-0.843043717578363	0.188759970824293	-4.46622085125829	7.96134249010727e-06	9.93611362410227e-05
ENSG00000011523	ENSG00000011523	401.721404170958	-1.85535143872276	0.279586784557119	-6.63604841574234	3.22204048358465e-11	1.43550220474199e-09
ENSG00000011566	ENSG00000011566	708.300906639559	0.81246889389891	0.310344963022836	2.61795418229207	0.00884586816278623	0.0380923256442583
ENSG00000011590	ENSG00000011590	131.636895542801	1.77107668509268	0.550573775622242	3.21678358743305	0.0012963634443184	0.00787039203128271
ENSG00000011600	ENSG00000011600	77.3769731000856	-0.0860820749615991	0.899365082213786	-0.0957142729509891	0.923747504771684	0.959882718815979
ENSG00000011638	ENSG00000011638	274.702544236673	-1.41222750910362	0.316304872065089	-4.46476685573473	8.01559875655704e-06	9.97335573445871e-05
ENSG00000011677	ENSG00000011677	2.11763583758902	1.65924834379856	2.00168448861627	0.828926013682391	0.407146274271925	NA
ENSG00000012048	ENSG00000012048	252.048163379513	-0.793976652052787	0.396215497592691	-2.00390105101087	0.0450806609547226	0.135050717524555
ENSG00000012061	ENSG00000012061	540.463718808709	0.339157981369384	0.173352306999449	1.95646650015717	0.0504102250312051	0.146771042540561
ENSG00000012124	ENSG00000012124	7.29921813213574	0.320089137436525	0.727305364532123	0.44010281381939	0.659862644064828	0.801271207372859
ENSG00000012171	ENSG00000012171	3.89917415765088	0.13696819809453	0.66949570124666	0.204584133758414	0.837897052635095	0.911562201113566
ENSG00000012174	ENSG00000012174	117.146530386888	0.134168910450791	0.2182406275814	0.614775131182889	0.538703234908989	0.714180214880733
ENSG00000012211	ENSG00000012211	103.14634969298	-0.995424687618787	0.349459893605236	-2.84846617833421	0.00439305224711719	0.0215119021410931
ENSG00000012223	ENSG00000012223	10.4768078163811	2.64688658565475	0.755111838682176	3.50529080602697	0.000456108785896601	0.0032630613509907
ENSG00000012232	ENSG00000012232	485.845758211087	-0.0746927859994815	0.184267990922723	-0.405348675184752	0.685221232044648	0.81786394467126
ENSG00000012504	ENSG00000012504	3.1322896961285	1.10110996237648	1.18132466643264	0.932097664312396	0.351286055015473	0.556559214517953
ENSG00000012660	ENSG00000012660	5362.83575169415	-0.0506311024872409	0.146491296352028	-0.345625328931292	0.729624308066301	0.846367103213664
ENSG00000012779	ENSG00000012779	25.5541210309721	0.589949527860643	0.725420254333842	0.813252076070576	0.416073547607053	0.614930549176062
ENSG00000012817	ENSG00000012817	488.68363519674	-0.362132137086451	1.72026236728234	-0.210509829182943	NA	NA
ENSG00000012822	ENSG00000012822	3091.40494887776	-1.14723172157295	0.257900208014146	-4.44835516189279	8.65303672661808e-06	0.000106623166984097
ENSG00000012963	ENSG00000012963	844.838451131095	-0.393100975680974	0.188612876375967	-2.08416828815756	0.0371448622117342	0.116441871975732
ENSG00000012983	ENSG00000012983	1133.26673759336	0.495331218481478	0.201211299285908	2.46174653331792	0.0138262338874449	0.054346335325802
ENSG00000013016	ENSG00000013016	173.929904867255	-1.31078594091067	0.511527637971204	-2.56249290089085	0.0103923712210945	0.0433101310242601
ENSG00000013275	ENSG00000013275	790.858646929884	0.429223618341501	0.182487184919613	2.35207539932503	0.0186689902385707	0.0687648026476343
ENSG00000013288	ENSG00000013288	1113.81182286671	-0.279521421619991	0.188042068518047	-1.48648344395959	0.137151292842128	0.302142599462458
ENSG00000013293	ENSG00000013293	8.94193581993368	1.51358203894341	0.712939230925121	2.1230169042309	0.0337524353560486	0.108582838082464
ENSG00000013297	ENSG00000013297	8.97808591446507	2.85650142616999	0.599481636000923	4.76495234320338	1.88898290886778e-06	2.82329639252906e-05
ENSG00000013306	ENSG00000013306	375.629874430279	0.365162216670268	0.253877507827763	1.4383401656755	0.150337560721835	0.321403134700477
ENSG00000013364	ENSG00000013364	1630.64502989885	-0.682616791269836	0.206786610555935	-3.30106862061648	0.000963173223868658	0.00614705540656357
ENSG00000013374	ENSG00000013374	1695.99921950256	-0.801388162237555	0.190767897717842	-4.20085439858891	2.65909567989163e-05	0.000283308589104503
ENSG00000013375	ENSG00000013375	946.875132385189	0.404123139042618	0.212903697784932	1.89814992997843	0.0576763344128146	0.161878615773668
ENSG00000013392	ENSG00000013392	198.413388133651	-0.974508876244074	0.224272763180806	-4.34519494218938	1.39152030330038e-05	0.000161152159976154
ENSG00000013441	ENSG00000013441	6580.74425136957	0.708371091654878	0.184474612746001	3.83993808747124	0.000123065341945481	0.00106205390098951
ENSG00000013503	ENSG00000013503	164.472168570498	0.755983008298305	0.263864779134917	2.86503947505537	0.00416957261184089	0.0206099302987918
ENSG00000013523	ENSG00000013523	315.608538276762	0.272887228156326	0.309209541447861	0.882531719036039	0.377489334729437	0.580554154119288
ENSG00000013561	ENSG00000013561	787.857506064664	-0.240606024069591	0.164974384511303	-1.45844474451187	0.144717995063752	0.313681302602836
ENSG00000013563	ENSG00000013563	318.675347506651	-0.811017934544958	0.179424746491812	-4.5201007687196	6.18102033004631e-06	8.00572004460701e-05
ENSG00000013573	ENSG00000013573	314.73239649524	-0.611318085588178	0.231473334784904	-2.64098707592494	0.00826648727025606	0.0360571733216467
ENSG00000013583	ENSG00000013583	9.33723594181512	-0.348885149345146	0.78479244340806	-0.444557223092093	0.656639766825477	0.799376774646947
ENSG00000013588	ENSG00000013588	6.09746356952765	0.967305182826576	0.670419792344799	1.44283506225766	0.149066939570844	0.319861625883972
ENSG00000013619	ENSG00000013619	350.897026138016	2.0437989021566	0.61600601254959	3.31782297659322	0.00090721961898026	0.00584923197063061
ENSG00000013725	ENSG00000013725	4228.68933830781	0.435675003577756	0.433385920785163	1.00528185776881	0.314761148433778	0.519167791835178
ENSG00000013810	ENSG00000013810	467.440372422996	-0.84480296740152	0.299698536906911	-2.81884248124949	0.00481971637890755	0.0232030195041099
ENSG00000014123	ENSG00000014123	2321.74839187113	-0.00316145778114486	0.194945158783835	-0.0162171648727653	0.987061141676117	0.994028335653086
ENSG00000014138	ENSG00000014138	220.056170769788	-0.515253942290561	0.293216928567539	-1.75724486579866	0.0788760809103166	0.20459663378507
ENSG00000014164	ENSG00000014164	158.776575700051	-0.668626059455743	0.467239189419628	-1.43101450947696	0.152426056777983	0.324413550327347
ENSG00000014216	ENSG00000014216	977.835708479495	-0.902653572292892	0.21065203910282	-4.28504550033007	1.82701792377714e-05	0.000205857565966786
ENSG00000014257	ENSG00000014257	7.31290442944974	-0.332290149649478	0.644740149293694	-0.515386159856026	0.606283201883165	0.762838430103118
ENSG00000014641	ENSG00000014641	1699.28363142906	-0.181919781726344	0.142516776436581	-1.27647976803136	0.201785974286	0.39044012796312
ENSG00000014824	ENSG00000014824	1577.62525567375	0.000477861359136663	0.142613404339342	0.00335074645577926	0.997326496138565	0.99885544700812
ENSG00000014914	ENSG00000014914	68.4519463839971	0.391826734520299	0.465479063298473	0.841770909616729	0.399916198093378	0.602005771159236
ENSG00000014919	ENSG00000014919	930.348106834882	-1.05517790006722	0.140677955094709	-7.50066276807078	6.34959561474207e-14	4.8036340071138e-12
ENSG00000015133	ENSG00000015133	2788.2485593993	-0.503673109480308	0.233557183809321	-2.15653015362402	0.0310422918464819	0.102249991845473
ENSG00000015153	ENSG00000015153	1465.87553895906	1.25870504213971	0.162673931944965	7.73759524399735	1.0131478101645e-14	8.55339026255179e-13
ENSG00000015171	ENSG00000015171	1291.95038670305	-0.021299495162666	0.139214145010614	-0.152998067552992	0.878399799218651	0.935217132829396
ENSG00000015285	ENSG00000015285	975.994021242303	-0.837577087191661	0.221078923021492	-3.78858859878848	0.000151505562407232	0.00126531580991073
ENSG00000015413	ENSG00000015413	0.554702330154854	1.00082525928929	2.18760391515993	0.457498385495497	0.6473128624805	NA
ENSG00000015475	ENSG00000015475	334.480609783109	0.938246226138255	0.241666852674873	3.88239518888644	0.000103432602550359	0.000916033094650674
ENSG00000015479	ENSG00000015479	10317.0475589687	0.248644510660037	0.132576676101115	1.87547702938636	0.0607271267233683	0.168490896717617
ENSG00000015520	ENSG00000015520	1.84385563376565	0.251267740514881	1.05509895927402	0.238146136252253	0.811767752329541	NA
ENSG00000015532	ENSG00000015532	251.091926613663	-1.40837423270216	0.239912272998185	-5.87037176173483	4.34819003548032e-09	1.26173320070644e-07
ENSG00000015568	ENSG00000015568	172.085173111588	1.44369668795119	0.246355114710624	5.86022616030116	4.62237201364867e-09	1.33796137006246e-07
ENSG00000015592	ENSG00000015592	5.31204760971466	0.60623516941873	0.675013898129263	0.898107685040047	0.369128142308425	0.572563895881281
ENSG00000015676	ENSG00000015676	925.582807972213	-0.651719021159152	0.200381184121043	-3.2523962966776	0.00114436346033518	0.00708228764655244
ENSG00000016082	ENSG00000016082	3.70515109800275	-1.64865110494639	0.864226479803269	-1.90766094707222	0.0564350523176538	0.159573035628734
ENSG00000016391	ENSG00000016391	943.416614600026	-1.05539299632827	0.517378730135976	-2.03988477850818	0.0413618031617608	0.126586505071367
ENSG00000016402	ENSG00000016402	4.50320888071961	0.745045909308053	0.693167048722659	1.07484322960965	0.282444922317922	0.48497060764587
ENSG00000016490	ENSG00000016490	6.47866055562427	1.86198672946911	0.751820717269975	2.4766366325078	0.013262685058428	0.0524675423678152
ENSG00000016602	ENSG00000016602	4.59550315232037	0.501318867357642	0.982411060211739	0.510294404920068	0.609845221976467	0.765359493897177
ENSG00000016864	ENSG00000016864	860.576627634968	-0.663945424490053	0.109374132922573	-6.07040629030691	1.27587049005391e-09	4.12903587343697e-08
ENSG00000017260	ENSG00000017260	2095.11448026775	-0.466427636949138	0.122042250149485	-3.82185379553253	0.000132452214042361	0.00113340765310358
ENSG00000017373	ENSG00000017373	2.95842509417716	-0.0949785503753431	0.88733743937914	-0.107037690691603	0.914759078655177	0.955535543460165
ENSG00000017427	ENSG00000017427	24.6025418958358	0.103579483490224	0.626618230241752	0.165299186157195	0.868708499361165	0.930264359396748
ENSG00000017483	ENSG00000017483	285.308695259327	-0.232429188750654	0.201948592474203	-1.1509324521801	0.249760025723893	0.448660788061237
ENSG00000017621	ENSG00000017621	18.5293938303088	-0.568942982815604	0.489728413898251	-1.16175203780153	0.245336201313646	0.443292671009502
ENSG00000017797	ENSG00000017797	1460.50914758754	-1.0317473187773	0.127963780489356	-8.0628074196598	7.45619377595573e-16	7.65360225434117e-14
ENSG00000018189	ENSG00000018189	146.00032831563	0.515520620410197	0.415638409570128	1.24031034798582	0.214860626410254	0.406235271817357
ENSG00000018236	ENSG00000018236	6.14096732559384	-0.0499282462663519	0.965468531611031	-0.0517140068594873	0.958756576314377	0.979093964355581
ENSG00000018280	ENSG00000018280	26.5155371032402	-0.13138874215128	0.399317420417201	-0.329033333967766	0.742130492680197	0.854801210960226
ENSG00000018408	ENSG00000018408	84.2876218215176	-0.662410657880039	0.478440900110429	-1.38451929533438	0.166199504047361	0.343591042836266
ENSG00000018510	ENSG00000018510	1687.22241447731	0.000600627868924817	0.17305121986011	0.00347080979498642	0.99723070001117	0.99885544700812
ENSG00000018607	ENSG00000018607	3.34082223941527	1.19184429738394	1.02193774315352	1.16625920254801	0.243509662709943	0.441145906608955
ENSG00000018610	ENSG00000018610	264.512423889961	0.103983222358631	0.294820740219403	0.35269982119049	0.724313493425691	0.843035313102534
ENSG00000018625	ENSG00000018625	3.54928020981438	2.14644242919179	0.949085833458981	2.26158936686368	0.0237227855769846	0.0829105484819735
ENSG00000018699	ENSG00000018699	277.796914470076	0.906982220449018	0.28857204076117	3.14300102690705	0.0016722525333264	0.00971856615709091
ENSG00000018869	ENSG00000018869	11.4445767725361	1.03234897364499	0.432342359245453	2.3878043674617	0.0169493614580974	0.0636995276346979
ENSG00000019102	ENSG00000019102	1.93622072728618	1.78264913721018	1.03716265415724	1.71877490002635	0.0856553675873452	NA
ENSG00000019144	ENSG00000019144	88.4105194713965	3.995709145266	0.454223016561495	8.79680024916801	1.4077256903034e-18	2.34295830783996e-16
ENSG00000019169	ENSG00000019169	1.44276531106171	0.0362733877757467	1.40327761640127	0.0258490460845306	0.979377741783229	NA
ENSG00000019186	ENSG00000019186	2.16350231274083	1.57635795773781	1.18987784593353	1.32480654474331	0.185235323543558	NA
ENSG00000019485	ENSG00000019485	53.6774037323005	1.04624352751962	0.245149171691953	4.26778324519201	1.97425015367489e-05	0.00022010527670229
ENSG00000019505	ENSG00000019505	5.9151354612501	1.19191936031726	0.888971876321654	1.34078410359744	0.179990558823021	0.362016401479085
ENSG00000019549	ENSG00000019549	1.77134001043493	0.364884208374391	1.30345633486451	0.279935889384679	0.779526691800709	NA
ENSG00000019582	ENSG00000019582	14619.6122886271	-0.247601113643793	0.138853409770837	-1.78318353184436	0.0745564323071199	0.196232300497272
ENSG00000019991	ENSG00000019991	28.5621585604041	0.0563199648628571	0.796756093478759	0.0706865819085933	0.943647200208348	0.970772620804176
ENSG00000019995	ENSG00000019995	1158.11774788186	0.03695091945992	0.128324361021238	0.287949374272002	0.77338549149933	0.873832559578407
ENSG00000020129	ENSG00000020129	602.971239034625	-1.0256132026444	0.37381397133567	-2.74364598781525	0.0060761024338858	0.0280359395186276
ENSG00000020181	ENSG00000020181	8.92718956542843	-0.145461884347186	0.708017747650083	-0.205449488843994	0.837220958312168	0.911167003719375
ENSG00000020256	ENSG00000020256	109.818069402945	-0.750624113421054	0.232302712400182	-3.23123266907006	0.00123257562215364	0.00753803614046052
ENSG00000020426	ENSG00000020426	489.036052781021	0.087520270779783	0.155511085050969	0.562791203926705	0.57357707063812	0.739537368467177
ENSG00000020577	ENSG00000020577	185.411176707511	4.81388076273592	0.547334455755142	8.79513561062833	1.42875319300681e-18	2.34446325001772e-16
ENSG00000020633	ENSG00000020633	2893.73418387246	1.97179689163815	0.364654815240503	5.4072970086455	6.39829934075208e-08	1.41448551175393e-06
ENSG00000020922	ENSG00000020922	636.144069060749	-0.422281495076974	0.200210513789618	-2.10918741021118	0.0349284081930693	0.111305639948948
ENSG00000021300	ENSG00000021300	25.7743240763337	-0.413256798942701	0.956932811034251	-0.431855605929171	0.665846362112237	0.805089828424951
ENSG00000021355	ENSG00000021355	4826.89192928372	0.136817353328312	0.323305499212788	0.423182883252673	0.672161834200162	0.808953364126619
ENSG00000021461	ENSG00000021461	2.38056884251617	0.913636150077011	0.887427284640302	1.02953353575029	0.303229029339956	0.507545407129539
ENSG00000021488	ENSG00000021488	1.53486141836183	-1.37464286143798	1.22038597223528	-1.12640008383591	0.259996211332044	NA
ENSG00000021574	ENSG00000021574	1293.47461566405	-0.0572895466582417	0.182191538181432	-0.314446802689547	0.753181714035622	0.861682482385429
ENSG00000021645	ENSG00000021645	7.02307325538765	1.29939787796997	0.816549906598371	1.59132695683363	0.111536013207992	0.262568264299185
ENSG00000021762	ENSG00000021762	2.97934767888462	-0.493920865649661	0.856005673708849	-0.577006532573121	0.563935042573077	0.732128951804952
ENSG00000021776	ENSG00000021776	2027.30462732882	0.218593639067752	0.11026532083573	1.98243325653953	0.0474307705388284	0.140162889578344
ENSG00000021826	ENSG00000021826	14.4826803813255	1.1356823516468	0.759369986124338	1.49555865045849	0.134768705304722	0.298819544299955
ENSG00000021852	ENSG00000021852	4.38562058359172	1.41047189571082	0.919551011518348	1.5338702019172	0.125061588026121	0.284372608913725
ENSG00000022267	ENSG00000022267	106.472510336649	0.321047422305495	1.03131608571861	0.311298763542308	NA	NA
ENSG00000022277	ENSG00000022277	1372.23281253674	0.00622962993036032	0.22709725945509	0.0274315504524716	0.97811553408965	0.989024043561141
ENSG00000022355	ENSG00000022355	3.79330738559291	1.44391866452189	0.982485779762935	1.46965858871799	0.141654243696769	0.309052952469889
ENSG00000022556	ENSG00000022556	17.12384662218	0.149584692619919	0.948401149238536	0.157723019146508	0.874675060873274	0.933642689070646
ENSG00000022567	ENSG00000022567	163.489357886803	1.18710312585134	0.196923897648106	6.02823293683043	1.65762027090626e-09	5.24073404781368e-08
ENSG00000022840	ENSG00000022840	2358.47993480032	-0.0217438402046636	0.189671771763491	-0.114639305588271	0.908731023720125	0.952254973183245
ENSG00000022976	ENSG00000022976	272.109654423746	-0.732501470237655	0.136137373188994	-5.38060528919382	7.42358045177765e-08	1.61660605707356e-06
ENSG00000023041	ENSG00000023041	1047.71440099358	-0.0681764730118656	0.114854447399756	-0.593590187888628	0.55278624535359	0.723825361224165
ENSG00000023171	ENSG00000023171	4590.65373153874	1.44615625772492	0.58456402719388	2.47390566379356	0.0133644981073436	0.0528344367830359
ENSG00000023191	ENSG00000023191	334.925263595257	-0.293738037483986	0.370024837994499	-0.793833297991616	0.427292485070904	0.624104694705519
ENSG00000023228	ENSG00000023228	1850.67744603134	0.180880159909456	0.110146200425693	1.64218247393364	0.100552193684302	0.244237117172722
ENSG00000023287	ENSG00000023287	2942.81446928111	0.0994546594354009	0.115762238583495	0.859128681790891	0.390269524836156	0.593378537899429
ENSG00000023318	ENSG00000023318	1496.16837193654	0.0127552548732087	0.0981040784710224	0.130017580023203	0.896552517905018	0.945403005824538
ENSG00000023330	ENSG00000023330	1200.29946222513	-0.170227890151466	0.253697961013635	-0.670986433912717	0.502229171800513	0.686159010971783
ENSG00000023445	ENSG00000023445	21271.1587275039	3.07160058365545	0.325616178625562	9.43319400350678	3.97787583084891e-21	1.01855477730341e-18
ENSG00000023516	ENSG00000023516	3756.03550131119	0.662119695254819	0.171387158896808	3.86329815790622	0.000111866329973179	0.000978085311333971
ENSG00000023572	ENSG00000023572	116.794531850167	-0.292496121244535	0.248927741558828	-1.17502420346111	0.239985032741852	0.436798254016396
ENSG00000023608	ENSG00000023608	97.0061888323996	-0.596095462337355	0.322687605636291	-1.84728341567984	0.0647060752525456	0.176444266759458
ENSG00000023697	ENSG00000023697	179.115747631074	-0.510770549893339	0.322108811243934	-1.58570809634428	0.112805541704122	0.264674446404969
ENSG00000023734	ENSG00000023734	1031.56197251329	0.676977094237112	0.155166753023226	4.36290043483593	1.28349365585205e-05	0.000150284852638235
ENSG00000023839	ENSG00000023839	55.9530604740167	-0.437374422211196	0.271532686895455	-1.61076158900749	0.107231696062856	0.255367626594399
ENSG00000023892	ENSG00000023892	2445.65171809995	0.324436811136916	0.172823095260164	1.87727693829645	0.0604801472987598	0.168047688076366
ENSG00000023902	ENSG00000023902	2389.39316422053	0.8211918298228	0.26685811093446	3.07726014752643	0.00208912889779516	0.0116679751791767
ENSG00000023909	ENSG00000023909	1078.67334392472	0.259698873654169	0.182061365446409	1.42643593283723	0.153742547760775	0.32620405324978
ENSG00000024048	ENSG00000024048	4541.79530753619	-0.841122593815289	0.178227130375975	-4.7193858311073	2.36557766219095e-06	3.42788091459648e-05
ENSG00000024422	ENSG00000024422	1.3538835735117	0.495672009580913	1.34342138912336	0.368962422062047	0.712155734510326	NA
ENSG00000024526	ENSG00000024526	202.793223838203	-0.730472364957089	0.619365095271807	-1.17938897515128	0.238243323141276	0.435004012187722
ENSG00000024862	ENSG00000024862	602.958040069359	-0.979931889922247	0.171049471540066	-5.72893842406704	1.0106106749489e-08	2.73816736476561e-07
ENSG00000025039	ENSG00000025039	370.86502629118	-0.0150776298925588	0.378679331241635	-0.0398163529103144	0.968239538832311	0.984173146411408
ENSG00000025156	ENSG00000025156	204.037127423483	-0.933189386142103	0.225225011975744	-4.14336479752349	3.42246876876951e-05	0.000353801884565653
ENSG00000025293	ENSG00000025293	1175.66426966714	-1.13656333740459	0.194701186493612	-5.8374751478049	5.29977967239527e-09	1.51150754157261e-07
ENSG00000025423	ENSG00000025423	12.4582608202917	-0.772118649740119	0.566694044662558	-1.36249649526471	0.173041249458843	0.353098708612006
ENSG00000025434	ENSG00000025434	83.7904941936642	-0.828821030393358	0.366139919675087	-2.26367294538343	0.0235942376696206	0.0825231660071794
ENSG00000025708	ENSG00000025708	408.458029553122	0.023863999805305	0.425240897073899	0.056118778719343	0.955247184256999	0.977031001947715
ENSG00000025770	ENSG00000025770	282.639736859152	0.23942083016966	0.287826046577202	0.83182475323838	0.40550786976516	0.606278417058693
ENSG00000025772	ENSG00000025772	268.309515063339	0.826263374970185	0.258426007417247	3.19729187951322	0.00138724476917372	0.00830315704251653
ENSG00000025796	ENSG00000025796	1066.36975751475	-0.146622400405383	0.147931523870811	-0.99115047671265	0.321612108448541	0.526514700973755
ENSG00000025800	ENSG00000025800	2016.94936732442	-0.0275379725552001	0.113302693688772	-0.24304781871156	0.807968353860274	0.894326664448161
ENSG00000026025	ENSG00000026025	18457.5831242635	0.328451798444851	0.313185339234417	1.0487457658387	0.294295144544813	0.498137903795035
ENSG00000026036	ENSG00000026036	10.8512401542397	-0.307834400026637	0.440340952728224	-0.699081923040284	0.484500834920251	0.671985354433141
ENSG00000026103	ENSG00000026103	3516.06801287992	-0.891731627653537	0.159918059950844	-5.57617837489798	2.45859830203359e-08	6.01762594912653e-07
ENSG00000026297	ENSG00000026297	586.498324188283	-1.01731195002026	0.268290323897005	-3.79183242706436	0.000149539807950473	0.00125429339994743
ENSG00000026508	ENSG00000026508	11674.1238292533	1.8674633192301	0.473234792306096	3.94616657437603	7.94123770654101e-05	0.000731667773033262
ENSG00000026559	ENSG00000026559	4.00610096619136	1.19337260563122	0.741535411161214	1.60932652395177	0.107544962264712	0.255835136879026
ENSG00000026652	ENSG00000026652	902.331029933174	-0.661920275177997	0.290352872419906	-2.27970975338151	0.0226249084599525	0.0797312450129089
ENSG00000026751	ENSG00000026751	311.374343440847	0.334595036565733	0.680946113638248	0.491367862837215	0.623166289858202	0.775041244728368
ENSG00000026950	ENSG00000026950	3416.63167718809	-1.24229522516156	0.217330266466323	-5.71616298714687	1.08956237920166e-08	2.92150667408262e-07
ENSG00000027001	ENSG00000027001	61.6912064401422	0.300513738687366	0.266216779601337	1.12883094423045	0.258969156205286	0.459051914875583
ENSG00000027075	ENSG00000027075	6442.32414516262	0.775916204967982	0.203205461022305	3.81838264121657	0.000134329461046344	0.00114820644601646
ENSG00000027644	ENSG00000027644	9.24309510098029	1.98360747854535	0.567909978474904	3.49282025977469	0.00047794809535494	0.00340258740295309
ENSG00000027697	ENSG00000027697	1274.90303823776	-0.396435169312635	0.22445266666237	-1.76623060535506	0.0773571683964925	0.201892851792862
ENSG00000027847	ENSG00000027847	122.527983270021	-0.331068793654851	0.23367993874047	-1.41676172734084	0.15655260296291	0.330389656882417
ENSG00000027869	ENSG00000027869	2259.89665151551	1.05014883410757	0.231958576493661	4.52731194501128	5.97387225804781e-06	7.76074489536593e-05
ENSG00000028116	ENSG00000028116	680.714631269573	0.439176880495455	0.218900678086396	2.00628378283105	0.0448259792640149	0.134426015808341
ENSG00000028137	ENSG00000028137	7245.67096674918	-0.664380260063859	0.262137937878033	-2.53446817138304	0.011261815736939	0.0461504693081983
ENSG00000028203	ENSG00000028203	1364.28858456676	0.0498043788298295	0.24698680653377	0.20164793224702	0.840191970340348	0.912993195956743
ENSG00000028277	ENSG00000028277	311.876071961743	0.49732535494251	0.344696711447139	1.44279112166342	0.149079320934721	0.319861625883972
ENSG00000028310	ENSG00000028310	838.824480982069	0.370761391499484	0.196763991782115	1.88429492683826	0.0595250932677887	0.166014426281623
ENSG00000028528	ENSG00000028528	1828.03328941112	-0.107103035666653	0.0929128276413422	-1.15272603778767	0.249022850649301	0.447687789752284
ENSG00000028839	ENSG00000028839	502.795890693612	-0.0459220868280702	0.122568175726573	-0.37466566305526	0.707909132029914	0.833171792513406
ENSG00000029153	ENSG00000029153	1250.7023619181	0.659040585702686	0.394964292809613	1.66860801773888	0.0951950888705223	0.234798429741933
ENSG00000029363	ENSG00000029363	7188.59961618266	-0.142198138877246	0.16408814918848	-0.866596031343558	0.386163388777604	0.589645682955894
ENSG00000029364	ENSG00000029364	2544.49705124189	0.218658118397009	0.155208211190386	1.40880509297792	0.1588928087863	0.333505877769382
ENSG00000029534	ENSG00000029534	82.2688932441682	0.644038749104837	0.556907802263629	1.15645488622542	0.247495142410973	0.445732285771995
ENSG00000029559	ENSG00000029559	1.49581540668055	2.07167969466914	1.22039282329115	1.69755152204373	0.0895924390805453	NA
ENSG00000029639	ENSG00000029639	143.9000123567	-0.625132398218027	0.21584396492036	-2.89622366068323	0.00377683113234431	0.0189685004745712
ENSG00000029725	ENSG00000029725	2286.38653267309	0.642144078128508	0.185913993949011	3.45398463283308	0.000552368849705092	0.00384660686401027
ENSG00000029993	ENSG00000029993	202.946287859076	0.487096259878131	0.508444783852855	0.958012109372131	0.338056652384047	0.543432773866898
ENSG00000030066	ENSG00000030066	967.800788904505	0.196797567755801	0.145048531403556	1.35677049503017	0.174854145217882	0.355273494743798
ENSG00000030110	ENSG00000030110	712.922676115952	-1.00986736017634	0.207562925556524	-4.86535520478261	1.14251429321809e-06	1.81346904266176e-05
ENSG00000030304	ENSG00000030304	4.73791757591528	0.340591631950303	0.966505566352579	0.352394899530311	0.724542126566794	0.843200284243975
ENSG00000030419	ENSG00000030419	35.178883015051	0.00110424042161955	0.832847907213679	0.00132586083491982	0.998942116419988	0.99967145914371
ENSG00000030582	ENSG00000030582	322.364965505829	-0.970645502291199	0.40219857617078	-2.41334892712063	0.0158066791768842	0.0602892715307651
ENSG00000031003	ENSG00000031003	1859.81721682115	0.0486695177564731	0.126673916151351	0.384211045455659	0.700822032353228	0.82863819647227
ENSG00000031081	ENSG00000031081	659.610155726255	2.72687803109623	0.529007602622958	5.15470480495112	2.54030785003362e-07	4.84383905185215e-06
ENSG00000031544	ENSG00000031544	1.28648396350914	1.5889840149355	1.53234635614418	1.03696139489889	0.299753849182507	NA
ENSG00000031691	ENSG00000031691	121.330413490992	-0.632650758333016	0.264051139217284	-2.39594027205623	0.0165777914541137	0.0626266789848356
ENSG00000031698	ENSG00000031698	1853.82681233559	-0.428482168096142	0.144470745695735	-2.96587496681545	0.00301823167817128	0.015825364018377
ENSG00000031823	ENSG00000031823	653.524099081439	0.00546133621712647	0.136722639221668	0.0399446371735995	0.968137264163231	0.984173146411408
ENSG00000032219	ENSG00000032219	1871.94800568282	-1.3029785638068	0.163892444005528	-7.95020521972843	1.86202801349059e-15	1.7928559810886e-13
ENSG00000032389	ENSG00000032389	303.147991659708	-0.203378801631561	0.185856595709897	-1.0942780957261	0.273833029090362	0.475736908055065
ENSG00000032444	ENSG00000032444	374.021288725097	-0.797692326120611	0.333432635902602	-2.39236427460455	0.016740218351511	0.0631102139224715
ENSG00000032742	ENSG00000032742	219.522557318775	0.144103719884557	0.254969294668245	0.565180682136878	0.571950874820098	0.738584977509594
ENSG00000033011	ENSG00000033011	279.922815661727	0.0375352671706892	0.216226175077049	0.173592615035224	0.862185636250491	0.926190518514883
ENSG00000033030	ENSG00000033030	1059.8368373649	-0.295365535244753	0.129560040690297	-2.27975796913185	0.0226220470881902	0.0797312450129089
ENSG00000033050	ENSG00000033050	703.102992312132	0.839012049993953	0.254873553607233	3.29187566979544	0.000995215986486156	0.00631867239812368
ENSG00000033100	ENSG00000033100	1077.08621277802	0.301269188241741	0.255188956446591	1.18057298574672	0.237772400480942	0.434392465447752
ENSG00000033122	ENSG00000033122	10.8129161948573	1.17981135683863	0.758722610375941	1.554996965563	0.119946792016661	0.2763300839761
ENSG00000033170	ENSG00000033170	3038.59709622508	0.102870241398005	0.341450160099943	0.301274544337289	0.763205150365683	0.867315802217655
ENSG00000033178	ENSG00000033178	3659.76795931245	0.276461463706052	0.136697526699844	2.02243208330387	0.0431317333763004	0.130538059410466
ENSG00000033327	ENSG00000033327	2822.10129357931	-0.324143225803026	0.339633516660347	-0.954391159595676	0.339885679469646	0.545657724770719
ENSG00000033627	ENSG00000033627	239.839743723444	-0.241320215114786	0.476925609226439	-0.505991312788175	0.612862748178331	0.767552534012539
ENSG00000033800	ENSG00000033800	1299.79110945137	-0.0895093393216024	0.128729018926794	-0.695331480561542	0.48684759005675	0.673784909042556
ENSG00000033867	ENSG00000033867	9204.23509303401	0.269147059430357	0.246585399985155	1.09149633127736	0.27505454532147	0.47700550465433
ENSG00000034053	ENSG00000034053	6.98917511737557	0.487587669264388	0.864510537265625	0.56400431023847	0.572751198770182	0.738963216087708
ENSG00000034063	ENSG00000034063	82.8306933968082	-0.749465649424303	0.862936832446022	-0.868505806270801	0.385117495106744	0.58874312777078
ENSG00000034152	ENSG00000034152	548.556451719902	2.38595588105234	0.31822657114247	7.4976639206666	6.49652075847671e-14	4.89888123602802e-12
ENSG00000034239	ENSG00000034239	2.2967360113029	1.06242466692711	0.76241279947234	1.39350318838089	0.163467681543873	0.339691469513403
ENSG00000034510	ENSG00000034510	16476.0898127526	-0.313402058085246	0.157626238098661	-1.98826072274264	0.0467828623215386	0.138670331376946
ENSG00000034533	ENSG00000034533	454.056058744711	-0.563438183527169	0.148920717947304	-3.78347748582937	0.000154652319795474	0.00128753611621434
ENSG00000034677	ENSG00000034677	11866.3033574688	2.6106418214901	0.278254045570663	9.38222413311552	6.45954922107537e-21	1.63602126522041e-18
ENSG00000034693	ENSG00000034693	222.189686340052	-0.0842082017031027	0.199227370653675	-0.422673859654983	0.672533230175041	0.809227823202098
ENSG00000034713	ENSG00000034713	1050.62073293052	-0.356741663928385	0.134606538595652	-2.65025508901919	0.00804310177414984	0.0352543857109604
ENSG00000035115	ENSG00000035115	254.816861149615	-0.587459662138031	0.50067948995051	-1.17332479945623	0.240665580973389	0.437744311790301
ENSG00000035141	ENSG00000035141	648.295187386611	-0.113485041864619	0.140800015425343	-0.806001629486984	0.420241909541235	0.618224429207672
ENSG00000035403	ENSG00000035403	846.618648169888	-1.5672448900328	0.324083557849409	-4.83592842670855	1.32525604328559e-06	2.06222382576405e-05
ENSG00000035499	ENSG00000035499	161.696492198755	-0.774334594019643	0.627911782632159	-1.23319010000687	0.217504848089956	0.409475677898041
ENSG00000035664	ENSG00000035664	1646.99550396165	-0.878024788732742	0.434933484138444	-2.01875647829694	0.0435125366061983	0.131434484762902
ENSG00000035681	ENSG00000035681	2117.06713688522	0.777572985692203	0.134575093273986	5.77798585737641	7.56001613613821e-09	2.09460090354526e-07
ENSG00000035687	ENSG00000035687	1530.49638051044	0.921289517120001	0.208554387851646	4.41750243958115	9.98479439747577e-06	0.000121048748311958
ENSG00000035720	ENSG00000035720	471.187323657884	-0.218952056684058	0.669341827479314	-0.327115455355021	0.743580562624006	0.855613367392689
ENSG00000035862	ENSG00000035862	165.855756089641	-0.484062606103456	0.787390503131653	-0.61476815402042	0.538707843300449	0.714180214880733
ENSG00000035928	ENSG00000035928	2220.5385017876	-0.380467554286264	0.145262110692193	-2.61917958147025	0.00881415332355197	0.0379697886101099
ENSG00000036054	ENSG00000036054	1182.96071540972	0.074879176920778	0.129121775019521	0.579911303956729	0.561974432389354	0.730553962144033
ENSG00000036257	ENSG00000036257	2545.01618583743	0.401785068123589	0.14370201645781	2.79595984821516	0.00517458287219558	0.0245166643971186
ENSG00000036448	ENSG00000036448	25.3609413392898	-0.622442267056992	0.366527426991543	-1.69821470705753	0.0894672457542027	0.223845838432157
ENSG00000036473	ENSG00000036473	1.16372926705878	0.36913616898064	1.3798071813839	0.267527357417003	0.789063153348133	NA
ENSG00000036530	ENSG00000036530	4.93638871390444	0.134890491730624	0.752730430412419	0.179201592337269	0.857779413461523	0.92419590986334
ENSG00000036549	ENSG00000036549	1575.04331798654	0.388570926656496	0.17575641080731	2.21084923657496	0.0270462789606122	0.0919336755742124
ENSG00000036565	ENSG00000036565	5.34032621401734	0.685834190605747	0.73738265520661	0.930092653743775	0.352323114053682	0.557330677567199
ENSG00000036672	ENSG00000036672	2.72797651777678	0.539570509333303	0.794008415396585	0.679552633033244	0.496787770405871	0.681642435415569
ENSG00000036828	ENSG00000036828	5.14457473990661	-0.100052601429959	0.928767739359529	-0.107726180819926	0.914212901071394	0.955250064233066
ENSG00000037042	ENSG00000037042	114.105365386144	-1.01510620755162	0.237097725322021	-4.28138315613496	1.85735239555854e-05	0.000208770709932028
ENSG00000037241	ENSG00000037241	155.509611400095	-0.0430153479350887	0.241736629760699	-0.177943028235607	0.858767718404348	0.924597847081587
ENSG00000037280	ENSG00000037280	2.45421304471727	-0.893723261103762	0.957678891675817	-0.933218084758932	0.350707379106809	0.556020455913979
ENSG00000037474	ENSG00000037474	1852.10652242233	1.3106259747398	0.149689347803347	8.75563955600649	2.0294933650771e-18	3.2169540748069e-16
ENSG00000037637	ENSG00000037637	812.182519840996	-0.318295343979061	0.13508474312393	-2.35626419844505	0.0184597833598623	0.0681558250781417
ENSG00000037749	ENSG00000037749	1752.04021936808	0.197956865294549	0.153073889417553	1.29321118087334	0.195938029663307	0.38288762405105
ENSG00000037757	ENSG00000037757	370.934652834457	-1.15337298422269	0.22438085961832	-5.14024674914169	2.74377909098468e-07	5.18514165442287e-06
ENSG00000037897	ENSG00000037897	42.8080087202381	2.58388912909044	0.453009269392019	5.70383279917927	1.17142988658452e-08	3.11237032922531e-07
ENSG00000037965	ENSG00000037965	2.69798174397756	-0.223512983298706	0.921021979969016	-0.242679315108446	0.808253832661611	0.894526083074997
ENSG00000038002	ENSG00000038002	487.594038313994	-0.384972651147206	0.314972653158679	-1.22224150981533	0.221616310696608	0.414536538134516
ENSG00000038210	ENSG00000038210	1225.47754502298	-0.508630392689684	0.200618601433862	-2.53531023072835	0.0112347781591064	0.0460720812892184
ENSG00000038219	ENSG00000038219	5335.62223382493	0.361796346331979	0.131501355050092	2.7512746632471	0.00593638460014051	0.0274942750085219
ENSG00000038274	ENSG00000038274	3282.22976226752	-1.25100560012069	0.187066763103703	-6.68748194155247	2.27043217451465e-11	1.05175626438103e-09
ENSG00000038295	ENSG00000038295	188.547978725567	1.49656443335724	1.1340104839389	1.31970952169599	0.186932019758675	0.371013883509104
ENSG00000038358	ENSG00000038358	885.819340385136	0.325228102773441	0.180630566433485	1.8005153235967	0.0717793061972951	0.190809833566999
ENSG00000038382	ENSG00000038382	1248.37827259596	-0.12453678845393	1.37774673888187	-0.0903916408867711	0.9279759991073	0.961952520473316
ENSG00000038427	ENSG00000038427	33.8888497036107	0.947231923991777	0.523324141052186	1.81002909991366	0.0702912745949955	0.187949048313558
ENSG00000038532	ENSG00000038532	567.246375943451	0.107802815769036	0.15012185346557	0.718102083610102	0.472694345538814	0.663105159109236
ENSG00000038945	ENSG00000038945	39.6133144429433	0.353312555529863	1.31398309644249	0.268886682398297	0.788016885593574	0.882441480624726
ENSG00000039068	ENSG00000039068	12.0782655310406	2.0453254190798	0.879821657949438	2.32470455870199	0.0200877633581294	0.0729641424797776
ENSG00000039123	ENSG00000039123	2319.81224405512	0.167036567763191	0.128928218772841	1.29557803057446	0.195120902101379	0.38193146336225
ENSG00000039139	ENSG00000039139	12.2268405807046	1.44840467138977	0.657223254408345	2.20382444119948	0.027536693001163	0.093206345674041
ENSG00000039319	ENSG00000039319	916.119151837731	0.231682738391801	0.129176384860395	1.79353787181912	0.0728869606217572	0.192905391804585
ENSG00000039523	ENSG00000039523	112.144507375397	-0.768953873239114	0.338920709107446	-2.26883118256234	0.0232785939234869	0.0815415690034829
ENSG00000039537	ENSG00000039537	5.28729155689634	1.79222730935045	0.837855242409103	2.1390655791533	0.0324303576076848	0.105657125645507
ENSG00000039560	ENSG00000039560	12.703604546333	0.680412184854214	0.784961931136817	0.866809150691946	0.386046587467602	0.589505965959931
ENSG00000039600	ENSG00000039600	7.87882010117445	0.124657939698531	0.451575742340082	0.276051009853959	0.782508887564295	0.879616803404088
ENSG00000039650	ENSG00000039650	372.948665198616	0.351685456390315	0.230908920189844	1.5230483781275	0.12774660240524	0.288237008099593
ENSG00000039987	ENSG00000039987	0.829159460906867	-1.87484291278203	1.89167359866002	-0.991102753725639	0.321635408506625	NA
ENSG00000040199	ENSG00000040199	592.594407952143	0.78403133616068	0.172799658011832	4.53722736017797	5.6998646735693e-06	7.46264559286745e-05
ENSG00000040275	ENSG00000040275	182.504458063373	0.155988563700449	0.343480440640907	0.454141037578113	0.649727318045026	0.794713713268617
ENSG00000040341	ENSG00000040341	1341.46411558447	-0.101344069069384	0.152394868682214	-0.665009720771602	0.506044275637147	0.68976747721094
ENSG00000040487	ENSG00000040487	80.2918267143183	0.0294157990073922	0.197965424993049	0.14859058852537	0.881876699832039	0.93739377687087
ENSG00000040531	ENSG00000040531	392.049428517823	0.36495640356556	0.294199414596573	1.24050689926088	0.214787963926425	0.406231684046235
ENSG00000040608	ENSG00000040608	2.17866920448504	-0.756379023311556	1.02998804010695	-0.734357093343548	0.462731129754708	NA
ENSG00000040633	ENSG00000040633	936.541914998169	-0.058544612652923	0.216200892745206	-0.270788024552324	0.786554070913742	0.88206258573304
ENSG00000040731	ENSG00000040731	1.88605532852548	0.731984092299869	1.03278037271171	0.708750971300841	0.478479027907218	NA
ENSG00000040933	ENSG00000040933	2906.65228924078	-0.850606066884677	0.1421404798952	-5.98426336756305	2.1737135070747e-09	6.72638757348575e-08
ENSG00000041353	ENSG00000041353	32.2315864347011	-0.154310179167164	0.776535991140395	-0.198716068447194	0.842484853888701	0.914802161352375
ENSG00000041357	ENSG00000041357	1856.33565736913	0.125909409439806	0.135307757177534	0.930540953942529	0.352091070041122	0.557152735010403
ENSG00000041515	ENSG00000041515	9.88513797309927	0.919859940749381	0.621444597144955	1.48019621535919	0.138820890157312	0.304697208134468
ENSG00000041802	ENSG00000041802	1065.06815144856	1.12762975834464	0.157874707565312	7.14256118497101	9.16077172743561e-13	5.54428940314226e-11
ENSG00000041880	ENSG00000041880	225.838527069047	-1.11461315343566	0.385490036042934	-2.89141884152751	0.00383506631634229	0.0192201122468651
ENSG00000041982	ENSG00000041982	10.0481189997391	1.78854638825034	0.708788025979259	2.5233868557236	0.01162304569683	0.0472980418759755
ENSG00000041988	ENSG00000041988	122.644635934858	-0.60255305616311	0.21447012231945	-2.80949649138362	0.00496190599916721	0.0237602490108087
ENSG00000042062	ENSG00000042062	2.17447503165551	0.502880926865447	1.13106013323322	0.444610248464795	0.656601439932073	NA
ENSG00000042088	ENSG00000042088	1189.2747551197	0.46873407417235	0.202377621232674	2.31613590137739	0.0205508496284989	0.0741606546683682
ENSG00000042286	ENSG00000042286	131.79899671383	-0.00632175955240747	0.352687390499736	-0.0179245408900214	0.98569905135845	0.993158072978606
ENSG00000042304	ENSG00000042304	1.35118913544029	-1.77943900443544	1.28337476744355	-1.38653108162633	0.165584796213926	NA
ENSG00000042317	ENSG00000042317	115.594073383509	-1.30356040364642	0.415496462668009	-3.13735620100331	0.00170478876154631	0.00987404497459372
ENSG00000042429	ENSG00000042429	1330.37674311907	0.351873986431885	0.129907802995456	2.70864396378247	0.00675587949223888	0.0305964524875915
ENSG00000042445	ENSG00000042445	721.999033619742	-0.801626565565554	0.17518994226398	-4.57575677693669	4.74501568470944e-06	6.31792059825227e-05
ENSG00000042493	ENSG00000042493	399.115091813236	-0.324740549324871	0.42594741137396	-0.762395874827293	0.44582376755537	0.639388170604277
ENSG00000042753	ENSG00000042753	234.886611218745	-0.232773557131893	0.223953776248872	-1.0393821485431	0.298627042973319	0.503095128936542
ENSG00000042781	ENSG00000042781	12.7910812910294	1.54436120958633	0.745825588320136	2.07067340377095	0.0383893273129201	0.119395317100688
ENSG00000042813	ENSG00000042813	3.12270547403245	1.41875112394881	1.05989236855324	1.33858037480298	0.180707318544784	0.362920739198446
ENSG00000042832	ENSG00000042832	47.5841539062894	1.38510041139195	0.507764354139564	2.7278409760352	0.00637503329302645	0.0291607088262288
ENSG00000042980	ENSG00000042980	411.590351925085	1.13101620404722	0.797615568197509	1.41799665044546	0.156191742695481	0.329777437164498
ENSG00000043039	ENSG00000043039	3.22093351601333	1.13880973521142	0.97028675835477	1.17368368207189	0.240521748692177	0.437570055143381
ENSG00000043093	ENSG00000043093	2297.54656063713	-0.253160308021794	0.145776625622349	-1.73663169209058	0.0824522018202684	0.211285467350058
ENSG00000043143	ENSG00000043143	1367.69321074092	-0.725120376197608	0.153632252023369	-4.71984473733621	2.36024726480238e-06	3.42228509752087e-05
ENSG00000043355	ENSG00000043355	6.82847648221876	0.866250765111324	1.05440043257764	0.821557672348105	0.411328687890084	0.610975314370297
ENSG00000043462	ENSG00000043462	10428.4714030519	1.48082157881673	0.194354117458994	7.6191932446667	2.55266068682313e-14	2.05811580151093e-12
ENSG00000043514	ENSG00000043514	297.83107266825	0.230070781641348	0.259325892076847	0.887187853857533	0.374977770653254	0.577982207712606
ENSG00000043591	ENSG00000043591	3.52678802373675	-0.594491095660602	0.825758323507201	-0.719933518969147	0.471565929076424	0.662483884807052
ENSG00000044090	ENSG00000044090	519.295935242463	-0.889109806304025	0.21213741100216	-4.19119759265361	2.77485862281623e-05	0.0002940290166905
ENSG00000044115	ENSG00000044115	921.001412176553	0.140691587491765	0.327236609251932	0.4299384100495	0.667240443989442	0.806189763308167
ENSG00000044446	ENSG00000044446	561.786349389178	-0.0577449555550835	0.106384040190147	-0.542797166303067	0.587269464490371	0.749190376807404
ENSG00000044459	ENSG00000044459	210.671789472642	-0.35794918166426	0.510781357421712	-0.700787482673784	0.483435650893752	0.671252737450163
ENSG00000044524	ENSG00000044524	5.18234881886941	0.935257685167161	0.720100677729691	1.29878739750087	0.194016900782988	0.380692157905356
ENSG00000044574	ENSG00000044574	4277.04672720585	0.182828699889413	0.168531249339214	1.08483560530321	0.277994472712589	0.48006738373053
ENSG00000046604	ENSG00000046604	25.7991630437549	1.02140336536673	0.63208784710118	1.6159199548781	0.106111620624364	0.253564441818101
ENSG00000046647	ENSG00000046647	161.585314493656	0.0455149294179475	0.215636496428847	0.211072476930945	0.832830716626469	0.908936230824982
ENSG00000046651	ENSG00000046651	1851.45766444177	-0.168515716038897	0.215513243495738	-0.78192742731483	0.434257225141487	0.629737839371533
ENSG00000046653	ENSG00000046653	3.2344274904041	0.755880854075789	0.906241969189759	0.83408281648178	0.404234317503547	0.605221604584602
ENSG00000046889	ENSG00000046889	9.62531233197747	1.16498034211591	0.842177975439211	1.38329471452676	0.166574518014863	0.343908634083317
ENSG00000047056	ENSG00000047056	928.038485460686	-0.059420029455604	0.161193853506474	-0.368624660078726	0.712407512010417	0.8362111512685
ENSG00000047188	ENSG00000047188	1278.55953419705	0.249832787303219	0.0994820136374977	2.51133625233587	0.0120275071167216	0.0485959672839829
ENSG00000047230	ENSG00000047230	153.347811934449	-0.970348073364196	0.523911207665854	-1.85212314446817	0.0640081417280957	0.175042224406382
ENSG00000047249	ENSG00000047249	494.704463551313	-0.29315513862259	0.155898395116989	-1.88042435204416	0.0600502672642046	0.167152225244682
ENSG00000047315	ENSG00000047315	3555.6728027375	0.277065934051395	0.151357600461664	1.83053862644691	0.0671694363522428	0.181525752313107
ENSG00000047346	ENSG00000047346	2278.44196912137	0.201769226017712	0.247033586574339	0.816768395001197	0.41406079686185	0.61279852490455
ENSG00000047365	ENSG00000047365	11682.7075552828	0.745834701657354	0.250967208018064	2.97184125188049	0.00296019699915485	0.0155841731308873
ENSG00000047410	ENSG00000047410	7478.38264862479	-0.38411721384681	0.12455294655378	-3.0839672964377	0.00204260047598779	0.0114575430166084
ENSG00000047457	ENSG00000047457	9.34936246370924	1.16078908827714	0.687785347738441	1.68772000173313	0.091464990375426	0.227646415374685
ENSG00000047578	ENSG00000047578	384.681377257335	-0.129861011330239	0.154198959289489	-0.842165290405374	0.399695439356699	0.601765771311739
ENSG00000047579	ENSG00000047579	171.26900463375	-0.0366046341567328	0.212680308142992	-0.172111064142912	0.863350214633744	0.926901083407934
ENSG00000047597	ENSG00000047597	3.32379776170254	0.32132332870968	0.798910876764204	0.402201719935423	0.687535576546243	0.819576736537782
ENSG00000047617	ENSG00000047617	6.94629656007589	0.89839818281638	0.896707819902406	1.00188507658398	0.316399101015094	0.520662044600924
ENSG00000047621	ENSG00000047621	593.486246446611	0.483761949338414	0.170034805148342	2.84507603555854	0.00444008228483177	0.0216893830857159
ENSG00000047634	ENSG00000047634	12.8080072206521	1.13073826793104	0.753808415471284	1.50003402021467	0.13360559032975	0.296967592216187
ENSG00000047644	ENSG00000047644	1507.33023296081	-0.126181838398354	0.361482102754005	-0.34906801038563	0.727038251849751	0.844817007577117
ENSG00000047648	ENSG00000047648	5.81730109007901	0.843186927704547	0.738955848606775	1.14105183590371	0.253848352604148	0.453091102100738
ENSG00000047662	ENSG00000047662	3.29972860532107	0.0242067937989514	0.884780493653148	0.0273590952474603	0.978173323289492	0.989039557646711
ENSG00000047849	ENSG00000047849	1640.32275858494	0.167092478703937	0.206734569477129	0.808246434674887	0.418948731593779	0.617091717951662
ENSG00000047932	ENSG00000047932	1839.42119420389	-0.893551397674067	0.120457324523676	-7.41799140241105	1.18909817579819e-13	8.37074821579265e-12
ENSG00000047936	ENSG00000047936	9.06998586122853	1.24051829203846	0.880072739139506	1.40956336546838	0.158668650736579	0.333135540711212
ENSG00000048028	ENSG00000048028	1910.47849172704	-1.84893633043006	0.248068979433309	-7.45331534258648	9.10233674827165e-14	6.60727565643233e-12
ENSG00000048052	ENSG00000048052	102.303408484328	-0.248392658804383	0.872581394071159	-0.284664170577223	0.775901443115299	0.875212609198436
ENSG00000048140	ENSG00000048140	630.751481490753	0.477823252278599	0.189393786804091	2.52290880467404	0.0116388580066144	0.0473541174108821
ENSG00000048162	ENSG00000048162	227.811801051044	2.50102713633009	0.275027917803754	9.09372094404867	9.57062948491186e-20	2.04591961126542e-17
ENSG00000048342	ENSG00000048342	9.91923198846449	1.57080011832012	0.625225762780766	2.5123726689281	0.0119922373218837	0.0484702726517279
ENSG00000048392	ENSG00000048392	2863.00118435677	0.634539903643711	0.234446265712359	2.70654728372695	0.00679868998467485	0.0307604418122153
ENSG00000048405	ENSG00000048405	2313.29026902553	0.736964020745166	0.188277709795512	3.91423935178297	9.06896421003235e-05	0.000818419578071122
ENSG00000048462	ENSG00000048462	0.73155078652381	-1.41223477916712	2.07900496617642	-0.679283985436755	0.496957941522087	NA
ENSG00000048471	ENSG00000048471	901.49490808937	-0.871460805649493	0.378623065786144	-2.30165799286438	0.0213544669054082	0.0762926471839994
ENSG00000048540	ENSG00000048540	8.95812510207596	1.24245348343295	0.628434328179538	1.97706176718912	0.0480346487540572	0.141427261892632
ENSG00000048544	ENSG00000048544	663.775189403429	0.280677960315963	0.151589096943522	1.8515708977443	0.0640874652650324	0.175187943235631
ENSG00000048545	ENSG00000048545	1.31416933651995	-0.548689072796442	1.43188010907116	-0.383194842445551	0.701575301847086	NA
ENSG00000048649	ENSG00000048649	2591.80621967163	-0.190297317097225	0.129756898287282	-1.46656801764718	0.142493605577255	0.31024514142736
ENSG00000048707	ENSG00000048707	2894.63483796196	0.335844939084938	0.105901486121676	3.17129580881486	0.00151760518168856	0.00895913816532178
ENSG00000048740	ENSG00000048740	5792.31536797326	0.30402872749447	0.100880075375776	3.01376388114272	0.00258028538208431	0.013914193401515
ENSG00000048828	ENSG00000048828	3999.35723061033	0.0915724519842445	0.143349144813346	0.638807103477878	0.522948426606782	0.702560554236792
ENSG00000048991	ENSG00000048991	557.825002570341	0.0957870601634197	0.166542737440242	0.575150028369082	0.565189835697526	0.733063643840137
ENSG00000049089	ENSG00000049089	821.172411456027	-0.580692274832297	0.418531941980506	-1.38745031522431	0.165304491476774	0.342561362139836
ENSG00000049130	ENSG00000049130	6.8099285199209	1.33178120526615	0.838784923341047	1.58775052842081	0.112342762283658	0.263801139168751
ENSG00000049167	ENSG00000049167	154.504163168087	0.584509242865985	0.292798558763306	1.99628456278876	0.0459029573931071	0.136758062935275
ENSG00000049192	ENSG00000049192	137.527762814421	0.388403381724144	0.427660536756478	0.908204868912917	0.363769992156661	0.568300676315276
ENSG00000049239	ENSG00000049239	1424.01519865895	-0.0408123350016725	0.13688871039549	-0.298142446398685	0.765594446294691	0.868844544764884
ENSG00000049245	ENSG00000049245	989.088827186117	-0.448224384976945	0.142473462285657	-3.14602016253568	0.0016550859539083	0.00964611250925893
ENSG00000049246	ENSG00000049246	120.1509580986	0.301483007078474	1.29565899512552	0.232687001913854	0.816004463178485	0.899419110526106
ENSG00000049247	ENSG00000049247	2.78001168799269	-0.178162740030928	0.913667562070265	-0.194997335384472	0.845395033637645	0.916552655815688
ENSG00000049249	ENSG00000049249	488.53335329343	4.88420570100951	0.610355432744242	8.00223187831629	1.22184016607166e-15	1.21667084229212e-13
ENSG00000049283	ENSG00000049283	1.0522804436552	1.62282986401494	1.42448050818934	1.1392432923338	0.254601693315284	NA
ENSG00000049319	ENSG00000049319	3.32872334710263	0.620441414699783	0.94551999924504	0.656190683639882	0.511701442443534	0.694013696762328
ENSG00000049323	ENSG00000049323	10.1777161601518	1.59796028459126	0.600946535330859	2.65907229785672	0.00783561466483233	0.0345202604093889
ENSG00000049449	ENSG00000049449	424.892642194037	0.610650471749887	0.214989563082456	2.84037263481336	0.00450608629103594	0.021942803901239
ENSG00000049540	ENSG00000049540	3.61922002000886	0.252811769711326	0.793975919636899	0.318412389417228	0.750172141560152	0.859528769686898
ENSG00000049541	ENSG00000049541	281.418288760415	-0.0766690225229894	0.232804232037898	-0.329328302376001	0.741907553968449	0.8547012713843
ENSG00000049618	ENSG00000049618	1362.66070685934	-0.284661771589339	0.138083233401524	-2.06152307254849	0.0392531646146579	0.121578889895805
ENSG00000049656	ENSG00000049656	975.222353657506	0.349039497187636	0.154698527400729	2.25625610697308	0.0240545965624717	0.083906609955412
ENSG00000049759	ENSG00000049759	23.4947869819693	1.05767460634883	0.470506797978314	2.24794755547311	0.0245795342657343	0.0853162115188255
ENSG00000049768	ENSG00000049768	248.657765986829	-0.264393547875648	0.50704232073844	-0.521442761406175	0.602058369465071	0.7597791414052
ENSG00000049769	ENSG00000049769	95.6515825254817	-0.891987991080101	0.230554821420391	-3.8688758950465	0.000109338273738385	0.000958793395719041
ENSG00000049860	ENSG00000049860	1405.44706025987	-0.0558911413641558	0.214643444648331	-0.260390628074979	0.794562471400906	0.886393457466965
ENSG00000049883	ENSG00000049883	125.402455329676	-0.846696946169424	0.192399663522826	-4.4007194745898	1.07892536197728e-05	0.000129855577786325
ENSG00000050030	ENSG00000050030	5.35133554773701	0.474851575783198	0.65933030539671	0.720202866297017	0.471400099390494	0.662410669153172
ENSG00000050130	ENSG00000050130	961.405246779149	-0.596931487134746	0.136612196647107	-4.36953289519768	1.24512583656222e-05	0.000146676830726675
ENSG00000050165	ENSG00000050165	3.69704968636031	1.03852009742552	0.783629287434212	1.32526963205508	0.185081737446774	0.368320335499655
ENSG00000050327	ENSG00000050327	7.05860425348934	-0.700340203905788	0.779211891455251	-0.89878017980172	0.36876975931952	0.572274669457485
ENSG00000050344	ENSG00000050344	1529.37103822457	1.67733701164365	0.335836126690215	4.99451035293437	5.89852275276207e-07	1.00911511499346e-05
ENSG00000050393	ENSG00000050393	370.615065417361	0.296205275202007	0.157573455735698	1.87979170615411	0.0601364712520498	0.167332208818248
ENSG00000050405	ENSG00000050405	2219.50200347495	0.0807656771462082	0.278211099547963	0.290303576231992	0.771584003164499	0.872624319649371
ENSG00000050426	ENSG00000050426	1700.37638990566	-0.598876543348399	0.191922291347264	-3.12041159546596	0.00180598497913545	0.0103673949245714
ENSG00000050438	ENSG00000050438	113.486383785347	0.278217917729174	0.448353714039746	0.620532202627209	0.534907459618156	0.711449210375173
ENSG00000050555	ENSG00000050555	2.23807713546204	-0.582798604005422	1.14266685928424	-0.510033698159833	0.610027853614484	NA
ENSG00000050628	ENSG00000050628	528.209017254006	0.413830059117471	1.18703284225474	0.348625618758291	0.727370392031725	0.844940692955208
ENSG00000050730	ENSG00000050730	714.622625594801	3.36904840547182	0.795572686347279	4.23474619388979	2.28809985971742e-05	0.000249602129359904
ENSG00000050748	ENSG00000050748	941.121807803713	-0.21460177248619	0.172063538995679	-1.24722398329596	0.212315381317423	0.403060184135349
ENSG00000050767	ENSG00000050767	5.26976076951611	-0.0065182107115711	0.881948746860247	-0.0073906910518055	0.994103135399548	0.997332052542706
ENSG00000050820	ENSG00000050820	2.22494648519817	0.794863981190768	0.896064172015073	0.887061447176573	0.375045818964365	NA
ENSG00000051009	ENSG00000051009	380.149216444895	-0.734808381612654	0.180189551209147	-4.07797442571883	4.54297622001799e-05	0.000452568999156217
ENSG00000051108	ENSG00000051108	2681.22402220035	-1.0185820337981	0.192414538862201	-5.29368539311661	1.1987559345564e-07	2.4740666103719e-06
ENSG00000051128	ENSG00000051128	4.91298561457333	1.93989590567365	0.729110292485687	2.66063437269573	0.00779935994322923	0.034386544188682
ENSG00000051180	ENSG00000051180	73.7608632493094	-0.480724509846506	0.407456030077272	-1.17981935315901	0.238072070556844	0.434742736367165
ENSG00000051341	ENSG00000051341	279.430200955382	-0.0162371690453654	0.591269845839504	-0.0274615205893196	0.978091630385348	0.989024043561141
ENSG00000051382	ENSG00000051382	410.185220511277	0.117508091627339	0.365245358455565	0.321723709574901	0.747662014412775	0.8583176133336
ENSG00000051523	ENSG00000051523	821.278490837906	-0.629943489630081	0.286228683131258	-2.20083984155146	0.0277473639730655	0.093701641729913
ENSG00000051596	ENSG00000051596	73.458935569473	-0.610884053814663	0.380660821157283	-1.6047988651878	0.108538075809557	0.257423773891353
ENSG00000051620	ENSG00000051620	1054.5499113367	-0.513448277186518	0.251648838507594	-2.04033636805768	0.0413168349070671	0.126491074782495
ENSG00000051825	ENSG00000051825	2255.07547841647	-1.02285148801081	0.149372616712465	-6.8476505970284	7.50726468066614e-12	3.83611347202197e-10
ENSG00000052126	ENSG00000052126	542.980853901154	-0.343399500079596	0.609002329714217	-0.563872227288097	0.572841092266784	0.73903827533959
ENSG00000052344	ENSG00000052344	1.09206328876915	0.0121982485910944	1.12565702190267	0.0108365588751679	0.991353846202697	NA
ENSG00000052723	ENSG00000052723	1552.13309319826	-0.195665366055204	0.100615064402775	-1.9446925489401	0.051811992859053	0.149544313837334
ENSG00000052749	ENSG00000052749	259.005948788583	2.60130606091858	0.360149096290422	7.2228587763022	5.09058735293101e-13	3.27667889255926e-11
ENSG00000052795	ENSG00000052795	1600.96743279407	0.685385234815842	0.342938218325303	1.99856766668596	0.0456551517084753	0.136211355948679
ENSG00000052802	ENSG00000052802	917.285643398031	0.410123306742476	0.181546307983102	2.25905616753522	0.0238798912380841	0.0834095856301302
ENSG00000052841	ENSG00000052841	3592.30714956082	-0.190077546417369	0.14376327002093	-1.32215653128714	0.186116032462895	0.369930024090926
ENSG00000052850	ENSG00000052850	1.50878965733344	2.74755811506017	1.23860985260468	2.21825953449532	0.0265371415511669	NA
ENSG00000053108	ENSG00000053108	5.35069838346081	0.325477429834134	0.611394225648083	0.532352803118355	0.594481667171664	0.754663251134158
ENSG00000053254	ENSG00000053254	2381.00415174612	-0.0401461724537498	0.14071975383868	-0.285291662034693	0.775420700279026	0.875052195718791
ENSG00000053371	ENSG00000053371	204.063455888076	-0.583127993790502	0.191170603142336	-3.05030158510477	0.00228611678361318	0.0125960764187682
ENSG00000053372	ENSG00000053372	270.072442763408	1.99814321248736	0.290092948498008	6.88794134029454	5.66055413407192e-12	2.93756284806258e-10
ENSG00000053501	ENSG00000053501	162.018738350618	-0.156209669293285	0.190574937132781	-0.819675827490618	0.412400933635914	0.611437653006517
ENSG00000053524	ENSG00000053524	436.509254704731	0.794702921659679	0.284284590329935	2.79544846499546	0.00518277642093751	0.0245504926579111
ENSG00000053702	ENSG00000053702	1.41659297431628	0.0933447197497665	1.72267850560384	0.0541858039362062	0.956787130885816	NA
ENSG00000053747	ENSG00000053747	16.1259953907449	0.99052278902263	0.712824863279529	1.38957384912962	0.164658321341199	0.341567048855176
ENSG00000053770	ENSG00000053770	1394.21296392622	-0.266482061144629	0.119006458654331	-2.23922351910881	0.0251413762833397	0.0869167965546138
ENSG00000053900	ENSG00000053900	1137.18021175345	-0.405449295591864	0.21654407106709	-1.87236387306234	0.0611562795602144	0.169260300514616
ENSG00000053918	ENSG00000053918	31.9832349593391	-0.39264037674142	0.747110299918759	-0.52554539374456	0.599204105754714	0.757927235066764
ENSG00000054116	ENSG00000054116	732.137343586214	-0.2499449544055	0.119262192560887	-2.09576018215409	0.0361034701780903	0.113959219536668
ENSG00000054118	ENSG00000054118	3520.54176247679	-0.104198286785038	0.0978361690664658	-1.06502827920675	0.286863132790475	0.49000861724011
ENSG00000054148	ENSG00000054148	312.777162963327	-0.783377712777726	0.365180568590512	-2.14517907073021	0.031938532318458	0.104415750958209
ENSG00000054179	ENSG00000054179	0.950745853853469	2.64118472982197	1.65438580658051	1.59647448576768	0.110382897748771	NA
ENSG00000054219	ENSG00000054219	278.538428245649	-0.15150137931355	0.331692763334522	-0.456752139511577	0.647849209920055	0.793282499459701
ENSG00000054267	ENSG00000054267	4013.06274297868	0.481020338400218	0.0908709570105093	5.29344417870043	1.20033893370837e-07	2.47514137118042e-06
ENSG00000054277	ENSG00000054277	247.927176816124	-0.58932928916073	0.241015350009853	-2.44519400584501	0.0144774241449666	0.0563075379739386
ENSG00000054282	ENSG00000054282	436.313344443148	-0.838471372194026	0.231021349121115	-3.62941076824224	0.000284068903864688	0.00217161729952464
ENSG00000054356	ENSG00000054356	6.53299177399295	0.783394987495724	0.7449780230236	1.05156791648189	0.292997834116963	0.496627812086955
ENSG00000054392	ENSG00000054392	14.4524090200907	-0.183956684402721	0.655158204999353	-0.280782081333932	0.778877548000734	0.877407795380106
ENSG00000054523	ENSG00000054523	1667.52430118117	1.0297448358857	0.314439512536184	3.27485826313638	0.00105714999006203	0.00665747349146904
ENSG00000054598	ENSG00000054598	47.1509429007899	1.38612256427892	0.403130835216105	3.43839379970989	0.000585176021437464	0.00403169322161867
ENSG00000054611	ENSG00000054611	468.065159136323	0.0899682230998224	0.21355715783354	0.42128404410565	0.673547680083332	0.809849702934732
ENSG00000054654	ENSG00000054654	15489.3621264188	-0.137393219178629	0.359926020529484	-0.381726275239871	0.702664408490029	0.829715876056665
ENSG00000054690	ENSG00000054690	10.5819717612811	0.931795106704529	0.625115715797867	1.49059619388265	0.136067544202632	0.300807385907545
ENSG00000054793	ENSG00000054793	513.320895180571	2.0900217486005	0.7591080426002	2.75325991994694	0.00590050296496993	0.0273770648320917
ENSG00000054796	ENSG00000054796	1.66841296420469	1.928780540722	1.15922821831672	1.6638488524052	0.0961426384920462	NA
ENSG00000054803	ENSG00000054803	1.11896871556315	1.98250842948215	1.25402652161498	1.58091427518535	0.113897639865741	NA
ENSG00000054938	ENSG00000054938	4.56438753704471	0.631573923989104	0.765470509488796	0.825079367735392	0.409326532478725	0.60959462695173
ENSG00000054965	ENSG00000054965	987.677888359185	-0.463279632397305	0.180734993497599	-2.56330898312429	0.0103679734126904	0.0432481468831182
ENSG00000054967	ENSG00000054967	455.395659710727	0.395077780389327	0.36215271114347	1.09091487715748	0.275310340204193	0.477164998296482
ENSG00000054983	ENSG00000054983	1193.08109630383	-1.00372884053975	0.263956869964533	-3.80262442373489	0.000143171320467398	0.00121090197394223
ENSG00000055044	ENSG00000055044	2430.23783205784	1.01180736592743	0.240039443245919	4.21517127454272	2.49588697850281e-05	0.000269493338675134
ENSG00000055070	ENSG00000055070	1587.34594591863	0.138789584767082	0.152215539820139	0.911796423223798	0.361875893596477	0.56660128907486
ENSG00000055118	ENSG00000055118	5.7753805961501	-1.95112118906715	0.735735851645896	-2.65193164734645	0.00800327419218886	0.0351194523450457
ENSG00000055130	ENSG00000055130	2010.40331913701	0.275067919374216	0.109350360506745	2.51547336560677	0.0118872658716807	0.0481545865917996
ENSG00000055147	ENSG00000055147	644.523644019708	-0.44539960616442	0.111785257814582	-3.98442169273523	6.76446583416796e-05	0.000639412740020508
ENSG00000055163	ENSG00000055163	4845.32986807569	-0.756629678223454	0.119719033130138	-6.32004501239979	2.61487124839962e-10	9.764281243423e-09
ENSG00000055208	ENSG00000055208	9819.3466883445	0.484262595328382	0.20030363916978	2.41764252180119	0.0156214151193495	0.0597299956836171
ENSG00000055211	ENSG00000055211	413.085658297589	-0.253750147276723	0.172225546603137	-1.4733595118815	0.140654121527268	0.307504380344049
ENSG00000055332	ENSG00000055332	3671.35959976989	-0.0124111587669709	0.455225122098509	-0.0272637826088279	0.978249343414725	0.989073503033347
ENSG00000055483	ENSG00000055483	1430.47343310343	0.0646363039164475	0.30338948216662	0.21304727986895	0.831290085104903	0.90818814947551
ENSG00000055609	ENSG00000055609	5540.00242558328	0.451874341983329	0.174592007736818	2.58817312339113	0.00964864739586168	0.040842760510547
ENSG00000055732	ENSG00000055732	266.057559856173	-0.240511680533278	0.753182100903681	-0.319327398041865	0.749478258737703	0.859272609041764
ENSG00000055813	ENSG00000055813	17.2494679939934	-0.336924319428426	1.09433482242063	-0.307880469967283	0.758173287141643	0.864743561065861
ENSG00000055917	ENSG00000055917	3664.28542246001	0.0654262428649296	0.0862508621676141	0.758557552013621	0.448117273155045	0.641414127513097
ENSG00000055950	ENSG00000055950	278.729001142421	-0.491443893616384	0.1492955816992	-3.29175108883357	0.000995656923514013	0.00631974992503406
ENSG00000055955	ENSG00000055955	13.757135019242	-0.291904808305261	0.519008633224838	-0.562427654606673	0.573824681628478	0.739651983549547
ENSG00000055957	ENSG00000055957	5.06334999778504	0.29659160802756	0.933752739870148	0.317633989560026	0.75076258839506	0.85984365063619
ENSG00000056050	ENSG00000056050	213.492347775904	-0.114851571594285	0.238559069298396	-0.481438714244083	0.630204727117723	0.780403449515683
ENSG00000056097	ENSG00000056097	3015.13368437856	0.226433294524348	0.0915043455561772	2.47456329148144	0.013339918194415	0.0527462131084445
ENSG00000056277	ENSG00000056277	385.022615020685	-0.28068042122235	0.160564396441669	-1.74808629710334	0.0804490854005345	0.207659702993005
ENSG00000056291	ENSG00000056291	1.49900336160835	1.27875109500634	1.15596882674341	1.10621589909896	0.268633082841459	NA
ENSG00000056487	ENSG00000056487	2.99807541301966	0.829107237505822	0.882428394344047	0.939574522782824	0.347435849705223	0.55307651886956
ENSG00000056558	ENSG00000056558	6973.02959942835	1.93431260789964	0.255509584000027	7.57041116664898	3.72044774287147e-14	2.94864465498803e-12
ENSG00000056586	ENSG00000056586	4161.91070377693	-0.0630460378896227	0.103750534426992	-0.607669524189173	0.543406679596196	0.717592464792914
ENSG00000056661	ENSG00000056661	13.7890976606878	0.381485006216635	0.696355704536376	0.547830661444244	0.583808183063249	0.746614405793456
ENSG00000056736	ENSG00000056736	4404.61186021015	-0.435474419007759	0.627771631412223	-0.693682857296569	0.487881118932626	0.67442424550213
ENSG00000056972	ENSG00000056972	209.470694753222	-0.415864292694969	0.401710741287166	-1.03523319133178	0.300560021572953	0.505037070936135
ENSG00000056998	ENSG00000056998	1.33617830829239	-0.216931413349885	1.39738019365749	-0.155241511461595	0.876630923544777	NA
ENSG00000057019	ENSG00000057019	12.2077749370617	1.02487736354925	0.731492221613213	1.40107759627165	0.16119087030192	0.336641433082822
ENSG00000057252	ENSG00000057252	1393.06351941589	-0.359384501354751	0.2461955006945	-1.4597525151392	0.14435810324699	0.313108738484982
ENSG00000057294	ENSG00000057294	4.41855042308226	0.337553494141813	0.673611555858988	0.50111001096376	0.616293701721083	0.770028395292131
ENSG00000057468	ENSG00000057468	15.6208329998068	-0.254806839284655	0.918563271672978	-0.277397156126846	0.781475165062899	0.879117115875567
ENSG00000057608	ENSG00000057608	4864.56448788854	-0.00763192551028353	0.151171269372623	-0.0504852909018811	0.959735670617378	0.979608257216117
ENSG00000057657	ENSG00000057657	3917.82618625886	-0.449950061830999	0.346571766186755	-1.29828827887999	0.194188292585879	0.380850805434619
ENSG00000057663	ENSG00000057663	1058.47788139088	0.0207032189277692	0.144724638070638	0.14305248369434	0.886248731398207	0.939939995007266
ENSG00000057704	ENSG00000057704	30.7392463524378	0.192012834375128	0.45992731588577	0.417485171554406	0.676323568241065	0.81160918079956
ENSG00000057757	ENSG00000057757	638.547675229858	0.123126596975092	0.204716808499819	0.601448400243112	0.54754136996007	0.720101821561853
ENSG00000057935	ENSG00000057935	551.157608690617	-0.466581533458263	0.176972806531155	-2.63645891481144	0.00837763446697448	0.0364260609656601
ENSG00000058056	ENSG00000058056	297.540413077646	-0.535194661238547	0.261597730457343	-2.04586890070829	0.040769270834746	0.12516005002904
ENSG00000058063	ENSG00000058063	7337.79844675551	-0.0149216024277961	0.108182278492647	-0.137930191854946	0.89029558880702	0.941532134289129
ENSG00000058085	ENSG00000058085	7.96893482832307	1.06817828559324	0.796856689555651	1.3404898265821	0.180086149612106	0.362099691913393
ENSG00000058091	ENSG00000058091	17.6387552602406	1.20197316603078	0.849263181471949	1.41531293508747	0.156976764104181	0.330985031254323
ENSG00000058262	ENSG00000058262	6338.90773636736	0.269246105972765	0.208848948989758	1.28919061970462	0.197331825302617	0.384786071775148
ENSG00000058272	ENSG00000058272	5403.16421682078	-0.535714840237353	0.113699271501592	-4.71168225761104	2.4568023322561e-06	3.5380686739122e-05
ENSG00000058335	ENSG00000058335	5.64035635383924	0.876379200667593	0.743190677005924	1.17921177940262	0.238313856728017	0.435004012187722
ENSG00000058404	ENSG00000058404	3.39466209618319	0.946514910731823	0.760972458802738	1.24382282142116	0.21356477919998	0.404706646075043
ENSG00000058453	ENSG00000058453	55.5113987201104	-1.18509503771383	0.389489358572555	-3.04268913034517	0.00234474421088631	0.0128672023872725
ENSG00000058600	ENSG00000058600	818.317740612027	0.606950775239536	0.230788747361305	2.62989761060291	0.00854105879926817	0.0369779284804436
ENSG00000058668	ENSG00000058668	15239.3228838775	-0.376572259500645	0.211841766844852	-1.77761102123189	0.0754677624186514	0.198032132815746
ENSG00000058673	ENSG00000058673	6887.58759455294	-0.0299511285323369	0.114585171670147	-0.261387473577788	0.793793715991113	0.885917586756821
ENSG00000058729	ENSG00000058729	533.901386617911	-0.126493410759723	0.176452214599783	-0.716870632916831	0.473453923874894	0.66367830914746
ENSG00000058799	ENSG00000058799	530.5576348607	-0.486819331645059	0.146282598491344	-3.32793740790615	0.000874915214280053	0.00566288872442765
ENSG00000058804	ENSG00000058804	520.857820805424	-0.241317373157793	0.208482697988435	-1.15749352577536	0.247070782892603	0.44525187608051
ENSG00000058866	ENSG00000058866	11.807821573816	0.69552205136055	0.836638827845969	0.831328917821396	0.405787842627586	0.606573166606709
ENSG00000059122	ENSG00000059122	497.760586591891	-0.959549925641957	0.29336854300971	-3.27080032438991	0.00107243602929223	0.00673190515046831
ENSG00000059145	ENSG00000059145	256.919530228667	-1.13478009421697	0.282135715710269	-4.02210720241566	5.76797932440563e-05	0.000557212629510678
ENSG00000059377	ENSG00000059377	2431.20045725095	-0.478516098884972	0.227367105054902	-2.10459687547777	0.0353264138474082	0.112220963743485
ENSG00000059378	ENSG00000059378	1982.01315428515	0.174383481742892	0.300263633361644	0.580767906491229	0.56139688781621	0.730217086245703
ENSG00000059573	ENSG00000059573	842.193092425669	-0.0717213543991675	0.173709649384157	-0.41288065834821	0.679694052543913	0.813893371618568
ENSG00000059588	ENSG00000059588	1034.73505615838	-0.272920389083354	0.254703586946087	-1.07152157673038	0.283934974284296	0.486628081604282
ENSG00000059691	ENSG00000059691	179.461656611993	-0.499340086462164	0.137256728653811	-3.63800078407523	0.000274762588956845	0.00211225439963163
ENSG00000059728	ENSG00000059728	3518.41859526905	-0.708977331091402	0.538414760911889	-1.3167865789761	0.187910172776226	0.372542749583837
ENSG00000059758	ENSG00000059758	4495.52820774641	2.14093852119236	0.157504950634633	13.5928331939149	4.41647480771596e-42	7.35059139247068e-39
ENSG00000059769	ENSG00000059769	128.468680384602	0.324492563307085	0.198969702692345	1.6308641914635	0.102918979009967	0.248419871812152
ENSG00000059804	ENSG00000059804	21085.1470873514	-0.654982210923905	0.382276172729998	-1.71337440742486	0.0866436814807446	0.218659636324361
ENSG00000059915	ENSG00000059915	13.9714972623655	-0.100923692660142	0.481279480277416	-0.209698723498389	0.833902821885499	0.909367348240071
ENSG00000060069	ENSG00000060069	384.969540444022	0.415047284343076	0.185509016571446	2.23734291741678	0.0252639362469715	0.0872757566331626
ENSG00000060138	ENSG00000060138	278.986958561298	0.238577735035054	0.465368315305173	0.512664328852305	0.608186146074648	0.764159902382603
ENSG00000060140	ENSG00000060140	9.34588057309599	0.983269707221203	0.464079830408361	2.11875122078886	0.0341114971090568	0.109465912978671
ENSG00000060237	ENSG00000060237	4824.6031700597	-0.0644421095644447	0.298018196328365	-0.216235486149445	0.828804193858223	0.906602534330278
ENSG00000060339	ENSG00000060339	2771.27716374822	-0.0169677047758313	0.097361876375188	-0.174274627888698	0.861649638116007	0.926030683071349
ENSG00000060491	ENSG00000060491	475.975454865733	0.27785628953209	0.22597425712144	1.22959266719823	0.218849677319801	0.411193388646855
ENSG00000060558	ENSG00000060558	888.472989771939	0.0617941111117156	0.598850900019773	0.103187807031225	0.917813916832328	0.957209832428166
ENSG00000060566	ENSG00000060566	296.981294234512	-0.600088991762377	0.397132984396723	-1.51105301080433	0.130774945280173	0.292734982698526
ENSG00000060642	ENSG00000060642	240.225071002468	-0.0483512139393503	0.185014637086843	-0.261337236343387	0.793832453563038	0.885918386918548
ENSG00000060656	ENSG00000060656	8.55081064434825	0.409060855981944	0.657170961434728	0.622457290396531	0.533641219143884	0.710616873201031
ENSG00000060688	ENSG00000060688	846.24786464776	0.646699311297065	0.167918705845305	3.85126426529774	0.000117509610483172	0.00102167590815985
ENSG00000060709	ENSG00000060709	4.05388772178166	1.89365346412803	0.828204690637975	2.28645585509704	0.02222760388292	0.0787568170842439
ENSG00000060718	ENSG00000060718	6.4641902741102	1.00204496251458	0.983469098218287	1.01888810164951	0.308256093036296	0.51290168693507
ENSG00000060749	ENSG00000060749	1359.85392056445	1.41901516105352	0.197442012922782	7.18699703293893	6.62318492954498e-13	4.15975288526489e-11
ENSG00000060762	ENSG00000060762	167.14541666706	0.497156468511061	0.364775095346684	1.36291231186866	0.172910148026675	0.352933381535535
ENSG00000060971	ENSG00000060971	663.181812196174	-0.340228940949919	0.176897951777259	-1.92330627648147	0.054441596812918	0.155325535366451
ENSG00000060982	ENSG00000060982	1276.80125751977	0.561248444190874	0.459178005025721	1.22228947825895	0.221598176752474	0.414535895673522
ENSG00000061273	ENSG00000061273	2489.02874804531	0.0153709837750256	0.255332843263971	0.0601997909024755	0.951996512250157	0.975433702909722
ENSG00000061337	ENSG00000061337	24.3964309244283	-0.540228236474432	0.859155076482428	-0.628790134938441	0.529486459308145	0.707510264269933
ENSG00000061455	ENSG00000061455	9.20606322006825	2.58202812810349	0.717857985573794	3.5968508813615	0.000322093005743496	0.00242177771114205
ENSG00000061492	ENSG00000061492	2.00211211427362	1.439724176546	1.37861852728209	1.04432382711726	0.296335592581373	NA
ENSG00000061656	ENSG00000061656	19.8408797768821	1.47061422274569	0.361703916856295	4.06579568042102	4.78688607196939e-05	0.000473024734363693
ENSG00000061676	ENSG00000061676	152.99383703064	1.54857206866348	0.415052877765383	3.73102356740877	0.000190703380771725	0.0015423739935307
ENSG00000061794	ENSG00000061794	564.511148941966	0.331903170687463	0.176218007158071	1.88348044584195	0.0596352873733226	0.166255304030365
ENSG00000061918	ENSG00000061918	31.4662552155611	1.05453647693126	0.764123616467754	1.38006005076242	0.16756815617214	0.345562050355522
ENSG00000061936	ENSG00000061936	1367.83747420803	0.458172983164877	0.148752151257439	3.08010996339769	0.00206924181638424	0.0115763273862111
ENSG00000061938	ENSG00000061938	309.88257871656	0.286546835680004	0.340002487258596	0.842778645504627	0.399352253147565	0.601545468394299
ENSG00000061987	ENSG00000061987	3842.73117874888	0.240974573452225	0.1653122825795	1.45769309873474	0.144925155045963	0.313955098338228
ENSG00000062038	ENSG00000062038	4.76003179046059	0.739482891140092	0.640135150171921	1.15519807175327	0.248009324183844	0.446382300541307
ENSG00000062096	ENSG00000062096	1.04638891377119	0.82957773369402	1.3918568260525	0.596022319369454	0.551160316468781	NA
ENSG00000062194	ENSG00000062194	4014.16030353078	-0.291923358131675	0.139941317626757	-2.0860412284403	0.0369748886290777	0.116018297865087
ENSG00000062282	ENSG00000062282	25.4330367475338	0.115227467176457	0.55675438982974	0.206962835464475	0.836038883075772	0.910433332455417
ENSG00000062370	ENSG00000062370	4.32210830997155	0.79993927222818	1.00250365928678	0.79794149858494	0.424904439843022	0.62205736527019
ENSG00000062485	ENSG00000062485	1605.71098423044	0.414586271653452	0.116699988182789	3.55258195060038	0.000381470175204232	0.00280575648751067
ENSG00000062524	ENSG00000062524	118.415764350781	-0.952210934675159	0.673379060820183	-1.41407862239636	0.157338819130418	0.331298737082763
ENSG00000062582	ENSG00000062582	17.0351572719196	0.171612663752753	0.418197885635026	0.410362341962016	0.681540166518793	0.815098671665268
ENSG00000062598	ENSG00000062598	1426.36285336678	0.154273705684825	0.194875662437216	0.791651988531547	0.428563624251104	0.625373309661509
ENSG00000062650	ENSG00000062650	3776.04053714805	0.0636945844716293	0.0962463542626309	0.661786983617307	0.508107749212933	0.691550663084122
ENSG00000062716	ENSG00000062716	16683.769594374	1.16935021723282	0.36018055328938	3.24656677478456	0.00116806043349364	0.00720597727318912
ENSG00000062725	ENSG00000062725	1774.05704976375	-0.320010201828327	0.144828694390665	-2.20957734359686	0.0271345091439368	0.0921305320570844
ENSG00000062822	ENSG00000062822	74.0437928039386	-1.34162701987068	0.371920107594266	-3.60729896683694	0.000309401089597814	0.00233918065824746
ENSG00000063015	ENSG00000063015	1.81194491434728	0.384712024882021	1.33954802413436	0.28719539572359	0.773962711573335	NA
ENSG00000063046	ENSG00000063046	14144.1065563311	-0.154913437215667	0.273051611244896	-0.567341230873483	0.570482369618233	0.737506086022773
ENSG00000063127	ENSG00000063127	71.7351697560303	-0.294969131751625	0.300156750452351	-0.982716968074486	0.325746757194058	0.530414059355607
ENSG00000063169	ENSG00000063169	55.4580431399954	0.0926959933161456	0.248727683013912	0.372680644924276	0.709386143458452	0.834118915467154
ENSG00000063176	ENSG00000063176	81.2408743603946	-1.14458721983351	0.273693948825121	-4.18199680609253	2.88960030156396e-05	0.00030466324265494
ENSG00000063177	ENSG00000063177	5345.8066875454	-0.372114861480772	0.3539836054332	-1.05122060956858	0.293157279679801	0.496789999883892
ENSG00000063180	ENSG00000063180	67.3986881381061	-0.760937585054726	0.407090847835822	-1.8692082838512	0.0615938422214136	0.170087475420853
ENSG00000063241	ENSG00000063241	38.7396655812972	-0.428881423822082	0.384933979915093	-1.11416878270056	0.265206785028868	0.466163020698194
ENSG00000063244	ENSG00000063244	1309.64768603994	0.299966554025254	0.240607225562799	1.24670634193803	0.212505192582813	0.403257959715724
ENSG00000063245	ENSG00000063245	174.97889316882	0.0941817504045051	0.307703961134741	0.306079096470467	0.759544423231621	0.865470031550684
ENSG00000063322	ENSG00000063322	826.343834880036	-0.11308051174915	0.142743560944401	-0.792193434162642	0.428247896432287	0.625027787219542
ENSG00000063438	ENSG00000063438	245.221656929008	1.42097334444979	0.449762024433189	3.15938933759595	0.00158100128837297	0.00927465030724534
ENSG00000063587	ENSG00000063587	935.147213477434	-0.766351122234714	0.367335448642345	-2.08624330994222	0.0369565889236976	0.115990096478324
ENSG00000063601	ENSG00000063601	1340.356407016	0.270033154464333	0.114324119875664	2.36199635525744	0.0181768209073615	0.0673030516387144
ENSG00000063660	ENSG00000063660	24.9987999643094	0.813738951550974	0.582056602363832	1.39804092633988	0.162100777605018	0.337991733231624
ENSG00000063761	ENSG00000063761	25.088744948034	0.133953807355793	0.464066650086016	0.288652087649402	0.772847631088048	0.873417530894491
ENSG00000063854	ENSG00000063854	225.904393000403	-0.576465252919073	0.206062740728972	-2.79752298197995	0.00514961035322107	0.0244281496010595
ENSG00000063978	ENSG00000063978	2690.37555179745	0.279319461188983	0.144509152421797	1.93288422572502	0.0532504615095563	0.152712492754975
ENSG00000064012	ENSG00000064012	6299.85464060489	0.111758339833821	0.108526181438876	1.02978229172069	0.303112215294519	0.507545286309383
ENSG00000064042	ENSG00000064042	21.2897260164148	1.2108671155033	0.844840175244075	1.43324992227493	0.151786427528138	0.323541152629668
ENSG00000064102	ENSG00000064102	992.436710666193	-1.01617120804542	0.168530183129955	-6.02960958786739	1.64356236062486e-09	5.20334871805977e-08
ENSG00000064115	ENSG00000064115	1095.68997176771	-0.670895089120338	0.288176188586513	-2.32807260173382	0.0199082488604628	0.0724929061880987
ENSG00000064199	ENSG00000064199	15.4716029382777	-0.153811678782372	0.414041056594802	-0.371488953408064	0.710273382168243	0.834809965798724
ENSG00000064201	ENSG00000064201	315.800298494396	-1.16881951145963	0.378687724264396	-3.08649960526202	0.00202528215522644	0.0113988163040897
ENSG00000064205	ENSG00000064205	0.5920618842162	-1.75056375682652	1.92193935498461	-0.910831942894752	0.362383929086722	NA
ENSG00000064218	ENSG00000064218	1.09220735993712	0.972411695687408	1.38732406884341	0.700926133645251	0.483349114220456	NA
ENSG00000064225	ENSG00000064225	14.2678746188655	0.48214995821302	0.764501523821097	0.630672331172291	0.528254794015873	0.706228983611444
ENSG00000064270	ENSG00000064270	3.52769110185933	0.820462842356745	0.833755698114871	0.984056653779781	0.325087657929595	0.530017893862518
ENSG00000064300	ENSG00000064300	18.1862950562766	1.511663412704	0.513862761271438	2.94176485753458	0.00326347630957278	0.0168235091790609
ENSG00000064309	ENSG00000064309	16.2903439691432	0.695744437201102	0.712448467638958	0.976554050999347	0.328789976491131	0.533505239708903
ENSG00000064313	ENSG00000064313	1649.90550849804	0.507944795752685	0.124735426212293	4.07217749741913	4.65756639772718e-05	0.000462690059986838
ENSG00000064393	ENSG00000064393	5047.522738926	-0.481345549315868	0.517983018616984	-0.92926897603914	0.352749708911877	0.557664764730011
ENSG00000064419	ENSG00000064419	1247.04143458313	0.299987224039389	0.104820904330021	2.86190265154458	0.00421106227351657	0.0207665528116846
ENSG00000064489	ENSG00000064489	1.36275575701077	0.987609535894421	1.09589978571911	0.901185992336307	0.367489437429826	NA
ENSG00000064490	ENSG00000064490	360.385368913856	-0.927337528360648	0.223180759374337	-4.15509621420923	3.25150688417964e-05	0.00033792757318586
ENSG00000064545	ENSG00000064545	58.037723345313	-0.524916108295423	0.346816039001337	-1.5135289296508	0.130145358409163	0.291784566178381
ENSG00000064547	ENSG00000064547	345.412841226193	0.0971622757139627	0.313027696681343	0.31039513993189	0.756260489534916	0.863889874823663
ENSG00000064601	ENSG00000064601	659.602340365205	0.0566158717941483	0.220984526940839	0.256198352789221	0.797797680480022	0.888339961409668
ENSG00000064607	ENSG00000064607	2502.21830772261	0.0761936838168382	0.0868887557358946	0.876910748364668	0.380535117670212	0.583729346730324
ENSG00000064651	ENSG00000064651	1238.20603567507	0.773863505501791	0.187380364593253	4.12990713931857	3.62909787943608e-05	0.000372190183489173
ENSG00000064652	ENSG00000064652	9.79051854500565	0.17554736261535	0.505938215217673	0.346973913681977	0.728610916616842	0.845738914421094
ENSG00000064655	ENSG00000064655	6.10793761995501	0.589349661879485	0.756107526788091	0.779452182393971	0.435713395010149	0.631064011507427
ENSG00000064666	ENSG00000064666	3226.99782070247	-0.511491508238704	0.343722253505527	-1.48809541140309	0.136725733422757	0.301604308859571
ENSG00000064687	ENSG00000064687	719.066407189717	-1.51512508007394	0.330528628747016	-4.58394507555228	4.56284139000571e-06	6.10676434397031e-05
ENSG00000064692	ENSG00000064692	4.59797212405534	1.50838959694046	0.779245241988018	1.93570588007986	0.0529037338865704	0.152017499480944
ENSG00000064703	ENSG00000064703	548.739017046344	0.963955180218312	0.325604122906304	2.96051282033582	0.00307127338787763	0.0160420850058141
ENSG00000064726	ENSG00000064726	2869.71340725524	0.379155565836388	0.0990299107967988	3.82869743884132	0.000128823261707294	0.0011072337960316
ENSG00000064763	ENSG00000064763	17.9044640865178	0.0915538070530393	0.832266948300065	0.110005338119027	0.912405141404239	0.954045602219537
ENSG00000064787	ENSG00000064787	10.7141861226562	0.981423612231724	0.647969043483937	1.51461496826284	0.129869939338294	0.291475578551491
ENSG00000064835	ENSG00000064835	1.05458439811437	1.19269656263181	1.38643436015456	0.860261832012622	0.389644727393257	NA
ENSG00000064886	ENSG00000064886	68.6228328015945	-0.0836778588010642	0.330301743594911	-0.253337623623593	0.80000732468632	0.889613948292256
ENSG00000064932	ENSG00000064932	1097.07861373621	0.767559121337788	0.450848611873474	1.70247639922466	0.0886660989862533	0.222510368602982
ENSG00000064933	ENSG00000064933	682.803640039878	-1.036813847823	0.141558049807597	-7.32430157968563	2.40146090140167e-13	1.58967160407842e-11
ENSG00000064961	ENSG00000064961	161.593158569714	-0.962335395648718	0.222163971523102	-4.33164472642068	1.47999614969732e-05	0.000170550891612746
ENSG00000064989	ENSG00000064989	9.09304074920098	0.653418108781217	0.799959195973815	0.816814297616506	0.414034560227559	0.61279852490455
ENSG00000064995	ENSG00000064995	642.530596723766	0.0647368555395122	0.136259928424864	0.475098264675878	0.634716935319745	0.78351024104076
ENSG00000064999	ENSG00000064999	244.196871213329	-0.71534305673401	0.216889173077363	-3.29819624734727	0.000973080989301651	0.00620179434674994
ENSG00000065000	ENSG00000065000	1564.78503287187	0.205864029398949	0.228113368396238	0.902463677803215	0.366810607849904	0.570414777872357
ENSG00000065029	ENSG00000065029	484.704379484553	-0.524627689296447	0.150896258721657	-3.47674418001427	0.000507541833776383	0.00357828510403132
ENSG00000065054	ENSG00000065054	10.4830910441594	3.1311493145341	0.798662668352524	3.92049038800451	8.83689608925122e-05	0.00080057743303127
ENSG00000065057	ENSG00000065057	22.6160446024482	-0.576522926386652	0.458093601679593	-1.25852647640753	0.208201418144207	0.398333298643416
ENSG00000065060	ENSG00000065060	306.097818861663	0.100656173998137	0.444022701766988	0.226691503829816	0.820663634109226	0.902249850824718
ENSG00000065135	ENSG00000065135	2600.66775513686	0.416683947111254	0.171897563508513	2.42402474244853	0.0153495596563977	0.0589906134840379
ENSG00000065150	ENSG00000065150	1669.47133499842	0.432570259958776	0.118473887393379	3.651186514396	0.000261031580299877	0.00201868465070276
ENSG00000065154	ENSG00000065154	486.012822028992	0.334458460907318	0.248466516343468	1.34609067583569	0.178273275328069	0.359678557269266
ENSG00000065183	ENSG00000065183	724.522111324804	0.51842383489954	0.24294798162375	2.13388821522467	0.0328519323869764	0.106392416531408
ENSG00000065243	ENSG00000065243	1585.40854908635	-0.159592331230716	0.142388012606037	-1.12082701563003	0.262361502263141	0.462847165674851
ENSG00000065268	ENSG00000065268	62.3162890057622	-0.111861621006733	0.40422826622655	-0.276728844449587	0.781988321797761	0.879439639278422
ENSG00000065308	ENSG00000065308	699.526642618142	-0.766653352672752	0.379474155628813	-2.02030452219429	0.0433518100286387	0.131083074976667
ENSG00000065320	ENSG00000065320	2.91422008243735	0.387123154047654	1.07530230719591	0.360013320400253	0.718837172310057	0.839790671947688
ENSG00000065325	ENSG00000065325	3.29774238609913	1.46575197564594	0.877937933553441	1.66953940549457	0.0950105277161039	0.234442476576611
ENSG00000065328	ENSG00000065328	95.4515530388089	0.341399764014203	0.658828530579523	0.51819213675203	0.604324220485924	0.761195667957323
ENSG00000065357	ENSG00000065357	3667.99142058227	-1.15900235313304	0.257004449259109	-4.5096587100893	6.49320018762339e-06	8.33139083545223e-05
ENSG00000065361	ENSG00000065361	52.8999278816742	0.717370007304467	0.419288866381209	1.71092071558191	0.0870957499005876	0.219376026594473
ENSG00000065371	ENSG00000065371	5.38638835090847	1.14786713277277	0.860516098557935	1.33392871405472	0.182227220086938	0.364720533864091
ENSG00000065413	ENSG00000065413	5297.35770475155	0.0117649019253018	0.14521110076817	0.0810193013004185	0.935426602746123	0.966316397882676
ENSG00000065427	ENSG00000065427	2177.50092898786	-0.0564359650198322	0.152014732577769	-0.371253259883613	0.710448907387456	0.834846436584554
ENSG00000065457	ENSG00000065457	420.422610703024	-0.373946571385318	0.25817664827721	-1.44841361091575	0.14750141047904	0.317558012156714
ENSG00000065485	ENSG00000065485	166.478769117103	0.0834946270124129	0.359577064770185	0.23220231542236	0.816380879455632	0.899605925333592
ENSG00000065491	ENSG00000065491	540.862634179047	-0.0253607243740458	0.140122106920534	-0.180990173009805	0.856375289434747	0.923430080944006
ENSG00000065518	ENSG00000065518	856.154638555206	-0.434307881124293	0.147329908650727	-2.94785956973543	0.00319982385699691	0.0165723706805701
ENSG00000065526	ENSG00000065526	2042.42192327604	2.08930887401841	0.230907671578648	9.04824365398696	1.45286290562398e-19	3.02260344320933e-17
ENSG00000065534	ENSG00000065534	33.6232338917104	0.147334805067829	0.648134834621763	0.227321225765948	0.820173969327733	0.902017341647363
ENSG00000065548	ENSG00000065548	2253.33979548754	0.308555496228766	0.134659767514223	2.29137107485482	0.0219419610390445	0.0779493267526719
ENSG00000065559	ENSG00000065559	1189.65673493958	0.340801242550395	0.112792154790101	3.02149775562499	0.00251527504990362	0.0136457331636331
ENSG00000065600	ENSG00000065600	200.168211192298	-0.723948673269557	0.282194985625573	-2.56542004693918	0.0103050968000231	0.0430706835044551
ENSG00000065609	ENSG00000065609	3.35126784237519	1.70016980005372	1.03935833836157	1.6357879061555	0.101883983999967	0.246521153809266
ENSG00000065613	ENSG00000065613	4049.09194817082	0.272578219639212	0.13039269010345	2.09044095510996	0.0365782071548307	0.115161303190746
ENSG00000065615	ENSG00000065615	1096.5302526617	-0.058768998945328	0.100852542835844	-0.582722034495307	0.560080437451265	0.729272242748581
ENSG00000065618	ENSG00000065618	9.13146929501029	0.893714082847311	0.78770839810627	1.13457478045923	0.256553524886456	0.456258270546927
ENSG00000065621	ENSG00000065621	23.3418720630128	0.10066672014822	0.365272802152054	0.275593254014886	0.782860491603762	0.879825993095995
ENSG00000065665	ENSG00000065665	238.962797267783	0.172041108252004	0.192864478552865	0.892031075617933	0.372376276131714	0.575228030372916
ENSG00000065675	ENSG00000065675	3133.8877849918	-0.667607614630097	0.183608582753901	-3.63603707744383	0.000276864498768228	0.00212771097816572
ENSG00000065717	ENSG00000065717	3.77994473037348	0.766270639612491	0.713914050935846	1.07333738369207	0.283119767806738	0.485633560057989
ENSG00000065802	ENSG00000065802	757.914544638594	0.364840488718506	0.243667365814885	1.49728909121001	0.134318052131648	0.298070945973288
ENSG00000065809	ENSG00000065809	6883.40915026812	1.05987242762666	0.202571075263929	5.23210150435226	1.67593672117481e-07	3.33769243932429e-06
ENSG00000065833	ENSG00000065833	46.6928792326147	3.47097219689804	0.839419454129673	4.13496754193863	3.55004807194038e-05	0.000364813384285182
ENSG00000065882	ENSG00000065882	615.52832599792	-0.489944388984118	0.164697021517699	-2.9748224009714	0.00293158218440635	0.0154649754310284
ENSG00000065883	ENSG00000065883	5044.8667143714	1.29081309253065	0.0895627682484388	14.4123849427036	4.32513179536809e-47	9.16180872398835e-44
ENSG00000065911	ENSG00000065911	4703.07665592312	0.529916131944408	0.31826836410096	1.6649978185589	0.0959131910379466	0.236018977220901
ENSG00000065923	ENSG00000065923	825.483013517426	0.161541251727021	0.277242398237503	0.58267152770997	0.560114443845352	0.729272242748581
ENSG00000065970	ENSG00000065970	376.677953196126	-0.278590826933114	0.225553979525453	-1.2351403753516	0.216778265137574	0.408633578479169
ENSG00000065978	ENSG00000065978	3684.9518502023	0.087618813436195	0.134574645556159	0.651079652293276	0.514995070699432	0.696453867810068
ENSG00000065989	ENSG00000065989	389.31683882752	0.340664343134476	0.413371720005025	0.82411139090583	0.409876268397726	0.610051915033488
ENSG00000066027	ENSG00000066027	2262.85253445101	-0.773751553991757	0.163889860667658	-4.72116792850779	2.34494230246449e-06	3.40433025481153e-05
ENSG00000066032	ENSG00000066032	4.93322912369247	1.31892676344341	0.734147503231148	1.79654191785509	0.0724083723314858	0.192053213852698
ENSG00000066044	ENSG00000066044	789.288058280399	0.145627553848918	0.106146657207833	1.37194667905352	0.170080037477414	0.348895999753463
ENSG00000066056	ENSG00000066056	8.76408865799988	0.398514899440467	0.667363576157482	0.597148111880813	0.550408498542928	0.721888499342261
ENSG00000066084	ENSG00000066084	1839.85335093904	0.142253321993682	0.286587096292411	0.496370296618443	0.61963317783591	0.772916096186004
ENSG00000066117	ENSG00000066117	1092.68690093021	0.187181145636027	0.0941358155974546	1.98841582715397	0.0467657197897563	0.138654795371054
ENSG00000066135	ENSG00000066135	1434.63051532613	-0.0795355295863704	0.130283067310785	-0.610482476564985	0.541542247963281	0.716104416309653
ENSG00000066136	ENSG00000066136	786.601966300307	0.0739365216187376	0.10596338422454	0.697755381821927	0.485330186817331	0.672655167917596
ENSG00000066185	ENSG00000066185	9.26028788001921	-0.611333583072988	0.518547128548818	-1.17893543212521	0.238423887458076	0.435078303127915
ENSG00000066248	ENSG00000066248	1.01681391909347	1.95794115020864	1.71352906591878	1.14263667255554	0.253189472783977	NA
ENSG00000066279	ENSG00000066279	1524.13178949768	-0.35838691611895	0.710546752452582	-0.504381893073063	0.613993039610123	0.768301050933601
ENSG00000066294	ENSG00000066294	5062.78386423999	-0.0542702017282777	0.282523842985803	-0.192090696327548	0.847671162462119	0.918336700601164
ENSG00000066322	ENSG00000066322	725.821244697904	-0.18088621634306	0.155001639980772	-1.16699549995406	0.243212186847042	0.440778343760046
ENSG00000066336	ENSG00000066336	14.8755168082575	-0.572388093539347	0.991399375212746	-0.577353696048596	0.563700547170679	0.731987653233615
ENSG00000066379	ENSG00000066379	583.350285020307	0.0176644789651504	0.223908097098191	0.078891648824133	0.937118805811651	0.967175834175096
ENSG00000066382	ENSG00000066382	7.44697428092774	1.01020515834865	0.648437121411838	1.55790765980383	0.11925513917825	0.275262603172988
ENSG00000066405	ENSG00000066405	1.42329261043134	0.879323939990049	1.14172097459277	0.77017411395432	0.441196617037697	NA
ENSG00000066422	ENSG00000066422	1870.01635463794	0.0191593276344867	0.181179675620649	0.105747664956649	0.915782561173419	0.956075516730222
ENSG00000066427	ENSG00000066427	802.232830579449	-0.718198732536486	0.220687892851058	-3.25436399459031	0.00113646562610527	0.00705026239453646
ENSG00000066455	ENSG00000066455	1190.68536420665	-0.181324792208485	0.0967099348657434	-1.87493448796349	0.0608017367421011	0.168578487372864
ENSG00000066468	ENSG00000066468	32.4853001153457	0.817476299459016	0.838473291417584	0.97495806703268	0.329581060707975	0.534305176063211
ENSG00000066557	ENSG00000066557	630.312458583427	-0.146764059999095	0.157779235116867	-0.930186154663423	0.352274709191657	0.557329779934465
ENSG00000066583	ENSG00000066583	283.155057573372	0.23005031501895	0.250541884477995	0.918211002915784	0.358508409363469	0.563632983373469
ENSG00000066629	ENSG00000066629	62.5533632200221	4.16457061776569	0.595261037998334	6.99620897710653	2.62981195029527e-12	1.46596287688589e-10
ENSG00000066651	ENSG00000066651	349.340602609304	0.0201999435971055	0.141141370378046	0.143118516867167	0.886196581139028	0.939939995007266
ENSG00000066654	ENSG00000066654	2279.76726658756	-0.361421191099541	0.107566548317038	-3.3599775836843	0.000779487968556785	0.0051438258723709
ENSG00000066697	ENSG00000066697	287.66538168567	0.720262308152099	0.197890868666855	3.63969450942501	0.000272961683187922	0.00210048883089887
ENSG00000066735	ENSG00000066735	0.956558850160591	2.99892957773231	1.82786078849028	1.64067723133843	0.100864433703317	NA
ENSG00000066739	ENSG00000066739	2279.46915537417	0.467009041525526	0.132938046816089	3.51298257128453	0.000443106541656364	0.00319456235369274
ENSG00000066777	ENSG00000066777	4741.53157378075	0.484036261462797	0.0985221709026083	4.91296788355668	8.97079761901369e-07	1.45867798548945e-05
ENSG00000066813	ENSG00000066813	7.16988769180532	1.32529034401018	0.833604989479183	1.58983014825546	0.11187309622127	0.263122541137763
ENSG00000066827	ENSG00000066827	246.30601026169	0.643833631281978	0.192898340351585	3.33768362189377	0.000844798814489278	0.00550619781158452
ENSG00000066855	ENSG00000066855	136.221038865397	-0.435809796911577	0.22728878902735	-1.91742759850392	0.0551836308485336	0.156861700816851
ENSG00000066923	ENSG00000066923	97.8390191170729	1.10770665614163	0.442470182819449	2.50346057011852	0.0122985383336025	0.049399800329473
ENSG00000066926	ENSG00000066926	384.081711502514	-0.431911944775847	0.172624834457365	-2.5020266993074	0.0123484612016337	0.0495917777420316
ENSG00000066933	ENSG00000066933	1148.34010277694	-0.226385530648019	0.179347464723791	-1.26227338087366	0.206850431700035	0.39675847127449
ENSG00000067048	ENSG00000067048	823.782994712627	1.02552799483761	1.5042054560842	0.681773883141801	NA	NA
ENSG00000067057	ENSG00000067057	1917.56253679568	0.745107145681882	0.311436099980394	2.39248804402825	0.0167345733100922	0.0631060515776756
ENSG00000067064	ENSG00000067064	2237.72021794486	0.72112572162534	0.255275981033058	2.82488669206977	0.00472973384559783	0.0228362056229331
ENSG00000067066	ENSG00000067066	4965.20350887112	-0.171119415648369	0.228543307965414	-0.748739559131019	0.45401419533432	0.64667673852222
ENSG00000067082	ENSG00000067082	5417.51444262476	0.302736575326211	0.199476427991135	1.51765588733955	0.129101170052061	0.290225408912984
ENSG00000067113	ENSG00000067113	470.353057493472	0.462059176380325	0.489634423881043	0.943681967288687	0.345332191667312	0.550592678612411
ENSG00000067141	ENSG00000067141	36.1102215505263	0.419447810571689	0.634946015722171	0.660603894166687	0.508866371027217	0.692135700701248
ENSG00000067167	ENSG00000067167	8839.47778464346	0.10229010172777	0.225147207659314	0.454325429087944	0.649594616046855	0.794676544784363
ENSG00000067177	ENSG00000067177	161.630619844204	-0.382006821366429	0.601718963219626	-0.634859202911638	0.525520246979005	0.704675563955677
ENSG00000067182	ENSG00000067182	915.053752006006	1.18088444922876	0.171125965662675	6.90067369177934	5.17564956844497e-12	2.72229820754709e-10
ENSG00000067191	ENSG00000067191	237.932539233363	0.891516605839574	0.234298812164858	3.80504108237766	0.00014178065656977	0.0012004473396556
ENSG00000067208	ENSG00000067208	1501.64175635532	2.18422182782974	0.622189874540676	3.51053901261607	0.000447199181757285	0.00321610744880448
ENSG00000067221	ENSG00000067221	38.7221072989661	-0.504934642974484	0.335345735565171	-1.5057136245478	0.132140704882076	0.29478320387336
ENSG00000067225	ENSG00000067225	11169.36096214	0.900934557664278	0.271627279845643	3.31680440262205	0.000910533376947144	0.00586635314033693
ENSG00000067248	ENSG00000067248	1062.92087623349	0.146806184827458	0.147486314739823	0.995388521887165	0.319547338928982	0.524276337444319
ENSG00000067334	ENSG00000067334	1953.21904461775	0.77504293471552	0.144588396112839	5.36033980286125	8.30655585536736e-08	1.77569777968729e-06
ENSG00000067365	ENSG00000067365	202.534487562588	0.0703373624419383	0.186592050860505	0.376957979279204	0.70620483290675	0.832083273238277
ENSG00000067369	ENSG00000067369	2286.8852408591	0.182692347882497	0.175682009242163	1.03990356594038	0.29838470559504	0.502832286473568
ENSG00000067445	ENSG00000067445	34.1688613412652	-0.565466819880255	0.620172841774123	-0.911789071999072	0.361879764130813	0.56660128907486
ENSG00000067533	ENSG00000067533	346.123680149129	1.83011682969949	0.348970992287985	5.24432365481314	1.56856645899777e-07	3.15623204327349e-06
ENSG00000067560	ENSG00000067560	6822.05787877204	0.0274287035870658	0.0960722963603854	0.285500655508176	0.775260602269683	0.874943839294189
ENSG00000067596	ENSG00000067596	1718.60661466493	-0.00745661644153142	0.109408346017837	-0.0681540002470719	0.945663044266332	0.971856154653103
ENSG00000067601	ENSG00000067601	29.3642840359487	-0.594186743567064	0.290121398037522	-2.04806245794465	0.0405538798619886	0.124663054705039
ENSG00000067606	ENSG00000067606	15.5819763505422	0.11665305134373	0.39207763469775	0.297525390433599	0.766065426391761	0.869040433318132
ENSG00000067646	ENSG00000067646	210.448277543275	0.87603136040368	1.70265584543704	0.514508767436099	NA	NA
ENSG00000067704	ENSG00000067704	1549.76107482207	-0.655701223959715	0.16819883986866	-3.89836948026352	9.68425752165191e-05	0.00086689544568579
ENSG00000067715	ENSG00000067715	3.19939552604047	0.770164991347072	1.00927346377709	0.763088517620207	0.445410607431892	0.638992277045346
ENSG00000067798	ENSG00000067798	8.75050328146196	1.79326889573345	0.761723089258627	2.35422678007411	0.0185612832338997	0.068476323722783
ENSG00000067829	ENSG00000067829	404.755005705745	-0.140411526613863	0.232057964317339	-0.605070922805521	0.545131873438292	0.718629172563596
ENSG00000067836	ENSG00000067836	36.237794800888	-0.143012489472953	0.39908265100004	-0.358353060737131	0.720079114304197	0.840326608739088
ENSG00000067840	ENSG00000067840	2.92071667504049	-0.108887883382371	1.01923258918152	-0.106833204254008	0.914921305024948	0.955535543460165
ENSG00000067842	ENSG00000067842	0.773975291785656	0.834529975395315	1.39780624340938	0.597028364503379	0.550488443295286	NA
ENSG00000067900	ENSG00000067900	5216.2447652047	0.278197969710962	0.0926771987608931	3.00179519267422	0.00268392679912729	0.0143765927233253
ENSG00000067955	ENSG00000067955	5288.5475893235	1.58946789917328	0.130981322241997	12.135072939916	6.88486290030661e-34	6.97496480174106e-31
ENSG00000067992	ENSG00000067992	384.880507091593	0.537353181088907	0.192148108189613	2.79655722948177	0.0051650262590789	0.0244813419167611
ENSG00000068001	ENSG00000068001	21.6951765770105	-0.661035561837016	0.443655851351962	-1.48997372585672	0.136231144509407	0.301006816490486
ENSG00000068024	ENSG00000068024	463.758447404575	-0.331914443314014	0.453696666945142	-0.731577874593791	0.464426256806929	0.656103880801686
ENSG00000068028	ENSG00000068028	1649.7506403212	-1.31404794987614	0.290710539207087	-4.5201249100229	6.18031551644753e-06	8.00572004460701e-05
ENSG00000068078	ENSG00000068078	5.79163852832129	3.17387860024067	1.17079437505455	2.7108761947142	0.00671056771858045	0.0304385708410829
ENSG00000068079	ENSG00000068079	496.231148940795	-0.515762734294722	0.403714823105344	-1.27754222727695	0.201410882155949	0.390049448563478
ENSG00000068097	ENSG00000068097	468.797629766731	-0.517196885431883	0.180542297599511	-2.86468540784364	0.00417423709501199	0.0206242363339428
ENSG00000068120	ENSG00000068120	406.938656649915	-0.501408346336395	0.227436862910609	-2.20460456550294	0.0274818551194536	0.0930612855890696
ENSG00000068137	ENSG00000068137	6.61970364760815	-1.5606989557893	0.729907708516758	-2.13821410238397	0.0324993703244611	0.105807996078003
ENSG00000068305	ENSG00000068305	1568.62568827047	1.03115786913382	0.26918265348113	3.83069954842431	0.000127779457063661	0.00109907313733495
ENSG00000068308	ENSG00000068308	1563.9829796141	-0.299719860424983	0.221495106261389	-1.35316696374899	0.176002296705399	0.356952695233048
ENSG00000068323	ENSG00000068323	673.327636015477	-0.0793148946538571	0.21176102376184	-0.374549070668734	0.707995855736896	0.833224477727431
ENSG00000068354	ENSG00000068354	302.268823981934	-0.68597354834588	0.216306548380495	-3.17130273439163	0.00151756899773575	0.00895913816532178
ENSG00000068366	ENSG00000068366	4984.51392333532	1.04752177414203	0.321685465746651	3.25635406533108	0.00112852926803019	0.00701597131119837
ENSG00000068383	ENSG00000068383	49.7490181674144	0.0954686251409012	0.56532953317119	0.168872523969117	0.865896911471581	0.928516391639985
ENSG00000068394	ENSG00000068394	445.571378505125	-0.791116684598726	0.185515470586672	-4.26442432049957	2.00418257881284e-05	0.000222909108682186
ENSG00000068400	ENSG00000068400	1389.54932500083	-0.102655816763239	0.142776501650636	-0.718996582605946	0.472143025298048	0.662844848228244
ENSG00000068438	ENSG00000068438	455.274301417157	0.231461479835097	0.174882650627744	1.32352454062346	0.185661000762829	0.369151546955771
ENSG00000068489	ENSG00000068489	230.142220156403	-0.506091626407563	0.61223518726912	-0.826629434131332	0.408447128910031	0.608985574016677
ENSG00000068615	ENSG00000068615	6.70558647904651	0.670745586531045	0.684798741804245	0.979478415459446	0.327343648486139	0.531891131562198
ENSG00000068650	ENSG00000068650	632.669568635958	0.571138880039717	0.210010479417235	2.71957324046205	0.00653662174142167	0.0297596372014198
ENSG00000068654	ENSG00000068654	920.018015675091	1.05913415926702	0.248033435447899	4.27012655513332	1.95362080988542e-05	0.000218223003313232
ENSG00000068697	ENSG00000068697	528.455183327059	-0.424232228318442	0.133614557657979	-3.17504496332183	0.00149813285257389	0.00886439654591775
ENSG00000068724	ENSG00000068724	1344.564596958	0.785503753101715	0.217037091867335	3.61921433034063	0.000295498820716883	0.00224866689141871
ENSG00000068745	ENSG00000068745	1286.32011457785	0.235220225138122	0.0970592816154812	2.42346966949531	0.0153730369330657	0.0590321578077395
ENSG00000068781	ENSG00000068781	7.32428709954266	2.13123750422325	0.819568752495427	2.60043772744392	0.00931049153512336	0.0397042026463963
ENSG00000068784	ENSG00000068784	546.233654354229	-0.793365489707744	0.19226630914611	-4.12638851409395	3.68504519755898e-05	0.000377429618234382
ENSG00000068793	ENSG00000068793	630.360240145739	-0.849080906111426	0.250923781995277	-3.38381997656726	0.000714848574509157	0.00478778000420749
ENSG00000068796	ENSG00000068796	4238.81080457863	-0.627711603980939	0.169783057378753	-3.69713924152418	0.000218042759225661	0.00172633854322702
ENSG00000068831	ENSG00000068831	1249.67874669897	-0.730049708655987	0.273874736159984	-2.66563363562504	0.00768433840544015	0.0340081233020249
ENSG00000068878	ENSG00000068878	2334.46025491973	0.645342573313276	0.208714500634133	3.0919872426331	0.00198821393549285	0.0112199982830998
ENSG00000068885	ENSG00000068885	509.899470222208	-0.856468874639605	0.257972279617268	-3.320003513208	0.000900163153069396	0.00581016665641828
ENSG00000068903	ENSG00000068903	791.082446871718	-0.0703139919662641	0.211883402381513	-0.331852288456545	0.740000798921319	0.85354168097071
ENSG00000068912	ENSG00000068912	1939.15387744771	0.80348056696361	0.125023667383902	6.42662772398456	1.30465805805334e-10	5.20545161142137e-09
ENSG00000068971	ENSG00000068971	239.760378280635	-1.25426441763246	0.207296635106241	-6.05057779635274	1.44327244156499e-09	4.61946307155299e-08
ENSG00000068976	ENSG00000068976	49.3655655421731	0.181865418034958	0.353657988464953	0.51424094454742	0.607083544615376	0.76350104670905
ENSG00000069011	ENSG00000069011	0.948411555220068	2.80136853246638	1.53218086465869	1.82835368661938	0.0674964873328089	NA
ENSG00000069018	ENSG00000069018	2.27667808918285	0.0730210739300737	0.832097178756341	0.0877554638981129	0.930071035801813	0.963063493179459
ENSG00000069020	ENSG00000069020	2687.53231052919	-0.395670157143201	0.260687654102879	-1.51779399950813	0.129066338267574	0.290175101116629
ENSG00000069122	ENSG00000069122	5.88718771799578	0.330184228934002	0.755279581505574	0.437168218258744	0.661989356744425	0.802543367989775
ENSG00000069188	ENSG00000069188	294.990261655894	-1.0362211611012	0.694803205992535	-1.49138799614625	0.135859657827075	0.30051888048497
ENSG00000069206	ENSG00000069206	4.9619193248825	1.76255283413333	0.825003594106065	2.1364183704474	0.0326453280109981	0.105980634616403
ENSG00000069248	ENSG00000069248	1033.95427643469	-0.438521636526001	0.161734678732991	-2.71136431568865	0.00670069588642514	0.030399710835201
ENSG00000069275	ENSG00000069275	3521.14627743009	-0.977247759722264	0.150172068314726	-6.50752014465284	7.64015089189282e-11	3.17331828755784e-09
ENSG00000069329	ENSG00000069329	1700.61208395811	-0.547362630070216	0.191557821565325	-2.85742772389774	0.00427089887900288	0.0210127142693509
ENSG00000069345	ENSG00000069345	2324.60829575682	0.533467461210463	0.173575406041635	3.0734046566626	0.00211631301302172	0.0117887185073916
ENSG00000069399	ENSG00000069399	518.532815791831	0.231468337245588	0.442219328924593	0.523424287691092	0.600679026141622	0.75878333273237
ENSG00000069424	ENSG00000069424	1990.49914677958	-0.51811484220832	0.205444604047222	-2.52191993365389	0.0116716270951939	0.0474542981931796
ENSG00000069431	ENSG00000069431	8.25070166708852	2.16723230678625	0.89395293120123	2.42432485105684	0.0153368794607324	0.0589516048027921
ENSG00000069493	ENSG00000069493	4808.47461424963	-0.738212749141102	0.169338974713649	-4.35937887535586	1.30432123030119e-05	0.000152417196525817
ENSG00000069509	ENSG00000069509	121.76087358394	-0.751736373296576	0.197942516428885	-3.79775091707827	0.000146014940198474	0.0012308319143939
ENSG00000069535	ENSG00000069535	2.70758867525153	0.453229821062782	0.982246494232497	0.46142167340279	0.644496104880566	0.790666135139585
ENSG00000069667	ENSG00000069667	10966.9101853857	-0.287730289502437	0.302355070695224	-0.951630441787664	0.341284437254737	0.546842552607341
ENSG00000069696	ENSG00000069696	0.293228007263576	1.33829584708664	2.61895021910478	0.511004690858197	0.609347772115195	NA
ENSG00000069702	ENSG00000069702	1065.43110065828	-1.01822550850522	0.34740745311775	-2.93092591816129	0.00337953363642298	0.0173488683107054
ENSG00000069712	ENSG00000069712	61.5719787120412	-1.74345739449399	0.370397030590653	-4.70699614333782	2.513936621924e-06	3.60919514648497e-05
ENSG00000069812	ENSG00000069812	5.40887419119764	-0.652643767626014	0.779012505271001	-0.837783428648522	0.40215234734043	0.603270714071403
ENSG00000069849	ENSG00000069849	1287.12098542383	1.21294005055648	0.211927709074921	5.72336697193136	1.04433346501973e-08	2.81643681347508e-07
ENSG00000069869	ENSG00000069869	185.957055991787	-0.504689725992039	0.315877434140339	-1.5977390957526	0.110101054026367	0.259925497453736
ENSG00000069943	ENSG00000069943	803.818259314371	-0.0506093268748735	0.15635932131269	-0.323673231950554	0.746185438609122	0.857502336282792
ENSG00000069956	ENSG00000069956	2816.57590236646	1.20427198328302	0.167389803407486	7.19441661778765	6.27283868262231e-13	3.97183190608105e-11
ENSG00000069966	ENSG00000069966	338.562680393782	-0.546105220203789	0.255575029534825	-2.1367706430388	0.0326166509967107	0.105963426144897
ENSG00000069974	ENSG00000069974	2038.78078790091	1.03088633236597	0.226174608203237	4.55792248544379	5.16620959182558e-06	6.82399427975652e-05
ENSG00000069998	ENSG00000069998	165.355960947752	-0.561190508581437	0.367730021204898	-1.52609380855729	0.126986503794218	0.287165961499139
ENSG00000070010	ENSG00000070010	1102.68657104358	0.196687046258106	0.100787849686989	1.95149561052195	0.0509981178618838	0.147744267599124
ENSG00000070018	ENSG00000070018	16.4382638528184	1.43766031441931	0.487791477694167	2.94728460861033	0.00320577998480201	0.0165896527391868
ENSG00000070019	ENSG00000070019	3.95433733834807	1.42359741183853	0.875193663333825	1.6266084541971	0.103820282634089	0.249960364296023
ENSG00000070047	ENSG00000070047	798.80309634765	0.835069723798805	0.363432797714259	2.29772802303704	0.0215772735808247	0.0768999773182619
ENSG00000070061	ENSG00000070061	1256.3403858832	-0.183817366419711	0.182247061795242	-1.00861635084265	0.313158662598795	0.51744000321091
ENSG00000070081	ENSG00000070081	815.21915617843	0.189749074391772	0.23982968566891	0.791182600529796	0.42883744335926	0.625636362322708
ENSG00000070087	ENSG00000070087	13.5437646069583	-0.229380277619656	0.527203588328605	-0.43508861225103	0.663498108957927	0.803710201540272
ENSG00000070159	ENSG00000070159	248.088760493645	0.369409875133892	1.24159538077885	0.297528390369945	0.766063136422046	0.869040433318132
ENSG00000070182	ENSG00000070182	9.69802659999793	0.211518747204619	0.544947384392996	0.388145265510771	0.697908535668021	0.826851490818281
ENSG00000070190	ENSG00000070190	1834.18614217619	0.439660961860108	0.19185512749888	2.29162997930651	0.0219270040242371	0.0779199513144349
ENSG00000070193	ENSG00000070193	2.12980596616505	0.753930063699837	1.12231585835869	0.671762818002422	0.501734703003963	NA
ENSG00000070214	ENSG00000070214	840.048956138887	0.489498678401745	0.591688668314588	0.827290946429768	0.408072174052593	0.608695373165154
ENSG00000070269	ENSG00000070269	591.247176876415	-0.34769920061948	0.122923219954133	-2.82858845342011	0.00467537789946657	0.0226112454203965
ENSG00000070366	ENSG00000070366	1382.30519273958	0.461757706537583	0.148958528622372	3.09990781198031	0.00193580883566986	0.010974764399013
ENSG00000070367	ENSG00000070367	2208.48150814384	-0.0926331562008858	0.113289850110352	-0.817665096305231	0.413548445909641	0.612408239915862
ENSG00000070371	ENSG00000070371	41.8280484138743	-0.0652101047529843	0.458712601528391	-0.142158956470151	0.886954450455433	0.940132177139701
ENSG00000070388	ENSG00000070388	2.28192071352454	3.59512020775597	1.23803515354923	2.90389186239938	0.00368555432733353	0.0185961674710261
ENSG00000070404	ENSG00000070404	17.7121100963677	-0.061730220107604	0.402279872279854	-0.153450928970814	0.878042684909819	0.935140266660573
ENSG00000070413	ENSG00000070413	535.405044608025	-0.838848838691615	0.204837703791291	-4.09518766889868	4.21826551672711e-05	0.000426235059866689
ENSG00000070423	ENSG00000070423	109.771703910419	0.0495907436700493	0.423699679817709	0.117042202371701	0.906826610628961	0.950858017022114
ENSG00000070444	ENSG00000070444	227.632127050927	0.200816144413695	0.395901304693941	0.507237894982285	0.61198790883533	0.766869065005218
ENSG00000070476	ENSG00000070476	526.1070700853	0.248141352088876	0.197190536207605	1.25838367733647	0.20825303212608	0.398399335104251
ENSG00000070495	ENSG00000070495	902.899773394963	0.205664913524367	0.212381881275695	0.968373160125611	0.332858038891005	0.538190387712336
ENSG00000070501	ENSG00000070501	552.318595150678	1.40263394802168	0.178378637918043	7.86323947975276	3.74324396476619e-15	3.42044422051047e-13
ENSG00000070526	ENSG00000070526	28.6974341665074	-1.19888661226876	0.511688939861751	-2.3429988785622	0.0191294405941997	0.0701613560971899
ENSG00000070540	ENSG00000070540	352.634777952099	-0.0358477585640979	0.219197103930252	-0.163541205250159	0.870092332741858	0.931062567062198
ENSG00000070601	ENSG00000070601	5.1910559074574	1.13236004597892	0.887032431204947	1.27657118966972	0.201753678647426	0.39044012796312
ENSG00000070610	ENSG00000070610	1077.14066881724	0.288544763224456	0.164742187740285	1.75149284577515	0.0798610525526183	0.206462042109016
ENSG00000070614	ENSG00000070614	21.1543980945371	0.558587164314192	0.74965207080489	0.745128555056808	0.456194008207039	0.648294054078095
ENSG00000070669	ENSG00000070669	947.488809200326	0.36833740743672	0.32662896699198	1.12769363608147	0.259449326221069	0.459544292076261
ENSG00000070718	ENSG00000070718	1708.80775800109	1.80076582250038	0.241005812648481	7.47187714151478	7.90588060746643e-14	5.8295862036258e-12
ENSG00000070729	ENSG00000070729	2.76252638766432	1.20384894971834	0.873701427538011	1.37787224762886	0.168242734766203	0.346344128815648
ENSG00000070731	ENSG00000070731	29.9254426161399	-0.695616404301087	0.614426258904981	-1.13213977140365	0.257575676505122	0.457486915027506
ENSG00000070748	ENSG00000070748	1.39007029158119	1.56028950691203	1.32080646577316	1.18131576983058	0.237477304917798	NA
ENSG00000070756	ENSG00000070756	9737.39947826446	0.0658163953895693	0.234429733402218	0.280751056763974	0.778901345325844	0.877407795380106
ENSG00000070759	ENSG00000070759	35.8186335306108	0.0777688989441031	0.427559359769273	0.181890297024652	0.855668819332312	0.922967278921498
ENSG00000070761	ENSG00000070761	290.162747514811	-0.292915258069648	0.202477477450321	-1.44665600222878	0.147993292918525	0.318322876238765
ENSG00000070770	ENSG00000070770	1833.28915893308	0.376185247794648	0.207703483172851	1.81116484927499	0.0701153375891016	0.187594153308492
ENSG00000070778	ENSG00000070778	8.3072553183938	1.82145591421929	0.680431948195681	2.6769112165431	0.00743043217706422	0.0331169610211013
ENSG00000070785	ENSG00000070785	147.094270741006	-0.0124875969153528	0.288412424106736	-0.0432977079750607	0.965464218281699	0.982413282247341
ENSG00000070808	ENSG00000070808	2.79921315965891	0.0286800572121309	0.956970267295496	0.0299696429369576	0.976091263717516	0.988063523403188
ENSG00000070814	ENSG00000070814	502.943703177173	0.267542518731396	0.216462878664235	1.23597413275831	0.216468178951203	0.408239134794546
ENSG00000070831	ENSG00000070831	8702.54883445152	0.0888051235748714	0.12373701680065	0.717692456720072	0.472946935412245	0.663307505706709
ENSG00000070882	ENSG00000070882	2793.7817292119	1.52499380567508	0.240340221987014	6.34514603118524	2.22214560175752e-10	8.43293398478046e-09
ENSG00000070886	ENSG00000070886	1.24319333614726	2.1702213660246	1.29217818455059	1.67950627241041	0.0930534174551032	NA
ENSG00000070915	ENSG00000070915	4.94083307277697	0.404092126317706	0.656673955715307	0.615361889718214	0.538315753688807	0.713909948785936
ENSG00000070950	ENSG00000070950	381.262350629796	-0.116116792180933	0.162655356182789	-0.713882376246147	0.475299915977798	0.66508307363672
ENSG00000070961	ENSG00000070961	3233.70274495586	1.08231131596654	0.282349943971319	3.83322660080457	0.000126473350502291	0.00108904491502361
ENSG00000071051	ENSG00000071051	665.457454026672	-0.898452281466525	0.17914011918327	-5.01536052093033	5.29341138727069e-07	9.19774636351934e-06
ENSG00000071054	ENSG00000071054	2123.41245218994	-0.00791236688144711	0.232497007601311	-0.0340321235231352	0.972851534663521	0.985931402081509
ENSG00000071073	ENSG00000071073	3101.52576320292	-0.691612869441746	0.371079557710027	-1.86378595929608	0.0623517682740228	0.171692100278067
ENSG00000071082	ENSG00000071082	9026.25008401424	-0.187581229425181	0.242691843913005	-0.772919379575116	0.439570094758218	0.634048704838506
ENSG00000071127	ENSG00000071127	9070.35915552605	0.64646321477422	0.175443654822993	3.68473408415051	0.000228941534708931	0.00179796653193556
ENSG00000071189	ENSG00000071189	1453.5603820103	0.117084639523569	0.127436680094851	0.918767182544479	0.358217361173749	0.563289427231038
ENSG00000071203	ENSG00000071203	1.53846333833221	2.72744635760024	1.35243735437196	2.01668960768006	0.0437279151218262	NA
ENSG00000071205	ENSG00000071205	1313.1693756991	0.229395098588462	0.253736642026957	0.904067685124054	0.36595951218709	0.570077723858228
ENSG00000071242	ENSG00000071242	21.2956460909461	0.178083792993503	0.752440620218852	0.236674879330287	0.812909024720077	0.897800268072322
ENSG00000071243	ENSG00000071243	745.433778324966	0.377010947729564	0.171657211017125	2.19630125350197	0.0280703880790215	0.0944848280005843
ENSG00000071246	ENSG00000071246	351.62287381389	2.83470664286219	0.39583056058919	7.16141431485927	7.98489179682437e-13	4.96149236687479e-11
ENSG00000071282	ENSG00000071282	35.3203089556893	0.0292317619487565	1.24590585945584	0.0234622557771127	0.981281545717406	0.990978255829813
ENSG00000071462	ENSG00000071462	417.262338871062	0.75583038817922	0.195894854542647	3.85834732588483	0.000114156343337681	0.000995492872796144
ENSG00000071537	ENSG00000071537	4023.61349691874	0.442736893156091	0.0824601465849069	5.3691014567894	7.91298968150368e-08	1.70880975503909e-06
ENSG00000071539	ENSG00000071539	57.1761612540737	0.378832262367398	0.632043434461789	0.599376944228507	0.548921548121391	0.720871385491547
ENSG00000071553	ENSG00000071553	878.200892522656	-0.676532712300639	0.162103725515847	-4.17345566949665	3.00014057882256e-05	0.000315461532613468
ENSG00000071564	ENSG00000071564	272.051700335009	0.208502935817804	0.19731804097487	1.05668460312941	0.290655554212345	0.494086247742805
ENSG00000071575	ENSG00000071575	794.060427506046	0.417785096343267	0.296166932521144	1.41064058970675	0.158350616905709	0.332707639722265
ENSG00000071626	ENSG00000071626	933.335903973712	0.655635615260898	0.160209705399844	4.0923589093719	4.2700705742942e-05	0.00043053619407888
ENSG00000071655	ENSG00000071655	119.29676109688	0.917136960152854	0.396123546965054	2.31528008667903	0.0205976088226398	0.0742516167754158
ENSG00000071794	ENSG00000071794	659.865772190087	-0.863341413510225	0.25010680339545	-3.45189095934017	0.000556672641232403	0.00386758188417474
ENSG00000071859	ENSG00000071859	573.128788498493	0.00113152203289987	0.157256777944587	0.00719537846119794	0.994258968155577	0.997379067956086
ENSG00000071889	ENSG00000071889	165.132254610221	-0.593773727799537	0.198583132035558	-2.99005117762579	0.00278930709228132	0.014859086547153
ENSG00000071894	ENSG00000071894	386.24773280521	-0.527123644101778	0.346234251902659	-1.52244799930994	0.127896865611175	0.288464317646499
ENSG00000071909	ENSG00000071909	114.584670117023	-0.927363824666864	0.786642482677791	-1.17888856130684	0.238442553149799	0.435078303127915
ENSG00000071967	ENSG00000071967	220.160878085306	-1.4114013731259	0.578042042291856	-2.44169328502455	0.0146185605643717	0.0567333577132619
ENSG00000071991	ENSG00000071991	3.20153619127697	1.3573184750243	1.0232702845527	1.32645156955537	0.184690166841215	0.367817570732236
ENSG00000071994	ENSG00000071994	1650.99677509767	0.567398991090439	0.186483541127826	3.04262235508233	0.00234526451820721	0.0128672023872725
ENSG00000072041	ENSG00000072041	5.36931307448673	0.498475654188632	0.722040334027469	0.690370926244776	0.489960955294283	0.676057335187546
ENSG00000072042	ENSG00000072042	563.677499920898	-0.941862728563849	0.221028090827922	-4.26128065910464	2.0325878200382e-05	0.000225745132481936
ENSG00000072062	ENSG00000072062	194.598190582572	-0.218596563490982	0.205459583860834	-1.06393948329539	0.287356115145982	0.490472651973433
ENSG00000072071	ENSG00000072071	44.8825359183774	-0.495783688003287	0.424520920107136	-1.16786632771399	0.242860688363483	0.440346813443118
ENSG00000072080	ENSG00000072080	1.58877615936768	0.669157694897978	1.0955220653118	0.610811699815034	0.541324246929785	NA
ENSG00000072110	ENSG00000072110	146.501136503487	-0.571335944565186	0.657755219600209	-0.868614839594053	0.385057834993134	0.588729174092849
ENSG00000072121	ENSG00000072121	1094.95592464871	-0.405973351480678	0.191762002398683	-2.1170687957077	0.0342540095340955	0.109757297964719
ENSG00000072133	ENSG00000072133	3.21943473142155	0.596768127550192	0.695423764145584	0.858135942885698	0.390817402273136	0.593753223273332
ENSG00000072134	ENSG00000072134	316.759540645808	0.0273054319991871	0.381491692075251	0.071575430255506	0.942939793728265	0.97034580710354
ENSG00000072135	ENSG00000072135	1970.23648484739	-0.484628744783427	0.169856387158625	-2.85316762525299	0.00432857823027807	0.0212692153883985
ENSG00000072163	ENSG00000072163	4.67666024375405	-0.174696849032793	0.711096586624183	-0.245672461827076	0.805935791244582	0.893095062148191
ENSG00000072182	ENSG00000072182	3.249193634675	-0.618285421815774	0.870706081073108	-0.710096593162372	0.477644238827129	0.666815733832996
ENSG00000072195	ENSG00000072195	4.36068363067428	0.534122183131926	0.806348369765437	0.662396308046484	0.507717269188083	0.691246109166432
ENSG00000072201	ENSG00000072201	5.00299231761952	1.29586365311063	0.775696197669574	1.67058141705967	0.0948043855286943	0.234008155424164
ENSG00000072210	ENSG00000072210	371.857266039074	-0.775637349793118	0.438610300393431	-1.76839747971576	0.0769944776178696	0.201096334577571
ENSG00000072274	ENSG00000072274	13472.1965520833	1.26915627250051	0.208527392522688	6.08628083412314	1.1556366556572e-09	3.78195080245343e-08
ENSG00000072310	ENSG00000072310	322.015125474419	-0.232995363385872	0.499504507359664	-0.4664529748039	0.640891300240875	0.78833385350328
ENSG00000072315	ENSG00000072315	3.51870553689248	0.662381529987528	0.818914506882256	0.80885309079372	0.418599653944806	0.616969468807973
ENSG00000072364	ENSG00000072364	3564.65930856111	0.548159058459376	0.152301669947037	3.59916643494454	0.000319238832467164	0.00240341972061951
ENSG00000072401	ENSG00000072401	384.241058253647	0.712113722572894	0.214926912518687	3.31328317253419	0.000922075714664768	0.00592370725872726
ENSG00000072415	ENSG00000072415	101.24487813149	-0.181723477026272	0.31022111250754	-0.58578694260164	0.558018699437314	0.727817275729845
ENSG00000072422	ENSG00000072422	180.087872525658	-1.69070119743311	0.848828475620893	-1.99180546599407	0.0463924062970323	0.137846143729552
ENSG00000072501	ENSG00000072501	2139.32254536241	0.0941546212764548	0.127801014231348	0.73672827905743	0.461287606038744	0.653163740174331
ENSG00000072506	ENSG00000072506	307.963291903623	0.0368626924632273	0.266590156917102	0.13827476936701	0.890023265072556	0.941500526601699
ENSG00000072518	ENSG00000072518	660.376853298378	-0.199581082119409	0.140869909491601	-1.41677582416072	0.156548480128061	0.330389656882417
ENSG00000072571	ENSG00000072571	289.820991481776	-0.876336797361285	0.708759703903922	-1.23643710630603	0.216296130452669	0.408090375358513
ENSG00000072609	ENSG00000072609	1500.88376511837	0.585240077509362	0.10464825449361	5.59244949035531	2.23888296936668e-08	5.53215398400987e-07
ENSG00000072657	ENSG00000072657	3.42386379591889	1.19109989486038	0.746626299360214	1.59530932125085	0.11064308220414	0.26091432632716
ENSG00000072682	ENSG00000072682	539.758186132593	-0.408291147688799	0.182783620201002	-2.23374034959923	0.0255001624337098	0.087883343420777
ENSG00000072694	ENSG00000072694	96.1565961369619	-0.274680862157028	0.753208049888288	-0.364681261967085	0.715349347509904	0.837521613221198
ENSG00000072736	ENSG00000072736	6910.80162454213	-0.427824909454985	0.151337506639129	-2.82695888782648	0.00469923605730624	0.0227077767256932
ENSG00000072756	ENSG00000072756	644.411102315983	0.787093486143365	0.182804233001218	4.30566334937179	1.66486084149861e-05	0.00018988214619559
ENSG00000072778	ENSG00000072778	4466.15792931041	0.0723297321833007	0.132638792676056	0.545313559660871	0.58553787977137	0.747828413959141
ENSG00000072786	ENSG00000072786	5121.98182348825	-0.94684416848116	0.207565690428099	-4.56166029428235	5.07507098178855e-06	6.72281005950285e-05
ENSG00000072803	ENSG00000072803	2111.56762617427	1.52090501236703	0.18250005569437	8.3337235519208	7.83387233434284e-17	9.1727165458554e-15
ENSG00000072818	ENSG00000072818	4724.85728209817	-0.541068878179497	0.22460438571584	-2.40898625578948	0.0159969004000172	0.060846192657656
ENSG00000072832	ENSG00000072832	58.6191029191909	0.958536843007509	0.708479474435008	1.35294934799899	0.176071812664619	0.357031529623034
ENSG00000072840	ENSG00000072840	851.110489210341	0.994076555782574	0.360518147769204	2.75735510662548	0.00582710317389169	0.0270850450937264
ENSG00000072849	ENSG00000072849	1106.92711751807	-0.0916757061226994	0.141487666322318	-0.647941325951737	0.517022900419885	0.697842330986281
ENSG00000072858	ENSG00000072858	452.738803956384	-0.728530853943511	0.820474754855	-0.88793817193347	0.374574010181949	0.577682376230836
ENSG00000072864	ENSG00000072864	808.824825010613	-0.276416046314643	0.144819803717763	-1.9086895522476	0.0563021517367236	0.159307399832106
ENSG00000072952	ENSG00000072952	15.4693406354514	0.807537239947998	0.473351367867965	1.70599959092809	0.0880081557555449	0.221097362507811
ENSG00000072954	ENSG00000072954	12.6910453314969	-0.615453976643699	0.651802294452117	-0.944234136458554	0.345050014617372	0.550384062883309
ENSG00000072958	ENSG00000072958	580.317945445448	-0.252318150652967	0.213804797061161	-1.18013325295404	0.2379472208808	0.434604576445817
ENSG00000073008	ENSG00000073008	69.1050240341878	0.912190354387742	0.541312962039841	1.68514411875584	0.0919607693781376	0.228636138207425
ENSG00000073009	ENSG00000073009	93.9289955028675	-0.00717604662671308	0.272068787555615	-0.0263758540300996	0.978957553141155	0.989385442125344
ENSG00000073050	ENSG00000073050	221.419131747159	-0.690652090976636	0.228807319162148	-3.01848775426277	0.00254039668430351	0.0137495565710609
ENSG00000073060	ENSG00000073060	92.9725975978245	-0.693756217519902	0.396347327374072	-1.7503744054899	0.0800537294859165	0.206822480402632
ENSG00000073111	ENSG00000073111	250.203273620913	-0.267223373930297	0.49316704664357	-0.541851641850331	0.587920712470429	0.749616899018053
ENSG00000073146	ENSG00000073146	4.57294083875177	-0.740165750480502	0.755378687926541	-0.979860515408772	0.327154975603057	0.531740937955275
ENSG00000073150	ENSG00000073150	11.9102580089461	-0.734338455106021	0.801357391532705	-0.916368230785891	0.359473792266641	0.56434418464952
ENSG00000073169	ENSG00000073169	107.093444875467	0.0943016596300074	0.329019445222599	0.286614244231697	0.774407706513997	0.874374859208347
ENSG00000073282	ENSG00000073282	36.0740073346394	-0.797870465253144	0.934904167844519	-0.853424867163321	0.393423736236368	0.596393629434885
ENSG00000073331	ENSG00000073331	487.68162024069	-0.799438678731394	0.374181692320967	-2.13649864527752	0.0326387912793399	0.105980634616403
ENSG00000073350	ENSG00000073350	243.578727200866	0.301174071376311	0.402334094074023	0.748567113282971	0.454118159990893	0.646729884818301
ENSG00000073417	ENSG00000073417	233.632155570642	1.22602174059906	0.357030679160337	3.43393946840202	0.000594877024053968	0.00408885827064351
ENSG00000073464	ENSG00000073464	6.95503178295548	0.322291413559882	0.836445354814996	0.38531078175593	0.700007174384035	0.828064036339064
ENSG00000073536	ENSG00000073536	136.463244263369	1.49618282197329	0.346323054933641	4.32019410968748	1.55892012636337e-05	0.000178673870459385
ENSG00000073578	ENSG00000073578	1515.64980235175	-0.787205155018239	0.135406913323253	-5.81362602320729	6.11339088114843e-09	1.72246820945151e-07
ENSG00000073584	ENSG00000073584	1342.13570710901	-0.153731448474462	0.0802964262381724	-1.91454907368441	0.0555500350662398	0.157600312562822
ENSG00000073598	ENSG00000073598	1.65443549628482	0.145073208661267	0.990824662374513	0.146416630681759	0.883592499403925	NA
ENSG00000073605	ENSG00000073605	917.402604751743	-0.970410004505982	0.30676852608613	-3.16332974861158	0.00155975552082534	0.0091707957079867
ENSG00000073614	ENSG00000073614	5462.08528105125	-0.0445811107266572	0.104181201566418	-0.427918953288665	0.668710127599951	0.807003039320823
ENSG00000073670	ENSG00000073670	4.7485626775641	0.0260668599462152	0.668450674921528	0.0389959363108958	0.968893628505192	0.984312453688501
ENSG00000073711	ENSG00000073711	10.6648955915191	0.949914888133995	0.680326205983273	1.39626385075243	0.162635055303296	0.338673058636372
ENSG00000073712	ENSG00000073712	18.7511558098844	2.13087456481122	0.669168258771205	3.18436288165274	0.00145073022714375	0.00862856858715243
ENSG00000073734	ENSG00000073734	4.50690786634365	0.511720506672367	0.816131441825881	0.627007465277316	0.530654341674844	0.708190120615228
ENSG00000073737	ENSG00000073737	19.7732112533354	0.281145625826508	0.843630246701616	0.333256929710282	0.738940347989553	0.852631922774318
ENSG00000073754	ENSG00000073754	2.03687960648643	-0.228543175216573	1.09457019246944	-0.208797185222961	0.834606568776021	NA
ENSG00000073756	ENSG00000073756	768.07278445992	3.76600464592844	1.03844621201899	3.62657651628043	0.000287203740638979	0.00219342325815432
ENSG00000073792	ENSG00000073792	12.9854657490532	0.0791760563893681	0.689538647590356	0.114824682657099	0.908584084520778	0.952217071415804
ENSG00000073803	ENSG00000073803	219.022049402686	-0.040643127533323	0.42353865841244	-0.0959608449572623	0.923551670197906	0.959800074362491
ENSG00000073849	ENSG00000073849	4495.59285455304	-0.50894620484706	0.208606319418795	-2.43974490449307	0.0146976364834116	0.0569767136933449
ENSG00000073861	ENSG00000073861	1742.74866775608	2.38666305045615	0.236130190831429	10.1074032170666	5.12239933310428e-24	1.80843980091913e-21
ENSG00000073905	ENSG00000073905	159.113118370181	0.573194457250645	0.232129303952949	2.46928951877109	0.0135381636154167	0.0534140669091335
ENSG00000073910	ENSG00000073910	672.738000200796	-0.569849077399476	0.773079390792474	-0.737115856646148	0.461051897123174	0.653028402824574
ENSG00000073921	ENSG00000073921	6649.05516119394	-0.0642178032078011	0.330237900931243	-0.194459215694844	0.845816327285736	0.916838771961525
ENSG00000073969	ENSG00000073969	877.477905236282	-0.797089869492393	0.141788087557972	-5.62169843193979	1.89089137409171e-08	4.73250912005489e-07
ENSG00000074047	ENSG00000074047	2.53947172251499	1.45201939808691	1.13590394626016	1.27829417519634	0.201145720871036	0.389665484038577
ENSG00000074054	ENSG00000074054	3923.98936029382	0.672801135825595	0.12518204785287	5.37458163822624	7.67606988961239e-08	1.66536410146982e-06
ENSG00000074071	ENSG00000074071	174.525028647353	-0.519835372330944	0.257173053992302	-2.02134463257766	0.0432441019141862	0.13084415253895
ENSG00000074181	ENSG00000074181	3.06684208115197	0.581632393040665	0.925527093277144	0.62843367554071	0.529719882369813	0.707700417355599
ENSG00000074201	ENSG00000074201	1665.91269280079	-0.224201209472064	0.147507541245418	-1.51993049019132	0.128528446410501	0.289413407343457
ENSG00000074211	ENSG00000074211	4.82783742435935	0.839861262916204	0.776466161492353	1.08164567185002	0.279410002169857	0.481690770979568
ENSG00000074219	ENSG00000074219	2.35129351900484	0.268120141167419	0.904609092500185	0.296393374099724	0.76692968483586	0.86947538077161
ENSG00000074266	ENSG00000074266	2017.26101523467	1.36816022823725	0.329602366431214	4.15094176371084	3.31110015155392e-05	0.000343355338813342
ENSG00000074276	ENSG00000074276	14.4514106115565	-0.711327310813652	0.393399647446508	-1.80815441861923	0.0705824705516476	0.188480062470309
ENSG00000074319	ENSG00000074319	988.462402659841	0.542993951976225	0.135888385687974	3.99588198231336	6.44538390452794e-05	0.000613997916432566
ENSG00000074356	ENSG00000074356	1180.64775660653	0.371206548763674	0.120839453051516	3.07189861746082	0.00212701954309082	0.0118285638123053
ENSG00000074370	ENSG00000074370	1679.38488150517	-0.577702889393514	0.308814367618661	-1.87071247315439	0.0613849450063117	0.16977112492405
ENSG00000074410	ENSG00000074410	6.80239680157906	0.418334685365632	0.640314215726835	0.653327187013599	0.513545368998505	0.695334701483754
ENSG00000074416	ENSG00000074416	51.3192801524258	0.436458817950184	0.72685007164125	0.600479844439784	0.548186489597321	0.720393288258259
ENSG00000074527	ENSG00000074527	3.57446117253825	0.165392302445073	0.757089138380457	0.218458163062378	0.827072152105923	0.905578131489127
ENSG00000074582	ENSG00000074582	153.502841232763	0.209004096764336	0.254646422681845	0.820761959124261	0.411781870776441	0.611141998150437
ENSG00000074590	ENSG00000074590	3.82516836366491	0.793711949625835	0.783103467126345	1.01354671884983	0.310799092675283	0.515549915172405
ENSG00000074603	ENSG00000074603	2200.71789922781	0.279270482985828	0.112578376604895	2.48067605350142	0.0131133488564336	0.0520180697486821
ENSG00000074621	ENSG00000074621	130.380959571145	-1.06306697855925	0.162550489416758	-6.53991865772659	6.15523019078775e-11	2.59824309194829e-09
ENSG00000074657	ENSG00000074657	63.3610495038007	0.874892028897586	0.885142904068458	0.988418960233703	NA	NA
ENSG00000074660	ENSG00000074660	22.4945636439009	1.25322411236514	0.652155395664174	1.92166486806234	0.0546479405710127	0.155685494956005
ENSG00000074695	ENSG00000074695	6706.69922324191	-0.436581526683511	0.28828672446239	-1.51440038558025	0.129924321545601	0.291501333843817
ENSG00000074696	ENSG00000074696	831.687765662012	-0.322029799699432	0.181944993338994	-1.76992943740659	0.076738896226266	0.200661319825859
ENSG00000074706	ENSG00000074706	177.99534676769	-0.702250486931697	0.480734379008171	-1.46078690769016	0.144073929877197	0.312663373388151
ENSG00000074755	ENSG00000074755	3700.14999176738	0.363879111765937	0.161715867195482	2.2501138452053	0.0244417194212476	0.0849517458583667
ENSG00000074771	ENSG00000074771	1.53381713733833	0.922015701119632	1.38823283042688	0.66416503119013	0.506584691868398	NA
ENSG00000074800	ENSG00000074800	19489.5410951569	0.00710048356861832	0.404802777657482	0.0175405999180823	0.986005343770639	0.993337823304063
ENSG00000074803	ENSG00000074803	10.0804961270262	0.976790085604987	0.797325063525106	1.22508388396376	0.220543616646882	0.413385197924787
ENSG00000074842	ENSG00000074842	527.016268149168	0.222984803984212	0.248519430334604	0.89725299822226	0.369583930746569	0.57301994674965
ENSG00000074855	ENSG00000074855	108.737402878982	-1.21701564246687	0.342952598512326	-3.54864097180219	0.000387224660957883	0.00284090737562331
ENSG00000074935	ENSG00000074935	383.370899857847	-0.488907724076405	0.27225999317867	-1.79573839831679	0.0725361319444971	0.192261480317469
ENSG00000074964	ENSG00000074964	12.5410098008174	-0.986320950001885	0.943175612239799	-1.04574475548581	0.295678893405829	0.499594178103112
ENSG00000074966	ENSG00000074966	75.8860641808979	-0.585586163371709	0.693324163928831	-0.844606597948919	0.398330523989695	0.600870149320039
ENSG00000075035	ENSG00000075035	5.19677592382989	-0.120332641344077	0.695978663977998	-0.172897026262691	0.862732369151676	0.926469118517983
ENSG00000075043	ENSG00000075043	1.95374766216808	1.46583445918797	0.856311378829172	1.71180074845227	0.0869333941057338	NA
ENSG00000075073	ENSG00000075073	1.53207044138482	-0.25157420418899	1.14943142025139	-0.218868389846145	0.826752570721931	NA
ENSG00000075089	ENSG00000075089	561.613556569619	-0.878980622142657	0.150165359451407	-5.85341802765832	4.81571662613925e-09	1.38361298527338e-07
ENSG00000075131	ENSG00000075131	88.6766616060766	-0.0485737809945386	0.256884382144159	-0.189088104886345	0.850023764239571	0.919395985981755
ENSG00000075142	ENSG00000075142	1433.26680703301	-0.110672946010613	0.144812154552925	-0.764251773977749	0.444717218456275	0.638154693142608
ENSG00000075151	ENSG00000075151	2510.4189661201	-0.327144731013993	0.12560399815561	-2.60457259177925	0.00919889321411705	0.0393146388081697
ENSG00000075188	ENSG00000075188	408.938669501325	-0.66796625397064	0.147897882708414	-4.51640173434774	6.28992848293173e-06	8.12622134270102e-05
ENSG00000075213	ENSG00000075213	11.9956966249997	0.9587259929831	0.652602069980859	1.46908205947189	0.141810533212545	0.309220216581089
ENSG00000075218	ENSG00000075218	110.203873993733	-0.475595321435108	0.781586147565844	-0.608500192737925	0.542855778172558	0.717211937749619
ENSG00000075223	ENSG00000075223	26.288884298147	0.19985815190549	0.905641824270997	0.220681230205294	0.825340647294197	0.904362211267438
ENSG00000075234	ENSG00000075234	292.556689394655	-0.781325807446431	0.183760691580857	-4.25186584097413	2.11996850504139e-05	0.000234110834767627
ENSG00000075239	ENSG00000075239	679.027871237796	-0.160000100459444	0.240620646500425	-0.664947512968973	0.50608406464951	0.68976747721094
ENSG00000075240	ENSG00000075240	471.198678560559	1.67046152755162	0.294800244179364	5.66641839867428	1.45813223188061e-08	3.76256247342747e-07
ENSG00000075275	ENSG00000075275	8.57291501980799	1.30048747820595	0.78487531007508	1.65693513544406	0.0975325898653835	0.238719209711481
ENSG00000075290	ENSG00000075290	1.32687323192877	-0.152205604418067	1.21561219809602	-0.125209013743414	0.900358081469102	NA
ENSG00000075292	ENSG00000075292	5521.32672952567	0.186577751191664	0.172214819238939	1.0834012544112	0.278630359133045	0.480737948771499
ENSG00000075303	ENSG00000075303	591.590835616907	-0.934684545294354	0.143809218290207	-6.49947587788261	8.06003236087988e-11	3.3299080503699e-09
ENSG00000075336	ENSG00000075336	149.106544087051	0.175194748815384	0.17141682436517	1.02203940286611	0.306762251548613	0.511330409478569
ENSG00000075340	ENSG00000075340	49.0573366266192	1.04238881448293	0.781266928798618	1.33422877131872	0.182128893059202	0.364658193808762
ENSG00000075391	ENSG00000075391	44.2133308754239	0.587412910422386	0.757819433881239	0.775135717243221	0.438259468114216	0.633138066000952
ENSG00000075399	ENSG00000075399	147.259709659207	0.314387850421467	0.317034321835005	0.991652413536111	0.321367111808441	0.52622453072723
ENSG00000075407	ENSG00000075407	1378.618687802	0.455891156521548	0.17408273842059	2.61881884819677	0.00882347897726259	0.0380029359795186
ENSG00000075413	ENSG00000075413	2103.67061379611	0.630584525027143	0.0977430654262503	6.45145026173683	1.10784810733051e-10	4.47382473984543e-09
ENSG00000075415	ENSG00000075415	3927.47443893081	0.0370915315457295	0.140705789883459	0.263610556299432	0.792080023429373	0.884979938908071
ENSG00000075420	ENSG00000075420	1749.83304203555	1.15348376619085	0.385888317620744	2.98916477519411	0.0027974122615563	0.0148886484939523
ENSG00000075426	ENSG00000075426	3696.78346860623	2.01023076975213	0.387617739141023	5.18611654411609	2.14724466202993e-07	4.18335684531434e-06
ENSG00000075461	ENSG00000075461	1.16766808462101	0.275489340960446	0.988070896994189	0.278815358086664	0.780386527612579	NA
ENSG00000075539	ENSG00000075539	5687.81410035741	0.173806911994457	0.17949052698088	0.968334735643021	0.332877222357481	0.538190387712336
ENSG00000075568	ENSG00000075568	1567.25720597918	-0.127888313129903	0.131252347148826	-0.974369722964959	0.329872997034451	0.534552060987284
ENSG00000075618	ENSG00000075618	66.1357649563064	0.379824867699754	0.49366405616844	0.769399479167582	0.44165619769376	0.63552343990998
ENSG00000075624	ENSG00000075624	46826.7028350697	-0.0194089022431063	0.288537770211887	-0.0672664179419333	0.946369610914738	0.972271295411557
ENSG00000075643	ENSG00000075643	6.36107556867409	1.3837113628286	0.887265488174978	1.55952348115643	0.118872531405699	0.274732082353124
ENSG00000075651	ENSG00000075651	753.167297683486	-1.41706604182502	1.27102073159885	-1.11490395600587	0.264891581279078	0.465829338519532
ENSG00000075673	ENSG00000075673	12.0189196783601	-0.168648903119237	0.526002338423575	-0.320623865712606	0.748495449489297	0.858836117983008
ENSG00000075702	ENSG00000075702	66.0310419684405	-0.389481565465241	0.464645866589389	-0.838233143714649	0.401899775961696	0.603199142008597
ENSG00000075711	ENSG00000075711	1368.70618843226	0.369427297754207	0.160119808470492	2.30719297807733	0.0210440643831559	0.0754662517563601
ENSG00000075785	ENSG00000075785	1409.52750673523	0.133063264610916	0.120960068261119	1.10005943716623	0.271306225707226	0.472792339032539
ENSG00000075790	ENSG00000075790	1189.99986660389	0.167796870968533	0.248696663449345	0.67470495438597	0.499863236227353	0.684290774180927
ENSG00000075826	ENSG00000075826	1430.19916923951	-0.479840028781908	0.148981299948426	-3.22080710094499	0.0012783015571789	0.00778100955690325
ENSG00000075856	ENSG00000075856	1384.03755025452	0.123708626233081	0.0716764517844335	1.72593122501563	0.0843597864008108	0.214615938740615
ENSG00000075884	ENSG00000075884	2670.34192399204	-0.186291532128671	0.144394687239323	-1.29015503056499	0.196996836172923	0.384380170727574
ENSG00000075891	ENSG00000075891	2.3403296232652	-0.0231380962153125	1.06140424816304	-0.0217995134797673	0.982607882282572	0.991675812530691
ENSG00000075914	ENSG00000075914	375.840453057289	0.00694416057671979	0.190154906805454	0.0365184401148496	0.970868975430202	0.985159517332193
ENSG00000075945	ENSG00000075945	1215.22567592361	-0.29205247908161	0.132852691286287	-2.19831812403604	0.0279264437370847	0.0941290417355433
ENSG00000075975	ENSG00000075975	697.664094273435	0.167867406456943	0.123385027173685	1.36051683338078	0.17366642966103	0.353847628325608
ENSG00000076003	ENSG00000076003	1362.17753426343	0.695434899983311	0.312657629224893	2.22426972822432	0.0261303021366671	0.0895912551628133
ENSG00000076043	ENSG00000076043	838.329129747908	-0.0295167820925088	0.221804617748069	-0.133075597758901	0.894133593648621	0.944154921475678
ENSG00000076053	ENSG00000076053	1146.9978958932	0.046675694943524	0.18787140042948	0.248444919433303	0.803790182095523	0.891877262062549
ENSG00000076067	ENSG00000076067	21.6872335322021	0.428612774107394	0.747655722914935	0.573275587908741	0.566458111786944	0.734299886661895
ENSG00000076108	ENSG00000076108	2612.985099279	-0.839146345833791	0.168888341284168	-4.96864578959812	6.74220996014586e-07	1.13430344134651e-05
ENSG00000076201	ENSG00000076201	250.707011580481	0.247744491242102	0.332255795136063	0.745643852925565	0.455882584787046	0.648052618321873
ENSG00000076242	ENSG00000076242	651.257234646586	-0.241394425473145	0.137753632948738	-1.75236340636457	0.0797113395728236	0.206228075487457
ENSG00000076248	ENSG00000076248	333.716530017745	-1.67699259919494	0.263150643194418	-6.37274748348598	1.85671458956955e-10	7.13915951345877e-09
ENSG00000076258	ENSG00000076258	17.3385467462671	-0.23823987672559	0.598765220501456	-0.397885295552184	0.690714739568825	0.821845537259736
ENSG00000076321	ENSG00000076321	545.49495768135	-0.0191256920099497	0.104186027125323	-0.183572524432127	0.854348819113721	0.922226528035246
ENSG00000076344	ENSG00000076344	0.620171034797268	2.56001878883307	1.99193400318728	1.28519257401942	0.198724997975037	NA
ENSG00000076351	ENSG00000076351	19.6726070296212	-0.595529833790715	0.455588503016317	-1.30716607168067	0.191156315659842	0.376804920272542
ENSG00000076356	ENSG00000076356	18.9065271785551	-0.164943548561201	0.827487207863194	-0.199330632538878	0.842004118636329	0.914407996287523
ENSG00000076382	ENSG00000076382	373.474172232197	0.260170533534404	0.443399825845603	0.586762823007959	0.557363008499461	0.727259494714861
ENSG00000076513	ENSG00000076513	2898.68313242939	-0.692644028217285	0.145724608348856	-4.75310269188809	2.00318536939348e-06	2.97281802896372e-05
ENSG00000076554	ENSG00000076554	761.617831073615	-0.457863498215219	0.197716364981264	-2.31575923550186	0.020571418125345	0.0741914619019475
ENSG00000076555	ENSG00000076555	166.655260793003	-0.863428566218367	0.353196796161036	-2.44461041437277	0.0145008686587495	0.056368823967268
ENSG00000076604	ENSG00000076604	207.96334630043	0.475266285840109	0.313341251151671	1.51676896703926	0.129325024720702	0.290560561802744
ENSG00000076641	ENSG00000076641	11308.3035699002	0.0367239639515218	0.30831363154339	0.119112358956317	0.905186339421882	0.950276273592926
ENSG00000076650	ENSG00000076650	280.606717258316	-0.00453069771546401	0.203149171126835	-0.0223023194745662	0.982206798670355	0.991439985090016
ENSG00000076662	ENSG00000076662	1957.7367958312	-0.698099652054473	0.231606202346504	-3.01416648164737	0.00257686360370012	0.0138989580624575
ENSG00000076685	ENSG00000076685	2128.73324991619	-0.00961873249017099	0.175761246251583	-0.054726128172776	0.956356653278682	0.977728243458715
ENSG00000076706	ENSG00000076706	713.098595949807	-0.219836769678486	1.03001728013251	-0.213430176288114	0.830991445422686	0.907992106438172
ENSG00000076716	ENSG00000076716	11.5885607427626	1.01021915730507	0.704038054039903	1.43489283215338	0.151317638575207	0.322880246926822
ENSG00000076770	ENSG00000076770	658.868284413789	-0.691277266572105	0.208712982043934	-3.31209520271524	0.000926000279604169	0.00594236643212799
ENSG00000076826	ENSG00000076826	0.87241233427303	-0.619739150773416	1.53387028692376	-0.404036218744629	0.686186085668261	NA
ENSG00000076864	ENSG00000076864	4.39525830550135	0.366348047854956	0.611611820054822	0.598987847916539	0.549180988202079	0.721045376640359
ENSG00000076924	ENSG00000076924	314.986552926141	-0.659190434705037	0.322848275967579	-2.04179636000669	0.0411717354848879	0.126096557378204
ENSG00000076928	ENSG00000076928	3495.85073785592	0.148190784111402	0.28746911350951	0.515501586595665	0.60620256118246	0.76277815520642
ENSG00000076944	ENSG00000076944	288.160987993342	-0.456329531904804	0.240220888298367	-1.89962469599238	0.0574823889516805	0.161618844762212
ENSG00000076984	ENSG00000076984	272.359107649581	-0.443673124388401	0.239037744892497	-1.85607977764321	0.0634421876969859	0.173831892700784
ENSG00000077044	ENSG00000077044	729.357534781742	-0.336662828939868	0.347715270408073	-0.968214103869429	0.332937452545188	0.538190387712336
ENSG00000077063	ENSG00000077063	7.34556018740343	0.989343711636795	0.769963557156824	1.28492277646238	0.198819270889781	0.386701822287378
ENSG00000077080	ENSG00000077080	1.0229416046961	-2.70685547462647	1.33128531672559	-2.03326472591481	0.0420257848876896	NA
ENSG00000077092	ENSG00000077092	2.78558112007577	0.0875448803067072	1.04155720693906	0.084051917382421	0.933015153668634	0.965072406251735
ENSG00000077097	ENSG00000077097	5031.16379479177	0.217199489043831	0.142859935296001	1.52036670458936	0.128418837722681	0.289270855176361
ENSG00000077147	ENSG00000077147	5437.63585032845	0.824116388094424	0.141635904511798	5.81855561931881	5.93583088433642e-09	1.67894506494036e-07
ENSG00000077150	ENSG00000077150	1461.62013439901	1.5462158510514	0.340157787003513	4.54558416748939	5.47830995265314e-06	7.20779786599497e-05
ENSG00000077152	ENSG00000077152	110.123289246266	-1.16477975697314	0.441839234783745	-2.63620716603683	0.00838385287778351	0.0364394993294597
ENSG00000077157	ENSG00000077157	541.524375057397	-1.0409728899226	0.165768565819383	-6.27967603373496	3.39279252448319e-10	1.2237687091793e-08
ENSG00000077232	ENSG00000077232	1682.91973629287	0.0267168080615644	0.332489323679569	0.0803538825424429	0.935955804644599	0.966585120620368
ENSG00000077235	ENSG00000077235	1359.59391937818	-0.375377908233859	0.116417174266582	-3.2244203709522	0.00126227956054445	0.00769755981163207
ENSG00000077238	ENSG00000077238	4172.47192507182	0.217013410193844	0.524313091819535	0.413900422437931	0.678947034502304	0.813458702742606
ENSG00000077254	ENSG00000077254	3181.94796998313	0.399015851242203	0.108792827163571	3.66766690089119	0.000244773773470058	0.00190560430859533
ENSG00000077264	ENSG00000077264	38.4041260261386	0.655357010827474	0.510067358004807	1.28484405156014	0.198846785179032	0.386723056627713
ENSG00000077274	ENSG00000077274	1.18512388584645	-1.46093485417148	1.46125989191529	-0.99977756335775	0.317418166146126	NA
ENSG00000077279	ENSG00000077279	6.49550115984278	0.400211467952109	0.707240068030795	0.565877820054	0.571476840260145	0.738387365400306
ENSG00000077312	ENSG00000077312	458.210146789241	0.346102023372612	0.226312376869857	1.52931107065188	0.126187346455199	0.286048386005699
ENSG00000077327	ENSG00000077327	56.980108873593	-0.321102762073234	0.550075501650327	-0.583743070014693	0.559393185394307	0.728889256873591
ENSG00000077348	ENSG00000077348	37.4294158180387	0.49237746282532	0.319018175609943	1.54341507935692	0.122730097282477	0.280586145680828
ENSG00000077380	ENSG00000077380	962.361866072888	-0.76144179715579	0.157618995758549	-4.83090120890135	1.35916435148103e-06	2.10711168023017e-05
ENSG00000077420	ENSG00000077420	1288.50105963585	-0.409151332310411	0.241451826648497	-1.69454643598969	0.0901614956039632	0.225248579677279
ENSG00000077454	ENSG00000077454	562.871409820837	-1.39628120536642	0.286617206804961	-4.87158890748861	1.10704326088268e-06	1.76437859246425e-05
ENSG00000077458	ENSG00000077458	1305.36892840476	-0.469242340006991	0.150258735887561	-3.12289556567365	0.00179081279430232	0.0102982543704178
ENSG00000077463	ENSG00000077463	77.2484529608322	-0.299969411738965	0.320940298773184	-0.934657981205907	0.349964587901304	0.555220593905378
ENSG00000077498	ENSG00000077498	2.30567166902862	1.04229260858618	1.09308789158845	0.953530467775595	0.340321366661232	0.546117762284952
ENSG00000077514	ENSG00000077514	407.860194154346	-0.813355290283786	0.339415344888541	-2.39634212928965	0.0165596253174649	0.0625881313093675
ENSG00000077522	ENSG00000077522	7.13386704809261	0.45920678826174	0.689337960903631	0.666156246001281	0.505311236296747	0.68911723732591
ENSG00000077549	ENSG00000077549	3549.7090452764	-0.186070411901072	0.117190441389825	-1.58776099564403	0.112340394455267	0.263801139168751
ENSG00000077585	ENSG00000077585	625.582029743483	0.833546717976081	0.230049293768689	3.62333960831108	0.000290823571471388	0.002218886718682
ENSG00000077616	ENSG00000077616	6.70029164109185	1.15088327470624	0.806265895357862	1.42742398175656	0.153457722364465	0.325924563742083
ENSG00000077684	ENSG00000077684	1698.56609951261	0.910829480701776	0.116338159651302	7.82915496885791	4.91159936256859e-15	4.40173756720041e-13
ENSG00000077713	ENSG00000077713	249.170248551372	-0.265979202103746	0.213885011851067	-1.24356166802821	0.213660931308019	0.40475718377302
ENSG00000077721	ENSG00000077721	987.818616155225	0.293144547693353	0.14657296502856	1.99999056876712	0.0455012823087205	0.135981427755017
ENSG00000077782	ENSG00000077782	447.358289093115	-0.11782771527862	0.302410161701656	-0.389628822707562	0.696811035830098	0.825775299861515
ENSG00000077800	ENSG00000077800	2.60282017151706	-0.0321377008689754	1.00324708033546	-0.0320336849205975	0.974445187992367	0.986854456076589
ENSG00000077809	ENSG00000077809	1338.34947825957	0.533357353714882	0.121406413804548	4.39315631687739	1.11716739176484e-05	0.000133532870067726
ENSG00000077935	ENSG00000077935	9.05790448513957	0.277623387665485	0.64479106747582	0.430563327671868	0.6667859109678	0.805829924739064
ENSG00000077942	ENSG00000077942	4.40706608469985	-0.0900830914906381	0.791682338815156	-0.113786915627621	0.909406711038714	0.952620291939987
ENSG00000077943	ENSG00000077943	5.07978566801968	0.99002184650827	0.755465534911703	1.31047916914434	0.190033786644624	0.375506891333649
ENSG00000077984	ENSG00000077984	2876.13610043717	-0.388819784532179	0.470883050669307	-0.825724739889269	0.408960254884617	0.609305783495194
ENSG00000078018	ENSG00000078018	9.66200452258624	1.28982361088399	0.793415633193631	1.62565943614223	0.104022123728972	0.250213637349931
ENSG00000078043	ENSG00000078043	307.028431147347	0.688011193669184	0.143449270655074	4.79619861800145	1.6170494966695e-06	2.46267126286902e-05
ENSG00000078053	ENSG00000078053	7.0115123025752	1.43179061756907	0.83601945509428	1.71262834715683	0.0867809347936858	0.21893009445093
ENSG00000078061	ENSG00000078061	766.004634285432	0.080593829075738	0.21934930033277	0.36742232117208	0.713304024279145	0.836598231727406
ENSG00000078070	ENSG00000078070	363.766272221631	-0.816430082291587	0.212000914664033	-3.85106867857349	0.000117603510093323	0.00102211092453731
ENSG00000078081	ENSG00000078081	186.086949508497	0.763397515661442	0.745447359859072	1.02407970940532	0.305797627375455	0.510225107766916
ENSG00000078098	ENSG00000078098	6.58532191046033	1.17594344545225	0.763527450272866	1.54014560318951	0.12352486588632	0.281877671140646
ENSG00000078114	ENSG00000078114	61.4477091251296	2.03739237233363	1.34927940534511	1.50998552580185	0.131047117540009	0.292988762790228
ENSG00000078124	ENSG00000078124	568.352077409142	0.485739070105196	0.403259933751028	1.2045309475379	0.2283844279738	0.422928020537796
ENSG00000078140	ENSG00000078140	1892.97689249675	-0.0560109894612998	0.096028702996461	-0.58327341423495	0.559709256671799	0.728998624354923
ENSG00000078142	ENSG00000078142	1758.0203824311	-0.0777434049588547	0.1227957190059	-0.633111688161698	0.526660710109087	0.705149756148471
ENSG00000078177	ENSG00000078177	2824.75747190748	0.503176249714402	0.261559607243869	1.9237536522421	0.0543854694314167	0.155260453714952
ENSG00000078237	ENSG00000078237	278.496359747791	0.489635620506025	0.405123882018403	1.20860715015508	0.226813808121176	0.421266832282447
ENSG00000078246	ENSG00000078246	113.281973248679	-0.619431497076631	0.20899941422296	-2.96379537416227	0.00303870276661202	0.0158933362884011
ENSG00000078269	ENSG00000078269	1573.07987631941	1.04505080946204	0.327508131104955	3.19091561463291	0.0014182269623465	0.00846444558571522
ENSG00000078295	ENSG00000078295	10.1876281660178	0.707888726954856	0.745747166345832	0.949234216233791	0.342501502752645	0.548120021678529
ENSG00000078304	ENSG00000078304	8632.55668845856	-0.804592455329656	0.162077461027233	-4.96424641791781	6.89683323335455e-07	1.15613749043449e-05
ENSG00000078319	ENSG00000078319	102.275742541249	0.5532547047244	0.178280009515549	3.10329075159795	0.00191381518017479	0.0108685857941147
ENSG00000078328	ENSG00000078328	7.89503353247448	0.821347421771867	0.589720350653242	1.39277442411823	0.163688014780069	0.340017377979263
ENSG00000078369	ENSG00000078369	5234.22856410928	0.515117732320366	0.105027856493252	4.90458197967187	9.36265129500512e-07	1.51604682296674e-05
ENSG00000078401	ENSG00000078401	9.84404642771522	1.12111300438451	0.679969302879828	1.64877002481779	0.0991947580870896	0.241747376146656
ENSG00000078403	ENSG00000078403	1169.1503535247	-0.568107002956517	0.152029994557481	-3.73680867785418	0.000186370621342996	0.00151310865780946
ENSG00000078487	ENSG00000078487	42.6614674500676	-0.313271968658682	0.218437278065195	-1.43415066985582	0.1515292708665	0.323154268758952
ENSG00000078549	ENSG00000078549	5.48910827463232	1.24479018214863	0.747643495001741	1.66495153167317	0.0959224260044691	0.236018977220901
ENSG00000078579	ENSG00000078579	5.60971537643936	-3.13351284192206	1.29073125014051	-2.42770355299056	0.0151947575254372	0.0585041025116428
ENSG00000078589	ENSG00000078589	2117.09176014174	-0.819060968870081	0.156650724001213	-5.22858080671071	1.70816172838594e-07	3.39316934638711e-06
ENSG00000078596	ENSG00000078596	6871.77401123227	-0.339210510297686	0.167996167547723	-2.01915624177156	0.043470982791174	0.131343019971103
ENSG00000078618	ENSG00000078618	2778.77925882951	-0.359667553376341	0.147576891687422	-2.43715360354752	0.0148033896723727	0.0573170127543961
ENSG00000078668	ENSG00000078668	2400.80269307262	-0.505335737814686	0.223993231774607	-2.25603128188793	0.0240686721113725	0.083943141575676
ENSG00000078674	ENSG00000078674	8443.51009268888	0.424002397239917	0.135054667822171	3.13948717269224	0.00169243823958524	0.00981470966166643
ENSG00000078687	ENSG00000078687	649.751997575167	0.238893446669711	0.271080178006429	0.881264902607688	0.378174457877394	0.581217798496218
ENSG00000078699	ENSG00000078699	1098.65841663044	-0.0595271235770493	0.230448761167225	-0.2583095837684	0.796167990416505	0.887252629228267
ENSG00000078725	ENSG00000078725	2.17617640108729	0.294080207802237	1.30025323584023	0.226171486981304	0.821068046140507	NA
ENSG00000078747	ENSG00000078747	3362.11926842656	0.37820875226893	0.0983110040973371	3.84706428076421	0.000119541613721621	0.00103702127376303
ENSG00000078795	ENSG00000078795	5.39924062092253	-0.0566091341650219	0.775666297460566	-0.0729812992395739	0.941820998866144	0.96983255676949
ENSG00000078804	ENSG00000078804	139.339072777644	0.14155790631318	0.440443356968553	0.321398663581813	0.747908295751193	0.858424666088862
ENSG00000078808	ENSG00000078808	1635.64925421778	-0.197488389700561	0.377397488784916	-0.523290153139074	0.60077235232197	0.75878333273237
ENSG00000078814	ENSG00000078814	6.24993659643632	-1.38901032918834	0.640027490364419	-2.17023541972778	0.0299890161117961	0.0995404650172308
ENSG00000078898	ENSG00000078898	0.632262710185408	-1.4176337146816	1.79654022796828	-0.789090994241091	0.430058825145575	NA
ENSG00000078900	ENSG00000078900	11.5018546613011	-0.566567417172578	0.970995760136019	-0.583491133981071	0.559562723786739	0.728889256873591
ENSG00000078902	ENSG00000078902	309.789701508234	0.903368141998783	0.219791810595417	4.11010828634404	3.9547361724068e-05	0.000403455812404776
ENSG00000078967	ENSG00000078967	88.9804875558326	0.177592709526101	0.275778536050465	0.643968570105117	0.519595815139688	0.699953869952585
ENSG00000079101	ENSG00000079101	2.71475933738848	-1.60280836895775	1.09792339934022	-1.45985445789838	0.144330077965603	0.313102611179269
ENSG00000079102	ENSG00000079102	9.35673844242508	1.09488074650498	0.721483200989928	1.5175415657672	0.129130007389552	0.290262232508582
ENSG00000079112	ENSG00000079112	5.66989541905158	0.45309120839177	0.716776532312359	0.632123385694666	0.527306255121541	0.705568109026474
ENSG00000079134	ENSG00000079134	835.256067159339	0.33305255073704	0.231048698232612	1.44148204809072	0.149448545386431	0.32038831134872
ENSG00000079150	ENSG00000079150	16.8320977482976	0.123059307879056	0.393634233958752	0.312623489683449	0.754566729849888	0.862801029160479
ENSG00000079156	ENSG00000079156	141.290991726027	-0.506449247188289	1.06909014607648	-0.47371987203038	0.635699680592042	0.784351943329358
ENSG00000079215	ENSG00000079215	50.9212437838437	0.622787670896359	0.885863870715665	0.703028638467021	0.482037902306277	0.670005080030933
ENSG00000079246	ENSG00000079246	6373.32436065338	0.27248915453496	0.147607900995107	1.84603366552846	0.0648873173790526	0.176772989857279
ENSG00000079257	ENSG00000079257	250.375756082364	-0.523421280207805	0.150717064979374	-3.47287336227942	0.000514918255263846	0.00361824796921076
ENSG00000079263	ENSG00000079263	4827.22720461527	0.368486854521214	0.195697489379162	1.88294114395752	0.0597083445754986	0.166339566828514
ENSG00000079277	ENSG00000079277	1524.73442772003	-0.538596980120539	0.298677127350377	-1.80327494407937	0.0713450456181913	0.189968107410522
ENSG00000079308	ENSG00000079308	60.3224710566585	-0.676996360496658	0.799662922045342	-0.846602164278253	0.397216907186229	0.599671649996822
ENSG00000079313	ENSG00000079313	153.793915419336	0.335418479610225	0.371453217811691	0.902989834322195	0.366531290223482	0.570414777872357
ENSG00000079332	ENSG00000079332	2336.52587506092	0.445146881412101	0.138177871593289	3.22154970458904	0.0012749934500533	0.00776290106602874
ENSG00000079335	ENSG00000079335	1394.06202609811	-1.32033081594527	0.319519773122759	-4.13223508217128	3.59252713966758e-05	0.000368601826866553
ENSG00000079337	ENSG00000079337	29.6333586880554	0.107774332492883	0.423786835778358	0.254312601039003	0.799254065537658	0.889199948168589
ENSG00000079385	ENSG00000079385	572.85427394079	0.0533551698913567	0.196185427993699	0.271962960944634	0.785650499131506	0.881388650951527
ENSG00000079387	ENSG00000079387	887.989442694611	0.641552302784	0.102779994643749	6.24199587680186	4.32022343767858e-10	1.52987122068919e-08
ENSG00000079393	ENSG00000079393	1.11012320827384	1.29661985955847	1.32281968243261	0.980193957481823	0.326990386660001	NA
ENSG00000079432	ENSG00000079432	344.354593006178	-1.11197009495962	0.476001646888662	-2.33606354563667	0.0194879298911555	0.07121835859376
ENSG00000079435	ENSG00000079435	22.9506409818403	-1.58759444884586	0.501601211173673	-3.16505306103853	0.0015505467195534	0.00912430724312408
ENSG00000079459	ENSG00000079459	2085.24545619086	-0.260972412484264	0.161736864430892	-1.61356171583117	0.106622526557861	0.25439396798328
ENSG00000079462	ENSG00000079462	34.7048262124959	-0.949733895995866	0.287816422550607	-3.29979049694037	0.000967570301246513	0.00617004805400794
ENSG00000079482	ENSG00000079482	7.0390586554197	1.33714278739665	0.712979503910245	1.87542948999693	0.0607336612819736	0.168490896717617
ENSG00000079557	ENSG00000079557	2.35250500190947	2.27772605541287	1.33854658523474	1.70164122828301	0.0888226439104236	0.222682963478487
ENSG00000079616	ENSG00000079616	780.738710336038	-0.912428683219543	0.278433568494535	-3.2770067494123	0.00104913861478221	0.00661417177030309
ENSG00000079691	ENSG00000079691	79.1099114544554	0.0234920081074177	0.872734796186156	0.0269176939089373	0.978525380931987	0.98924650841918
ENSG00000079739	ENSG00000079739	375.7596570494	-1.03036889061972	0.285988731000621	-3.60283038780814	0.000314770932809887	0.00237427356637029
ENSG00000079785	ENSG00000079785	1244.74510444338	0.34870841446433	0.135600589590185	2.57158479559862	0.010123422084197	0.0424866458904673
ENSG00000079805	ENSG00000079805	3723.62351127913	0.141213954584162	0.175555008689802	0.804385791314452	0.421174204502604	0.618902639902572
ENSG00000079819	ENSG00000079819	539.777824848657	1.23621810139562	0.718892795648004	1.71961397983034	0.0855026332945141	0.216720636222066
ENSG00000079841	ENSG00000079841	7.66627151641803	1.50742091908275	0.591818886359311	2.54709836713042	0.0108622809603203	0.0448126785864774
ENSG00000079931	ENSG00000079931	4.77525859767309	1.49091462844518	0.952554173183972	1.56517568282936	0.117541721640282	0.272456749625385
ENSG00000079950	ENSG00000079950	762.304387570137	-1.12476077065331	0.223252827331083	-5.03805834891083	4.70278093163103e-07	8.30260657985126e-06
ENSG00000079974	ENSG00000079974	85.1630936810703	-0.00125820974078884	0.270634272130794	-0.00464911458139628	0.996290556616921	0.998475968160468
ENSG00000079999	ENSG00000079999	617.373475022816	-0.398606045429064	0.197888646906319	-2.01429466349207	0.0439786059227453	0.132464516107276
ENSG00000080007	ENSG00000080007	85.1653714926362	-0.452734101486713	1.64470720673837	-0.275267293553442	0.783110890145506	0.879930068357427
ENSG00000080031	ENSG00000080031	3.77572102751591	0.831968968362161	0.751422489854466	1.10719199863621	0.268210926211103	0.469223124231917
ENSG00000080166	ENSG00000080166	9.22025246547972	0.215026299289271	0.581805566914532	0.369584465184154	0.71169212778698	0.83571729423799
ENSG00000080189	ENSG00000080189	575.845554794448	0.00681570543116011	0.147103867410801	0.0463326053293122	0.963045151911036	0.981151461880944
ENSG00000080200	ENSG00000080200	1101.93409971025	-0.417635999892737	0.466761606135453	-0.894752255547643	0.37091953791983	0.574148557669004
ENSG00000080224	ENSG00000080224	6.39266016929645	0.915018172666361	0.697281253368382	1.31226555747218	0.189430549030711	0.37456901077432
ENSG00000080293	ENSG00000080293	1.1530928075486	-2.3113070446106	1.54960291827364	-1.49154794260813	0.135817693938913	NA
ENSG00000080298	ENSG00000080298	437.007232316722	-0.549085228090431	0.199838981091522	-2.74763824901089	0.00600261968031493	0.0277569043800393
ENSG00000080345	ENSG00000080345	5407.65205181358	0.700463803397563	0.152013030966316	4.60791945890991	4.06718136697726e-06	5.5291361162157e-05
ENSG00000080371	ENSG00000080371	1976.71444880714	0.546746632553943	0.148711020749428	3.67657104227123	0.000236390044588284	0.0018489843668854
ENSG00000080493	ENSG00000080493	8.93724087225868	1.39829932195889	0.727566694100027	1.92188473345187	0.054620263205388	0.155625672896643
ENSG00000080503	ENSG00000080503	4258.57701670348	-0.669984984702471	0.18973760849802	-3.53111325691376	0.000413814519005179	0.00300757707652517
ENSG00000080511	ENSG00000080511	1.10335851500516	0.440830835270213	1.35520316161551	0.325287637865829	0.744963386125777	NA
ENSG00000080546	ENSG00000080546	1281.5080989269	-2.02811771245814	0.319072143293932	-6.3562982701057	2.06673545159956e-10	7.8945906160199e-09
ENSG00000080561	ENSG00000080561	15.9118555121078	1.38444635592383	0.561453559382752	2.46582523663373	0.0136698011506953	0.0538859814942229
ENSG00000080572	ENSG00000080572	1.37005058666367	1.4102802348678	1.28349084141425	1.09878480575198	0.271861941216788	NA
ENSG00000080573	ENSG00000080573	50.1000644091603	0.0313065958311847	1.11151616738014	0.028165668435552	0.977530018974114	0.988818188500796
ENSG00000080603	ENSG00000080603	1122.19781129635	0.72689966875861	0.238527740401287	3.04744289924397	0.00230797370864615	0.0127014868647057
ENSG00000080608	ENSG00000080608	661.532524645124	1.70305414168223	0.312911279396679	5.44261026628976	5.25054386499469e-08	1.18549343602947e-06
ENSG00000080618	ENSG00000080618	2.5073736399792	1.78037984466064	0.854883042470966	2.08260049177558	0.0372876543601549	0.116757577878606
ENSG00000080644	ENSG00000080644	2.44215667147808	0.6377543246027	1.19573402274849	0.533358014800626	0.593785775084442	0.754287032475521
ENSG00000080709	ENSG00000080709	1.26777791113841	0.760381469220119	1.38640734786835	0.548454586878258	0.583379803628662	NA
ENSG00000080802	ENSG00000080802	811.088120975853	0.347808078610113	0.192972480031563	1.80237139800051	0.0714869921059793	0.190237369011127
ENSG00000080815	ENSG00000080815	3044.98382126652	0.662816195064143	0.0746349733981117	8.88077217537955	6.6397819017319e-19	1.23770846473804e-16
ENSG00000080819	ENSG00000080819	1045.82147983358	-1.3461696503972	0.268159761444347	-5.02002852011256	5.16638083355676e-07	8.99042866338358e-06
ENSG00000080822	ENSG00000080822	8287.17357425791	-0.439630884299639	0.176648338199421	-2.48873489997587	0.0128198517728436	0.0510450044701006
ENSG00000080823	ENSG00000080823	35.1518052660107	0.838522781876238	0.643790307193134	1.30247810895464	0.192752996577717	0.37920783293291
ENSG00000080824	ENSG00000080824	9610.44138325966	0.594061668904531	0.384780754633123	1.54389652224408	0.122613402753765	0.280429416722172
ENSG00000080839	ENSG00000080839	776.710001439386	-0.938742471397422	0.239837351841328	-3.91407953844686	9.07497203783414e-05	0.000818644690102878
ENSG00000080845	ENSG00000080845	435.607367592065	0.317204632572342	0.276130762773381	1.148747895332	0.250659950133312	0.449413306923297
ENSG00000080854	ENSG00000080854	15.8682571759782	-0.553136586843411	0.692712805418066	-0.798507812353176	0.424575861391231	0.621969203211182
ENSG00000080947	ENSG00000080947	54.141422241012	-1.15264188760483	0.302571228546181	-3.80948939905206	0.000139254076858066	0.00118378666357891
ENSG00000080986	ENSG00000080986	519.773479534021	-1.06932747269018	0.266759227122832	-4.0085866353099	6.10832298553229e-05	0.000584860717234182
ENSG00000081014	ENSG00000081014	767.812928512784	0.91103398514556	0.223547790993323	4.07534326819973	4.59465197993889e-05	0.000457130596859761
ENSG00000081019	ENSG00000081019	1418.50255065815	-0.7698518097799	0.174011678302272	-4.42413875488636	9.6827775681011e-06	0.000117754906113948
ENSG00000081026	ENSG00000081026	90.187977885185	1.24694175466816	0.532345006134707	2.34235644234189	0.0191624042942648	0.0702601388608442
ENSG00000081041	ENSG00000081041	16.328008623114	0.379898371718318	0.504225108309671	0.753430095918591	0.451191503253205	0.644310425770849
ENSG00000081051	ENSG00000081051	4.15960591345896	0.977607510124908	0.900152119419459	1.08604700142838	0.27745819827384	0.479488179685582
ENSG00000081052	ENSG00000081052	9.07222329269488	0.175813348769696	0.472184498235415	0.372340365739921	0.709639448134166	0.834315998838196
ENSG00000081059	ENSG00000081059	126.190460664523	0.491043722690327	0.678795348803209	0.723404666157616	0.469431305312024	0.660281229329679
ENSG00000081087	ENSG00000081087	1657.14439353935	0.201161899984853	0.136387820356269	1.47492568954752	0.140232522839018	0.306899409662061
ENSG00000081138	ENSG00000081138	2.20593991663623	1.21443755669412	0.975310914315561	1.24517991018932	0.21306562556334	NA
ENSG00000081148	ENSG00000081148	46.9608232660223	0.773556892079034	0.400872341518912	1.92968387179823	0.0536460195223641	0.153666849763421
ENSG00000081154	ENSG00000081154	3070.64103535216	-0.210937583060458	0.0968754999519365	-2.17740897507741	0.0294500666315751	0.0981570594453341
ENSG00000081177	ENSG00000081177	87.7431784879202	-0.514503093723872	0.377728378146854	-1.36209806699735	0.173166938281058	0.353107799850086
ENSG00000081181	ENSG00000081181	512.681952847618	-1.66281191256071	0.502135428036457	-3.31148096652519	0.00092803552861178	0.00595214859680239
ENSG00000081189	ENSG00000081189	48.9176932551534	0.621730753229843	0.755221365651321	0.823243066877017	0.410369782531653	0.610407041351423
ENSG00000081237	ENSG00000081237	36067.2350960655	-0.398750812650513	0.168654091593754	-2.36431152593087	0.0180636159354164	0.0669370729820512
ENSG00000081248	ENSG00000081248	3.57834817065781	0.293051530397023	0.911495409274747	0.321506315243207	0.747826727227179	0.858422117893516
ENSG00000081277	ENSG00000081277	3.62732772337392	0.520715194239696	0.86757080564155	0.600199074074004	0.548373570665708	0.720516843450071
ENSG00000081307	ENSG00000081307	1211.53700492885	0.879464495376029	0.130689937353937	6.72939717611347	1.70367429083203e-11	8.08499280054522e-10
ENSG00000081320	ENSG00000081320	26831.2381231053	0.286170718937161	0.215485507247385	1.32802768312686	0.184168961786067	0.367313273866057
ENSG00000081377	ENSG00000081377	202.274853544829	-0.463256315311674	0.686787978922703	-0.67452595200973	0.499976992104375	0.684366086648889
ENSG00000081386	ENSG00000081386	668.244024384137	-1.00987388762821	0.15530478251777	-6.50252922837495	7.89806689952592e-11	3.26878964166702e-09
ENSG00000081479	ENSG00000081479	24.002783838598	0.68624752116691	0.504579729268864	1.36003783220004	0.173817952218315	0.354094431250128
ENSG00000081665	ENSG00000081665	730.815926762591	-0.0720706246148832	0.311514160599868	-0.23135585385942	0.817038358334781	0.900047786855083
ENSG00000081692	ENSG00000081692	452.373814477497	-0.900000164380412	0.272248673801663	-3.30580183114528	0.000947050418299408	0.00605743118221095
ENSG00000081721	ENSG00000081721	262.936900594279	0.147886801160746	0.158397133138634	0.933645693140867	0.350486686926359	0.555893171352304
ENSG00000081760	ENSG00000081760	326.390976306067	-0.0941972846062354	0.403009121890435	-0.23373486973291	0.815190815321828	0.898953207902761
ENSG00000081791	ENSG00000081791	1470.16649367272	0.20043805792438	0.148541680191453	1.3493724971068	0.177217350145425	0.35840768957524
ENSG00000081800	ENSG00000081800	4.05678188149713	1.00700829161668	0.971685186230684	1.03635241731226	0.300037760333753	0.504705447122205
ENSG00000081803	ENSG00000081803	5.25400671879309	1.13494733893722	0.970975843783851	1.16887288824239	0.242454848249907	0.439919048362488
ENSG00000081853	ENSG00000081853	1.05973214256206	0.410832652895954	1.36490789100294	0.300996613474096	0.763417076907805	NA
ENSG00000081870	ENSG00000081870	560.69517813272	-0.663281285349916	0.121268547884265	-5.46952443087661	4.51244722379185e-08	1.03590672671501e-06
ENSG00000081913	ENSG00000081913	479.304749144775	-0.181097176350419	0.426633508268595	-0.424479495493369	0.671216156016612	0.808519833092591
ENSG00000081923	ENSG00000081923	4.60696586646827	0.697433762974679	0.980046831679295	0.711633097960878	0.476692005887882	0.666071025977065
ENSG00000081985	ENSG00000081985	2005.09454520417	0.737808358222389	0.331138199113099	2.22809799714588	0.025873980828098	0.0888371887838083
ENSG00000082014	ENSG00000082014	27.2567413636944	-0.157781765965165	0.366062787207752	-0.431023779195615	0.66645108038573	0.805528406684713
ENSG00000082068	ENSG00000082068	512.643441753938	-0.308673429757645	0.154699019738762	-1.99531600315824	0.0460084255872485	0.137037239499997
ENSG00000082074	ENSG00000082074	17598.0807434391	-1.06579714691145	0.36491328166755	-2.92068609298367	0.00349261539816196	0.0178194507100004
ENSG00000082126	ENSG00000082126	6.78051771858055	0.996500909551654	0.786993892101274	1.26621174516488	0.2054372836327	0.394860525111404
ENSG00000082146	ENSG00000082146	168.79859928339	-0.874775928133613	0.220676914228719	-3.96405727890031	7.36865597430739e-05	0.000687063036644003
ENSG00000082153	ENSG00000082153	8228.67390907627	1.03614066316924	0.226130936929157	4.5820385182141	4.60465051031063e-06	6.15564896963557e-05
ENSG00000082175	ENSG00000082175	5.02122629072544	0.867610769343315	1.00947444140424	0.859467792108153	0.39008248205065	0.593219678518613
ENSG00000082196	ENSG00000082196	21.9858067413336	-0.618240057854499	0.401588792818283	-1.53948533651996	0.123685854981333	0.282059961295665
ENSG00000082212	ENSG00000082212	1428.8245696969	0.0698912251282973	0.178713409262774	0.39107991625593	0.695738165348479	0.82512897598035
ENSG00000082213	ENSG00000082213	894.977199385921	0.280219689651777	0.131768126543143	2.12661207989498	0.0334523279712774	0.107870563805527
ENSG00000082258	ENSG00000082258	2293.94216205875	0.129247977752114	0.110214557043475	1.17269425400069	0.240918436485173	0.438018140491653
ENSG00000082269	ENSG00000082269	519.569033459926	-0.204308219157796	0.328726338850929	-0.621514600478807	0.534261090997978	0.711035965349776
ENSG00000082293	ENSG00000082293	18.1292166931696	1.09529730221106	1.04320113687784	1.04993875437017	0.293746272210189	0.497498320160605
ENSG00000082397	ENSG00000082397	59.2759188158646	0.426552379628834	0.802336680685901	0.531637640278621	0.594976989856512	0.754808016586628
ENSG00000082438	ENSG00000082438	14.8482006274262	1.09315066413882	0.596859144162359	1.83150526356259	0.0670251627930137	0.181240956045029
ENSG00000082458	ENSG00000082458	817.04946871772	-0.873121842548732	0.187862824170193	-4.64765632266729	3.35727653900477e-06	4.65642265686608e-05
ENSG00000082482	ENSG00000082482	2.82096516452797	0.857331693210166	0.908493512648215	0.943684991994148	0.345330645540286	0.550592678612411
ENSG00000082497	ENSG00000082497	4.87839719823252	0.254535843542375	0.856107459416151	0.297317633134471	0.766224020702245	0.869178029617984
ENSG00000082512	ENSG00000082512	2919.33060122178	1.65994900887298	0.345272369633286	4.8076508717915	1.52714160987443e-06	2.33797152770591e-05
ENSG00000082515	ENSG00000082515	235.279306712359	-0.0198315322817365	0.134217265958133	-0.147756938275905	0.882534594497882	0.937793623969133
ENSG00000082516	ENSG00000082516	443.97066860041	0.265497037688712	0.204621576209074	1.29750265151627	0.194458293389054	0.381153558331059
ENSG00000082556	ENSG00000082556	2.67697277285691	2.13406251405351	0.958278002872494	2.22697641775824	0.0259488499080973	0.0890477395741644
ENSG00000082641	ENSG00000082641	1366.35209217096	0.12841636126201	0.171073242310437	0.75065135568647	0.452862505429559	0.645746847745802
ENSG00000082684	ENSG00000082684	4.9703808116524	0.207719634252235	0.714955505394103	0.290535051041721	0.771406939737894	0.872565495431719
ENSG00000082701	ENSG00000082701	1679.67586925584	0.420034022460416	0.115562761171078	3.63468316440277	0.00027832246460778	0.00213639667933303
ENSG00000082781	ENSG00000082781	8.28980581701412	0.37008377672404	0.610125847423288	0.606569576239057	0.544136595758208	0.717926817241442
ENSG00000082805	ENSG00000082805	769.836283325557	0.533353550443898	0.156814147627888	3.40118260062555	0.000670949937131239	0.00453679758708503
ENSG00000082898	ENSG00000082898	4013.59786478422	-1.30870777037995	0.166360706744271	-7.86668796972411	3.641534084718e-15	3.34060573653599e-13
ENSG00000082996	ENSG00000082996	1019.99126770417	-0.370152804952739	0.148371006701453	-2.49477854994641	0.0126035760269939	0.0503905156151311
ENSG00000083067	ENSG00000083067	15.7544686504569	0.95488986279004	0.682021430230163	1.400087769189	0.161487037165831	0.337038189737677
ENSG00000083093	ENSG00000083093	384.9147652236	-0.467635043888687	0.194689002757325	-2.40195921323601	0.0163075265700744	0.0617755936610801
ENSG00000083097	ENSG00000083097	1253.22296411836	0.0948958459949539	0.148094281093306	0.640779949734625	0.521665661517972	0.701565945921175
ENSG00000083099	ENSG00000083099	808.815322806534	0.013405961170896	0.164423590804003	0.0815330762778211	0.935018021366803	0.96603897269804
ENSG00000083123	ENSG00000083123	218.936108392954	-0.686316717062086	0.270095563703874	-2.54101440116413	0.011053136671468	0.0454311408682087
ENSG00000083168	ENSG00000083168	5290.52057332791	0.447534456713558	0.144059839972196	3.10658721264673	0.00189260472389481	0.0107638717772694
ENSG00000083223	ENSG00000083223	5911.31402291943	0.433024484170665	0.216822906764745	1.99713439244914	0.045810585726047	0.136535233819726
ENSG00000083290	ENSG00000083290	241.869137028078	-0.247486699101542	0.482955929090502	-0.512441579436878	0.608341997136959	0.764190893055598
ENSG00000083307	ENSG00000083307	5.12288805915054	1.30121977297051	0.914458803635171	1.42293974074926	0.154753624515746	0.327794861307351
ENSG00000083312	ENSG00000083312	6127.05441255545	1.1913145567633	0.17467986471789	6.81998786000482	9.10482043503773e-12	4.57222889993134e-10
ENSG00000083444	ENSG00000083444	246.746678711003	-0.568994797284401	0.269079277510163	-2.11459909714865	0.0344641306838199	0.110263450372606
ENSG00000083454	ENSG00000083454	489.478081586236	0.577533824004263	0.633731915068981	0.911321980590797	0.362125748226125	0.566903969880696
ENSG00000083457	ENSG00000083457	202.750993876969	0.641767624797884	0.351285053822463	1.82691411950088	0.0677126829737518	0.182612641894837
ENSG00000083520	ENSG00000083520	2545.82264223892	0.472494139915267	0.16314344261679	2.89618836244074	0.00377725600626627	0.0189685004745712
ENSG00000083535	ENSG00000083535	529.499976999375	-0.197488607330298	0.179927628108652	-1.09760023741902	0.272379089145897	0.4737470365996
ENSG00000083544	ENSG00000083544	653.936054065352	-0.501155746558658	0.181847470633059	-2.75591266028613	0.0058528623220854	0.0271830864992848
ENSG00000083635	ENSG00000083635	112.060204140085	1.15702535498574	0.262967205921487	4.39988458230488	1.08308468827011e-05	0.000130259121546209
ENSG00000083642	ENSG00000083642	1655.87330205202	-0.0255030293303373	0.129079920835214	-0.197575495594663	0.843377208533312	0.915259295609645
ENSG00000083720	ENSG00000083720	1372.69925614571	-0.0207509693726681	0.272753976989975	-0.0760794383336556	0.93935589855531	0.968285110247227
ENSG00000083750	ENSG00000083750	254.277651910685	-0.381401820804162	0.267115525160395	-1.42785343747857	0.153334048106541	0.325840096208892
ENSG00000083799	ENSG00000083799	13412.1445791905	-0.427522409336578	0.24309460515758	-1.75866679171859	0.078634121015424	0.204145869042791
ENSG00000083807	ENSG00000083807	64.9151156151181	-0.100483921840178	0.221160560039784	-0.454348288058697	0.649578165786729	0.794676544784363
ENSG00000083812	ENSG00000083812	198.613872477943	-0.0417485872936883	0.208046202473157	-0.200669787755798	0.840956785028125	0.913611248038994
ENSG00000083814	ENSG00000083814	357.797660717016	-0.200525181356687	0.175782708219524	-1.14075601285119	0.253971470111813	0.453244843462267
ENSG00000083817	ENSG00000083817	201.965338872123	-0.0228802733610177	0.195281998376121	-0.117165297115351	0.906729066358099	0.950858017022114
ENSG00000083828	ENSG00000083828	724.821071236391	0.438421855130411	0.142854922974227	3.06900067566805	0.00214776105540051	0.0119268303984479
ENSG00000083838	ENSG00000083838	150.602702074573	-0.53088087834836	0.218130880952809	-2.43377221982251	0.014942394892937	0.0577305162328513
ENSG00000083844	ENSG00000083844	709.401849331482	0.272882912606115	0.175055767416401	1.55883417400934	0.119035633496057	0.27495386161902
ENSG00000083845	ENSG00000083845	2650.14480673604	-0.165800002693986	0.317188343048748	-0.522717830990732	0.601170627862576	0.759082868588682
ENSG00000083857	ENSG00000083857	9.80778594750707	1.07215139277819	0.709719709079249	1.51066875988147	0.1308728656046	0.292783422963169
ENSG00000083896	ENSG00000083896	3120.91370559247	-0.0987322456071909	0.133457811858159	-0.739801171864898	0.459420647855614	0.65150998208774
ENSG00000083937	ENSG00000083937	770.984389742339	-0.217492125745775	0.139215423645504	-1.56227032932496	0.11822431867061	0.273630170073383
ENSG00000084070	ENSG00000084070	6142.03042434672	-0.555564807726611	0.236071436469243	-2.35337580876284	0.0186038211973032	0.0686006706311699
ENSG00000084072	ENSG00000084072	653.931113416748	-0.343745878285396	0.340671317997525	-1.00902500482266	0.312962642372201	0.517387187048702
ENSG00000084073	ENSG00000084073	1133.72430355813	0.620474418129225	0.22249577910431	2.78870197280612	0.00529197384722113	0.0249561389625783
ENSG00000084090	ENSG00000084090	2796.91221311707	0.21634848948853	0.145024445091129	1.49180704916735	0.135749735442119	0.300389799196279
ENSG00000084092	ENSG00000084092	533.408686161361	-0.319702483196176	0.170476296997834	-1.87534858995816	0.0607447827903576	0.168501688547396
ENSG00000084093	ENSG00000084093	4342.65940278293	0.75728285963321	0.171886582289199	4.40571247358378	1.05436744009165e-05	0.000127096822149899
ENSG00000084110	ENSG00000084110	16.8213446582757	-0.0919881483291263	0.356398563274639	-0.258104711432971	0.796326095549638	0.887315071663591
ENSG00000084112	ENSG00000084112	1601.69165305501	0.208869947275514	0.199764942165204	1.04557859357915	0.295755636786161	0.499594178103112
ENSG00000084207	ENSG00000084207	807.132041971862	-0.576126093245868	0.389744119059547	-1.47821625797988	0.139349903626941	0.305570497309557
ENSG00000084234	ENSG00000084234	1150.63014303241	0.138369991384213	0.249774290703173	0.553980119389667	0.579592451601048	0.743549177710511
ENSG00000084444	ENSG00000084444	30.9842012740499	-0.357192401165818	0.413393878891536	-0.864048597244799	0.387561194746717	0.59088944571048
ENSG00000084453	ENSG00000084453	13.1154738373405	0.649528345785382	0.78929032452326	0.822927034076724	0.410549488166893	0.610440534986712
ENSG00000084463	ENSG00000084463	1159.31311081363	-0.28022553770121	0.123483800270427	-2.26933036631138	0.0232482432359008	0.0814597467127406
ENSG00000084623	ENSG00000084623	1740.56682204564	0.303588308371699	0.190738308216462	1.59164832282756	0.111463745828712	0.262477689899426
ENSG00000084628	ENSG00000084628	1.34977639566838	0.399849174107016	1.21605203467621	0.328809263670597	0.742299860680533	NA
ENSG00000084636	ENSG00000084636	6.31362306730399	0.59957714551146	0.622506160529645	0.963166605453869	0.33546392085491	0.540682355941084
ENSG00000084652	ENSG00000084652	2993.32933872986	0.647597458886508	0.151192609355214	4.28326134225936	1.84173631448402e-05	0.000207415649414172
ENSG00000084674	ENSG00000084674	7.97485689143217	0.637148865300817	0.768930764188862	0.828616690831638	0.407321340303289	0.607954404924467
ENSG00000084676	ENSG00000084676	2012.81816980955	0.247926362827902	0.111548760242918	2.22258286231057	0.0262439408764074	0.0898882943350241
ENSG00000084693	ENSG00000084693	210.607752731521	-0.438386354094087	0.266035652595938	-1.64784813545243	0.0993838385243509	0.242011709372771
ENSG00000084710	ENSG00000084710	5.01479590230418	1.42248230791706	0.6676629785728	2.13053943916101	0.0331271033548686	0.107103459868432
ENSG00000084731	ENSG00000084731	67.3925107865563	-0.870251007420509	0.44621519401279	-1.95029442990138	0.0511410361890917	0.148066262952538
ENSG00000084733	ENSG00000084733	2215.06857804992	-0.171006420614495	0.170968026806508	-1.00022456718197	0.317201842698151	0.52160339708607
ENSG00000084734	ENSG00000084734	3.98899798589736	1.69400420817623	1.06529194844251	1.59017836439383	0.111794605904671	0.263017579986343
ENSG00000084754	ENSG00000084754	3182.06503655331	-0.123812471626839	0.173335931244633	-0.714292015151199	0.475046628673473	0.664888364651646
ENSG00000084764	ENSG00000084764	35.428171813814	-1.59151775794608	0.52240784353792	-3.04650433111377	0.00231519143716475	0.0127291825571911
ENSG00000084774	ENSG00000084774	334.618479308709	0.755008820072789	0.298782241780223	2.5269534614047	0.011505674801651	0.0469433949489178
ENSG00000085063	ENSG00000085063	2991.4735569154	-0.17242741933404	0.213387061058786	-0.808050021770241	0.419061786768013	0.617150720103746
ENSG00000085117	ENSG00000085117	1790.85674116235	1.37864010290904	0.2662559566251	5.17787515586074	2.24427326144718e-07	4.35418911448632e-06
ENSG00000085185	ENSG00000085185	78.1790905393566	-2.00243975351431	0.440936963654569	-4.54132884872637	5.59007570445723e-06	7.3341415534661e-05
ENSG00000085224	ENSG00000085224	4600.71348606598	-0.644366161022445	0.117688978122169	-5.47516149178853	4.37112793522645e-08	1.00843219820506e-06
ENSG00000085231	ENSG00000085231	1204.93993496036	0.599678376166021	0.153916523200482	3.89612735329864	9.77430071006581e-05	0.000873948506697021
ENSG00000085265	ENSG00000085265	14.7180078558788	-0.616523738635619	0.998852203161667	-0.617232195798474	0.537081582514004	0.713119719309294
ENSG00000085274	ENSG00000085274	1034.80094529974	-0.288699750452309	0.150169694902313	-1.9224900912272	0.0545441192185259	0.155560896194721
ENSG00000085276	ENSG00000085276	7.93686335048773	1.31839924998992	0.805806439888721	1.63612399296782	0.101813639667569	0.246406432971409
ENSG00000085365	ENSG00000085365	918.272010912897	-0.557049255975872	0.198629010256278	-2.80447078328159	0.00503992551167025	0.0240646115466042
ENSG00000085377	ENSG00000085377	752.211631351946	0.401065709575241	0.139415958969652	2.87675609406055	0.0040178602203748	0.0200085832432044
ENSG00000085382	ENSG00000085382	697.919954820248	0.15008644526936	0.217233281323696	0.690899867436603	0.489628469454296	0.675878730257971
ENSG00000085415	ENSG00000085415	731.273257421444	1.71324419304577	0.231173011610507	7.41109085835824	1.25264722995007e-13	8.73890212726545e-12
ENSG00000085433	ENSG00000085433	591.298147786403	0.614928812867284	0.159592435295445	3.85312005377259	0.000116622172506178	0.00101433864933425
ENSG00000085449	ENSG00000085449	1884.61051585322	0.257440782329012	0.124380110800886	2.06979058525793	0.0384719594061915	0.119604419762998
ENSG00000085465	ENSG00000085465	21.9705383074518	0.0896938194573108	0.421553068622149	0.212769936061612	0.831506414348898	0.908201138556645
ENSG00000085491	ENSG00000085491	1189.2362967962	-0.484976113127096	0.141651641860966	-3.42372390997846	0.000617693415859946	0.00421954684343377
ENSG00000085511	ENSG00000085511	1473.0277108861	0.691642661729987	0.187004918667201	3.69852657705145	0.000216854646799904	0.00171928792851222
ENSG00000085514	ENSG00000085514	46.5267846982545	0.230404209735761	0.606158015826021	0.380105853127729	0.703866841134122	0.830420317228667
ENSG00000085552	ENSG00000085552	6.6873802683652	0.467248353294735	0.948056994608489	0.492848379318894	0.62211972380645	0.774722560514746
ENSG00000085563	ENSG00000085563	1757.58614548018	-0.129570737696316	0.393808840805782	-0.329019372523984	0.742141045351074	0.854801210960226
ENSG00000085644	ENSG00000085644	65.0343322335906	-0.0480890185719468	0.309798524667997	-0.155226751397485	0.876642559326623	0.934433634246341
ENSG00000085662	ENSG00000085662	712.166083343866	-0.397987025583085	0.179955586979066	-2.21158471522966	0.0269953724922186	0.0918008135495015
ENSG00000085719	ENSG00000085719	1965.43558602087	-0.618229138414088	0.214514149703579	-2.8819970117047	0.00395163481146521	0.019710579770079
ENSG00000085721	ENSG00000085721	1197.60983392207	0.315726250248146	0.237048605569708	1.33190511494193	0.182891370050942	0.365772530794689
ENSG00000085733	ENSG00000085733	42.299349393209	1.15086286086372	0.355718615084177	3.23531806338383	0.00121507294315265	0.00745241210742183
ENSG00000085741	ENSG00000085741	0.509158686767973	-0.185891001913193	1.92019738391255	-0.0968082778731979	0.922878650023009	NA
ENSG00000085760	ENSG00000085760	751.882216738142	-0.267519830178062	0.169699210898219	-1.57643532201521	0.114925513449561	0.267787938888823
ENSG00000085788	ENSG00000085788	1523.79801326779	0.188738420859433	0.139674698741507	1.35127136525082	0.176608521178292	0.357746253323079
ENSG00000085831	ENSG00000085831	14.4501892281121	0.433986056675983	0.535571948997686	0.810322604625168	0.417754786898831	0.616365922242181
ENSG00000085832	ENSG00000085832	10951.1076500881	-0.14926900531097	0.175968648180035	-0.848270455304354	0.39628736749414	0.598825677690075
ENSG00000085840	ENSG00000085840	105.917741328256	-0.00636090739512882	0.488987584260318	-0.0130083208651419	0.989621154332396	0.995255039737591
ENSG00000085871	ENSG00000085871	447.831404304221	-0.577598105477086	0.290711197745467	-1.98684505432365	0.0469395700911451	0.139064071544027
ENSG00000085872	ENSG00000085872	169.664081975607	0.238313797223135	0.373037013282356	0.638847590822718	0.522922085047054	0.702560554236792
ENSG00000085978	ENSG00000085978	2852.62040115743	-0.518632966133025	0.219858459190355	-2.35894023838304	0.018327206938656	0.0677247825317342
ENSG00000085982	ENSG00000085982	231.726295061143	-0.724996549001324	0.280054578127805	-2.58876878159966	0.00963197449293117	0.0407914644965084
ENSG00000085998	ENSG00000085998	468.810891016826	-0.14619452275316	0.196441527022642	-0.744213939735409	0.456747056076826	0.648784635067429
ENSG00000085999	ENSG00000085999	41.3687337612456	-0.223907545736196	0.652120942787623	-0.343352790939451	0.731333070467523	0.847379009197601
ENSG00000086015	ENSG00000086015	263.145669803539	0.597992831649722	0.194779971852614	3.07009404489601	0.00213991376883985	0.0118917554800232
ENSG00000086061	ENSG00000086061	3223.26631756215	0.814448833979339	0.158967897855719	5.12335411718498	3.00147885953827e-07	5.60396305337349e-06
ENSG00000086062	ENSG00000086062	1084.92254181131	0.22767197318348	0.249589886293379	0.912184289854856	0.361671712569552	0.566363281814317
ENSG00000086065	ENSG00000086065	1223.27843546238	-0.283467990555636	0.196711974113001	-1.44103068373865	0.149576014436388	0.320514135771775
ENSG00000086102	ENSG00000086102	2096.24450433888	0.228593123856669	0.171736005727017	1.33107278749704	0.18316506199524	0.366125856528359
ENSG00000086159	ENSG00000086159	2.16122646543192	0.0988477217289273	1.0410675187873	0.0949484254816359	0.924355792260592	NA
ENSG00000086189	ENSG00000086189	523.862345150372	0.461587676512288	0.184251784173919	2.50520057964045	0.0122381968776364	0.0492253107967901
ENSG00000086200	ENSG00000086200	389.583034940816	0.166371212948645	0.117594472963698	1.41478769159503	0.157130753988565	0.331099990838085
ENSG00000086205	ENSG00000086205	2.65827749469488	1.97839687239744	0.944922107523809	2.09371424019476	0.036285443633045	0.114378669114392
ENSG00000086232	ENSG00000086232	1567.08001498894	-0.379333505781821	0.123325346905436	-3.07587625172211	0.00209884934111869	0.0117138415562651
ENSG00000086288	ENSG00000086288	10.5159609064085	-0.261301661032471	0.743780526040575	-0.351315545223372	0.725351633901164	0.843763088289702
ENSG00000086289	ENSG00000086289	5.11849196661596	-0.527568834383271	0.98659041684038	-0.534739467744725	0.592830025780954	0.753604364632475
ENSG00000086300	ENSG00000086300	1179.64464016679	1.67160515296848	0.392113283694248	4.26306688011091	2.01640134544672e-05	0.000224054209586333
ENSG00000086475	ENSG00000086475	435.549998222636	-0.104296447473523	0.221591937764581	-0.470668962624115	0.637877151946212	0.785955717104811
ENSG00000086504	ENSG00000086504	202.590972205951	-0.665045039771259	0.243575184363501	-2.73034809153125	0.00632674833831661	0.0289796664106773
ENSG00000086544	ENSG00000086544	200.482636886077	0.741679033777544	0.184851808632679	4.01228984051405	6.01326053808887e-05	0.000576842255240876
ENSG00000086548	ENSG00000086548	2.48728302418226	1.61322086015614	0.942742956725954	1.71119905871128	0.0870443724014956	0.219338263364037
ENSG00000086570	ENSG00000086570	7.79733484460317	0.42064352139605	0.804708631708461	0.522727736252798	0.601163733836636	0.759082868588682
ENSG00000086589	ENSG00000086589	1861.94432329145	0.0570596634197294	0.124319438610209	0.458976199197891	0.64625125777668	0.79212522658887
ENSG00000086598	ENSG00000086598	4628.28408067162	0.110802995375442	0.138581669173123	0.799550157221883	0.423971475366654	0.621513642498799
ENSG00000086619	ENSG00000086619	363.327929706948	0.371328433541143	0.15190255850882	2.4445173089009	0.0145046120627911	0.056368823967268
ENSG00000086666	ENSG00000086666	1646.61383289845	0.353013763519743	0.108502362889832	3.25351221962028	0.00113987822693424	0.00706156432018978
ENSG00000086696	ENSG00000086696	1.90300946099272	0.823832668762286	1.21863971083947	0.676026442790696	0.499023856537948	NA
ENSG00000086712	ENSG00000086712	654.70415328227	0.385661567486253	0.198850984642892	1.93945012733453	0.0524465517445838	0.151039068372333
ENSG00000086717	ENSG00000086717	2.85991860042875	0.0639877238484523	0.989499881913675	0.0646667321725205	0.948439351239173	0.973484666620185
ENSG00000086730	ENSG00000086730	310.32956979571	-0.213790092863237	0.711716110434623	-0.300386754955824	0.763882165487674	0.867715470254936
ENSG00000086758	ENSG00000086758	9214.25788391574	0.229962192485605	0.206711508533378	1.11247890413645	0.265932295594507	0.466954666137725
ENSG00000086827	ENSG00000086827	330.100687760545	-0.435712861643135	0.159596823353405	-2.73008480048698	0.00633180359079503	0.028991914323766
ENSG00000086848	ENSG00000086848	111.34020668887	-0.707743254574337	0.146152360284571	-4.84250307826916	1.28213648795602e-06	2.00773268184564e-05
ENSG00000086967	ENSG00000086967	4.35695767072606	0.518260261986587	0.968025105169107	0.535378947528485	0.592387844708089	0.753247753242654
ENSG00000086991	ENSG00000086991	4.59869683812515	0.676411557059799	0.998923462496199	0.677140524229476	0.498316799359852	0.682775475825233
ENSG00000087008	ENSG00000087008	293.259912801998	0.640742685872281	0.189599467380652	3.37945403921354	0.000726299501621351	0.00485470587701638
ENSG00000087053	ENSG00000087053	642.393347871014	0.896698698773566	0.166553102463055	5.38386067574137	7.29049428007412e-08	1.59358168123834e-06
ENSG00000087074	ENSG00000087074	1016.29867841939	-0.230166921111054	0.325465355405326	-0.70719330733193	0.479446357080293	0.667877059026
ENSG00000087076	ENSG00000087076	23.5536457803724	-0.53199724644196	0.442925160627941	-1.20109962976079	0.229712556643501	0.424534603612804
ENSG00000087077	ENSG00000087077	129.262222023174	-0.600324915842647	0.210185619014188	-2.85616551055343	0.00428791545194299	0.0210919818335917
ENSG00000087085	ENSG00000087085	9.60886306978191	2.06024849737068	0.759644866341424	2.71212060879602	0.00668542628194383	0.0303422512262511
ENSG00000087086	ENSG00000087086	15339.122393824	-0.420438529910672	0.143101839401397	-2.93803721649833	0.00330297371172005	0.0169970385284428
ENSG00000087087	ENSG00000087087	1188.33600155075	0.703507789195308	0.307000938089222	2.29154931438956	0.0219316631174531	0.0779246237114631
ENSG00000087088	ENSG00000087088	1444.37938092588	-0.674472226172414	0.282145388001726	-2.39051302929073	0.0168248521539151	0.0633746977106976
ENSG00000087095	ENSG00000087095	549.221799847454	0.303901391576015	0.195077030267499	1.55785328062095	0.119268032303989	0.275262603172988
ENSG00000087111	ENSG00000087111	847.019339304542	-1.19358218501687	0.164518927541823	-7.25498398786636	4.01709354021977e-13	2.6145892899626e-11
ENSG00000087116	ENSG00000087116	2.66936737591531	0.627347863847165	1.30009088629406	0.482541544180372	0.629421293611472	0.779901046727911
ENSG00000087128	ENSG00000087128	3.85306182401098	0.969234270887887	0.79144829231016	1.22463372567118	0.220713254923907	0.413478015193917
ENSG00000087152	ENSG00000087152	1182.38294409622	-0.41259879124194	0.161327205673568	-2.55752766261135	0.0105419173048793	0.0438403025381033
ENSG00000087157	ENSG00000087157	1197.68579742464	0.143383910837197	0.231703983784786	0.618823675342486	0.536032523660803	0.712213824132998
ENSG00000087191	ENSG00000087191	1220.57033533314	0.037677496884724	0.130592896835024	0.288511073709633	0.772955555137223	0.873497133238878
ENSG00000087206	ENSG00000087206	753.604159474747	0.145769249503794	0.129679073123539	1.1240768922286	0.2609804073592	0.461313345726865
ENSG00000087237	ENSG00000087237	2.22267055635206	0.949812394366306	1.01855790050293	0.932507021836776	0.351074559512878	NA
ENSG00000087245	ENSG00000087245	200.767570637426	-0.141573133909983	1.1957063888578	-0.118401252372015	0.905749733510642	0.950284773764306
ENSG00000087253	ENSG00000087253	1520.42952631937	0.15991009015279	0.648570804598136	0.246557644931108	0.805250587091364	0.892802813561851
ENSG00000087258	ENSG00000087258	81.5173948862151	0.770103741343696	0.52162849907079	1.47634522023918	0.139851240424693	0.306279219754892
ENSG00000087263	ENSG00000087263	662.106255651295	0.224198471577697	0.240406509781399	0.932580701668853	0.351036501230439	0.556286386471332
ENSG00000087266	ENSG00000087266	1303.09584647379	-0.364724101944889	0.235958290786286	-1.54571429013795	0.122173584508694	0.279588164666774
ENSG00000087269	ENSG00000087269	991.630744986891	1.23122164107265	0.182326149443143	6.75285275772573	1.44966043974307e-11	7.00799541627662e-10
ENSG00000087274	ENSG00000087274	5289.76006956693	-0.519472817829955	0.211676149720395	-2.45409234113588	0.0141240707061392	0.0552653184758605
ENSG00000087299	ENSG00000087299	54.8220960052649	-0.732751997614754	0.222720931093815	-3.29000060306906	0.00100187168031838	0.00635406489441213
ENSG00000087301	ENSG00000087301	262.605702440697	-0.480103905931276	0.191960909945334	-2.50105037566241	0.0123825563624895	0.0497030053061787
ENSG00000087302	ENSG00000087302	1703.43728318266	-0.118197083986791	0.121316959593171	-0.974283269075962	0.329915909561261	0.534552060987284
ENSG00000087303	ENSG00000087303	5.44772627175409	-0.183234475881072	0.620419172394445	-0.295339802562672	0.767734313771172	0.869920818779071
ENSG00000087338	ENSG00000087338	870.53072510753	-0.706525223896952	0.18358559626644	-3.84847852045845	0.000118853716081306	0.00103259151320302
ENSG00000087365	ENSG00000087365	3326.37558696808	0.0896583830674948	0.120672586406645	0.742988824034665	0.457488446727249	0.649639728026792
ENSG00000087448	ENSG00000087448	559.870596906774	0.201325123380902	0.166079327768123	1.21222265339361	0.225427162181937	0.419509488539358
ENSG00000087460	ENSG00000087460	10788.1388576499	0.497432873468744	0.147584937628779	3.37048537242965	0.000750358895706278	0.00498264822708806
ENSG00000087470	ENSG00000087470	1620.44180034174	0.150090189722316	0.145454013907903	1.03187382520326	0.302131229268001	0.506523164995092
ENSG00000087494	ENSG00000087494	4.46481612665313	1.62128719184993	0.632914656737577	2.56162055119251	0.0104185076964991	0.0434019855088666
ENSG00000087495	ENSG00000087495	2.97986149784372	1.0096950829552	0.918049107163488	1.09982687753476	0.271407559287	0.472862833777956
ENSG00000087502	ENSG00000087502	1450.64039858249	-0.0788962423325554	0.124606341348408	-0.633163942370765	0.526626589644302	0.70514459058165
ENSG00000087510	ENSG00000087510	1.75444289324479	-0.784666427939911	1.06160807557033	-0.739130048081407	0.459828032389778	NA
ENSG00000087586	ENSG00000087586	283.03108004828	-0.237249400879574	0.450504494166195	-0.52663048638101	0.598450216867222	0.757564432184665
ENSG00000087589	ENSG00000087589	154.774640241633	-0.0443664359830622	0.537685693020975	-0.0825137000275947	0.934238224438066	0.965608803567751
ENSG00000087842	ENSG00000087842	47.3947416671258	-0.366175929728659	0.406366832798358	-0.901096989651115	0.367536753367804	0.571121966670437
ENSG00000087884	ENSG00000087884	43.6887249282429	-0.472363996171445	0.350133560323589	-1.34909660112242	0.177305939849337	0.358442278711556
ENSG00000087903	ENSG00000087903	33.0557721904871	1.03221164947539	0.512367370723808	2.01459286530524	0.043947325660438	0.132396473694249
ENSG00000087916	ENSG00000087916	2.36531970273832	0.697752586671629	1.13114455297637	0.616855365510659	0.537330129536063	0.713327788760244
ENSG00000087995	ENSG00000087995	251.336516662293	0.859498343685292	0.15032527368763	5.71759041311505	1.08045190029814e-08	2.90041586737869e-07
ENSG00000088002	ENSG00000088002	0.796141220541663	0.391185994530908	1.86072771775513	0.210232798059704	0.833485982374175	NA
ENSG00000088035	ENSG00000088035	624.2424189986	-0.357939028545709	0.103721653781201	-3.45095759175588	0.000558601335797309	0.00387957368864772
ENSG00000088038	ENSG00000088038	411.382981993011	0.230359254476399	0.239705390310938	0.961009905440944	0.336547187350045	0.541678939866229
ENSG00000088053	ENSG00000088053	2.15105250601629	-0.07198260602072	0.851153291472445	-0.0845706722183901	0.932602715692798	NA
ENSG00000088179	ENSG00000088179	3269.9172387155	-1.28315415285471	0.253073273315038	-5.07028709925199	3.97216038227443e-07	7.17483016026174e-06
ENSG00000088205	ENSG00000088205	1955.28710192491	0.468106817266552	0.230230029746234	2.03321355508016	0.0420309521741104	0.127874152058973
ENSG00000088247	ENSG00000088247	507.294632874626	0.116539352798541	0.176345806622513	0.660856955039513	0.508704053191386	0.692066914590443
ENSG00000088256	ENSG00000088256	1.71004972686039	-0.862809764263579	0.991092085153614	-0.870564680303998	0.383991888515953	NA
ENSG00000088280	ENSG00000088280	7.34978130532781	0.577056582028461	0.702353003361581	0.82160477604078	0.411301870188079	0.610974427977332
ENSG00000088298	ENSG00000088298	773.876390760215	-0.731308068755013	0.14878396300007	-4.91523450517761	8.86762490391241e-07	1.44290871428815e-05
ENSG00000088305	ENSG00000088305	20.4716794038276	-0.520315933619912	0.567752173725623	-0.916449038328763	0.359431424978087	0.56434418464952
ENSG00000088325	ENSG00000088325	560.594453857886	-0.967373208368263	0.426976019986703	-2.26563826324108	0.0234735403308486	0.0821626803739077
ENSG00000088340	ENSG00000088340	28.700181360706	0.264761993083304	0.42954911445599	0.616371875003436	0.537649111366798	0.713477385885172
ENSG00000088356	ENSG00000088356	127.875119918369	0.513794948119398	0.23321669568424	2.20307961491334	0.0275891377039739	0.093329630900159
ENSG00000088367	ENSG00000088367	30.1156048463115	0.805898133686853	0.557068971476102	1.44667568102279	0.147987778703939	0.318322876238765
ENSG00000088386	ENSG00000088386	3.15142824368691	0.330988296852461	0.864654863365179	0.382798167079379	0.701869420629969	0.829029217321382
ENSG00000088387	ENSG00000088387	1432.57951321951	0.297832118637772	0.266435035615942	1.1178414203269	0.263634727647933	0.464202876779114
ENSG00000088448	ENSG00000088448	4091.13412513178	0.916218473290356	0.240999896255759	3.80173804024392	0.000143684601233308	0.00121480221093517
ENSG00000088451	ENSG00000088451	478.108770886877	-0.17738719788781	0.166997949297107	-1.06221183334545	0.288139528987396	0.491539583054054
ENSG00000088538	ENSG00000088538	26.3840932611899	0.0779897787500217	0.544065384689742	0.143346334732352	0.886016663829442	0.939939995007266
ENSG00000088543	ENSG00000088543	341.671743534561	-1.05640444750074	0.401966217223699	-2.62809261633258	0.00858651342051117	0.0371469595004877
ENSG00000088682	ENSG00000088682	370.225969833668	0.0459983808615589	0.133881649458883	0.343574948825872	0.731165966987768	0.847227519855885
ENSG00000088726	ENSG00000088726	2.39222719756392	-0.306086443652721	1.05929433751732	-0.288953157599331	0.772617223976137	0.873284207415376
ENSG00000088727	ENSG00000088727	42.5398262201761	0.90895769037166	0.340177161655435	2.67201268288651	0.00753977986730631	0.0334828303198217
ENSG00000088756	ENSG00000088756	8.34183090709848	1.64068680936694	0.686674670381192	2.38932187269431	0.0168795069110685	0.0634881986335443
ENSG00000088766	ENSG00000088766	376.519281719594	0.0746167746204514	0.172838132235073	0.431714770667428	0.665948730737644	0.805171823106987
ENSG00000088808	ENSG00000088808	113.179235456999	1.4770880560465	0.234188112747015	6.30727170017441	2.83997037049393e-10	1.04705932915948e-08
ENSG00000088812	ENSG00000088812	665.046559290142	-0.242039171803448	0.179311180970244	-1.34982754836473	0.177071306048307	0.358275916252295
ENSG00000088826	ENSG00000088826	1220.00901149415	2.97846229103354	0.438382129619202	6.79421465838665	1.08904131381751e-11	5.38763304740165e-10
ENSG00000088827	ENSG00000088827	23.2623203462296	-0.503606664825781	1.49354903971261	-0.337187900387043	NA	NA
ENSG00000088832	ENSG00000088832	1728.68743953964	0.296094153411884	0.209489121738494	1.41341063896148	0.157535019239025	0.331621960727122
ENSG00000088833	ENSG00000088833	365.769183114991	0.114946753609579	0.135089616155954	0.85089259175094	0.394829020485858	0.597474412673138
ENSG00000088836	ENSG00000088836	15.2445734084503	-1.44317473692495	0.548752616825596	-2.62991864216225	0.00854053043830899	0.0369779284804436
ENSG00000088854	ENSG00000088854	194.090079957667	-0.65271474001559	0.337531129183909	-1.93379123754819	0.0531388005833841	0.152504888827865
ENSG00000088876	ENSG00000088876	173.44381136723	-0.0974615607499661	0.199635553708289	-0.48819741243275	0.625410017198478	0.776852941637524
ENSG00000088881	ENSG00000088881	32.1957028875462	0.988636070554792	0.414314139868454	2.38619920350458	0.017023527142887	0.0638958128151432
ENSG00000088882	ENSG00000088882	4.78954497364985	3.54987764893806	0.939179886798299	3.77976327947113	0.000156977529512907	0.00130400478259545
ENSG00000088888	ENSG00000088888	734.633255862371	-0.637060748350966	0.177564358230771	-3.58777377790543	0.000333513460195748	0.0024987772141547
ENSG00000088899	ENSG00000088899	35.2328510532587	1.30886788126773	0.420225947836907	3.11467649250378	0.0018414675333886	0.0105347495692334
ENSG00000088926	ENSG00000088926	6.07693689424423	1.60426373773644	0.734814016704394	2.1832241917914	0.0290193040571612	0.0970266614773873
ENSG00000088930	ENSG00000088930	4359.38869206574	0.00458875386472729	0.166477731571145	0.0275637697692095	0.978010078214517	0.989024043561141
ENSG00000088970	ENSG00000088970	610.915106139058	-1.14129680805638	0.203306612492661	-5.61367283662542	1.98076560933916e-08	4.93096361786451e-07
ENSG00000088986	ENSG00000088986	1329.40307872492	-0.126386016426359	0.217188598570036	-0.58191828327307	0.560621724670381	0.729616108497797
ENSG00000088992	ENSG00000088992	148.858133653608	0.253297090099325	0.396323288140186	0.639117351109911	0.522746593112324	0.702533069910615
ENSG00000089006	ENSG00000089006	3542.3502651703	-0.0653230824217118	0.224819580182602	-0.290557799141229	0.77138953953897	0.872565495431719
ENSG00000089009	ENSG00000089009	9220.63024086926	0.197985069148044	0.185635645496716	1.06652506644553	0.286186353674282	0.489308552996183
ENSG00000089012	ENSG00000089012	743.947650403508	-0.431834679369015	0.437982726014274	-0.985962810220376	0.324151362819273	0.529036275481675
ENSG00000089022	ENSG00000089022	618.320910088639	0.564393674624924	0.175692083704173	3.21240241862712	0.00131629856118134	0.00796237610957592
ENSG00000089041	ENSG00000089041	118.477327573226	-0.191663573647516	0.991777907833965	-0.193252513625866	0.846761213862295	0.917478867435729
ENSG00000089048	ENSG00000089048	590.305907696073	0.808577305007941	0.222933355822952	3.62699113384401	0.000286743135972631	0.00219062354468796
ENSG00000089050	ENSG00000089050	422.581879084487	-1.39261946663753	0.233210775924346	-5.9715056524202	2.35073915446312e-09	7.23574280556739e-08
ENSG00000089053	ENSG00000089053	2858.56346992513	-0.128650915313812	0.114397533304985	-1.12459518660098	0.260760614346342	0.461105188956827
ENSG00000089057	ENSG00000089057	705.197664065075	0.187574449440078	0.170416674427834	1.10068131577999	0.271035380873669	0.472532391300962
ENSG00000089060	ENSG00000089060	468.679201756956	-0.594093455794809	0.1742463925671	-3.40950218275555	0.000650815571013859	0.00441860536718937
ENSG00000089063	ENSG00000089063	1318.70874911434	-0.0653930840745627	0.177127450334546	-0.369186616478998	0.711988630864533	0.835896966180001
ENSG00000089091	ENSG00000089091	48.1731359605636	-0.233648994227443	0.264530988581862	-0.88325755511679	0.377097131017675	0.580132345317201
ENSG00000089094	ENSG00000089094	1636.39568261018	0.939117300413578	0.257562954555386	3.64616604913046	0.000266182010084957	0.00205442431831387
ENSG00000089101	ENSG00000089101	9.1178175965156	0.935058774879493	0.717541206279916	1.30314296474664	0.192525957721465	0.378921136993654
ENSG00000089123	ENSG00000089123	162.844461037968	0.105189488419609	0.119901252235408	0.877300999434816	0.380323169536916	0.583557893677049
ENSG00000089127	ENSG00000089127	1223.83100807152	-1.30235818996138	0.633071307117696	-2.05720615563967	0.0396663996834969	0.122630592944827
ENSG00000089154	ENSG00000089154	2246.59508885285	0.553335194909116	0.187681902288134	2.94826079746156	0.00319567344154723	0.0165619187859191
ENSG00000089157	ENSG00000089157	14623.5245611278	-0.194072315297007	0.293150931957819	-0.662021826097868	0.507957233885955	0.691430745810061
ENSG00000089159	ENSG00000089159	1126.1983052221	-0.411655864903155	0.32855432670083	-1.25293088980683	0.210230859005113	0.400506029407092
ENSG00000089163	ENSG00000089163	12.726624468931	-1.56664481332876	0.546931492849167	-2.86442604569639	0.00417765693666133	0.0206367573205736
ENSG00000089169	ENSG00000089169	9.87589250581119	0.841863894620242	0.586592989943842	1.43517551190109	0.151237089894031	0.322806268812144
ENSG00000089177	ENSG00000089177	78.4865492803917	0.0320729455497804	0.465568797328816	0.0688898090546397	0.945077330444379	0.971639908078206
ENSG00000089195	ENSG00000089195	509.75272214763	1.54564859120833	0.288527938708817	5.3570153314276	8.46079437209881e-08	1.80701163761938e-06
ENSG00000089199	ENSG00000089199	6.79678581744456	1.45912994934567	0.690978753728872	2.1116856943451	0.0347134168518817	0.110893518791568
ENSG00000089220	ENSG00000089220	969.749826194838	-0.181749262211205	0.353485164030433	-0.514163763307354	0.607137500299214	0.76350104670905
ENSG00000089225	ENSG00000089225	1.49075989809551	0.298131280400085	1.41366972417695	0.210891748830272	0.832971742816167	NA
ENSG00000089234	ENSG00000089234	925.368499103671	0.223860495867654	0.138479144885966	1.61656468959277	0.10597227909152	0.253309404504667
ENSG00000089248	ENSG00000089248	1686.78781392615	-0.548019754952216	0.179155458853314	-3.05890626196836	0.00222146647116464	0.0122951045711656
ENSG00000089250	ENSG00000089250	10.6185549215011	0.79702528150761	0.694982707224785	1.14682750120547	0.251452920707642	0.450250096473432
ENSG00000089280	ENSG00000089280	2077.06488283573	0.343033862990874	0.180701858170851	1.89834164663951	0.0576510911658383	0.161830608841798
ENSG00000089289	ENSG00000089289	1747.46489307485	-0.43251978045504	0.229273477942976	-1.88647978098284	0.0592303305251259	0.165295975546329
ENSG00000089327	ENSG00000089327	2912.31104532221	0.403402527280526	0.198057518658908	2.0367948160315	0.0416706080241839	0.12712317852468
ENSG00000089335	ENSG00000089335	724.5776230257	-0.431444647620395	0.278351971688409	-1.54999673615878	0.121142299386746	0.27796521103009
ENSG00000089351	ENSG00000089351	833.24193806036	-0.71987919516498	0.348769314435312	-2.06405542394269	0.0390124617296334	0.121026410699266
ENSG00000089356	ENSG00000089356	1.95678352651599	-0.129942335099305	1.09204280698509	-0.11899014788445	0.905283161175199	NA
ENSG00000089472	ENSG00000089472	7.00551676950421	1.41891762970634	0.694565169782764	2.04288624226597	0.0410637005377355	0.125798749175621
ENSG00000089486	ENSG00000089486	375.616556580106	-0.461838987221336	0.198490040743325	-2.32676151151864	0.0199779619557869	0.0726896787982528
ENSG00000089505	ENSG00000089505	106.346351550114	0.478315763601583	0.385728976881763	1.24003067508252	0.214964048432246	0.406326725838329
ENSG00000089558	ENSG00000089558	31.3324105935114	3.46279572600393	0.546009628544707	6.34200487495688	2.26794137974893e-10	8.56487878274388e-09
ENSG00000089597	ENSG00000089597	3202.32238873055	-0.389736659369875	0.142008826244245	-2.74445377570797	0.00606116898687373	0.0279832174684258
ENSG00000089639	ENSG00000089639	1455.91653136075	0.0901399000628238	0.254862582764147	0.353680399394839	0.723578413388513	0.842667963332954
ENSG00000089682	ENSG00000089682	406.356224973906	-0.443622690964514	0.136197286009327	-3.25720654179652	0.00112514531159582	0.00699866815416287
ENSG00000089685	ENSG00000089685	209.011593106695	-0.327905680411514	0.787297661072711	-0.4164951791737	0.677047694275021	0.812268990026891
ENSG00000089692	ENSG00000089692	582.92566844247	0.326565770734292	1.14250416685346	0.28583333016078	0.7750057788532	0.874875347468655
ENSG00000089693	ENSG00000089693	609.998167947937	0.0155000706846928	0.155263123399247	0.0998309859118036	0.920478507724973	0.958790914816703
ENSG00000089723	ENSG00000089723	169.963283859939	0.106077961463027	0.451869979887215	0.234753283432336	0.814400228911331	0.89854006330814
ENSG00000089737	ENSG00000089737	4290.64662483436	0.0783671570316347	0.215270886342292	0.364039737853946	0.715828335784202	0.837822281413081
ENSG00000089775	ENSG00000089775	2502.54992336318	-1.05204849206344	0.359774111045414	-2.92419176301055	0.00345351921639805	0.0176470287853708
ENSG00000089818	ENSG00000089818	1211.47165595812	0.0868427943875629	0.155960720552039	0.556824783061874	0.577647149442938	0.74199317691124
ENSG00000089820	ENSG00000089820	1266.16741400189	-0.679736437610361	0.274855915130851	-2.47306461382415	0.0133959920587051	0.0529409787923827
ENSG00000089847	ENSG00000089847	29.6256619531957	-0.449437960261057	0.278739899545239	-1.61239191444895	0.106876683228444	0.254895966827632
ENSG00000089876	ENSG00000089876	253.569837522398	-0.887978282613255	0.321340823504044	-2.76335347912021	0.00572107719788998	0.0266827101257075
ENSG00000089902	ENSG00000089902	1246.78601081076	1.36471720518437	0.224559919712816	6.07729646024843	1.22225671857291e-09	3.98318934258284e-08
ENSG00000089916	ENSG00000089916	3625.13011915769	0.318184633972169	0.217771768503362	1.46109220749271	0.143990138449348	0.312568866779231
ENSG00000090006	ENSG00000090006	107.571199082314	1.14330890573158	0.300229403660184	3.80811769864365	0.0001400286245004	0.00118950309131747
ENSG00000090013	ENSG00000090013	43.3144475417671	-1.09321789030529	0.35252704601904	-3.10108941328219	0.00192810060128593	0.0109337240473506
ENSG00000090020	ENSG00000090020	193.926088091383	-0.145202296627082	0.243063421811665	-0.597384400930512	0.550250765973913	0.721877856995687
ENSG00000090054	ENSG00000090054	1244.32556929104	-0.016403381266505	0.155427228194783	-0.105537372421955	0.91594941665506	0.956078365698139
ENSG00000090060	ENSG00000090060	4944.06664080025	0.187653243260722	0.130317836714244	1.4399659171154	0.149877042032625	0.320982073198732
ENSG00000090061	ENSG00000090061	458.688516113339	0.00427932080621918	0.179083910880795	0.0238956184571357	0.980935869251102	0.990824550870556
ENSG00000090097	ENSG00000090097	197.43067198364	-0.919135643695646	0.30832056463523	-2.98110391949711	0.00287211311562075	0.0152277996135039
ENSG00000090104	ENSG00000090104	5004.32699320368	0.480604636664785	0.326763019286004	1.47080485948176	0.1413438978881	0.308607024427531
ENSG00000090238	ENSG00000090238	1041.55478125922	-1.27827372479736	0.350241012163303	-3.64969743806404	0.000262549374004819	0.0020290756098462
ENSG00000090263	ENSG00000090263	301.888566636205	-0.204398319204083	0.204781999236975	-0.998126397660334	0.318218071104174	0.522755320288509
ENSG00000090266	ENSG00000090266	324.532433800474	-0.00198654401352498	0.199987054878315	-0.00993336301058945	0.992074453355076	0.996246212062489
ENSG00000090273	ENSG00000090273	354.40976487682	0.426568702814243	0.181578089470431	2.34923004233783	0.0188122801433945	0.0692050741429169
ENSG00000090316	ENSG00000090316	595.996989227768	-0.109271154685459	0.175080233824128	-0.624120452084985	0.532548483310133	0.709721240917236
ENSG00000090339	ENSG00000090339	2693.51782574425	2.3504622145361	0.409619459744067	5.73816052588098	9.57103780189773e-09	2.596467726023e-07
ENSG00000090372	ENSG00000090372	497.837593147109	0.313614461098962	0.225593964200631	1.39017221586678	0.164476588268528	0.341331402141519
ENSG00000090376	ENSG00000090376	216.957953760138	0.621254034281967	0.758642118885047	0.818902640411009	0.412841963349818	0.611693229143341
ENSG00000090382	ENSG00000090382	2016.49999290499	-0.212093705595736	0.659992968946524	-0.321357522844945	0.747939469161671	0.858424666088862
ENSG00000090402	ENSG00000090402	3.99403211021044	0.558894470744451	0.8320303541974	0.671723655182721	0.501759639114594	0.685919703784638
ENSG00000090432	ENSG00000090432	429.15571103809	-0.0129580974072752	0.20737559293601	-0.0624861258927116	0.950175710282427	0.974425609296153
ENSG00000090447	ENSG00000090447	48.3785846508453	0.371974305976246	0.415831076712876	0.89453224351745	0.371037186082388	0.574224593080733
ENSG00000090470	ENSG00000090470	607.691464307749	-0.284439534659199	0.126051224856736	-2.25653923619132	0.024036880940814	0.0838699255468563
ENSG00000090487	ENSG00000090487	765.299577402623	-0.0835623060356304	0.160430327600809	-0.520863525527135	0.60246184591548	0.760004323650671
ENSG00000090512	ENSG00000090512	2.42089671242961	1.52439150152521	1.04024812942027	1.46541143253462	0.142808700157428	0.310727941205362
ENSG00000090520	ENSG00000090520	1364.6232810791	0.441155650453674	0.14883834707151	2.96399186858559	0.00303676311182709	0.0158869712008292
ENSG00000090530	ENSG00000090530	5.18370664325246	0.821041792158191	0.97433006981344	0.842673153170158	0.399411265894347	0.601556583711731
ENSG00000090539	ENSG00000090539	1.88286870726095	-0.147146900768129	1.02110979777811	-0.144104875977406	0.885417654439814	NA
ENSG00000090554	ENSG00000090554	63.2246025844034	-0.0834115707272393	0.345186402351473	-0.241642110346828	0.809057489487235	0.895107001687577
ENSG00000090565	ENSG00000090565	197.706562862206	-0.366181715930239	0.199685968616295	-1.83378791443215	0.0666854824159537	0.180552919564738
ENSG00000090581	ENSG00000090581	318.835436159976	-0.177655669514879	0.215158287411928	-0.825697544128298	0.408975685758758	0.609305783495194
ENSG00000090612	ENSG00000090612	584.30437351579	0.527963951603354	0.180822665035096	2.91978857573459	0.00350268930092231	0.0178474006999324
ENSG00000090615	ENSG00000090615	1827.18882516927	0.20981881663261	0.190976805981613	1.09866125131872	0.271915850048324	0.473422913830614
ENSG00000090621	ENSG00000090621	1281.6000701795	0.719250757261094	0.216886248105161	3.31625800872517	0.000912315596079044	0.00587233859233089
ENSG00000090659	ENSG00000090659	14.1239826014486	-0.122869403356894	0.964801273043575	-0.127352032786284	0.898661779318555	0.946342392547641
ENSG00000090661	ENSG00000090661	363.126803059912	-0.481246225681275	0.207419212333747	-2.32016224662414	0.0203321020634599	0.0735763799007112
ENSG00000090674	ENSG00000090674	63.3850962531026	-0.297294691792842	0.249740818463451	-1.19041289934889	0.233884145541974	0.429720498569441
ENSG00000090686	ENSG00000090686	2095.69473334966	-0.665889780629741	0.192820740712509	-3.45341366374361	0.00055353945968877	0.00385245607831781
ENSG00000090776	ENSG00000090776	20.106073822202	-1.15308203763021	0.391290120245032	-2.94687235371067	0.00321005682626516	0.0166069125463598
ENSG00000090857	ENSG00000090857	1396.81198349059	0.283898722663912	0.22910413050037	1.23916894053315	0.215282940308071	0.406771634132207
ENSG00000090861	ENSG00000090861	1198.83547389218	0.0464704723937833	0.238030865269381	0.195228767249123	0.845213859328308	0.916460318402999
ENSG00000090863	ENSG00000090863	4639.34941277889	-0.728915019874526	0.150659918682546	-4.83814823642919	1.31054386840757e-06	2.04534378283756e-05
ENSG00000090889	ENSG00000090889	181.461291583685	-0.331845013641467	0.650370807456955	-0.510239712232825	0.609883533565027	0.765359493897177
ENSG00000090905	ENSG00000090905	2667.36797753304	0.483606790603441	0.0894356539602734	5.40731541828111	6.39764194687291e-08	1.41448551175393e-06
ENSG00000090920	ENSG00000090920	6.43290762549865	-0.0715362210664131	0.858376184265024	-0.0833390096064527	0.9335819829836	0.96523023408177
ENSG00000090924	ENSG00000090924	898.645039387887	0.178252604659306	0.385033754293529	0.462953189614165	0.643397920566876	0.790334473579788
ENSG00000090932	ENSG00000090932	2.45802764809692	-1.37637948571336	0.930730844526754	-1.47881580782166	0.139189549775427	0.305362555250657
ENSG00000090971	ENSG00000090971	25.6409625955425	-0.523443491680475	0.331922529444142	-1.57700500944322	0.114794372425275	0.267616175275771
ENSG00000090975	ENSG00000090975	181.841745926827	1.25428749341666	0.341573174211963	3.67209016431224	0.000240574768343286	0.0018773049823064
ENSG00000090989	ENSG00000090989	1604.36051783965	-0.459804219307689	0.176693346987686	-2.60227239534793	0.00926082635214914	0.0395575645887126
ENSG00000091009	ENSG00000091009	2659.67088188849	0.121771205457506	0.0940665980785266	1.29452120035054	0.195485451212472	0.382355955569699
ENSG00000091039	ENSG00000091039	11494.8266249556	1.15368678710432	0.165308958602483	6.97897317155438	2.97345246961684e-12	1.649628952251e-10
ENSG00000091073	ENSG00000091073	88.2940362615969	0.201238711096484	0.353720625776113	0.568919922763728	0.569410484396722	0.7366107981861
ENSG00000091106	ENSG00000091106	25.2738740102757	-0.554394045147156	0.577927845194578	-0.959278999544486	0.337418211882921	0.542631082551172
ENSG00000091127	ENSG00000091127	192.896585442972	1.07027648575514	0.327839982993465	3.26463073839433	0.0010960686647339	0.00685109555377237
ENSG00000091128	ENSG00000091128	4.87221494947804	0.545960190899079	0.810887084429121	0.673287565411706	0.50076436199085	0.685099019430613
ENSG00000091129	ENSG00000091129	9.3914426002445	0.949399387733852	0.918826190255226	1.03327419026893	0.30147560205481	0.505955272506419
ENSG00000091136	ENSG00000091136	6.53846443396045	0.982111107192337	0.855252145356246	1.14832931144914	0.250832643140759	0.449588570601755
ENSG00000091137	ENSG00000091137	366.088301471388	3.37588902264276	0.677183134626564	4.9851935909544	6.18998034736955e-07	1.05510411173415e-05
ENSG00000091138	ENSG00000091138	3.14019941524416	-1.3641396075592	0.886701025806737	-1.53844370070293	0.12394016408529	0.282521009915021
ENSG00000091140	ENSG00000091140	1330.9620939251	-0.127146603351953	0.122872030424264	-1.03478881982278	0.300767545304423	0.505312897334946
ENSG00000091157	ENSG00000091157	1479.57294667579	-0.177580785753378	0.0861023803151949	-2.06243759003304	0.0391660936123542	0.121357599369876
ENSG00000091164	ENSG00000091164	934.820394158177	-0.239310510388781	0.16056644787014	-1.49041417782578	0.136115366916027	0.300856020158447
ENSG00000091181	ENSG00000091181	11.572669134798	-0.30242591781904	0.655067852790201	-0.461671133045049	0.644317175133952	0.790666135139585
ENSG00000091262	ENSG00000091262	5.25518300315589	0.806485444176071	0.778312021074137	1.03619810864935	0.30010972896437	0.504737914202
ENSG00000091317	ENSG00000091317	6314.35170563725	0.0237037121614567	0.14573915002853	0.162644781150545	0.870798126155195	0.931427702418186
ENSG00000091409	ENSG00000091409	677.573143805548	-1.4768934521577	0.501392659270277	-2.94558251871329	0.00322347152071644	0.0166724168889917
ENSG00000091428	ENSG00000091428	11.1236395437535	0.0980299279437922	0.550652721622541	0.178024958552714	0.858703374732428	0.924597847081587
ENSG00000091436	ENSG00000091436	255.037179850398	0.195089230064939	0.353742119810813	0.551501274909744	0.581290092951029	0.744792243081902
ENSG00000091483	ENSG00000091483	359.797028946443	-0.180919688277312	0.227392378130028	-0.795627759228846	0.426248426989052	0.623140267105259
ENSG00000091490	ENSG00000091490	6115.89304500998	0.136902414927946	0.143380669414197	0.95481779717783	0.339669845664545	0.545423959329444
ENSG00000091513	ENSG00000091513	20.7968073619161	-0.571326771395367	0.532548632105447	-1.072816146643	0.283353614724576	0.485900984449319
ENSG00000091527	ENSG00000091527	13025.1848647854	0.76745653011687	0.163786651880292	4.68570864173833	2.78992919421608e-06	3.95186262336954e-05
ENSG00000091536	ENSG00000091536	18.6707470807519	-0.201245308530091	0.353895546750298	-0.568657363388882	0.569588687803311	0.736718624174573
ENSG00000091542	ENSG00000091542	1737.43480085491	-0.189763140232598	0.233991088918956	-0.810984474277666	0.417374586797116	0.616072351223638
ENSG00000091583	ENSG00000091583	1.87293911878332	1.4895901133286	1.29855432969403	1.14711420174432	0.251334425107086	NA
ENSG00000091592	ENSG00000091592	5343.93765877076	-0.56045792839424	0.210541766645154	-2.66197979301102	0.00776825417869557	0.0342972956548438
ENSG00000091622	ENSG00000091622	18.5833370565963	0.0121855932373483	0.348927394071875	0.0349230053139315	0.972141136212313	0.985719102827178
ENSG00000091640	ENSG00000091640	364.607952670771	0.172348367415765	0.14274140686426	1.20741676295555	0.227271683084877	0.421780315309317
ENSG00000091651	ENSG00000091651	53.3890978490316	0.0292529270607212	0.455060866063175	0.0642835480752152	0.948744453092113	0.973605853144513
ENSG00000091656	ENSG00000091656	7.42360234420607	1.16880901306717	0.82537952492235	1.41608675497146	0.156750105534859	0.330626795425703
ENSG00000091664	ENSG00000091664	2.45334383595185	1.67148410774826	0.84013604400919	1.98953981282819	0.0466416519260611	0.138392605568464
ENSG00000091732	ENSG00000091732	253.029726459375	0.517887660073947	0.165839631343243	3.12282206538472	0.00179126004964799	0.0102982543704178
ENSG00000091831	ENSG00000091831	35.1026494686337	-0.473088051636539	0.436160956756259	-1.08466391663048	0.278070534836031	0.480135250783378
ENSG00000091844	ENSG00000091844	6.14020791774196	1.28760263700698	0.772290493312047	1.66725169888465	0.0954643666170549	0.235249184468745
ENSG00000091879	ENSG00000091879	3.35733755358836	0.548889000667748	0.891494378490696	0.61569541425154	0.538095564459555	0.713855884051018
ENSG00000091947	ENSG00000091947	345.714773567178	-0.80441127891665	0.165874161435756	-4.8495273281499	1.23756019435776e-06	1.94446325615173e-05
ENSG00000091972	ENSG00000091972	864.588081643072	5.27897946967223	0.640739694129059	8.23888315027495	1.73825602011869e-16	1.91628254550954e-14
ENSG00000091986	ENSG00000091986	16.1126694283755	0.430879191632823	0.645163713471887	0.66786023862701	0.504222810223391	0.688116182559168
ENSG00000092009	ENSG00000092009	1.27125095884237	1.01593613572534	1.48487301871369	0.684190582576162	0.493854828206647	NA
ENSG00000092010	ENSG00000092010	2894.88497879252	-0.243438038728137	0.14100092844391	-1.72649954446914	0.0842575811989284	0.214519875384204
ENSG00000092020	ENSG00000092020	1068.18132088317	0.296594850871936	0.158356724939865	1.87295393349771	0.0610747465505998	0.169114993389843
ENSG00000092036	ENSG00000092036	177.905826082721	-0.649565756939916	0.187703025053514	-3.46060356115584	0.00053896588196748	0.00376339347189819
ENSG00000092051	ENSG00000092051	5.63291149205959	0.023347037550601	0.632711161867087	0.0368999931686134	0.970564745195644	0.984993913441824
ENSG00000092054	ENSG00000092054	4.14379659641452	0.247638004712903	0.815357590525928	0.303717053217313	0.761343464776775	0.866425595739372
ENSG00000092067	ENSG00000092067	3.60945809855503	-0.714782201239532	0.930685990347891	-0.768016504656254	0.442477379498389	0.636272859768697
ENSG00000092068	ENSG00000092068	36.3257289688209	0.158407030534166	0.757209794822553	0.209198337920718	0.834293409867705	0.90963786174383
ENSG00000092094	ENSG00000092094	564.032694308083	-0.0969616980766469	0.132280222194224	-0.733002231688729	0.463557068255732	0.655421313557452
ENSG00000092096	ENSG00000092096	10.1892911290196	-0.974316036327673	0.925841430867979	-1.05235735174894	0.29263562786864	0.496248136621429
ENSG00000092098	ENSG00000092098	473.243722273308	-0.495928982738226	0.195936024173618	-2.53107607357994	0.0113713182786743	0.0464765983531645
ENSG00000092108	ENSG00000092108	1678.53655988324	0.0712145074234733	0.0981508626165409	0.725561706998915	0.468107503294209	0.659135420247665
ENSG00000092140	ENSG00000092140	1169.24956723745	0.0219364841431161	0.102380846679868	0.214263554702851	0.830341537173902	0.907622468344003
ENSG00000092148	ENSG00000092148	4741.14456863508	0.134759157579612	0.148569317223059	0.907045681426185	0.364382640688283	0.568914494148867
ENSG00000092199	ENSG00000092199	10897.774454095	0.355089799400821	0.152794378538459	2.32397161988158	0.0201270151542019	0.073049778833031
ENSG00000092200	ENSG00000092200	6.54536970461041	1.03395467345702	0.879168708587048	1.17605945634568	0.239571117850497	0.436317540803067
ENSG00000092201	ENSG00000092201	2780.28687052397	0.0751585931029626	0.136282339806462	0.551491801576765	0.581296585240439	0.744792243081902
ENSG00000092203	ENSG00000092203	2181.67940895562	-0.03904002773784	0.114636640044098	-0.340554535817014	0.73343896062976	0.848971320266935
ENSG00000092208	ENSG00000092208	122.064529224885	-0.878534653037323	0.184210566601599	-4.76918707349385	1.84970829799349e-06	2.76814727370239e-05
ENSG00000092295	ENSG00000092295	20.1518929932366	-0.502564946581368	0.496082734040283	-1.01306679732288	0.311028256229605	0.515718468866521
ENSG00000092330	ENSG00000092330	1775.76566356603	0.325114527754609	0.142851162342315	2.27589697153136	0.0228521768039424	0.0803741240314962
ENSG00000092345	ENSG00000092345	3.27354073471803	1.04738627515986	1.06485689717149	0.983593455554419	0.325315444221449	0.53012440233833
ENSG00000092421	ENSG00000092421	18.6745347032601	0.40079444707908	0.648056534786204	0.618455991978082	0.536274798593533	0.71241385872451
ENSG00000092439	ENSG00000092439	3662.48956140006	0.439008739926874	0.215991301378621	2.0325297228397	0.0421000579132718	0.128030990529515
ENSG00000092445	ENSG00000092445	18.1942351164001	2.68842813000692	0.560589830943785	4.79571333907502	1.62096949449807e-06	2.46702875188109e-05
ENSG00000092470	ENSG00000092470	336.669326452187	-0.134242148897676	0.308257599173731	-0.435486908538524	0.663209039472248	0.803401810696275
ENSG00000092529	ENSG00000092529	15.1817507158155	-1.07315385268445	0.555461110897611	-1.93200537648847	0.0533588422765114	0.152985650779499
ENSG00000092531	ENSG00000092531	2072.72542955978	-0.6212076136035	0.136773652850411	-4.54186607330662	5.57584607128591e-06	7.31959376377651e-05
ENSG00000092607	ENSG00000092607	2.91725323761872	2.98651598399439	1.15183962623949	2.59282274716032	0.00951918174513532	0.0404313623484138
ENSG00000092621	ENSG00000092621	126.376349268934	-0.134886760887615	0.511357543937708	-0.26378169734022	0.791948138626105	0.884971998081725
ENSG00000092758	ENSG00000092758	1.09051559506145	0.940088078438397	1.37137574965088	0.685507293444356	0.493023859850824	NA
ENSG00000092820	ENSG00000092820	4058.28627867595	0.0216616743687517	0.150044382373774	0.144368446362694	0.885209531911132	0.939498140906767
ENSG00000092841	ENSG00000092841	6115.30073653389	-0.102527345009172	0.119199758382241	-0.860130476778268	0.389717122977101	0.592973663477174
ENSG00000092847	ENSG00000092847	1377.7787567133	-0.247873218004212	0.117734902264676	-2.10535035266752	0.0352608220587147	0.11208900611052
ENSG00000092850	ENSG00000092850	1.21022071897918	-0.656061223163322	1.10407712296586	-0.594216843657584	0.55236708845026	NA
ENSG00000092853	ENSG00000092853	198.85179358417	0.0360966735400803	0.602898962645637	0.0598718454941125	0.952257703696616	0.975578471413773
ENSG00000092871	ENSG00000092871	1650.40712450701	0.140238796906129	0.212609397711116	0.65960770509627	0.509505608399472	0.692441117491375
ENSG00000092929	ENSG00000092929	1171.95885246524	-0.996938227279388	0.330687020496478	-3.01474858548313	0.002571923528793	0.013878737875036
ENSG00000092931	ENSG00000092931	687.837438014378	-0.0347471650368293	0.132450328628015	-0.262341100975418	0.793058477307415	0.885523257686965
ENSG00000092964	ENSG00000092964	704.267338919453	-0.239471354015195	0.6864356612373	-0.348862052976018	0.72719287482671	0.844817976918693
ENSG00000092969	ENSG00000092969	3.16752637141632	0.608005787551742	1.01786907241487	0.597332018458193	0.550285731488197	0.721877856995687
ENSG00000092978	ENSG00000092978	601.589567164268	0.651487477301693	0.134521787999236	4.84298853733191	1.27900669882584e-06	2.00417855341903e-05
ENSG00000093000	ENSG00000093000	3138.9371151111	-0.00989461857468792	0.133146630234302	-0.0743136987941496	0.940760777110411	0.969271065859704
ENSG00000093009	ENSG00000093009	52.1490650328402	-0.121385807253424	0.838995573802169	-0.144679913748921	0.88496359878408	0.939389404367357
ENSG00000093010	ENSG00000093010	227.705897668077	-0.386962641495954	0.252757947981339	-1.53096131926393	0.125778952762798	0.28534469655593
ENSG00000093072	ENSG00000093072	434.256792312845	-0.791908949336356	0.153431438315767	-5.16132129131568	2.45212908546126e-07	4.69105581447723e-06
ENSG00000093100	ENSG00000093100	3.92138293644155	0.389075143465499	0.643321421697479	0.604791213758868	0.545317732339544	0.718731177173128
ENSG00000093134	ENSG00000093134	4.15192407022027	-0.0440786442031972	0.906928276796763	-0.0486021280082713	0.961236374065824	0.980509072893567
ENSG00000093144	ENSG00000093144	910.031691639255	0.475452288615147	0.174335598080768	2.72722435262403	0.00638695964036514	0.0291980668197269
ENSG00000093167	ENSG00000093167	797.021149776896	0.53179956206545	0.178429504543126	2.98044633048294	0.00287828669474189	0.015256359934982
ENSG00000093183	ENSG00000093183	1349.00295318285	-0.0929115398247371	0.130175186271762	-0.713742322832319	0.475386530586146	0.665084452067715
ENSG00000093217	ENSG00000093217	42.4403467032502	-0.936161081249351	0.46322715652903	-2.0209546613459	0.0432844586651511	0.130932256439918
ENSG00000094631	ENSG00000094631	863.31295781454	-0.924623665109557	0.168134559081872	-5.49930763882587	3.81285404996895e-08	8.93795897568678e-07
ENSG00000094755	ENSG00000094755	6.03972497025924	0.842969471492488	0.773921243736452	1.08921867478747	0.276057465582172	0.478068748088457
ENSG00000094804	ENSG00000094804	102.581009778828	0.111595282844495	0.492608791472268	0.226539365062828	0.820781946015889	0.902294778454247
ENSG00000094841	ENSG00000094841	311.287804973462	-0.371944895286379	0.119667042702653	-3.10816484544187	0.00188253032519457	0.0107205004655597
ENSG00000094880	ENSG00000094880	766.747373460484	-0.265617235392239	0.149401102326177	-1.77788002401973	0.0754235617098346	0.198029749053343
ENSG00000094914	ENSG00000094914	493.485776170902	-0.882947884868885	0.0928439411775796	-9.5100215875164	1.90622974091543e-21	4.99068080821016e-19
ENSG00000094916	ENSG00000094916	2424.60160106932	-0.771315218058575	0.178875178818695	-4.31203045135941	1.61762148364666e-05	0.000185037791803883
ENSG00000094963	ENSG00000094963	4.53137589750786	0.998001097247805	1.05133646731265	0.949268981222366	0.342483825473455	0.548120021678529
ENSG00000094975	ENSG00000094975	2092.19730818814	1.17416371816459	0.10937986436318	10.7347337190504	6.99202516699075e-27	3.54176474817503e-24
ENSG00000095002	ENSG00000095002	484.967197462732	-0.583843721222602	0.244139177794352	-2.39143805798509	0.0167825155713502	0.0632254479107567
ENSG00000095015	ENSG00000095015	3189.66535526968	-0.213917755755878	0.277756552410285	-0.770162769877311	0.441203345352363	0.635279500213746
ENSG00000095059	ENSG00000095059	652.200927335912	-0.393518925766033	0.240936379102961	-1.63328978060996	0.10240806508492	0.247521319127596
ENSG00000095066	ENSG00000095066	83.485626959481	-0.921772754442335	0.30673410923127	-3.00511983082828	0.00265476236521493	0.0142432921648337
ENSG00000095110	ENSG00000095110	3.8552896641874	0.400031897613718	0.86962542290806	0.460004833202779	0.645512751325448	0.791511478115785
ENSG00000095139	ENSG00000095139	3279.94625978433	0.454683160499863	0.0938259138250964	4.84602965175965	1.25956699202693e-06	1.97770690574255e-05
ENSG00000095203	ENSG00000095203	18.3066821532494	1.23928023125587	0.780243773873177	1.58832440931121	0.112213000668993	0.263665139440146
ENSG00000095209	ENSG00000095209	145.598756645317	-0.256707827630083	0.393215383396511	-0.652842789141909	0.513857634957974	0.695440364300154
ENSG00000095261	ENSG00000095261	1036.92408710761	0.36277830950135	0.168353426703128	2.15486145192083	0.0311726776863037	0.102563479634081
ENSG00000095303	ENSG00000095303	41.9178238336933	-0.456776996673741	0.545825581054838	-0.836855238244778	0.402673943522916	0.6035835032504
ENSG00000095319	ENSG00000095319	1373.78196854825	0.919738060686969	0.217733231159775	4.2241510668257	2.39843135517657e-05	0.000260297387084161
ENSG00000095321	ENSG00000095321	93.0773599767614	-1.16872697200824	0.305544914290763	-3.82505784696535	0.000130741384055843	0.00112082597126019
ENSG00000095370	ENSG00000095370	767.529581974569	-0.369424982243471	0.306009820251875	-1.20723244090467	0.227342640279667	0.421861181903044
ENSG00000095380	ENSG00000095380	308.881651863016	-0.0180610442207412	0.140557072975772	-0.128496160587055	0.897756336445848	0.946028364500124
ENSG00000095383	ENSG00000095383	118.796199658768	-1.02713617263778	0.277667822347996	-3.69915449313565	0.000216318900881264	0.00171852939291999
ENSG00000095397	ENSG00000095397	26.1972226129392	0.544963220241282	0.44073066055969	1.23649945195377	0.216272969318771	0.408079719661242
ENSG00000095464	ENSG00000095464	4.46228205989622	1.73547079263291	0.828803301314827	2.09394773148192	0.0362646366361623	0.114328547998812
ENSG00000095485	ENSG00000095485	1010.04827317121	0.409015859303308	0.165955117703851	2.46461733125461	0.013715964861707	0.0540131311885474
ENSG00000095539	ENSG00000095539	7.99997257589182	-0.773467832515784	0.630564509659652	-1.22662760219928	0.219962589912724	0.412768648430086
ENSG00000095564	ENSG00000095564	6306.34575951494	0.360616543997691	0.182235587301887	1.97884809074258	0.0478331121364385	0.141034847039554
ENSG00000095574	ENSG00000095574	718.133723962094	-0.423050788371665	0.170342784495042	-2.48352631798136	0.0130088721318748	0.0516740077642031
ENSG00000095585	ENSG00000095585	10.4591783490735	0.423790491028871	0.846858279740067	0.500426696139699	0.616774659677301	0.77034017716235
ENSG00000095587	ENSG00000095587	5.9985432806278	2.26173643508866	0.682859302886947	3.31215585044627	0.000925799550070212	0.00594236643212799
ENSG00000095596	ENSG00000095596	6.49609691616222	-2.59050196028282	1.05914991205962	-2.44583125654548	0.0144518621708938	0.0562268893711799
ENSG00000095627	ENSG00000095627	11.272017980395	1.239244147024	1.00677549446654	1.23090416268091	0.218358710544626	0.410684987844083
ENSG00000095637	ENSG00000095637	21.1922270247788	0.824365692445557	0.455931070505671	1.8080928144056	0.0705920563571687	0.188480062470309
[truncated: 27,773 more rows]
