# Supplementary material for: Potential impact of celiac disease genetic risk factors on T cell receptor signaling in gluten-specific CD4+ T cells
Source: Sci Rep. 2021 Apr 29;11:9252. doi: 10.1038/s41598-021-86612-5 (PMC8085175; doi:10.1038/s41598-021-86612-5)
Supplement: Supplementary file 1 — Supplementary Information. [file 41598_2021_86612_MOESM1_ESM.zip › data_supplements_manuscript/unfiltered_deseq_results/oslo_t30_raw.csv]

	gene	baseMean	log2FoldChange	lfcSE	stat	pvalue	padj
ENSG00000000005	ENSG00000000005	0.873034252781575	1.58547946036701	1.84359915646417	0.859991422109238	0.38979377096749	1
ENSG00000000419	ENSG00000000419	678.76616653757	0.106182007817106	0.117994704393076	0.899887909065667	0.368179905190918	1
ENSG00000000457	ENSG00000000457	816.119450706905	-0.0474240617321346	0.157756158594409	-0.300616230483033	0.763707153502138	1
ENSG00000000460	ENSG00000000460	164.65078478676	-0.0258638446150508	0.325481285545594	-0.0794633847279302	0.936664054240508	1
ENSG00000000938	ENSG00000000938	118.730479159379	-0.208979657923598	0.824479261406936	-0.253468665260281	0.799906072208307	1
ENSG00000000971	ENSG00000000971	1512.9718062694	-0.0110188820379765	1.24121204528082	-0.00887751781000771	0.992916858638707	1
ENSG00000001036	ENSG00000001036	424.625878854607	0.0799298772977349	0.120392827287694	0.663908964499459	0.506748578349469	1
ENSG00000001084	ENSG00000001084	980.321740857063	0.0449086604235557	0.230133715579197	0.195141595443893	0.845282100014838	1
ENSG00000001167	ENSG00000001167	1066.87555226495	-0.037343732910642	0.146321808856823	-0.25521645202721	0.798555924847497	1
ENSG00000001460	ENSG00000001460	64.4186457758868	-0.14021075807417	0.318208174267499	-0.440625883973374	0.659483860924966	1
ENSG00000001461	ENSG00000001461	1023.08855692987	-0.043098522889743	0.149691298720436	-0.287916019555912	0.773411024077262	1
ENSG00000001497	ENSG00000001497	392.958563698942	0.00293362417454679	0.17672625193809	0.0165998211492342	0.986755867241494	1
ENSG00000001561	ENSG00000001561	595.336016438231	0.117397939828708	0.383838023614112	0.305852814484927	0.759716713904253	1
ENSG00000001617	ENSG00000001617	1.64446963205647	0.75399124697033	0.97374277016529	0.774322819200334	0.438739912562785	1
ENSG00000001626	ENSG00000001626	30.3668933207259	-0.304647182325901	0.898675226746506	-0.338995861084122	0.734612848135045	1
ENSG00000001629	ENSG00000001629	2740.67162114682	-0.0175775494751915	0.0950017123830902	-0.185023501516592	0.853210602271099	1
ENSG00000001630	ENSG00000001630	5.22199171276041	-0.404866218224056	0.521016018690418	-0.777070576911807	0.437117132056636	1
ENSG00000001631	ENSG00000001631	1534.49843610293	0.0195744627947883	0.113627884690042	0.172268126333463	0.863226741219567	1
ENSG00000002016	ENSG00000002016	207.167663042287	-0.237795494157784	0.23902945252228	-0.994837630461539	0.319815240963302	1
ENSG00000002079	ENSG00000002079	6.35200636960291	-0.552574603041301	0.765508217747713	-0.721840197440456	0.470392732251966	1
ENSG00000002330	ENSG00000002330	70.6942082002623	-0.316249953433526	0.356234319504004	-0.887758242591141	0.374670809084671	1
ENSG00000002549	ENSG00000002549	2164.3969688742	0.114030322966411	0.241903217154254	0.471388203546285	0.637363538440268	1
ENSG00000002586	ENSG00000002586	2171.98699108892	-0.0233563454938667	0.229034835535546	-0.101977262276514	0.918774723054245	1
ENSG00000002587	ENSG00000002587	8.7362253175766	-0.267117021619052	0.932101664713889	-0.286574986110602	0.774437769621038	1
ENSG00000002726	ENSG00000002726	5.38335655208958	-0.388031191771633	0.910762931306844	-0.426050708074879	0.670070896772027	1
ENSG00000002745	ENSG00000002745	1.79002712730504	-0.561675205728353	1.11648423411352	-0.503074910121163	0.614911605935703	1
ENSG00000002746	ENSG00000002746	6.58758665593491	-0.175498092214272	0.851230281993192	-0.206169935359131	0.836658171446467	1
ENSG00000002822	ENSG00000002822	288.100139045515	-0.095303640735099	0.257612888864044	-0.369949039255547	0.711420461436267	1
ENSG00000002834	ENSG00000002834	4973.00938504146	-0.0556837128634575	0.155883394898074	-0.357213883491998	0.720931693121994	1
ENSG00000002919	ENSG00000002919	352.072443857983	0.207353977270645	0.155401316532855	1.33431287389902	0.182101340192593	1
ENSG00000002933	ENSG00000002933	14.2417405110953	-0.450498777759668	0.857787599752053	-0.525186861980618	0.599453297115318	1
ENSG00000003056	ENSG00000003056	3398.43849237478	-0.0494627853325053	0.234418477519809	-0.21100207567181	0.8328856516683	1
ENSG00000003096	ENSG00000003096	5.64306702203118	0.457520171333299	0.750961286863345	0.609246014856896	0.542361384291356	1
ENSG00000003137	ENSG00000003137	1.7935880998001	-1.34588430016952	1.04746840420533	-1.28489250345512	0.198829850951836	1
ENSG00000003147	ENSG00000003147	44.0052673493296	0.0608571894829467	0.564261283394897	0.107852853410033	0.91411241641093	1
ENSG00000003393	ENSG00000003393	516.588377000492	0.00959321605178255	0.165253986433736	0.0580513442296246	0.95370773066932	1
ENSG00000003400	ENSG00000003400	1062.68858439357	-0.0619333560576138	0.153123152564586	-0.40446761329245	0.685868889017608	1
ENSG00000003402	ENSG00000003402	12311.3687378337	-0.0194029328015089	0.245397809267249	-0.079067261681942	0.936979123356407	1
ENSG00000003436	ENSG00000003436	23.6047126000717	0.172353683184227	0.517942168659333	0.332766269312182	0.739310721695008	1
ENSG00000003509	ENSG00000003509	663.120711901055	-0.0796001425914801	0.141397665717452	-0.562952310334043	0.573467358347338	1
ENSG00000003756	ENSG00000003756	4916.27187151683	-0.04075234520556	0.143206085683616	-0.284571322587463	0.775972584458921	1
ENSG00000003987	ENSG00000003987	8.09907348381516	-0.616154457514986	0.79796850454582	-0.772153855703468	0.440023307944063	1
ENSG00000003989	ENSG00000003989	7.51809230437929	-1.14701204352576	0.849914888782644	-1.34956106624824	0.177156819904576	1
ENSG00000004059	ENSG00000004059	576.214942833564	-0.0718488151964443	0.152048314797405	-0.472539372055379	0.636541845727606	1
ENSG00000004139	ENSG00000004139	522.151460785573	0.0369678087791075	0.223734697721163	0.165230557243204	0.868762514607214	1
ENSG00000004142	ENSG00000004142	645.973978409963	-0.0864349219134509	0.11840150013361	-0.730015428992991	0.465380753608572	1
ENSG00000004399	ENSG00000004399	240.10546274885	-0.0905328211988674	0.39767963792575	-0.227652644402605	0.819916290017096	1
ENSG00000004455	ENSG00000004455	2109.48793221623	0.0203968100864086	0.145308658555052	0.140368855436657	0.888368563954721	1
ENSG00000004468	ENSG00000004468	4293.14376121066	0.0422940598330081	0.239468146645582	0.176616641609559	0.859809521469895	1
ENSG00000004478	ENSG00000004478	462.924512552019	-0.037639390055591	0.33021425806484	-0.113984751222342	0.909249881416022	1
ENSG00000004487	ENSG00000004487	1038.0040711612	0.0567847833161712	0.100188772848198	0.566777910357375	0.570865080232243	1
ENSG00000004534	ENSG00000004534	2555.17224705348	-0.0314892433209265	0.158557271430747	-0.198598544467763	0.842576792278546	1
ENSG00000004660	ENSG00000004660	38.1434764601619	-0.507430426764278	0.608564322053558	-0.833815602354061	0.404384901842354	1
ENSG00000004700	ENSG00000004700	2002.92921597831	-0.0512282141923595	0.186207837454013	-0.275113093480886	0.783229352444357	1
ENSG00000004766	ENSG00000004766	565.869758817011	0.00681800334278606	0.200089944654085	0.0340746925317662	0.972817589196645	1
ENSG00000004777	ENSG00000004777	49.947312505237	-0.0449279526828477	0.426128482015374	-0.105432879000157	0.916032327776759	1
ENSG00000004779	ENSG00000004779	341.469158905642	-0.141008152211721	0.183500469821449	-0.768434829343632	0.442228894816408	1
ENSG00000004799	ENSG00000004799	139.423643775278	-0.251544131854441	1.10406843405536	-0.227833822701092	0.8197754313852	1
ENSG00000004809	ENSG00000004809	4.68691810309553	-1.11072401167842	0.836664456400235	-1.32756208678606	0.184322816395711	1
ENSG00000004838	ENSG00000004838	17.1998522321215	-0.222053272762307	0.341533544717599	-0.650165338651917	0.515585427721787	1
ENSG00000004846	ENSG00000004846	6.19513285247273	-1.11574779742903	0.779525153566307	-1.4313172478457	0.152339312910175	1
ENSG00000004864	ENSG00000004864	144.982306897308	0.0873781659171266	0.293718350877307	0.297489638138499	0.766092717685823	1
ENSG00000004866	ENSG00000004866	45.259574806204	-0.382676225863904	0.422244761914279	-0.906290048759901	0.36478235125471	1
ENSG00000004897	ENSG00000004897	2961.74917282131	-0.0246689905002843	0.130029925830655	-0.189717792598082	0.849530277546673	1
ENSG00000004939	ENSG00000004939	5.45738697242294	-0.366213846982217	0.646836595349087	-0.566161298874219	0.571284135941504	1
ENSG00000004948	ENSG00000004948	2.9497260701731	-0.661400161775905	0.930207137738985	-0.711024604029101	0.477068989309711	1
ENSG00000004961	ENSG00000004961	282.293052016198	-0.0571017100122526	0.220784774071451	-0.258630651739477	0.795920231022175	1
ENSG00000004975	ENSG00000004975	313.874230370407	-0.20092315628852	0.229605073246655	-0.875081519094644	0.381529551932626	1
ENSG00000005001	ENSG00000005001	2.70062088114717	1.50730509220238	0.973162282040011	1.54887331745191	0.121412176306375	1
ENSG00000005007	ENSG00000005007	1077.74007568744	-0.0682334857506215	0.221468181599776	-0.308096112307135	0.758009199374018	1
ENSG00000005020	ENSG00000005020	896.792012741683	-0.00501293781152587	0.227411711755674	-0.0220434461040936	0.982413298967476	1
ENSG00000005022	ENSG00000005022	1835.07962466286	0.0448476495912343	0.200638224741776	0.223524952181739	0.823126965311536	1
ENSG00000005059	ENSG00000005059	1011.63681314151	0.0812183310823961	0.345167017545046	0.235301540859989	0.813974699261281	1
ENSG00000005073	ENSG00000005073	1.8525742073527	-0.226928110655846	1.05257426141456	-0.215593444543169	0.82930466613776	1
ENSG00000005075	ENSG00000005075	143.710253761932	0.206447697409281	0.286959222819521	0.719432173605808	0.47187467915865	1
ENSG00000005100	ENSG00000005100	369.148053156801	0.159364530893947	0.21339649967279	0.746800116863712	0.455184225058324	1
ENSG00000005102	ENSG00000005102	2.39979976743176	0.218374337836093	0.826607862698328	0.264181297675109	0.791640221581657	1
ENSG00000005108	ENSG00000005108	8.08052670954758	-0.256106760284435	0.985918214411866	-0.259764711251645	0.795045273060767	1
ENSG00000005156	ENSG00000005156	465.709491529284	0.06716906409023	0.181442312205226	0.370195150590103	0.711237089600552	1
ENSG00000005175	ENSG00000005175	583.326587281472	0.0408172958664795	0.143298367155919	0.284841318687654	0.775765715133614	1
ENSG00000005187	ENSG00000005187	43.4791744274261	-0.0228264840804419	0.333119239993932	-0.0685234634927053	0.945368942804683	1
ENSG00000005189	ENSG00000005189	86.6261741592487	-0.104299442710368	0.459476972387383	-0.226996017163693	0.82042683918369	1
ENSG00000005194	ENSG00000005194	529.980306925439	-0.0394626350634907	0.186532276208459	-0.211559285425699	0.832450875814812	1
ENSG00000005206	ENSG00000005206	149.733070122749	-0.0794029127206844	0.27994519810884	-0.283637344941395	0.776688314803356	1
ENSG00000005238	ENSG00000005238	418.542598964201	-0.128998363941322	0.324889278655464	-0.397053311439436	0.691328148029609	1
ENSG00000005243	ENSG00000005243	15.329886658359	-0.345490094767712	0.614187611961277	-0.562515570225298	0.573764798250828	1
ENSG00000005249	ENSG00000005249	17.5905640941829	0.411072815619253	0.57919573602352	0.709730390008533	0.477871342882546	1
ENSG00000005302	ENSG00000005302	1213.04537260262	-0.0480890340741254	0.169506479395193	-0.283700270607408	0.776640087333336	1
ENSG00000005339	ENSG00000005339	1533.57183574981	0.162516244623694	0.2753863096021	0.590139157093574	0.555097358747858	1
ENSG00000005379	ENSG00000005379	699.877457092502	0.117842454552623	0.455434569330925	0.25874727675096	0.795830239774788	1
ENSG00000005381	ENSG00000005381	4.93158777657374	-0.0601579853868095	1.00597044606219	-0.0598009470579319	0.952314171285563	1
ENSG00000005421	ENSG00000005421	2.3241861017324	-1.65666205735533	1.04894284039076	-1.5793635206454	0.114252699663762	1
ENSG00000005436	ENSG00000005436	539.85819353514	0.0283730704589668	0.19219304565798	0.147627976661853	0.882636374832648	1
ENSG00000005448	ENSG00000005448	310.219676047241	-0.000870228756469547	0.344690516913771	-0.00252466695127341	0.997985609358345	1
ENSG00000005469	ENSG00000005469	338.203453017306	0.00897629246072952	0.174386464720758	0.0514735617532193	0.958948168580648	1
ENSG00000005471	ENSG00000005471	19.5544322297714	0.181081207673599	0.561082608094187	0.322735378108889	0.746895656790741	1
ENSG00000005483	ENSG00000005483	4204.84102867946	0.0782518452724291	0.14921191383166	0.524434297925515	0.599976506466953	1
ENSG00000005486	ENSG00000005486	544.372440354743	-0.0231007049709674	0.347761066081313	-0.0664269443134445	0.947037919112749	1
ENSG00000005513	ENSG00000005513	2.72410528555939	1.00656737551898	1.29066182606809	0.779884672490408	0.435458761156919	1
ENSG00000005700	ENSG00000005700	2803.34922964458	-0.0104376673873295	0.098288777606024	-0.106193887456484	0.915428520627658	1
ENSG00000005801	ENSG00000005801	812.468099964616	0.109800789210042	0.141500620968226	0.775973903568223	0.437764394521161	1
ENSG00000005810	ENSG00000005810	6484.53041513508	-0.029276259774747	0.100129430975673	-0.292384162073784	0.769992916267022	1
ENSG00000005812	ENSG00000005812	2532.63870034002	0.131559922832537	0.214359622995838	0.613734624990878	0.53939070387519	1
ENSG00000005844	ENSG00000005844	14220.7810830159	-0.0842494007381225	0.197847823491287	-0.42582930280167	0.670232233077321	1
ENSG00000005882	ENSG00000005882	186.810276891898	-0.23225957153759	0.228627786684777	-1.01588514198329	0.30968408501844	1
ENSG00000005884	ENSG00000005884	166.374249460327	-0.12773475387915	0.359958617098029	-0.354859552770099	0.722694811180814	1
ENSG00000005889	ENSG00000005889	3039.85668788627	0.0588890981977903	0.211655680608535	0.278230652862599	0.780835305881072	1
ENSG00000005893	ENSG00000005893	2831.0199633908	-0.0395980370690781	0.119060298052915	-0.332588089536608	0.739445235200835	1
ENSG00000005955	ENSG00000005955	1963.17219308335	0.175987384866211	0.12517531970285	1.40592718503921	0.159745747895088	1
ENSG00000005961	ENSG00000005961	7.7232007405962	-0.0239574576259478	0.467997699106612	-0.0511914004527834	0.959173004306228	1
ENSG00000005981	ENSG00000005981	4.60905194072672	0.0330232900842354	0.892453514533678	0.0370028125235079	0.970482763208323	1
ENSG00000006007	ENSG00000006007	3530.48409405218	-0.0478536427030751	0.303884982535952	-0.157472877743847	0.874872181617678	1
ENSG00000006015	ENSG00000006015	125.883307584987	-0.101876165166551	0.208215412171592	-0.489282537272473	0.624641682420101	1
ENSG00000006025	ENSG00000006025	596.029118421588	-0.109599520293745	0.251400187497587	-0.435956398380957	0.662868364581201	1
ENSG00000006042	ENSG00000006042	20.7057890196731	0.320976248535783	0.786940368615259	0.4078787432148	0.683362699424992	1
ENSG00000006047	ENSG00000006047	3.85381529564734	-0.791589804609649	0.850179354941265	-0.931085658583578	0.3518092565016	1
ENSG00000006062	ENSG00000006062	313.034141450033	-0.137935593572075	0.229605233142004	-0.600751087788864	0.548005786459662	1
ENSG00000006071	ENSG00000006071	4.11533873126346	-0.598277858706737	0.772302517741699	-0.774667756433283	0.438536008493031	1
ENSG00000006074	ENSG00000006074	29.9408767546429	-0.2533983435779	0.83903399586688	-0.302012010033148	0.762642907519919	1
ENSG00000006075	ENSG00000006075	9343.21458582259	0.0321733177383936	0.750671623210131	0.042859376515139	0.965813631818854	1
ENSG00000006114	ENSG00000006114	4439.94473251878	-0.0677067964481633	0.111907214895642	-0.605026195239534	0.545161591552568	1
ENSG00000006118	ENSG00000006118	6.19872904710291	-0.551427848526931	0.730568695199336	-0.754792604926048	0.450373431715597	1
ENSG00000006125	ENSG00000006125	5797.40764409729	-0.059896851523144	0.130479111662769	-0.459053182994921	0.646195975278193	1
ENSG00000006128	ENSG00000006128	1.2783499825714	1.15624653371185	1.57701629964922	0.733186165526025	0.463444892015534	1
ENSG00000006194	ENSG00000006194	733.872704687053	0.109404767700717	0.209968664806941	0.521052833294487	0.6023299670226	1
ENSG00000006210	ENSG00000006210	4.22207641106103	-0.33121938652606	0.754090149331361	-0.439230490969476	0.660494533753251	1
ENSG00000006282	ENSG00000006282	237.097649280059	-0.0389909182793793	0.653430533955134	-0.0596710993031992	0.952417590120044	1
ENSG00000006283	ENSG00000006283	4.7330984590532	0.212556412620456	1.03270244086605	0.205825419026028	0.836927284784403	1
ENSG00000006327	ENSG00000006327	207.025120327702	0.050956615153621	0.379891878533285	0.134134520986229	0.893296202491962	1
ENSG00000006432	ENSG00000006432	190.754465299524	-0.155805176162261	0.178777700902607	-0.871502292375601	0.38347995474396	1
ENSG00000006451	ENSG00000006451	1573.51647368921	0.0126339991794442	0.2094945008466	0.0603070683401627	0.951911072473317	1
ENSG00000006453	ENSG00000006453	4.61730399669367	-0.402858655609451	0.909134823010019	-0.443123115970459	0.657676685986096	1
ENSG00000006459	ENSG00000006459	6283.98031491612	0.103806172223358	0.291459689810747	0.356159619502658	0.721721030672165	1
ENSG00000006468	ENSG00000006468	14.8719530018231	-0.56079412344425	0.546150937436291	-1.02681161013235	0.304509181342315	1
ENSG00000006530	ENSG00000006530	847.706378409335	0.0213918925374898	0.216154212160164	0.0989658833094541	0.921165358260467	1
ENSG00000006534	ENSG00000006534	10.721738336949	-0.361853259112535	1.14198556227348	-0.316863252099397	0.751347366857584	1
ENSG00000006555	ENSG00000006555	247.485831159533	-0.114710114608334	0.26944982239963	-0.425719763281949	0.670312059300784	1
ENSG00000006576	ENSG00000006576	5690.61643436165	0.0275986697820279	0.20304103709513	0.135926560348966	0.891879338217134	1
ENSG00000006607	ENSG00000006607	581.314921746726	-0.0248163330540365	0.229229325461134	-0.108259852896719	0.913789568135603	1
ENSG00000006611	ENSG00000006611	2.94383859966981	0.415439634490546	1.02200528922466	0.40649460317932	0.684379221551434	1
ENSG00000006625	ENSG00000006625	264.518521253182	0.0532260478740275	0.184496385141441	0.288493716737175	0.772968839480277	1
ENSG00000006634	ENSG00000006634	1250.77472357231	0.152651577438218	0.173046664351459	0.882141115001105	0.377700500658486	1
ENSG00000006638	ENSG00000006638	2.08419858256521	0.171641996481518	1.12249281012526	0.152911444005031	0.878468111035356	1
ENSG00000006652	ENSG00000006652	846.16869502855	0.299427843314257	0.210903010318369	1.41974191294024	0.155682831258732	1
ENSG00000006659	ENSG00000006659	2.30166731618857	-1.25693498231481	1.12136960973134	-1.12089267571284	0.262333548930627	1
ENSG00000006695	ENSG00000006695	322.882846162491	-0.00308711128865544	0.205173763672296	-0.0150463257748012	0.987995221933309	1
ENSG00000006704	ENSG00000006704	3.78353211238376	-0.136075980757336	0.890683581538	-0.15277701708879	0.878574122648376	1
ENSG00000006712	ENSG00000006712	764.036477080205	0.118552364413439	0.170338786010023	0.695979859845097	0.486441442687649	1
ENSG00000006715	ENSG00000006715	1884.62743891853	-0.0147587016738701	0.10644134213609	-0.138655726973082	0.889722204817467	1
ENSG00000006740	ENSG00000006740	5.46326605721757	0.0445545722036923	0.704274026350256	0.063263119945778	0.949556982930775	1
ENSG00000006744	ENSG00000006744	922.806735096459	0.0126270944441737	0.175898108256099	0.0717864141312385	0.942771884876956	1
ENSG00000006747	ENSG00000006747	8.13833721668238	-0.0035275714184135	0.602300866442662	-0.0058568260730691	0.995326955617121	1
ENSG00000006756	ENSG00000006756	27.5224433166246	-0.256068504675388	0.582750499799186	-0.43941361657112	0.660361861877811	1
ENSG00000006757	ENSG00000006757	11.5716422623144	-0.0752329950678034	0.740855172529172	-0.101548855778342	0.919114776665936	1
ENSG00000006788	ENSG00000006788	4.09942332655334	-0.537686592937739	0.730003437610872	-0.736553508155331	0.461393916610142	1
ENSG00000006831	ENSG00000006831	2093.45425955881	-0.0292569438769332	0.0898618402099351	-0.32557695022251	0.744744453841312	1
ENSG00000006837	ENSG00000006837	15.6711715220666	0.383656493436642	0.340966409018821	1.12520319682126	0.260502938793304	1
ENSG00000007001	ENSG00000007001	9.75753123339722	-0.682913721806515	0.546966564636536	-1.24854747247726	0.211830634785171	1
ENSG00000007038	ENSG00000007038	140.359429207171	0.120151302542397	0.668511359742702	0.179729634794301	0.857364827070793	1
ENSG00000007047	ENSG00000007047	307.53751317276	-0.112176303992066	0.26604833334443	-0.421638814954881	0.673288670293211	1
ENSG00000007062	ENSG00000007062	7.7206938266542	-1.4031063523582	0.875749003504278	-1.60217864564358	0.109116110792629	1
ENSG00000007080	ENSG00000007080	40.9215802130503	-0.173742115109988	0.291756250963459	-0.595504344932606	0.551506395636563	1
ENSG00000007129	ENSG00000007129	384.443692045841	-0.086402428224618	0.17335491132476	-0.498413500744453	0.618192622928557	1
ENSG00000007168	ENSG00000007168	4998.56795600042	0.0535081635043263	0.119191175385046	0.448927224112596	0.653484156431938	1
ENSG00000007171	ENSG00000007171	3.94058659477157	-0.249412452063883	0.628872742617787	-0.396602420746784	0.691660667164195	1
ENSG00000007174	ENSG00000007174	11.0063537808674	-0.152199233418296	0.654262316433034	-0.232627234666471	0.816050877208667	1
ENSG00000007202	ENSG00000007202	4484.5188298378	-0.0448476118195675	0.128382362065235	-0.349328452118515	0.726842740564165	1
ENSG00000007216	ENSG00000007216	0.713197659974777	-0.433526744401109	1.73037612477149	-0.250539023392015	0.802170530419508	1
ENSG00000007237	ENSG00000007237	34.6016913667577	0.0248332701510466	0.892680332503108	0.0278187714536212	0.977806694301097	1
ENSG00000007255	ENSG00000007255	95.9087422651751	-0.238251858322143	0.394809606088971	-0.603460135335342	0.546202627718868	1
ENSG00000007264	ENSG00000007264	217.235456325108	-0.303921474146932	0.567016468108372	-0.536001141485091	0.591957761543746	1
ENSG00000007306	ENSG00000007306	2.10954968030916	-0.682727408008265	1.07350633090493	-0.635978930308448	0.524790155047298	1
ENSG00000007312	ENSG00000007312	197.162914840674	-0.133308541444711	0.408406012545503	-0.326411799409683	0.744112811353927	1
ENSG00000007314	ENSG00000007314	5.59474138258969	-0.821053029788378	0.66759568871462	-1.22986568617485	0.218747405616548	1
ENSG00000007341	ENSG00000007341	332.104653948178	0.0392921982374525	0.116751358319919	0.336545962315788	0.736459197800527	1
ENSG00000007350	ENSG00000007350	63.6673306505286	0.0670414800677473	0.792566266567568	0.0845878545375005	0.932589055134588	1
ENSG00000007372	ENSG00000007372	7.19888057695988	-0.402979287059981	0.743673912471494	-0.541876325499622	0.58790370689237	1
ENSG00000007376	ENSG00000007376	85.0230714685894	-0.187438177735509	0.439279647558793	-0.42669442751823	0.669601909873026	1
ENSG00000007384	ENSG00000007384	2.65857683922684	-0.0795185530715932	0.797266218361808	-0.0997390222239503	0.920551519733309	1
ENSG00000007392	ENSG00000007392	985.513261500767	0.0650184870622623	0.262849636046635	0.24736000414597	0.804629624588606	1
ENSG00000007402	ENSG00000007402	10.1115471612187	0.112944431067991	0.846190575822379	0.133473988360393	0.893818534469808	1
ENSG00000007516	ENSG00000007516	145.338705917545	-0.265449101797886	0.570625596122841	-0.465189615750679	0.641795674450706	1
ENSG00000007520	ENSG00000007520	115.398429766008	-0.227116633582401	0.264588089856498	-0.858378144328339	0.390683691927878	1
ENSG00000007541	ENSG00000007541	77.6738703083749	-0.287686819650019	0.298750508626658	-0.962966794508573	0.335564187346661	1
ENSG00000007545	ENSG00000007545	226.191510925097	-0.0761433453246718	0.141378303136867	-0.538578718482412	0.590177575237349	1
ENSG00000007866	ENSG00000007866	4.67595703869125	0.744403498244204	0.84801001140713	0.877823950461377	0.38003926486594	1
ENSG00000007908	ENSG00000007908	2.61468398571379	0.648946450154084	0.80773410946203	0.803415929266993	0.421734371068818	1
ENSG00000007923	ENSG00000007923	364.270845102833	-0.0904218161545548	0.14582093887946	-0.620088012389636	0.535199843984927	1
ENSG00000007933	ENSG00000007933	1.75839227113596	-3.09193936232105	1.27001053720542	-2.4345777233665	0.0149091775377253	1
ENSG00000007944	ENSG00000007944	1148.50721317766	0.241992532613503	0.331121116744127	0.730827846296803	0.46488431249208	1
ENSG00000007952	ENSG00000007952	2.30462397356714	-0.390127396378735	0.940424534008289	-0.414841789288428	0.678257725378975	1
ENSG00000007968	ENSG00000007968	280.150854634642	-0.0927629528422331	0.267987197840621	-0.346146956234087	0.729232276101582	1
ENSG00000008018	ENSG00000008018	1493.77055970099	0.0557052304869433	0.126429286658333	0.440603850257285	0.659499814959506	1
ENSG00000008056	ENSG00000008056	5.142486755856	-0.658701392334022	0.763155095493406	-0.863129128304056	0.388066474398293	1
ENSG00000008083	ENSG00000008083	2781.72929529382	-0.0313509670900372	0.351497433650548	-0.0891925917194768	0.928928852864765	1
ENSG00000008086	ENSG00000008086	11.8440057875143	-0.150533590364354	0.717279721250864	-0.209867344502419	0.833771209937845	1
ENSG00000008118	ENSG00000008118	4.42799392513535	0.296582132835432	0.82143855091617	0.361052123137691	0.71806048269753	1
ENSG00000008128	ENSG00000008128	62.9234257852003	0.363646463803764	0.412846614367162	0.88082704604756	0.378411438649995	1
ENSG00000008130	ENSG00000008130	454.151719202752	-0.126977621995871	0.21983248861217	-0.577610810838273	0.563526906438579	1
ENSG00000008196	ENSG00000008196	1.91219502599398	-0.199293396708057	1.10995691510197	-0.179550569933382	0.857505413359475	1
ENSG00000008197	ENSG00000008197	1.25128282420068	-2.59364996591216	1.82721965517765	-1.41945165627063	0.155767381568128	1
ENSG00000008226	ENSG00000008226	73.9962448657779	-0.450439807843717	0.373537647375755	-1.2058752605212	0.227865590963124	1
ENSG00000008256	ENSG00000008256	35.1772582667546	0.331843577457552	0.609548292694751	0.544409001607576	0.586160052778975	1
ENSG00000008277	ENSG00000008277	87.7399172146585	0.0735916580172554	0.740610439669686	0.0993662174814569	0.920847504527957	1
ENSG00000008282	ENSG00000008282	209.701694675785	0.0420437506478442	0.337405082342405	0.124609120751707	0.900833007366892	1
ENSG00000008283	ENSG00000008283	638.197084533207	-0.0682825020318894	0.400903712577357	-0.170321450986099	0.864757342281513	1
ENSG00000008294	ENSG00000008294	4951.94012103364	-0.012709966709194	0.128526288819278	-0.098890015622139	0.921225596426833	1
ENSG00000008300	ENSG00000008300	33.4529146131615	0.137932665942469	0.395166341369808	0.349049631768581	0.727052049185185	1
ENSG00000008311	ENSG00000008311	62.1189403596462	-0.214941073234341	0.634481657559031	-0.338766409830127	0.734785707620122	1
ENSG00000008323	ENSG00000008323	2.81861502150076	-0.514104203351963	0.85996281499211	-0.597821434124079	0.549959087182102	1
ENSG00000008324	ENSG00000008324	441.120785397421	0.112719979157792	0.156749693293762	0.719108132138707	0.472074297122948	1
ENSG00000008382	ENSG00000008382	65.2170538808103	-0.307552408530744	0.379647747640336	-0.810099389347905	0.417883055228021	1
ENSG00000008394	ENSG00000008394	60.7265730448813	-0.274789730805854	0.925765015263593	-0.296824492474057	0.766600505428435	1
ENSG00000008405	ENSG00000008405	698.230289293738	0.0776887927102271	0.60540671460171	0.128324960454622	0.897891812817667	1
ENSG00000008441	ENSG00000008441	4.12189958980301	-0.243493518913177	0.758179034155664	-0.321155700624643	0.748092401096638	1
ENSG00000008513	ENSG00000008513	7237.0951515579	-0.0801509502421695	0.200473784730716	-0.399807637441631	0.689298205002229	1
ENSG00000008516	ENSG00000008516	1525.82190241058	-0.00841020961338743	0.510841813108424	-0.0164634323142268	0.986864674917832	1
ENSG00000008517	ENSG00000008517	13770.9586983602	-0.165595944549051	0.302723237324538	-0.547020922518484	0.584364358073408	1
ENSG00000008710	ENSG00000008710	192.43094938154	-0.275779205849453	0.406038815451691	-0.679194193645421	0.497014825819641	1
ENSG00000008735	ENSG00000008735	2.69690771716999	-0.899983950208851	0.898646014185475	-1.00148883542825	0.316590535047982	1
ENSG00000008838	ENSG00000008838	519.222694630866	-0.048891882025099	0.154033716734744	-0.317410259659539	0.750932323330777	1
ENSG00000008853	ENSG00000008853	24.3495810476115	-0.400719824323759	0.470588468899205	-0.851529203979686	0.394475447697956	1
ENSG00000008869	ENSG00000008869	2059.92054191811	0.0223760832296485	0.156281428630446	0.143178133356847	0.886149498933202	1
ENSG00000008952	ENSG00000008952	1991.76355456395	0.0285665718637202	0.13801019731846	0.206988848786315	0.836018567295589	1
ENSG00000008988	ENSG00000008988	6108.98248008674	0.0152203745398028	0.140098877957114	0.108640231540341	0.913487849436682	1
ENSG00000009307	ENSG00000009307	15580.7318144707	0.040165273188737	0.245627794647871	0.16352088022578	0.870108334367206	1
ENSG00000009335	ENSG00000009335	2641.04533196071	-0.043083742350761	0.104897546932833	-0.410722115154397	0.681276308805278	1
ENSG00000009413	ENSG00000009413	1820.6705010928	-0.0419150487576685	0.27707418635164	-0.1512773503356	0.879756935462201	1
ENSG00000009694	ENSG00000009694	13.697477710798	-0.845921079956123	0.713191572120198	-1.18610638855608	0.235580287932266	1
ENSG00000009709	ENSG00000009709	2.65467959232371	-0.229575601721747	0.967576480695708	-0.237268687594264	0.812448352256304	1
ENSG00000009724	ENSG00000009724	2.58876319272402	0.27710692139355	1.08257430379848	0.25597034810567	0.797973733503371	1
ENSG00000009765	ENSG00000009765	10.5807876735368	-0.124503975554308	0.742789463283558	-0.167616776635372	0.866884772088422	1
ENSG00000009780	ENSG00000009780	317.775068897017	0.189901015821028	0.336767650175246	0.563893282867899	0.572826761734795	1
ENSG00000009790	ENSG00000009790	7225.60122820076	-0.0662140009189316	0.129261557519179	-0.512248205806335	0.608477309273038	1
ENSG00000009830	ENSG00000009830	81.9499835644831	-0.374710865937402	0.260847034268929	-1.43651572266327	0.150855645694418	1
ENSG00000009844	ENSG00000009844	917.751126184266	-0.024794934957402	0.120945742136101	-0.205008746231844	0.837565291653404	1
ENSG00000009950	ENSG00000009950	3.05426247058615	-0.644306779088806	1.16343215372642	-0.553798325948894	0.579716874111066	1
ENSG00000009954	ENSG00000009954	3244.79958449668	-0.032469346699974	0.116562970450985	-0.278556273697807	0.780585373400079	1
ENSG00000010017	ENSG00000010017	3182.32877819064	0.0854941084670102	0.173307783950047	0.493307954890547	0.621795008442779	1
ENSG00000010030	ENSG00000010030	479.531330124905	-0.119532347151409	0.318623240195774	-0.375152631923408	0.707546955987115	1
ENSG00000010072	ENSG00000010072	452.140064882461	0.348361291789416	0.124603323620999	2.79576243767794	0.00517774446008719	1
ENSG00000010165	ENSG00000010165	625.85857505622	-0.061832173662708	0.169805566210618	-0.364135140222757	0.715757097368176	1
ENSG00000010219	ENSG00000010219	164.011109114585	0.102657428497317	0.184049111760055	0.55777193117428	0.577000131921738	1
ENSG00000010244	ENSG00000010244	8250.89796924999	0.0629789877700402	0.118189034489226	0.532866589884712	0.594125934181075	1
ENSG00000010256	ENSG00000010256	677.570883316033	-0.124005075522989	0.201119870575946	-0.616572967991063	0.537516429146368	1
ENSG00000010270	ENSG00000010270	362.892637187011	0.0856229734048926	0.271032224525246	0.315914366104895	0.752067507358751	1
ENSG00000010278	ENSG00000010278	121.579741052261	0.0391348227471125	0.584839046446371	0.0669155436609534	0.946648938721807	1
ENSG00000010282	ENSG00000010282	2.83165528946686	-1.19368760398938	1.27759054174154	-0.93432720812273	0.350135133556451	1
ENSG00000010292	ENSG00000010292	1577.95697826363	-0.0754651214317144	0.260221862251041	-0.290003002741221	0.771813940418708	1
ENSG00000010295	ENSG00000010295	277.466930517924	-0.223755880294477	0.186754237223	-1.19813013949072	0.230866357038073	1
ENSG00000010310	ENSG00000010310	452.245147192739	-0.0447380483841566	0.423450634195124	-0.105651154518148	0.915859136402006	1
ENSG00000010318	ENSG00000010318	88.4011377300878	-0.293598292071395	0.19784851719155	-1.48395497848055	0.13782086489655	1
ENSG00000010319	ENSG00000010319	76.995971972959	0.37826815490657	0.589337420029416	0.641853278021424	0.520968452835023	1
ENSG00000010322	ENSG00000010322	1326.21705869115	-0.0847047278618312	0.163347147447358	-0.518556517120257	0.604070038380253	1
ENSG00000010327	ENSG00000010327	4.64513330494781	0.109237126447973	0.884275332906891	0.123532934124575	0.901685096349356	1
ENSG00000010361	ENSG00000010361	76.8086891887994	-0.154849739358909	0.228117611034364	-0.678815364832056	0.497254857117429	1
ENSG00000010379	ENSG00000010379	5.44756077832285	0.400112555148951	0.667800423650415	0.599149897153112	0.549072930311419	1
ENSG00000010404	ENSG00000010404	5060.52452937115	0.0230287091612071	0.176338612559782	0.130593684655424	0.896096738855201	1
ENSG00000010438	ENSG00000010438	0.704053882219421	-0.102604165577836	1.77760498766999	-0.0577204532444101	0.9539713015228	1
ENSG00000010539	ENSG00000010539	446.883052536547	0.0566877429863071	0.195057623833432	0.290620493945498	0.771341584388983	1
ENSG00000010610	ENSG00000010610	8903.60216361815	-0.075249144496101	0.149575111243316	-0.503086000542509	0.614903808885609	1
ENSG00000010626	ENSG00000010626	70.2722832790193	-0.108791906586071	0.240934733452844	-0.451540983846415	0.651599693728991	1
ENSG00000010671	ENSG00000010671	31.5111255233821	-0.154418467141421	0.778643941011515	-0.198317175551152	0.842796914415849	1
ENSG00000010704	ENSG00000010704	14.3364369525588	-0.517832074482568	0.540735141957398	-0.957644573659623	0.33824201455123	1
ENSG00000010803	ENSG00000010803	110.665091236207	-0.129130512370247	0.379926366222539	-0.339882997998116	0.733944640883764	1
ENSG00000010810	ENSG00000010810	5555.67590859472	-0.0176454645565023	0.283481498977808	-0.062245559657788	0.950367281446299	1
ENSG00000010818	ENSG00000010818	4367.53731703762	-0.0328209860886043	0.244648760871982	-0.134155537807031	0.893279583696517	1
ENSG00000010932	ENSG00000010932	1.3818515943785	0.863882793068235	1.23886679953511	0.697316929788103	0.485604475384705	1
ENSG00000011007	ENSG00000011007	1619.406654327	0.151892656588696	0.104019554042359	1.46023176110563	0.144226389089373	1
ENSG00000011009	ENSG00000011009	452.473905598734	-0.0172678523524202	0.26691235106489	-0.0646948418967026	0.948416969790802	1
ENSG00000011021	ENSG00000011021	170.186781066286	-0.0405775596841723	0.136883964654574	-0.29643764181268	0.766895882390265	1
ENSG00000011028	ENSG00000011028	100.791800416202	-0.120387135051966	0.800126671933231	-0.150460094976076	0.880401631881344	1
ENSG00000011083	ENSG00000011083	2.4663977582667	-2.39932800571072	0.98940327722835	-2.42502532681319	0.0153073188173911	1
ENSG00000011105	ENSG00000011105	7.86797052344428	-0.275855412294649	0.539876481449203	-0.510960232151925	0.609378903545162	1
ENSG00000011114	ENSG00000011114	972.2488075929	0.0320026564158609	0.149395917572758	0.214213727763178	0.83038039134148	1
ENSG00000011132	ENSG00000011132	343.401686412332	-0.312799594850776	0.329241046493447	-0.950062570211766	0.342080460503954	1
ENSG00000011143	ENSG00000011143	111.3696847124	-0.0529817438330491	0.390692539617427	-0.135609817082583	0.892129744242834	1
ENSG00000011198	ENSG00000011198	361.12518734021	0.0311216467018066	0.176802851640878	0.176024574337867	0.860274636344783	1
ENSG00000011201	ENSG00000011201	1.90912937089615	-0.484594817356048	1.091279355532	-0.44406119743721	0.656998339354088	1
ENSG00000011243	ENSG00000011243	1283.76352972361	-0.0220694329683635	0.171734562160798	-0.128508977404906	0.897746194190489	1
ENSG00000011258	ENSG00000011258	755.139601322318	0.00901855690051419	0.124556291324054	0.0724054706883568	0.942279231244495	1
ENSG00000011260	ENSG00000011260	747.915722786504	0.0967494416660439	0.172216090064695	0.561790954780698	0.574258455564777	1
ENSG00000011275	ENSG00000011275	1262.63889196588	0.039737906595087	0.146938214692617	0.270439563174329	0.786822106600306	1
ENSG00000011295	ENSG00000011295	665.18388189938	0.0811496224875156	0.14963661677461	0.542311262020494	0.58760409861103	1
ENSG00000011304	ENSG00000011304	1647.11543886113	0.0789631734214872	0.207821605523077	0.379956517142387	0.703977693080913	1
ENSG00000011332	ENSG00000011332	3.82728760628169	-0.62421309410522	0.829218481519875	-0.752772771008552	0.451586471821222	1
ENSG00000011347	ENSG00000011347	1.32257738402	1.25010520965297	1.28429859009746	0.973375832763395	0.330366545613023	1
ENSG00000011376	ENSG00000011376	358.64378477324	-0.142524305646461	0.219042222143284	-0.650670470066863	0.515259229402066	1
ENSG00000011405	ENSG00000011405	1846.31955307682	0.0493314166349722	0.189745460070812	0.259987335752655	0.79487354239173	1
ENSG00000011422	ENSG00000011422	227.604379925466	-0.0979340228951339	0.351400128286197	-0.278696605413222	0.780477667828413	1
ENSG00000011426	ENSG00000011426	275.632935537004	-0.211674605286812	0.657685348145803	-0.321847834809734	0.747567973811314	1
ENSG00000011451	ENSG00000011451	268.06537283526	0.00731047210697773	0.33644333830257	0.0217286873440879	0.982664379980332	1
ENSG00000011454	ENSG00000011454	935.820421728973	-0.0307592493577905	0.088914696968895	-0.345941114420612	0.729386969237554	1
ENSG00000011465	ENSG00000011465	7.673153564027	-0.465315226121027	0.774462235248242	-0.600823648905073	0.547957451016464	1
ENSG00000011478	ENSG00000011478	69.1539586084263	-0.113410394838443	0.31742370915793	-0.357283944350917	0.720879248408869	1
ENSG00000011485	ENSG00000011485	437.674870682665	-0.0536902231531115	0.185924567560652	-0.288774226330239	0.77275415663864	1
ENSG00000011523	ENSG00000011523	401.721404170958	-0.145487540663266	0.274600021071805	-0.529816203565488	0.596239369578259	1
ENSG00000011566	ENSG00000011566	708.300906639559	0.0264995993207365	0.310564410322193	0.0853272250134673	0.932001248025127	1
ENSG00000011590	ENSG00000011590	131.636895542801	0.0872634260849794	0.552951498007612	0.157813888558772	0.874603454316107	1
ENSG00000011600	ENSG00000011600	77.3769731000856	-0.269766855014196	0.897646302326498	-0.300526893850084	0.763775285614026	1
ENSG00000011638	ENSG00000011638	274.702544236673	-0.0560712990943684	0.31191689725158	-0.179763583148057	0.857338174260733	1
ENSG00000011677	ENSG00000011677	2.11763583758902	-2.57499403968884	1.95876441113231	-1.31460119708848	0.188643967600467	1
ENSG00000012048	ENSG00000012048	252.048163379513	0.051745090480792	0.394083391235847	0.131304925890226	0.895534095233996	1
ENSG00000012061	ENSG00000012061	540.463718808709	-0.117259044202542	0.172924082824847	-0.678095510394074	0.497711137168181	1
ENSG00000012124	ENSG00000012124	7.29921813213574	-0.239643222246937	0.716508697935089	-0.334459613592363	0.738032761535469	1
ENSG00000012171	ENSG00000012171	3.89917415765088	0.477003090064807	0.677496476061019	0.704067263697244	0.481390885682003	1
ENSG00000012174	ENSG00000012174	117.146530386888	-0.0662557321580253	0.215839252372542	-0.306967946885152	0.758867769787975	1
ENSG00000012211	ENSG00000012211	103.14634969298	-0.150554307869921	0.341297057131852	-0.441123955580308	0.659123261705114	1
ENSG00000012223	ENSG00000012223	10.4768078163811	-1.17966082069212	0.777387978126657	-1.51746728002517	0.129148748468446	1
ENSG00000012232	ENSG00000012232	485.845758211087	-0.110887738328671	0.183015122290495	-0.605893856971349	0.544585238947665	1
ENSG00000012504	ENSG00000012504	3.1322896961285	-0.300062296201283	1.19456623913399	-0.251189332471689	0.801667731679873	1
ENSG00000012660	ENSG00000012660	5362.83575169415	-0.0174323022546146	0.146383894174329	-0.119086203799541	0.905207060733115	1
ENSG00000012779	ENSG00000012779	25.5541210309721	-0.498190018567024	0.722817814967013	-0.689233176398343	0.490676542130489	1
ENSG00000012817	ENSG00000012817	488.68363519674	0.0889917775062249	1.72011680579842	0.0517358921244408	NA	NA
ENSG00000012822	ENSG00000012822	3091.40494887776	-0.0931198388809674	0.257492360927226	-0.361641170812386	0.717620194257668	1
ENSG00000012963	ENSG00000012963	844.838451131095	-0.084483732309886	0.187597591823851	-0.450345505443448	0.652461331890609	1
ENSG00000012983	ENSG00000012983	1133.26673759336	0.0934452265894213	0.201277786208647	0.464260007771325	0.642461472911614	1
ENSG00000013016	ENSG00000013016	173.929904867255	0.0976126221294906	0.507709327014826	0.192260840870154	0.847537890587796	1
ENSG00000013275	ENSG00000013275	790.858646929884	0.0700533932187057	0.182498062107663	0.383858285450606	0.701083485549084	1
ENSG00000013288	ENSG00000013288	1113.81182286671	-0.164193324758833	0.1872973846811	-0.876645047865429	0.380679463012254	1
ENSG00000013293	ENSG00000013293	8.94193581993368	-0.809534399770917	0.717452404962751	-1.12834578875368	0.259173912857116	1
ENSG00000013297	ENSG00000013297	8.97808591446507	-1.73326378797406	0.614132327977951	-2.82229693668933	0.00476810070042379	1
ENSG00000013306	ENSG00000013306	375.629874430279	0.0172477708926743	0.253707421086206	0.0679829183507161	0.945799232003812	1
ENSG00000013364	ENSG00000013364	1630.64502989885	-0.159193417135309	0.206148027538974	-0.772228670027957	0.439979003794399	1
ENSG00000013374	ENSG00000013374	1695.99921950256	-0.0338485563652972	0.190041913672785	-0.178111005678347	0.858635798950553	1
ENSG00000013375	ENSG00000013375	946.875132385189	0.0449601588232156	0.212871054681365	0.21120841859178	0.832724641844936	1
ENSG00000013392	ENSG00000013392	198.413388133651	0.030803106723288	0.218033673704241	0.141276832151496	0.887651251295908	1
ENSG00000013441	ENSG00000013441	6580.74425136957	0.328910647178603	0.184553753727684	1.7821942958902	0.0747175526788353	1
ENSG00000013503	ENSG00000013503	164.472168570498	0.01661339422902	0.264996532757627	0.062692873963808	0.950011071985626	1
ENSG00000013523	ENSG00000013523	315.608538276762	-0.0186109813201469	0.308811935181376	-0.0602663925836156	0.951943468107137	1
ENSG00000013561	ENSG00000013561	787.857506064664	0.0298792889751397	0.164076831989271	0.18210547225274	0.855499954304973	1
ENSG00000013563	ENSG00000013563	318.675347506651	-0.0882050359442349	0.175181960731469	-0.503505244352422	0.614609094107129	1
ENSG00000013573	ENSG00000013573	314.73239649524	-0.0955728303023337	0.228789568369219	-0.417732464742881	0.676142733295308	1
ENSG00000013583	ENSG00000013583	9.33723594181512	2.63666234611255e-05	0.766899396515139	3.43808113305837e-05	0.999972568081457	1
ENSG00000013588	ENSG00000013588	6.09746356952765	-0.0173869008697447	0.686734894371583	-0.0253182137856196	0.979801146087518	1
ENSG00000013619	ENSG00000013619	350.897026138016	0.0378501673796827	0.617081397777811	0.0613373981390234	0.951090507451227	1
ENSG00000013725	ENSG00000013725	4228.68933830781	-0.23487561775031	0.433361229798127	-0.541985765223442	0.58782831211942	1
ENSG00000013810	ENSG00000013810	467.440372422996	-0.129197293184237	0.297718437341336	-0.433957985061274	0.664318951373132	1
ENSG00000014123	ENSG00000014123	2321.74839187113	-0.000343984761437647	0.194764730896719	-0.00176615529851787	0.998590812687946	1
ENSG00000014138	ENSG00000014138	220.056170769788	0.096285167854905	0.290897230941659	0.330993758665979	0.740649199958977	1
ENSG00000014164	ENSG00000014164	158.776575700051	-0.4015958496442	0.463870170469647	-0.865750537995583	0.386626978926049	1
ENSG00000014216	ENSG00000014216	977.835708479495	-0.204249021482684	0.209274822321659	-0.975984684716399	0.329072053937416	1
ENSG00000014257	ENSG00000014257	7.31290442944974	0.15129896389601	0.621754966447209	0.243341785849419	0.807740636599944	1
ENSG00000014641	ENSG00000014641	1699.28363142906	0.0383487393201222	0.142116735586048	0.269839714246062	0.787283568161082	1
ENSG00000014824	ENSG00000014824	1577.62525567375	0.0357320414198565	0.142306759201914	0.25109166718608	0.801743238202987	1
ENSG00000014914	ENSG00000014914	68.4519463839971	0.288541524081886	0.466326303922979	0.618754553741715	0.536078065249539	1
ENSG00000014919	ENSG00000014919	930.348106834882	-0.0858362775615392	0.138390272347633	-0.620247912699532	0.535094581714045	1
ENSG00000015133	ENSG00000015133	2788.2485593993	-0.0321579468510761	0.233300685882361	-0.137839058335608	0.890367614884361	1
ENSG00000015153	ENSG00000015153	1465.87553895906	0.169121717503911	0.16332465179722	1.03549412561362	0.300438208427402	1
ENSG00000015171	ENSG00000015171	1291.95038670305	0.0337611637331074	0.138784967541834	0.24326239600071	0.807802133157801	1
ENSG00000015285	ENSG00000015285	975.994021242303	-0.067487309322619	0.219915231982643	-0.306878740113579	0.758935671729556	1
ENSG00000015413	ENSG00000015413	0.554702330154854	-2.37088680156044	2.06360929816306	-1.14890294576154	0.250596002843963	1
ENSG00000015475	ENSG00000015475	334.480609783109	-0.0620920838953457	0.24241156727745	-0.256143238512537	0.797840235834916	1
ENSG00000015479	ENSG00000015479	10317.0475589687	0.120745724474934	0.132563596253238	0.91085130373403	0.362373726463682	1
ENSG00000015520	ENSG00000015520	1.84385563376565	-0.130712211402433	1.02757553935926	-0.127204479277444	0.898778560232733	1
ENSG00000015532	ENSG00000015532	251.091926613663	-0.107903969743077	0.233239990515079	-0.462630655681237	0.643629131127038	1
ENSG00000015568	ENSG00000015568	172.085173111588	0.175399925757417	0.250819820549907	0.699306479738574	0.484360518416848	1
ENSG00000015592	ENSG00000015592	5.31204760971466	-0.149428593558238	0.674102995491804	-0.221670270800709	0.824570574822121	1
ENSG00000015676	ENSG00000015676	925.582807972213	-0.0516308874059141	0.199302296950595	-0.259058165389397	0.795590362339547	1
ENSG00000016082	ENSG00000016082	3.70515109800275	0.0535564869654581	0.694014298992825	0.0771691405251749	0.938488990712836	1
ENSG00000016391	ENSG00000016391	943.416614600026	-0.0522615944990219	0.516736957459903	-0.101137713772054	0.919441140259846	1
ENSG00000016402	ENSG00000016402	4.50320888071961	-0.208410901358657	0.695885201492644	-0.299490348281045	0.764565935237313	1
ENSG00000016490	ENSG00000016490	6.47866055562427	-0.947212386007094	0.763170871343084	-1.24115374626408	0.214548957962024	1
ENSG00000016602	ENSG00000016602	4.59550315232037	-0.184649543169012	0.977114127954613	-0.188974386805293	0.850112891447622	1
ENSG00000016864	ENSG00000016864	860.576627634968	-0.0140923639066219	0.107188018776676	-0.131473312665505	0.895400896711857	1
ENSG00000017260	ENSG00000017260	2095.11448026775	0.0221945878003306	0.121457106534202	0.182736016307788	0.855005154625106	1
ENSG00000017373	ENSG00000017373	2.95842509417716	0.715316270677239	0.895512509828894	0.798778646670067	0.424418774295823	1
ENSG00000017427	ENSG00000017427	24.6025418958358	-0.391363811928191	0.619414832073523	-0.631828286413615	0.527499087973599	1
ENSG00000017483	ENSG00000017483	285.308695259327	-0.0112268748471353	0.199970445222454	-0.0561426706563868	0.955228151256174	1
ENSG00000017621	ENSG00000017621	18.5293938303088	0.286040587123185	0.475507473587595	0.60154803659567	0.547475027131026	1
ENSG00000017797	ENSG00000017797	1460.50914758754	0.00373628959539201	0.126456075819035	0.0295461453409232	0.976429016329877	1
ENSG00000018189	ENSG00000018189	146.00032831563	0.0321744849155201	0.415783179698268	0.077382843959366	0.938318988392104	1
ENSG00000018236	ENSG00000018236	6.14096732559384	0.226495398550788	0.956053282894278	0.236906668909827	0.81272919620815	1
ENSG00000018280	ENSG00000018280	26.5155371032402	0.572094993266549	0.398601807222592	1.43525438896736	0.151214619959152	1
ENSG00000018408	ENSG00000018408	84.2876218215176	-0.108373966162945	0.473362091887147	-0.228945173304631	0.818911529648404	1
ENSG00000018510	ENSG00000018510	1687.22241447731	-0.00415676503757069	0.172779080135895	-0.024058265817258	0.980806132731466	1
ENSG00000018607	ENSG00000018607	3.34082223941527	-0.456818198139572	1.03228469583366	-0.442531212545635	0.658104849076245	1
ENSG00000018610	ENSG00000018610	264.512423889961	0.0177913691042522	0.294093864266651	0.0604955467147082	0.951760962562686	1
ENSG00000018625	ENSG00000018625	3.54928020981438	-1.39566338087722	0.958780223260151	-1.4556655915696	0.145485086180534	1
ENSG00000018699	ENSG00000018699	277.796914470076	-0.0944051688796305	0.289171255562602	-0.326468025654759	0.744070277055124	1
ENSG00000018869	ENSG00000018869	11.4445767725361	-0.19512269936342	0.443064016368155	-0.440393920866926	0.659651827078756	1
ENSG00000019102	ENSG00000019102	1.93622072728618	-0.945182776244449	1.0644860589312	-0.887924053409833	0.374581605146626	1
ENSG00000019144	ENSG00000019144	88.4105194713965	-0.420863593889199	0.469117850495432	-0.897138306386611	0.369645120360588	1
ENSG00000019169	ENSG00000019169	1.44276531106171	-1.0150888526371	1.26847385279181	-0.800244207165143	0.423569321482668	1
ENSG00000019186	ENSG00000019186	2.16350231274083	-1.90073554782464	1.13525639805065	-1.67427864849596	0.0940758487413912	1
ENSG00000019485	ENSG00000019485	53.6774037323005	-0.0642718265481072	0.251120450650245	-0.255940232592301	0.797996987860672	1
ENSG00000019505	ENSG00000019505	5.9151354612501	-0.433808690685475	0.896414062347327	-0.483937846255463	0.628429980014098	1
ENSG00000019549	ENSG00000019549	1.77134001043493	0.270935161624733	1.31330996882148	0.206299478460413	0.836556985900149	1
ENSG00000019582	ENSG00000019582	14619.6122886271	-0.100871816210259	0.138788997951286	-0.726799801852191	0.467348604489345	1
ENSG00000019991	ENSG00000019991	28.5621585604041	-0.138388632098723	0.793090041874388	-0.174492963966179	0.861478059887279	1
ENSG00000019995	ENSG00000019995	1158.11774788186	0.0172143879088938	0.127861336247092	0.134633255166574	0.892901847155683	1
ENSG00000020129	ENSG00000020129	602.971239034625	-0.165853640269876	0.372459032910134	-0.445293644710432	0.656107560036937	1
ENSG00000020181	ENSG00000020181	8.92718956542843	-0.294146392154144	0.686019913582805	-0.42877238157408	0.668088879740559	1
ENSG00000020256	ENSG00000020256	109.818069402945	-0.187829213711866	0.221892492446747	-0.84648746625325	0.397280862997132	1
ENSG00000020426	ENSG00000020426	489.036052781021	-0.0690512684966968	0.154596288592908	-0.446655408905235	0.65512388235309	1
ENSG00000020577	ENSG00000020577	185.411176707511	-0.0933194848055333	0.560328704186412	-0.166544180421797	0.867728717668563	1
ENSG00000020633	ENSG00000020633	2893.73418387246	0.0965419998152678	0.364899904325622	0.264571184236644	0.791339820935155	1
ENSG00000020922	ENSG00000020922	636.144069060749	0.0422543767238785	0.199100326579289	0.212226556580012	0.831930289442067	1
ENSG00000021300	ENSG00000021300	25.7743240763337	-0.208056178032278	0.949878740212976	-0.219034461162515	0.826623203363671	1
ENSG00000021355	ENSG00000021355	4826.89192928372	0.041725679116942	0.323276745630869	0.129071081297589	0.897301404353663	1
ENSG00000021461	ENSG00000021461	2.38056884251617	0.360299237501204	0.940135108983742	0.383241976667244	0.701540356693745	1
ENSG00000021488	ENSG00000021488	1.53486141836183	2.15519148934899	1.26136939662915	1.7086124771288	0.0875227559180363	1
ENSG00000021574	ENSG00000021574	1293.47461566405	0.00109243786959331	0.181801143674326	0.0060089713822168	0.99520556336055	1
ENSG00000021645	ENSG00000021645	7.02307325538765	-0.898532075389764	0.814699257724883	-1.10290032410118	0.270070453480088	1
ENSG00000021762	ENSG00000021762	2.97934767888462	0.00903140281449711	0.798341132961706	0.0113127113731347	0.990973954776659	1
ENSG00000021776	ENSG00000021776	2027.30462732882	0.0145036090784633	0.11008975172816	0.131743498834264	0.8951871782621	1
ENSG00000021826	ENSG00000021826	14.4826803813255	-0.865214102631513	0.756576148620872	-1.14359156604219	0.252793061005316	1
ENSG00000021852	ENSG00000021852	4.38562058359172	0.560303462434045	0.976029317294468	0.574064172567269	0.565924376589294	1
ENSG00000022267	ENSG00000022267	106.472510336649	0.0221281545838421	1.0311262826776	0.0214601789863995	NA	NA
ENSG00000022277	ENSG00000022277	1372.23281253674	0.000304281016855089	0.226870948896081	0.0013412074941092	0.998929871568448	1
ENSG00000022355	ENSG00000022355	3.79330738559291	-0.92442728118524	0.983921053297823	-0.939533998268279	0.347456645163931	1
ENSG00000022556	ENSG00000022556	17.12384662218	0.118374833001527	0.946405744487011	0.12507831201478	0.900461552949703	1
ENSG00000022567	ENSG00000022567	163.489357886803	-0.148378055152109	0.199355875111517	-0.744287345778537	0.456702655147441	1
ENSG00000022840	ENSG00000022840	2358.47993480032	0.0203997862063673	0.189502173058208	0.10764935239081	0.914273846878549	1
ENSG00000022976	ENSG00000022976	272.109654423746	0.0398393568938041	0.130704454805811	0.304804889420135	0.760514757407421	1
ENSG00000023041	ENSG00000023041	1047.71440099358	-0.011533190315577	0.114121323248819	-0.101060783272125	0.919502209025438	1
ENSG00000023171	ENSG00000023171	4590.65373153874	-0.0095426348464949	0.584615867149138	-0.0163229145541829	0.986976776805072	1
ENSG00000023191	ENSG00000023191	334.925263595257	-0.172420453136174	0.36884660574124	-0.467458424321609	0.640171930978544	1
ENSG00000023228	ENSG00000023228	1850.67744603134	-0.0442082538662624	0.109884073734716	-0.402317209070632	0.687450591206621	1
ENSG00000023287	ENSG00000023287	2942.81446928111	0.0264753583353851	0.115587472839807	0.229050412513798	0.818829733955036	1
ENSG00000023318	ENSG00000023318	1496.16837193654	0.0981827304271941	0.0977075284705719	1.00486351424563	0.314962575228985	1
ENSG00000023330	ENSG00000023330	1200.29946222513	-0.0887687248702275	0.253351543473163	-0.350377675435912	0.726055278264819	1
ENSG00000023445	ENSG00000023445	21271.1587275039	0.06272457461113	0.325680212737553	0.192595595795917	0.847275694399858	1
ENSG00000023516	ENSG00000023516	3756.03550131119	-0.0212297304942888	0.171418577535546	-0.123847314564762	0.901436168556632	1
ENSG00000023572	ENSG00000023572	116.794531850167	-0.00130608738962133	0.244598353203041	-0.00533972274350166	0.995739537910171	1
ENSG00000023608	ENSG00000023608	97.0061888323996	0.0609028751279784	0.317709461290597	0.191693614916532	0.847982207795025	1
ENSG00000023697	ENSG00000023697	179.115747631074	-0.0376449704151821	0.319263665303943	-0.117911853136634	0.906137501323753	1
ENSG00000023734	ENSG00000023734	1031.56197251329	0.165915866984804	0.155495491566867	1.06701400351183	0.285965512492043	1
ENSG00000023839	ENSG00000023839	55.9530604740167	0.18226112097102	0.263245790762405	0.692361007722708	0.488710646329442	1
ENSG00000023892	ENSG00000023892	2445.65171809995	-0.119817420962035	0.172715530047274	-0.693726967860039	0.48785345042984	1
ENSG00000023902	ENSG00000023902	2389.39316422053	0.0117633118490647	0.266954444115188	0.0440648661536758	0.964852698315467	1
ENSG00000023909	ENSG00000023909	1078.67334392472	0.0158339449533332	0.181908384742039	0.0870435135564919	0.930636924524104	1
ENSG00000024048	ENSG00000024048	4541.79530753619	0.0737985160766116	0.177922188952343	0.414779722029943	0.678303165401815	1
ENSG00000024422	ENSG00000024422	1.3538835735117	-0.632504152569424	1.29092441549356	-0.489962189093462	0.62416065501558	1
ENSG00000024526	ENSG00000024526	202.793223838203	-0.247938916904837	0.617289391986973	-0.401657504767342	0.687936102924873	1
ENSG00000024862	ENSG00000024862	602.958040069359	-0.0284142010849953	0.168403846148647	-0.168726556636448	0.866011729079582	1
ENSG00000025039	ENSG00000025039	370.86502629118	0.0177279023697333	0.378133898773178	0.046882605413717	0.962606791717529	1
ENSG00000025156	ENSG00000025156	204.037127423483	-0.0113392624937571	0.21965468165783	-0.0516231313995891	0.958828987719993	1
ENSG00000025293	ENSG00000025293	1175.66426966714	-0.0201462723922081	0.193380560018234	-0.104179408676387	0.917026974539036	1
ENSG00000025423	ENSG00000025423	12.4582608202917	0.22344336041771	0.541045264204231	0.412984597039861	0.679617898880089	1
ENSG00000025434	ENSG00000025434	83.7904941936642	-0.127603778903628	0.358148121653821	-0.356287723398889	0.721625102220475	1
ENSG00000025708	ENSG00000025708	408.458029553122	0.166361054636242	0.424989551126823	0.391447399577589	0.695466561938171	1
ENSG00000025770	ENSG00000025770	282.639736859152	0.149380729988152	0.28764684263839	0.519319901508334	0.603537677350435	1
ENSG00000025772	ENSG00000025772	268.309515063339	-0.041389810968953	0.25900852120534	-0.15980096244069	0.873037865907433	1
ENSG00000025796	ENSG00000025796	1066.36975751475	0.0821364012862005	0.147390193962896	0.55727181760055	0.577341727849254	1
ENSG00000025800	ENSG00000025800	2016.94936732442	-0.0196545911884397	0.112934339247248	-0.174035561897695	0.861837514323152	1
ENSG00000026025	ENSG00000026025	18457.5831242635	0.0043176460250296	0.313181204925575	0.0137864148841743	0.989000380857065	1
ENSG00000026036	ENSG00000026036	10.8512401542397	-0.17315615530433	0.40965690303418	-0.422685798827813	0.672524518149157	1
ENSG00000026103	ENSG00000026103	3516.06801287992	0.0707966978816992	0.159539357230704	0.443756945687845	0.657218319323475	1
ENSG00000026297	ENSG00000026297	586.498324188283	-0.123660698783479	0.26642899747315	-0.464141290761494	0.642546520428108	1
ENSG00000026508	ENSG00000026508	11674.1238292533	0.0323694440495361	0.473273439619125	0.0683948038064126	0.945471358108	1
ENSG00000026559	ENSG00000026559	4.00610096619136	-0.138825685393675	0.769527263786675	-0.180403855622405	0.856835527637574	1
ENSG00000026652	ENSG00000026652	902.331029933174	-0.0337529627613407	0.289630333699055	-0.116538079179276	0.907226108859512	1
ENSG00000026751	ENSG00000026751	311.374343440847	-0.0184556172549625	0.68083505511721	-0.0271073252122502	0.97837413223437	1
ENSG00000026950	ENSG00000026950	3416.63167718809	-7.76519891587916e-05	0.216879786405333	-0.000358041615799388	0.999714324128732	1
ENSG00000027001	ENSG00000027001	61.6912064401422	-0.036445911318033	0.264193600777181	-0.137951529525392	0.890278725014266	1
ENSG00000027075	ENSG00000027075	6442.32414516262	-0.0127664042211457	0.203233093601363	-0.0628165619826988	0.949912577359663	1
ENSG00000027644	ENSG00000027644	9.24309510098029	-0.814232792322251	0.583435956013882	-1.39558212676025	0.162840367769247	1
ENSG00000027697	ENSG00000027697	1274.90303823776	0.0460629700212124	0.223989286232656	0.205648095031506	0.837065805983547	1
ENSG00000027847	ENSG00000027847	122.527983270021	-0.0458518803719656	0.228890745117612	-0.200322124638133	0.841228660268646	1
ENSG00000027869	ENSG00000027869	2259.89665151551	0.134178184292957	0.232146185639405	0.577990045037297	0.563270840257806	1
ENSG00000028116	ENSG00000028116	680.714631269573	0.0765157542883795	0.218928974087774	0.349500355570581	0.726713703919979	1
ENSG00000028137	ENSG00000028137	7245.67096674918	-0.232514510455865	0.262026138481545	-0.88737143478623	0.374878957407506	1
ENSG00000028203	ENSG00000028203	1364.28858456676	0.0344116990910005	0.246816572099363	0.139422157913883	0.889116563874543	1
ENSG00000028277	ENSG00000028277	311.876071961743	-0.109428406959182	0.344581119017344	-0.317569364424968	0.750811615664244	1
ENSG00000028310	ENSG00000028310	838.824480982069	0.169682900145054	0.196811734302792	0.862158451812631	0.388600329643225	1
ENSG00000028528	ENSG00000028528	1828.03328941112	-0.0662918356561653	0.0922991752432406	-0.718227822528892	0.472616825545504	1
ENSG00000028839	ENSG00000028839	502.795890693612	0.0579033140019363	0.121339688131838	0.477200122181155	0.633219624132268	1
ENSG00000029153	ENSG00000029153	1250.7023619181	-0.0525088660403748	0.394997902454297	-0.132934543991535	0.894245147184561	1
ENSG00000029363	ENSG00000029363	7188.59961618266	0.291269913947496	0.164042118620763	1.77558005466182	0.0758021598724131	1
ENSG00000029364	ENSG00000029364	2544.49705124189	-0.0314703466337005	0.15509144733438	-0.202914778181481	0.839201643248738	1
ENSG00000029534	ENSG00000029534	82.2688932441682	0.254994277622311	0.558186302043309	0.456826469386428	0.64779577879898	1
ENSG00000029559	ENSG00000029559	1.49581540668055	0.395897278575661	1.41302064582242	0.280177985895766	0.779340955272641	1
ENSG00000029639	ENSG00000029639	143.9000123567	0.0373638933715946	0.210015848877136	0.177909874761183	0.858793755629653	1
ENSG00000029725	ENSG00000029725	2286.38653267309	0.00873488501323318	0.185979821865296	0.0469668425618765	0.962539654154389	1
ENSG00000029993	ENSG00000029993	202.946287859076	0.0886901410372944	0.508588646929773	0.174384822729912	0.861563041277939	1
ENSG00000030066	ENSG00000030066	967.800788904505	0.00411580874362819	0.14475471773284	0.0284329851772041	0.977316816462653	1
ENSG00000030110	ENSG00000030110	712.922676115952	-0.201886775831444	0.20549165179548	-0.98245731185409	0.325874603451759	1
ENSG00000030304	ENSG00000030304	4.73791757591528	0.63986984879734	0.985965891156688	0.64897767208425	0.51635280827524	1
ENSG00000030419	ENSG00000030419	35.178883015051	0.00830573612166395	0.830528357324627	0.0100005448921926	0.992020852631408	1
ENSG00000030582	ENSG00000030582	322.364965505829	-0.177502438252734	0.399959672044258	-0.443800839583377	0.657186581344109	1
ENSG00000031003	ENSG00000031003	1859.81721682115	0.127501791002941	0.126466729702852	1.00818445533083	0.313365918993632	1
ENSG00000031081	ENSG00000031081	659.610155726255	0.0359194425802469	0.53022227745831	0.0677441218660813	0.945989325792827	1
ENSG00000031544	ENSG00000031544	1.28648396350914	-1.09147069943617	1.53369271651448	-0.711661917464587	0.476674155237745	1
ENSG00000031691	ENSG00000031691	121.330413490992	0.12946143931181	0.258693702871321	0.500442948069	0.616763218684452	1
ENSG00000031698	ENSG00000031698	1853.82681233559	0.0381187552106515	0.143938967235755	0.264825821267826	0.791143644365322	1
ENSG00000031823	ENSG00000031823	653.524099081439	-0.0170870924383247	0.135800660620505	-0.125824810868001	0.899870601622027	1
ENSG00000032219	ENSG00000032219	1871.94800568282	0.105621787272539	0.162809565825335	0.648744358091664	0.516503627735131	1
ENSG00000032389	ENSG00000032389	303.147991659708	-0.0903910091834824	0.183730243001433	-0.491976757374547	0.622735774549043	1
ENSG00000032444	ENSG00000032444	374.021288725097	-0.217722261736715	0.331400368411676	-0.656976522929671	0.511196012255435	1
ENSG00000032742	ENSG00000032742	219.522557318775	0.0227623230775307	0.254088757822642	0.0895841408828452	0.928617687470404	1
ENSG00000033011	ENSG00000033011	279.922815661727	-0.0374232631993618	0.2149185659744	-0.17412764239186	0.861765149553351	1
ENSG00000033030	ENSG00000033030	1059.8368373649	0.0104913001401273	0.128646881759773	0.0815511421389761	0.935003654737283	1
ENSG00000033050	ENSG00000033050	703.102992312132	0.0231849307915503	0.255180250229459	0.0908570736595106	0.927606159314972	1
ENSG00000033100	ENSG00000033100	1077.08621277802	0.0310879566487223	0.255101357644808	0.121865116421716	0.903005842727663	1
ENSG00000033122	ENSG00000033122	10.8129161948573	-0.374083497447446	0.76441304385711	-0.48937351403618	0.624577283824929	1
ENSG00000033170	ENSG00000033170	3038.59709622508	-0.0261083771706831	0.341392119018854	-0.0764762152264015	0.939040236048283	1
ENSG00000033178	ENSG00000033178	3659.76795931245	0.00447212292492138	0.136638830004041	0.0327295171130279	0.97389028524324	1
ENSG00000033327	ENSG00000033327	2822.10129357931	-0.0201862969612522	0.339491392898201	-0.0594604086687558	0.952585398960326	1
ENSG00000033627	ENSG00000033627	239.839743723444	-0.0864822625187538	0.47573800100038	-0.181785483473885	0.855751077213296	1
ENSG00000033800	ENSG00000033800	1299.79110945137	0.0711345664035053	0.128251472174279	0.5546491217414	0.579134682980766	1
ENSG00000033867	ENSG00000033867	9204.23509303401	0.00963520513296179	0.24657235078044	0.0390765838199816	0.968829330111408	1
ENSG00000034053	ENSG00000034053	6.98917511737557	-0.138787025830848	0.861171197317867	-0.161160784595563	0.87196676667665	1
ENSG00000034063	ENSG00000034063	82.8306933968082	0.10418132209959	0.860018591960956	0.121138453369994	0.903581372049017	1
ENSG00000034152	ENSG00000034152	548.556451719902	-0.0336252088341441	0.319779166281617	-0.10515134311324	0.916255719168696	1
ENSG00000034239	ENSG00000034239	2.2967360113029	-0.536692244019446	0.765611192949783	-0.700998429701182	0.483303995187993	1
ENSG00000034510	ENSG00000034510	16476.0898127526	-0.0547333271037878	0.157574261788054	-0.347349411526402	0.728328833783563	1
ENSG00000034533	ENSG00000034533	454.056058744711	0.141930384141315	0.146458321356588	0.969083783199669	0.332503388186386	1
ENSG00000034677	ENSG00000034677	11866.3033574688	-0.00592944404412735	0.278352496743542	-0.0213019251255016	0.983004808160442	1
ENSG00000034693	ENSG00000034693	222.189686340052	0.112737089958351	0.197594974827718	0.570546341356333	0.568307200528763	1
ENSG00000034713	ENSG00000034713	1050.62073293052	0.0139492088032291	0.13364759227918	0.104373064754435	0.916873297128089	1
ENSG00000035115	ENSG00000035115	254.816861149615	0.0653839268696668	0.499339368494361	0.130940861055711	0.895822090488881	1
ENSG00000035141	ENSG00000035141	648.295187386611	-0.0283602831958322	0.139731431889088	-0.202962803804538	0.839164105342592	1
ENSG00000035403	ENSG00000035403	846.618648169888	-0.0814338723324459	0.322654171104599	-0.252387477445771	0.800741578468807	1
ENSG00000035499	ENSG00000035499	161.696492198755	-0.0941031399109206	0.625622393542802	-0.150415235902969	0.880437021508842	1
ENSG00000035664	ENSG00000035664	1646.99550396165	-0.0380982201516677	0.4345282489605	-0.0876771999123375	0.930133241656062	1
ENSG00000035681	ENSG00000035681	2117.06713688522	-0.0068817860579233	0.134734526852438	-0.0510766335748539	0.959264455389972	1
ENSG00000035687	ENSG00000035687	1530.49638051044	0.0680089645911683	0.20881090511143	0.32569642162547	0.744654051871405	1
ENSG00000035720	ENSG00000035720	471.187323657884	-0.0222967420559111	0.669003785460561	-0.0333282748774903	0.97341280618834	1
ENSG00000035862	ENSG00000035862	165.855756089641	0.190080950719732	0.786298574204191	0.241741441426511	0.808980516103253	1
ENSG00000035928	ENSG00000035928	2220.5385017876	0.0255345144928272	0.144844836693327	0.17628874508582	0.860067103684386	1
ENSG00000036054	ENSG00000036054	1182.96071540972	-0.00568235480869387	0.128696974186881	-0.0441529790781444	0.964782462731765	1
ENSG00000036257	ENSG00000036257	2545.01618583743	0.0641194028401957	0.143692385324564	0.44622686647846	0.655433377849848	1
ENSG00000036448	ENSG00000036448	25.3609413392898	0.0012898900251977	0.347279272722983	0.00371427299730214	0.997036445734959	1
ENSG00000036473	ENSG00000036473	1.16372926705878	1.39155082679932	1.52270951195996	0.913864933442352	0.360787821576623	1
ENSG00000036530	ENSG00000036530	4.93638871390444	0.267662288998261	0.748916847886749	0.357399208942268	0.720792968874425	1
ENSG00000036549	ENSG00000036549	1575.04331798654	-0.010586990298629	0.175693300893829	-0.0602583607045253	0.951949864993586	1
ENSG00000036565	ENSG00000036565	5.34032621401734	1.27512395860944	0.803550204126565	1.5868628395104	0.112543712821675	1
ENSG00000036672	ENSG00000036672	2.72797651777678	-0.476771864627079	0.770807235318261	-0.618535793102958	0.536222211134852	1
ENSG00000036828	ENSG00000036828	5.14457473990661	0.464096808850143	0.924899367478249	0.501780869539904	0.615821671402648	1
ENSG00000037042	ENSG00000037042	114.105365386144	-0.198328291741939	0.225854474846731	-0.878124251806516	0.379876293284329	1
ENSG00000037241	ENSG00000037241	155.509611400095	0.0844704130895386	0.239828808606045	0.35221128596062	0.724679813608492	1
ENSG00000037280	ENSG00000037280	2.45421304471727	-0.503561823483611	0.803843676022501	-0.62644247694438	0.531024755795896	1
ENSG00000037474	ENSG00000037474	1852.10652242233	0.0476651479544031	0.150157863322297	0.317433578900195	0.750914631391833	1
ENSG00000037637	ENSG00000037637	812.182519840996	-0.00559757612725596	0.13392323563795	-0.0417969002958421	0.966660606060969	1
ENSG00000037749	ENSG00000037749	1752.04021936808	0.0124463129605701	0.152913295647031	0.0813945766318438	0.935128162022657	1
ENSG00000037757	ENSG00000037757	370.934652834457	-0.209366038491018	0.220008292269564	-0.951627942434521	0.341285705255608	1
ENSG00000037897	ENSG00000037897	42.8080087202381	0.378511857679976	0.47561254758928	0.795840773332255	0.426124589453164	1
ENSG00000037965	ENSG00000037965	2.69798174397756	-0.284481082299894	0.856787024468723	-0.33203243533747	0.739864767172782	1
ENSG00000038002	ENSG00000038002	487.594038313994	-0.0489852416349522	0.314004870610939	-0.156001534433669	0.876031811727524	1
ENSG00000038210	ENSG00000038210	1225.47754502298	-0.0405675231975304	0.199923687239789	-0.202915041021996	0.83920143780569	1
ENSG00000038219	ENSG00000038219	5335.62223382493	0.0867653696700543	0.131491587397599	0.659854910776131	0.509346941560949	1
ENSG00000038274	ENSG00000038274	3282.22976226752	-0.0377150908403272	0.18648266938689	-0.202244481829467	0.839725600084898	1
ENSG00000038295	ENSG00000038295	188.547978725567	-0.0988785570737178	1.13460647154943	-0.087147887442144	0.930553961474506	1
ENSG00000038358	ENSG00000038358	885.819340385136	0.0254345317919023	0.180501927259844	0.140910028928875	0.887941019263192	1
ENSG00000038382	ENSG00000038382	1248.37827259596	-0.0335373223967128	1.37769031806054	-0.0243431502399795	0.980578894403297	1
ENSG00000038427	ENSG00000038427	33.8888497036107	-0.129755235454325	0.526160890623462	-0.246607525885428	0.805211979596909	1
ENSG00000038532	ENSG00000038532	567.246375943451	-0.0302004856858638	0.149395240108525	-0.202151592406326	0.839798215440646	1
ENSG00000038945	ENSG00000038945	39.6133144429433	0.210871200031601	1.31419484905003	0.160456571705505	0.872521429066922	1
ENSG00000039068	ENSG00000039068	12.0782655310406	-0.924669478541573	0.887959545482996	-1.04134189811385	0.297716897848356	1
ENSG00000039123	ENSG00000039123	2319.81224405512	0.0202790115602103	0.12877768021196	0.157473030472612	0.874872061259352	1
ENSG00000039139	ENSG00000039139	12.2268405807046	-0.688358311046665	0.66167831935562	-1.04032169546832	0.298190467875837	1
ENSG00000039319	ENSG00000039319	916.119151837731	0.00196151760195683	0.12884996174167	0.0152232687960705	0.98785405799726	1
ENSG00000039523	ENSG00000039523	112.144507375397	-0.205569199240316	0.332401077314031	-0.618437223192592	0.536287167251478	1
ENSG00000039537	ENSG00000039537	5.28729155689634	-0.785782895619534	0.853156270311103	-0.921030440687026	0.357034534412808	1
ENSG00000039560	ENSG00000039560	12.703604546333	-0.236034812892835	0.784377209732621	-0.300920029246254	0.763475476671542	1
ENSG00000039600	ENSG00000039600	7.87882010117445	0.342250622611237	0.451273978822079	0.75840983232533	0.448205673544141	1
ENSG00000039650	ENSG00000039650	372.948665198616	0.219061097194338	0.231057300782833	0.948081261453971	0.343088086933695	1
ENSG00000039987	ENSG00000039987	0.829159460906867	0.691468055725024	1.79673053485743	0.384847945927457	0.7003500740861	1
ENSG00000040199	ENSG00000040199	592.594407952143	0.0946552374719932	0.173374064196112	0.545959615764235	0.585093697348868	1
ENSG00000040275	ENSG00000040275	182.504458063373	-0.0461035282292422	0.342569881877833	-0.134581382275992	0.892942862465057	1
ENSG00000040341	ENSG00000040341	1341.46411558447	-0.0628905782609326	0.151903617625529	-0.414016329854432	0.678862147616321	1
ENSG00000040487	ENSG00000040487	80.2918267143183	0.0318571061733464	0.193709436497528	0.164458204769766	0.869370446468747	1
ENSG00000040531	ENSG00000040531	392.049428517823	0.00143612300615451	0.294031251768538	0.00488425294085756	0.996102945482081	1
ENSG00000040608	ENSG00000040608	2.17866920448504	0.30201486352969	0.927391383258001	0.325660631511032	0.744681133270669	1
ENSG00000040633	ENSG00000040633	936.541914998169	-0.100568382791538	0.215685377397591	-0.466273532332014	0.641019721502925	1
ENSG00000040731	ENSG00000040731	1.88605532852548	1.07688627734941	1.14668180975341	0.939132606961812	0.347662664885084	1
ENSG00000040933	ENSG00000040933	2906.65228924078	-0.0717314259139619	0.141555095226881	-0.506738565637589	0.612338267012398	1
ENSG00000041353	ENSG00000041353	32.2315864347011	-0.421027185825511	0.769912754196161	-0.546850514595113	0.58448143537551	1
ENSG00000041357	ENSG00000041357	1856.33565736913	0.0666628252774156	0.135127293539174	0.493333534117516	0.621776937477096	1
ENSG00000041515	ENSG00000041515	9.88513797309927	-0.250452400457898	0.625646684288058	-0.400309642402876	0.688928466803774	1
ENSG00000041802	ENSG00000041802	1065.06815144856	0.128972572206697	0.158617109582202	0.813106307046012	0.416157110686884	1
ENSG00000041880	ENSG00000041880	225.838527069047	-0.177611819678545	0.381666939944274	-0.465358146305462	0.641675001280116	1
ENSG00000041982	ENSG00000041982	10.0481189997391	-0.335739251905006	0.725698815957691	-0.462642689394411	0.643620504061267	1
ENSG00000041988	ENSG00000041988	122.644635934858	-0.202125077039642	0.205908721227475	-0.981624653073081	0.326284797498437	1
ENSG00000042062	ENSG00000042062	2.17447503165551	-0.881057846714193	1.08580646805047	-0.811431753852139	0.417117769946405	1
ENSG00000042088	ENSG00000042088	1189.2747551197	0.0494313847224022	0.202394056623164	0.244233380896348	0.80705007549028	1
ENSG00000042286	ENSG00000042286	131.79899671383	-0.0476072260651189	0.35075477935078	-0.135727946895652	0.892036353730921	1
ENSG00000042304	ENSG00000042304	1.35118913544029	0.555698898519416	1.08896214183637	0.510301393565725	0.609840326588858	1
ENSG00000042317	ENSG00000042317	115.594073383509	-0.173845532048237	0.407560058923123	-0.426551935701406	0.669705712320519	1
ENSG00000042429	ENSG00000042429	1330.37674311907	0.106883780419547	0.129881967082784	0.822930102001163	0.410547743429265	1
ENSG00000042445	ENSG00000042445	721.999033619742	-0.0675949472903885	0.173263107639129	-0.390128909791776	0.696441226286888	1
ENSG00000042493	ENSG00000042493	399.115091813236	-0.174801113870972	0.425037565691927	-0.4112603872705	0.680881612762256	1
ENSG00000042753	ENSG00000042753	234.886611218745	-0.154655136291008	0.221358430653139	-0.698663863105116	0.48476212253978	1
ENSG00000042781	ENSG00000042781	12.7910812910294	-0.717525891091116	0.750835613055896	-0.955636465045645	0.339255931890573	1
ENSG00000042813	ENSG00000042813	3.12270547403245	-0.721852612160269	1.06916342989457	-0.675156474657435	0.49957635646602	1
ENSG00000042832	ENSG00000042832	47.5841539062894	-0.307431527889211	0.510778358812711	-0.601888319238556	0.547248480038727	1
ENSG00000042980	ENSG00000042980	411.590351925085	0.0247754366364088	0.798037413205017	0.0310454575518052	0.975233287244222	1
ENSG00000043039	ENSG00000043039	3.22093351601333	-0.242231092205272	0.99015790562791	-0.244638850862541	0.806736079273224	1
ENSG00000043093	ENSG00000043093	2297.54656063713	0.0680828686085781	0.145456652798952	0.468062940391467	0.639739580366554	1
ENSG00000043143	ENSG00000043143	1367.69321074092	-0.131909739738547	0.152474238327743	-0.86512804513906	0.386968513259934	1
ENSG00000043355	ENSG00000043355	6.82847648221876	-0.302055554971884	1.05647628473408	-0.285908504844396	0.774948199613743	1
ENSG00000043462	ENSG00000043462	10428.4714030519	0.0982055611195845	0.194430107174999	0.505094414370679	0.613492524327618	1
ENSG00000043514	ENSG00000043514	297.83107266825	0.124301374488092	0.259066108916236	0.479805617987194	0.631365617736908	1
ENSG00000043591	ENSG00000043591	3.52678802373675	0.042809794345171	0.749150566860656	0.0571444463087935	0.954430131211241	1
ENSG00000044090	ENSG00000044090	519.295935242463	-0.123181373707126	0.209757278330835	-0.587256731625022	0.557031295904645	1
ENSG00000044115	ENSG00000044115	921.001412176553	0.0399870644377858	0.327087401849581	0.122251924750605	0.902699504810797	1
ENSG00000044446	ENSG00000044446	561.786349389178	-0.0648536119711183	0.104832351252427	-0.618641203753571	0.536152751453324	1
ENSG00000044459	ENSG00000044459	210.671789472642	0.0751392787470359	0.509659719982827	0.147430286916862	0.88279240121033	1
ENSG00000044524	ENSG00000044524	5.18234881886941	-0.148686960862371	0.732094539129822	-0.203098032993256	0.839058409135935	1
ENSG00000044574	ENSG00000044574	4277.04672720585	0.230449182244698	0.168515091567089	1.36752845161617	0.17145972555715	1
ENSG00000046604	ENSG00000046604	25.7991630437549	-0.06430327123963	0.636145181460237	-0.101082697965306	0.919484812713393	1
ENSG00000046647	ENSG00000046647	161.585314493656	-0.0025736378952631	0.213732358270164	-0.0120414050361525	0.990392581003824	1
ENSG00000046651	ENSG00000046651	1851.45766444177	0.088133269366799	0.215292444557462	0.409365361371406	0.682271555709301	1
ENSG00000046653	ENSG00000046653	3.2344274904041	0.708190000155198	0.962000325039009	0.736163992591667	0.461630902443006	1
ENSG00000046889	ENSG00000046889	9.62531233197747	-0.620223264044943	0.843113689204578	-0.735634199736554	0.461953343707119	1
ENSG00000047056	ENSG00000047056	928.038485460686	-0.0940086579806602	0.160557857120372	-0.585512659839382	0.558203056669338	1
ENSG00000047188	ENSG00000047188	1278.55953419705	0.0610983702949471	0.0992735784511859	0.615454497039109	0.538254610820889	1
ENSG00000047230	ENSG00000047230	153.347811934449	-0.0826841927748189	0.520511886905819	-0.158851689759354	0.873785723267317	1
ENSG00000047249	ENSG00000047249	494.704463551313	0.0485988703145075	0.154340429676847	0.314881009572556	0.752852000876119	1
ENSG00000047315	ENSG00000047315	3555.6728027375	0.0201634206070558	0.151301658836682	0.133266355187954	0.893982734892773	1
ENSG00000047346	ENSG00000047346	2278.44196912137	0.0958843098555749	0.246958371551821	0.388261022507816	0.697822878668213	1
ENSG00000047365	ENSG00000047365	11682.7075552828	0.0306329034323789	0.250980321528078	0.122053008960513	0.902857036966866	1
ENSG00000047410	ENSG00000047410	7478.38264862479	0.0544378104150032	0.124410514195986	0.437565994858331	0.661700926234768	1
ENSG00000047457	ENSG00000047457	9.34936246370924	-0.807790854878731	0.685127320784617	-1.17903757502129	0.238383213955642	1
ENSG00000047578	ENSG00000047578	384.681377257335	-0.0489279390307293	0.152418562293058	-0.321010369699293	0.748202532571124	1
ENSG00000047579	ENSG00000047579	171.26900463375	0.0942406652152599	0.210899227048145	0.446851638739037	0.654982183948972	1
ENSG00000047597	ENSG00000047597	3.32379776170254	-0.13118455153982	0.782121059391725	-0.167729215272435	0.866796311320398	1
ENSG00000047617	ENSG00000047617	6.94629656007589	-0.850495875430047	0.887146330074324	-0.958687249891226	0.337716323506421	1
ENSG00000047621	ENSG00000047621	593.486246446611	0.0699140436810459	0.170123813267164	0.410959772993403	0.681102031891486	1
ENSG00000047634	ENSG00000047634	12.8080072206521	0.265357795216635	0.768366221082962	0.345353280682525	0.729828795525728	1
ENSG00000047644	ENSG00000047644	1507.33023296081	-0.0578889195579038	0.361282837041603	-0.160231579313129	0.872698654069094	1
ENSG00000047648	ENSG00000047648	5.81730109007901	0.177343813157196	0.757462617862134	0.234128799197685	0.814884988665299	1
ENSG00000047662	ENSG00000047662	3.29972860532107	-0.140640108206863	0.853307999523389	-0.164817519917096	0.869087613733781	1
ENSG00000047849	ENSG00000047849	1640.32275858494	-0.0731945284160544	0.206556444491332	-0.354356062800673	0.723072057778813	1
ENSG00000047932	ENSG00000047932	1839.42119420389	-0.0382597742348462	0.119313312978078	-0.320666430927753	0.748463189124986	1
ENSG00000047936	ENSG00000047936	9.06998586122853	-0.391333530716596	0.887019339217514	-0.441178127031381	0.659084046852692	1
ENSG00000048028	ENSG00000048028	1910.47849172704	-0.0377717331450915	0.246954684628008	-0.152950057221987	0.878437660323672	1
ENSG00000048052	ENSG00000048052	102.303408484328	-0.0359426901976848	0.871332853472127	-0.0412502410008515	0.967096401204546	1
ENSG00000048140	ENSG00000048140	630.751481490753	-0.0682374984442516	0.189300456283219	-0.360471917416612	0.71849425369953	1
ENSG00000048162	ENSG00000048162	227.811801051044	0.16495920818271	0.280780052835121	0.587503302022587	0.556865733441435	1
ENSG00000048342	ENSG00000048342	9.91923198846449	-0.666845766791475	0.633430282564383	-1.05275321554223	0.292454112099682	1
ENSG00000048392	ENSG00000048392	2863.00118435677	-0.0497233089873321	0.23446998327886	-0.212066842382102	0.832054887309412	1
ENSG00000048405	ENSG00000048405	2313.29026902553	0.184575198648728	0.188427562870278	0.979555197961126	0.327305729238687	1
ENSG00000048462	ENSG00000048462	0.73155078652381	0.0350578120430805	1.97782360817428	0.0177254492757532	0.985857878249323	1
ENSG00000048471	ENSG00000048471	901.49490808937	-0.117165048243956	0.377890508908969	-0.310050253927336	0.756522740918446	1
ENSG00000048540	ENSG00000048540	8.95812510207596	-0.662995862860319	0.630708276007838	-1.05119258471896	0.293170148181483	1
ENSG00000048544	ENSG00000048544	663.775189403429	0.16577710319754	0.151523898123475	1.09406572329897	0.273926154216302	1
ENSG00000048545	ENSG00000048545	1.31416933651995	-0.165405192077761	1.32811329288841	-0.124541477721402	0.900886561526345	1
ENSG00000048649	ENSG00000048649	2591.80621967163	0.0619683624619847	0.129462841173093	0.478657519798539	0.632182291137242	1
ENSG00000048707	ENSG00000048707	2894.63483796196	-0.0429268802056957	0.105804517731843	-0.405718783336758	0.684949239377899	1
ENSG00000048740	ENSG00000048740	5792.31536797326	-0.0653408529756697	0.100813156042995	-0.648138155180885	0.516895597761342	1
ENSG00000048828	ENSG00000048828	3999.35723061033	-0.00963205634001531	0.143241360935018	-0.0672435410913536	0.946387822765788	1
ENSG00000048991	ENSG00000048991	557.825002570341	-0.0401002116138643	0.165789856745759	-0.241873733417591	0.808878003605008	1
ENSG00000049089	ENSG00000049089	821.172411456027	-0.180917269064719	0.417947784633401	-0.432870506116951	0.665108847975984	1
ENSG00000049130	ENSG00000049130	6.8099285199209	-0.167657749335841	0.85483568641604	-0.196128626822727	0.844509490403024	1
ENSG00000049167	ENSG00000049167	154.504163168087	-0.116841360334288	0.292733071792957	-0.399139597103423	0.689790347155677	1
ENSG00000049192	ENSG00000049192	137.527762814421	-0.0341057214937536	0.42733742794937	-0.0798098159981304	0.936388517193106	1
ENSG00000049239	ENSG00000049239	1424.01519865895	-0.154492769690055	0.136321833888072	-1.13329439080831	0.257090646517566	1
ENSG00000049245	ENSG00000049245	989.088827186117	0.0627901032564886	0.14148775204775	0.443784725870109	0.657198232475561	1
ENSG00000049246	ENSG00000049246	120.1509580986	0.102105977590917	1.29557381651296	0.0788113932911481	0.937182641701716	1
ENSG00000049247	ENSG00000049247	2.78001168799269	1.29648849717725	0.961389575892871	1.34855684905171	0.177479348646421	1
ENSG00000049249	ENSG00000049249	488.53335329343	-0.0907853636740738	0.614904486788325	-0.147641407120397	0.882625775025584	1
ENSG00000049283	ENSG00000049283	1.0522804436552	-1.23060986164253	1.41807858269222	-0.867800893873048	0.385503340617913	1
ENSG00000049319	ENSG00000049319	3.32872334710263	-0.283405166760594	0.938398195558039	-0.302009496716967	0.762644823456287	1
ENSG00000049323	ENSG00000049323	10.1777161601518	-1.16193378933386	0.600003930441287	-1.93654362977138	0.0528011543409118	1
ENSG00000049449	ENSG00000049449	424.892642194037	0.109607942509065	0.215352613560764	0.50896964144871	0.610773503826144	1
ENSG00000049540	ENSG00000049540	3.61922002000886	0.568461837956026	0.814969375629476	0.697525397830992	0.485474050656559	1
ENSG00000049541	ENSG00000049541	281.418288760415	0.0741886610909965	0.231660827064211	0.320246897290207	0.748781174729056	1
ENSG00000049618	ENSG00000049618	1362.66070685934	-0.0701310571696201	0.137355503148366	-0.510580614260991	0.609644753116345	1
ENSG00000049656	ENSG00000049656	975.222353657506	-0.0389797010699298	0.154521661684345	-0.252260431612216	0.800839770284947	1
ENSG00000049759	ENSG00000049759	23.4947869819693	-0.266126754990158	0.474265511908744	-0.561134529725966	0.57470583047034	1
ENSG00000049768	ENSG00000049768	248.657765986829	-0.324727830298373	0.505806232129328	-0.642000453279003	0.520872888689635	1
ENSG00000049769	ENSG00000049769	95.6515825254817	-0.137998565844337	0.21780232245981	-0.633595474491789	0.52634485499633	1
ENSG00000049860	ENSG00000049860	1405.44706025987	0.0300897630264293	0.214381234779777	0.140356328562707	0.888378460978378	1
ENSG00000049883	ENSG00000049883	125.402455329676	-0.0351695813679047	0.181717172345735	-0.193540219198388	0.846535911077816	1
ENSG00000050030	ENSG00000050030	5.35133554773701	1.04400399051568	0.724012361902602	1.44196984119468	0.149310881768677	1
ENSG00000050130	ENSG00000050130	961.405246779149	0.052392273890579	0.135264412521115	0.387332284331627	0.698510227799242	1
ENSG00000050165	ENSG00000050165	3.69704968636031	-0.545758417097417	0.784200377976133	-0.695942558081791	0.486464803694167	1
ENSG00000050327	ENSG00000050327	7.05860425348934	0.0247024437987547	0.742031535142207	0.0332902883891864	0.973443098211588	1
ENSG00000050344	ENSG00000050344	1529.37103822457	-0.0542206238704376	0.336135068973324	-0.161306060792903	0.871852349950254	1
ENSG00000050393	ENSG00000050393	370.615065417361	-0.0623141475977171	0.156912914142686	-0.397125679158905	0.691274784425116	1
ENSG00000050405	ENSG00000050405	2219.50200347495	0.0390905425775092	0.278126496779672	0.140549509054782	0.888225838092803	1
ENSG00000050426	ENSG00000050426	1700.37638990566	-0.0601844876098751	0.191331495047669	-0.314556093312711	0.75309872042137	1
ENSG00000050438	ENSG00000050438	113.486383785347	-0.0899897471164675	0.447425941714756	-0.201127692264741	0.840598729115859	1
ENSG00000050555	ENSG00000050555	2.23807713546204	-0.343587921570308	1.04198332210065	-0.329744166036777	0.741593278765639	1
ENSG00000050628	ENSG00000050628	528.209017254006	0.157459409111654	1.18704930621146	0.132647741157607	0.894471974020725	1
ENSG00000050730	ENSG00000050730	714.622625594801	0.0882994355833665	0.796540264415118	0.110853700092867	0.911732361204191	1
ENSG00000050748	ENSG00000050748	941.121807803713	0.0306874422384007	0.171357415906937	0.17908441298547	0.857871420789108	1
ENSG00000050767	ENSG00000050767	5.26976076951611	-0.387557833045861	0.850516940477331	-0.455673267164266	0.648624948238947	1
ENSG00000050820	ENSG00000050820	2.22494648519817	-0.262337004023516	0.899661505423942	-0.291595230474929	0.770596122563977	1
ENSG00000051009	ENSG00000051009	380.149216444895	-0.0571775934112536	0.176873117412998	-0.323268986534251	0.746491539275097	1
ENSG00000051108	ENSG00000051108	2681.22402220035	0.242671048590232	0.191940420087014	1.26430404018195	0.206120920027639	1
ENSG00000051128	ENSG00000051128	4.91298561457333	0.255852440422042	0.811012388777186	0.315472912575117	0.752402614452066	1
ENSG00000051180	ENSG00000051180	73.7608632493094	0.0476993889847432	0.40250536631318	0.118506218741018	0.905666567976674	1
ENSG00000051341	ENSG00000051341	279.430200955382	-0.112697183654589	0.590714021077666	-0.190781291171979	0.848696946938886	1
ENSG00000051382	ENSG00000051382	410.185220511277	-0.0591776747810626	0.364736202407223	-0.162247877755199	0.871110658244726	1
ENSG00000051523	ENSG00000051523	821.278490837906	-0.168192469734543	0.285314823408763	-0.589497831641149	0.555527366295932	1
ENSG00000051596	ENSG00000051596	73.458935569473	0.169674909754135	0.374683328599976	0.45284883741194	0.650657594088127	1
ENSG00000051620	ENSG00000051620	1054.5499113367	0.0681014852626585	0.251035312995046	0.271282491893889	0.786173771190251	1
ENSG00000051825	ENSG00000051825	2255.07547841647	0.0346230736677438	0.148595029205589	0.233002906307458	0.815759148969867	1
ENSG00000052126	ENSG00000052126	542.980853901154	-0.031859524789287	0.608587292971434	-0.0523499671406751	0.958249839848572	1
ENSG00000052344	ENSG00000052344	1.09206328876915	0.968553471219363	1.18996437578638	0.813934846225375	0.415682276862871	1
ENSG00000052723	ENSG00000052723	1552.13309319826	0.0997198681361114	0.100016179164373	0.997037369046316	0.318746371597625	1
ENSG00000052749	ENSG00000052749	259.005948788583	0.276420772290316	0.3647088199347	0.757921819219529	0.448497787268986	1
ENSG00000052795	ENSG00000052795	1600.96743279407	-0.0448546301494251	0.342975952755367	-0.130780685319412	0.895948802633956	1
ENSG00000052802	ENSG00000052802	917.285643398031	-0.0369356450628241	0.181448330735326	-0.203560125977137	0.838697255512972	1
ENSG00000052841	ENSG00000052841	3592.30714956082	-0.00598683475410362	0.143560805765107	-0.0417024320962592	0.96673591511712	1
ENSG00000052850	ENSG00000052850	1.50878965733344	-2.18286969432796	1.2436723830724	-1.75518064406588	0.0792284136268604	1
ENSG00000053108	ENSG00000053108	5.35069838346081	-0.440113967292863	0.584734281259107	-0.752673447407884	0.451646169660144	1
ENSG00000053254	ENSG00000053254	2381.00415174612	0.00254107313155966	0.140471956115936	0.0180895404450866	0.985567422103428	1
ENSG00000053371	ENSG00000053371	204.063455888076	-0.12501845970166	0.186023663367071	-0.672056755784703	0.501547565177634	1
ENSG00000053372	ENSG00000053372	270.072442763408	0.323758775486406	0.294103877385991	1.10083137415252	0.270970054179163	1
ENSG00000053501	ENSG00000053501	162.018738350618	0.201013586098468	0.188274202015079	1.06766399191733	0.285672106611924	1
ENSG00000053524	ENSG00000053524	436.509254704731	-0.0209988351080101	0.284627773519346	-0.0737764795345346	0.941188242623352	1
ENSG00000053702	ENSG00000053702	1.41659297431628	0.0526016973104813	1.69039460898905	0.0311179987387325	0.975175435702343	1
ENSG00000053747	ENSG00000053747	16.1259953907449	-0.469118338261562	0.713250145013278	-0.657719232924697	0.510718561430461	1
ENSG00000053770	ENSG00000053770	1394.21296392622	0.0950534388756145	0.118344768852573	0.803190878627061	0.421864416766648	1
ENSG00000053900	ENSG00000053900	1137.18021175345	0.0858078613280087	0.215996010842823	0.39726595409417	0.691171350737454	1
ENSG00000053918	ENSG00000053918	31.9832349593391	-0.0394547547337478	0.740996368053779	-0.0532455440198382	0.957536268178196	1
ENSG00000054116	ENSG00000054116	732.137343586214	0.00641605128694	0.11786671345223	0.0544348026598737	0.956588751435813	1
ENSG00000054118	ENSG00000054118	3520.54176247679	-0.00429533718152763	0.0975713916240711	-0.0440225060853592	0.964886463993968	1
ENSG00000054148	ENSG00000054148	312.777162963327	-0.136570734975533	0.36312579901777	-0.376097582008626	0.706844351861927	1
ENSG00000054179	ENSG00000054179	0.950745853853469	0.0821739533892154	1.83124706820343	0.0448732204496214	0.964208362321526	1
ENSG00000054219	ENSG00000054219	278.538428245649	-0.0610432005851689	0.330550201588659	-0.184671497073028	0.85348670365815	1
ENSG00000054267	ENSG00000054267	4013.06274297868	0.00143618582002308	0.0908685607949191	0.0158050904235668	0.987389887374007	1
ENSG00000054277	ENSG00000054277	247.927176816124	0.0125891918453373	0.237740816841429	0.0529534305997365	0.95776901261594	1
ENSG00000054282	ENSG00000054282	436.313344443148	-0.00930236402551989	0.22871768157233	-0.0406718184688231	0.967557528602595	1
ENSG00000054356	ENSG00000054356	6.53299177399295	-0.392805934214219	0.742401122913888	-0.529102020579488	0.596734679845541	1
ENSG00000054392	ENSG00000054392	14.4524090200907	-0.0599246915486864	0.643660924918741	-0.0930997816222128	0.925824290924046	1
ENSG00000054523	ENSG00000054523	1667.52430118117	-0.0485210313378427	0.314569640870618	-0.154245753670169	0.877415967615954	1
ENSG00000054598	ENSG00000054598	47.1509429007899	0.14797394146852	0.40965932116814	0.361212192234694	0.71794082848665	1
ENSG00000054611	ENSG00000054611	468.065159136323	-0.0362151921656513	0.212877949911134	-0.170121857058325	0.864914304617977	1
ENSG00000054654	ENSG00000054654	15489.3621264188	-0.0117664349709023	0.359908300156276	-0.0326928691719339	0.973919510429641	1
ENSG00000054690	ENSG00000054690	10.5819717612811	-0.397175364349287	0.626101042491965	-0.634363045888689	0.525843920532449	1
ENSG00000054793	ENSG00000054793	513.320895180571	-0.0678950059258586	0.759641797279937	-0.0893776595350222	0.928781777512257	1
ENSG00000054796	ENSG00000054796	1.66841296420469	-0.983097008677713	1.18922539491221	-0.826670043276606	0.408424105142659	1
ENSG00000054803	ENSG00000054803	1.11896871556315	0.611525165753537	1.47328369489381	0.415076314136236	0.678086038099185	1
ENSG00000054938	ENSG00000054938	4.56438753704471	0.569312938209884	0.796737834178306	0.714554918553642	0.474884109680534	1
ENSG00000054965	ENSG00000054965	987.677888359185	-0.0217610476780721	0.179802678232902	-0.121027383417975	0.903669345784673	1
ENSG00000054967	ENSG00000054967	455.395659710727	0.427674458344215	0.362478580470991	1.17986132529131	0.238055373993413	1
ENSG00000054983	ENSG00000054983	1193.08109630383	0.0502642029012123	0.263174722687173	0.190991757825312	0.848532050598389	1
ENSG00000055044	ENSG00000055044	2430.23783205784	0.20356361838344	0.240207720097017	0.847448276438508	0.396745305518528	1
ENSG00000055070	ENSG00000055070	1587.34594591863	-0.014409216726946	0.151990533244927	-0.0948033829431083	0.924470999777427	1
ENSG00000055118	ENSG00000055118	5.7753805961501	0.0798402679956222	0.568232344661927	0.140506376917216	0.88825991442137	1
ENSG00000055130	ENSG00000055130	2010.40331913701	-0.0177858491772086	0.109194942359639	-0.162881620639809	0.870611642169745	1
ENSG00000055147	ENSG00000055147	644.523644019708	0.0177186252921328	0.109730501486344	0.161474020916034	0.871720071144159	1
ENSG00000055163	ENSG00000055163	4845.32986807569	-0.0755126664031811	0.119328874528766	-0.632811351832348	0.526856842804337	1
ENSG00000055208	ENSG00000055208	9819.3466883445	0.0543404623795255	0.200307359253302	0.271285401505436	0.786171533530109	1
ENSG00000055211	ENSG00000055211	413.085658297589	0.0528943108319752	0.170713327674536	0.309842890139298	0.756680433884227	1
ENSG00000055332	ENSG00000055332	3671.35959976989	-0.0482439352532647	0.455174904035102	-0.105989883944797	0.915590378417526	1
ENSG00000055483	ENSG00000055483	1430.47343310343	0.0809630748761071	0.303271442788419	0.26696570614	0.78949556560631	1
ENSG00000055609	ENSG00000055609	5540.00242558328	0.0107404344111963	0.174587800568993	0.061518813893024	0.950946031463255	1
ENSG00000055732	ENSG00000055732	266.057559856173	0.0446033957205611	0.752660381051027	0.0592609852245393	0.9527442357546	1
ENSG00000055813	ENSG00000055813	17.2494679939934	0.184021864968995	1.08957170407578	0.16889376282499	0.865880205266409	1
ENSG00000055917	ENSG00000055917	3664.28542246001	-0.0507008772891622	0.0860184969033159	-0.589418312507246	0.555580695063167	1
ENSG00000055950	ENSG00000055950	278.729001142421	-0.068858695230097	0.145083232569545	-0.474615115823877	0.63506133022869	1
ENSG00000055955	ENSG00000055955	13.757135019242	0.414949776107416	0.510349889459551	0.813069199538454	0.416178384398398	1
ENSG00000055957	ENSG00000055957	5.06334999778504	0.104460729113752	0.93074866621966	0.112233015103885	0.910638652265881	1
ENSG00000056050	ENSG00000056050	213.492347775904	0.0283264267184185	0.236646631723384	0.11969926008298	0.904721386514142	1
ENSG00000056097	ENSG00000056097	3015.13368437856	-0.0127715545465013	0.0913536976801637	-0.139803367250831	0.888815352745358	1
ENSG00000056277	ENSG00000056277	385.022615020685	0.0900779121244191	0.158777317454887	0.56732229494942	0.570495232385051	1
ENSG00000056291	ENSG00000056291	1.49900336160835	0.314449626906658	1.2491935187554	0.251722108853039	0.801255866758232	1
ENSG00000056487	ENSG00000056487	2.99807541301966	-0.628807909596496	0.8682747359239	-0.724203853435174	0.468940593193264	1
ENSG00000056558	ENSG00000056558	6973.02959942835	-0.0814960550408275	0.255612717076617	-0.318826293045507	0.749858238986293	1
ENSG00000056586	ENSG00000056586	4161.91070377693	-0.0588834464411136	0.103529606064634	-0.568759494789851	0.569519366363342	1
ENSG00000056661	ENSG00000056661	13.7890976606878	0.100418379747586	0.696294295727807	0.144218300169503	0.885328090563923	1
ENSG00000056736	ENSG00000056736	4404.61186021015	-0.317290164076866	0.627698134100263	-0.505482088984805	0.613220275379417	1
ENSG00000056972	ENSG00000056972	209.470694753222	-0.18381775489014	0.399735551776783	-0.459848402457797	0.645625038066506	1
ENSG00000056998	ENSG00000056998	1.33617830829239	0.259147081186971	1.35963861199814	0.190599971860261	0.848839012239826	1
ENSG00000057019	ENSG00000057019	12.2077749370617	-0.856520986654274	0.726903964497513	-1.17831381927647	0.23867152053418	1
ENSG00000057252	ENSG00000057252	1393.06351941589	-0.0456097077492744	0.245801130918097	-0.185555320998389	0.852793493652207	1
ENSG00000057294	ENSG00000057294	4.41855042308226	-0.145635297813554	0.661367928833216	-0.220203144822101	0.825712947525344	1
ENSG00000057468	ENSG00000057468	15.6208329998068	-0.233570099706736	0.907979327999536	-0.257241649125799	0.796992234159156	1
ENSG00000057608	ENSG00000057608	4864.56448788854	0.00808923017022737	0.151069132820568	0.0535465453411673	0.95729644599885	1
ENSG00000057657	ENSG00000057657	3917.82618625886	0.0201066133351592	0.346480181831329	0.0580310632166181	0.953723885342764	1
ENSG00000057663	ENSG00000057663	1058.47788139088	0.00999523728623287	0.144266164717175	0.0692833091239927	0.944764111199339	1
ENSG00000057704	ENSG00000057704	30.7392463524378	-0.166971434088779	0.455284879602581	-0.366740565235833	0.713812545001548	1
ENSG00000057757	ENSG00000057757	638.547675229858	0.116328547697698	0.204418582153445	0.569070318716802	0.569308420155963	1
ENSG00000057935	ENSG00000057935	551.157608690617	0.0631563034285707	0.175298185087972	0.360279277260493	0.718638294606147	1
ENSG00000058056	ENSG00000058056	297.540413077646	-0.244301523517057	0.258720504763832	-0.944268115664289	0.345032654902333	1
ENSG00000058063	ENSG00000058063	7337.79844675551	0.0246095763992889	0.108088256960986	0.227680389074751	0.819894719305435	1
ENSG00000058085	ENSG00000058085	7.96893482832307	-0.0852500922160127	0.808872947768813	-0.105393674558119	0.916063435083204	1
ENSG00000058091	ENSG00000058091	17.6387552602406	-0.295937687083895	0.852804277292337	-0.347017123346872	0.72857845462585	1
ENSG00000058262	ENSG00000058262	6338.90773636736	-0.0367861359141608	0.208819609674877	-0.176162267382049	0.860166463421268	1
ENSG00000058272	ENSG00000058272	5403.16421682078	0.0470028681695094	0.113439428279475	0.414343309750386	0.678622699952371	1
ENSG00000058335	ENSG00000058335	5.64035635383924	0.247161400517156	0.767371995043603	0.322088116472262	0.747385940666362	1
ENSG00000058404	ENSG00000058404	3.39466209618319	0.16368845641751	0.794763811638281	0.205958618171218	0.836823236171096	1
ENSG00000058453	ENSG00000058453	55.5113987201104	-0.015079371625706	0.37333768048725	-0.0403907036815186	0.967781641590321	1
ENSG00000058600	ENSG00000058600	818.317740612027	-0.0250364039854532	0.230857168248722	-0.108449757810766	0.913638932824334	1
ENSG00000058668	ENSG00000058668	15239.3228838775	-0.0471961963897626	0.211795496016924	-0.222838527151641	0.823661181496349	1
ENSG00000058673	ENSG00000058673	6887.58759455294	-0.0602510824127029	0.114473879855527	-0.526330395097497	0.598658667976142	1
ENSG00000058729	ENSG00000058729	533.901386617911	0.0694980770446628	0.175564320362216	0.395855358886576	0.692211735021413	1
ENSG00000058799	ENSG00000058799	530.5576348607	-0.00818155925187602	0.144228140030008	-0.0567265115543595	0.954763054848516	1
ENSG00000058804	ENSG00000058804	520.857820805424	-0.0986522091382689	0.207303430661876	-0.475883147824873	0.634157628735785	1
ENSG00000058866	ENSG00000058866	11.807821573816	-0.449442898980835	0.833304720733833	-0.539349997423562	0.589645376258554	1
ENSG00000059122	ENSG00000059122	497.760586591891	-0.133153617146556	0.291446828259931	-0.456871045540426	0.647763736646338	1
ENSG00000059145	ENSG00000059145	256.919530228667	-0.117019437481768	0.27699242490645	-0.422464395989493	0.672686083163827	1
ENSG00000059377	ENSG00000059377	2431.20045725095	-0.013250620762268	0.227079274274896	-0.0583524005199488	0.953467929007421	1
ENSG00000059378	ENSG00000059378	1982.01315428515	-6.7361338982126e-05	0.300177864639031	-0.000224404751040285	0.999820950915277	1
ENSG00000059573	ENSG00000059573	842.193092425669	-0.086491752430422	0.173059386952185	-0.499780762856389	0.617229457505252	1
ENSG00000059588	ENSG00000059588	1034.73505615838	0.0572562229002506	0.254281640747773	0.225168528612115	0.821848171334697	1
ENSG00000059691	ENSG00000059691	179.461656611993	-0.0511790536995817	0.130193634826833	-0.393099507265877	0.694245988011789	1
ENSG00000059728	ENSG00000059728	3518.41859526905	0.00639437000626902	0.538314332045584	0.0118785059687535	0.990522546359038	1
ENSG00000059758	ENSG00000059758	4495.52820774641	0.0151568890710179	0.157977856646638	0.0959431238829917	0.923565744629987	1
ENSG00000059769	ENSG00000059769	128.468680384602	0.3240794323651	0.199946819270738	1.62082814593955	0.105054500397686	1
ENSG00000059804	ENSG00000059804	21085.1470873514	-0.0934972603339709	0.382253895209766	-0.244594656864552	0.806770301623823	1
ENSG00000059915	ENSG00000059915	13.9714972623655	-0.177075184840681	0.463606328913905	-0.381951612385267	0.702497256108485	1
ENSG00000060069	ENSG00000060069	384.969540444022	-0.02084147653688	0.185316291230755	-0.11246435161455	0.910455233672101	1
ENSG00000060138	ENSG00000060138	278.986958561298	0.23312348798617	0.465349273768085	0.500964546690903	0.616396074411142	1
ENSG00000060140	ENSG00000060140	9.34588057309599	-0.171421508412767	0.47508705115242	-0.360821260013189	0.71823306875536	1
ENSG00000060237	ENSG00000060237	4824.6031700597	-0.00216091054042815	0.297959593330189	-0.00725236102075591	0.994213503837354	1
ENSG00000060339	ENSG00000060339	2771.27716374822	0.0854922473952866	0.0971109493717656	0.880356416535486	0.378666259037076	1
ENSG00000060491	ENSG00000060491	475.975454865733	-0.108254367010486	0.225547005484161	-0.47996366335304	0.631253230977708	1
ENSG00000060558	ENSG00000060558	888.472989771939	-0.21664471997206	0.598696160188169	-0.361860880991735	0.717455994116868	1
ENSG00000060566	ENSG00000060566	296.981294234512	0.0077628401397572	0.395340188572625	0.0196358487301403	0.984333866189304	1
ENSG00000060642	ENSG00000060642	240.225071002468	0.117832141241329	0.183591666718414	0.641816392581995	0.520992404780401	1
ENSG00000060656	ENSG00000060656	8.55081064434825	0.769166005608337	0.677256072029821	1.13570927950937	0.256078255669657	1
ENSG00000060688	ENSG00000060688	846.24786464776	0.107862910288254	0.168206239142823	0.641253920412955	0.521357722199371	1
ENSG00000060709	ENSG00000060709	4.05388772178166	-1.90189909329923	0.810092859813351	-2.34775442131095	0.0188869693349935	1
ENSG00000060718	ENSG00000060718	6.4641902741102	-1.14989407172514	0.970246363827012	-1.1851567958364	0.235955458474896	1
ENSG00000060749	ENSG00000060749	1359.85392056445	-0.00227526308545713	0.198012614811824	-0.0114904956313989	0.990832112681815	1
ENSG00000060762	ENSG00000060762	167.14541666706	0.039747546074857	0.364925568104633	0.108919597717693	0.9132662623912	1
ENSG00000060971	ENSG00000060971	663.181812196174	-0.112642020416571	0.175549892536974	-0.64165246009961	0.521098862910155	1
ENSG00000060982	ENSG00000060982	1276.80125751977	-0.0242481730749086	0.459190165418633	-0.0528063858963576	0.957886173392399	1
ENSG00000061273	ENSG00000061273	2489.02874804531	-0.0747327997960651	0.255202232517083	-0.292837562818196	0.769646315198194	1
ENSG00000061337	ENSG00000061337	24.3964309244283	0.248907605186072	0.851920209380438	0.29217243873941	0.770154783384969	1
ENSG00000061455	ENSG00000061455	9.20606322006825	-1.21468278908659	0.73495460644103	-1.65273171763439	0.0983854762384053	1
ENSG00000061492	ENSG00000061492	2.00211211427362	-0.300015120147826	1.40905001936815	-0.212920134859626	0.831389257118918	1
ENSG00000061656	ENSG00000061656	19.8408797768821	0.293692541374836	0.388205081103294	0.756539663365947	0.449325701188902	1
ENSG00000061676	ENSG00000061676	152.99383703064	0.0686606783691801	0.418595827034029	0.164026189309332	0.869710526938649	1
ENSG00000061794	ENSG00000061794	564.511148941966	0.135352502196111	0.176185872759469	0.768236976530434	0.442346409348509	1
ENSG00000061918	ENSG00000061918	31.4662552155611	0.0118415432005209	0.767210649434182	0.0154345396655456	0.987685508036374	1
ENSG00000061936	ENSG00000061936	1367.83747420803	0.129547176461173	0.148827484382323	0.870451966576137	0.384053458070202	1
ENSG00000061938	ENSG00000061938	309.88257871656	-0.1629980515315	0.339457166017247	-0.480172663443549	0.631104623179282	1
ENSG00000061987	ENSG00000061987	3842.73117874888	0.0218430069835821	0.165259071115559	0.132174329893868	0.894846404738693	1
ENSG00000062038	ENSG00000062038	4.76003179046059	-0.195268156991502	0.643018590271103	-0.30367420156418	0.761376114531846	1
ENSG00000062096	ENSG00000062096	1.04638891377119	-0.835177585065495	1.3489768772086	-0.619119274152202	0.535837786848929	1
ENSG00000062194	ENSG00000062194	4014.16030353078	0.0846932714660636	0.139750049680748	0.606033927426439	0.54449222419846	1
ENSG00000062282	ENSG00000062282	25.4330367475338	-0.238975123422076	0.550843280243143	-0.43383505253362	0.664408225454323	1
ENSG00000062370	ENSG00000062370	4.32210830997155	-0.176604750609854	1.00773814445082	-0.175248651231811	0.860884257640882	1
ENSG00000062485	ENSG00000062485	1605.71098423044	0.098772916871378	0.116720248482858	0.846236348493414	0.397420908361215	1
ENSG00000062524	ENSG00000062524	118.415764350781	-0.252634640698359	0.66956254700254	-0.37731298118352	0.705941026319297	1
ENSG00000062582	ENSG00000062582	17.0351572719196	0.349404803096895	0.419068068802929	0.83376622822868	0.404412729530774	1
ENSG00000062598	ENSG00000062598	1426.36285336678	0.0258982803310442	0.194725173429013	0.132999138606419	0.894194061740575	1
ENSG00000062650	ENSG00000062650	3776.04053714805	0.0578250992806739	0.0960902930377391	0.60177877965221	0.547321402218314	1
ENSG00000062716	ENSG00000062716	16683.769594374	-0.182579394658081	0.360189906083902	-0.506897588117174	0.612226678072708	1
ENSG00000062725	ENSG00000062725	1774.05704976375	0.0234556215511351	0.144316762549251	0.162528739813785	0.870889498046707	1
ENSG00000062822	ENSG00000062822	74.0437928039386	-0.226478959128201	0.35746265277164	-0.633573766020484	0.526359025980119	1
ENSG00000063015	ENSG00000063015	1.81194491434728	-0.485543305027818	1.30912066891024	-0.370892704208849	0.710717449419631	1
ENSG00000063046	ENSG00000063046	14144.1065563311	0.0247161067227155	0.273026148357704	0.090526518692026	0.927868821595748	1
ENSG00000063127	ENSG00000063127	71.7351697560303	-0.201848700556719	0.292413216987347	-0.690285831250416	0.490014456287852	1
ENSG00000063169	ENSG00000063169	55.4580431399954	0.000229212427674381	0.244231116662301	0.000938506242803262	0.999251180468576	1
ENSG00000063176	ENSG00000063176	81.2408743603946	0.065876647702224	0.260440925129033	0.252942764926772	0.800312442090302	1
ENSG00000063177	ENSG00000063177	5345.8066875454	-0.179431188533447	0.353897468734112	-0.507014614078115	0.612144564592027	1
ENSG00000063180	ENSG00000063180	67.3986881381061	-0.0852111804418555	0.398928311595357	-0.213600233337882	0.830858817419286	1
ENSG00000063241	ENSG00000063241	38.7396655812972	0.0226914927005912	0.374525520433735	0.0605873070393505	0.951687882468114	1
ENSG00000063244	ENSG00000063244	1309.64768603994	-0.139067595378459	0.240454878986005	-0.578352146418926	0.563026394858534	1
ENSG00000063245	ENSG00000063245	174.97889316882	0.0236367831770148	0.306633236979415	0.0770848698916536	0.938556029261499	1
ENSG00000063322	ENSG00000063322	826.343834880036	0.0908232175817977	0.14201411370268	0.639536558823616	0.522473938537809	1
ENSG00000063438	ENSG00000063438	245.221656929008	-0.0214606988041035	0.451270813494066	-0.0475561418163502	0.962069986213936	1
ENSG00000063587	ENSG00000063587	935.147213477434	-0.0537066406029532	0.36666682617793	-0.146472592469795	0.883548324593073	1
ENSG00000063601	ENSG00000063601	1340.356407016	-0.0319533691294645	0.114073680592359	-0.280111669611586	0.779391831896687	1
ENSG00000063660	ENSG00000063660	24.9987999643094	0.303855190137437	0.590258447018822	0.514783298184207	0.606704457690546	1
ENSG00000063761	ENSG00000063761	25.088744948034	-0.0627788201914928	0.458181029112425	-0.13701750225911	0.891016960785253	1
ENSG00000063854	ENSG00000063854	225.904393000403	-0.0182343027060696	0.201964892209036	-0.090284516811946	0.928061123693478	1
ENSG00000063978	ENSG00000063978	2690.37555179745	0.0285164155431297	0.144437750400887	0.19743048797134	0.843490673173287	1
ENSG00000064012	ENSG00000064012	6299.85464060489	0.103581819859263	0.108458653282248	0.955035091480493	0.339559951357559	1
ENSG00000064042	ENSG00000064042	21.2897260164148	-1.13473248072269	0.841845375106725	-1.34791080913028	0.177687071079542	1
ENSG00000064102	ENSG00000064102	992.436710666193	-0.117300937612698	0.166823116835896	-0.703145582204216	0.481965028020412	1
ENSG00000064115	ENSG00000064115	1095.68997176771	-0.135823551991554	0.287481279651602	-0.472460509971845	0.63659812245595	1
ENSG00000064199	ENSG00000064199	15.4716029382777	0.105051437634351	0.400857312552385	0.26206691095506	0.793269856690919	1
ENSG00000064201	ENSG00000064201	315.800298494396	-0.260738554079957	0.375792833012297	-0.693835888220426	0.487785133385354	1
ENSG00000064205	ENSG00000064205	0.5920618842162	0.676999662452795	1.83895601497756	0.368143477570374	0.712766253434329	1
ENSG00000064218	ENSG00000064218	1.09220735993712	-0.0447698846877915	1.42201519045008	-0.0314834081861119	0.974884023935512	1
ENSG00000064225	ENSG00000064225	14.2678746188655	0.456609579940692	0.771278045073443	0.592016825653597	0.553839321413442	1
ENSG00000064270	ENSG00000064270	3.52769110185933	-0.162532744147349	0.843075528638766	-0.192785508090568	0.847126953453167	1
ENSG00000064300	ENSG00000064300	18.1862950562766	0.257733626438914	0.535074458327279	0.481678058871707	0.630034664981819	1
ENSG00000064309	ENSG00000064309	16.2903439691432	-0.214100197235981	0.712385236940116	-0.300539913145307	0.76376535640332	1
ENSG00000064313	ENSG00000064313	1649.90550849804	0.0173622241506163	0.124762005308331	0.139162753177205	0.889321540711513	1
ENSG00000064393	ENSG00000064393	5047.522738926	0.0156817624651286	0.517922335094431	0.0302782123931177	0.97584517259664	1
ENSG00000064419	ENSG00000064419	1247.04143458313	-0.0105386212713181	0.104579207226317	-0.100771669157061	0.919731717068186	1
ENSG00000064489	ENSG00000064489	1.36275575701077	1.04480206494349	1.30017369919841	0.803586525083257	0.421635807801776	1
ENSG00000064490	ENSG00000064490	360.385368913856	-0.0621912692111426	0.219964802497259	-0.282732821365444	0.777381654519534	1
ENSG00000064545	ENSG00000064545	58.037723345313	-0.293133268413405	0.336604646739357	-0.870853302986003	0.383834256735624	1
ENSG00000064547	ENSG00000064547	345.412841226193	0.0410922254650546	0.31255975230098	0.131469983459306	0.895403530176008	1
ENSG00000064601	ENSG00000064601	659.602340365205	-0.0638196444352669	0.220424278119013	-0.289530921819823	0.772175120475825	1
ENSG00000064607	ENSG00000064607	2502.21830772261	0.00113947825186052	0.0865868621564782	0.0131599439393158	0.989500186977484	1
ENSG00000064651	ENSG00000064651	1238.20603567507	0.0134076424418774	0.187584502944763	0.0714752137378081	0.943019550666161	1
ENSG00000064652	ENSG00000064652	9.79051854500565	-0.0125631772611	0.496242031189909	-0.0253166327547378	0.979802407163427	1
ENSG00000064655	ENSG00000064655	6.10793761995501	-0.833031407897088	0.733427101740299	-1.13580668879081	0.25603747708547	1
ENSG00000064666	ENSG00000064666	3226.99782070247	-0.0913725141352364	0.343554062324312	-0.265962549000458	0.790268052071621	1
ENSG00000064687	ENSG00000064687	719.066407189717	-0.403885923777773	0.328526408909034	-1.22938647495339	0.218926938783838	1
ENSG00000064692	ENSG00000064692	4.59797212405534	-0.922585898692004	0.783153086608993	-1.17804030203947	0.238780539590881	1
ENSG00000064703	ENSG00000064703	548.739017046344	0.0099018518487119	0.326014849391643	0.0303723952058907	0.97577006013002	1
ENSG00000064726	ENSG00000064726	2869.71340725524	0.00464242280746013	0.0989741682267426	0.0469053985563655	0.962588625406193	1
ENSG00000064763	ENSG00000064763	17.9044640865178	0.0115553734186377	0.828334532575247	0.0139501287996682	0.988869768612513	1
ENSG00000064787	ENSG00000064787	10.7141861226562	-0.509149987061069	0.647730420933316	-0.7860522998556	0.431836847831683	1
ENSG00000064835	ENSG00000064835	1.05458439811437	-0.376382113627563	1.42414953079677	-0.264285530057358	0.791559909356765	1
ENSG00000064886	ENSG00000064886	68.6228328015945	-0.169592293587121	0.325381754662032	-0.521210212795347	0.602220340459852	1
ENSG00000064932	ENSG00000064932	1097.07861373621	-0.103932988946313	0.450892925718062	-0.230504811715102	0.817699524941172	1
ENSG00000064933	ENSG00000064933	682.803640039878	-0.0226982645319772	0.138714798850868	-0.163632609642321	0.870020371919252	1
ENSG00000064961	ENSG00000064961	161.593158569714	-0.100635368149335	0.214384239441185	-0.469415888087911	0.638772393966	1
ENSG00000064989	ENSG00000064989	9.09304074920098	-0.106362602847683	0.801135499516691	-0.132764810586785	0.894379385021147	1
ENSG00000064995	ENSG00000064995	642.530596723766	0.24288639195233	0.135941188260602	1.78670199267872	0.0739856668582775	1
ENSG00000064999	ENSG00000064999	244.196871213329	-0.168815873049912	0.212434504913901	-0.794672565637737	0.426803994856981	1
ENSG00000065000	ENSG00000065000	1564.78503287187	-0.114578653332484	0.227950776760622	-0.502646470263213	0.615212851143851	1
ENSG00000065029	ENSG00000065029	484.704379484553	-0.198532493507233	0.148179499925445	-1.33981079438872	0.1803068653842	1
ENSG00000065054	ENSG00000065054	10.4830910441594	0.621371408198544	0.971211205789344	0.639790196503684	0.522309006941578	1
ENSG00000065057	ENSG00000065057	22.6160446024482	-0.39209281129883	0.435007975271209	-0.901346259351629	0.367404245253508	1
ENSG00000065060	ENSG00000065060	306.097818861663	0.00898523158584301	0.443563394941028	0.0202569276191909	0.983838415510063	1
ENSG00000065135	ENSG00000065135	2600.66775513686	0.0433533454170299	0.171887724756955	0.252218973043773	0.800871813670766	1
ENSG00000065150	ENSG00000065150	1669.47133499842	-0.0410742614663716	0.118401238448902	-0.346907363507839	0.728660914511881	1
ENSG00000065154	ENSG00000065154	486.012822028992	0.0643759213668957	0.248351330711435	0.259213112257069	0.79547081466097	1
ENSG00000065183	ENSG00000065183	724.522111324804	0.0129049032498327	0.242981780415846	0.0531105798457269	0.957643801853777	1
ENSG00000065243	ENSG00000065243	1585.40854908635	-0.0174684144497699	0.141912966206129	-0.123092448257314	0.902033891221654	1
ENSG00000065268	ENSG00000065268	62.3162890057622	-0.470394686148445	0.397633764327009	-1.18298476726337	0.236815184492801	1
ENSG00000065308	ENSG00000065308	699.526642618142	-0.0316687346349168	0.378700033220995	-0.083624853067906	0.933354706253363	1
ENSG00000065320	ENSG00000065320	2.91422008243735	0.951327868333768	1.11889971660633	0.850235149955341	0.395194363044217	1
ENSG00000065325	ENSG00000065325	3.29774238609913	-0.388427971830536	0.912842858949332	-0.425514608590585	0.670461574482562	1
ENSG00000065328	ENSG00000065328	95.4515530388089	-0.150145889261606	0.658140394486426	-0.228136565570893	0.819540074305242	1
ENSG00000065357	ENSG00000065357	3667.99142058227	-0.0564056433932771	0.256636290190448	-0.219788258906871	0.826036064098427	1
ENSG00000065361	ENSG00000065361	52.8999278816742	-0.331900412145088	0.418349771785098	-0.793356264373875	0.427570284471139	1
ENSG00000065371	ENSG00000065371	5.38638835090847	-0.0423456428421135	0.878999265684787	-0.0481748330120891	0.961576907240284	1
ENSG00000065413	ENSG00000065413	5297.35770475155	-0.0347919771083616	0.145113254362106	-0.239757403700313	0.810518330790695	1
ENSG00000065427	ENSG00000065427	2177.50092898786	0.0112265424284548	0.151773434684072	0.073969087224149	0.941034982676979	1
ENSG00000065457	ENSG00000065457	420.422610703024	0.0518174248054112	0.256956998716599	0.201657962477065	0.840184128447584	1
ENSG00000065485	ENSG00000065485	166.478769117103	-0.0267300365932302	0.358513785691095	-0.0745579044936964	0.940566468202467	1
ENSG00000065491	ENSG00000065491	540.862634179047	-0.0416500308293132	0.139041845477146	-0.299550330955288	0.764520175336103	1
ENSG00000065518	ENSG00000065518	856.154638555206	-0.0626922821204469	0.146079026020578	-0.42916689567478	0.667801772430219	1
ENSG00000065526	ENSG00000065526	2042.42192327604	0.0987203640977229	0.231505980420312	0.42642684184007	0.669796845905202	1
ENSG00000065534	ENSG00000065534	33.6232338917104	-0.312563367893572	0.643836343578688	-0.485470214614207	0.627342836030039	1
ENSG00000065548	ENSG00000065548	2253.33979548754	0.14073673164503	0.134640320397046	1.04527923901255	0.295893930052749	1
ENSG00000065559	ENSG00000065559	1189.65673493958	0.00507510235969842	0.112633001783073	0.04505875080443	0.964060480096157	1
ENSG00000065600	ENSG00000065600	200.168211192298	0.0190141048441933	0.278502678068964	0.0682726104324389	0.945568626950937	1
ENSG00000065609	ENSG00000065609	3.35126784237519	-1.0406534270545	1.0459174248849	-0.994967099978298	0.319752265904826	1
ENSG00000065613	ENSG00000065613	4049.09194817082	0.0843801993074309	0.130353497474643	0.647318261052756	0.517425985295134	1
ENSG00000065615	ENSG00000065615	1096.5302526617	0.00512464782671925	0.100091567657559	0.0511995959964588	0.959166473772269	1
ENSG00000065618	ENSG00000065618	9.13146929501029	-0.793072877788731	0.779719558644171	-1.01712579734152	0.3090935895283	1
ENSG00000065621	ENSG00000065621	23.3418720630128	0.0686331680804506	0.359847146047076	0.190728671421704	0.848738174477481	1
ENSG00000065665	ENSG00000065665	238.962797267783	0.228303864187127	0.19256924007231	1.18556766439644	0.235793078323464	1
ENSG00000065675	ENSG00000065675	3133.8877849918	-0.0329875783891552	0.183255741394872	-0.180008430503003	0.857145949727526	1
ENSG00000065717	ENSG00000065717	3.77994473037348	0.0844781451890255	0.735939593326579	0.114789509838938	0.908611964027298	1
ENSG00000065802	ENSG00000065802	757.914544638594	-0.117769245746382	0.243457908768842	-0.483735551422163	0.628573559081317	1
ENSG00000065809	ENSG00000065809	6883.40915026812	0.0326267254718443	0.202629108545976	0.1610169718752	0.872080033435367	1
ENSG00000065833	ENSG00000065833	46.6928792326147	0.303443465703574	0.862825279275008	0.351685877769533	0.725073852731941	1
ENSG00000065882	ENSG00000065882	615.52832599792	-0.0470717384959828	0.163094847099555	-0.28861573086518	0.772875456082651	1
ENSG00000065883	ENSG00000065883	5044.8667143714	0.00818063571563965	0.0898912934338868	0.0910058739076475	0.927487923723733	1
ENSG00000065911	ENSG00000065911	4703.07665592312	0.0334263749795003	0.318274686076017	0.105023668051052	0.916357028185114	1
ENSG00000065923	ENSG00000065923	825.483013517426	-0.0685128667374524	0.277003131780774	-0.247336072689874	0.804648143859678	1
ENSG00000065970	ENSG00000065970	376.677953196126	-0.0547132618630767	0.22395497369429	-0.244304741084978	0.806994811855588	1
ENSG00000065978	ENSG00000065978	3684.9518502023	0.0383715767803233	0.134463773097207	0.285367395964589	0.775362683721037	1
ENSG00000065989	ENSG00000065989	389.31683882752	-0.104839243449376	0.413158083994765	-0.253750918863067	0.799687993586468	1
ENSG00000066027	ENSG00000066027	2262.85253445101	-0.0017755903979304	0.163320120853631	-0.0108718410729178	0.991325696740087	1
ENSG00000066032	ENSG00000066032	4.93322912369247	-0.8411131679042	0.734072580931568	-1.14581744333345	0.251870696105621	1
ENSG00000066044	ENSG00000066044	789.288058280399	-0.016299996802629	0.105488582579798	-0.154519061722141	0.877200482630308	1
ENSG00000066056	ENSG00000066056	8.76408865799988	-0.229591990095626	0.659952365816464	-0.347891760053901	0.727921473734752	1
ENSG00000066084	ENSG00000066084	1839.85335093904	-0.0255436735352138	0.286476341231966	-0.0891650368940261	0.928950751184065	1
ENSG00000066117	ENSG00000066117	1092.68690093021	0.139456187408699	0.0938838334759189	1.48541215505936	0.13743467774542	1
ENSG00000066135	ENSG00000066135	1434.63051532613	-0.0544193866581848	0.12967767978142	-0.419651143897024	0.674740320587433	1
ENSG00000066136	ENSG00000066136	786.601966300307	-0.0845058049414669	0.105068406274273	-0.804293202286434	0.421227662608558	1
ENSG00000066185	ENSG00000066185	9.26028788001921	-0.22011621113471	0.472242721080528	-0.466108213655612	0.641138044324461	1
ENSG00000066248	ENSG00000066248	1.01681391909347	-0.920582780532626	1.7602257240414	-0.522991323191782	0.600980291412355	1
ENSG00000066279	ENSG00000066279	1524.13178949768	-0.111925668008066	0.710395602855615	-0.157553998867888	0.874808254298403	1
ENSG00000066294	ENSG00000066294	5062.78386423999	0.00333701781210375	0.282465392968703	0.0118138996676081	0.990574091112414	1
ENSG00000066322	ENSG00000066322	725.821244697904	-0.000351545668441119	0.154001379453432	-0.00228274363313363	0.998178635680682	1
ENSG00000066336	ENSG00000066336	14.8755168082575	0.324296656448714	0.983676393150357	0.329678193669068	0.741643132325206	1
ENSG00000066379	ENSG00000066379	583.350285020307	-0.0958504305316555	0.2232476281064	-0.429345795718704	0.66767159408753	1
ENSG00000066382	ENSG00000066382	7.44697428092774	-0.255581819271427	0.655933291059459	-0.389646055102056	0.696798291442406	1
ENSG00000066405	ENSG00000066405	1.42329261043134	-0.382783259774215	1.14378858875938	-0.334662597210734	0.737879619112526	1
ENSG00000066422	ENSG00000066422	1870.01635463794	-0.0342589440303014	0.180960828795889	-0.189316904980265	0.849844446642079	1
ENSG00000066427	ENSG00000066427	802.232830579449	0.0290535294293192	0.219515670158298	0.132352872158821	0.894705189228073	1
ENSG00000066455	ENSG00000066455	1190.68536420665	0.0559830703038692	0.0958563175086978	0.584031097363921	0.559199390177117	1
ENSG00000066468	ENSG00000066468	32.4853001153457	-0.605841848975514	0.836503389327488	-0.724255103691312	0.468909134508369	1
ENSG00000066557	ENSG00000066557	630.312458583427	0.0391189746139958	0.156857953088238	0.249391081827965	0.803058282934935	1
ENSG00000066583	ENSG00000066583	283.155057573372	0.115292080410448	0.250233618760749	0.460737773690914	0.644986750769148	1
ENSG00000066629	ENSG00000066629	62.5533632200221	-0.705474687393659	0.638509710951141	-1.10487698979983	0.269212894195607	1
ENSG00000066651	ENSG00000066651	349.340602609304	0.0779963738488915	0.139915907443914	0.557451795680608	0.577218785244224	1
ENSG00000066654	ENSG00000066654	2279.76726658756	0.14520043374314	0.107088354348336	1.35589378160424	0.17513296633312	1
ENSG00000066697	ENSG00000066697	287.66538168567	-0.0972220900508607	0.198278767803217	-0.490330311853406	0.623900180913778	1
ENSG00000066735	ENSG00000066735	0.956558850160591	-1.1489536461466	1.93302718158698	-0.594380491433819	0.552257653577191	1
ENSG00000066739	ENSG00000066739	2279.46915537417	0.0487300463533554	0.132951153895235	0.366525937727132	0.713972661662911	1
ENSG00000066777	ENSG00000066777	4741.53157378075	-0.0253091095930318	0.0985121809512871	-0.256913503981267	0.797245545727706	1
ENSG00000066813	ENSG00000066813	7.16988769180532	-0.134906658342169	0.850460483266942	-0.158627779886893	0.873962140725756	1
ENSG00000066827	ENSG00000066827	246.30601026169	-0.0939728460174096	0.1930986755461	-0.4866571236268	0.626501334867003	1
ENSG00000066855	ENSG00000066855	136.221038865397	-0.0583246729100718	0.222137787305578	-0.26256078993818	0.792889125011489	1
ENSG00000066923	ENSG00000066923	97.8390191170729	0.176371912926992	0.446685571137764	0.394845780394811	0.692956706372638	1
ENSG00000066926	ENSG00000066926	384.081711502514	0.00399021329756461	0.170304566802007	0.0234298666940832	0.981307381364559	1
ENSG00000066933	ENSG00000066933	1148.34010277694	-0.0783977159951669	0.178736978687502	-0.438620572927077	0.660936487581198	1
ENSG00000067048	ENSG00000067048	823.782994712627	-0.0192841218374608	1.50426042331061	-0.0128196697450963	NA	NA
ENSG00000067057	ENSG00000067057	1917.56253679568	-0.177424722354543	0.311452203097862	-0.569669183874081	0.568902094827596	1
ENSG00000067064	ENSG00000067064	2237.72021794486	0.23861382223629	0.25539501816103	0.934293174371323	0.350152684252346	1
ENSG00000067066	ENSG00000067066	4965.20350887112	0.025911137274417	0.228455500719814	0.113418749790557	0.909698575441629	1
ENSG00000067082	ENSG00000067082	5417.51444262476	0.51724134873287	0.199520717709514	2.59241924683696	0.00953035523681022	1
ENSG00000067113	ENSG00000067113	470.353057493472	-0.0314656957179311	0.489599440043547	-0.0642682428622313	0.948756639685444	1
ENSG00000067141	ENSG00000067141	36.1102215505263	-0.152274005842694	0.633413501818887	-0.240402210255117	0.810018464906441	1
ENSG00000067167	ENSG00000067167	8839.47778464346	0.0259380343581307	0.225119486324685	0.115218965632859	0.908271566387169	1
ENSG00000067177	ENSG00000067177	161.630619844204	0.0401337670073083	0.600380547196742	0.0668472141455919	0.946703335988277	1
ENSG00000067182	ENSG00000067182	915.053752006006	-0.140857501059345	0.171660809800217	-0.820557127880724	0.411898576320077	1
ENSG00000067191	ENSG00000067191	237.932539233363	-0.0244988484656067	0.235197145758093	-0.104163034745347	0.917039968352086	1
ENSG00000067208	ENSG00000067208	1501.64175635532	-0.0110406825051788	0.62242464173932	-0.0177381834921035	0.985847719411886	1
ENSG00000067221	ENSG00000067221	38.7221072989661	-0.108466460110956	0.321717111475067	-0.337148557668069	0.736004914274607	1
ENSG00000067225	ENSG00000067225	11169.36096214	-0.134382709975429	0.271638893066249	-0.494710858443438	0.620804235615033	1
ENSG00000067248	ENSG00000067248	1062.92087623349	0.110621465170455	0.147250480053898	0.751246889857092	0.452504085560795	1
ENSG00000067334	ENSG00000067334	1953.21904461775	0.19462971570993	0.14483319982792	1.34381975915173	0.179006678372781	1
ENSG00000067365	ENSG00000067365	202.534487562588	-0.195987460830513	0.184133298202946	-1.06437815834104	0.287157424201538	1
ENSG00000067369	ENSG00000067369	2286.8852408591	-0.0211534658271067	0.175563801589316	-0.120488766110166	0.904095978159623	1
ENSG00000067445	ENSG00000067445	34.1688613412652	-0.369407053424894	0.608630698558648	-0.606947783441946	0.543885565672072	1
ENSG00000067533	ENSG00000067533	346.123680149129	0.20157241303491	0.35120649128674	0.573942731799731	0.566006555219846	1
ENSG00000067560	ENSG00000067560	6822.05787877204	0.000970206872408178	0.0959655149521108	0.0101099532774074	0.991933561783081	1
ENSG00000067596	ENSG00000067596	1718.60661466493	0.0286331613168029	0.109012525360939	0.262659370764956	0.792813134885707	1
ENSG00000067601	ENSG00000067601	29.3642840359487	-0.181920669818865	0.263712344349977	-0.689845104776116	0.490291600477605	1
ENSG00000067606	ENSG00000067606	15.5819763505422	0.168794498490632	0.387701490171613	0.435372323216804	0.663292196347327	1
ENSG00000067646	ENSG00000067646	210.448277543275	0.0249998797014403	1.70281867058244	0.0146814691037474	NA	NA
ENSG00000067704	ENSG00000067704	1549.76107482207	-0.000122671555592705	0.167444565110631	-0.000732609956684204	0.99941546187876	1
ENSG00000067715	ENSG00000067715	3.19939552604047	-0.263171583880644	1.0103639051266	-0.260472075996885	0.794499652234559	1
ENSG00000067798	ENSG00000067798	8.75050328146196	-1.52040432216996	0.757891326766189	-2.00609806244557	0.04484578655064	1
ENSG00000067829	ENSG00000067829	404.755005705745	0.0580087067113024	0.231078985456961	0.251034106786429	0.801787739893869	1
ENSG00000067836	ENSG00000067836	36.237794800888	-0.327078405944601	0.387953110602283	-0.8430874685779	0.39917952670064	1
ENSG00000067840	ENSG00000067840	2.92071667504049	0.634781489918473	1.02217689845764	0.621009426916509	0.534593420666575	1
ENSG00000067842	ENSG00000067842	0.773975291785656	0.0914035059211778	1.46340281027879	0.062459567030464	0.950196859876355	1
ENSG00000067900	ENSG00000067900	5216.2447652047	0.0310183193316339	0.0926197853551597	0.334899494883206	0.737700903147667	1
ENSG00000067955	ENSG00000067955	5288.5475893235	0.0464823473904976	0.131243999811536	0.354167409232006	0.723213426330269	1
ENSG00000067992	ENSG00000067992	384.880507091593	-0.134549797688513	0.191991700339888	-0.700810490507225	0.483421290359316	1
ENSG00000068001	ENSG00000068001	21.6951765770105	-0.0828713809570745	0.423321838138294	-0.195764483404708	0.844794510277088	1
ENSG00000068024	ENSG00000068024	463.758447404575	-0.217296597407169	0.452939794904253	-0.479747197865675	0.631407162701444	1
ENSG00000068028	ENSG00000068028	1649.7506403212	-0.0760789280887347	0.289943271436461	-0.262392459434628	0.793018885581983	1
ENSG00000068078	ENSG00000068078	5.79163852832129	0.438039475859975	1.40955568832321	0.310764221299451	0.755979871089467	1
ENSG00000068079	ENSG00000068079	496.231148940795	0.0409060214960662	0.40295466470495	0.101515195328532	0.919141495743432	1
ENSG00000068097	ENSG00000068097	468.797629766731	0.0249365299431743	0.178670356389805	0.139567248014944	0.88900191958544	1
ENSG00000068120	ENSG00000068120	406.938656649915	-0.054272525880067	0.225537091431848	-0.240636808497936	0.809836619252124	1
ENSG00000068137	ENSG00000068137	6.61970364760815	-0.433197410649675	0.623298747774864	-0.695007670392668	0.487050494616874	1
ENSG00000068305	ENSG00000068305	1568.62568827047	-0.0450431581734472	0.269363499382354	-0.167220719498857	0.867196382151201	1
ENSG00000068308	ENSG00000068308	1563.9829796141	-0.0326702620633161	0.221114844414836	-0.147752459360092	0.882538129358725	1
ENSG00000068323	ENSG00000068323	673.327636015477	-0.0185692904686804	0.211163634075986	-0.0879379186190665	0.929926018629773	1
ENSG00000068354	ENSG00000068354	302.268823981934	-0.118862388498339	0.212717093223839	-0.558781556747122	0.576310810975007	1
ENSG00000068366	ENSG00000068366	4984.51392333532	-0.0142259611526388	0.321732365253551	-0.0442167549460795	0.964731626599378	1
ENSG00000068383	ENSG00000068383	49.7490181674144	-0.128700232272975	0.562541407553688	-0.228783571386595	0.819037136299964	1
ENSG00000068394	ENSG00000068394	445.571378505125	-0.0573048094188805	0.182721345020316	-0.313618583600668	0.753810743484953	1
ENSG00000068400	ENSG00000068400	1389.54932500083	-0.0351117270721537	0.142301856742847	-0.246741173135948	0.805108539941883	1
ENSG00000068438	ENSG00000068438	455.274301417157	-0.05601802617115	0.174318991145564	-0.321353547327339	0.747942481536997	1
ENSG00000068489	ENSG00000068489	230.142220156403	-0.14371452825058	0.61091876756463	-0.235243269450511	0.814019923973345	1
ENSG00000068615	ENSG00000068615	6.70558647904651	-0.584201060976591	0.671913998925636	-0.869458088253415	0.384596622749039	1
ENSG00000068650	ENSG00000068650	632.669568635958	-0.0283133812645112	0.210068039913531	-0.134781955770929	0.892784272853272	1
ENSG00000068654	ENSG00000068654	920.018015675091	-0.0494414159542994	0.248382979562621	-0.199053155902071	0.842221164064245	1
ENSG00000068697	ENSG00000068697	528.455183327059	0.0918233930376137	0.131734153564241	0.697035586848293	0.485780523198894	1
ENSG00000068724	ENSG00000068724	1344.564596958	-0.144122869454731	0.217120548342302	-0.663791937497844	0.506823486644135	1
ENSG00000068745	ENSG00000068745	1286.32011457785	-0.00540382123606929	0.0967482870792297	-0.0558544383493215	0.955457767061728	1
ENSG00000068781	ENSG00000068781	7.32428709954266	-0.252449326954279	0.848032813179367	-0.297688159032219	0.765941181655255	1
ENSG00000068784	ENSG00000068784	546.233654354229	0.0684805257755344	0.190313664586749	0.359829789018221	0.718974424845786	1
ENSG00000068793	ENSG00000068793	630.360240145739	-0.111136745986273	0.249428311058731	-0.445565884299736	0.655910858541314	1
ENSG00000068796	ENSG00000068796	4238.81080457863	-0.0238714411396202	0.169533552613968	-0.140806588262655	0.888022738243374	1
ENSG00000068831	ENSG00000068831	1249.67874669897	-0.0942216082962325	0.273163174613236	-0.344927929724195	0.730148552814204	1
ENSG00000068878	ENSG00000068878	2334.46025491973	0.116647424290937	0.208799705815175	0.558657033713403	0.576395807955314	1
ENSG00000068885	ENSG00000068885	509.899470222208	0.0955978072735936	0.256330756820396	0.372947080012628	0.709187830932579	1
ENSG00000068903	ENSG00000068903	791.082446871718	0.00310799465782815	0.211382156950617	0.0147032024966717	0.988268964412423	1
ENSG00000068912	ENSG00000068912	1939.15387744771	0.0423013535358729	0.125245128268567	0.337748494657333	0.73555272650549	1
ENSG00000068971	ENSG00000068971	239.760378280635	-0.0607863924345204	0.200545780675413	-0.303104818410039	0.761809982222264	1
ENSG00000068976	ENSG00000068976	49.3655655421731	0.133003583010066	0.352248343079261	0.377584694500998	0.70573913644687	1
ENSG00000069011	ENSG00000069011	0.948411555220068	-1.99259900728215	1.55591206487793	-1.28066299649041	0.200312062378918	1
ENSG00000069018	ENSG00000069018	2.27667808918285	0.436336659102255	0.835232400392959	0.522413473060872	0.601382477258128	1
ENSG00000069020	ENSG00000069020	2687.53231052919	-0.0281548539010544	0.260482418227388	-0.108087348438529	0.913926403839276	1
ENSG00000069122	ENSG00000069122	5.88718771799578	-0.147556050154219	0.743991675948964	-0.198330243367321	0.842786690855173	1
ENSG00000069188	ENSG00000069188	294.990261655894	0.119941589803258	0.693584708629317	0.172929980016847	0.862706466009085	1
ENSG00000069206	ENSG00000069206	4.9619193248825	-0.665969895489204	0.843997424979107	-0.789066264634268	0.430073277932869	1
ENSG00000069248	ENSG00000069248	1033.95427643469	-0.0477406685360949	0.160780910132274	-0.296929955781558	0.766519985581481	1
ENSG00000069275	ENSG00000069275	3521.14627743009	-0.0159969953471851	0.149674736301543	-0.106878393391364	0.914885454568455	1
ENSG00000069329	ENSG00000069329	1700.61208395811	0.0195244191687112	0.191035727180643	0.102202972485084	0.918595568410801	1
ENSG00000069345	ENSG00000069345	2324.60829575682	0.059042431758848	0.173612790380754	0.34008111746468	0.733795441290546	1
ENSG00000069399	ENSG00000069399	518.532815791831	0.0684984718711749	0.442118615223277	0.154932340581457	0.876874657382367	1
ENSG00000069424	ENSG00000069424	1990.49914677958	-0.190208193467494	0.204967965111826	-0.927989861067903	0.353412828951154	1
ENSG00000069431	ENSG00000069431	8.25070166708852	-1.1687697729843	0.903265214649387	-1.2939386506077	0.195686612635244	1
ENSG00000069493	ENSG00000069493	4808.47461424963	-0.0228225106855992	0.169087402502909	-0.134974636476579	0.892631927955834	1
ENSG00000069509	ENSG00000069509	121.76087358394	0.179142759195923	0.190194731353193	0.941891281221945	0.346248304398404	1
ENSG00000069535	ENSG00000069535	2.70758867525153	-0.259791412342979	0.965200994228482	-0.269157837482999	0.787808224143638	1
ENSG00000069667	ENSG00000069667	10966.9101853857	0.0358480541543103	0.302316048754077	0.118578071862375	0.90560963887967	1
ENSG00000069696	ENSG00000069696	0.293228007263576	0.659249822915809	2.6326603039775	0.25041203451877	0.802268723831141	1
ENSG00000069702	ENSG00000069702	1065.43110065828	-0.0108772623877734	0.346698762641626	-0.0313738136960613	0.974971424511077	1
ENSG00000069712	ENSG00000069712	61.5719787120412	0.185060011179274	0.351439335399326	0.526577399109289	0.598487090251097	1
ENSG00000069812	ENSG00000069812	5.40887419119764	0.398540775827129	0.745003330739171	0.534951669855902	0.592683277619543	1
ENSG00000069849	ENSG00000069849	1287.12098542383	0.050221476317249	0.212327597532795	0.236528255868821	0.813022784190354	1
ENSG00000069869	ENSG00000069869	185.957055991787	0.010850429693066	0.313233630516452	0.034640053416921	0.972366762644023	1
ENSG00000069943	ENSG00000069943	803.818259314371	0.034660126151365	0.155730256249173	0.222565139146165	0.82387397083221	1
ENSG00000069956	ENSG00000069956	2816.57590236646	0.0736702469748229	0.167612977837313	0.43952591216611	0.660280510607768	1
ENSG00000069966	ENSG00000069966	338.562680393782	-0.00775065557581918	0.253496223220225	-0.0305750337317089	0.975608453034541	1
ENSG00000069974	ENSG00000069974	2038.78078790091	0.0664056810565976	0.226356393482994	0.293367817161245	0.769241021969261	1
ENSG00000069998	ENSG00000069998	165.355960947752	-0.153391191526279	0.364773960585124	-0.420510255941044	0.674112738754409	1
ENSG00000070010	ENSG00000070010	1102.68657104358	0.0978579539705077	0.100509812671798	0.973615922358252	0.330247277536785	1
ENSG00000070018	ENSG00000070018	16.4382638528184	-0.295973149559936	0.498968447706208	-0.593170071014601	0.553067340046395	1
ENSG00000070019	ENSG00000070019	3.95433733834807	-1.76727446598842	0.843388099116178	-2.09544629316019	0.0361313379696397	1
ENSG00000070047	ENSG00000070047	798.80309634765	-0.1378589043846	0.363545784263927	-0.379206444832591	0.704534566072633	1
ENSG00000070061	ENSG00000070061	1256.3403858832	0.00550732404506965	0.181791349520297	0.0302947530759969	0.975831981092626	1
ENSG00000070081	ENSG00000070081	815.21915617843	0.0693768349169517	0.239666846067254	0.289471973513948	0.772220224162668	1
ENSG00000070087	ENSG00000070087	13.5437646069583	0.200619710089373	0.515712332658723	0.389014761495212	0.697265226697596	1
ENSG00000070159	ENSG00000070159	248.088760493645	0.134071500008765	1.24160217185841	0.107982655835797	0.91400945039222	1
ENSG00000070182	ENSG00000070182	9.69802659999793	-0.246751900200182	0.530250808524275	-0.465349408682486	0.641681257460022	1
ENSG00000070190	ENSG00000070190	1834.18614217619	0.0115255126866702	0.191840325626796	0.0600786755809195	0.952092973700043	1
ENSG00000070193	ENSG00000070193	2.12980596616505	-0.637167838669647	1.09910832062013	-0.579713415607798	0.56210789487572	1
ENSG00000070214	ENSG00000070214	840.048956138887	0.0196181166256082	0.591695574889888	0.0331557602560388	0.973550376910129	1
ENSG00000070269	ENSG00000070269	591.247176876415	-0.0968885246869957	0.120840059886679	-0.801791432227487	0.422673615548209	1
ENSG00000070366	ENSG00000070366	1382.30519273958	-0.0160250588390322	0.148928045921644	-0.107602693232566	0.914310860507436	1
ENSG00000070367	ENSG00000070367	2208.48150814384	-0.00476300666762827	0.112917967265343	-0.0421811230132737	0.966354310818814	1
ENSG00000070371	ENSG00000070371	41.8280484138743	-0.0671192792191685	0.452830291410652	-0.148221707982651	0.882167800547505	1
ENSG00000070388	ENSG00000070388	2.28192071352454	0	1.45592886110197	0	1	1
ENSG00000070404	ENSG00000070404	17.7121100963677	-0.141974295940386	0.388954591607561	-0.36501509174529	0.715100140787068	1
ENSG00000070413	ENSG00000070413	535.405044608025	-0.229851086600843	0.202221542583271	-1.13663007246716	0.255692963048419	1
ENSG00000070423	ENSG00000070423	109.771703910419	-0.37075029691605	0.421171184271088	-0.880284100057082	0.378705423852929	1
ENSG00000070444	ENSG00000070444	227.632127050927	0.352279854999272	0.396011429364137	0.889569918638249	0.373696864523622	1
ENSG00000070476	ENSG00000070476	526.1070700853	0.0707413556287735	0.19692993426498	0.359220937603052	0.719429814596271	1
ENSG00000070495	ENSG00000070495	902.899773394963	0.204683298652338	0.212317136940949	0.964045114781599	0.335023307808892	1
ENSG00000070501	ENSG00000070501	552.318595150678	0.133559268970139	0.179774789342118	0.742925465015954	0.457526807417652	1
ENSG00000070526	ENSG00000070526	28.6974341665074	0.00742794662526035	0.490099425035563	0.0151559994683147	0.98790772496377	1
ENSG00000070540	ENSG00000070540	352.634777952099	0.0109451500182921	0.218185429870552	0.0501644405164255	0.959991348216553	1
ENSG00000070601	ENSG00000070601	5.1910559074574	0.0318593219956809	0.908654606843241	0.0350620816267728	0.972030237287054	1
ENSG00000070610	ENSG00000070610	1077.14066881724	-0.0238791347340508	0.164543068310092	-0.145123917885432	0.884613034451231	1
ENSG00000070614	ENSG00000070614	21.1543980945371	-0.37673548269629	0.746970278161434	-0.504351369405986	0.614014485181264	1
ENSG00000070669	ENSG00000070669	947.488809200326	0.19232150424735	0.32666607996544	0.588740356108285	0.556035461690928	1
ENSG00000070718	ENSG00000070718	1708.80775800109	0.305616047739109	0.241657216975524	1.26466757982263	0.205990516355117	1
ENSG00000070729	ENSG00000070729	2.76252638766432	-1.1668084072927	0.853667395930935	-1.3668185207194	0.171682196084563	1
ENSG00000070731	ENSG00000070731	29.9254426161399	0.236650416782445	0.604836634470929	0.391263364841401	0.695602575371044	1
ENSG00000070748	ENSG00000070748	1.39007029158119	-1.80111013283189	1.27431926486259	-1.41339002124095	0.157541078024279	1
ENSG00000070756	ENSG00000070756	9737.39947826446	0.0558027432648144	0.234404600623697	0.238061638365186	0.811833287597865	1
ENSG00000070759	ENSG00000070759	35.8186335306108	-0.155498278292783	0.422506312715138	-0.368037763254967	0.712845076338174	1
ENSG00000070761	ENSG00000070761	290.162747514811	0.205405707653018	0.200935080670762	1.0222491113415	0.306663011905753	1
ENSG00000070770	ENSG00000070770	1833.28915893308	0.108342726191034	0.207701604861442	0.521626812962326	0.601930190776606	1
ENSG00000070778	ENSG00000070778	8.3072553183938	-0.8570882170627	0.692685370318456	-1.2373413006668	0.215960401027711	1
ENSG00000070785	ENSG00000070785	147.094270741006	-0.176963675119254	0.28593167784299	-0.618901957468412	0.535980948903432	1
ENSG00000070808	ENSG00000070808	2.79921315965891	-0.22068986710794	0.903386041464841	-0.244291871889111	0.807004778105286	1
ENSG00000070814	ENSG00000070814	502.943703177173	-0.0275531062282096	0.216116036706438	-0.127492187290277	0.898550856363299	1
ENSG00000070831	ENSG00000070831	8702.54883445152	0.0284428785640787	0.123683890823962	0.22996429344676	0.818119515863149	1
ENSG00000070882	ENSG00000070882	2793.7817292119	-0.0498456558990444	0.240538009177136	-0.207225694057928	0.835833601855052	1
ENSG00000070886	ENSG00000070886	1.24319333614726	0.622326170848666	1.51568956657888	0.410589466716026	0.68137358865422	1
ENSG00000070915	ENSG00000070915	4.94083307277697	0.11351896414441	0.658314428522033	0.172438821368793	0.863092554221996	1
ENSG00000070950	ENSG00000070950	381.262350629796	0.110831221328287	0.161431963955135	0.686550659565097	0.492365930099287	1
ENSG00000070961	ENSG00000070961	3233.70274495586	-0.048713769946398	0.282430536444305	-0.172480534717266	0.863059763071998	1
ENSG00000071051	ENSG00000071051	665.457454026672	0.0103690036394385	0.177166493115979	0.0585268887873208	0.953328945044229	1
ENSG00000071054	ENSG00000071054	2123.41245218994	0.0450305961653944	0.232348020790512	0.193806669891949	0.846327264218472	1
ENSG00000071073	ENSG00000071073	3101.52576320292	-0.0118489248895948	0.370889581748173	-0.0319473112017475	0.974514068993925	1
ENSG00000071082	ENSG00000071082	9026.25008401424	0.0428526295749471	0.242646370463688	0.176605277437521	0.859818448453311	1
ENSG00000071127	ENSG00000071127	9070.35915552605	-0.00342306385963859	0.175457788572618	-0.0195093297794635	0.984434794372679	1
ENSG00000071189	ENSG00000071189	1453.5603820103	-0.0441335995378566	0.12709230112054	-0.347256278694634	0.72839879393303	1
ENSG00000071203	ENSG00000071203	1.53846333833221	1.19610231311442	1.58789899691152	0.753260953902515	0.451293117383253	1
ENSG00000071205	ENSG00000071205	1313.1693756991	0.0593428351266963	0.253648905047412	0.233956598849121	0.815018672727306	1
ENSG00000071242	ENSG00000071242	21.2956460909461	-0.413323260943812	0.745838586424308	-0.554172536078299	0.579460772009966	1
ENSG00000071243	ENSG00000071243	745.433778324966	0.286620474525594	0.171880573551126	1.66755595820919	0.0954039072651717	1
ENSG00000071246	ENSG00000071246	351.62287381389	-0.332526412796489	0.400159027142521	-0.830985658804233	0.40598173102862	1
ENSG00000071282	ENSG00000071282	35.3203089556893	0.0441496757396629	1.24457547675341	0.0354736828455205	0.971702031210425	1
ENSG00000071462	ENSG00000071462	417.262338871062	0.139727505440422	0.196617888227961	0.710655102136077	0.477297988360783	1
ENSG00000071537	ENSG00000071537	4023.61349691874	-0.0147425658571262	0.0824325356444305	-0.178844017618452	0.858060181376811	1
ENSG00000071539	ENSG00000071539	57.1761612540737	-0.120486990054922	0.631073649287583	-0.190923817197785	0.848585279973518	1
ENSG00000071553	ENSG00000071553	878.200892522656	0.00197667848818357	0.16065971769315	0.012303510279776	0.990183466769899	1
ENSG00000071564	ENSG00000071564	272.051700335009	-0.0983034033089688	0.196234619069638	-0.500948322854715	0.616407492644591	1
ENSG00000071575	ENSG00000071575	794.060427506046	-0.0535218882443729	0.296098338182418	-0.180757138229528	0.856558207572763	1
ENSG00000071626	ENSG00000071626	933.335903973712	-0.0819568497857657	0.160293986958237	-0.511290855889178	0.609147406996125	1
ENSG00000071655	ENSG00000071655	119.29676109688	-0.0729128952984732	0.397176848149639	-0.183577909030092	0.854344594611793	1
ENSG00000071794	ENSG00000071794	659.865772190087	-0.0359752826921069	0.248580015625217	-0.144723149210622	0.884929461150087	1
ENSG00000071859	ENSG00000071859	573.128788498493	-0.0661352035928314	0.156277662811568	-0.423190380525297	0.672156364605625	1
ENSG00000071889	ENSG00000071889	165.132254610221	-0.232611596454579	0.191825605737936	-1.21262015860575	0.225275078050522	1
ENSG00000071894	ENSG00000071894	386.24773280521	-0.227516464053767	0.344695293564081	-0.660050973430162	0.509221118835534	1
ENSG00000071909	ENSG00000071909	114.584670117023	-0.128102083306079	0.783684101912386	-0.163461378115848	0.870155179904339	1
ENSG00000071967	ENSG00000071967	220.160878085306	-0.0544021006805541	0.574946777314892	-0.0946211072520868	0.924615783892018	1
ENSG00000071991	ENSG00000071991	3.20153619127697	-1.23515353433443	1.00891456633149	-1.22423996595228	0.220861716581764	1
ENSG00000071994	ENSG00000071994	1650.99677509767	0.138326458899809	0.186592489360909	0.741329189473734	0.458493867400485	1
ENSG00000072041	ENSG00000072041	5.36931307448673	-0.18737759365107	0.714936429873544	-0.262089866765094	0.793252158946962	1
ENSG00000072042	ENSG00000072042	563.677499920898	0.016923858055807	0.219070607610876	0.077252983594531	0.938422292730502	1
ENSG00000072062	ENSG00000072062	194.598190582572	0.13466670209141	0.203006613429321	0.663361157631919	0.507099276430938	1
ENSG00000072071	ENSG00000072071	44.8825359183774	-0.162941919116623	0.413626929313286	-0.393934503701543	0.693629395567111	1
ENSG00000072080	ENSG00000072080	1.58877615936768	0.0582150697494324	1.11374633772088	0.0522695947701709	0.958313880045114	1
ENSG00000072110	ENSG00000072110	146.501136503487	0.0223971397938495	0.656006886042828	0.0341416230078829	0.97276421745759	1
ENSG00000072121	ENSG00000072121	1094.95592464871	0.00830578105366246	0.191035060790449	0.0434777837078466	0.965320673809516	1
ENSG00000072133	ENSG00000072133	3.21943473142155	1.31039122178355	0.819584954414469	1.5988473369667	0.109854527975718	1
ENSG00000072134	ENSG00000072134	316.759540645808	-0.0265328048685776	0.380877112444044	-0.0696623766608597	0.94446238807495	1
ENSG00000072135	ENSG00000072135	1970.23648484739	0.0297758663149631	0.169370151769088	0.175803504950259	0.860448315974576	1
ENSG00000072163	ENSG00000072163	4.67666024375405	-0.448895628076756	0.660713748298044	-0.679410151874517	0.496878019263299	1
ENSG00000072182	ENSG00000072182	3.249193634675	-0.471858520440797	0.780396861418077	-0.604639182663256	0.545418765975189	1
ENSG00000072195	ENSG00000072195	4.36068363067428	-0.543419009488495	0.788531725172804	-0.689153006962918	0.490726985808462	1
ENSG00000072201	ENSG00000072201	5.00299231761952	-1.17290898800345	0.763461109652404	-1.53630482702317	0.124463636191312	1
ENSG00000072210	ENSG00000072210	371.857266039074	-0.00193462205095613	0.437231829655809	-0.00442470543024983	0.996469607370789	1
ENSG00000072274	ENSG00000072274	13472.1965520833	0.0542121241174396	0.208569887934725	0.259923062980242	0.79492312084799	1
ENSG00000072310	ENSG00000072310	322.015125474419	-0.117378838360803	0.498756207583642	-0.235343112679191	0.813942435557926	1
ENSG00000072315	ENSG00000072315	3.51870553689248	0.00294062240650858	0.828199349678943	0.00355062148702307	0.997167019886773	1
ENSG00000072364	ENSG00000072364	3564.65930856111	0.0321485004726165	0.152325266974096	0.211051660116792	0.832846960179311	1
ENSG00000072401	ENSG00000072401	384.241058253647	0.02168903105853	0.215348173066718	0.100716113583236	0.919775819628216	1
ENSG00000072415	ENSG00000072415	101.24487813149	0.0108370731905325	0.306746209249958	0.0353291185473191	0.971817304575565	1
ENSG00000072422	ENSG00000072422	180.087872525658	-0.101332028037799	0.845890877359185	-0.119793262641808	0.904646919142351	1
ENSG00000072501	ENSG00000072501	2139.32254536241	-0.00515761031637771	0.127574906078856	-0.0404280941675923	0.967751832646504	1
ENSG00000072506	ENSG00000072506	307.963291903623	-0.120980736573329	0.265508659701199	-0.455656462239232	0.64863703445233	1
ENSG00000072518	ENSG00000072518	660.376853298378	-0.163906589195301	0.139391785633067	-1.17586978637871	0.239646914023134	1
ENSG00000072571	ENSG00000072571	289.820991481776	-0.188309871312552	0.7074013799392	-0.266199468438606	0.79008559238498	1
ENSG00000072609	ENSG00000072609	1500.88376511837	0.0800933364407556	0.1048300781045	0.764030113198181	0.444849297577861	1
ENSG00000072657	ENSG00000072657	3.42386379591889	-0.0562049848978055	0.781757167087688	-0.0718957078541259	0.942684905848163	1
ENSG00000072682	ENSG00000072682	539.758186132593	-0.00611269792261701	0.181395567362788	-0.0336981659005577	0.973117841542751	1
ENSG00000072694	ENSG00000072694	96.1565961369619	6.88104788644579e-05	0.751725539216983	9.15367049204323e-05	0.999926964276499	1
ENSG00000072736	ENSG00000072736	6910.80162454213	-0.0164037996863572	0.151190712322758	-0.108497403275267	0.913601140242696	1
ENSG00000072756	ENSG00000072756	644.411102315983	-0.0492613024899272	0.183106231173109	-0.269031273126666	0.787905617074676	1
ENSG00000072778	ENSG00000072778	4466.15792931041	-0.0450932527488999	0.132523399468233	-0.340266344885827	0.733655959517159	1
ENSG00000072786	ENSG00000072786	5121.98182348825	-0.0938785965299825	0.207300662768399	-0.452862018269888	0.650648102221858	1
ENSG00000072803	ENSG00000072803	2111.56762617427	-0.0234293634467034	0.182867259620977	-0.128122242851261	0.898052233863258	1
ENSG00000072818	ENSG00000072818	4724.85728209817	-0.110172591879099	0.224420663164927	-0.490919999635383	0.623483031139446	1
ENSG00000072832	ENSG00000072832	58.6191029191909	0.0153713765366376	0.710802191381995	0.0216253927224836	0.982746777802689	1
ENSG00000072840	ENSG00000072840	851.110489210341	-0.141049498867422	0.360680119932242	-0.391065354236655	0.695748928802016	1
ENSG00000072849	ENSG00000072849	1106.92711751807	0.178916631661576	0.141079872146806	1.26819388860374	0.204728718957247	1
ENSG00000072858	ENSG00000072858	452.738803956384	-0.0147474323983957	0.819935691462869	-0.0179860842160492	0.985649954803636	1
ENSG00000072864	ENSG00000072864	808.824825010613	-0.0500146729013542	0.143660421599014	-0.348145107362664	0.727731209933055	1
ENSG00000072952	ENSG00000072952	15.4693406354514	-0.307173132253424	0.4737276608667	-0.648417134206267	0.516715191142941	1
ENSG00000072954	ENSG00000072954	12.6910453314969	0.367118689783016	0.637119053018975	0.576216780903713	0.564468664017604	1
ENSG00000072958	ENSG00000072958	580.317945445448	-0.15646701381089	0.212626985833531	-0.73587561427123	0.461806398978332	1
ENSG00000073008	ENSG00000073008	69.1050240341878	0.111340091632006	0.543216019492399	0.204964669002299	0.837599729019011	1
ENSG00000073009	ENSG00000073009	93.9289955028675	-0.24165435957001	0.267643714631151	-0.902895701858876	0.366581252027838	1
ENSG00000073050	ENSG00000073050	221.419131747159	-0.0873508443640264	0.224441643503337	-0.389191787230553	0.697134278332412	1
ENSG00000073060	ENSG00000073060	92.9725975978245	-0.0680967636226709	0.390548206908365	-0.174361992753045	0.861580982124643	1
ENSG00000073111	ENSG00000073111	250.203273620913	-0.0412988184626388	0.49210431802956	-0.083922893885597	0.933117737080116	1
ENSG00000073146	ENSG00000073146	4.57294083875177	0.493035274989981	0.708983294804641	0.695411695314818	0.486797333286029	1
ENSG00000073150	ENSG00000073150	11.9102580089461	0.25743798661783	0.779630423606374	0.330205157242308	0.741244950277259	1
ENSG00000073169	ENSG00000073169	107.093444875467	-0.264601457489518	0.325927482158943	-0.811841504548187	0.416882583038131	1
ENSG00000073282	ENSG00000073282	36.0740073346394	0.0139285791252481	0.928651491760222	0.0149987150710833	0.988033205492498	1
ENSG00000073331	ENSG00000073331	487.68162024069	-0.0535186996221827	0.372985766482205	-0.143487243834909	0.885905384949917	1
ENSG00000073350	ENSG00000073350	243.578727200866	-0.214883195249958	0.40162666474792	-0.535032193106074	0.592627596204557	1
ENSG00000073417	ENSG00000073417	233.632155570642	-0.00719222289688946	0.358445024984082	-0.0200650654788942	0.983991468240864	1
ENSG00000073464	ENSG00000073464	6.95503178295548	0.373299023300661	0.841983414950867	0.443356741560573	0.657507719967725	1
ENSG00000073536	ENSG00000073536	136.463244263369	0.262116282268065	0.350323790788064	0.74821148080873	0.454332607114273	1
ENSG00000073578	ENSG00000073578	1515.64980235175	-0.078686051879277	0.134232019321988	-0.586194354198973	0.557744915267961	1
ENSG00000073584	ENSG00000073584	1342.13570710901	0.093886806692842	0.0794810592271534	1.18124755263411	0.237504395662524	1
ENSG00000073598	ENSG00000073598	1.65443549628482	0.0640127505966332	0.964481343121067	0.0663701284148095	0.947083151820887	1
ENSG00000073605	ENSG00000073605	917.402604751743	-0.0345390827845157	0.305868603666071	-0.11292130794249	0.910092943081724	1
ENSG00000073614	ENSG00000073614	5462.08528105125	0.00140198839007438	0.104030978691691	0.0134766432817032	0.989247519872486	1
ENSG00000073670	ENSG00000073670	4.7485626775641	0.475585157023118	0.66975935592922	0.710083633491456	0.477652274871441	1
ENSG00000073711	ENSG00000073711	10.6648955915191	-0.0877480187090942	0.687826910127648	-0.127572820163157	0.898487041712789	1
ENSG00000073712	ENSG00000073712	18.7511558098844	-0.495110926334321	0.681673008850358	-0.726317339701223	0.467644251862872	1
ENSG00000073734	ENSG00000073734	4.50690786634365	-0.0210408566237556	0.816575944080565	-0.0257671766799925	0.979443042366464	1
ENSG00000073737	ENSG00000073737	19.7732112533354	-0.545383712354477	0.837386237506943	-0.65129290156259	0.514857429730217	1
ENSG00000073754	ENSG00000073754	2.03687960648643	0.636850444300728	1.08905794777558	0.584771862325149	0.558701126469054	1
ENSG00000073756	ENSG00000073756	768.07278445992	1.01288342398981	1.04016321054553	0.973773551804994	0.330168987924268	1
ENSG00000073792	ENSG00000073792	12.9854657490532	-0.111347095232863	0.681489296912667	-0.163387885528497	0.870213040661801	1
ENSG00000073803	ENSG00000073803	219.022049402686	0.0916092136637771	0.422846666395309	0.21664877825508	0.828482068860211	1
ENSG00000073849	ENSG00000073849	4495.59285455304	-0.0657698623920714	0.208415517336534	-0.315570852077539	0.752328264607397	1
ENSG00000073861	ENSG00000073861	1742.74866775608	-0.121033517703266	0.236730927544535	-0.511270407118634	0.60916172370726	1
ENSG00000073905	ENSG00000073905	159.113118370181	-0.0436599014410968	0.232311541199214	-0.187936859338629	0.850926147956459	1
ENSG00000073910	ENSG00000073910	672.738000200796	-0.0251933245172604	0.772740465075613	-0.0326025692401072	0.973991520963772	1
ENSG00000073921	ENSG00000073921	6649.05516119394	0.0564460292648711	0.330205492570653	0.170942127053788	0.864269271546686	1
ENSG00000073969	ENSG00000073969	877.477905236282	-0.0232178980844482	0.140008456440043	-0.165832112393803	0.868289073966984	1
ENSG00000074047	ENSG00000074047	2.53947172251499	0.0951211994729082	1.19657655469045	0.0794944536561775	0.936639342994944	1
ENSG00000074054	ENSG00000074054	3923.98936029382	-0.00197133542344377	0.125244006822833	-0.0157399581301513	0.987441848961614	1
ENSG00000074071	ENSG00000074071	174.525028647353	-0.186655735551873	0.252726092937985	-0.738569307909473	0.460168567033697	1
ENSG00000074181	ENSG00000074181	3.06684208115197	-0.450577286731322	0.910022754280506	-0.495127495012544	0.620510126613829	1
ENSG00000074201	ENSG00000074201	1665.91269280079	-0.00271296526596293	0.147065466846803	-0.0184473304585433	0.985281994609854	1
ENSG00000074211	ENSG00000074211	4.82783742435935	-0.266486326914245	0.779718988125568	-0.341772267922927	0.732522281188728	1
ENSG00000074219	ENSG00000074219	2.35129351900484	0.283125416139706	0.909276332254549	0.311374448114906	0.755515976529703	1
ENSG00000074266	ENSG00000074266	2017.26101523467	0.0283711060488243	0.329781751503508	0.086029945318313	0.931442612543576	1
ENSG00000074276	ENSG00000074276	14.4514106115565	-0.551457749596146	0.340285241033129	-1.62057498562642	0.105108820523848	1
ENSG00000074319	ENSG00000074319	988.462402659841	0.0122929233013115	0.135966613345516	0.090411337010159	0.927960347959333	1
ENSG00000074356	ENSG00000074356	1180.64775660653	0.00194701482178105	0.120706211790346	0.0161301957281438	0.98713052393848	1
ENSG00000074370	ENSG00000074370	1679.38488150517	-0.146764124352288	0.30839727233821	-0.475893068831479	0.634150560377176	1
ENSG00000074410	ENSG00000074410	6.80239680157906	-0.42691817914943	0.62364821252642	-0.684549671713112	0.493628134893851	1
ENSG00000074416	ENSG00000074416	51.3192801524258	-0.188805073282524	0.725933691229068	-0.26008583919402	0.794797560836321	1
ENSG00000074527	ENSG00000074527	3.57446117253825	0.500382522364449	0.767037767279161	0.652357085544051	0.514170841815683	1
ENSG00000074582	ENSG00000074582	153.502841232763	-0.0130340418771321	0.25353253359614	-0.0514097409600871	0.958999022875181	1
ENSG00000074590	ENSG00000074590	3.82516836366491	0.105391480728333	0.804446183275433	0.131011226007954	0.895766426880281	1
ENSG00000074603	ENSG00000074603	2200.71789922781	0.0781241201266336	0.112492618069878	0.694482193294717	0.487379864040559	1
ENSG00000074621	ENSG00000074621	130.380959571145	-0.0967550722721023	0.148053903997465	-0.653512468497682	0.513425953843985	1
ENSG00000074657	ENSG00000074657	63.3610495038007	-0.406505729466678	0.885087584067092	-0.459283054902579	NA	NA
ENSG00000074660	ENSG00000074660	22.4945636439009	-0.0897894557994759	0.657787569504408	-0.136502208254141	0.891424278956959	1
ENSG00000074695	ENSG00000074695	6706.69922324191	-0.000935340912909316	0.288212951446914	-0.00324531187170329	0.997410620307824	1
ENSG00000074696	ENSG00000074696	831.687765662012	-0.00986504876774781	0.181041967360083	-0.0544903975116817	0.956544458900338	1
ENSG00000074706	ENSG00000074706	177.99534676769	-0.0738402183310281	0.478580824079559	-0.154289964444445	0.877381109782704	1
ENSG00000074755	ENSG00000074755	3700.14999176738	-0.0667141009281902	0.161663938021092	-0.412671506984359	0.679847303194094	1
ENSG00000074771	ENSG00000074771	1.53381713733833	-1.4991065788792	1.31722072962395	-1.13808304497848	0.255085807238164	1
ENSG00000074800	ENSG00000074800	19489.5410951569	-0.113823918184216	0.404791916553596	-0.281191183740313	0.778563766337462	1
ENSG00000074803	ENSG00000074803	10.0804961270262	-0.821259689451837	0.79182313025142	-1.03717567481398	0.299653992473419	1
ENSG00000074842	ENSG00000074842	527.016268149168	-0.0541663018085485	0.248150952035568	-0.218279645369988	0.827211232740564	1
ENSG00000074855	ENSG00000074855	108.737402878982	0.00111524276288813	0.334583307161656	0.00333322894184107	0.997340473014426	1
ENSG00000074935	ENSG00000074935	383.370899857847	0.0717195130521968	0.270829507326562	0.264814250707617	0.791152558228994	1
ENSG00000074964	ENSG00000074964	12.5410098008174	0.110279608073739	0.923896329984699	0.119363617426173	0.90498728426322	1
ENSG00000074966	ENSG00000074966	75.8860641808979	-0.0587740035335629	0.690201906166908	-0.0851547974707416	0.932138326385684	1
ENSG00000075035	ENSG00000075035	5.19677592382989	0.562787937042494	0.694278338194846	0.81060852122474	0.41759052179816	1
ENSG00000075043	ENSG00000075043	1.95374766216808	-0.667077467572672	0.880550259646134	-0.757568872719145	0.448709120488869	1
ENSG00000075073	ENSG00000075073	1.53207044138482	0.0631343447649758	1.09595236016391	0.0576068331615557	0.95406180663842	1
ENSG00000075089	ENSG00000075089	561.613556569619	-0.0386544121097138	0.147314975918254	-0.262392956783724	0.793018502183119	1
ENSG00000075131	ENSG00000075131	88.6766616060766	0.0638738886680455	0.253919666240677	0.251551562010573	0.801387702674743	1
ENSG00000075142	ENSG00000075142	1433.26680703301	-0.0161197825494438	0.14436560443199	-0.111659440022902	0.911093440322151	1
ENSG00000075151	ENSG00000075151	2510.4189661201	-0.0171424970377999	0.125188779685714	-0.136933174688946	0.891083616206685	1
ENSG00000075188	ENSG00000075188	408.938669501325	0.0131901646875545	0.14467640533034	0.0911701162151305	0.927357419843893	1
ENSG00000075213	ENSG00000075213	11.9956966249997	-0.237982831076306	0.656933520497325	-0.362263187447252	0.717155364707365	1
ENSG00000075218	ENSG00000075218	110.203873993733	-0.0979345572968229	0.77937664062125	-0.125657547573864	0.900003007548793	1
ENSG00000075223	ENSG00000075223	26.288884298147	0.0802389128354615	0.904404645532749	0.0887201467084416	0.929304320915021	1
ENSG00000075234	ENSG00000075234	292.556689394655	0.106329199069755	0.179927235569529	0.590956664971748	0.554549457124593	1
ENSG00000075239	ENSG00000075239	679.027871237796	0.0628373672101594	0.240047062234397	0.261771032002054	0.793497973609494	1
ENSG00000075240	ENSG00000075240	471.198678560559	0.0361541984567317	0.296032725516876	0.122129059865277	0.902796807696529	1
ENSG00000075275	ENSG00000075275	8.57291501980799	0.0546583159822536	0.804303962286208	0.0679572879721854	0.94581963490262	1
ENSG00000075290	ENSG00000075290	1.32687323192877	0.490094664896354	1.20283844591334	0.407448453748261	0.683678645640926	1
ENSG00000075292	ENSG00000075292	5521.32672952567	-0.0302552312278222	0.172164218788221	-0.175734722585064	0.860502355117273	1
ENSG00000075303	ENSG00000075303	591.590835616907	-0.0591377613154215	0.140727090445991	-0.420230114386666	0.674317357429436	1
ENSG00000075336	ENSG00000075336	149.106544087051	-0.126668249232783	0.168876612797039	-0.750063890640776	0.453216225948679	1
ENSG00000075340	ENSG00000075340	49.0573366266192	-0.209161433160172	0.782446416316108	-0.267317261346713	0.789224897568936	1
ENSG00000075391	ENSG00000075391	44.2133308754239	-0.27468561589016	0.757093367531045	-0.362816037850044	0.716742310599366	1
ENSG00000075399	ENSG00000075399	147.259709659207	0.0460168937741769	0.316588208659224	0.14535251950495	0.884432550400732	1
ENSG00000075407	ENSG00000075407	1378.618687802	0.0529053377099082	0.174095586990064	0.303886724669981	0.761214191991254	1
ENSG00000075413	ENSG00000075413	2103.67061379611	0.0045540020285438	0.0978507960263214	0.0465402655213841	0.962879641594887	1
ENSG00000075415	ENSG00000075415	3927.47443893081	0.187326118726841	0.140631401192469	1.3320362105364	0.182848289893344	1
ENSG00000075420	ENSG00000075420	1749.83304203555	0.038345234669316	0.386031098072907	0.0993319835130849	0.920874684813216	1
ENSG00000075426	ENSG00000075426	3696.78346860623	0.0928101594779968	0.38777582026753	0.239339728335733	0.810842161660844	1
ENSG00000075461	ENSG00000075461	1.16766808462101	1.03805733994004	1.09655218711212	0.946655665038495	0.343814268938272	1
ENSG00000075539	ENSG00000075539	5687.81410035741	-0.0169097648460452	0.179442187365127	-0.0942351689663557	0.924922348271243	1
ENSG00000075568	ENSG00000075568	1567.25720597918	-0.00188423578400795	0.130775523924186	-0.0144081684971898	0.988504342548802	1
ENSG00000075618	ENSG00000075618	66.1357649563064	-0.0975833298863572	0.492716725478276	-0.198051587941598	0.843004701700337	1
ENSG00000075624	ENSG00000075624	46826.7028350697	0.0405709551348976	0.288532439844058	0.140611416715655	0.888176928617433	1
ENSG00000075643	ENSG00000075643	6.36107556867409	-0.726667940622744	0.891195248784104	-0.815385788483688	0.414851516518336	1
ENSG00000075651	ENSG00000075651	753.167297683486	-0.00535645184074968	1.27064452974356	-0.00421553921286759	0.996636496308606	1
ENSG00000075673	ENSG00000075673	12.0189196783601	0.0744036790036663	0.513154299590337	0.144992800534	0.884716556064786	1
ENSG00000075702	ENSG00000075702	66.0310419684405	0.145674451058894	0.460676211064042	0.316218740104735	0.751836484463612	1
ENSG00000075711	ENSG00000075711	1368.70618843226	0.0748455391330451	0.160089809994147	0.46752219354737	0.640126317385194	1
ENSG00000075785	ENSG00000075785	1409.52750673523	-0.0693208631963952	0.120580980478308	-0.574890525200743	0.565365338216872	1
ENSG00000075790	ENSG00000075790	1189.99986660389	-0.00353864734818006	0.248533649412278	-0.0142381015872422	0.988640022392167	1
ENSG00000075826	ENSG00000075826	1430.19916923951	-0.0131346260187503	0.148237947067994	-0.0886050183407201	0.929395819715889	1
ENSG00000075856	ENSG00000075856	1384.03755025452	-0.0408234407574955	0.071072422771702	-0.574392136435647	0.565702472978366	1
ENSG00000075884	ENSG00000075884	2670.34192399204	0.0740002270410377	0.144154720641503	0.513338909136859	0.607714271131439	1
ENSG00000075891	ENSG00000075891	2.3403296232652	0.148499869354558	1.0385730986148	0.142984513610664	0.886302411863693	1
ENSG00000075914	ENSG00000075914	375.840453057289	-0.0410184680285802	0.189056662566485	-0.216963885174665	0.828236489990016	1
ENSG00000075945	ENSG00000075945	1215.22567592361	0.0212033190459134	0.132086491510687	0.160526022028512	0.872466724804003	1
ENSG00000075975	ENSG00000075975	697.664094273435	0.000930415750994129	0.122825045811993	0.00757513050244092	0.993955978129708	1
ENSG00000076003	ENSG00000076003	1362.17753426343	0.118690691553135	0.312784902064959	0.379464260485582	0.704343139214015	1
ENSG00000076043	ENSG00000076043	838.329129747908	-0.0306059502130523	0.221372308361489	-0.138255549845351	0.890038454149322	1
ENSG00000076053	ENSG00000076053	1146.9978958932	0.0578362441255609	0.187606127047609	0.308285475723742	0.757865116900095	1
ENSG00000076067	ENSG00000076067	21.6872335322021	0.382794204831493	0.750560671553506	0.510011008222943	0.610043749634498	1
ENSG00000076108	ENSG00000076108	2612.985099279	-0.0200906524862258	0.168345239925383	-0.119341969485628	0.905004434233277	1
ENSG00000076201	ENSG00000076201	250.707011580481	-0.129930677660279	0.331590569616595	-0.391840690193671	0.695175927883223	1
ENSG00000076242	ENSG00000076242	651.257234646586	-0.018149497442161	0.136496884824596	-0.132966385756596	0.894219964679016	1
ENSG00000076248	ENSG00000076248	333.716530017745	-0.0732390485318637	0.257795111265255	-0.284097895310766	0.77633535984368	1
ENSG00000076258	ENSG00000076258	17.3385467462671	0.131885000915216	0.589980587832919	0.223541254805769	0.823114278649585	1
ENSG00000076321	ENSG00000076321	545.49495768135	0.00927551268001839	0.102796597109663	0.0902317094224753	0.928103086619586	1
ENSG00000076344	ENSG00000076344	0.620171034797268	-2.381199827921	1.96773623893253	-1.21012144860064	0.226232294017455	1
ENSG00000076351	ENSG00000076351	19.6726070296212	0.115809615609291	0.437398282894794	0.264769250676611	0.791187226139523	1
ENSG00000076356	ENSG00000076356	18.9065271785551	0.0595500862185302	0.82151565520702	0.0724880723101056	0.942213497415509	1
ENSG00000076382	ENSG00000076382	373.474172232197	-0.0432336022499732	0.443167679538312	-0.0975558558219173	0.922284979181865	1
ENSG00000076513	ENSG00000076513	2898.68313242939	-0.0655478113276252	0.145203433790118	-0.451420531985286	0.651686488067058	1
ENSG00000076554	ENSG00000076554	761.617831073615	0.0656810831172842	0.196772101806589	0.333792659194358	0.738536023162505	1
ENSG00000076555	ENSG00000076555	166.655260793003	-0.221888333174125	0.348668251142525	-0.636388120934542	0.524523481556277	1
ENSG00000076604	ENSG00000076604	207.96334630043	0.436810719294195	0.314187988823919	1.39028459022028	0.164442475325226	1
ENSG00000076641	ENSG00000076641	11308.3035699002	-0.0180497113928916	0.308293811221349	-0.0585471090755445	0.953312839206066	1
ENSG00000076650	ENSG00000076650	280.606717258316	-0.0546041030213045	0.20149577926698	-0.270993780713166	0.786395815623897	1
ENSG00000076662	ENSG00000076662	1957.7367958312	-0.208605748557607	0.231085755313847	-0.902720067164206	0.36667448336012	1
ENSG00000076685	ENSG00000076685	2128.73324991619	-0.0706456380809615	0.175519872727289	-0.402493671988504	0.687320744531241	1
ENSG00000076706	ENSG00000076706	713.098595949807	-0.177106200345167	1.02981859737109	-0.171978055938475	0.863454780774296	1
ENSG00000076716	ENSG00000076716	11.5885607427626	0.0655195127272219	0.714270167362215	0.0917293143701971	0.926913106074398	1
ENSG00000076770	ENSG00000076770	658.868284413789	-0.0753746971288049	0.207204430539432	-0.363769717339421	0.716029977664697	1
ENSG00000076826	ENSG00000076826	0.87241233427303	-0.521005434379163	1.37082173657693	-0.380067969800481	0.703894961293035	1
ENSG00000076864	ENSG00000076864	4.39525830550135	-0.298031572189584	0.591648842928828	-0.503730507972	0.614450766789279	1
ENSG00000076924	ENSG00000076924	314.986552926141	-0.0792429468407671	0.320857346211429	-0.246972518399345	0.804929492513193	1
ENSG00000076928	ENSG00000076928	3495.85073785592	-0.194848405900941	0.28738777185822	-0.677998248293835	0.49777280387951	1
ENSG00000076944	ENSG00000076944	288.160987993342	-0.0257853824065045	0.23795103158474	-0.10836423878802	0.913706767360475	1
ENSG00000076984	ENSG00000076984	272.359107649581	-0.0426291665847104	0.236485212151983	-0.180261447203361	0.856947320513117	1
ENSG00000077044	ENSG00000077044	729.357534781742	-0.139278530116657	0.347128452944378	-0.401230521253104	0.688250411553635	1
ENSG00000077063	ENSG00000077063	7.34556018740343	-0.917544374259767	0.759381060445102	-1.20827924483916	0.22693986913978	1
ENSG00000077080	ENSG00000077080	1.0229416046961	1.03297733396291	1.20416870901884	0.857834393325648	0.390983915334495	1
ENSG00000077092	ENSG00000077092	2.78558112007577	1.17454174731188	1.09183950083826	1.07574579085124	0.282040962239852	1
ENSG00000077097	ENSG00000077097	5031.16379479177	-0.00495648812046796	0.142799686302416	-0.0347093768117339	0.972311483819458	1
ENSG00000077147	ENSG00000077147	5437.63585032845	0.0854127146841906	0.141722976947628	0.602673726757476	0.546725763079247	1
ENSG00000077150	ENSG00000077150	1461.62013439901	0.286829162469928	0.340517201916712	0.842333840567867	0.399601114015088	1
ENSG00000077152	ENSG00000077152	110.123289246266	0.0332802732927519	0.435527070123818	0.0764137882021673	0.939089900280006	1
ENSG00000077157	ENSG00000077157	541.524375057397	-0.11324759940966	0.162436204191961	-0.697182010457642	0.485688895633112	1
ENSG00000077232	ENSG00000077232	1682.91973629287	0.0168178079152241	0.332369093636059	0.0505997947379529	0.959644426392839	1
ENSG00000077235	ENSG00000077235	1359.59391937818	-0.0897585768337126	0.115442510696031	-0.777517539184973	0.436853490666587	1
ENSG00000077238	ENSG00000077238	4172.47192507182	-0.0470142753753373	0.524292526718756	-0.089671839630392	0.92854799448472	1
ENSG00000077254	ENSG00000077254	3181.94796998313	0.0492299617825521	0.108773227956708	0.452592634302859	0.650842103622248	1
ENSG00000077264	ENSG00000077264	38.4041260261386	0.101465828228763	0.51198071953724	0.198182908763584	0.842901959105954	1
ENSG00000077274	ENSG00000077274	1.18512388584645	1.3886065314904	1.42446528107124	0.974826519075374	0.329646320273612	1
ENSG00000077279	ENSG00000077279	6.49550115984278	0.522907614055876	0.725529125212687	0.720725875618828	0.47107818891689	1
ENSG00000077312	ENSG00000077312	458.210146789241	-0.117410510458879	0.225950533880106	-0.519629267710334	0.603321994850768	1
ENSG00000077327	ENSG00000077327	56.980108873593	-0.160079831999487	0.545590677852796	-0.293406464768588	0.769211484620937	1
ENSG00000077348	ENSG00000077348	37.4294158180387	-0.459485476956322	0.3142527151805	-1.46215276673872	0.143699351696126	1
ENSG00000077380	ENSG00000077380	962.361866072888	0.067608624870458	0.156298062689553	0.432562142531132	0.665332897360841	1
ENSG00000077420	ENSG00000077420	1288.50105963585	0.04153064716175	0.241007418652323	0.172321032248647	0.863185150332305	1
ENSG00000077454	ENSG00000077454	562.871409820837	0.0179601695019044	0.284287116645167	0.0631761639917063	0.949626225234468	1
ENSG00000077458	ENSG00000077458	1305.36892840476	0.105865121668856	0.149499724286919	0.708129210095931	0.47886502161273	1
ENSG00000077463	ENSG00000077463	77.2484529608322	-0.0704103659433688	0.315964426858223	-0.222842699868118	0.823657933796735	1
ENSG00000077498	ENSG00000077498	2.30567166902862	0.846603094937769	1.17688895503959	0.719356818935638	0.471921095441885	1
ENSG00000077514	ENSG00000077514	407.860194154346	0.0572758764863894	0.337794193119545	0.169558499385215	0.865357362542427	1
ENSG00000077522	ENSG00000077522	7.13386704809261	0.105503499264828	0.691662804641638	0.152536031367902	0.878764174002425	1
ENSG00000077549	ENSG00000077549	3549.7090452764	-0.0786244032830932	0.116907654929488	-0.672534260742075	0.501243636652603	1
ENSG00000077585	ENSG00000077585	625.582029743483	-0.00790630064437873	0.230412489464325	-0.0343136809239799	0.97262701549474	1
ENSG00000077616	ENSG00000077616	6.70029164109185	-0.688788374207347	0.805726860949844	-0.854865845474429	0.39262542062382	1
ENSG00000077684	ENSG00000077684	1698.56609951261	0.00146517920005825	0.116638689698108	0.0125616911836932	0.989977484133279	1
ENSG00000077713	ENSG00000077713	249.170248551372	-0.0435502488628536	0.211522463604136	-0.205889474435954	0.836877247496184	1
ENSG00000077721	ENSG00000077721	987.818616155225	0.178985225126339	0.146555037618051	1.22128333515773	0.221978760877884	1
ENSG00000077782	ENSG00000077782	447.358289093115	-0.106463758771837	0.301535723596741	-0.353071793623419	0.724034618275233	1
ENSG00000077800	ENSG00000077800	2.60282017151706	-0.19470337675242	0.957838524370131	-0.203273695720743	0.838921114089483	1
ENSG00000077809	ENSG00000077809	1338.34947825957	0.0472933787481648	0.121499594291732	0.389247215382536	0.697093279222361	1
ENSG00000077935	ENSG00000077935	9.05790448513957	-0.371111937783162	0.628894227301639	-0.59010231239595	0.555122058646103	1
ENSG00000077942	ENSG00000077942	4.40706608469985	-0.214094438159416	0.754081364422157	-0.283914240903531	0.776476102725524	1
ENSG00000077943	ENSG00000077943	5.07978566801968	0.0155736362226315	0.778422818010002	0.0200066543044623	0.984038064261523	1
ENSG00000077984	ENSG00000077984	2876.13610043717	-0.0723771608768589	0.470772115298363	-0.153741393181259	0.877813645720243	1
ENSG00000078018	ENSG00000078018	9.66200452258624	0.274461816102959	0.815069046047026	0.336734436713137	0.736317101143595	1
ENSG00000078043	ENSG00000078043	307.028431147347	-0.0114105039268563	0.144189115623105	-0.0791356814801624	0.936924702778311	1
ENSG00000078053	ENSG00000078053	7.0115123025752	-0.566126494925522	0.844845227128638	-0.670094920047791	0.502797283025917	1
ENSG00000078061	ENSG00000078061	766.004634285432	0.0367123451115701	0.218997022379912	0.167638558335657	0.866867635269353	1
ENSG00000078070	ENSG00000078070	363.766272221631	-0.0234722208033488	0.209105754766109	-0.112250477418008	0.910624806844072	1
ENSG00000078081	ENSG00000078081	186.086949508497	-0.106919974680731	0.74561058334035	-0.143399218130365	0.88597490043507	1
ENSG00000078098	ENSG00000078098	6.58532191046033	0.115206847661468	0.787167819968639	0.146356145079784	0.883640245605365	1
ENSG00000078114	ENSG00000078114	61.4477091251296	-0.152310080428315	1.35163470823107	-0.112685831090893	0.910279634845784	1
ENSG00000078124	ENSG00000078124	568.352077409142	-0.00249342796603823	0.403255928741576	-0.00618323944751257	0.995066520145606	1
ENSG00000078140	ENSG00000078140	1892.97689249675	0.0450265591066665	0.0955732524993233	0.471120924831823	0.637554383177088	1
ENSG00000078142	ENSG00000078142	1758.0203824311	-0.0164283951206548	0.122373711196407	-0.134247747821324	0.89320667030304	1
ENSG00000078177	ENSG00000078177	2824.75747190748	-0.00586878862544575	0.261561135826081	-0.022437540680157	0.982098934749875	1
ENSG00000078237	ENSG00000078237	278.496359747791	-0.00833719979331083	0.40511414573011	-0.020579878242181	0.983580791903875	1
ENSG00000078246	ENSG00000078246	113.281973248679	0.083269182944303	0.201832214163843	0.412566365033814	0.679924348435566	1
ENSG00000078269	ENSG00000078269	1573.07987631941	-0.056429719044964	0.327649694069659	-0.17222576448665	0.863260043379575	1
ENSG00000078295	ENSG00000078295	10.1876281660178	-0.583592719805961	0.739579747164223	-0.789086940311218	0.430061194374841	1
ENSG00000078304	ENSG00000078304	8632.55668845856	0.0319544471496851	0.161904461096503	0.197366069676355	0.843541079831983	1
ENSG00000078319	ENSG00000078319	102.275742541249	0.0283366087236853	0.179041658372577	0.158268243163377	0.874245431000993	1
ENSG00000078328	ENSG00000078328	7.89503353247448	-0.650016132643583	0.581022409020239	-1.11874537462279	0.263248781673932	1
ENSG00000078369	ENSG00000078369	5234.22856410928	-0.0598308822217536	0.105018773906298	-0.569716061198136	0.568870294777405	1
ENSG00000078401	ENSG00000078401	9.84404642771522	0.33687765550505	0.702066008999405	0.479837581063315	0.631342887964408	1
ENSG00000078403	ENSG00000078403	1169.1503535247	0.0643689405563273	0.151062675485592	0.426107510339089	0.67002950785537	1
ENSG00000078487	ENSG00000078487	42.6614674500676	0.252938277747854	0.209148447083911	1.2093720095678	0.226519957132028	1
ENSG00000078549	ENSG00000078549	5.48910827463232	-0.523648796670095	0.75519615137114	-0.693394419078215	0.488062063665142	1
ENSG00000078579	ENSG00000078579	5.60971537643936	-0.0816369638345831	1.10275078063935	-0.0740302933970737	0.940986280744075	1
ENSG00000078589	ENSG00000078589	2117.09176014174	0.0109461875279672	0.155928108399153	0.0702002200908293	0.944034299152147	1
ENSG00000078596	ENSG00000078596	6871.77401123227	-0.00209654617579095	0.16788197131124	-0.0124882151395764	0.990036104936222	1
ENSG00000078618	ENSG00000078618	2778.77925882951	-0.0403233037444062	0.147241564548381	-0.273858158652998	0.784193627255196	1
ENSG00000078668	ENSG00000078668	2400.80269307262	0.0649099930541666	0.223712544821921	0.290149097833723	0.771702175880901	1
ENSG00000078674	ENSG00000078674	8443.51009268888	0.0332218792094172	0.13505012982501	0.245996647707514	0.80568482752494	1
ENSG00000078687	ENSG00000078687	649.751997575167	-0.000283494131188281	0.270829804762369	-0.00104676119911183	0.999164805552903	1
ENSG00000078699	ENSG00000078699	1098.65841663044	-0.0330778991073305	0.230015045963561	-0.143807545148897	0.885652444644184	1
ENSG00000078725	ENSG00000078725	2.17617640108729	0.926568999811867	1.35408816428343	0.68427523720525	0.493801380640472	1
ENSG00000078747	ENSG00000078747	3362.11926842656	-0.0154000801027748	0.0982508378249389	-0.156742481221527	0.87544780568236	1
ENSG00000078795	ENSG00000078795	5.39924062092253	0.129058928415232	0.760412733938656	0.169722208289115	0.865228607771331	1
ENSG00000078804	ENSG00000078804	139.339072777644	1.45811482131584	0.443603411300652	3.28697837791785	0.00101268608986304	1
ENSG00000078808	ENSG00000078808	1635.64925421778	-0.110866281780448	0.377208207808246	-0.293912697246523	0.768824615414063	1
ENSG00000078814	ENSG00000078814	6.24993659643632	-0.215501013331772	0.536644625205656	-0.401571176174898	0.687999646282209	1
ENSG00000078898	ENSG00000078898	0.632262710185408	0.362920792968652	1.70937053328984	0.212312536048097	0.831863216011929	1
ENSG00000078900	ENSG00000078900	11.5018546613011	-0.364602818796194	0.949728261219375	-0.383902252553876	0.701050896760585	1
ENSG00000078902	ENSG00000078902	309.789701508234	-0.214212487345675	0.220250272382525	-0.97258670796845	0.330758751469714	1
ENSG00000078967	ENSG00000078967	88.9804875558326	0.0524595170012888	0.274090777155287	0.191394681520304	0.848216386578809	1
ENSG00000079101	ENSG00000079101	2.71475933738848	-0.203661172120364	0.895427779930556	-0.22744567086824	0.82007721048711	1
ENSG00000079102	ENSG00000079102	9.35673844242508	-0.811281575212485	0.717246649685869	-1.13110542317319	0.25801072198925	1
ENSG00000079112	ENSG00000079112	5.66989541905158	0.0265538874627172	0.716709328585945	0.0370497304885198	0.970445353740368	1
ENSG00000079134	ENSG00000079134	835.256067159339	0.126738977731502	0.231027204065901	0.548588977838946	0.583287551648948	1
ENSG00000079150	ENSG00000079150	16.8320977482976	-0.222879344519462	0.380978167161937	-0.585018680151101	0.558535156323805	1
ENSG00000079156	ENSG00000079156	141.290991726027	-0.0548406800741455	1.06797741155182	-0.0513500374455108	0.959046596551511	1
ENSG00000079215	ENSG00000079215	50.9212437838437	0.108344660977602	0.88658740989467	0.122204150170003	0.902737339731798	1
ENSG00000079246	ENSG00000079246	6373.32436065338	0.00170196655381363	0.147573499331137	0.0115330093921174	0.990798193856062	1
ENSG00000079257	ENSG00000079257	250.375756082364	-0.00717107020254584	0.146021701963389	-0.0491096193656462	0.96083193751358	1
ENSG00000079263	ENSG00000079263	4827.22720461527	4.95336820091768e-05	0.195680555720684	0.000253135432014418	0.999798027149161	1
ENSG00000079277	ENSG00000079277	1524.73442772003	-0.0293034028226528	0.298300278628127	-0.0982345807969683	0.921746023743491	1
ENSG00000079308	ENSG00000079308	60.3224710566585	-0.240325680207406	0.795003455888276	-0.302295139005257	0.762427083623954	1
ENSG00000079313	ENSG00000079313	153.793915419336	0.0779767938599286	0.371254717237136	0.210035833188138	0.83363970591911	1
ENSG00000079332	ENSG00000079332	2336.52587506092	0.103687629591996	0.138206025494399	0.750239573282556	0.453110428751014	1
ENSG00000079335	ENSG00000079335	1394.06202609811	0.0345030861959913	0.318798956304775	0.1082283536807	0.913814554066731	1
ENSG00000079337	ENSG00000079337	29.6333586880554	-0.156363926816236	0.416878138138455	-0.375083057879863	0.707598696625169	1
ENSG00000079385	ENSG00000079385	572.85427394079	0.025916377647215	0.195683940063267	0.132439982754006	0.894636291530508	1
ENSG00000079387	ENSG00000079387	887.989442694611	0.0171700937216414	0.103062156068368	0.166599403473097	0.867685263098394	1
ENSG00000079393	ENSG00000079393	1.11012320827384	-0.874203589765172	1.31857671541109	-0.662990313379396	0.507336757945259	1
ENSG00000079432	ENSG00000079432	344.354593006178	-0.00179543827698951	0.474337711803485	-0.00378514765390054	0.996979896338272	1
ENSG00000079435	ENSG00000079435	22.9506409818403	-0.47552899824498	0.455197179136206	-1.04466596024904	0.296177382497933	1
ENSG00000079459	ENSG00000079459	2085.24545619086	-0.0281145953360381	0.161386940402322	-0.174206136295484	0.861703463210711	1
ENSG00000079462	ENSG00000079462	34.7048262124959	0.094025297265611	0.263930205493666	0.356250612125816	0.721652891923777	1
ENSG00000079482	ENSG00000079482	7.0390586554197	-0.27561734658493	0.72836430336887	-0.378405895662554	0.7051290891431	1
ENSG00000079557	ENSG00000079557	2.35250500190947	-2.56468849504054	1.30917184736315	-1.95901592308616	0.0501109220429818	1
ENSG00000079616	ENSG00000079616	780.738710336038	-0.0654220434095717	0.277204462840468	-0.236006457974028	0.813427658973894	1
ENSG00000079691	ENSG00000079691	79.1099114544554	-0.224620084729047	0.871244382915836	-0.2578152457951	0.79654949771158	1
ENSG00000079739	ENSG00000079739	375.7596570494	0.0346758579456045	0.283527672545697	0.122301494010309	0.902660248833203	1
ENSG00000079785	ENSG00000079785	1244.74510444338	0.0864213644310869	0.13555257682111	0.637548665305993	0.523767521373248	1
ENSG00000079805	ENSG00000079805	3723.62351127913	-0.1100802854193	0.175443278035247	-0.627440883754943	0.530370275482577	1
ENSG00000079819	ENSG00000079819	539.777824848657	0.0795485519614578	0.719180873077555	0.110609938249678	0.911925666266194	1
ENSG00000079841	ENSG00000079841	7.66627151641803	-0.284728200820917	0.615458169493677	-0.462628030520995	0.643631013131913	1
ENSG00000079931	ENSG00000079931	4.77525859767309	-1.7276496534914	0.929806174742142	-1.85807504878155	0.0631583575392143	1
ENSG00000079950	ENSG00000079950	762.304387570137	-0.0437997661398233	0.221364459440499	-0.197862684238146	0.843152500592317	1
ENSG00000079974	ENSG00000079974	85.1630936810703	0.030009236164969	0.267352108411253	0.112246117463968	0.910628263737468	1
ENSG00000079999	ENSG00000079999	617.373475022816	-0.227857331486931	0.196371552053631	-1.16033778367602	0.24591130686142	1
ENSG00000080007	ENSG00000080007	85.1653714926362	0.121355110520331	1.64373391225037	0.073828926699084	0.941146509651801	1
ENSG00000080031	ENSG00000080031	3.77572102751591	-0.124596244491378	0.762397557614942	-0.16342686731731	0.870182350189881	1
ENSG00000080166	ENSG00000080166	9.22025246547972	-0.670508928637198	0.554961505721443	-1.20820799591414	0.226967266921635	1
ENSG00000080189	ENSG00000080189	575.845554794448	-0.0741821546091066	0.146085979649093	-0.507797906324046	0.611595078239694	1
ENSG00000080200	ENSG00000080200	1101.93409971025	0.0185781790555798	0.466503983991931	0.0398242666581411	0.968233229579241	1
ENSG00000080224	ENSG00000080224	6.39266016929645	-0.817947677684058	0.686337376617584	-1.19175744400673	0.233356366652448	1
ENSG00000080293	ENSG00000080293	1.1530928075486	-1.11083459448714	1.31199762027917	-0.846674244920339	0.397176718077017	1
ENSG00000080298	ENSG00000080298	437.007232316722	-0.0760104116630937	0.197751666277763	-0.384373052798095	0.700701970132461	1
ENSG00000080345	ENSG00000080345	5407.65205181358	-0.0402474141260333	0.152048313076977	-0.264701484097738	0.791239434120539	1
ENSG00000080371	ENSG00000080371	1976.71444880714	0.035832044430526	0.148757752484218	0.240875139830629	0.809651890455506	1
ENSG00000080493	ENSG00000080493	8.93724087225868	-0.762960718781414	0.730655045014832	-1.04421467282954	0.296386079884391	1
ENSG00000080503	ENSG00000080503	4258.57701670348	-0.00673086542007728	0.189496018926389	-0.0355198249451981	0.971665238328671	1
ENSG00000080511	ENSG00000080511	1.10335851500516	-0.292989731585181	1.32518088138261	-0.221094143223296	0.825019130456008	1
ENSG00000080546	ENSG00000080546	1281.5080989269	-0.0894771263093825	0.317423244012	-0.281885866890075	0.778031026870234	1
ENSG00000080561	ENSG00000080561	15.9118555121078	0.0409688265730276	0.576641674819838	0.0710472870103043	0.943360120957647	1
ENSG00000080572	ENSG00000080572	1.37005058666367	-1.49362839293086	1.23989806601386	-1.20463805362059	0.228343059606729	1
ENSG00000080573	ENSG00000080573	50.1000644091603	0.0193207862263914	1.11041178946076	0.0173996587660278	0.986117781380159	1
ENSG00000080603	ENSG00000080603	1122.19781129635	-0.0185923252459139	0.238660021902628	-0.0779029730144728	0.937905234476967	1
ENSG00000080608	ENSG00000080608	661.532524645124	0.0598194058895745	0.313808964888381	0.190623635978187	0.848820470913304	1
ENSG00000080618	ENSG00000080618	2.5073736399792	-0.626707652371312	0.889480785080083	-0.704576942957669	0.481073551488724	1
ENSG00000080644	ENSG00000080644	2.44215667147808	-0.0818001718982099	1.20050572882106	-0.0681380937503235	0.945675706379653	1
ENSG00000080709	ENSG00000080709	1.26777791113841	-1.15748352597954	1.31761693000559	-0.878467405526299	0.379690118604045	1
ENSG00000080802	ENSG00000080802	811.088120975853	-0.00211539682659973	0.192836705887122	-0.0109698867592044	0.991247472265647	1
ENSG00000080815	ENSG00000080815	3044.98382126652	-0.0118821339906662	0.0747494730290394	-0.158959434885248	0.873700833662063	1
ENSG00000080819	ENSG00000080819	1045.82147983358	-0.0375486847123997	0.266848847507817	-0.140711436691889	0.888097909820751	1
ENSG00000080822	ENSG00000080822	8287.17357425791	0.00628813804514777	0.176549489938896	0.0356168576149616	0.971587866416955	1
ENSG00000080823	ENSG00000080823	35.1518052660107	-0.112227338024684	0.645487890517471	-0.17386435853152	0.86197206373119	1
ENSG00000080824	ENSG00000080824	9610.44138325966	0.228561277805386	0.384794000478672	0.59398347562868	0.552523165200763	1
ENSG00000080839	ENSG00000080839	776.710001439386	-0.00766053745828682	0.23843431317288	-0.0321285026318022	0.974369573325726	1
ENSG00000080845	ENSG00000080845	435.607367592065	-0.13937565194621	0.27576696012122	-0.50541098862947	0.613270202426413	1
ENSG00000080854	ENSG00000080854	15.8682571759782	-0.353609383569468	0.672183486644681	-0.526060801247245	0.598845962862938	1
ENSG00000080947	ENSG00000080947	54.141422241012	0.175710290812847	0.283898180804124	0.618920101267146	0.535968995547728	1
ENSG00000080986	ENSG00000080986	519.773479534021	0.120021425792291	0.264843411271746	0.453178824483354	0.650419979174242	1
ENSG00000081014	ENSG00000081014	767.812928512784	0.0200686827134832	0.223912931169426	0.089627171636184	0.928583491455485	1
ENSG00000081019	ENSG00000081019	1418.50255065815	-0.0309544596371238	0.173090431316026	-0.178834031446878	0.858068022783496	1
ENSG00000081026	ENSG00000081026	90.187977885185	-0.359624191116712	0.533911141728498	-0.673565623583832	0.50058751457551	1
ENSG00000081041	ENSG00000081041	16.328008623114	0.45961158375967	0.50978637146606	0.901576835877162	0.367281700660127	1
ENSG00000081051	ENSG00000081051	4.15960591345896	-0.818916936132689	0.889657071499542	-0.920486064088022	0.357318812247391	1
ENSG00000081052	ENSG00000081052	9.07222329269488	-0.0832175104003714	0.459358633205938	-0.181160218584732	0.856241818862377	1
ENSG00000081059	ENSG00000081059	126.190460664523	-0.278186727616418	0.678381414014979	-0.410074217643992	0.68175150503133	1
ENSG00000081087	ENSG00000081087	1657.14439353935	-0.035328545023133	0.136164316975954	-0.25945523620092	0.795284016011149	1
ENSG00000081138	ENSG00000081138	2.20593991663623	-1.12622308046003	0.951777885243136	-1.18328351385505	0.236696804332174	1
ENSG00000081148	ENSG00000081148	46.9608232660223	0.0397249528172252	0.403956638154856	0.0983396460537843	0.921662597734499	1
ENSG00000081154	ENSG00000081154	3070.64103535216	0.039806436533595	0.096529584597853	0.412375508497531	0.680064211598377	1
ENSG00000081177	ENSG00000081177	87.7431784879202	-0.182133329490383	0.37187599043623	-0.489768993359131	0.624297374099714	1
ENSG00000081181	ENSG00000081181	512.681952847618	-0.0683838520485421	0.50044759423339	-0.136645380728218	0.891311104277421	1
ENSG00000081189	ENSG00000081189	48.9176932551534	-0.107421993511994	0.755312989845009	-0.142221827184565	0.886904791434767	1
ENSG00000081237	ENSG00000081237	36067.2350960655	0.00380268498314159	0.168631955116867	0.0225502039664203	0.982009065191963	1
ENSG00000081248	ENSG00000081248	3.57834817065781	0.124627051479294	0.908298572484225	0.137209344212041	0.890865325155301	1
ENSG00000081277	ENSG00000081277	3.62732772337392	0.0885762429590238	0.874069980138081	0.101337701753618	0.919282388554265	1
ENSG00000081307	ENSG00000081307	1211.53700492885	0.107803126360816	0.131171553000529	0.821848364945267	0.411163203468255	1
ENSG00000081320	ENSG00000081320	26831.2381231053	0.176944188508376	0.215484862367706	0.821144402275625	0.411564020809404	1
ENSG00000081377	ENSG00000081377	202.274853544829	-0.0624657059151328	0.685712252045813	-0.0910960912959732	0.927416238424854	1
ENSG00000081386	ENSG00000081386	668.244024384137	0.0350765244502748	0.15242651553436	0.230120883675044	0.817997837495528	1
ENSG00000081479	ENSG00000081479	24.002783838598	-0.789569547230446	0.49814340424482	-1.58502459432826	0.112960746430082	1
ENSG00000081665	ENSG00000081665	730.815926762591	-0.0149699812653425	0.311112198575744	-0.0481176287328956	0.96162249678119	1
ENSG00000081692	ENSG00000081692	452.373814477497	-0.20883747995033	0.270085646586866	-0.773226872991797	0.439388124857209	1
ENSG00000081721	ENSG00000081721	262.936900594279	0.197868066973408	0.157877647531266	1.25330007171675	0.210096522356844	1
ENSG00000081760	ENSG00000081760	326.390976306067	-0.0365470011593971	0.402258051153346	-0.0908546169669205	0.927608111398396	1
ENSG00000081791	ENSG00000081791	1470.16649367272	0.0555365076930973	0.148379679441211	0.374286478460153	0.708191190847801	1
ENSG00000081800	ENSG00000081800	4.05678188149713	-0.684744573782245	0.966375956434756	-0.708569547103043	0.478591639750317	1
ENSG00000081803	ENSG00000081803	5.25400671879309	-0.750082119748627	0.968358417344708	-0.77459141812945	0.43858112995358	1
ENSG00000081853	ENSG00000081853	1.05973214256206	0.688338903343005	1.44564762869154	0.476145700848292	0.633970580442822	1
ENSG00000081870	ENSG00000081870	560.69517813272	0.000179197377255138	0.118432505615348	0.0015130759610638	0.998792740511995	1
ENSG00000081913	ENSG00000081913	479.304749144775	-0.0799376469622031	0.426067528061171	-0.187617318141941	0.851176649412325	1
ENSG00000081923	ENSG00000081923	4.60696586646827	-0.536820978823133	0.970217961991107	-0.553299361435707	0.580058438243048	1
ENSG00000081985	ENSG00000081985	2005.09454520417	0.0563264486005652	0.331198541155933	0.170068528695741	0.864956243391465	1
ENSG00000082014	ENSG00000082014	27.2567413636944	0.0472121121894735	0.356020300355935	0.132610730742805	0.894501245473831	1
ENSG00000082068	ENSG00000082068	512.643441753938	0.0298505247140902	0.153127328587428	0.194939237753678	0.845440516118505	1
ENSG00000082074	ENSG00000082074	17598.0807434391	0.0814570462548199	0.36487126142856	0.22324873144543	0.823341926634572	1
ENSG00000082126	ENSG00000082126	6.78051771858055	-1.05077639036071	0.771128955577871	-1.36264678269444	0.172993857262966	1
ENSG00000082146	ENSG00000082146	168.79859928339	0.102359881912801	0.214937807805464	0.476230231237146	0.633910364192261	1
ENSG00000082153	ENSG00000082153	8228.67390907627	-0.11242143108997	0.226163101778251	-0.497081222383471	0.619131775719596	1
ENSG00000082175	ENSG00000082175	5.02122629072544	0.617218217617723	1.03992845945109	0.593519883034564	0.552833280527433	1
ENSG00000082196	ENSG00000082196	21.9858067413336	-0.271270771248693	0.373549224271528	-0.726198191892133	0.467717280254462	1
ENSG00000082212	ENSG00000082212	1428.8245696969	-0.0133055473454713	0.178450443992318	-0.0745615816234341	0.94056354242117	1
ENSG00000082213	ENSG00000082213	894.977199385921	0.0633595609521327	0.131577932365152	0.481536377819789	0.630135331606173	1
ENSG00000082258	ENSG00000082258	2293.94216205875	0.0423556403709048	0.110026072239266	0.384960032734759	0.7002670270836	1
ENSG00000082269	ENSG00000082269	519.569033459926	-0.0759725050941897	0.328044278111542	-0.231592227523497	0.816854744944994	1
ENSG00000082293	ENSG00000082293	18.1292166931696	-0.327114957154193	1.04553029882838	-0.312869897238517	0.754379508746226	1
ENSG00000082397	ENSG00000082397	59.2759188158646	-0.116672599420401	0.801812761013483	-0.14551102837641	0.884307409036895	1
ENSG00000082438	ENSG00000082438	14.8482006274262	-0.149991294897477	0.604398043766141	-0.248166413582094	0.804005651701745	1
ENSG00000082458	ENSG00000082458	817.04946871772	-0.0575689225785442	0.186199696382988	-0.309178391247925	0.757185830461267	1
ENSG00000082482	ENSG00000082482	2.82096516452797	-0.520113802520404	0.900724998978474	-0.577439066430124	0.563642890002607	1
ENSG00000082497	ENSG00000082497	4.87839719823252	-0.245649895807166	0.836517275295211	-0.293657887364579	0.769019337132035	1
ENSG00000082512	ENSG00000082512	2919.33060122178	0.0172842093591919	0.345430543966294	0.0500367140691487	0.960093131355287	1
ENSG00000082515	ENSG00000082515	235.279306712359	0.202462502844131	0.132697159740857	1.52574857848893	0.127072491296992	1
ENSG00000082516	ENSG00000082516	443.97066860041	-0.067555928528035	0.204152840609337	-0.330908589497948	0.740713533671737	1
ENSG00000082556	ENSG00000082556	2.67697277285691	-0.978745419587446	0.990225548768794	-0.98840655121894	0.3229535803495	1
ENSG00000082641	ENSG00000082641	1366.35209217096	-0.0772681165038091	0.170768557142136	-0.452472737352324	0.650928457037866	1
ENSG00000082684	ENSG00000082684	4.9703808116524	-0.225067506913824	0.693271206765594	-0.324645686590476	0.745449245569653	1
ENSG00000082701	ENSG00000082701	1679.67586925584	-0.0330455205783883	0.115478597336334	-0.28616143026177	0.77475448320173	1
ENSG00000082781	ENSG00000082781	8.28980581701412	-0.382609922666653	0.595778576605566	-0.64220154549122	0.520742329671632	1
ENSG00000082805	ENSG00000082805	769.836283325557	-0.0541554060201508	0.156802633385374	-0.345373064539375	0.729813924167725	1
ENSG00000082898	ENSG00000082898	4013.59786478422	0.0567085854435676	0.165884223249223	0.341856412459244	0.732458953280762	1
ENSG00000082996	ENSG00000082996	1019.99126770417	0.080579987894899	0.147539769701076	0.546157744845058	0.58495750920416	1
ENSG00000083067	ENSG00000083067	15.7544686504569	-0.0224555086839765	0.688073870796535	-0.03263531669642	0.973965406170682	1
ENSG00000083093	ENSG00000083093	384.9147652236	0.0445822824576377	0.192713722609304	0.231339428526432	0.817051117790468	1
ENSG00000083097	ENSG00000083097	1253.22296411836	-0.0720433564042142	0.147697532473208	-0.487776303353494	0.625708297886925	1
ENSG00000083099	ENSG00000083099	808.815322806534	0.168394755944576	0.164039839605393	1.02654791878399	0.304633388681858	1
ENSG00000083123	ENSG00000083123	218.936108392954	0.0251946007675529	0.266835761670155	0.09441988064065	0.924775623885941	1
ENSG00000083168	ENSG00000083168	5290.52057332791	0.0562128351765613	0.144062779569655	0.39019679714969	0.696391029804541	1
ENSG00000083223	ENSG00000083223	5911.31402291943	0.0371863496096273	0.216820867923425	0.171507244509142	0.863824934546902	1
ENSG00000083290	ENSG00000083290	241.869137028078	0.0572045423660679	0.481979235392963	0.118686736202294	0.905523545242873	1
ENSG00000083307	ENSG00000083307	5.12288805915054	-0.492180033030478	0.924184086969471	-0.532556273116977	0.594340778037914	1
ENSG00000083312	ENSG00000083312	6127.05441255545	0.0400670861104509	0.174799601151772	0.229217262776602	0.818700055979151	1
ENSG00000083444	ENSG00000083444	246.746678711003	-0.179334215389543	0.266138605746278	-0.673837660217213	0.5004145289618	1
ENSG00000083454	ENSG00000083454	489.478081586236	-0.0494442199672746	0.633752846421165	-0.0780181426347647	0.937813621244247	1
ENSG00000083457	ENSG00000083457	202.750993876969	-0.280733105455609	0.351016853368982	-0.799771016010186	0.423843478773182	1
ENSG00000083520	ENSG00000083520	2545.82264223892	0.126686353377325	0.163182096740345	0.776349586798777	0.437542602204371	1
ENSG00000083535	ENSG00000083535	529.499976999375	0.135699691275874	0.179036635672456	0.757943706695506	0.448484683600727	1
ENSG00000083544	ENSG00000083544	653.936054065352	0.00678289416728328	0.18046046155499	0.0375865943644192	0.970017296517399	1
ENSG00000083635	ENSG00000083635	112.060204140085	0.0780109051844085	0.266565169264302	0.292652282365743	0.769787946821899	1
ENSG00000083642	ENSG00000083642	1655.87330205202	0.023025527330259	0.128721844873798	0.178878164408175	0.858033368518001	1
ENSG00000083720	ENSG00000083720	1372.69925614571	-0.0450159586740061	0.272535571884482	-0.16517461688666	0.868806543618377	1
ENSG00000083750	ENSG00000083750	254.277651910685	-0.00497769018235633	0.26493220335958	-0.0187885433300849	0.985009793309351	1
ENSG00000083799	ENSG00000083799	13412.1445791905	0.030290066901305	0.243054558381058	0.124622500820645	0.900822414187883	1
ENSG00000083807	ENSG00000083807	64.9151156151181	0.027969445732158	0.215414954974931	0.129839851348357	0.896693132952815	1
ENSG00000083812	ENSG00000083812	198.613872477943	0.11940939683633	0.206536406719588	0.578151807387891	0.563161632299895	1
ENSG00000083814	ENSG00000083814	357.797660717016	-0.115479437480146	0.173689143051608	-0.664862728039561	0.506138296969763	1
ENSG00000083817	ENSG00000083817	201.965338872123	0.19404750257952	0.194042156283326	1.00002755224069	0.317297174375317	1
ENSG00000083828	ENSG00000083828	724.821071236391	0.0428039943081558	0.142845362205	0.299652670884246	0.764442103605557	1
ENSG00000083838	ENSG00000083838	150.602702074573	-0.0613433062406385	0.212641367176619	-0.288482467241132	0.772977449436975	1
ENSG00000083844	ENSG00000083844	709.401849331482	0.0298509319390146	0.174819825919929	0.1707525549916	0.864418336697858	1
ENSG00000083845	ENSG00000083845	2650.14480673604	-0.170552255713712	0.317039891101829	-0.537952038530487	0.590610160650398	1
ENSG00000083857	ENSG00000083857	9.80778594750707	-0.565751048718061	0.710121539782476	-0.796696082323262	0.425627559780301	1
ENSG00000083896	ENSG00000083896	3120.91370559247	0.0876335683596505	0.133260469038526	0.657611135484711	0.510788037331326	1
ENSG00000083937	ENSG00000083937	770.984389742339	0.0886060307825415	0.138308151595662	0.640642144084011	0.52175521156805	1
ENSG00000084070	ENSG00000084070	6142.03042434672	-0.0332852584371995	0.235957545666957	-0.141064606953405	0.887818903568017	1
ENSG00000084072	ENSG00000084072	653.931113416748	0.0326102938290789	0.340082905337158	0.0958892473491107	0.923608534599119	1
ENSG00000084073	ENSG00000084073	1133.72430355813	-0.0313536424452797	0.222555648353498	-0.140880012155337	0.887964732639432	1
ENSG00000084090	ENSG00000084090	2796.91221311707	0.00877800865659601	0.14492349947887	0.0605699468213287	0.951701708525531	1
ENSG00000084092	ENSG00000084092	533.408686161361	0.0151116996478773	0.169070491138295	0.0893810596168219	0.928779075453994	1
ENSG00000084093	ENSG00000084093	4342.65940278293	-0.0167733367896805	0.171938971312563	-0.0975540138552343	0.922286441881824	1
ENSG00000084110	ENSG00000084110	16.8213446582757	-0.404206865653121	0.33117871225916	-1.22050980540323	0.22227167473962	1
ENSG00000084112	ENSG00000084112	1601.69165305501	0.0406839250577953	0.199642829726247	0.203783552425007	0.838522646405511	1
ENSG00000084207	ENSG00000084207	807.132041971862	-0.202318685888225	0.389089494052442	-0.519979822073932	0.603077638880029	1
ENSG00000084234	ENSG00000084234	1150.63014303241	-0.1337092738859	0.24952760078244	-0.535849635337455	0.592062474916927	1
ENSG00000084444	ENSG00000084444	30.9842012740499	-0.1111151042079	0.401664204517408	-0.27663680994776	0.782058997050538	1
ENSG00000084453	ENSG00000084453	13.1154738373405	-0.0729636763669556	0.79060695977431	-0.0922881786770307	0.926469080335729	1
ENSG00000084463	ENSG00000084463	1159.31311081363	0.131906215279912	0.122771353742629	1.07440548025912	0.282640987346762	1
ENSG00000084623	ENSG00000084623	1740.56682204564	0.0385566455743991	0.190674854509391	0.202211485481952	0.839751394485633	1
ENSG00000084628	ENSG00000084628	1.34977639566838	-0.678753504429884	1.14393952590705	-0.593347365886052	0.552948705826158	1
ENSG00000084636	ENSG00000084636	6.31362306730399	-0.364948897571002	0.613767895482827	-0.594604084470581	0.552108149194943	1
ENSG00000084652	ENSG00000084652	2993.32933872986	-0.00793796955963163	0.151237886903104	-0.0524866468460867	0.958140934942613	1
ENSG00000084674	ENSG00000084674	7.97485689143217	-0.0250188611032065	0.772047335556461	-0.0324058641885914	0.974148385999418	1
ENSG00000084676	ENSG00000084676	2012.81816980955	-0.0109299987672295	0.111375549028212	-0.0981364299668757	0.921823960199515	1
ENSG00000084693	ENSG00000084693	210.607752731521	-0.0419672085429638	0.26327340600691	-0.159405422596547	0.873349466924288	1
ENSG00000084710	ENSG00000084710	5.01479590230418	0.870925765544755	0.780548354984403	1.11578707453961	0.264513287806277	1
ENSG00000084731	ENSG00000084731	67.3925107865563	0.00939122749951301	0.437689718599173	0.0214563584668373	0.982881616338558	1
ENSG00000084733	ENSG00000084733	2215.06857804992	-0.0229010003238337	0.170693018637227	-0.134164832906875	0.893272233724306	1
ENSG00000084734	ENSG00000084734	3.98899798589736	-1.27795842099098	1.06352315991648	-1.20162726037046	0.229507974817032	1
ENSG00000084754	ENSG00000084754	3182.06503655331	-0.0454752870186282	0.173151079535565	-0.26263357491391	0.792833019190751	1
ENSG00000084764	ENSG00000084764	35.428171813814	0.128986079802179	0.499535094650935	0.258212248115043	0.796243105745006	1
ENSG00000084774	ENSG00000084774	334.618479308709	-0.13322319463193	0.298967149324256	-0.445611482509195	0.655877914761738	1
ENSG00000085063	ENSG00000085063	2991.4735569154	-0.0264301769853784	0.213221403372131	-0.123956491081012	0.901349724384765	1
ENSG00000085117	ENSG00000085117	1790.85674116235	-0.116641156258718	0.266480640912507	-0.437709680745683	0.661596750962874	1
ENSG00000085185	ENSG00000085185	78.1790905393566	0.0805227748350083	0.424776486011485	0.189565047705657	0.849649978415669	1
ENSG00000085224	ENSG00000085224	4600.71348606598	0.0714723881705044	0.117358685845049	0.609008081982705	0.54251908190443	1
ENSG00000085231	ENSG00000085231	1204.93993496036	0.121644423407059	0.15410468017319	0.789362291076098	0.429900288962281	1
ENSG00000085265	ENSG00000085265	14.7180078558788	-0.478209335196832	0.98343407532871	-0.486264760591087	0.626779460809338	1
ENSG00000085274	ENSG00000085274	1034.80094529974	0.11921014822531	0.149530711402136	0.797228523207622	0.425318323370954	1
ENSG00000085276	ENSG00000085276	7.93686335048773	-0.52824893837037	0.812266500107512	-0.65033943699568	0.515472988267093	1
ENSG00000085365	ENSG00000085365	918.272010912897	-0.0269310807021156	0.197651237981164	-0.13625556296633	0.891619251797071	1
ENSG00000085377	ENSG00000085377	752.211631351946	-0.0097061426075806	0.139268550389206	-0.0696937146287182	0.944437444618399	1
ENSG00000085382	ENSG00000085382	697.919954820248	0.0505789114157214	0.216979603935507	0.233104450825503	0.81568029884144	1
ENSG00000085415	ENSG00000085415	731.273257421444	0.067179310797397	0.232351492471076	0.289127950429498	0.772483465217297	1
ENSG00000085433	ENSG00000085433	591.298147786403	-0.0633343462718757	0.159698716697093	-0.396586444661322	0.691672450166623	1
ENSG00000085449	ENSG00000085449	1884.61051585322	-0.00827025633156303	0.124213938595924	-0.0665807430715702	0.94691547652506	1
ENSG00000085465	ENSG00000085465	21.9705383074518	-0.07977546973238	0.412914073841515	-0.193201139864754	0.846801446071623	1
ENSG00000085491	ENSG00000085491	1189.2362967962	0.0230462136077671	0.140682300498346	0.163817434930545	0.869874866010554	1
ENSG00000085511	ENSG00000085511	1473.0277108861	0.00667316630694192	0.187135787680655	0.0356594876354148	0.971553874175089	1
ENSG00000085514	ENSG00000085514	46.5267846982545	0.0377254409851877	0.60503654555445	0.0623523343546405	0.950282252729419	1
ENSG00000085552	ENSG00000085552	6.6873802683652	-0.39612390908734	0.938026727164447	-0.422294906547897	0.672809775459471	1
ENSG00000085563	ENSG00000085563	1757.58614548018	-0.00638045554535745	0.393656527042089	-0.0162081792299998	0.987068310239556	1
ENSG00000085644	ENSG00000085644	65.0343322335906	-0.229502573280018	0.303944672175741	-0.755080099404801	0.450200922983908	1
ENSG00000085662	ENSG00000085662	712.166083343866	0.0165684000821465	0.178860088293804	0.0926332992463388	0.926194888503089	1
ENSG00000085719	ENSG00000085719	1965.43558602087	0.012723234143617	0.214084413765224	0.0594309222229036	0.95260888420761	1
ENSG00000085721	ENSG00000085721	1197.60983392207	0.141068779167823	0.237031577380501	0.595147620105353	0.551744799662832	1
ENSG00000085733	ENSG00000085733	42.299349393209	0.137246829096355	0.363464196705688	0.377607561735963	0.705722146457197	1
ENSG00000085741	ENSG00000085741	0.509158686767973	-1.8388138111709	1.76750447910909	-1.040344640087	0.298179811637008	1
ENSG00000085760	ENSG00000085760	751.882216738142	0.135233299191275	0.168873899590387	0.800794554512514	0.423250592032978	1
ENSG00000085788	ENSG00000085788	1523.79801326779	0.0214980189477185	0.139464861343383	0.154146490668981	0.877494232054475	1
ENSG00000085831	ENSG00000085831	14.4501892281121	0.0373876369646686	0.535332848050711	0.0698399829205455	0.944321023087623	1
ENSG00000085832	ENSG00000085832	10951.1076500881	-0.00681914648468502	0.175916571220102	-0.0387635254449853	0.969078925442981	1
ENSG00000085840	ENSG00000085840	105.917741328256	-0.00808697176901016	0.487378916554556	-0.0165927812925919	0.986761483460908	1
ENSG00000085871	ENSG00000085871	447.831404304221	-0.0502862014286003	0.289275895236946	-0.173834744811388	0.861995337678317	1
ENSG00000085872	ENSG00000085872	169.664081975607	0.181272883396419	0.372873235242728	0.486151502073933	0.626859753809146	1
ENSG00000085978	ENSG00000085978	2852.62040115743	-0.0105670094664038	0.219587602506868	-0.0481220676657886	0.961618959123298	1
ENSG00000085982	ENSG00000085982	231.726295061143	-0.139985161519719	0.276556437935564	-0.50617213095699	0.612735817483707	1
ENSG00000085998	ENSG00000085998	468.810891016826	-0.0119472058898426	0.195329338339778	-0.0611644210305992	0.951228264562839	1
ENSG00000085999	ENSG00000085999	41.3687337612456	-0.216487804982582	0.646840635780414	-0.334684917748541	0.737862779860052	1
ENSG00000086015	ENSG00000086015	263.145669803539	-0.0894149048041648	0.194850726963682	-0.458889254340995	0.646313695717225	1
ENSG00000086061	ENSG00000086061	3223.26631756215	0.17787303036696	0.159107087378208	1.11794536181876	0.263590329667033	1
ENSG00000086062	ENSG00000086062	1084.92254181131	-0.0320837824427593	0.24943322494963	-0.128626739478023	0.89765300701976	1
ENSG00000086065	ENSG00000086065	1223.27843546238	-0.0273849688047474	0.196212554256055	-0.139567872751967	0.889001425948705	1
ENSG00000086102	ENSG00000086102	2096.24450433888	0.0615079558378453	0.171656277313175	0.358320457606269	0.720103510186337	1
ENSG00000086159	ENSG00000086159	2.16122646543192	-0.13192976674989	1.00688743670066	-0.131027324347391	0.895753692037687	1
ENSG00000086189	ENSG00000086189	523.862345150372	0.10958935190618	0.184376595588816	0.594377781823126	0.552259465466897	1
ENSG00000086200	ENSG00000086200	389.583034940816	-0.0274955123850617	0.116471726889448	-0.236070273184492	0.813378140631088	1
ENSG00000086205	ENSG00000086205	2.65827749469488	-1.51741359166956	0.94415687896969	-1.60716256532012	0.108018711537976	1
ENSG00000086232	ENSG00000086232	1567.08001498894	0.0337963745439707	0.122599124055436	0.275665709721456	0.78280483513713	1
ENSG00000086288	ENSG00000086288	10.5159609064085	-0.115878630217161	0.728164516147733	-0.159137980013367	0.873560165762745	1
ENSG00000086289	ENSG00000086289	5.11849196661596	-0.0310508000338563	0.952638574532134	-0.0325945231108305	0.973997937435909	1
ENSG00000086300	ENSG00000086300	1179.64464016679	-0.0504766791920463	0.392458165159701	-0.128616712997947	0.897660941092371	1
ENSG00000086475	ENSG00000086475	435.549998222636	-0.0591104644744385	0.220464829984116	-0.268117433872321	0.788608926685719	1
ENSG00000086504	ENSG00000086504	202.590972205951	-0.144215314838514	0.239283791875084	-0.602695710011987	0.546711135990294	1
ENSG00000086544	ENSG00000086544	200.482636886077	-0.114334604388524	0.185337620416817	-0.616899063079533	0.537301304844467	1
ENSG00000086548	ENSG00000086548	2.48728302418226	-1.39191346316686	0.929613059160324	-1.49730411965609	0.134314143431422	1
ENSG00000086570	ENSG00000086570	7.79733484460317	-0.1282537132295	0.799693152321094	-0.160378656309919	0.872582801779002	1
ENSG00000086589	ENSG00000086589	1861.94432329145	0.201410260181501	0.124161726686698	1.62216059293157	0.104768966958502	1
ENSG00000086598	ENSG00000086598	4628.28408067162	-0.00877329620691178	0.138489174333745	-0.0633500506383916	0.949487761123313	1
ENSG00000086619	ENSG00000086619	363.327929706948	0.0238737537214725	0.151673942752253	0.157401813971885	0.874928183934336	1
ENSG00000086666	ENSG00000086666	1646.61383289845	0.012478187111926	0.108392459092569	0.115120435650136	0.908349662283522	1
ENSG00000086696	ENSG00000086696	1.90300946099272	-0.384822994665486	1.21573745478309	-0.316534621148236	0.751596751119443	1
ENSG00000086712	ENSG00000086712	654.70415328227	0.0556226768997448	0.198798222347324	0.279794639222505	0.779635064789999	1
ENSG00000086717	ENSG00000086717	2.85991860042875	-1.05874402797189	0.891486127306807	-1.18761694157863	0.234984360153555	1
ENSG00000086730	ENSG00000086730	310.32956979571	-0.164959588493099	0.711101035977143	-0.231977708015041	0.816555327992487	1
ENSG00000086758	ENSG00000086758	9214.25788391574	-0.0199833283186372	0.206690762822908	-0.0966822515225746	0.922978735024575	1
ENSG00000086827	ENSG00000086827	330.100687760545	-0.0674455523900392	0.156414106170669	-0.431198656190554	0.666323930951018	1
ENSG00000086848	ENSG00000086848	111.34020668887	-0.0027194057447923	0.133419644930831	-0.0203823488377752	0.983738364513268	1
ENSG00000086967	ENSG00000086967	4.35695767072606	-0.635464905631874	0.948890546436061	-0.669692524621114	0.503053818023374	1
ENSG00000086991	ENSG00000086991	4.59869683812515	-0.45636600023323	0.991397234045225	-0.460326077742932	0.645282185785269	1
ENSG00000087008	ENSG00000087008	293.259912801998	-0.0869307186466429	0.189772432721983	-0.458078749372395	0.64689586560423	1
ENSG00000087053	ENSG00000087053	642.393347871014	-0.000427969216063756	0.167108787078032	-0.00256102161679813	0.997956602625791	1
ENSG00000087074	ENSG00000087074	1016.29867841939	0.698411858327383	0.325455962662506	2.14594887927012	0.0318770574661651	1
ENSG00000087076	ENSG00000087076	23.5536457803724	-0.154296953441662	0.424209336107687	-0.363728330115048	0.716060885947947	1
ENSG00000087077	ENSG00000087077	129.262222023174	-0.0305063713416479	0.203832315949729	-0.149664056945571	0.881029667115316	1
ENSG00000087085	ENSG00000087085	9.60886306978191	0.13182612896229	0.803797166954021	0.164004221938033	0.869727820190918	1
ENSG00000087086	ENSG00000087086	15339.122393824	-0.108688507897943	0.143025911245848	-0.759921799841691	0.44730133000311	1
ENSG00000087087	ENSG00000087087	1188.33600155075	-0.0107009486434331	0.307081029677145	-0.0348473126284739	0.97220149349958	1
ENSG00000087088	ENSG00000087088	1444.37938092588	-0.0330482474536922	0.281649316512124	-0.117338283873554	0.90659198841328	1
ENSG00000087095	ENSG00000087095	549.221799847454	-0.0102500267552724	0.19478457753547	-0.0526223733160078	0.958032790337454	1
ENSG00000087111	ENSG00000087111	847.019339304542	-0.0530679515888931	0.162162330244851	-0.327252028931536	0.743477271903909	1
ENSG00000087116	ENSG00000087116	2.66936737591531	-0.338622150887788	1.29301125521858	-0.261886468134838	0.793408972493068	1
ENSG00000087128	ENSG00000087128	3.85306182401098	-0.895079470521416	0.773515558056745	-1.15715768247774	0.247207943430195	1
ENSG00000087152	ENSG00000087152	1182.38294409622	-0.00770059795264969	0.160543995746567	-0.0479656552513229	0.961743614225501	1
ENSG00000087157	ENSG00000087157	1197.68579742464	-0.15151545777054	0.231452050739835	-0.654630007754182	0.512705999009589	1
ENSG00000087191	ENSG00000087191	1220.57033533314	0.125225623939661	0.130275205305511	0.961239121795988	0.336431949895552	1
ENSG00000087206	ENSG00000087206	753.604159474747	0.00697296278160085	0.129180185557135	0.0539785784602145	0.956952231267098	1
ENSG00000087237	ENSG00000087237	2.22267055635206	-0.110101303638743	1.03990069675614	-0.105876747637723	0.915680143051094	1
ENSG00000087245	ENSG00000087245	200.767570637426	-0.0286798478121886	1.19512369581514	-0.0239973886490697	0.980854691664616	1
ENSG00000087253	ENSG00000087253	1520.42952631937	-0.0438694382183599	0.648492788370726	-0.0676483054323203	0.946065601268811	1
ENSG00000087258	ENSG00000087258	81.5173948862151	-0.0778866202929997	0.522488487120647	-0.149068586606034	0.881499513153997	1
ENSG00000087263	ENSG00000087263	662.106255651295	0.0124730449776952	0.240174247142185	0.0519333156077765	0.958581828068016	1
ENSG00000087266	ENSG00000087266	1303.09584647379	0.0135276215046692	0.235526833155401	0.0574355852513144	0.954198216845623	1
ENSG00000087269	ENSG00000087269	991.630744986891	0.0774846182540928	0.182988341387921	0.423440191142185	0.671974126550434	1
ENSG00000087274	ENSG00000087274	5289.76006956693	-0.0363415596006657	0.211520129205586	-0.171811353071478	0.863585839792143	1
ENSG00000087299	ENSG00000087299	54.8220960052649	-0.0115951805944094	0.205260359876363	-0.0564901113950772	0.954951372910783	1
ENSG00000087301	ENSG00000087301	262.605702440697	0.0687164325310114	0.189092951271291	0.363400285780215	0.716305888323561	1
ENSG00000087302	ENSG00000087302	1703.43728318266	0.0728854451366065	0.120908770998616	0.602813547227608	0.54663273345857	1
ENSG00000087303	ENSG00000087303	5.44772627175409	-0.0877934968185558	0.588622112287271	-0.149150864342162	0.881434590777915	1
ENSG00000087338	ENSG00000087338	870.53072510753	0.0506888247365391	0.18227909221501	0.27808359214752	0.780948190754866	1
ENSG00000087365	ENSG00000087365	3326.37558696808	0.0498957351400181	0.120537769710895	0.413942743919115	0.678916039130542	1
ENSG00000087448	ENSG00000087448	559.870596906774	0.0740642546597135	0.165719907995022	0.446924304724683	0.654929714681339	1
ENSG00000087460	ENSG00000087460	10788.1388576499	-0.0170202386731763	0.147584088647934	-0.115325702310488	0.908186966778919	1
ENSG00000087470	ENSG00000087470	1620.44180034174	0.105634584815681	0.145305785253283	0.726981273536697	0.467237427508553	1
ENSG00000087494	ENSG00000087494	4.46481612665313	0.617693788941318	0.72359722487993	0.853643114847234	0.393302761819489	1
ENSG00000087495	ENSG00000087495	2.97986149784372	-0.904348784006126	0.899372613161785	-1.00553293570598	0.314640298443315	1
ENSG00000087502	ENSG00000087502	1450.64039858249	0.0352775976848213	0.12414947515555	0.284154223291085	0.776292194573701	1
ENSG00000087510	ENSG00000087510	1.75444289324479	0.144355237027718	0.947806209255838	0.152304590978631	0.878946704088047	1
ENSG00000087586	ENSG00000087586	283.03108004828	-0.174676794269303	0.449382213669089	-0.388704289925301	0.697494908552881	1
ENSG00000087589	ENSG00000087589	154.774640241633	-0.0898946512229273	0.536705807292475	-0.167493345519065	0.866981883076876	1
ENSG00000087842	ENSG00000087842	47.3947416671258	0.0284783892262603	0.399113998640165	0.0713540224679916	0.943116001044572	1
ENSG00000087884	ENSG00000087884	43.6887249282429	0.157759674775407	0.341553949003548	0.461888012818053	0.644161630672362	1
ENSG00000087903	ENSG00000087903	33.0557721904871	0.296132101830617	0.524041050761222	0.565093328853637	0.572010285817621	1
ENSG00000087916	ENSG00000087916	2.36531970273832	-0.262986235347943	1.12827445909853	-0.233087112118149	0.815693762353922	1
ENSG00000087995	ENSG00000087995	251.336516662293	0.0592874609489731	0.152004211858595	0.390038277387513	0.69650824271963	1
ENSG00000088002	ENSG00000088002	0.796141220541663	-2.44152492393142	1.70129958973224	-1.43509405319711	0.151260297937452	1
ENSG00000088035	ENSG00000088035	624.2424189986	0.0931097656168518	0.10182952575126	0.914369039135974	0.360522964679583	1
ENSG00000088038	ENSG00000088038	411.382981993011	-0.0361058505745239	0.239240122152316	-0.150918877024886	0.880039709332205	1
ENSG00000088053	ENSG00000088053	2.15105250601629	-0.0485370609873847	0.802793993180657	-0.0604601696072508	0.951789137836848	1
ENSG00000088179	ENSG00000088179	3269.9172387155	-0.0683859462834815	0.252659553755927	-0.27066439905749	0.786649160465581	1
ENSG00000088205	ENSG00000088205	1955.28710192491	0.061460481571203	0.230242757824804	0.266937740634472	0.789517097792361	1
ENSG00000088247	ENSG00000088247	507.294632874626	-0.0593120675503712	0.175625552564069	-0.337718895026588	0.735575034352701	1
ENSG00000088256	ENSG00000088256	1.71004972686039	0.332074095770158	0.879051069056848	0.377764281802703	0.705605709903848	1
ENSG00000088280	ENSG00000088280	7.34978130532781	-0.01174060516615	0.704774896144926	-0.016658659708753	0.986708927353912	1
ENSG00000088298	ENSG00000088298	773.876390760215	-0.124733189878889	0.146740342166926	-0.850026570995707	0.395310313741776	1
ENSG00000088305	ENSG00000088305	20.4716794038276	0.0868820438584464	0.554594898457567	0.156658570246646	0.875513939983065	1
ENSG00000088325	ENSG00000088325	560.594453857886	-0.0670461974129432	0.425828254620156	-0.15744891675342	0.874891064178521	1
ENSG00000088340	ENSG00000088340	28.700181360706	0.155834518790485	0.428768521393833	0.363446734111685	0.716271196262701	1
ENSG00000088356	ENSG00000088356	127.875119918369	0.226950646988871	0.23456328738891	0.967545473612772	0.333271420227972	1
ENSG00000088367	ENSG00000088367	30.1156048463115	-0.164848765059154	0.559275495947994	-0.294754135043461	0.768181705486989	1
ENSG00000088386	ENSG00000088386	3.15142824368691	1.76302724076667	0.991844759422993	1.77752337149244	0.0754821689939159	1
ENSG00000088387	ENSG00000088387	1432.57951321951	-0.0664076079693116	0.266328555126186	-0.249344678560089	0.803094173927572	1
ENSG00000088448	ENSG00000088448	4091.13412513178	0.00950006437267079	0.24105992617859	0.0394095548076815	0.968563862193823	1
ENSG00000088451	ENSG00000088451	478.108770886877	-0.103216775128715	0.165532637023635	-0.623543350632285	0.532927524013953	1
ENSG00000088538	ENSG00000088538	26.3840932611899	-0.0211056208434223	0.539575538259028	-0.0391152291883372	0.968798519124793	1
ENSG00000088543	ENSG00000088543	341.671743534561	-0.0823801211555207	0.399996814285192	-0.205951943149189	0.836828450301695	1
ENSG00000088682	ENSG00000088682	370.225969833668	-0.0429061535421564	0.13228240159803	-0.324352695625654	0.745671028819612	1
ENSG00000088726	ENSG00000088726	2.39222719756392	0.513583137893324	1.04209045048613	0.492839309345689	0.622126132980631	1
ENSG00000088727	ENSG00000088727	42.5398262201761	1.10006077190304	0.360585361281263	3.0507638135786	0.00228260054041175	1
ENSG00000088756	ENSG00000088756	8.34183090709848	-0.181592460644459	0.713352448507594	-0.254562048569917	0.799061374500019	1
ENSG00000088766	ENSG00000088766	376.519281719594	-0.0788455246714895	0.171750307896852	-0.459070645269769	0.646183435792038	1
ENSG00000088808	ENSG00000088808	113.179235456999	0.334082894049174	0.244482093278063	1.3664922840349	0.171784501059311	1
ENSG00000088812	ENSG00000088812	665.046559290142	0.0232041963882518	0.178265244393268	0.130166687663813	0.896434549701065	1
ENSG00000088826	ENSG00000088826	1220.00901149415	0.0400708283951715	0.439354807991892	0.0912038008149234	0.927330654929374	1
ENSG00000088827	ENSG00000088827	23.2623203462296	0.191547380122808	1.48979140528081	0.128573288477726	NA	NA
ENSG00000088832	ENSG00000088832	1728.68743953964	-0.0479600951470009	0.209389337454777	-0.229047456427236	0.818832031504779	1
ENSG00000088833	ENSG00000088833	365.769183114991	0.21111665342874	0.134577649900334	1.5687348797151	0.116709727670215	1
ENSG00000088836	ENSG00000088836	15.2445734084503	0.202689237501215	0.503955123136918	0.402196997700026	0.687539051595918	1
ENSG00000088854	ENSG00000088854	194.090079957667	-0.0720812751936845	0.334456390381401	-0.21551770953303	0.829363706250071	1
ENSG00000088876	ENSG00000088876	173.44381136723	-0.003693782270372	0.196989268654559	-0.0187511852579616	0.985039595488085	1
ENSG00000088881	ENSG00000088881	32.1957028875462	-0.144064549945826	0.417764442209837	-0.344846366492494	0.730209873279574	1
ENSG00000088882	ENSG00000088882	4.78954497364985	-0.265752897277947	1.04539909519051	-0.254211906725937	0.799331852460033	1
ENSG00000088888	ENSG00000088888	734.633255862371	-0.145485595439171	0.175868430434631	-0.827241109047407	0.408100415465946	1
ENSG00000088899	ENSG00000088899	35.2328510532587	0.319366529029339	0.432952369014826	0.737648184616824	0.460728266664433	1
ENSG00000088926	ENSG00000088926	6.07693689424423	-0.4568629850709	0.754140174273225	-0.605806454365311	0.544643283249352	1
ENSG00000088930	ENSG00000088930	4359.38869206574	0.0537156042310389	0.166389652495338	0.322830196622617	0.74682384282502	1
ENSG00000088970	ENSG00000088970	610.915106139058	0.0259314172889538	0.200864764963618	0.129098885479743	0.897279403887829	1
ENSG00000088986	ENSG00000088986	1329.40307872492	0.0252606933005633	0.216850278246057	0.11648909793835	0.907264925860702	1
ENSG00000088992	ENSG00000088992	148.858133653608	-0.127605747036614	0.395311166591911	-0.322798235467869	0.746848049426626	1
ENSG00000089006	ENSG00000089006	3542.3502651703	-0.00370544531105488	0.224721061602646	-0.0164890877812196	0.986844207595111	1
ENSG00000089009	ENSG00000089009	9220.63024086926	-0.0832901486582546	0.185603640308418	-0.448752775106411	0.653610009165796	1
ENSG00000089012	ENSG00000089012	743.947650403508	-0.00103634094160942	0.437530055385343	-0.00236861657582973	0.998110119170831	1
ENSG00000089022	ENSG00000089022	618.320910088639	0.0502879774153257	0.175859430536881	0.285955534268487	0.774912178562018	1
ENSG00000089041	ENSG00000089041	118.477327573226	-0.256247423110533	0.990515448930844	-0.258701086779741	0.795865880973912	1
ENSG00000089048	ENSG00000089048	590.305907696073	0.0615358487836971	0.223356562907737	0.275504995163792	0.782928288673411	1
ENSG00000089050	ENSG00000089050	422.581879084487	0.00264830555315933	0.229594377589356	0.0115347143121074	0.990796833617204	1
ENSG00000089053	ENSG00000089053	2858.56346992513	-0.0575725392857903	0.114063938932355	-0.504739182467941	0.613742036819131	1
ENSG00000089057	ENSG00000089057	705.197664065075	0.0565278398418921	0.170097296259294	0.332326504212753	0.739642728614299	1
ENSG00000089060	ENSG00000089060	468.679201756956	-0.00164911351688114	0.171926839228424	-0.00959194925168203	0.992346849139575	1
ENSG00000089063	ENSG00000089063	1318.70874911434	-0.012170813181806	0.176751853493026	-0.0688581926654942	0.945102496912122	1
ENSG00000089091	ENSG00000089091	48.1731359605636	-0.122238402139639	0.253529496027504	-0.482146669539304	0.629701758649002	1
ENSG00000089094	ENSG00000089094	1636.39568261018	-0.0866087007831024	0.257709632110364	-0.336070871988255	0.736817423026879	1
ENSG00000089101	ENSG00000089101	9.1178175965156	-0.210939599981768	0.722675366648895	-0.291887076433658	0.770372964948363	1
ENSG00000089123	ENSG00000089123	162.844461037968	0.0889734739828951	0.117648919810034	0.75626256600196	0.44949178727781	1
ENSG00000089127	ENSG00000089127	1223.83100807152	-0.0979933799418173	0.63262782355768	-0.154898941040463	0.876900988498865	1
ENSG00000089154	ENSG00000089154	2246.59508885285	-0.160053263182538	0.187649707223492	-0.852936386369702	0.393694582185907	1
ENSG00000089157	ENSG00000089157	14623.5245611278	-0.0734286264297308	0.293123979882299	-0.250503648521746	0.802197883519456	1
ENSG00000089159	ENSG00000089159	1126.1983052221	-0.0925026379158348	0.328150600930904	-0.281890807615228	0.77802723829416	1
ENSG00000089163	ENSG00000089163	12.726624468931	0.321017969869056	0.489387684910733	0.655958414498337	0.511850881480661	1
ENSG00000089169	ENSG00000089169	9.87589250581119	-0.231023715837655	0.589625019853779	-0.391814641608911	0.695195175892214	1
ENSG00000089177	ENSG00000089177	78.4865492803917	0.00628236305751366	0.46363565626824	0.0135502155034404	0.989188823092307	1
ENSG00000089195	ENSG00000089195	509.75272214763	0.305430558058324	0.290034154979112	1.0530847929973	0.292302131805986	1
ENSG00000089199	ENSG00000089199	6.79678581744456	-0.276362379666184	0.713690416385643	-0.387230055667234	0.698585901251834	1
ENSG00000089220	ENSG00000089220	969.749826194838	0.0232916268992492	0.353186040081372	0.0659471900245066	0.947419870120595	1
ENSG00000089225	ENSG00000089225	1.49075989809551	1.41131453857608	1.54687878292386	0.912362723023752	0.361577805910603	1
ENSG00000089234	ENSG00000089234	925.368499103671	0.0763612279917413	0.138247722051906	0.552350714054233	0.580708091013715	1
ENSG00000089248	ENSG00000089248	1686.78781392615	0.00195722773269184	0.17858243000396	0.0109598000914672	0.991255519778322	1
ENSG00000089250	ENSG00000089250	10.6185549215011	-0.218489567334969	0.696726498824212	-0.313594455935995	0.753829070811805	1
ENSG00000089280	ENSG00000089280	2077.06488283573	0.286512816394833	0.180759109378223	1.58505326442679	0.112954232850526	1
ENSG00000089289	ENSG00000089289	1747.46489307485	0.0340719304366086	0.228913558208264	0.148841906540154	0.881678382286381	1
ENSG00000089327	ENSG00000089327	2912.31104532221	-0.0598712360780111	0.19802038745548	-0.302348848254181	0.762386144156458	1
ENSG00000089335	ENSG00000089335	724.5776230257	0.0829947311418987	0.277644272698919	0.29892470078754	0.764997499809435	1
ENSG00000089351	ENSG00000089351	833.24193806036	-0.309991161745727	0.347833112515286	-0.891206588999211	0.372818350217435	1
ENSG00000089356	ENSG00000089356	1.95678352651599	-0.526125701840949	1.0030365015929	-0.524532956682456	0.599907903615124	1
ENSG00000089472	ENSG00000089472	7.00551676950421	-1.24063619427475	0.686694720835807	-1.80667792634945	0.0708125113572024	1
ENSG00000089486	ENSG00000089486	375.616556580106	-0.0995226885424149	0.196133071389776	-0.507424310633637	0.611857131638515	1
ENSG00000089505	ENSG00000089505	106.346351550114	-0.351561615980126	0.384308816744839	-0.914789358615066	0.360302222331135	1
ENSG00000089558	ENSG00000089558	31.3324105935114	-0.50045083548074	0.57474552427087	-0.870734637065017	0.383899061539626	1
ENSG00000089597	ENSG00000089597	3202.32238873055	-0.0702573543710312	0.141668368699376	-0.495928307892916	0.619944993112434	1
ENSG00000089639	ENSG00000089639	1455.91653136075	-0.0136157384120781	0.254695961549926	-0.0534587919228125	0.957366362954956	1
ENSG00000089682	ENSG00000089682	406.356224973906	-0.0688657770406531	0.133132696791907	-0.517271704848686	0.604966503135313	1
ENSG00000089685	ENSG00000089685	209.011593106695	-0.11108847973689	0.786363328467439	-0.141268642261577	0.887657720998311	1
ENSG00000089692	ENSG00000089692	582.92566844247	0.0252399588010123	1.14247601681851	0.0220923314182988	0.982374303626386	1
ENSG00000089693	ENSG00000089693	609.998167947937	0.0451007523749854	0.154595811159148	0.291733340229748	0.770490515705931	1
ENSG00000089723	ENSG00000089723	169.963283859939	-0.0493624247498696	0.450705683339654	-0.109522525618275	0.912788056375918	1
ENSG00000089737	ENSG00000089737	4290.64662483436	0.104223634058473	0.215216803082038	0.48427275457086	0.628192309223862	1
ENSG00000089775	ENSG00000089775	2502.54992336318	0.0205915094120113	0.359479274711118	0.0572814925938606	0.954320962914245	1
ENSG00000089818	ENSG00000089818	1211.47165595812	0.068462895241347	0.155690406324415	0.439737404877019	0.660127308014827	1
ENSG00000089820	ENSG00000089820	1266.16741400189	-0.215663170118976	0.274186987874515	-0.786555087062252	0.431542359634048	1
ENSG00000089847	ENSG00000089847	29.6256619531957	0.267459218183486	0.266208694614351	1.00469753090126	0.31504251745079	1
ENSG00000089876	ENSG00000089876	253.569837522398	-0.0292682928231456	0.31846251173499	-0.0919049864415479	0.926773529624704	1
ENSG00000089902	ENSG00000089902	1246.78601081076	-0.0298248703025937	0.224988607470732	-0.132561691180179	0.894540030973947	1
ENSG00000089916	ENSG00000089916	3625.13011915769	0.0843162296852914	0.217755189741901	0.38720652208211	0.698603322109431	1
ENSG00000090006	ENSG00000090006	107.571199082314	0.00149425807719453	0.302779661398467	0.00493513358953145	0.996062349087358	1
ENSG00000090013	ENSG00000090013	43.3144475417671	-0.0102910548873536	0.333446183146683	-0.0308627161068044	0.975379023985647	1
ENSG00000090020	ENSG00000090020	193.926088091383	-0.102830647386889	0.240398022921527	-0.427751635130776	0.668831952438557	1
ENSG00000090054	ENSG00000090054	1244.32556929104	0.0220585415519391	0.155050701991179	0.142266634518005	0.886869400215164	1
ENSG00000090060	ENSG00000090060	4944.06664080025	0.037239587708174	0.130257088679075	0.285892983528322	0.774960087897292	1
ENSG00000090061	ENSG00000090061	458.688516113339	0.421385155327725	0.178961942082261	2.35460763570632	0.0185422727831835	1
ENSG00000090097	ENSG00000090097	197.43067198364	-0.147886632070778	0.303742082591409	-0.486882261453755	0.626341770234777	1
ENSG00000090104	ENSG00000090104	5004.32699320368	0.345214107855063	0.326793058750684	1.0563691565996	0.290799591659276	1
ENSG00000090238	ENSG00000090238	1041.55478125922	-0.251515402803698	0.348980920283389	-0.720713907796037	0.471085553715317	1
ENSG00000090263	ENSG00000090263	301.888566636205	0.0855641315716847	0.20325947430323	0.420960114479274	0.673784207240448	1
ENSG00000090266	ENSG00000090266	324.532433800474	0.182958476461992	0.199266249117504	0.918160889123295	0.358534641157849	1
ENSG00000090273	ENSG00000090273	354.40976487682	-0.0867160016536689	0.181232116301799	-0.478480323593773	0.632308375617445	1
ENSG00000090316	ENSG00000090316	595.996989227768	-0.113796931332941	0.173879240322675	-0.654459561255059	0.512815772127194	1
ENSG00000090339	ENSG00000090339	2693.51782574425	0.474560308235107	0.409957510073923	1.15758413146166	0.247033788085607	1
ENSG00000090372	ENSG00000090372	497.837593147109	-0.0508098302933454	0.225302172814268	-0.225518598683162	0.821575858340387	1
ENSG00000090376	ENSG00000090376	216.957953760138	0.0160442944190446	0.758771700260013	0.021145088059487	0.983129917853643	1
ENSG00000090382	ENSG00000090382	2016.49999290499	-0.0188314304567335	0.659913307000299	-0.0285362187077778	0.977234481431456	1
ENSG00000090402	ENSG00000090402	3.99403211021044	-0.277442900515276	0.823620834031527	-0.336857555141272	0.736224283235357	1
ENSG00000090432	ENSG00000090432	429.15571103809	0.0840069901175749	0.206613382962352	0.40659026493401	0.684308948467388	1
ENSG00000090447	ENSG00000090447	48.3785846508453	-0.281762470182517	0.413106700643093	-0.68205737099856	0.495202674512376	1
ENSG00000090470	ENSG00000090470	607.691464307749	-0.0443103274211216	0.124408577545664	-0.356167784370474	0.72171491641739	1
ENSG00000090487	ENSG00000090487	765.299577402623	0.0606677883337236	0.159755486220489	0.379754021404886	0.70412801550333	1
ENSG00000090512	ENSG00000090512	2.42089671242961	-0.316520751412187	1.08364624169435	-0.292088634864166	0.770218856046271	1
ENSG00000090520	ENSG00000090520	1364.6232810791	0.307195199450574	0.14902746547512	2.06133277829824	0.0392713031312558	1
ENSG00000090530	ENSG00000090530	5.18370664325246	-0.238797108061519	0.976978133680015	-0.244424209538891	0.806902293783355	1
ENSG00000090539	ENSG00000090539	1.88286870726095	1.64541899223584	1.1384542019291	1.44530978009277	0.148370891999244	1
ENSG00000090554	ENSG00000090554	63.2246025844034	0.354315824989717	0.343545378932369	1.03135086867074	0.302376311790339	1
ENSG00000090565	ENSG00000090565	197.706562862206	0.0947226565754123	0.196470698553101	0.482121035212846	0.629719967621228	1
ENSG00000090581	ENSG00000090581	318.835436159976	-0.0920770735220678	0.213422505903196	-0.431430945543447	0.666155053008208	1
ENSG00000090612	ENSG00000090612	584.30437351579	-0.0806883962516354	0.180765171732879	-0.446371363897856	0.655329014470113	1
ENSG00000090615	ENSG00000090615	1827.18882516927	-0.0786523693101679	0.190821935947168	-0.412176770557155	0.680209862097856	1
ENSG00000090621	ENSG00000090621	1281.6000701795	0.258347342847122	0.217154455254342	1.18969395559733	0.234166701948384	1
ENSG00000090659	ENSG00000090659	14.1239826014486	-0.110483807561264	0.95697926636081	-0.115450576041643	0.908087993043971	1
ENSG00000090661	ENSG00000090661	363.126803059912	-0.0399263767106368	0.205145658672857	-0.194624526636008	0.845686900731846	1
ENSG00000090674	ENSG00000090674	63.3850962531026	-0.0560987007497147	0.241142869188041	-0.23263678058823	0.816043463996441	1
ENSG00000090686	ENSG00000090686	2095.69473334966	0.120307489206803	0.192395431312727	0.625313649008901	0.531765223551282	1
ENSG00000090776	ENSG00000090776	20.106073822202	0.378945134427186	0.361872259331911	1.04717928676488	0.295016896610705	1
ENSG00000090857	ENSG00000090857	1396.81198349059	-0.0539524506654925	0.228977601453006	-0.23562326761714	0.813725016794821	1
ENSG00000090861	ENSG00000090861	1198.83547389218	-0.0847941086272559	0.237744613347224	-0.356660483000785	0.721345992362054	1
ENSG00000090863	ENSG00000090863	4639.34941277889	-0.0906509859929185	0.150338151970658	-0.602980579477998	0.546521608744365	1
ENSG00000090889	ENSG00000090889	181.461291583685	-0.0566226018604913	0.649140529536553	-0.0872270321819475	0.930491052668999	1
ENSG00000090905	ENSG00000090905	2667.36797753304	0.0038136744465424	0.089435083710662	0.0426418167045082	0.965987060879387	1
ENSG00000090920	ENSG00000090920	6.43290762549865	-0.0152280348674382	0.841662859991362	-0.0180927965237702	0.985564824553628	1
ENSG00000090924	ENSG00000090924	898.645039387887	0.0666208925148807	0.384930531729035	0.173072507955221	0.862594434297477	1
ENSG00000090932	ENSG00000090932	2.45802764809692	-0.101058852285655	0.747195065873313	-0.135250963103643	0.892413454503552	1
ENSG00000090971	ENSG00000090971	25.6409625955425	0.0989424119785672	0.314456108101349	0.314646176141944	0.753030315054678	1
ENSG00000090975	ENSG00000090975	181.841745926827	0.151518629838811	0.343710749422887	0.440831804339029	0.659334766890832	1
ENSG00000090989	ENSG00000090989	1604.36051783965	-0.0361457170462797	0.176125500483706	-0.205227050864356	0.837394735693495	1
ENSG00000091009	ENSG00000091009	2659.67088188849	-0.000585181482798896	0.0938478224144217	-0.00623542952562925	0.995024879290811	1
ENSG00000091039	ENSG00000091039	11494.8266249556	0.0299196764485594	0.16537661489776	0.180918423484823	0.85643160762918	1
ENSG00000091073	ENSG00000091073	88.2940362615969	-0.0154464380364555	0.35222785252308	-0.0438535394796564	0.965021149768222	1
ENSG00000091106	ENSG00000091106	25.2738740102757	-0.377998223930131	0.563182559326859	-0.671182403769627	0.502104336864346	1
ENSG00000091127	ENSG00000091127	192.896585442972	-0.148429256388203	0.328824220728228	-0.451393927307075	0.651705659311609	1
ENSG00000091128	ENSG00000091128	4.87221494947804	0.70232573866751	0.841309724733863	0.834800452223088	0.403830071207251	1
ENSG00000091129	ENSG00000091129	9.3914426002445	-0.748940070680053	0.914340401142918	-0.819104208611896	0.412726960934354	1
ENSG00000091136	ENSG00000091136	6.53846443396045	-0.981078863746768	0.844609842345505	-1.1615764043458	0.245407571195098	1
ENSG00000091137	ENSG00000091137	366.088301471388	-0.0761461759689253	0.679258032294182	-0.112101988270559	0.910742540952941	1
ENSG00000091138	ENSG00000091138	3.14019941524416	1.21124982215711	0.827471442820957	1.46379652453963	0.143249552338877	1
ENSG00000091140	ENSG00000091140	1330.9620939251	0.0207448703413598	0.122291964063471	0.169633961644389	0.865298012083166	1
ENSG00000091157	ENSG00000091157	1479.57294667579	-0.0119307883307087	0.0852797308646092	-0.139901805619557	0.888737574643213	1
ENSG00000091164	ENSG00000091164	934.820394158177	0.124314877814683	0.15994242497538	0.777247674179125	0.43701266000281	1
ENSG00000091181	ENSG00000091181	11.572669134798	0.0584493380580139	0.640311581858033	0.0912826500629704	0.92726800367138	1
ENSG00000091262	ENSG00000091262	5.25518300315589	-0.592808475629033	0.769621449524879	-0.770259815387162	0.441145788340241	1
ENSG00000091317	ENSG00000091317	6314.35170563725	0.0329573049540861	0.145667940874009	0.226249542324426	0.821007340224829	1
ENSG00000091409	ENSG00000091409	677.573143805548	0.00878150826909451	0.500280391217141	0.0175531730270895	0.985995313425338	1
ENSG00000091428	ENSG00000091428	11.1236395437535	0.143618587509089	0.544464570626938	0.263779491370239	0.791949838554041	1
ENSG00000091436	ENSG00000091436	255.037179850398	0.11201624349927	0.353435024887728	0.316935888102355	0.75129224994096	1
ENSG00000091483	ENSG00000091483	359.797028946443	-0.0128371130547154	0.226114798232714	-0.0567725471974797	0.954726382818499	1
ENSG00000091490	ENSG00000091490	6115.89304500998	-0.0422960863793693	0.143312004624948	-0.295132891972724	0.767892364043655	1
ENSG00000091513	ENSG00000091513	20.7968073619161	-0.211710466288169	0.513187694953164	-0.412540028473385	0.679943647694181	1
ENSG00000091527	ENSG00000091527	13025.1848647854	0.111368519686264	0.163817091701394	0.679834555293334	0.496609224041102	1
ENSG00000091536	ENSG00000091536	18.6707470807519	-0.100622767208629	0.33440208586847	-0.300903527402657	0.763488060427921	1
ENSG00000091542	ENSG00000091542	1737.43480085491	-0.14739240219613	0.233673874490553	-0.630761151701147	0.528196708017249	1
ENSG00000091583	ENSG00000091583	1.87293911878332	-0.627110479438681	1.31770154891433	-0.475912379366453	0.63413680241469	1
ENSG00000091592	ENSG00000091592	5343.93765877076	-0.0877579484744775	0.210367358164797	-0.41716523532957	0.676557551638021	1
ENSG00000091622	ENSG00000091622	18.5833370565963	0.0711805114584161	0.339184859765666	0.20985757296948	0.833778836680779	1
ENSG00000091640	ENSG00000091640	364.607952670771	-0.00423834296743066	0.141807013816162	-0.0298881053438248	0.976156292173447	1
ENSG00000091651	ENSG00000091651	53.3890978490316	0.174105900811846	0.453172660844493	0.384193301704029	0.700835182546097	1
ENSG00000091656	ENSG00000091656	7.42360234420607	-0.525922857828996	0.82910097871335	-0.634329076109831	0.525866084822933	1
ENSG00000091664	ENSG00000091664	2.45334383595185	0.301411745704684	0.948343464234564	0.317829728439119	0.750614099021037	1
ENSG00000091732	ENSG00000091732	253.029726459375	0.0216366383191191	0.16603762914575	0.130311655438817	0.896319858993932	1
ENSG00000091831	ENSG00000091831	35.1026494686337	-0.0745584986737308	0.425001255153169	-0.175431243483881	0.860740792493037	1
ENSG00000091844	ENSG00000091844	6.14020791774196	-0.118172326050821	0.792099038993968	-0.149188826438812	0.881404636533499	1
ENSG00000091879	ENSG00000091879	3.35733755358836	-0.591186448975657	0.86839508766811	-0.680780508055569	0.496010385453458	1
ENSG00000091947	ENSG00000091947	345.714773567178	-0.165797561504169	0.161335162921617	-1.02765918167957	0.304110174874469	1
ENSG00000091972	ENSG00000091972	864.588081643072	-0.0158632210200968	0.644135531770447	-0.0246271479179168	0.980352364956459	1
ENSG00000091986	ENSG00000091986	16.1126694283755	-0.380638604608615	0.638268919066027	-0.596360864893123	0.550934178565025	1
ENSG00000092009	ENSG00000092009	1.27125095884237	-0.375119444943725	1.49640372685314	-0.250680640666795	0.802061029365651	1
ENSG00000092010	ENSG00000092010	2894.88497879252	-0.0251861395322427	0.140707165778972	-0.178996850606785	0.857940174610009	1
ENSG00000092020	ENSG00000092020	1068.18132088317	0.154172957968036	0.158321211386083	0.973798498749916	0.330156598658888	1
ENSG00000092036	ENSG00000092036	177.905826082721	-0.165657294910185	0.181241947223085	-0.914011891001606	0.360710597539591	1
ENSG00000092051	ENSG00000092051	5.63291149205959	-0.136986594313948	0.607001691344739	-0.225677450767016	0.82145229734907	1
ENSG00000092054	ENSG00000092054	4.14379659641452	-0.181738210028861	0.797388154021517	-0.227916867227447	0.819710869644461	1
ENSG00000092067	ENSG00000092067	3.60945809855503	-0.263887065834651	0.838472268179898	-0.314723665706297	0.752971474070544	1
ENSG00000092068	ENSG00000092068	36.3257289688209	-0.282787854114529	0.753771411450893	-0.375163942036759	0.707538545039965	1
ENSG00000092094	ENSG00000092094	564.032694308083	0.0958207882509686	0.131197740037451	0.730353954447811	0.465173856193406	1
ENSG00000092096	ENSG00000092096	10.1892911290196	0.422697813307285	0.90681904465039	0.466132483433064	0.641120673250485	1
ENSG00000092098	ENSG00000092098	473.243722273308	-0.0666353420934292	0.194065302360908	-0.343365564491821	0.731323462067703	1
ENSG00000092108	ENSG00000092108	1678.53655988324	0.102728445035423	0.0978521415609516	1.04983338531671	0.293794722932672	1
ENSG00000092140	ENSG00000092140	1169.24956723745	0.0160768461056282	0.101806059155217	0.157916397501616	0.874522676854407	1
ENSG00000092148	ENSG00000092148	4741.14456863508	0.021507728391191	0.148495881240247	0.144837204988833	0.884839406599147	1
ENSG00000092199	ENSG00000092199	10897.774454095	0.0466313575832663	0.152786934404211	0.305205139203192	0.760209918513078	1
ENSG00000092200	ENSG00000092200	6.54536970461041	0.176443573553999	0.899001639981304	0.196266130902351	0.844401869431915	1
ENSG00000092201	ENSG00000092201	2780.28687052397	0.0216695895305509	0.136121689016864	0.159192775868849	0.873516995305568	1
ENSG00000092203	ENSG00000092203	2181.67940895562	0.0352577564434802	0.114329155190843	0.308388148102963	0.75778699925298	1
ENSG00000092208	ENSG00000092208	122.064529224885	-0.0735323102076021	0.172946701061798	-0.425173245607774	0.670710386159323	1
ENSG00000092295	ENSG00000092295	20.1518929932366	0.239064529235364	0.48255424536907	0.495414829585679	0.620307328863319	1
ENSG00000092330	ENSG00000092330	1775.76566356603	0.0526572711081556	0.142783663574584	0.368790587031335	0.712283821366964	1
ENSG00000092345	ENSG00000092345	3.27354073471803	-0.0265058274268633	1.09036026795874	-0.0243092381534451	0.980605944328799	1
ENSG00000092421	ENSG00000092421	18.6745347032601	0.0286893587994561	0.647447140593687	0.0443115074585841	0.964656099059893	1
ENSG00000092439	ENSG00000092439	3662.48956140006	-0.0152406738570889	0.215979417277511	-0.0705653994681641	0.943743648961673	1
ENSG00000092445	ENSG00000092445	18.1942351164001	-0.170433997660947	0.606916845203896	-0.280819356074536	0.778848956770743	1
ENSG00000092470	ENSG00000092470	336.669326452187	-0.0294597653534548	0.307266044614258	-0.0958770611651494	0.923618213174369	1
ENSG00000092529	ENSG00000092529	15.1817507158155	-0.0283406916803721	0.521443886059603	-0.0543504151415683	0.956655983405406	1
ENSG00000092531	ENSG00000092531	2072.72542955978	0.00272922140264356	0.13611988771387	0.0200501296943508	0.984003382875841	1
ENSG00000092607	ENSG00000092607	2.91725323761872	-2.21929906205831	1.16287156353634	-1.90846446989324	0.056331211133613	1
ENSG00000092621	ENSG00000092621	126.376349268934	-0.00780208024932013	0.509836665505187	-0.0153030975941858	0.987790371250569	1
ENSG00000092758	ENSG00000092758	1.09051559506145	-0.76868182838758	1.34684348544066	-0.570728400662001	0.56818376393281	1
ENSG00000092820	ENSG00000092820	4058.28627867595	-0.0215459369541404	0.149922955223549	-0.14371339547045	0.885726792954781	1
ENSG00000092841	ENSG00000092841	6115.30073653389	0.0124711626292922	0.119077604966644	0.104731386164389	0.916588956351918	1
ENSG00000092847	ENSG00000092847	1377.7787567133	-0.0234341570820184	0.116966911653992	-0.200348600733689	0.841207955091142	1
ENSG00000092850	ENSG00000092850	1.21022071897918	1.39180802196033	1.14240211662354	1.21831708967235	0.223103498241562	1
ENSG00000092853	ENSG00000092853	198.85179358417	0.0371298268115836	0.602325832388161	0.0616440883240349	0.950846266276928	1
ENSG00000092871	ENSG00000092871	1650.40712450701	-0.0530913682575667	0.212412008118601	-0.249945230158188	0.802629704427291	1
ENSG00000092929	ENSG00000092929	1171.95885246524	-0.210853292804985	0.329866310713738	-0.639208327606289	0.522687415383361	1
ENSG00000092931	ENSG00000092931	687.837438014378	-0.0174879393084643	0.131464678574423	-0.133023862364401	0.894174508769253	1
ENSG00000092964	ENSG00000092964	704.267338919453	-0.0310966967750757	0.686199167863712	-0.0453173047001595	0.96385439445174	1
ENSG00000092969	ENSG00000092969	3.16752637141632	-0.28959419826922	1.01064485560533	-0.286543978988312	0.774461514512432	1
ENSG00000092978	ENSG00000092978	601.589567164268	0.0376490710454088	0.134899443208427	0.279089892070489	0.780175840023275	1
ENSG00000093000	ENSG00000093000	3138.9371151111	-0.052311029778329	0.132937818703413	-0.393499985847037	0.693950234439594	1
ENSG00000093009	ENSG00000093009	52.1490650328402	-0.200478399467882	0.836194841084828	-0.23975082076301	0.810523434403463	1
ENSG00000093010	ENSG00000093010	227.705897668077	-0.186811332906165	0.249687109090761	-0.748181728670098	0.454350550302983	1
ENSG00000093072	ENSG00000093072	434.256792312845	-0.00578334254852352	0.150006336863399	-0.0385539882477767	0.969245987053843	1
ENSG00000093100	ENSG00000093100	3.92138293644155	0.0176764725609744	0.639496363357706	0.0276412401599334	0.977948289328761	1
ENSG00000093134	ENSG00000093134	4.15192407022027	0.224973302298171	0.894401350518863	0.251535065513551	0.801400455077235	1
ENSG00000093144	ENSG00000093144	910.031691639255	0.0573638527173383	0.174377092752328	0.328964382946867	0.742182609354056	1
ENSG00000093167	ENSG00000093167	797.021149776896	0.0150334988930217	0.178487376358378	0.0842272389215722	0.93287576160472	1
ENSG00000093183	ENSG00000093183	1349.00295318285	0.062557248446602	0.129645060142331	0.482527050224078	0.629431587194856	1
ENSG00000093217	ENSG00000093217	42.4403467032502	-0.31027182298773	0.4473051379108	-0.693646901613734	0.487903672884784	1
ENSG00000094631	ENSG00000094631	863.31295781454	-0.0928804486736217	0.166347294016569	-0.558352627391526	0.576603614633542	1
ENSG00000094755	ENSG00000094755	6.03972497025924	0.137529582910706	0.788714356600511	0.174371851811448	0.861573234413968	1
ENSG00000094804	ENSG00000094804	102.581009778828	0.178338845200714	0.492003575522615	0.362474693423273	0.716997331327649	1
ENSG00000094841	ENSG00000094841	311.287804973462	0.0222789225463969	0.116152258989091	0.191807914372886	0.847892671302181	1
ENSG00000094880	ENSG00000094880	766.747373460484	0.0171588241878746	0.148342895646107	0.115670009764468	0.907914075414111	1
ENSG00000094914	ENSG00000094914	493.485776170902	-0.0783082414553707	0.087285947004259	-0.897146037168501	0.369640995688113	1
ENSG00000094916	ENSG00000094916	2424.60160106932	-0.0741370126395928	0.178360345710306	-0.415658605865267	0.677659835359834	1
ENSG00000094963	ENSG00000094963	4.53137589750786	-0.229220437143218	1.05984362031525	-0.216277602421229	0.828771366594867	1
ENSG00000094975	ENSG00000094975	2092.19730818814	0.179034753716455	0.109905030971391	1.62899507087222	0.103314062422835	1
ENSG00000095002	ENSG00000095002	484.967197462732	-0.00744858378890145	0.242677279508343	-0.0306933710646174	0.975514077797519	1
ENSG00000095015	ENSG00000095015	3189.66535526968	0.0307636795960513	0.277640980521952	0.110803814113525	0.911771920754078	1
ENSG00000095059	ENSG00000095059	652.200927335912	-0.090308392354039	0.239966786608409	-0.376337049099254	0.706666339159482	1
ENSG00000095066	ENSG00000095066	83.485626959481	-0.0404393392255402	0.297186442585089	-0.136073970514189	0.891762804627875	1
ENSG00000095110	ENSG00000095110	3.8552896641874	-0.130239523331568	0.861092706925299	-0.151249130650071	0.879779195391422	1
ENSG00000095139	ENSG00000095139	3279.94625978433	0.0102111839914651	0.093814574427961	0.108844324602315	0.913325966691161	1
ENSG00000095203	ENSG00000095203	18.3066821532494	-0.47025558018456	0.783151639460081	-0.600465550335517	0.548196013189244	1
ENSG00000095209	ENSG00000095209	145.598756645317	0.212651290730492	0.39172668365905	0.542856281180933	0.587228759086596	1
ENSG00000095261	ENSG00000095261	1036.92408710761	-0.0209793564736431	0.168233559191644	-0.124703754556749	0.900758084900853	1
ENSG00000095303	ENSG00000095303	41.9178238336933	0.0629838809707587	0.539461886702503	0.116753161851251	0.907055661242129	1
ENSG00000095319	ENSG00000095319	1373.78196854825	-0.0146177135725294	0.217928722215403	-0.067075663198177	0.946521468206573	1
ENSG00000095321	ENSG00000095321	93.0773599767614	-0.0993652628532306	0.293740554615994	-0.338275601689152	0.735155508131815	1
ENSG00000095370	ENSG00000095370	767.529581974569	-0.13215693907151	0.305383357164147	-0.432757502893237	0.665190949863974	1
ENSG00000095380	ENSG00000095380	308.881651863016	0.15080463925312	0.139262579862758	1.08287983320241	0.27886176429171	1
ENSG00000095383	ENSG00000095383	118.796199658768	-0.136240557864942	0.268277035084027	-0.507835334553588	0.611568827477945	1
ENSG00000095397	ENSG00000095397	26.1972226129392	0.0225529281890203	0.441674938870221	0.0510622772637029	0.959275895141312	1
ENSG00000095464	ENSG00000095464	4.46228205989622	-0.66707917185946	0.848014367737533	-0.786636638762618	0.431494604847635	1
ENSG00000095485	ENSG00000095485	1010.04827317121	0.0187454648504558	0.165899942904811	0.112992593741949	0.910036426947872	1
ENSG00000095539	ENSG00000095539	7.99997257589182	0.0510733685415	0.591050476225632	0.086411179071621	0.931139560557679	1
ENSG00000095564	ENSG00000095564	6306.34575951494	-0.00384967861950536	0.182218580183861	-0.0211267073622294	0.983144580252797	1
ENSG00000095574	ENSG00000095574	718.133723962094	0.16173484996826	0.169277751918738	0.955440677437054	0.339354891532399	1
ENSG00000095585	ENSG00000095585	10.4591783490735	-0.206354166601862	0.842495097056807	-0.244932186932298	0.806508939034983	1
ENSG00000095587	ENSG00000095587	5.9985432806278	-1.16885836102394	0.700129108044	-1.66948973781344	0.0950203624818923	1
ENSG00000095596	ENSG00000095596	6.49609691616222	-1.11282828812781	0.856333548570535	-1.29952667390579	0.193763245538995	1
ENSG00000095627	ENSG00000095627	11.272017980395	-0.895900401251956	1.00511143636448	-0.891344351321341	0.372744462060124	1
ENSG00000095637	ENSG00000095637	21.1922270247788	0.395415298708718	0.468156649426764	0.844621771778497	0.398322049213101	1
[truncated: 27,773 more rows]
