# Supplementary material for: Potential impact of celiac disease genetic risk factors on T cell receptor signaling in gluten-specific CD4+ T cells
Source: Sci Rep. 2021 Apr 29;11:9252. doi: 10.1038/s41598-021-86612-5 (PMC8085175; doi:10.1038/s41598-021-86612-5)
Supplement: Supplementary file 15 — Supplementary Table 2. [file 41598_2021_86612_MOESM15_ESM.xlsx]

## Sheet: supplemental_table_2
condition	ensemblId	geneName	bioType	cluster	baseMean	log2FoldChange	lfcSE	stat	pvalue	padj	fullyConcordant	FDRInOslo	o.baseMean	o.log2FoldChange	o.lfcSE	o.stat	o.pvalue	o.padj
t0.t10	ENSG00000120738	EGR1	protein_coding	4	4245.24	3.53323	0.322164	7.86317	3.74544e-15	4.48554e-11	TRUE	TRUE	1456.06	3.64536	0.796259	4.57811	4.69187e-06	0.000134708
t0.t10	ENSG00000122877	EGR2	protein_coding	6	8857.79	2.50283	0.241057	6.23432	4.53737e-10	1.81132e-06	FALSE	TRUE	NA	NA	NA	NA	NA	NA
t0.t10	ENSG00000123358	NR4A1	protein_coding	6	5172.64	2.98074	0.335079	5.91127	3.39486e-09	1.16162e-05	TRUE	TRUE	690.344	1.51844	0.564996	2.68752	0.00719851	0.0491945
t0.t10	ENSG00000125740	FOSB	protein_coding	4	5423.41	3.24678	0.327794	6.85424	7.1693e-12	3.43438e-08	TRUE	TRUE	273.604	1.46003	0.513737	2.84199	0.00448335	0.0345349
t0.t10	ENSG00000136541	ERMN	protein_coding	4	303.109	1.88201	0.23695	3.72235	0.000197376	0.0422102	FALSE	FALSE	NA	NA	NA	NA	NA	NA
t0.t10	ENSG00000142178	SIK1	protein_coding	5	224.129	2.73423	0.336051	5.16061	2.46141e-07	0.000238007	FALSE	TRUE	NA	NA	NA	NA	NA	NA
t0.t10	ENSG00000153234	NR4A2	protein_coding	6	5326.13	2.477	0.260339	5.67337	1.40017e-08	3.72632e-05	FALSE	TRUE	NA	NA	NA	NA	NA	NA
t0.t10	ENSG00000154479	CCDC173	protein_coding	4	18.5245	2.61648	0.311961	5.18168	2.19898e-07	0.000238007	FALSE	FALSE	NA	NA	NA	NA	NA	NA
t0.t10	ENSG00000163806	SPDYA	protein_coding	6	88.4921	1.8357	0.198575	4.2085	2.57069e-05	0.00879618	FALSE	FALSE	NA	NA	NA	NA	NA	NA
t0.t10	ENSG00000167874	TMEM88	protein_coding	6	78.7636	2.62586	0.414104	3.9262	8.62967e-05	0.0237584	FALSE	TRUE	NA	NA	NA	NA	NA	NA
t0.t10	ENSG00000170345	FOS	protein_coding	4	8899.31	3.62081	0.35456	7.39172	1.44945e-13	1.15724e-09	TRUE	TRUE	972.975	3.50921	0.653871	5.36683	8.01344e-08	3.99946e-06
t0.t10	ENSG00000179094	PER1	protein_coding	4	891.881	1.79548	0.211688	3.75781	0.000171406	0.0391002	TRUE	TRUE	314.198	1.62703	0.457232	3.55844	0.000373063	0.00498063
t0.t10	ENSG00000180720	CHRM4	protein_coding	1	7.15971	1.90654	0.231248	3.92022	8.84681e-05	0.0240571	FALSE	FALSE	NA	NA	NA	NA	NA	NA
t0.t10	ENSG00000188779	SKOR1	protein_coding	4	11.3932	2.04733	0.276073	3.79366	0.000148445	0.0343518	FALSE	FALSE	NA	NA	NA	NA	NA	NA
t0.t10	ENSG00000196927	AC009093.1	pseudogene	4	15.1579	2.5425	0.343528	4.49019	7.11599e-06	0.00355088	FALSE	FALSE	NA	NA	NA	NA	NA	NA
t0.t10	ENSG00000199627	RNU6-1010P	snRNA	4	29.6475	2.80471	0.335957	5.37185	7.79339e-08	0.000143047	FALSE	TRUE	NA	NA	NA	NA	NA	NA
t0.t10	ENSG00000201076	RNU4-51P	snRNA	6	21.4445	2.50975	0.342323	4.41032	1.0322e-05	0.00426263	FALSE	TRUE	NA	NA	NA	NA	NA	NA
t0.t10	ENSG00000201863	SNORA51	snoRNA	4	9.06615	2.32866	0.331609	4.00671	6.15707e-05	0.0188288	FALSE	FALSE	NA	NA	NA	NA	NA	NA
t0.t10	ENSG00000205595	AREGB	protein_coding	6	10.4529	3.35824	0.606106	3.8908	9.99151e-05	0.0262985	FALSE	FALSE	NA	NA	NA	NA	NA	NA
t0.t10	ENSG00000206687	RNU1-109P	snRNA	6	17.9404	2.62252	0.394003	4.11804	3.82101e-05	0.0125023	FALSE	FALSE	NA	NA	NA	NA	NA	NA
t0.t10	ENSG00000207092	Y_RNA	misc_RNA	4	10.903	2.40401	0.330934	4.24256	2.2098e-05	0.00814293	FALSE	FALSE	NA	NA	NA	NA	NA	NA
t0.t10	ENSG00000207306	RNU6-1152P	snRNA	4	14.2753	2.5978	0.357202	4.47311	7.70904e-06	0.00366735	FALSE	FALSE	NA	NA	NA	NA	NA	NA
t0.t10	ENSG00000207627	MIR581	miRNA	4	3.51819	3.00439	0.525294	3.81575	0.000135771	0.03252	FALSE	FALSE	NA	NA	NA	NA	NA	NA
t0.t10	ENSG00000207719	MIR623	miRNA	4	8.77194	2.52372	0.342943	4.44309	8.86781e-06	0.00386185	FALSE	FALSE	NA	NA	NA	NA	NA	NA
t0.t10	ENSG00000213137	ARF1P2	pseudogene	4	17.351	2.45472	0.335169	4.34027	1.42305e-05	0.00568083	FALSE	FALSE	NA	NA	NA	NA	NA	NA
t0.t10	ENSG00000214626	POLR3DP1	pseudogene	4	17.1114	2.41615	0.358858	3.94628	7.93761e-05	0.0223331	FALSE	FALSE	NA	NA	NA	NA	NA	NA
t0.t10	ENSG00000214727	RPL5P35	pseudogene	4	5.54588	2.60429	0.391962	4.09297	4.25875e-05	0.0136008	FALSE	FALSE	NA	NA	NA	NA	NA	NA
t0.t10	ENSG00000215284	RP11-198M15.1	pseudogene	5	19.3364	2.43405	0.339547	4.22341	2.40629e-05	0.0084758	FALSE	TRUE	NA	NA	NA	NA	NA	NA
t0.t10	ENSG00000216089	AC105316.1	miRNA	4	3.19228	2.87472	0.499997	3.74946	0.000177215	0.0396697	FALSE	FALSE	NA	NA	NA	NA	NA	NA
t0.t10	ENSG00000220494	YAP1P1	pseudogene	4	5.13134	2.55651	0.4049	3.84418	0.000120958	0.0301789	FALSE	FALSE	NA	NA	NA	NA	NA	NA
t0.t10	ENSG00000223599	RP11-216N14.7	pseudogene	4	115.825	2.05949	0.263721	4.01746	5.88294e-05	0.0182998	FALSE	TRUE	NA	NA	NA	NA	NA	NA
t0.t10	ENSG00000224083	RP11-39K24.4	pseudogene	6	26.5224	2.88006	0.384534	4.8892	1.01248e-06	0.000692881	FALSE	FALSE	NA	NA	NA	NA	NA	NA
t0.t10	ENSG00000224442	AC017035.2	pseudogene	4	77.05	2.29603	0.258932	5.00529	5.57776e-07	0.000430963	FALSE	TRUE	NA	NA	NA	NA	NA	NA
t0.t10	ENSG00000224885	TSSC1-IT1	sense_intronic	6	16.5106	2.81211	0.341732	5.30274	1.14079e-07	0.000170776	FALSE	TRUE	NA	NA	NA	NA	NA	NA
t0.t10	ENSG00000224903	AC005534.8	antisense	4	14.049	1.93352	0.248593	3.75522	0.000173192	0.0391348	FALSE	FALSE	NA	NA	NA	NA	NA	NA
t0.t10	ENSG00000225900	HSPE1P13	pseudogene	4	183.38	2.33804	0.263297	5.08185	3.73773e-07	0.00030098	FALSE	FALSE	NA	NA	NA	NA	NA	NA
t0.t10	ENSG00000225991	RP11-731I19.1	pseudogene	4	28.5078	2.25292	0.279528	4.48228	7.38499e-06	0.0036099	FALSE	FALSE	NA	NA	NA	NA	NA	NA
t0.t10	ENSG00000226056	MTND4P32	pseudogene	4	5.72808	3.07476	0.446258	4.64923	3.33174e-06	0.00181368	FALSE	FALSE	NA	NA	NA	NA	NA	NA
t0.t10	ENSG00000226928	RPS14P4	pseudogene	4	19.5572	2.67903	0.367008	4.5749	4.76443e-06	0.00253595	FALSE	FALSE	NA	NA	NA	NA	NA	NA
t0.t10	ENSG00000228097	RP11-39K24.12	pseudogene	6	14.5488	2.92673	0.40471	4.76076	1.92868e-06	0.00112672	FALSE	TRUE	NA	NA	NA	NA	NA	NA
t0.t10	ENSG00000228166	MTND1P11	pseudogene	6	10.7821	2.47172	0.39508	3.72511	0.000195228	0.0422102	FALSE	FALSE	NA	NA	NA	NA	NA	NA
t0.t10	ENSG00000228218	ATF4P3	pseudogene	1	66.0158	1.85858	0.208619	4.11555	3.86259e-05	0.0125023	FALSE	FALSE	NA	NA	NA	NA	NA	NA
t0.t10	ENSG00000228485	GRK5-IT1	sense_intronic	4	71.0592	2.51529	0.27944	5.42259	5.87407e-08	0.000117246	FALSE	FALSE	NA	NA	NA	NA	NA	NA
t0.t10	ENSG00000229808	RP11-456P18.2	pseudogene	6	44.3449	1.8294	0.216595	3.82926	0.00012853	0.0317376	FALSE	TRUE	NA	NA	NA	NA	NA	NA
t0.t10	ENSG00000230184	SMYD3-IT1	sense_intronic	4	9.90304	2.82248	0.358048	5.09004	3.57992e-07	0.00030098	FALSE	FALSE	NA	NA	NA	NA	NA	NA
t0.t10	ENSG00000230225	MTND5P14	pseudogene	6	18.1718	2.30319	0.343625	3.79247	0.000149156	0.0343518	FALSE	FALSE	NA	NA	NA	NA	NA	NA
t0.t10	ENSG00000230562	FAM133DP	pseudogene	4	76.4467	2.103	0.247139	4.46309	8.07852e-06	0.00366735	FALSE	FALSE	NA	NA	NA	NA	NA	NA
t0.t10	ENSG00000231508	RP11-452K12.6	pseudogene	6	17.3285	2.67988	0.388296	4.32629	1.51643e-05	0.00595433	FALSE	FALSE	NA	NA	NA	NA	NA	NA
t0.t10	ENSG00000231697	NANOGP5	pseudogene	4	21.1273	2.13035	0.273697	4.12996	3.62832e-05	0.0120702	FALSE	FALSE	NA	NA	NA	NA	NA	NA
t0.t10	ENSG00000232587	EEF1A1P3	pseudogene	4	108.125	2.16977	0.238806	4.89842	9.66113e-07	0.000680598	FALSE	FALSE	NA	NA	NA	NA	NA	NA
t0.t10	ENSG00000232811	RP11-96K19.2	antisense	1	29.1521	2.05709	0.250834	4.2143	2.50551e-05	0.0086974	FALSE	FALSE	NA	NA	NA	NA	NA	NA
t0.t10	ENSG00000233496	SYNJ2-IT1	sense_intronic	6	11.7024	2.75084	0.405786	4.31469	1.59825e-05	0.0061744	FALSE	TRUE	NA	NA	NA	NA	NA	NA
t0.t10	ENSG00000233579	KRT8P15	pseudogene	4	6.72723	2.23432	0.333414	3.70207	0.000213848	0.04454	FALSE	FALSE	NA	NA	NA	NA	NA	NA
t0.t10	ENSG00000234886	MTND5P26	pseudogene	4	7.81691	3.02502	0.398608	5.08023	3.76979e-07	0.00030098	FALSE	FALSE	NA	NA	NA	NA	NA	NA
t0.t10	ENSG00000234981	RP11-534L20.4	pseudogene	4	15.9504	2.11445	0.28841	3.86412	0.00011149	0.028714	FALSE	FALSE	NA	NA	NA	NA	NA	NA
t0.t10	ENSG00000234999	AC004016.2	pseudogene	6	79.8994	3.13616	0.304388	7.01787	2.25283e-12	1.349e-08	FALSE	TRUE	NA	NA	NA	NA	NA	NA
t0.t10	ENSG00000235141	COX6CP17	pseudogene	4	20.7517	2.31168	0.295663	4.4364	9.1476e-06	0.00391256	FALSE	TRUE	NA	NA	NA	NA	NA	NA
t0.t10	ENSG00000235683	AC018442.1	pseudogene	4	23.911	2.54277	0.290763	5.30593	1.12101e-07	0.000170776	FALSE	FALSE	NA	NA	NA	NA	NA	NA
t0.t10	ENSG00000236254	MTND4P14	pseudogene	6	22.1216	2.75197	0.365618	4.79179	1.65303e-06	0.00104193	FALSE	FALSE	NA	NA	NA	NA	NA	NA
t0.t10	ENSG00000236567	RP11-39K24.7	pseudogene	6	16.8452	2.92928	0.408278	4.7254	2.29668e-06	0.00127931	FALSE	FALSE	NA	NA	NA	NA	NA	NA
t0.t10	ENSG00000236576	RP11-22B10.3	pseudogene	4	28.0818	2.20183	0.289685	4.14873	3.3433e-05	0.0112787	FALSE	FALSE	NA	NA	NA	NA	NA	NA
t0.t10	ENSG00000237065	NANOGP4	pseudogene	4	23.6721	2.77927	0.398749	4.46213	8.11497e-06	0.00366735	FALSE	FALSE	NA	NA	NA	NA	NA	NA
t0.t10	ENSG00000237300	RP11-522L3.3	pseudogene	4	3.48387	2.91394	0.494591	3.86975	0.000108946	0.0283639	FALSE	FALSE	NA	NA	NA	NA	NA	NA
t0.t10	ENSG00000237711	RP11-39K24.13	pseudogene	6	21.5465	2.87002	0.378723	4.93771	7.90453e-07	0.000591654	FALSE	FALSE	NA	NA	NA	NA	NA	NA
t0.t10	ENSG00000238090	AC006195.2	pseudogene	1	5.63353	2.35949	0.365641	3.7181	0.000200729	0.042391	FALSE	FALSE	NA	NA	NA	NA	NA	NA
t0.t10	ENSG00000238317	SNORD11	snoRNA	6	46.4025	1.77645	0.17449	4.44985	8.59318e-06	0.00381155	FALSE	FALSE	NA	NA	NA	NA	NA	NA
t0.t10	ENSG00000238372	snoU13	snoRNA	4	19.7308	2.5961	0.334624	4.76983	1.8438e-06	0.00110407	FALSE	FALSE	NA	NA	NA	NA	NA	NA
t0.t10	ENSG00000238988	snoU13	snoRNA	6	10.339	2.73161	0.339079	5.1068	3.27668e-07	0.000290678	FALSE	FALSE	NA	NA	NA	NA	NA	NA
t0.t10	ENSG00000239581	RP11-19G24.1	pseudogene	6	4.06683	2.95529	0.461631	4.23562	2.27923e-05	0.00818252	FALSE	FALSE	NA	NA	NA	NA	NA	NA
t0.t10	ENSG00000240474	RN7SL116P	misc_RNA	6	46.7414	2.17599	0.314082	3.7442	0.000180967	0.0401345	FALSE	TRUE	NA	NA	NA	NA	NA	NA
t0.t10	ENSG00000240888	RP13-635I23.3	sense_intronic	4	14.087	2.3923	0.365599	3.80828	0.000139937	0.0331859	FALSE	FALSE	NA	NA	NA	NA	NA	NA
t0.t10	ENSG00000242134	RPL5P13	pseudogene	4	15.5764	2.30477	0.341577	3.81985	0.000133532	0.03252	FALSE	FALSE	NA	NA	NA	NA	NA	NA
t0.t10	ENSG00000242748	RPL23AP81	pseudogene	4	5.55636	2.67699	0.353399	4.74532	2.08179e-06	0.00118721	FALSE	FALSE	NA	NA	NA	NA	NA	NA
t0.t10	ENSG00000242829	RPS26P21	pseudogene	6	25.6781	2.57693	0.305673	5.15889	2.48421e-07	0.000238007	FALSE	TRUE	NA	NA	NA	NA	NA	NA
t0.t10	ENSG00000242853	RN7SL749P	misc_RNA	4	36.3187	2.0908	0.293479	3.7168	0.000201761	0.042391	FALSE	FALSE	NA	NA	NA	NA	NA	NA
t0.t10	ENSG00000243101	RPS3P7	pseudogene	4	8.3166	3.02828	0.39246	5.16811	2.36478e-07	0.000238007	FALSE	FALSE	NA	NA	NA	NA	NA	NA
t0.t10	ENSG00000243398	RN7SL141P	misc_RNA	6	13.6413	2.292	0.289321	4.46563	7.98351e-06	0.00366735	FALSE	TRUE	NA	NA	NA	NA	NA	NA
t0.t10	ENSG00000243508	RP11-775J23.2	pseudogene	4	24.9046	2.12027	0.290239	3.85981	0.000113475	0.0287859	FALSE	TRUE	NA	NA	NA	NA	NA	NA
t0.t10	ENSG00000243609	RPS2P44	pseudogene	6	61.5056	1.95995	0.248799	3.85831	0.000114173	0.0287859	FALSE	TRUE	NA	NA	NA	NA	NA	NA
t0.t10	ENSG00000243721	RP11-472I20.1	pseudogene	6	11.8238	2.33288	0.337729	3.9466	7.92676e-05	0.0223331	FALSE	TRUE	NA	NA	NA	NA	NA	NA
t0.t10	ENSG00000243759	ST13P15	pseudogene	4	21.0396	2.21982	0.30831	3.95648	7.6062e-05	0.0219498	FALSE	FALSE	NA	NA	NA	NA	NA	NA
t0.t10	ENSG00000248466	RP11-640B6.1	pseudogene	6	26.8771	1.9266	0.234949	3.94384	8.01873e-05	0.0223331	FALSE	TRUE	NA	NA	NA	NA	NA	NA
t0.t10	ENSG00000249138	RP11-701P16.1	pseudogene	6	36.1737	2.567	0.296179	5.29074	1.21825e-07	0.000171644	FALSE	TRUE	NA	NA	NA	NA	NA	NA
t0.t10	ENSG00000250170	RASA2-IT1	sense_intronic	4	30.9975	2.41866	0.246273	5.76052	8.38542e-09	2.5106e-05	FALSE	FALSE	NA	NA	NA	NA	NA	NA
t0.t10	ENSG00000251682	RP11-631M6.3	pseudogene	6	128.099	2.65906	0.309576	5.35916	8.36115e-08	0.000143047	FALSE	TRUE	NA	NA	NA	NA	NA	NA
t0.t10	ENSG00000252050	SNORA31	snoRNA	4	8.59013	2.83862	0.352888	5.21022	1.88615e-07	0.000225885	FALSE	FALSE	NA	NA	NA	NA	NA	NA
t0.t10	ENSG00000252118	RNU6ATAC39P	snRNA	4	6.65102	2.93567	0.51002	3.79528	0.000147476	0.0343518	FALSE	TRUE	NA	NA	NA	NA	NA	NA
t0.t10	ENSG00000253408	RP11-231D20.2	antisense	6	148.435	2.75875	0.339242	5.18435	2.1677e-07	0.000238007	FALSE	TRUE	NA	NA	NA	NA	NA	NA
t0.t10	ENSG00000254017	IGHEP2	IG_C_pseudogene	6	27.116	2.47613	0.335743	4.39662	1.09949e-05	0.00446356	FALSE	FALSE	NA	NA	NA	NA	NA	NA
t0.t10	ENSG00000256019	TAS2R63P	pseudogene	4	20.5839	2.36543	0.32244	4.23467	2.28887e-05	0.00818252	FALSE	FALSE	NA	NA	NA	NA	NA	NA
t0.t10	ENSG00000256188	TAS2R30	protein_coding	6	124.257	1.91425	0.228295	4.00468	6.21025e-05	0.0188288	FALSE	FALSE	NA	NA	NA	NA	NA	NA
t0.t10	ENSG00000256712	RP11-785H5.2	sense_intronic	4	41.049	2.0686	0.235472	4.53812	5.67587e-06	0.00289252	FALSE	FALSE	NA	NA	NA	NA	NA	NA
t0.t10	ENSG00000256981	TAS2R18	pseudogene	6	85.6222	1.8887	0.220734	4.0261	5.67101e-05	0.0178726	FALSE	FALSE	NA	NA	NA	NA	NA	NA
t0.t10	ENSG00000257169	RP11-117N2.2	pseudogene	4	85.4152	2.24233	0.257044	4.83315	1.34391e-06	0.000894146	FALSE	TRUE	38.7631	-1.76043	0.440138	-3.99973	6.34141e-05	0.00119071
t0.t10	ENSG00000257913	RP11-386G11.5	antisense	6	58.0854	1.91358	0.228632	3.99586	6.4459e-05	0.019299	FALSE	TRUE	28.2058	-1.27721	0.401988	-3.17723	0.00148691	0.0149819
t0.t10	ENSG00000257954	RP11-161H23.10	pseudogene	4	19.9083	2.11884	0.300475	3.72358	0.000196415	0.0422102	FALSE	FALSE	NA	NA	NA	NA	NA	NA
t0.t10	ENSG00000258469	CHMP4BP1	pseudogene	6	52.9112	2.26105	0.294942	4.2756	1.90624e-05	0.0071341	FALSE	TRUE	NA	NA	NA	NA	NA	NA
t0.t10	ENSG00000259151	CAP2P1	pseudogene	4	46.961	2.38449	0.249587	5.54713	2.90398e-08	6.32328e-05	FALSE	TRUE	NA	NA	NA	NA	NA	NA
t0.t10	ENSG00000259924	RP11-16E23.4	pseudogene	4	195.531	1.82428	0.1915	4.30431	1.6751e-05	0.00636857	FALSE	FALSE	NA	NA	NA	NA	NA	NA
t0.t10	ENSG00000260517	RP11-426C22.5	lincRNA	4	25.2229	2.26524	0.318391	3.97385	7.07204e-05	0.0209123	FALSE	FALSE	NA	NA	NA	NA	NA	NA
t0.t10	ENSG00000261449	RP11-589C21.5	antisense	4	137.302	2.21325	0.229873	5.27793	1.30649e-07	0.00017385	FALSE	FALSE	NA	NA	NA	NA	NA	NA
t0.t10	ENSG00000261544	RP11-16E23.3	sense_intronic	4	62.6189	3.0347	0.254568	7.99275	1.31962e-15	3.16076e-11	FALSE	FALSE	NA	NA	NA	NA	NA	NA
t0.t10	ENSG00000261624	RP5-914M6.1	pseudogene	4	6.35513	3.23304	0.491505	4.54327	5.53895e-06	0.00288411	FALSE	FALSE	NA	NA	NA	NA	NA	NA
t0.t10	ENSG00000262402	RP11-667K14.8	pseudogene	4	35.7267	2.35747	0.284461	4.77208	1.82335e-06	0.00110407	FALSE	TRUE	NA	NA	NA	NA	NA	NA
t0.t10	ENSG00000262652	RP13-638C3.2	sense_intronic	6	17.8863	2.37345	0.310802	4.41905	9.91343e-06	0.00416573	FALSE	TRUE	NA	NA	NA	NA	NA	NA
t0.t10	ENSG00000262979	CTD-2047H16.2	sense_intronic	4	25.5456	2.38146	0.35262	3.91772	8.93907e-05	0.0240571	FALSE	FALSE	NA	NA	NA	NA	NA	NA
t0.t10	ENSG00000263584	MIR4480	miRNA	4	8.26345	2.94147	0.489175	3.96887	7.22152e-05	0.0210939	FALSE	TRUE	NA	NA	NA	NA	NA	NA
t0.t10	ENSG00000264635	RP11-769O8.3	sense_intronic	6	39.9608	2.43987	0.293789	4.90103	9.53337e-07	0.000680598	FALSE	TRUE	NA	NA	NA	NA	NA	NA
t0.t10	ENSG00000264678	MIR3140	miRNA	4	18.4198	2.66305	0.316031	5.26229	1.42269e-07	0.000179349	FALSE	FALSE	NA	NA	NA	NA	NA	NA
t0.t10	ENSG00000266946	MRPL37P1	pseudogene	6	45.6688	1.90978	0.238401	3.81616	0.000135542	0.03252	FALSE	FALSE	NA	NA	NA	NA	NA	NA
t0.t10	ENSG00000267232	CTB-31O20.9	lincRNA	4	2.59004	2.83348	0.490377	3.73893	0.000184806	0.0406098	FALSE	FALSE	NA	NA	NA	NA	NA	NA
t0.t10	ENSG00000267519	MIR24-2	lincRNA	4	1071.12	2.06422	0.189395	5.61907	1.91986e-08	4.59844e-05	FALSE	FALSE	NA	NA	NA	NA	NA	NA
t0.t10	ENSG00000267766	RP11-299P2.1	sense_intronic	4	22.9792	2.51499	0.296355	5.11209	3.18622e-07	0.000290678	FALSE	FALSE	NA	NA	NA	NA	NA	NA
t0.t10	ENSG00000269927	RP6-91H8.3	lincRNA	6	273.154	2.60387	0.334369	4.79669	1.61307e-06	0.00104193	FALSE	FALSE	NA	NA	NA	NA	NA	NA
t0.t10	ENSG00000270190	RP11-803D5.4	lincRNA	4	15.5995	2.30062	0.332841	3.90763	9.32046e-05	0.0248048	FALSE	FALSE	NA	NA	NA	NA	NA	NA
t10.t30	ENSG00000006075	CCL3	protein_coding	6	16760.2	3.00792	0.390745	5.13871	2.76637e-07	8.06571e-05	FALSE	TRUE	NA	NA	NA	NA	NA	NA
t10.t30	ENSG00000018280	SLC11A1	protein_coding	4	36.4361	1.99573	0.167947	5.92882	3.05117e-09	1.20285e-06	FALSE	FALSE	NA	NA	NA	NA	NA	NA
t10.t30	ENSG00000020577	SAMD4A	protein_coding	5	500.35	2.06452	0.28788	3.69778	0.00021749	0.0364523	FALSE	TRUE	NA	NA	NA	NA	NA	NA
t10.t30	ENSG00000073756	PTGS2	protein_coding	6	4000.18	5.22552	0.495889	8.52109	1.58053e-17	1.57996e-14	FALSE	TRUE	NA	NA	NA	NA	NA	NA
t10.t30	ENSG00000078804	TP53INP2	protein_coding	6	177.359	1.80714	0.195276	4.13333	3.5754e-05	0.00691364	FALSE	FALSE	NA	NA	NA	NA	NA	NA
t10.t30	ENSG00000088882	CPXM1	protein_coding	5	37.8448	4.32735	0.542557	6.13272	8.63912e-10	3.72014e-07	FALSE	TRUE	NA	NA	NA	NA	NA	NA
t10.t30	ENSG00000090339	ICAM1	protein_coding	6	1942.69	1.82789	0.158547	5.22172	1.77269e-07	5.3375e-05	FALSE	TRUE	NA	NA	NA	NA	NA	NA
t10.t30	ENSG00000091972	CD200	protein_coding	5	3418.15	2.76384	0.361802	4.87515	1.08725e-06	0.000279237	FALSE	TRUE	NA	NA	NA	NA	NA	NA
t10.t30	ENSG00000099860	GADD45B	protein_coding	5	1669.4	2.22409	0.240797	5.08351	3.70514e-07	0.000103707	FALSE	TRUE	NA	NA	NA	NA	NA	NA
t10.t30	ENSG00000100906	NFKBIA	protein_coding	6	6550.14	1.75089	0.158449	4.73899	2.14787e-06	0.000527359	FALSE	TRUE	NA	NA	NA	NA	NA	NA
t10.t30	ENSG00000106366	SERPINE1	protein_coding	6	276.793	3.60677	0.339895	7.66934	1.72878e-14	1.3078e-11	FALSE	TRUE	NA	NA	NA	NA	NA	NA
t10.t30	ENSG00000107968	MAP3K8	protein_coding	6	3295.7	2.25268	0.215918	5.80164	6.56683e-09	2.51788e-06	FALSE	TRUE	NA	NA	NA	NA	NA	NA
t10.t30	ENSG00000109471	IL2	protein_coding	5	5780.86	2.89618	0.513289	3.69417	0.000220603	0.0365366	FALSE	TRUE	NA	NA	NA	NA	NA	NA
t10.t30	ENSG00000111537	IFNG	protein_coding	5	60825.8	3.164	0.347767	6.22257	4.89076e-10	2.27668e-07	FALSE	TRUE	NA	NA	NA	NA	NA	NA
t10.t30	ENSG00000113520	IL4	protein_coding	5	1086.39	3.51454	0.596293	4.21694	2.47636e-05	0.00488122	FALSE	TRUE	NA	NA	NA	NA	NA	NA
t10.t30	ENSG00000115657	ABCB6	protein_coding	6	136.7	3.44562	0.200803	12.1792	4.01257e-34	1.12312e-30	FALSE	TRUE	NA	NA	NA	NA	NA	NA
t10.t30	ENSG00000117560	FASLG	protein_coding	5	3149.6	3.28527	0.412686	5.53756	3.06719e-08	1.08672e-05	FALSE	TRUE	NA	NA	NA	NA	NA	NA
t10.t30	ENSG00000118515	SGK1	protein_coding	6	1290.05	2.07027	0.240902	4.44276	8.8814e-06	0.00194211	FALSE	TRUE	NA	NA	NA	NA	NA	NA
t10.t30	ENSG00000119508	NR4A3	protein_coding	6	9943.59	5.94167	0.291473	16.9541	1.79352e-64	1.25502e-60	FALSE	TRUE	NA	NA	NA	NA	NA	NA
t10.t30	ENSG00000120709	FAM53C	protein_coding	6	1142.49	1.71505	0.165028	4.33289	1.47168e-05	0.00307405	FALSE	FALSE	NA	NA	NA	NA	NA	NA
t10.t30	ENSG00000120738	EGR1	protein_coding	4	4245.24	2.7031	0.321466	5.2979	1.17139e-07	3.68396e-05	FALSE	TRUE	NA	NA	NA	NA	NA	NA
t10.t30	ENSG00000122877	EGR2	protein_coding	6	8857.79	5.42363	0.238942	18.5134	1.60929e-76	2.25221e-72	FALSE	TRUE	NA	NA	NA	NA	NA	NA
t10.t30	ENSG00000123358	NR4A1	protein_coding	6	5172.64	6.13363	0.330905	15.5139	2.79397e-54	1.30338e-50	FALSE	TRUE	NA	NA	NA	NA	NA	NA
t10.t30	ENSG00000123965	PMS2P5	pseudogene	6	98.4776	1.7327	0.165892	4.4167	1.00221e-05	0.00216921	FALSE	TRUE	NA	NA	NA	NA	NA	NA
t10.t30	ENSG00000123975	CKS2	protein_coding	6	604.586	1.61509	0.163742	3.75648	0.000172318	0.0294097	FALSE	TRUE	NA	NA	NA	NA	NA	NA
t10.t30	ENSG00000125657	TNFSF9	protein_coding	6	828.46	2.64974	0.309224	5.33509	9.5498e-08	3.03749e-05	FALSE	TRUE	NA	NA	NA	NA	NA	NA
t10.t30	ENSG00000125735	TNFSF14	protein_coding	5	3183.49	2.33754	0.238535	5.6073	2.05509e-08	7.47038e-06	FALSE	TRUE	NA	NA	NA	NA	NA	NA
t10.t30	ENSG00000125740	FOSB	protein_coding	4	5423.41	2.72084	0.327322	5.25735	1.46148e-07	4.49524e-05	FALSE	TRUE	NA	NA	NA	NA	NA	NA
t10.t30	ENSG00000127318	IL22	protein_coding	5	131.026	2.96857	0.54367	3.62089	0.000293597	0.0463981	FALSE	TRUE	NA	NA	NA	NA	NA	NA
t10.t30	ENSG00000129277	CCL4	protein_coding	5	54026.5	2.76152	0.307092	5.73614	9.68593e-09	3.66364e-06	FALSE	TRUE	NA	NA	NA	NA	NA	NA
t10.t30	ENSG00000132510	KDM6B	protein_coding	6	2113.43	3.15138	0.300852	7.15096	8.61731e-13	5.35997e-10	FALSE	TRUE	NA	NA	NA	NA	NA	NA
t10.t30	ENSG00000135625	EGR4	protein_coding	6	72.12	6.17124	0.378557	13.6604	1.75091e-42	7.00114e-39	FALSE	TRUE	NA	NA	NA	NA	NA	NA
t10.t30	ENSG00000137494	ANKRD42	protein_coding	6	194.041	1.69492	0.189415	3.66877	0.000243716	0.0396606	FALSE	FALSE	NA	NA	NA	NA	NA	NA
t10.t30	ENSG00000138623	SEMA7A	protein_coding	5	3817.98	2.33892	0.280055	4.78091	1.74506e-06	0.00043611	FALSE	TRUE	NA	NA	NA	NA	NA	NA
t10.t30	ENSG00000138684	IL21	protein_coding	5	2998.37	5.12882	0.474501	8.70138	3.2786e-18	3.52954e-15	FALSE	TRUE	NA	NA	NA	NA	NA	NA
t10.t30	ENSG00000147669	POLR2K	protein_coding	6	1248.56	1.50008	0.135344	3.69489	0.000219981	0.0365366	FALSE	TRUE	NA	NA	NA	NA	NA	NA
t10.t30	ENSG00000150977	RILPL2	protein_coding	5	1787.59	1.64654	0.13262	4.87512	1.08742e-06	0.000279237	FALSE	TRUE	NA	NA	NA	NA	NA	NA
t10.t30	ENSG00000152487	ARL5B-AS1	lincRNA	4	116.618	2.88282	0.194323	9.68911	3.35442e-22	5.52295e-19	FALSE	FALSE	NA	NA	NA	NA	NA	NA
t10.t30	ENSG00000153234	NR4A2	protein_coding	6	5326.13	5.60757	0.257026	17.9265	7.32733e-72	6.8364e-68	FALSE	TRUE	NA	NA	NA	NA	NA	NA
t10.t30	ENSG00000155926	SLA	protein_coding	5	16343.4	1.69436	0.168047	4.13195	3.59693e-05	0.00691364	FALSE	TRUE	NA	NA	NA	NA	NA	NA
t10.t30	ENSG00000159388	BTG2	protein_coding	6	11220.9	1.98967	0.159945	6.18757	6.1098e-10	2.71449e-07	FALSE	TRUE	NA	NA	NA	NA	NA	NA
t10.t30	ENSG00000162711	NLRP3	protein_coding	6	58.1135	4.58637	0.323191	11.0967	1.30108e-28	3.31066e-25	FALSE	FALSE	NA	NA	NA	NA	NA	NA
t10.t30	ENSG00000162772	ATF3	protein_coding	6	2913.22	3.51323	0.257506	9.7599	1.6732e-22	2.92706e-19	FALSE	TRUE	NA	NA	NA	NA	NA	NA
t10.t30	ENSG00000164056	SPRY1	protein_coding	6	2998.67	2.44726	0.339445	4.26361	2.01152e-05	0.00402161	FALSE	TRUE	NA	NA	NA	NA	NA	NA
t10.t30	ENSG00000164304	CAGE1	protein_coding	6	15.3494	2.42389	0.266324	5.34645	8.96954e-08	2.88572e-05	FALSE	TRUE	NA	NA	NA	NA	NA	NA
t10.t30	ENSG00000164400	CSF2	protein_coding	5	17098.7	3.60227	0.349067	7.45492	8.9922e-14	6.29229e-11	FALSE	TRUE	NA	NA	NA	NA	NA	NA
t10.t30	ENSG00000164691	TAGAP	protein_coding	6	8021.25	2.06849	0.186926	5.71611	1.08993e-08	4.01409e-06	FALSE	TRUE	NA	NA	NA	NA	NA	NA
t10.t30	ENSG00000165997	ARL5B	protein_coding	6	3895.39	1.95547	0.192697	4.95842	7.10702e-07	0.000189453	FALSE	TRUE	NA	NA	NA	NA	NA	NA
t10.t30	ENSG00000167604	NFKBID	protein_coding	6	3309.2	4.51859	0.187291	18.7867	9.70011e-79	2.71506e-74	FALSE	TRUE	NA	NA	NA	NA	NA	NA
t10.t30	ENSG00000167874	TMEM88	protein_coding	6	78.7636	3.61712	0.349058	7.49766	6.4969e-14	4.66278e-11	FALSE	TRUE	NA	NA	NA	NA	NA	NA
t10.t30	ENSG00000169194	IL13	protein_coding	5	11671.2	3.90262	0.464	6.25564	3.95883e-10	1.8781e-07	FALSE	TRUE	NA	NA	NA	NA	NA	NA
t10.t30	ENSG00000169429	IL8	protein_coding	5	4391.35	3.65481	0.434752	6.1065	1.01842e-09	4.31901e-07	FALSE	TRUE	NA	NA	NA	NA	NA	NA
t10.t30	ENSG00000170345	FOS	protein_coding	4	8899.31	2.87458	0.354198	5.29247	1.20675e-07	3.75301e-05	FALSE	TRUE	NA	NA	NA	NA	NA	NA
t10.t30	ENSG00000171174	RBKS	protein_coding	6	99.0589	1.81884	0.201013	4.07354	4.63038e-05	0.00880297	FALSE	FALSE	NA	NA	NA	NA	NA	NA
t10.t30	ENSG00000174885	NLRP6	protein_coding	5	104.209	2.17651	0.302786	3.88563	0.000102066	0.0178551	FALSE	TRUE	NA	NA	NA	NA	NA	NA
t10.t30	ENSG00000177426	TGIF1	protein_coding	5	2598.91	2.23862	0.171618	7.21728	5.30367e-13	3.45232e-10	FALSE	TRUE	NA	NA	NA	NA	NA	NA
t10.t30	ENSG00000178803	ADORA2A-AS1	antisense	6	5.206	2.56148	0.428883	3.64082	0.000271776	0.0432217	FALSE	FALSE	NA	NA	NA	NA	NA	NA
t10.t30	ENSG00000179388	EGR3	protein_coding	6	4258.74	6.55801	0.329124	16.8873	5.58171e-64	3.12464e-60	FALSE	TRUE	NA	NA	NA	NA	NA	NA
t10.t30	ENSG00000185650	ZFP36L1	protein_coding	6	3565.1	2.32565	0.148	8.95712	3.33276e-19	4.05582e-16	FALSE	TRUE	NA	NA	NA	NA	NA	NA
t10.t30	ENSG00000187658	C5orf52	protein_coding	6	37.7575	7.09934	0.47492	12.8429	9.42848e-38	2.93226e-34	FALSE	TRUE	NA	NA	NA	NA	NA	NA
t10.t30	ENSG00000188886	ASTL	protein_coding	6	53.9828	4.10411	0.390335	7.95241	1.82919e-15	1.46283e-12	FALSE	TRUE	NA	NA	NA	NA	NA	NA
t10.t30	ENSG00000196428	TSC22D2	protein_coding	6	1280.87	1.85463	0.186759	4.57608	4.73773e-06	0.00109594	FALSE	TRUE	NA	NA	NA	NA	NA	NA
t10.t30	ENSG00000197262	CCL4L2	protein_coding	5	6504.48	3.24283	0.370743	6.04956	1.45243e-09	5.80766e-07	FALSE	TRUE	NA	NA	NA	NA	NA	NA
t10.t30	ENSG00000200378	RNU5B-4P	snRNA	6	2.2881	4.04558	0.648552	4.69597	2.65342e-06	0.000645819	FALSE	FALSE	NA	NA	NA	NA	NA	NA
t10.t30	ENSG00000202496	RNVU1-20	snRNA	4	83.9499	2.08348	0.295117	3.67136	0.000241262	0.0394908	FALSE	FALSE	NA	NA	NA	NA	NA	NA
t10.t30	ENSG00000203364	RP11-370F5.4	lincRNA	5	6.9866	3.89003	0.582397	4.9623	6.96626e-07	0.000187486	FALSE	FALSE	NA	NA	NA	NA	NA	NA
t10.t30	ENSG00000203747	FCGR3A	protein_coding	4	46.2471	3.09944	0.38242	5.4899	4.02168e-08	1.35623e-05	FALSE	FALSE	NA	NA	NA	NA	NA	NA
t10.t30	ENSG00000204620	AC115618.1	protein_coding	6	9.68851	2.43928	0.337571	4.26364	2.01124e-05	0.00402161	FALSE	FALSE	NA	NA	NA	NA	NA	NA
t10.t30	ENSG00000205020	CCL4L1	protein_coding	5	167.183	4.62438	0.477659	7.58779	3.25417e-14	2.39695e-11	FALSE	TRUE	NA	NA	NA	NA	NA	NA
t10.t30	ENSG00000205021	CCL3L1	protein_coding	6	341.048	3.85552	0.546863	5.22164	1.77345e-07	5.3375e-05	FALSE	TRUE	NA	NA	NA	NA	NA	NA
t10.t30	ENSG00000207980	MIR23A	miRNA	4	60.1689	2.10767	0.272288	4.06801	4.74163e-05	0.00890726	FALSE	FALSE	NA	NA	NA	NA	NA	NA
t10.t30	ENSG00000214174	AMZ2P1	pseudogene	6	196.055	1.94037	0.2177	4.31958	1.56328e-05	0.00324121	FALSE	FALSE	NA	NA	NA	NA	NA	NA
t10.t30	ENSG00000220412	RP11-95M15.2	pseudogene	4	24.3346	2.52902	0.252554	6.05422	1.41097e-09	5.72363e-07	FALSE	TRUE	NA	NA	NA	NA	NA	NA
t10.t30	ENSG00000221949	C12orf61	protein_coding	6	43.9359	2.64171	0.297111	5.52557	3.2842e-08	1.13487e-05	FALSE	FALSE	NA	NA	NA	NA	NA	NA
t10.t30	ENSG00000222009	BTBD19	protein_coding	6	931.515	3.33021	0.228393	10.2026	1.9299e-24	3.61965e-21	FALSE	TRUE	NA	NA	NA	NA	NA	NA
t10.t30	ENSG00000223086	RNA5SP155	rRNA	6	32.1748	1.66657	0.166464	4.00426	6.22119e-05	0.0114195	FALSE	FALSE	NA	NA	NA	NA	NA	NA
t10.t30	ENSG00000223387	RP11-408H1.3	lincRNA	6	17.7224	3.11808	0.369624	5.73037	1.00212e-08	3.7399e-06	FALSE	FALSE	NA	NA	NA	NA	NA	NA
t10.t30	ENSG00000224015	AC063976.3	lincRNA	6	3.50967	4.03931	0.499101	6.08956	1.13219e-09	4.66028e-07	FALSE	FALSE	NA	NA	NA	NA	NA	NA
t10.t30	ENSG00000224460	RP11-439L18.2	lincRNA	6	17.3515	2.47061	0.23642	6.22031	4.96167e-10	2.27668e-07	FALSE	TRUE	NA	NA	NA	NA	NA	NA
t10.t30	ENSG00000225979	AC010746.3	antisense	6	31.0629	3.55286	0.28026	9.1089	8.32233e-20	1.10925e-16	FALSE	TRUE	NA	NA	NA	NA	NA	NA
t10.t30	ENSG00000228261	RP11-127L20.3	lincRNA	6	3.91544	3.52414	0.384344	6.56739	5.12059e-11	2.86651e-08	FALSE	FALSE	NA	NA	NA	NA	NA	NA
t10.t30	ENSG00000229619	MBNL1-AS1	antisense	6	155.026	2.59943	0.188004	8.5074	1.77874e-17	1.71679e-14	FALSE	TRUE	NA	NA	NA	NA	NA	NA
t10.t30	ENSG00000230322	RP3-323N1.2	antisense	6	13.0732	3.22627	0.233596	9.53044	1.56623e-21	2.43549e-18	FALSE	TRUE	NA	NA	NA	NA	NA	NA
t10.t30	ENSG00000230806	RP11-343N15.1	lincRNA	6	11.4407	3.08834	0.389191	5.36586	8.05664e-08	2.62216e-05	FALSE	TRUE	NA	NA	NA	NA	NA	NA
t10.t30	ENSG00000230923	LINC00309	lincRNA	6	8.08513	2.36719	0.34239	3.99308	6.52199e-05	0.0118539	FALSE	FALSE	NA	NA	NA	NA	NA	NA
t10.t30	ENSG00000231467	RP5-1170K4.7	antisense	6	9.3481	2.11716	0.310339	3.5998	0.000318468	0.0489776	FALSE	FALSE	NA	NA	NA	NA	NA	NA
t10.t30	ENSG00000231507	RP11-134P9.3	lincRNA	6	95.7585	2.49655	0.224723	6.65955	2.7467e-11	1.56898e-08	FALSE	TRUE	NA	NA	NA	NA	NA	NA
t10.t30	ENSG00000231621	AC013264.2	antisense	6	251.562	2.7874	0.279084	6.40451	1.50852e-10	7.96667e-08	FALSE	TRUE	NA	NA	NA	NA	NA	NA
t10.t30	ENSG00000231652	RP11-553A21.3	antisense	6	17.4341	2.13034	0.237847	4.75239	2.01026e-06	0.000497939	FALSE	FALSE	NA	NA	NA	NA	NA	NA
t10.t30	ENSG00000231856	RP11-327P2.5	antisense	6	58.0141	3.07829	0.203712	10.2021	1.93979e-24	3.61965e-21	FALSE	FALSE	NA	NA	NA	NA	NA	NA
t10.t30	ENSG00000232065	LINC01063	antisense	6	6.42702	2.31862	0.291878	4.5177	6.2515e-06	0.00139732	FALSE	FALSE	NA	NA	NA	NA	NA	NA
t10.t30	ENSG00000232810	TNF	protein_coding	6	18162.4	3.30051	0.218595	10.5241	6.69069e-26	1.44056e-22	FALSE	TRUE	NA	NA	NA	NA	NA	NA
t10.t30	ENSG00000233501	SRGAP2-AS1	antisense	6	25.0547	3.33539	0.366475	6.37257	1.85886e-10	9.63512e-08	FALSE	FALSE	NA	NA	NA	NA	NA	NA
t10.t30	ENSG00000233791	LINC01136	lincRNA	6	49.5572	2.11242	0.251932	4.41556	1.00749e-05	0.00216921	FALSE	FALSE	NA	NA	NA	NA	NA	NA
t10.t30	ENSG00000234371	RP11-315J22.5	pseudogene	6	3.31433	3.55651	0.47036	5.43521	5.47315e-08	1.82373e-05	FALSE	FALSE	NA	NA	NA	NA	NA	NA
t10.t30	ENSG00000235151	AC114730.2	antisense	6	9.01032	3.09123	0.388669	5.38049	7.42851e-08	2.44617e-05	FALSE	FALSE	NA	NA	NA	NA	NA	NA
t10.t30	ENSG00000235304	RP11-265P11.2	lincRNA	5	29.3983	3.28631	0.502627	4.54873	5.3971e-06	0.00122817	FALSE	TRUE	NA	NA	NA	NA	NA	NA
t10.t30	ENSG00000235488	JARID2-AS1	antisense	6	9.01891	3.88986	0.33661	8.58519	9.06884e-18	9.40137e-15	FALSE	FALSE	NA	NA	NA	NA	NA	NA
t10.t30	ENSG00000235527	RP5-1073O3.7	antisense	4	101.444	1.98759	0.227762	4.33609	1.45041e-05	0.0030524	FALSE	TRUE	NA	NA	NA	NA	NA	NA
t10.t30	ENSG00000235880	RP11-59O6.3	antisense	6	25.2326	4.08867	0.334225	9.24129	2.43533e-20	3.40825e-17	FALSE	TRUE	NA	NA	NA	NA	NA	NA
t10.t30	ENSG00000236278	PEBP1P3	pseudogene	4	9.55795	2.80209	0.327449	5.50342	3.72493e-08	1.27147e-05	FALSE	FALSE	NA	NA	NA	NA	NA	NA
t10.t30	ENSG00000236528	RP1-125I3.2	antisense	6	6.22217	2.30858	0.357027	3.66521	0.000247134	0.0399843	FALSE	FALSE	NA	NA	NA	NA	NA	NA
t10.t30	ENSG00000238390	SNORA81	snoRNA	6	33.8008	2.18535	0.187752	6.31335	2.73053e-10	1.34084e-07	FALSE	FALSE	NA	NA	NA	NA	NA	NA
t10.t30	ENSG00000238815	snoU13	snoRNA	6	8.26784	2.62583	0.353347	4.60122	4.2003e-06	0.000987954	FALSE	TRUE	NA	NA	NA	NA	NA	NA
t10.t30	ENSG00000239674	RP1-127L4.7	lincRNA	6	3.73811	3.52127	0.492974	5.1144	3.14733e-07	8.98917e-05	FALSE	FALSE	NA	NA	NA	NA	NA	NA
t10.t30	ENSG00000240159	RP11-162O12.1	pseudogene	5	4.71293	2.60771	0.431057	3.7297	0.000191709	0.032325	FALSE	TRUE	NA	NA	NA	NA	NA	NA
t10.t30	ENSG00000240457	RN7SL472P	misc_RNA	6	4.268	2.7545	0.341762	5.13369	2.84122e-07	8.19852e-05	FALSE	FALSE	NA	NA	NA	NA	NA	NA
t10.t30	ENSG00000243207	PPAN-P2RY11	protein_coding	6	1.82077	4.02118	0.622075	4.85662	1.19408e-06	0.000303839	FALSE	FALSE	NA	NA	NA	NA	NA	NA
t10.t30	ENSG00000244265	SIAH2-AS1	antisense	5	9.50401	2.74966	0.387403	4.51639	6.2902e-06	0.00139732	FALSE	TRUE	NA	NA	NA	NA	NA	NA
t10.t30	ENSG00000246740	CTD-2382E5.1	antisense	6	6.93863	2.64564	0.363996	4.52105	6.15326e-06	0.00138895	FALSE	FALSE	NA	NA	NA	NA	NA	NA
t10.t30	ENSG00000248473	CTC-338M12.2	lincRNA	6	1.2879	3.1177	0.557137	3.80105	0.000144087	0.0247422	FALSE	FALSE	NA	NA	NA	NA	NA	NA
t10.t30	ENSG00000248884	CTC-537E7.3	lincRNA	6	3.28612	2.4601	0.345998	4.21995	2.44354e-05	0.00485069	FALSE	FALSE	NA	NA	NA	NA	NA	NA
t10.t30	ENSG00000249138	RP11-701P16.1	pseudogene	6	36.1737	2.11573	0.259447	4.30043	1.70467e-05	0.00348276	FALSE	TRUE	NA	NA	NA	NA	NA	NA
t10.t30	ENSG00000249899	CTD-2175A23.1	antisense	6	7.16936	2.80839	0.437723	4.13136	3.60626e-05	0.00691364	FALSE	TRUE	NA	NA	NA	NA	NA	NA
t10.t30	ENSG00000250274	CTB-114C7.4	lincRNA	5	14.3977	2.3702	0.366291	3.74074	0.000183481	0.031125	FALSE	TRUE	NA	NA	NA	NA	NA	NA
t10.t30	ENSG00000252056	RNU5E-2P	snRNA	6	17.1766	2.56443	0.311981	5.0145	5.3171e-07	0.000147352	FALSE	TRUE	NA	NA	NA	NA	NA	NA
t10.t30	ENSG00000252962	RNU6-993P	snRNA	6	1.61949	4.31152	0.723564	4.57668	4.72409e-06	0.00109594	FALSE	FALSE	NA	NA	NA	NA	NA	NA
t10.t30	ENSG00000253054	RNU7-77P	snRNA	6	7.54815	2.16414	0.28803	4.04174	5.30555e-05	0.00990016	FALSE	FALSE	NA	NA	NA	NA	NA	NA
t10.t30	ENSG00000253102	RP1-117B12.4	antisense	6	2.30031	3.89103	0.56195	5.14464	2.68036e-07	7.89717e-05	FALSE	FALSE	NA	NA	NA	NA	NA	NA
t10.t30	ENSG00000253408	RP11-231D20.2	antisense	6	148.435	3.59004	0.318443	8.13345	4.17239e-16	3.64953e-13	FALSE	TRUE	NA	NA	NA	NA	NA	NA
t10.t30	ENSG00000253457	SMIM18	protein_coding	6	1.971	3.6616	0.667442	3.98775	6.67016e-05	0.012045	FALSE	FALSE	NA	NA	NA	NA	NA	NA
t10.t30	ENSG00000253522	MIR146A	lincRNA	6	2012.47	2.13129	0.204622	5.52865	3.22697e-08	1.12904e-05	FALSE	TRUE	NA	NA	NA	NA	NA	NA
t10.t30	ENSG00000253618	GRPEL2-AS1	antisense	4	32.2752	2.78247	0.244758	7.28255	3.27563e-13	2.18297e-10	FALSE	TRUE	NA	NA	NA	NA	NA	NA
t10.t30	ENSG00000253842	KB-173C10.1	lincRNA	5	37.1762	2.73931	0.279874	6.21463	5.1445e-10	2.32249e-07	FALSE	TRUE	NA	NA	NA	NA	NA	NA
t10.t30	ENSG00000254336	AC008694.2	pseudogene	6	7.2185	4.04437	0.337077	9.03166	1.69086e-19	2.15123e-16	FALSE	FALSE	NA	NA	NA	NA	NA	NA
t10.t30	ENSG00000254604	AP000487.6	antisense	6	3.0208	4.85671	0.599354	6.43478	1.23653e-10	6.65586e-08	FALSE	FALSE	NA	NA	NA	NA	NA	NA
t10.t30	ENSG00000255414	LINC01059	lincRNA	6	574.072	2.40976	0.28237	4.9926	5.9572e-07	0.000161886	FALSE	TRUE	NA	NA	NA	NA	NA	NA
t10.t30	ENSG00000255541	RP11-727A23.8	pseudogene	4	3.25971	3.00567	0.43337	4.62807	3.69086e-06	0.000890579	FALSE	FALSE	NA	NA	NA	NA	NA	NA
t10.t30	ENSG00000257696	RP11-175P13.2	antisense	6	24.856	3.66167	0.281687	9.44905	3.4192e-21	5.03701e-18	FALSE	TRUE	NA	NA	NA	NA	NA	NA
t10.t30	ENSG00000257913	RP11-386G11.5	antisense	6	58.0854	2.64517	0.200321	8.21269	2.1629e-16	1.95289e-13	FALSE	TRUE	NA	NA	NA	NA	NA	NA
t10.t30	ENSG00000258082	RP11-443B7.3	lincRNA	6	22.2224	3.13943	0.420711	5.08527	3.67106e-07	0.000103707	FALSE	TRUE	NA	NA	NA	NA	NA	NA
t10.t30	ENSG00000258843	RP11-286O18.1	antisense	4	6.56999	3.83207	0.481123	5.88637	3.94779e-09	1.5347e-06	FALSE	FALSE	NA	NA	NA	NA	NA	NA
t10.t30	ENSG00000258946	RP11-58E21.4	lincRNA	6	9.17577	2.23459	0.305597	4.03992	5.347e-05	0.00991142	FALSE	FALSE	NA	NA	NA	NA	NA	NA
t10.t30	ENSG00000259003	AE000662.92	protein_coding	6	72.3062	1.82128	0.213562	3.84562	0.000120249	0.0209054	FALSE	TRUE	NA	NA	NA	NA	NA	NA
t10.t30	ENSG00000259508	RP11-661D19.3	lincRNA	6	6.72179	4.22312	0.528255	6.10145	1.05109e-09	4.39104e-07	FALSE	TRUE	NA	NA	NA	NA	NA	NA
t10.t30	ENSG00000259687	RP11-293M10.5	lincRNA	4	2.88509	2.42774	0.394606	3.61814	0.000296723	0.0463981	FALSE	FALSE	NA	NA	NA	NA	NA	NA
t10.t30	ENSG00000260293	RP11-715J22.6	sense_intronic	6	9.19203	2.82727	0.297464	6.1428	8.10785e-10	3.54592e-07	FALSE	TRUE	NA	NA	NA	NA	NA	NA
t10.t30	ENSG00000260563	RP13-516M14.1	lincRNA	6	88.9467	1.89827	0.204161	4.39982	1.08343e-05	0.0023149	FALSE	TRUE	NA	NA	NA	NA	NA	NA
t10.t30	ENSG00000260568	CTD-2358C21.3	lincRNA	6	3.35319	3.36663	0.653931	3.61908	0.000295651	0.0463981	FALSE	FALSE	NA	NA	NA	NA	NA	NA
t10.t30	ENSG00000260708	CTA-29F11.1	antisense	6	98.7695	2.00274	0.278344	3.60254	0.000315128	0.0487316	FALSE	FALSE	NA	NA	NA	NA	NA	NA
t10.t30	ENSG00000260805	RP11-61J19.4	lincRNA	6	5.00918	2.67659	0.418784	4.00346	6.24218e-05	0.0114195	FALSE	FALSE	NA	NA	NA	NA	NA	NA
t10.t30	ENSG00000260806	RP11-872J21.3	antisense	5	39.472	1.97414	0.26732	3.6441	0.000268329	0.0429172	FALSE	TRUE	NA	NA	NA	NA	NA	NA
t10.t30	ENSG00000261005	CTB-58E17.1	lincRNA	5	325.18	1.81062	0.18812	4.30907	1.63941e-05	0.00337405	FALSE	TRUE	NA	NA	NA	NA	NA	NA
t10.t30	ENSG00000261026	CTD-3247F14.2	sense_overlapping	6	186.638	5.95697	0.367033	13.5055	1.45107e-41	5.07692e-38	FALSE	TRUE	NA	NA	NA	NA	NA	NA
t10.t30	ENSG00000261360	CTD-2165H16.4	antisense	6	58.4936	1.72435	0.185671	3.90129	9.56824e-05	0.0169503	FALSE	TRUE	NA	NA	NA	NA	NA	NA
t10.t30	ENSG00000261449	RP11-589C21.5	antisense	4	137.302	3.32104	0.212127	10.9418	7.27813e-28	1.69762e-24	FALSE	FALSE	NA	NA	NA	NA	NA	NA
t10.t30	ENSG00000261504	RP11-317P15.4	lincRNA	6	25.6641	2.34401	0.313944	4.28106	1.86002e-05	0.0037726	FALSE	TRUE	NA	NA	NA	NA	NA	NA
t10.t30	ENSG00000262074	SNORD3B-2	lincRNA	4	306.581	2.42982	0.341653	4.18501	2.85158e-05	0.00558152	FALSE	FALSE	NA	NA	NA	NA	NA	NA
t10.t30	ENSG00000264419	MIR548AC	miRNA	6	10.3628	2.11019	0.291206	3.81237	0.000137642	0.0237815	FALSE	TRUE	NA	NA	NA	NA	NA	NA
t10.t30	ENSG00000264443	RP4-594I10.3	lincRNA	6	7.92111	3.74725	0.373165	7.36203	1.81141e-13	1.23662e-10	FALSE	FALSE	NA	NA	NA	NA	NA	NA
t10.t30	ENSG00000264584	RN7SL600P	misc_RNA	4	98.5639	1.73306	0.164305	4.46158	8.13593e-06	0.00179311	FALSE	FALSE	NA	NA	NA	NA	NA	NA
t10.t30	ENSG00000264663	KRT8P34	pseudogene	6	51.5365	2.58015	0.428915	3.68406	0.000229548	0.0377944	FALSE	TRUE	NA	NA	NA	NA	NA	NA
t10.t30	ENSG00000264739	RP11-138I1.2	antisense	6	53.6986	2.8302	0.260526	7.02503	2.14015e-12	1.27453e-09	FALSE	TRUE	NA	NA	NA	NA	NA	NA
t10.t30	ENSG00000265100	RP11-147L13.2	antisense	6	54.7118	2.52141	0.213429	7.1284	1.01545e-12	6.17882e-10	FALSE	TRUE	NA	NA	NA	NA	NA	NA
t10.t30	ENSG00000265112	MIR3153	miRNA	6	34.9427	3.54381	0.307207	8.28043	1.22735e-16	1.14512e-13	FALSE	TRUE	NA	NA	NA	NA	NA	NA
t10.t30	ENSG00000265237	MIR3142	miRNA	6	34.9792	3.01276	0.228873	8.79424	1.44014e-18	1.61238e-15	FALSE	TRUE	NA	NA	NA	NA	NA	NA
t10.t30	ENSG00000265692	RP13-516M14.4	lincRNA	6	47.934	2.7391	0.2741	6.34476	2.22776e-10	1.11348e-07	FALSE	FALSE	NA	NA	NA	NA	NA	NA
t10.t30	ENSG00000265801	RP11-720N19.2	sense_intronic	6	45.896	2.44836	0.295465	4.90198	9.48768e-07	0.000250529	FALSE	TRUE	NA	NA	NA	NA	NA	NA
t10.t30	ENSG00000266040	CTB-58E17.3	antisense	5	21.67	2.1355	0.311487	3.6454	0.000266973	0.0429172	FALSE	TRUE	NA	NA	NA	NA	NA	NA
t10.t30	ENSG00000266401	RP11-874J12.4	antisense	5	7.65819	3.93555	0.570511	5.14548	2.66836e-07	7.89717e-05	FALSE	FALSE	NA	NA	NA	NA	NA	NA
t10.t30	ENSG00000267637	RP11-619I22.1	sense_intronic	6	28.8397	3.08029	0.266021	7.82002	5.28135e-15	4.10625e-12	FALSE	TRUE	NA	NA	NA	NA	NA	NA
t10.t30	ENSG00000267758	RP11-358B23.5	antisense	6	3.63574	3.96986	0.594291	4.99732	5.81327e-07	0.000159523	FALSE	FALSE	NA	NA	NA	NA	NA	NA
t10.t30	ENSG00000268364	SMC5-AS1	antisense	6	20.6059	2.13197	0.260512	4.34517	1.39171e-05	0.00295105	FALSE	TRUE	NA	NA	NA	NA	NA	NA
t10.t30	ENSG00000268804	RP11-542M13.3	lincRNA	6	28.0717	3.46734	0.387745	6.3633	1.97466e-10	1.00492e-07	FALSE	TRUE	NA	NA	NA	NA	NA	NA
t10.t30	ENSG00000269094	AC006449.1	protein_coding	6	22.8993	2.60548	0.35178	4.56389	5.02134e-06	0.00115203	FALSE	TRUE	NA	NA	NA	NA	NA	NA
t10.t30	ENSG00000269181	CTD-3073N11.5	pseudogene	5	10.0469	2.7209	0.372548	4.61929	3.85062e-06	0.000913379	FALSE	TRUE	NA	NA	NA	NA	NA	NA
t10.t30	ENSG00000269902	RP6-99M1.3	lincRNA	6	225.364	2.15048	0.249033	4.61979	3.84124e-06	0.000913379	FALSE	TRUE	NA	NA	NA	NA	NA	NA
t10.t30	ENSG00000270040	RP11-416A14.1	sense_intronic	4	36.8715	2.59145	0.244691	6.50394	7.82446e-11	4.29425e-08	FALSE	TRUE	NA	NA	NA	NA	NA	NA
t10.t30	ENSG00000270069	RP6-99M1.2	lincRNA	6	1434.33	1.82552	0.20949	3.9406	8.12783e-05	0.0144903	FALSE	TRUE	NA	NA	NA	NA	NA	NA
t10.t30	ENSG00000270638	RP3-466P17.1	lincRNA	6	36.9899	2.62905	0.239653	6.79753	1.06428e-11	6.20606e-09	FALSE	TRUE	NA	NA	NA	NA	NA	NA
t10.t30	ENSG00000270640	RP11-373D23.2	sense_intronic	6	147.658	2.84656	0.257059	7.18341	6.79919e-13	4.32521e-10	FALSE	FALSE	NA	NA	NA	NA	NA	NA
t10.t30	ENSG00000270959	LPP-AS2	antisense	6	34.9775	1.7936	0.219695	3.6123	0.000303489	0.0471926	FALSE	TRUE	NA	NA	NA	NA	NA	NA
t10.t30	ENSG00000271819	U6	snRNA	6	21.65	2.00406	0.205676	4.88177	1.05139e-06	0.000275031	FALSE	FALSE	NA	NA	NA	NA	NA	NA
t10.t30	ENSG00000271938	RP11-589C21.6	lincRNA	6	33.8826	2.73742	0.216901	8.0102	1.14526e-15	9.42819e-13	FALSE	TRUE	NA	NA	NA	NA	NA	NA
t10.t30	ENSG00000272092	RP11-350N15.5	lincRNA	4	46.9734	2.35146	0.243937	5.54021	3.02103e-08	1.08409e-05	FALSE	FALSE	NA	NA	NA	NA	NA	NA
t10.t30	ENSG00000272447	RP11-182L21.6	lincRNA	5	211.216	2.71381	0.194291	8.82084	1.13602e-18	1.32488e-15	FALSE	TRUE	NA	NA	NA	NA	NA	NA
t10.t30	ENSG00000272663	RP11-191L17.1	lincRNA	6	11.8497	2.22107	0.299846	4.07232	4.65466e-05	0.00880297	FALSE	FALSE	NA	NA	NA	NA	NA	NA
t10.t30	ENSG00000272768	RP4-673M15.1	antisense	4	78.7164	1.97576	0.250543	3.89458	9.83699e-05	0.0173168	FALSE	FALSE	NA	NA	NA	NA	NA	NA
t10.t30	ENSG00000272967	RP11-190C22.9	antisense	6	3.4914	3.03685	0.510994	3.98605	6.71818e-05	0.012054	FALSE	FALSE	NA	NA	NA	NA	NA	NA
t10.t30	ENSG00000273129	RP5-973M2.2	lincRNA	6	47.9161	3.52293	0.526788	4.78927	1.67391e-06	0.000422096	FALSE	FALSE	NA	NA	NA	NA	NA	NA
t10.t30	ENSG00000273320	RP11-22N19.2	antisense	6	75.7212	2.75826	0.281064	6.25571	3.9571e-10	1.8781e-07	FALSE	TRUE	NA	NA	NA	NA	NA	NA
t10.t30	ENSG00000273361	RP11-378A13.2	antisense	6	21.9893	3.47195	0.307213	8.04636	8.52924e-16	7.23435e-13	FALSE	FALSE	NA	NA	NA	NA	NA	NA
t30.t180	ENSG00000001167	NFYA	protein_coding	2	938.551	1.49048	0.0947168	5.17837	2.23837e-07	4.06868e-06	TRUE	TRUE	1066.88	0.521235	0.146299	3.5628	0.000366927	0.00271335
t30.t180	ENSG00000001626	CFTR	protein_coding	5	42.6254	3.64342	0.595127	4.44178	8.92181e-06	0.000128378	FALSE	FALSE	NA	NA	NA	NA	NA	NA
t30.t180	ENSG00000004455	AK2	protein_coding	2	2247.02	1.28068	0.0891255	3.14924	0.00163696	0.0153438	FALSE	FALSE	NA	NA	NA	NA	NA	NA
t30.t180	ENSG00000004478	FKBP4	protein_coding	2	663.959	1.51465	0.132241	3.89174	9.95267e-05	0.00118918	FALSE	FALSE	NA	NA	NA	NA	NA	NA
t30.t180	ENSG00000004777	ARHGAP33	protein_coding	1	137.074	-2.55519	0.27096	-5.73953	9.49402e-09	2.09697e-07	TRUE	TRUE	49.9473	-1.51326	0.445473	-3.39699	0.000681323	0.00459228
t30.t180	ENSG00000004961	HCCS	protein_coding	2	325.816	1.46399	0.0887167	5.23005	1.69468e-07	3.14078e-06	TRUE	TRUE	282.293	1.18026	0.21923	5.38368	7.29795e-08	1.59222e-06
t30.t180	ENSG00000005100	DHX33	protein_coding	2	556.054	2.07004	0.0970047	11.0309	2.71252e-28	3.70603e-26	TRUE	TRUE	369.148	0.60305	0.212895	2.83262	0.0046168	0.0223673
t30.t180	ENSG00000005469	CROT	protein_coding	3	327.981	-1.8238	0.167317	-4.92361	8.49619e-07	1.43128e-05	TRUE	TRUE	338.203	-1.0187	0.178921	-5.69356	1.24416e-08	3.27203e-07
t30.t180	ENSG00000005513	SOX8	protein_coding	5	5.63216	4.73437	0.596803	6.25729	3.91722e-10	1.02559e-08	TRUE	TRUE	2.72411	2.93952	1.02578	2.86564	0.00416161	0.0205837
t30.t180	ENSG00000005844	ITGAL	protein_coding	3	19769.3	-1.81115	0.0954741	-8.49606	1.96133e-17	1.11043e-15	TRUE	TRUE	14220.8	-0.749129	0.197911	-3.78518	0.000153595	0.00127955
t30.t180	ENSG00000006025	OSBPL7	protein_coding	3	676.547	-1.90732	0.146416	-6.19685	5.76047e-10	1.4639e-08	TRUE	TRUE	596.029	-1.06569	0.25359	-4.20243	2.64068e-05	0.000281732
t30.t180	ENSG00000006114	SYNRG	protein_coding	3	4076.67	-1.3938	0.112848	-3.48966	0.000483627	0.00507969	TRUE	TRUE	4439.94	-0.993807	0.112449	-8.83785	9.75749e-19	1.74892e-16
t30.t180	ENSG00000006194	ZNF263	protein_coding	2	904.058	1.85767	0.0915422	9.36909	7.31588e-21	5.75744e-19	FALSE	FALSE	NA	NA	NA	NA	NA	NA
t30.t180	ENSG00000006327	TNFRSF12A	protein_coding	5	119.809	2.31501	0.351015	3.74632	0.000179451	0.00205012	TRUE	TRUE	207.025	3.93685	0.368917	10.6714	1.38568e-26	6.45756e-24
t30.t180	ENSG00000006451	RALA	protein_coding	2	973.174	1.38895	0.106537	3.65084	0.000261388	0.00288311	TRUE	TRUE	1573.52	0.756372	0.209339	3.61315	0.000302497	0.00229368
t30.t180	ENSG00000006530	AGK	protein_coding	5	1078.66	1.67205	0.112569	5.97016	2.37027e-09	5.60922e-08	TRUE	TRUE	847.706	0.671817	0.215981	3.11054	0.00186747	0.0106548
t30.t180	ENSG00000006555	TTC22	protein_coding	3	205.052	-2.7337	0.228209	-7.59695	3.03194e-14	1.27133e-12	TRUE	TRUE	247.486	-1.42512	0.276922	-5.14629	2.65683e-07	5.04126e-06
t30.t180	ENSG00000006625	GGCT	protein_coding	2	264.869	1.59193	0.133778	4.42472	9.65671e-06	0.000138433	FALSE	FALSE	NA	NA	NA	NA	NA	NA
t30.t180	ENSG00000007129	CEACAM21	protein_coding	3	352.096	-2.08752	0.172071	-6.3202	2.61221e-10	6.99871e-09	TRUE	TRUE	384.444	-1.72271	0.18027	-9.55626	1.22087e-21	3.26982e-19
t30.t180	ENSG00000007312	CD79B	protein_coding	3	86.7993	-2.3926	0.39253	-3.54775	0.000388537	0.00414914	TRUE	TRUE	197.163	-1.33583	0.413058	-3.234	0.00122071	0.00747731
t30.t180	ENSG00000007866	TEAD3	protein_coding	5	9.15407	3.19271	0.343251	6.38807	1.67995e-10	4.60032e-09	FALSE	FALSE	NA	NA	NA	NA	NA	NA
t30.t180	ENSG00000007968	E2F2	protein_coding	3	618.963	-2.59331	0.204969	-7.7734	7.64072e-15	3.37803e-13	TRUE	TRUE	280.151	-1.67624	0.274699	-6.10208	1.04697e-09	3.45055e-08
t30.t180	ENSG00000008083	JARID2	protein_coding	5	5127.87	2.97506	0.106228	18.5926	3.68558e-77	7.60818e-74	TRUE	TRUE	2781.73	2.41216	0.351215	6.86803	6.50934e-12	3.34822e-10
t30.t180	ENSG00000008277	ADAM22	protein_coding	1	104.646	-2.03338	0.231943	-4.45531	8.3772e-06	0.000120931	FALSE	FALSE	NA	NA	NA	NA	NA	NA
t30.t180	ENSG00000008294	SPAG9	protein_coding	5	6461.46	2.67607	0.100123	16.7402	6.67995e-63	5.60197e-60	TRUE	TRUE	4951.94	1.87441	0.128195	14.6215	2.04754e-48	4.77098e-45
t30.t180	ENSG00000008405	CRY1	protein_coding	5	1102.31	3.55436	0.194011	13.1661	1.37555e-39	3.41798e-37	TRUE	TRUE	698.23	2.7904	0.604462	4.61633	3.9059e-06	5.32541e-05
t30.t180	ENSG00000008516	MMP25	protein_coding	3	2390.68	-1.81474	0.269235	-3.02613	0.00247709	0.0221348	FALSE	FALSE	NA	NA	NA	NA	NA	NA
t30.t180	ENSG00000008853	RHOBTB2	protein_coding	3	40.244	-1.76037	0.258253	-2.94429	0.00323698	0.0281855	FALSE	FALSE	NA	NA	NA	NA	NA	NA
t30.t180	ENSG00000009780	FAM76A	protein_coding	3	330.452	-1.40575	0.0997019	-4.06967	4.70791e-05	0.00059371	FALSE	FALSE	NA	NA	NA	NA	NA	NA
t30.t180	ENSG00000009790	TRAF3IP3	protein_coding	3	5209.35	-2.0108	0.102	-9.90974	3.77635e-23	3.54343e-21	TRUE	TRUE	7225.6	-0.979463	0.129562	-7.5598	4.0368e-14	3.18853e-12
t30.t180	ENSG00000010017	RANBP9	protein_coding	2	2067.35	1.4022	0.0718131	5.60063	2.1357e-08	4.48815e-07	TRUE	TRUE	3182.33	1.27268	0.173034	7.35512	1.90759e-13	1.28464e-11
t30.t180	ENSG00000010165	METTL13	protein_coding	2	619.288	1.65526	0.0887583	7.38252	1.55319e-13	6.12063e-12	FALSE	TRUE	NA	NA	NA	NA	NA	NA
t30.t180	ENSG00000010295	IFFO1	protein_coding	3	304.629	-1.38529	0.119849	-3.21482	0.00130525	0.0125547	FALSE	FALSE	NA	NA	NA	NA	NA	NA
t30.t180	ENSG00000010319	SEMA3G	protein_coding	3	88.8132	-2.58019	0.505888	-3.1236	0.00178653	0.0165836	TRUE	TRUE	76.996	-1.91717	0.599449	-3.19821	0.00138282	0.0082809
t30.t180	ENSG00000010361	FUZ	protein_coding	3	67.0127	-1.50574	0.154811	-3.26682	0.00108765	0.0106448	TRUE	TRUE	76.8087	-1.22754	0.246863	-4.97254	6.608e-07	1.11575e-05
t30.t180	ENSG00000010810	FYN	protein_coding	5	7660.49	1.78262	0.139816	5.5975	2.17465e-08	4.56286e-07	TRUE	TRUE	5555.68	1.27435	0.283407	4.49653	6.90713e-06	8.80039e-05
t30.t180	ENSG00000010818	HIVEP2	protein_coding	5	5015.24	2.13667	0.139225	8.16425	3.23428e-16	1.62538e-14	TRUE	TRUE	4367.54	1.61306	0.244497	6.59743	4.18334e-11	1.81858e-09
t30.t180	ENSG00000011021	CLCN6	protein_coding	1	201.306	-1.69009	0.120909	-5.70753	1.14628e-08	2.51116e-07	TRUE	TRUE	170.187	-0.43441	0.143796	-3.02102	0.00251928	0.0136479
t30.t180	ENSG00000011143	MKS1	protein_coding	3	103.864	-1.47262	0.108271	-4.36512	1.27053e-05	0.000178326	TRUE	TRUE	111.37	-1.24472	0.398395	-3.12434	0.00178204	0.0102565
t30.t180	ENSG00000011426	ANLN	protein_coding	3	438.11	-1.81637	0.264654	-3.08465	0.00203792	0.0186336	FALSE	FALSE	NA	NA	NA	NA	NA	NA
t30.t180	ENSG00000011590	ZBTB32	protein_coding	5	312.49	4.01413	0.316929	9.51041	1.89921e-21	1.55863e-19	TRUE	TRUE	131.637	1.77108	0.550606	3.2166	0.0012972	0.00786729
t30.t180	ENSG00000012171	SEMA3B	processed_transcript	1	4.39488	-1.99285	0.325039	-3.05456	0.00225388	0.0203251	FALSE	FALSE	NA	NA	NA	NA	NA	NA
t30.t180	ENSG00000013016	EHD3	protein_coding	3	122.541	-2.14835	0.190392	-6.03153	1.62419e-09	3.92673e-08	TRUE	TRUE	173.93	-1.31079	0.511553	-2.56236	0.0103962	0.0433271
t30.t180	ENSG00000013563	DNASE1L1	protein_coding	3	295.892	-1.4929	0.154438	-3.19155	0.0014151	0.0135048	TRUE	TRUE	318.675	-0.811016	0.179397	-4.52079	6.161e-06	7.98429e-05
t30.t180	ENSG00000013619	MAMLD1	protein_coding	5	386.685	2.77974	0.226603	7.85402	4.02909e-15	1.82335e-13	TRUE	TRUE	350.897	2.0438	0.616051	3.31758	0.000908001	0.00585265
t30.t180	ENSG00000013810	TACC3	protein_coding	3	616.478	-2.09528	0.175249	-6.24985	4.10836e-10	1.07145e-08	TRUE	TRUE	467.44	-0.844803	0.299691	-2.81892	0.00481862	0.0231981
t30.t180	ENSG00000015133	CCDC88C	protein_coding	1	3094.27	-1.74503	0.102397	-7.27589	3.44147e-13	1.3156e-11	FALSE	FALSE	NA	NA	NA	NA	NA	NA
t30.t180	ENSG00000017621	MAGIX	protein_coding	4	30.3834	-1.72531	0.236615	-3.06537	0.00217403	0.0197102	FALSE	FALSE	NA	NA	NA	NA	NA	NA
t30.t180	ENSG00000018280	SLC11A1	protein_coding	4	36.4361	-2.50756	0.17614	-8.55889	1.13959e-17	6.56266e-16	FALSE	FALSE	NA	NA	NA	NA	NA	NA
t30.t180	ENSG00000019144	PHLDB1	protein_coding	5	137.774	4.79969	0.305928	12.4202	2.03022e-35	4.39379e-33	TRUE	TRUE	88.4105	3.99571	0.454235	8.79656	1.41072e-18	2.33129e-16
t30.t180	ENSG00000020577	SAMD4A	protein_coding	5	500.35	4.7114	0.278977	13.3036	2.20561e-40	5.74659e-38	TRUE	TRUE	185.411	4.81388	0.547365	8.79464	1.43503e-18	2.35477e-16
t30.t180	ENSG00000023445	BIRC3	protein_coding	5	30092	2.89009	0.173296	10.9067	1.07053e-27	1.3946e-25	TRUE	TRUE	21271.2	3.0716	0.325614	9.43326	3.97527e-21	1.01789e-18
t30.t180	ENSG00000023516	AKAP11	protein_coding	5	4808	1.55327	0.132561	4.1737	2.99693e-05	0.000392129	TRUE	TRUE	3756.04	0.66212	0.171364	3.86382	0.000111629	0.000976379
t30.t180	ENSG00000023734	STRAP	protein_coding	2	1427.66	1.44006	0.0941129	4.67586	2.92719e-06	4.55123e-05	TRUE	TRUE	1031.56	0.676977	0.155141	4.36362	1.27926e-05	0.000149795
t30.t180	ENSG00000023909	GCLM	protein_coding	2	981.88	1.63871	0.0926025	6.89729	5.30038e-12	1.75174e-10	FALSE	FALSE	NA	NA	NA	NA	NA	NA
t30.t180	ENSG00000025293	PHF20	protein_coding	3	1162.82	-1.57775	0.0810018	-7.13254	9.85328e-13	3.57811e-11	TRUE	TRUE	1175.66	-1.13656	0.19468	-5.83811	5.27969e-09	1.50578e-07
t30.t180	ENSG00000025772	TOMM34	protein_coding	2	404.253	2.51202	0.0912105	16.5773	1.01741e-61	7.80088e-59	TRUE	TRUE	268.31	0.826263	0.258411	3.19747	0.00138637	0.00829579
t30.t180	ENSG00000026508	CD44	protein_coding	5	17084.6	1.82683	0.157607	5.24613	1.55331e-07	2.91094e-06	TRUE	TRUE	11674.1	1.86746	0.473256	3.94599	7.94718e-05	0.000732215
t30.t180	ENSG00000026950	BTN3A1	protein_coding	3	2027.98	-1.82986	0.105873	-7.83829	4.56735e-15	2.06346e-13	TRUE	TRUE	3416.63	-1.2423	0.217312	-5.71663	1.08657e-08	2.91348e-07
t30.t180	ENSG00000027075	PRKCH	protein_coding	5	10856.4	1.42154	0.10258	4.1094	3.96689e-05	0.00050669	TRUE	TRUE	6442.32	0.775916	0.203186	3.81874	0.000134133	0.00114653
t30.t180	ENSG00000028277	POU2F2	protein_coding	5	459.012	1.64747	0.221575	2.92214	0.00347636	0.030065	FALSE	TRUE	NA	NA	NA	NA	NA	NA
t30.t180	ENSG00000029534	ANK1	protein_coding	5	337.666	2.74688	0.476906	3.66295	0.000249325	0.00276482	FALSE	FALSE	NA	NA	NA	NA	NA	NA
t30.t180	ENSG00000031081	ARHGAP31	protein_coding	5	448.27	1.84826	0.205879	4.12017	3.78592e-05	0.000485655	TRUE	TRUE	659.61	2.72688	0.529038	5.15441	2.54436e-07	4.8515e-06
t30.t180	ENSG00000033050	ABCF2	protein_coding	2	1151.47	1.86319	0.103238	8.36112	6.21261e-17	3.37493e-15	TRUE	TRUE	703.103	0.839012	0.25486	3.29205	0.000994597	0.00631302
t30.t180	ENSG00000034152	MAP2K3	protein_coding	5	1271.31	2.59968	0.152486	10.4907	9.53515e-26	1.06176e-23	TRUE	TRUE	548.556	2.38596	0.318222	7.49777	6.49144e-14	4.89505e-12
t30.t180	ENSG00000034677	RNF19A	protein_coding	5	18101.7	2.43454	0.159055	9.01918	1.89504e-19	1.30065e-17	TRUE	TRUE	11866.3	2.61064	0.278245	9.38254	6.44021e-21	1.63112e-18
t30.t180	ENSG00000035687	ADSS	protein_coding	5	2244.24	1.55588	0.121897	4.56028	5.10864e-06	7.65896e-05	TRUE	TRUE	1530.5	0.921289	0.208535	4.41791	9.96621e-06	0.000120823
t30.t180	ENSG00000037474	NSUN2	protein_coding	5	1920.55	1.20374	0.0621978	3.27574	0.00105387	0.010352	TRUE	TRUE	1852.11	1.31063	0.149664	8.75714	2.0027e-18	3.17449e-16
t30.t180	ENSG00000037897	METTL1	protein_coding	5	130.151	4.29616	0.221936	14.8519	6.76548e-50	3.24212e-47	TRUE	TRUE	42.808	2.58389	0.453018	5.70372	1.17218e-08	3.11437e-07
t30.t180	ENSG00000040199	PHLPP2	protein_coding	5	681.396	1.25557	0.0825659	3.09531	0.00196604	0.0180317	TRUE	TRUE	592.594	0.784031	0.172775	4.53787	5.68242e-06	7.43854e-05
t30.t180	ENSG00000040933	INPP4A	protein_coding	1	4347.24	-1.58071	0.0943487	-6.15495	7.51005e-10	1.88003e-08	TRUE	TRUE	2906.65	-0.850606	0.142114	-5.98536	2.15914e-09	6.68128e-08
t30.t180	ENSG00000041353	RAB27B	protein_coding	3	174.254	-2.3588	0.442185	-3.07292	0.00211972	0.0192699	FALSE	FALSE	NA	NA	NA	NA	NA	NA
t30.t180	ENSG00000041982	TNC	protein_coding	5	18.4244	3.37765	0.380854	6.24295	4.29401e-10	1.1123e-08	TRUE	TRUE	10.0481	1.78855	0.708821	2.52327	0.0116268	0.0473135
t30.t180	ENSG00000042088	TDP1	protein_coding	5	2100.29	1.46664	0.105087	4.44045	8.97729e-06	0.000129107	FALSE	FALSE	NA	NA	NA	NA	NA	NA
t30.t180	ENSG00000043355	ZIC2	protein_coding	3	4.13429	-3.27745	0.712331	-3.19718	0.00138776	0.0132581	FALSE	FALSE	NA	NA	NA	NA	NA	NA
t30.t180	ENSG00000044115	CTNNA1	protein_coding	2	1944.09	1.69507	0.147069	4.72614	2.2883e-06	3.61017e-05	FALSE	FALSE	NA	NA	NA	NA	NA	NA
t30.t180	ENSG00000047346	FAM214A	protein_coding	3	1683.48	-2.29905	0.19862	-6.54036	6.13715e-11	1.77666e-09	FALSE	TRUE	NA	NA	NA	NA	NA	NA
t30.t180	ENSG00000048028	USP28	protein_coding	3	1305.32	-1.91091	0.144844	-6.28887	3.19782e-10	8.48831e-09	TRUE	TRUE	1910.48	-1.84894	0.248055	-7.45373	9.07371e-14	6.58649e-12
t30.t180	ENSG00000048162	NOP16	protein_coding	5	493.188	3.77023	0.130516	21.2252	5.58335e-100	2.99669e-96	TRUE	TRUE	227.812	2.50103	0.275015	9.09415	9.5326e-20	2.03779e-17
t30.t180	ENSG00000049130	KITLG	protein_coding	5	35.2357	3.62754	0.451233	5.82304	5.77883e-09	1.30539e-07	FALSE	FALSE	NA	NA	NA	NA	NA	NA
t30.t180	ENSG00000049249	TNFRSF9	protein_coding	5	1512.32	6.23397	0.376011	13.9197	4.80611e-44	1.53544e-41	TRUE	TRUE	488.533	4.88421	0.6104	8.00165	1.22764e-15	1.22244e-13
t30.t180	ENSG00000049449	RCN1	protein_coding	5	353.188	1.55074	0.116673	4.72039	2.35389e-06	3.70059e-05	TRUE	TRUE	424.893	0.61065	0.21497	2.84063	0.00450243	0.021925
t30.t180	ENSG00000050344	NFE2L3	protein_coding	2	1795.48	3.06203	0.185726	11.1025	1.21952e-28	1.73159e-26	TRUE	TRUE	1529.37	1.67734	0.335835	4.99453	5.89802e-07	1.00755e-05
t30.t180	ENSG00000050730	TNIP3	protein_coding	5	1510.61	5.96424	0.323655	15.3381	4.25638e-53	2.33111e-50	TRUE	TRUE	714.623	3.36905	0.795648	4.23435	2.29216e-05	0.000249874
t30.t180	ENSG00000051825	MPHOSPH9	protein_coding	3	2025.25	-1.20368	0.0724676	-2.81065	0.00494416	0.0409938	TRUE	TRUE	2255.08	-1.02285	0.149347	-6.84881	7.44646e-12	3.80504e-10
t30.t180	ENSG00000052749	RRP12	protein_coding	5	1130.2	1.78897	0.267961	2.94435	0.00323631	0.0281855	TRUE	TRUE	259.006	2.60131	0.36015	7.22284	5.0914e-13	3.2772e-11
t30.t180	ENSG00000052795	FNIP2	protein_coding	5	1913.15	2.13128	0.139719	8.09679	5.6427e-16	2.76327e-14	FALSE	FALSE	NA	NA	NA	NA	NA	NA
t30.t180	ENSG00000052802	MSMO1	protein_coding	2	999.351	1.59926	0.114288	5.24348	1.57574e-07	2.94886e-06	FALSE	FALSE	NA	NA	NA	NA	NA	NA
t30.t180	ENSG00000053372	MRTO4	protein_coding	5	599.3	3.25042	0.155067	14.5125	1.00916e-47	3.98261e-45	TRUE	TRUE	270.072	1.99814	0.290083	6.88818	5.65096e-12	2.93258e-10
t30.t180	ENSG00000054179	ENTPD2	protein_coding	5	4.50516	3.4669	0.621039	3.97221	7.12084e-05	0.000870988	FALSE	FALSE	NA	NA	NA	NA	NA	NA
t30.t180	ENSG00000054523	KIF1B	protein_coding	5	2332.7	1.68171	0.169937	4.01152	6.03286e-05	0.000747797	TRUE	TRUE	1667.52	1.02974	0.314435	3.2749	0.00105698	0.00665643
t30.t180	ENSG00000054793	ATP9A	protein_coding	5	132.094	3.64409	0.428504	6.17051	6.80692e-10	1.71522e-08	TRUE	TRUE	513.321	2.09002	0.759177	2.75301	0.00590504	0.0273927
t30.t180	ENSG00000054965	FAM168A	protein_coding	3	898.359	-1.57487	0.0859924	-6.68511	2.30754e-11	6.97356e-10	TRUE	TRUE	987.678	-0.46328	0.180712	-2.56363	0.0103583	0.043212
t30.t180	ENSG00000055044	NOP58	protein_coding	5	3069.57	1.69258	0.0972988	7.11811	1.09421e-12	3.95744e-11	TRUE	TRUE	2430.24	1.01181	0.240025	4.21543	2.49302e-05	0.000269155
t30.t180	ENSG00000055163	CYFIP2	protein_coding	3	6771.55	-1.4826	0.0965313	-4.99938	5.75157e-07	9.93877e-06	TRUE	TRUE	4845.33	-0.756629	0.119691	-6.3215	2.59029e-10	9.6725e-09
t30.t180	ENSG00000057935	MTA3	protein_coding	3	424.452	-1.32353	0.0870028	-3.71864	0.000200296	0.00226417	TRUE	TRUE	551.158	-0.466581	0.176947	-2.63684	0.00836829	0.0363854
t30.t180	ENSG00000058453	CROCC	protein_coding	3	150.311	-1.76023	0.261769	-2.90422	0.00368173	0.0316271	TRUE	TRUE	55.5114	-1.18509	0.389486	-3.04271	0.00234457	0.0128581
t30.t180	ENSG00000058729	RIOK2	protein_coding	2	613.457	1.72638	0.109135	6.65581	2.81752e-11	8.4576e-10	FALSE	FALSE	NA	NA	NA	NA	NA	NA
t30.t180	ENSG00000059122	FLYWCH1	protein_coding	3	543.736	-1.80067	0.223758	-3.57829	0.000345851	0.00371845	TRUE	TRUE	497.761	-0.95955	0.29336	-3.2709	0.00107207	0.00672962
t30.t180	ENSG00000059769	DNAJC25	protein_coding	5	140.723	1.42703	0.0890592	4.79486	1.62788e-06	2.62376e-05	FALSE	FALSE	NA	NA	NA	NA	NA	NA
t30.t180	ENSG00000060642	PIGV	protein_coding	5	396.676	2.17099	0.15341	7.63308	2.29202e-14	9.73238e-13	FALSE	FALSE	NA	NA	NA	NA	NA	NA
t30.t180	ENSG00000061337	LZTS1	protein_coding	3	155.42	-2.98254	0.431818	-4.59115	4.4081e-06	6.68338e-05	FALSE	FALSE	NA	NA	NA	NA	NA	NA
t30.t180	ENSG00000061676	NCKAP1	protein_coding	5	155.935	2.12696	0.261572	4.30841	1.64433e-05	0.000225831	TRUE	TRUE	152.994	1.54857	0.415062	3.73094	0.000190765	0.00154234
t30.t180	ENSG00000061794	MRPS35	protein_coding	2	635.14	1.55181	0.110785	4.98095	6.32733e-07	1.08916e-05	FALSE	FALSE	NA	NA	NA	NA	NA	NA
t30.t180	ENSG00000062582	MRPS24	protein_coding	2	16.1323	2.66689	0.213497	7.80754	5.83135e-15	2.5995e-13	FALSE	FALSE	NA	NA	NA	NA	NA	NA
t30.t180	ENSG00000063127	SLC6A16	protein_coding	3	72.623	-2.18116	0.153285	-7.70565	1.30181e-14	5.62565e-13	FALSE	FALSE	NA	NA	NA	NA	NA	NA
t30.t180	ENSG00000063169	GLTSCR1	protein_coding	1	82.9978	-1.82332	0.206612	-3.98485	6.75238e-05	0.000827807	FALSE	FALSE	NA	NA	NA	NA	NA	NA
t30.t180	ENSG00000064201	TSPAN32	protein_coding	1	330.017	-2.22679	0.270225	-4.53988	5.62871e-06	8.39178e-05	TRUE	TRUE	315.8	-1.16882	0.378692	-3.08647	0.00202551	0.0113922
t30.t180	ENSG00000064666	CNN2	protein_coding	3	3607.56	-1.69836	0.159517	-4.37794	1.19805e-05	0.000169038	FALSE	FALSE	NA	NA	NA	NA	NA	NA
t30.t180	ENSG00000064687	ABCA7	protein_coding	3	1062.31	-1.73733	0.210499	-3.50279	0.000460418	0.0048664	TRUE	TRUE	719.066	-1.51513	0.330526	-4.58398	4.56206e-06	6.10572e-05
t30.t180	ENSG00000064703	DDX20	protein_coding	2	717.146	2.08598	0.114793	9.46034	3.06953e-21	2.47369e-19	TRUE	TRUE	548.739	0.963955	0.325601	2.96054	0.00307096	0.0160369
t30.t180	ENSG00000064886	CHI3L2	protein_coding	4	160.184	-1.93745	0.228116	-4.10953	3.96462e-05	0.00050664	FALSE	FALSE	NA	NA	NA	NA	NA	NA
t30.t180	ENSG00000065183	WDR3	protein_coding	2	966.239	2.18492	0.129487	9.15086	5.64796e-20	4.09645e-18	FALSE	FALSE	NA	NA	NA	NA	NA	NA
t30.t180	ENSG00000065308	TRAM2	protein_coding	3	328.034	-1.44307	0.159194	-2.78318	0.00538295	0.0441224	FALSE	TRUE	NA	NA	NA	NA	NA	NA
t30.t180	ENSG00000065357	DGKA	protein_coding	3	3227.41	-1.53806	0.120718	-4.45711	8.30727e-06	0.000119986	TRUE	TRUE	3667.99	-1.159	0.256992	-4.50988	6.48645e-06	8.32393e-05
t30.t180	ENSG00000065809	FAM107B	protein_coding	5	9157.57	2.13917	0.130247	8.74624	2.20572e-18	1.3392e-16	TRUE	TRUE	6883.41	1.05987	0.202552	5.2326	1.67142e-07	3.33154e-06
t30.t180	ENSG00000065911	MTHFD2	protein_coding	5	3844.08	2.08367	0.135325	8.00789	1.16689e-15	5.51314e-14	FALSE	TRUE	NA	NA	NA	NA	NA	NA
t30.t180	ENSG00000065923	SLC9A7	protein_coding	5	630.55	1.49658	0.16129	3.07879	0.00207847	0.0189451	FALSE	FALSE	NA	NA	NA	NA	NA	NA
t30.t180	ENSG00000067057	PFKP	protein_coding	5	2785.04	2.29383	0.128308	10.0838	6.5172e-24	6.5017e-22	FALSE	TRUE	NA	NA	NA	NA	NA	NA
t30.t180	ENSG00000067082	KLF6	protein_coding	4	9311	-1.59119	0.133854	-4.41671	1.00215e-05	0.000143433	FALSE	FALSE	NA	NA	NA	NA	NA	NA
t30.t180	ENSG00000067182	TNFRSF1A	protein_coding	2	802.591	1.6493	0.145059	4.47611	7.60138e-06	0.000110564	TRUE	TRUE	915.054	1.18088	0.171102	6.90165	5.14034e-12	2.70984e-10
t30.t180	ENSG00000067208	EVI5	protein_coding	5	1385.31	5.81068	0.332209	14.4809	1.60007e-47	6.2231e-45	TRUE	TRUE	1501.64	2.18422	0.622237	3.51028	0.000447642	0.0032183
t30.t180	ENSG00000067225	PKM	protein_coding	2	13984.8	2.16866	0.129618	9.01616	1.94807e-19	1.3235e-17	TRUE	TRUE	11169.4	0.900935	0.271617	3.31693	0.00091012	0.0058629
t30.t180	ENSG00000067334	DNTTIP2	protein_coding	5	2400.75	1.59594	0.116474	5.11647	3.11308e-07	5.551e-06	TRUE	TRUE	1953.22	0.775043	0.144562	5.36131	8.26227e-08	1.76623e-06
t30.t180	ENSG00000067533	RRP15	protein_coding	5	464.216	2.05173	0.135111	7.78415	7.01833e-15	3.10799e-13	TRUE	TRUE	346.124	1.83012	0.348971	5.24433	1.56852e-07	3.15615e-06
t30.t180	ENSG00000067955	CBFB	protein_coding	5	9122.65	2.3825	0.154179	8.96684	3.05133e-19	2.03695e-17	TRUE	TRUE	5288.55	1.58947	0.130955	12.1375	6.67974e-34	6.76716e-31
t30.t180	ENSG00000067992	PDK3	protein_coding	5	593.072	2.22291	0.152068	8.04186	8.84831e-16	4.22515e-14	TRUE	TRUE	384.881	0.537353	0.192125	2.7969	0.00515958	0.0244555
t30.t180	ENSG00000068001	HYAL2	protein_coding	2	48.2454	1.78412	0.222991	3.51637	0.000437489	0.004635	FALSE	FALSE	NA	NA	NA	NA	NA	NA
t30.t180	ENSG00000068024	HDAC4	protein_coding	3	518.542	-1.74722	0.207316	-3.60426	0.00031304	0.00340331	FALSE	FALSE	NA	NA	NA	NA	NA	NA
t30.t180	ENSG00000068028	RASSF1	protein_coding	3	1264.6	-1.80233	0.111216	-7.21417	5.4264e-13	2.04527e-11	TRUE	TRUE	1649.75	-1.31405	0.290703	-4.52025	6.17675e-06	7.99137e-05
t30.t180	ENSG00000068366	ACSL4	protein_coding	2	3386.59	2.04059	0.117999	8.81869	1.15811e-18	7.24455e-17	TRUE	TRUE	4984.51	1.04752	0.321682	3.25639	0.00112841	0.00701333
t30.t180	ENSG00000068489	PRR11	protein_coding	3	197.983	-1.63385	0.227513	-2.78597	0.00533671	0.0437969	FALSE	FALSE	NA	NA	NA	NA	NA	NA
t30.t180	ENSG00000068654	POLR1A	protein_coding	5	1496.83	1.42666	0.113657	3.75395	0.000174071	0.00199546	TRUE	TRUE	920.018	1.05913	0.248019	4.27037	1.95147e-05	0.000218087
t30.t180	ENSG00000068831	RASGRP2	protein_coding	3	1357.66	-1.95548	0.161829	-5.90425	3.54263e-09	8.16052e-08	TRUE	TRUE	1249.68	-0.73005	0.273864	-2.66574	0.00768198	0.0339928
t30.t180	ENSG00000068971	PPP2R5B	protein_coding	3	252.217	-1.34965	0.115036	-3.03952	0.00236956	0.021251	TRUE	TRUE	239.76	-1.25426	0.207271	-6.05131	1.43673e-09	4.59852e-08
t30.t180	ENSG00000069345	DNAJA2	protein_coding	2	2072.22	1.26627	0.0763718	3.48648	0.00048943	0.00513462	TRUE	TRUE	2324.61	0.533468	0.173552	3.07381	0.00211343	0.0117727
t30.t180	ENSG00000069424	KCNAB2	protein_coding	3	2848.15	-1.58283	0.1418	-4.11021	3.95294e-05	0.000505389	TRUE	TRUE	1990.5	-0.518115	0.205425	-2.52216	0.0116637	0.0474303
t30.t180	ENSG00000069712	KIAA1107	protein_coding	3	73.109	-1.76977	0.258051	-2.98301	0.00285433	0.0251887	TRUE	TRUE	61.572	-1.74346	0.370391	-4.70707	2.51301e-06	3.60564e-05
t30.t180	ENSG00000069849	ATP1B3	protein_coding	2	2284.04	2.24306	0.114016	10.9026	1.12035e-27	1.45244e-25	TRUE	TRUE	1287.12	1.21294	0.211909	5.72388	1.04121e-08	2.80801e-07
t30.t180	ENSG00000069956	MAPK6	protein_coding	5	3113.19	2.45436	0.133097	10.927	8.56039e-28	1.12611e-25	TRUE	TRUE	2816.58	1.20427	0.167366	7.19543	6.22657e-13	3.94254e-11
t30.t180	ENSG00000069966	GNB5	protein_coding	3	436.32	-2.05722	0.0962702	-10.9818	4.67291e-28	6.20803e-26	FALSE	FALSE	NA	NA	NA	NA	NA	NA
t30.t180	ENSG00000069974	RAB27A	protein_coding	2	2733.87	2.16099	0.117011	9.92205	3.33831e-23	3.1434e-21	TRUE	TRUE	2038.78	1.03089	0.226158	4.55826	5.15797e-06	6.80939e-05
t30.t180	ENSG00000070501	POLB	protein_coding	5	898.147	1.81951	0.145526	5.63136	1.78798e-08	3.79306e-07	TRUE	TRUE	552.319	1.40263	0.178354	7.86431	3.71127e-15	3.39123e-13
t30.t180	ENSG00000070770	CSNK2A2	protein_coding	2	1766.76	1.26191	0.0813446	3.21977	0.00128294	0.0123579	FALSE	FALSE	NA	NA	NA	NA	NA	NA
t30.t180	ENSG00000071537	SEL1L	protein_coding	2	4234.46	1.58667	0.0911475	6.43648	1.22276e-10	3.40749e-09	TRUE	TRUE	4023.61	0.442737	0.0824301	5.37106	7.82759e-08	1.69194e-06
t30.t180	ENSG00000072121	ZFYVE26	protein_coding	3	1297.68	-1.25644	0.0839483	-3.05471	0.00225278	0.0203251	FALSE	FALSE	NA	NA	NA	NA	NA	NA
t30.t180	ENSG00000072274	TFRC	protein_coding	5	13919.1	1.99909	0.133121	7.50511	6.13775e-14	2.50704e-12	TRUE	TRUE	13472.2	1.26916	0.208509	6.08682	1.15172e-09	3.76914e-08
t30.t180	ENSG00000072401	UBE2D1	protein_coding	2	473.875	1.67871	0.110462	6.14426	8.03389e-10	2.00556e-08	TRUE	TRUE	384.241	0.712113	0.214907	3.31359	0.000921052	0.00591713
t30.t180	ENSG00000072571	HMMR	protein_coding	3	309.464	-1.8002	0.252446	-3.1698	0.00152545	0.0144144	FALSE	FALSE	NA	NA	NA	NA	NA	NA
t30.t180	ENSG00000072786	STK10	protein_coding	3	7076.37	-2.02144	0.0890442	-11.4712	1.84155e-30	2.87325e-28	TRUE	TRUE	5121.98	-0.946844	0.207547	-4.56207	5.06509e-06	6.70959e-05
t30.t180	ENSG00000072803	FBXW11	protein_coding	2	2332.27	2.39174	0.0855114	16.2755	1.47234e-59	1.01312e-56	TRUE	TRUE	2111.57	1.5209	0.182478	8.33473	7.76777e-17	9.09532e-15
t30.t180	ENSG00000072818	ACAP1	protein_coding	3	4352.14	-1.8407	0.122499	-6.86291	6.74695e-12	2.20001e-10	FALSE	FALSE	NA	NA	NA	NA	NA	NA
t30.t180	ENSG00000073331	ALPK1	protein_coding	1	163.709	-2.02657	0.310205	-3.30932	0.000935243	0.00928874	FALSE	FALSE	NA	NA	NA	NA	NA	NA
t30.t180	ENSG00000073350	LLGL2	protein_coding	3	292.827	-2.10746	0.245368	-4.51348	6.37711e-06	9.40863e-05	FALSE	FALSE	NA	NA	NA	NA	NA	NA
t30.t180	ENSG00000073536	NLE1	protein_coding	2	246.405	2.65742	0.187565	8.83652	9.8749e-19	6.22072e-17	TRUE	TRUE	136.463	1.49618	0.34632	4.32023	1.55867e-05	0.000178645
t30.t180	ENSG00000073605	GSDMB	protein_coding	3	777.937	-2.11249	0.15719	-7.07734	1.46946e-12	5.20243e-11	TRUE	TRUE	917.403	-0.97041	0.306763	-3.16339	0.00155943	0.00916659
t30.t180	ENSG00000073711	PPP2R3A	protein_coding	5	9.49085	2.06856	0.29348	3.641	0.000271583	0.0029882	FALSE	FALSE	NA	NA	NA	NA	NA	NA
t30.t180	ENSG00000073712	FERMT2	protein_coding	5	15.4728	3.2964	0.402978	5.69858	1.20811e-08	2.63754e-07	TRUE	TRUE	18.7512	2.13088	0.669203	3.1842	0.00145155	0.00862601
t30.t180	ENSG00000073861	TBX21	protein_coding	5	2354.54	3.16047	0.178569	12.0988	1.07141e-33	2.0835e-31	TRUE	TRUE	1742.75	2.38666	0.236115	10.1081	5.08764e-24	1.79617e-21
t30.t180	ENSG00000073910	FRY	protein_coding	1	894.314	-2.23188	0.232101	-5.30753	1.11123e-07	2.13007e-06	FALSE	FALSE	NA	NA	NA	NA	NA	NA
t30.t180	ENSG00000074266	EED	protein_coding	5	2824.32	2.40001	0.128467	10.8978	1.18092e-27	1.52362e-25	TRUE	TRUE	2017.26	1.36816	0.3296	4.15097	3.31074e-05	0.000343318
t30.t180	ENSG00000074370	ATP2A3	protein_coding	3	2791.38	-1.71904	0.178577	-4.02651	5.66113e-05	0.000705303	FALSE	FALSE	NA	NA	NA	NA	NA	NA
t30.t180	ENSG00000074855	ANO8	protein_coding	3	131.936	-1.85165	0.199109	-4.27729	1.89178e-05	0.000256403	TRUE	TRUE	108.737	-1.21702	0.342947	-3.54869	0.000387147	0.00284034
t30.t180	ENSG00000075218	GTSE1	protein_coding	3	173.54	-1.90115	0.309688	-2.90987	0.00361585	0.0311509	FALSE	FALSE	NA	NA	NA	NA	NA	NA
t30.t180	ENSG00000075234	TTC38	protein_coding	3	315.775	-1.57231	0.163592	-3.49841	0.000468047	0.00494143	TRUE	TRUE	292.557	-0.781325	0.183733	-4.25249	2.11407e-05	0.00023357
t30.t180	ENSG00000075240	GRAMD4	protein_coding	5	778.158	1.71702	0.190207	3.76966	0.000163473	0.00187959	TRUE	TRUE	471.199	1.67046	0.294792	5.66658	1.45677e-08	3.75904e-07
t30.t180	ENSG00000075426	FOSL2	protein_coding	5	5510.73	1.64315	0.191884	3.35175	0.000803021	0.00808379	TRUE	TRUE	3696.78	2.01023	0.387625	5.18601	2.14844e-07	4.18568e-06
t30.t180	ENSG00000075826	SEC31B	protein_coding	1	1544.52	-1.43569	0.136541	-3.19089	0.00141834	0.013531	TRUE	TRUE	1430.2	-0.47984	0.148955	-3.22137	0.00127581	0.00776379
t30.t180	ENSG00000076043	REXO2	protein_coding	2	931.429	1.85692	0.12573	6.81556	9.38977e-12	2.98559e-10	FALSE	FALSE	NA	NA	NA	NA	NA	NA
t30.t180	ENSG00000076513	ANKRD13A	protein_coding	3	2242.96	-1.38177	0.110391	-3.45835	0.000543487	0.00566189	TRUE	TRUE	2898.68	-0.692644	0.145699	-4.75395	1.9948e-06	2.96056e-05
t30.t180	ENSG00000076555	ACACB	protein_coding	3	228.302	-2.33195	0.252879	-5.26714	1.38567e-07	2.61319e-06	FALSE	FALSE	NA	NA	NA	NA	NA	NA
t30.t180	ENSG00000077157	PPP1R12B	protein_coding	1	597.214	-2.37353	0.126591	-10.8502	1.98965e-27	2.50677e-25	TRUE	TRUE	541.524	-1.04097	0.165742	-6.28069	3.3708e-10	1.21584e-08
t30.t180	ENSG00000077312	SNRPA	protein_coding	2	687.631	1.81281	0.124634	6.52157	6.95753e-11	2.0012e-09	FALSE	FALSE	NA	NA	NA	NA	NA	NA
t30.t180	ENSG00000077454	LRCH4	protein_coding	3	936.846	-2.20806	0.165396	-7.30409	2.79143e-13	1.07941e-11	TRUE	TRUE	562.871	-1.39628	0.286608	-4.87175	1.10615e-06	1.76295e-05
t30.t180	ENSG00000077522	ACTN2	protein_coding	5	7.56227	2.30876	0.418287	3.12885	0.00175493	0.0163185	FALSE	FALSE	NA	NA	NA	NA	NA	NA
t30.t180	ENSG00000078114	NEBL	protein_coding	5	71.4506	2.74626	0.511506	3.41395	0.000640278	0.00657326	FALSE	FALSE	NA	NA	NA	NA	NA	NA
t30.t180	ENSG00000078401	EDN1	protein_coding	5	17.8355	3.53099	0.415144	6.09666	1.08305e-09	2.66648e-08	FALSE	FALSE	NA	NA	NA	NA	NA	NA
t30.t180	ENSG00000078687	TNRC6C	protein_coding	3	470.725	-1.6586	0.175909	-3.74398	0.000181128	0.00206489	FALSE	TRUE	NA	NA	NA	NA	NA	NA
t30.t180	ENSG00000078699	CBFA2T2	protein_coding	3	778.789	-1.60557	0.113427	-5.33883	9.35488e-08	1.81524e-06	FALSE	TRUE	NA	NA	NA	NA	NA	NA
t30.t180	ENSG00000079277	MKNK1	protein_coding	3	1707.86	-1.53976	0.140845	-3.83231	0.000126944	0.0014831	FALSE	FALSE	NA	NA	NA	NA	NA	NA
t30.t180	ENSG00000079308	TNS1	protein_coding	1	145.294	-2.78213	0.418937	-4.25393	2.10054e-05	0.000282415	FALSE	FALSE	NA	NA	NA	NA	NA	NA
t30.t180	ENSG00000079335	CDC14A	protein_coding	1	2206.37	-2.25744	0.143178	-8.78234	1.60105e-18	9.80955e-17	TRUE	TRUE	1394.06	-1.32033	0.319516	-4.13228	3.59177e-05	0.000368524
t30.t180	ENSG00000080371	RAB21	protein_coding	2	2096.85	1.36742	0.104196	3.5262	0.000421571	0.00447219	TRUE	TRUE	1976.71	0.546747	0.148685	3.67721	0.000235803	0.00184605
t30.t180	ENSG00000080546	SESN1	protein_coding	3	1214.86	-1.58441	0.173779	-3.36297	0.000771098	0.00779021	TRUE	TRUE	1281.51	-2.02812	0.319068	-6.35638	2.0657e-10	7.89062e-09
t30.t180	ENSG00000080561	MID2	protein_coding	5	33.9975	2.02787	0.371799	2.7646	0.00569931	0.0462914	FALSE	FALSE	NA	NA	NA	NA	NA	NA
t30.t180	ENSG00000080608	KIAA0020	protein_coding	5	1173	2.29294	0.111288	11.618	3.33847e-31	5.74302e-29	TRUE	TRUE	661.533	1.70305	0.312906	5.4427	5.24783e-08	1.18488e-06
t30.t180	ENSG00000080839	RBL1	protein_coding	3	886.92	-1.61063	0.114793	-5.31941	1.04103e-07	2.0041e-06	TRUE	TRUE	776.71	-0.938742	0.239821	-3.91434	9.06517e-05	0.000817481
t30.t180	ENSG00000080947	CROCCP3	pseudogene	3	79.3717	-2.13069	0.178635	-6.32961	2.4578e-10	6.6156e-09	TRUE	TRUE	54.1414	-1.15264	0.302552	-3.80974	0.000139113	0.00118278
t30.t180	ENSG00000081307	UBA5	protein_coding	5	1080.44	1.26097	0.0814043	3.20581	0.00134682	0.0128945	TRUE	TRUE	1211.54	0.879464	0.130662	6.73082	1.68705e-11	8.00608e-10
t30.t180	ENSG00000082074	FYB	protein_coding	3	10263	-1.68088	0.16049	-4.24252	2.21028e-05	0.000295983	TRUE	TRUE	17598.1	-1.0658	0.364917	-2.92066	0.00349295	0.0178095
t30.t180	ENSG00000082153	BZW1	protein_coding	5	9671.01	1.79905	0.122254	6.53599	6.31882e-11	1.82532e-09	TRUE	TRUE	8228.67	1.03614	0.226115	4.58237	4.59734e-06	6.13883e-05
t30.t180	ENSG00000082196	C1QTNF3	protein_coding	1	25.3519	-3.30833	0.225392	-10.2414	1.29335e-24	1.32475e-22	FALSE	FALSE	NA	NA	NA	NA	NA	NA
t30.t180	ENSG00000082512	TRAF5	protein_coding	5	3122.99	1.83468	0.141387	5.90355	3.55756e-09	8.18788e-08	TRUE	TRUE	2919.33	1.65995	0.345273	4.80765	1.52718e-06	2.33497e-05
t30.t180	ENSG00000082516	GEMIN5	protein_coding	2	747.608	2.46158	0.120697	12.1095	9.40749e-34	1.85632e-31	FALSE	FALSE	NA	NA	NA	NA	NA	NA
t30.t180	ENSG00000083093	PALB2	protein_coding	2	488.286	1.35243	0.113639	3.10128	0.00192683	0.0176841	FALSE	FALSE	NA	NA	NA	NA	NA	NA
t30.t180	ENSG00000083097	DOPEY1	protein_coding	3	1049.74	-1.58751	0.114478	-5.13205	2.86607e-07	5.13102e-06	FALSE	FALSE	NA	NA	NA	NA	NA	NA
t30.t180	ENSG00000083123	BCKDHB	protein_coding	3	206.316	-1.30302	0.110395	-2.74482	0.00605433	0.0488203	TRUE	TRUE	218.936	-0.686317	0.270081	-2.54115	0.0110489	0.0454139
t30.t180	ENSG00000083635	NUFIP1	protein_coding	5	164.27	1.82703	0.111545	7.41434	1.2223e-13	4.84513e-12	TRUE	TRUE	112.06	1.15703	0.262949	4.4002	1.08153e-05	0.000130035
t30.t180	ENSG00000083817	ZNF416	protein_coding	2	209.11	1.3175	0.103997	3.05299	0.00226575	0.0204209	FALSE	FALSE	NA	NA	NA	NA	NA	NA
t30.t180	ENSG00000084623	EIF3I	protein_coding	2	1752.27	1.43667	0.102694	4.25214	2.11736e-05	0.000284392	FALSE	FALSE	NA	NA	NA	NA	NA	NA
t30.t180	ENSG00000084652	TXLNA	protein_coding	2	2826.02	1.77864	0.0883639	8.81174	1.23218e-18	7.68996e-17	TRUE	TRUE	2993.33	0.647597	0.151167	4.28397	1.83584e-05	0.000206752
t30.t180	ENSG00000084731	KIF3C	protein_coding	3	131.022	-1.60287	0.199669	-3.01935	0.00253314	0.0225845	FALSE	FALSE	NA	NA	NA	NA	NA	NA
t30.t180	ENSG00000085117	CD82	protein_coding	5	3727.47	2.23387	0.178756	6.90255	5.10758e-12	1.69428e-10	TRUE	TRUE	1790.86	1.37864	0.266245	5.17809	2.24163e-07	4.34906e-06
t30.t180	ENSG00000085231	TAF9	protein_coding	5	1221.36	1.49343	0.101725	4.85057	1.23108e-06	2.02807e-05	TRUE	TRUE	1204.94	0.599678	0.153891	3.89678	9.74809e-05	0.00087194
t30.t180	ENSG00000085415	SEH1L	protein_coding	5	711.463	1.71851	0.147228	4.88021	1.05974e-06	1.76421e-05	TRUE	TRUE	731.273	1.71324	0.231156	7.41164	1.24749e-13	8.70292e-12
t30.t180	ENSG00000085733	CTTN	protein_coding	5	41.8661	3.05059	0.264744	7.74556	9.51649e-15	4.15936e-13	TRUE	TRUE	42.2993	1.15086	0.355707	3.23542	0.00121464	0.00744605
t30.t180	ENSG00000086189	DIMT1	protein_coding	2	639.896	1.64543	0.0959434	6.72717	1.72997e-11	5.33626e-10	TRUE	TRUE	523.862	0.461588	0.184228	2.50552	0.0122271	0.0491637
t30.t180	ENSG00000086300	SNX10	protein_coding	5	1101.35	1.84284	0.159313	5.29045	1.22013e-07	2.31731e-06	TRUE	TRUE	1179.64	1.67161	0.392121	4.26298	2.01716e-05	0.000224139
t30.t180	ENSG00000086544	ITPKC	protein_coding	2	265.784	1.75226	0.128418	5.85793	4.68671e-09	1.06768e-07	TRUE	TRUE	200.483	0.74168	0.184824	4.0129	5.99766e-05	0.000575346
t30.t180	ENSG00000086712	TXLNG	protein_coding	5	774.529	1.55778	0.11262	4.95279	7.31583e-07	1.24494e-05	FALSE	FALSE	NA	NA	NA	NA	NA	NA
t30.t180	ENSG00000087074	PPP1R15A	protein_coding	4	2617.56	-1.55358	0.197066	-2.80912	0.0049677	0.041138	FALSE	TRUE	NA	NA	NA	NA	NA	NA
t30.t180	ENSG00000087085	ACHE	protein_coding	5	6.13361	2.18638	0.384881	3.08247	0.00205287	0.0187511	TRUE	TRUE	9.60886	2.06025	0.759683	2.71199	0.00668808	0.0303543
t30.t180	ENSG00000087111	PIGS	protein_coding	3	743.447	-1.3099	0.104861	-2.95531	0.00312353	0.0273039	TRUE	TRUE	847.019	-1.19358	0.164493	-7.25612	3.98352e-13	2.59273e-11
t30.t180	ENSG00000087263	OGFOD1	protein_coding	2	912.453	1.92134	0.0967745	9.52046	1.7242e-21	1.42371e-19	FALSE	FALSE	NA	NA	NA	NA	NA	NA
t30.t180	ENSG00000087269	NOP14	protein_coding	5	1482.32	2.04479	0.0909324	11.4897	1.48581e-30	2.35937e-28	TRUE	TRUE	991.631	1.23122	0.182304	6.75369	1.4413e-11	6.9676e-10
t30.t180	ENSG00000087494	PTHLH	protein_coding	5	12.5649	3.26673	0.464987	4.87482	1.08908e-06	1.80858e-05	TRUE	TRUE	4.46482	1.62128	0.632865	2.56182	0.0104126	0.0433801
t30.t180	ENSG00000087589	CASS4	protein_coding	5	629.852	1.94669	0.290815	3.25531	0.0011327	0.0110616	FALSE	FALSE	NA	NA	NA	NA	NA	NA
t30.t180	ENSG00000087995	METTL2A	protein_coding	2	313.821	1.76102	0.0908798	8.37387	5.57578e-17	3.04589e-15	TRUE	TRUE	251.337	0.859498	0.150292	5.71884	1.07256e-08	2.87923e-07
t30.t180	ENSG00000088179	PTPN4	protein_coding	3	3869.07	-1.67757	0.119131	-5.68761	1.28833e-08	2.80176e-07	TRUE	TRUE	3269.92	-1.28315	0.25306	-5.07055	3.96669e-07	7.1594e-06
t30.t180	ENSG00000088305	DNMT3B	protein_coding	3	38.4885	-1.91357	0.303758	-3.00755	0.00263362	0.023364	FALSE	FALSE	NA	NA	NA	NA	NA	NA
t30.t180	ENSG00000088325	TPX2	protein_coding	3	680.537	-1.90047	0.208239	-4.32421	1.53078e-05	0.000211535	FALSE	FALSE	NA	NA	NA	NA	NA	NA
t30.t180	ENSG00000088356	PDRG1	protein_coding	2	143.002	1.99124	0.12402	7.99257	1.32158e-15	6.2112e-14	FALSE	FALSE	NA	NA	NA	NA	NA	NA
t30.t180	ENSG00000088543	C3orf18	protein_coding	3	442.875	-2.36154	0.239958	-5.6741	1.39417e-08	3.01343e-07	TRUE	TRUE	341.672	-1.05641	0.401861	-2.62878	0.00856905	0.0370854
t30.t180	ENSG00000088766	CRLS1	protein_coding	2	384.996	1.29371	0.0873397	3.36289	0.0007713	0.00779021	FALSE	FALSE	NA	NA	NA	NA	NA	NA
t30.t180	ENSG00000088826	SMOX	protein_coding	5	2070.88	4.14162	0.309392	10.1542	3.17476e-24	3.21501e-22	TRUE	TRUE	1220.01	2.97846	0.438397	6.79398	1.09084e-11	5.39652e-10
t30.t180	ENSG00000088854	C20orf194	protein_coding	1	289.504	-1.70952	0.225976	-3.13978	0.00169076	0.015771	FALSE	FALSE	NA	NA	NA	NA	NA	NA
t30.t180	ENSG00000088876	ZNF343	protein_coding	2	206.949	1.40069	0.0998048	4.01473	5.95145e-05	0.000738387	FALSE	FALSE	NA	NA	NA	NA	NA	NA
t30.t180	ENSG00000088970	PLK1S1	processed_transcript	3	366.124	-1.47622	0.090976	-5.23453	1.65405e-07	3.08465e-06	TRUE	TRUE	610.915	-1.1413	0.203286	-5.61425	1.97418e-08	4.91456e-07
t30.t180	ENSG00000089041	P2RX7	protein_coding	3	134.241	-2.18056	0.37827	-3.12094	0.00180277	0.0167165	FALSE	FALSE	NA	NA	NA	NA	NA	NA
t30.t180	ENSG00000089048	ESF1	protein_coding	5	781.787	2.04129	0.117024	8.89815	5.6785e-19	3.68979e-17	TRUE	TRUE	590.306	0.808577	0.222915	3.62729	0.000286413	0.0021881
t30.t180	ENSG00000089060	SLC8B1	protein_coding	3	398.893	-1.38124	0.13086	-2.91334	0.00357586	0.0308308	TRUE	TRUE	468.679	-0.594092	0.17422	-3.41001	0.000649615	0.00441046
t30.t180	ENSG00000089195	TRMT6	protein_coding	5	535.855	1.4695	0.106014	4.42868	9.48112e-06	0.000136062	TRUE	TRUE	509.753	1.54565	0.288519	5.35719	8.45277e-08	1.8053e-06
t30.t180	ENSG00000089902	RCOR1	protein_coding	5	1249.71	2.04373	0.107913	9.67197	3.96684e-22	3.4563e-20	TRUE	TRUE	1246.79	1.36472	0.224543	6.07776	1.21872e-09	3.96953e-08
t30.t180	ENSG00000090238	YPEL3	protein_coding	3	656.869	-1.81024	0.160546	-5.04679	4.49306e-07	7.84999e-06	TRUE	TRUE	1041.55	-1.27827	0.350242	-3.64969	0.000262559	0.00202915
t30.t180	ENSG00000090447	TFAP4	protein_coding	2	84.7943	2.19818	0.280166	4.27668	1.89705e-05	0.000256987	FALSE	FALSE	NA	NA	NA	NA	NA	NA
t30.t180	ENSG00000090554	FLT3LG	protein_coding	1	102.204	-3.02815	0.219064	-9.25825	2.07813e-20	1.57539e-18	FALSE	FALSE	NA	NA	NA	NA	NA	NA
t30.t180	ENSG00000090776	EFNB1	protein_coding	2	106.352	1.57349	0.206386	2.77872	0.00545742	0.044651	FALSE	TRUE	20.1061	-1.15308	0.391265	-2.94707	0.00320803	0.0165927
t30.t180	ENSG00000090924	PLEKHG2	protein_coding	4	891.593	-1.61139	0.221083	-2.76543	0.00568471	0.0462008	FALSE	FALSE	NA	NA	NA	NA	NA	NA
t30.t180	ENSG00000091127	PUS7	protein_coding	2	354.299	3.02513	0.166071	12.1944	3.33039e-34	6.71988e-32	TRUE	TRUE	192.897	1.07028	0.327835	3.26468	0.00109589	0.00684958
t30.t180	ENSG00000091137	SLC26A4	protein_coding	5	395.957	3.73699	0.387299	7.06686	1.58474e-12	5.57378e-11	TRUE	TRUE	366.088	3.37589	0.677238	4.98479	6.20289e-07	1.0573e-05
t30.t180	ENSG00000091409	ITGA6	protein_coding	3	872.423	-1.99677	0.303596	-3.2832	0.00102634	0.0100964	TRUE	TRUE	677.573	-1.47689	0.501418	-2.94543	0.00322502	0.0166689
t30.t180	ENSG00000091592	NLRP1	protein_coding	1	2871.55	-2.2599	0.129666	-9.71644	2.56584e-22	2.2576e-20	TRUE	TRUE	5343.94	-0.560458	0.210523	-2.66221	0.00776286	0.034271
t30.t180	ENSG00000091622	PITPNM3	protein_coding	4	12.3866	-1.84798	0.278682	-3.04284	0.00234358	0.0210483	FALSE	FALSE	NA	NA	NA	NA	NA	NA
t30.t180	ENSG00000091972	CD200	protein_coding	5	3418.15	4.78172	0.360011	10.5045	8.2401e-26	9.25236e-24	TRUE	TRUE	864.588	5.27898	0.64079	8.23824	1.74769e-16	1.9209e-14
t30.t180	ENSG00000092529	CAPN3	protein_coding	1	11.4615	-2.24387	0.274503	-4.53136	5.8604e-06	8.70818e-05	FALSE	FALSE	NA	NA	NA	NA	NA	NA
t30.t180	ENSG00000092929	UNC13D	protein_coding	3	1566.89	-1.58065	0.187083	-3.10371	0.00191109	0.0175817	TRUE	TRUE	1171.96	-0.996938	0.330685	-3.01477	0.00257175	0.0138714
t30.t180	ENSG00000092969	TGFB2	protein_coding	5	5.01527	2.20318	0.411769	2.92199	0.00347807	0.0300701	FALSE	FALSE	NA	NA	NA	NA	NA	NA
t30.t180	ENSG00000093167	LRRFIP2	protein_coding	5	1272.99	1.45074	0.114956	3.92101	8.81802e-05	0.00106263	TRUE	TRUE	797.021	0.531799	0.178406	2.98083	0.00287465	0.0152336
t30.t180	ENSG00000095066	HOOK2	protein_coding	1	71.2753	-1.73891	0.160892	-4.5926	4.37762e-06	6.64467e-05	TRUE	TRUE	83.4856	-0.921773	0.306721	-3.00525	0.00265365	0.014234
t30.t180	ENSG00000095261	PSMD5	protein_coding	2	1142.51	1.68576	0.0984055	6.96876	3.19739e-12	1.09306e-10	FALSE	FALSE	NA	NA	NA	NA	NA	NA
t30.t180	ENSG00000095321	CRAT	protein_coding	3	101.624	-1.65073	0.164525	-3.95522	7.64634e-05	0.0009306	TRUE	TRUE	93.0774	-1.16873	0.305532	-3.82522	0.000130657	0.00111969
t30.t180	ENSG00000095383	TBC1D2	protein_coding	3	109.189	-2.28375	0.246719	-5.20329	1.95792e-07	3.58409e-06	TRUE	TRUE	118.796	-1.02713	0.277648	-3.69941	0.000216104	0.00171565
t30.t180	ENSG00000095539	SEMA4G	protein_coding	1	8.02394	-2.04822	0.376825	-2.7817	0.00540747	0.0442828	FALSE	FALSE	NA	NA	NA	NA	NA	NA
t30.t180	ENSG00000095794	CREM	protein_coding	5	4774.44	1.55298	0.178267	3.10196	0.00192243	0.0176498	TRUE	TRUE	2710.47	1.73171	0.302616	5.72249	1.04975e-08	2.82599e-07
t30.t180	ENSG00000096063	SRPK1	protein_coding	5	2516.26	1.52687	0.0866213	6.0824	1.18395e-09	2.9069e-08	FALSE	FALSE	NA	NA	NA	NA	NA	NA
t30.t180	ENSG00000096384	HSP90AB1	protein_coding	2	12368.1	2.95179	0.12585	15.5088	3.0236e-54	1.76394e-51	TRUE	TRUE	8505.5	1.03265	0.280925	3.67591	0.000237005	0.00185255
t30.t180	ENSG00000097046	CDC7	protein_coding	3	198.756	-1.58427	0.205114	-2.84853	0.00439215	0.0370466	TRUE	TRUE	289.411	-1.47771	0.409972	-3.60442	0.000312848	0.00236294
t30.t180	ENSG00000099250	NRP1	protein_coding	5	44.0143	2.10255	0.396867	2.77812	0.00546737	0.0447188	FALSE	FALSE	NA	NA	NA	NA	NA	NA
t30.t180	ENSG00000099282	TSPAN15	protein_coding	3	251.347	-2.30592	0.320311	-4.07705	4.56098e-05	0.000576264	FALSE	FALSE	NA	NA	NA	NA	NA	NA
t30.t180	ENSG00000099330	OCEL1	protein_coding	3	69.6923	-1.43204	0.125757	-3.4355	0.00059146	0.00610948	TRUE	TRUE	108.303	-1.5898	0.296247	-5.36648	8.02899e-08	1.72746e-06
t30.t180	ENSG00000099337	KCNK6	protein_coding	2	234.373	1.36429	0.13039	2.79386	0.00520828	0.0428657	FALSE	FALSE	NA	NA	NA	NA	NA	NA
t30.t180	ENSG00000099625	C19orf26	protein_coding	5	2.60854	3.8472	0.827215	3.44191	0.000577619	0.00598725	FALSE	FALSE	NA	NA	NA	NA	NA	NA
t30.t180	ENSG00000099800	TIMM13	protein_coding	2	193.204	2.11196	0.211859	5.24859	1.53272e-07	2.87636e-06	FALSE	FALSE	NA	NA	NA	NA	NA	NA
t30.t180	ENSG00000099875	MKNK2	protein_coding	3	1161.07	-1.52211	0.165386	-3.15691	0.00159449	0.0149981	TRUE	TRUE	1019.34	-1.33383	0.26509	-5.03161	4.86375e-07	8.55322e-06
t30.t180	ENSG00000099901	RANBP1	protein_coding	2	760.451	1.56492	0.133446	4.23328	2.30307e-05	0.000307757	TRUE	TRUE	603.989	1.4787	0.261827	5.64765	1.62661e-08	4.15587e-07
t30.t180	ENSG00000099910	KLHL22	protein_coding	3	222.16	-1.55139	0.140827	-3.91539	9.02597e-05	0.00108522	TRUE	TRUE	159.255	-0.640726	0.184596	-3.47096	0.000518601	0.00363973
t30.t180	ENSG00000099994	SUSD2	protein_coding	4	20.2102	-2.63404	0.336319	-4.85859	1.18226e-06	1.95004e-05	FALSE	FALSE	NA	NA	NA	NA	NA	NA
t30.t180	ENSG00000100003	SEC14L2	protein_coding	5	123.606	2.21696	0.237129	5.13205	2.86603e-07	5.13102e-06	TRUE	TRUE	64.2085	2.27456	0.494155	4.60294	4.16569e-06	5.63675e-05
t30.t180	ENSG00000100027	YPEL1	protein_coding	3	411.081	-1.93989	0.296631	-3.16856	0.00153195	0.0144657	TRUE	TRUE	339.292	-1.51446	0.316069	-4.79155	1.65499e-06	2.51061e-05
t30.t180	ENSG00000100029	PES1	protein_coding	2	886.495	2.35726	0.108792	12.4757	1.013e-35	2.28444e-33	TRUE	TRUE	555.043	0.778273	0.201899	3.85477	0.000115837	0.00100864
t30.t180	ENSG00000100036	SLC35E4	protein_coding	5	219.433	3.47173	0.222796	11.0941	1.33999e-28	1.89263e-26	TRUE	TRUE	142.531	3.23782	0.366483	8.83484	1.00241e-18	1.76948e-16
t30.t180	ENSG00000100053	CRYBB3	protein_coding	3	11.2302	-2.94895	0.433977	-4.4909	7.0924e-06	0.000103836	FALSE	TRUE	NA	NA	NA	NA	NA	NA
t30.t180	ENSG00000100092	SH3BP1	protein_coding	3	1136.35	-1.74955	0.145693	-5.14474	2.67896e-07	4.82824e-06	FALSE	FALSE	NA	NA	NA	NA	NA	NA
t30.t180	ENSG00000100100	PIK3IP1	protein_coding	3	2611.3	-1.86837	0.212592	-4.08465	4.41431e-05	0.000559048	FALSE	TRUE	NA	NA	NA	NA	NA	NA
t30.t180	ENSG00000100220	RTCB	protein_coding	2	1030.38	1.59565	0.082495	7.22046	5.18119e-13	1.95559e-11	TRUE	TRUE	923.915	0.418395	0.160274	2.61049	0.00904116	0.0388185
t30.t180	ENSG00000100221	JOSD1	protein_coding	5	2377.7	1.53051	0.130588	4.06248	4.85544e-05	0.000611166	TRUE	TRUE	2099.71	0.533659	0.197945	2.696	0.00701787	0.0315987
t30.t180	ENSG00000100242	SUN2	protein_coding	3	8823.21	-1.59352	0.148712	-3.99108	6.57718e-05	0.000808544	TRUE	TRUE	6394.96	-0.964154	0.290683	-3.31686	0.000910346	0.0058629
t30.t180	ENSG00000100271	TTLL1	protein_coding	3	64.1175	-1.82205	0.143819	-5.71586	1.0915e-08	2.39309e-07	FALSE	FALSE	NA	NA	NA	NA	NA	NA
t30.t180	ENSG00000100314	CABP7	protein_coding	4	3.86852	-2.76961	0.392971	-4.50314	6.6957e-06	9.8404e-05	FALSE	FALSE	NA	NA	NA	NA	NA	NA
t30.t180	ENSG00000100335	MIEF1	protein_coding	2	1049.33	1.56506	0.0687714	8.21651	2.09506e-16	1.07501e-14	TRUE	TRUE	1150.83	0.371642	0.140393	2.64715	0.0081174	0.0355266
t30.t180	ENSG00000100346	CACNA1I	protein_coding	3	132.426	-3.02763	0.296549	-6.83742	8.06303e-12	2.59137e-10	TRUE	TRUE	120.086	-1.5366	0.515643	-2.97998	0.00288267	0.0152692
t30.t180	ENSG00000100354	TNRC6B	protein_coding	3	2941.32	-1.89065	0.0869319	-10.2454	1.24164e-24	1.27666e-22	FALSE	FALSE	NA	NA	NA	NA	NA	NA
t30.t180	ENSG00000100365	NCF4	protein_coding	3	1529.41	-1.57679	0.160663	-3.59003	0.000330643	0.00357388	TRUE	TRUE	1440.92	-0.905939	0.200595	-4.51626	6.29413e-06	8.12844e-05
t30.t180	ENSG00000100410	PHF5A	protein_coding	2	480.327	1.47869	0.0948749	5.04544	4.52472e-07	7.89501e-06	TRUE	TRUE	498.013	0.495022	0.167471	2.95586	0.00311801	0.0162407
t30.t180	ENSG00000100413	POLR3H	protein_coding	2	412.606	2.19761	0.166476	7.19389	6.29699e-13	2.33406e-11	TRUE	TRUE	201.82	1.09273	0.257252	4.24769	2.15987e-05	0.000237972
t30.t180	ENSG00000100453	GZMB	protein_coding	5	30546.3	3.5151	0.363485	6.91942	4.53509e-12	1.51561e-10	FALSE	FALSE	NA	NA	NA	NA	NA	NA
t30.t180	ENSG00000100462	PRMT5	protein_coding	2	521.043	1.97506	0.117331	8.31032	9.54408e-17	5.11227e-15	FALSE	TRUE	NA	NA	NA	NA	NA	NA
t30.t180	ENSG00000100522	GNPNAT1	protein_coding	2	650.957	2.84265	0.133952	13.7561	4.68048e-43	1.39562e-40	TRUE	TRUE	643.74	2.83993	0.333672	8.51114	1.72232e-17	2.31975e-15
t30.t180	ENSG00000100528	CNIH1	protein_coding	2	671.52	1.47194	0.11043	4.27364	1.92307e-05	0.00026025	FALSE	FALSE	NA	NA	NA	NA	NA	NA
t30.t180	ENSG00000100558	PLEK2	protein_coding	2	5.46543	3.93025	0.405149	7.23252	4.7411e-13	1.792e-11	TRUE	TRUE	10.0937	5.2566	1.04483	5.03107	4.87756e-07	8.55895e-06
t30.t180	ENSG00000100575	TIMM9	protein_coding	2	246.581	1.59835	0.0938167	6.37784	1.79603e-10	4.90818e-09	FALSE	FALSE	NA	NA	NA	NA	NA	NA
t30.t180	ENSG00000100578	KIAA0586	protein_coding	3	773.867	-1.62011	0.0901999	-6.87484	6.20581e-12	2.03344e-10	TRUE	TRUE	975.769	-1.16694	0.156255	-7.46814	8.1339e-14	5.94131e-12
t30.t180	ENSG00000100591	AHSA1	protein_coding	2	1094.85	1.89026	0.0984492	9.04285	1.52643e-19	1.06123e-17	FALSE	FALSE	NA	NA	NA	NA	NA	NA
t30.t180	ENSG00000100601	ALKBH1	protein_coding	2	245.18	1.45709	0.0690785	6.61698	3.66608e-11	1.08471e-09	TRUE	TRUE	281.74	0.815916	0.121177	6.73324	1.65925e-11	7.89024e-10
t30.t180	ENSG00000100628	ASB2	protein_coding	3	2334.29	-1.99181	0.22029	-4.50231	6.72179e-06	9.87333e-05	TRUE	TRUE	3188.13	-1.33791	0.314981	-4.24759	2.16079e-05	0.000237972
t30.t180	ENSG00000100644	HIF1A	protein_coding	5	5063.92	1.46465	0.127084	3.65627	0.000255911	0.00282735	TRUE	TRUE	3418.01	1.1744	0.197852	5.93576	2.92487e-09	8.81661e-08
t30.t180	ENSG00000100647	KIAA0247	protein_coding	5	3648.43	1.62642	0.088033	7.11575	1.11307e-12	4.01483e-11	TRUE	TRUE	3419.17	1.30258	0.182774	7.12671	1.02795e-12	6.14161e-11
t30.t180	ENSG00000100722	ZC3H14	protein_coding	2	1258.34	1.3031	0.108119	2.80342	0.0050563	0.0417639	FALSE	FALSE	NA	NA	NA	NA	NA	NA
t30.t180	ENSG00000100767	PAPLN	protein_coding	1	39.4434	-2.27394	0.303759	-4.19391	2.74182e-05	0.000360684	TRUE	TRUE	66.5745	-1.77237	0.396952	-4.46494	8.00907e-06	9.96768e-05
t30.t180	ENSG00000100784	RPS6KA5	protein_coding	1	1874.2	-2.14692	0.136967	-8.37369	5.5842e-17	3.04589e-15	FALSE	FALSE	NA	NA	NA	NA	NA	NA
t30.t180	ENSG00000100802	C14orf93	protein_coding	3	102.144	-1.66379	0.0910679	-7.2889	3.12493e-13	1.20144e-11	TRUE	TRUE	139.761	-1.39732	0.281371	-4.96611	6.83103e-07	1.14647e-05
t30.t180	ENSG00000100804	PSMB5	protein_coding	2	299.06	1.39706	0.107123	3.70663	0.000210031	0.00236129	FALSE	FALSE	NA	NA	NA	NA	NA	NA
t30.t180	ENSG00000100918	REC8	protein_coding	4	407.696	-1.89871	0.180823	-4.9701	6.69171e-07	1.14767e-05	FALSE	FALSE	NA	NA	NA	NA	NA	NA
t30.t180	ENSG00000101040	ZMYND8	protein_coding	3	1273.46	-1.59594	0.124121	-4.80126	1.5767e-06	2.5474e-05	TRUE	TRUE	1376.59	-0.875518	0.168902	-5.18357	2.17678e-07	4.23736e-06
t30.t180	ENSG00000101138	CSTF1	protein_coding	2	1033.68	1.26815	0.0969856	2.76489	0.00569416	0.0462635	FALSE	TRUE	NA	NA	NA	NA	NA	NA
t30.t180	ENSG00000101166	SLMO2	protein_coding	2	1827.68	1.47827	0.125697	3.80496	0.000141826	0.00164764	FALSE	FALSE	NA	NA	NA	NA	NA	NA
t30.t180	ENSG00000101187	SLCO4A1	protein_coding	5	347.645	2.44502	0.287259	5.03038	4.8951e-07	8.53019e-06	TRUE	TRUE	167.305	2.80033	0.338761	8.26641	1.38059e-16	1.55406e-14
t30.t180	ENSG00000101224	CDC25B	protein_coding	3	1949.92	-2.1382	0.169414	-6.71845	1.83663e-11	5.63933e-10	TRUE	TRUE	1500.11	-1.35853	0.319596	-4.25076	2.13043e-05	0.000234932
t30.t180	ENSG00000101230	ISM1	protein_coding	5	70.5802	5.52357	0.337141	13.4174	4.77925e-41	1.30874e-38	TRUE	TRUE	34.0601	4.3721	0.59441	7.35536	1.90414e-13	1.28464e-11
t30.t180	ENSG00000101346	POFUT1	protein_coding	2	726.577	1.53791	0.100484	5.35321	8.64088e-08	1.684e-06	FALSE	FALSE	NA	NA	NA	NA	NA	NA
t30.t180	ENSG00000101347	SAMHD1	protein_coding	3	6917.6	-2.21896	0.178031	-6.84689	7.54719e-12	2.4402e-10	TRUE	TRUE	4010.46	-1.37457	0.243672	-5.64106	1.69009e-08	4.28986e-07
t30.t180	ENSG00000101361	NOP56	protein_coding	2	2448.13	2.13338	0.104601	10.8353	2.34198e-27	2.93689e-25	TRUE	TRUE	1632.04	0.848037	0.175272	4.8384	1.30891e-06	2.04142e-05
t30.t180	ENSG00000101412	E2F1	protein_coding	3	222.133	-1.8008	0.249299	-3.21223	0.00131708	0.0126595	FALSE	FALSE	NA	NA	NA	NA	NA	NA
t30.t180	ENSG00000101421	CHMP4B	protein_coding	2	1334.9	1.742	0.0911271	8.14252	3.87127e-16	1.93103e-14	TRUE	TRUE	725.474	0.861913	0.172327	5.00162	5.68498e-07	9.76166e-06
t30.t180	ENSG00000101445	PPP1R16B	protein_coding	2	8819.42	1.39918	0.118534	3.36764	0.000758148	0.00766603	TRUE	TRUE	10472.2	1.36368	0.149612	9.11481	7.88104e-20	1.70034e-17
t30.t180	ENSG00000101546	RBFA	protein_coding	5	113.029	1.60938	0.167562	3.63677	0.000276078	0.00303477	FALSE	FALSE	NA	NA	NA	NA	NA	NA
t30.t180	ENSG00000101605	MYOM1	protein_coding	1	69.6222	-2.55727	0.262048	-5.9427	2.80371e-09	6.54265e-08	TRUE	TRUE	88.7696	-1.36185	0.384321	-3.54353	0.000394807	0.00289017
t30.t180	ENSG00000101670	LIPG	protein_coding	5	9.95615	2.69119	0.39975	4.23062	2.33044e-05	0.000311142	TRUE	TRUE	11.0161	2.20641	0.810325	2.72286	0.00647186	0.0295225
t30.t180	ENSG00000101751	POLI	protein_coding	3	489.876	-1.50197	0.102317	-4.90608	9.29163e-07	1.56137e-05	TRUE	TRUE	776.323	-1.1431	0.336954	-3.39245	0.000692704	0.00465418
t30.t180	ENSG00000101773	RBBP8	protein_coding	5	1153.89	2.47688	0.184366	8.0106	1.14152e-15	5.40281e-14	FALSE	FALSE	NA	NA	NA	NA	NA	NA
t30.t180	ENSG00000101986	ABCD1	protein_coding	3	98.7737	-1.70173	0.251049	-2.79518	0.00518715	0.0427395	TRUE	TRUE	127.129	-1.02607	0.408904	-2.50931	0.0120967	0.0487825
t30.t180	ENSG00000102003	SYP	protein_coding	2	29.8346	1.74094	0.251112	2.95063	0.00317125	0.027667	FALSE	FALSE	NA	NA	NA	NA	NA	NA
t30.t180	ENSG00000102024	PLS3	protein_coding	5	394.58	3.80423	0.63919	4.38716	1.14838e-05	0.000162371	FALSE	FALSE	NA	NA	NA	NA	NA	NA
t30.t180	ENSG00000102032	RENBP	protein_coding	3	111.655	-1.72151	0.255899	-2.81952	0.00480951	0.0401081	FALSE	FALSE	NA	NA	NA	NA	NA	NA
t30.t180	ENSG00000102043	MTMR8	protein_coding	3	78.3214	-1.47983	0.17088	-2.80801	0.00498493	0.0412505	FALSE	FALSE	NA	NA	NA	NA	NA	NA
t30.t180	ENSG00000102125	TAZ	protein_coding	3	499.96	-1.38667	0.0957792	-4.03709	5.41174e-05	0.0006758	TRUE	TRUE	454.456	-0.720388	0.181558	-3.96782	7.25334e-05	0.000678211
t30.t180	ENSG00000102128	RAB40AL	protein_coding	1	2.44101	-3.68062	0.540118	-4.96303	6.94005e-07	1.18853e-05	FALSE	FALSE	NA	NA	NA	NA	NA	NA
t30.t180	ENSG00000102172	SMS	protein_coding	2	897.937	2.02257	0.160173	6.38417	1.72333e-10	4.71431e-09	FALSE	FALSE	NA	NA	NA	NA	NA	NA
t30.t180	ENSG00000102221	JADE3	protein_coding	5	107.617	2.76652	0.20837	8.4778	2.29491e-17	1.29112e-15	FALSE	FALSE	NA	NA	NA	NA	NA	NA
t30.t180	ENSG00000102245	CD40LG	protein_coding	5	9945.42	2.15237	0.290347	3.96895	7.21911e-05	0.000881402	TRUE	TRUE	2709.27	2.93237	0.293994	9.97428	1.97533e-23	6.3051e-21
t30.t180	ENSG00000102471	NDFIP2	protein_coding	5	2880.99	2.3287	0.234686	5.66162	1.49954e-08	3.21163e-07	TRUE	TRUE	3209.3	1.74275	0.496174	3.51237	0.000444123	0.00319793
t30.t180	ENSG00000102531	FNDC3A	protein_coding	5	3831.39	1.68761	0.119457	5.75613	8.60638e-09	1.91193e-07	FALSE	FALSE	NA	NA	NA	NA	NA	NA
t30.t180	ENSG00000102554	KLF5	protein_coding	5	41.3263	1.86523	0.278831	3.10305	0.00191539	0.0176033	FALSE	FALSE	NA	NA	NA	NA	NA	NA
t30.t180	ENSG00000102755	FLT1	protein_coding	5	160.479	5.06489	0.434728	9.35042	8.73016e-21	6.81054e-19	TRUE	TRUE	157.689	3.04818	0.823281	3.70248	0.000213502	0.00170137
t30.t180	ENSG00000102760	RGCC	protein_coding	5	3379.64	3.17672	0.202959	10.7249	7.77443e-27	9.31404e-25	TRUE	TRUE	1546.4	2.68111	0.221179	12.1219	8.08699e-34	7.85146e-31
t30.t180	ENSG00000102781	KATNAL1	protein_coding	3	846.834	-1.92923	0.100729	-9.225	2.83561e-20	2.1256e-18	TRUE	TRUE	888.308	-1.67646	0.240624	-6.96716	3.23411e-12	1.76896e-10
t30.t180	ENSG00000102794	IRG1	protein_coding	5	2.5334	3.30765	0.653584	3.53076	0.000414364	0.00440741	TRUE	TRUE	15.0838	4.30568	1.10871	3.88352	0.000102955	0.000913044
t30.t180	ENSG00000102871	TRADD	protein_coding	3	547.038	-1.99535	0.137995	-7.21296	5.47468e-13	2.06057e-11	TRUE	TRUE	660.717	-1.58352	0.196438	-8.06119	7.55524e-16	7.72125e-14
t30.t180	ENSG00000102886	GDPD3	protein_coding	3	30.7888	-1.9536	0.248846	-3.83209	0.000127058	0.00148378	TRUE	TRUE	76.129	-1.31557	0.441315	-2.98103	0.00287285	0.0152276
t30.t180	ENSG00000102893	PHKB	protein_coding	3	1050.41	-1.55966	0.0778642	-7.1876	6.59386e-13	2.44073e-11	TRUE	TRUE	1122.84	-0.40285	0.13388	-3.00903	0.0026208	0.0140903
t30.t180	ENSG00000102897	LYRM1	protein_coding	5	651.075	1.44672	0.133392	3.34891	0.000811312	0.00815445	FALSE	FALSE	NA	NA	NA	NA	NA	NA
t30.t180	ENSG00000102967	DHODH	protein_coding	2	114.001	2.44973	0.185385	7.82009	5.27839e-15	2.36874e-13	FALSE	FALSE	NA	NA	NA	NA	NA	NA
t30.t180	ENSG00000103037	SETD6	protein_coding	5	295.258	1.65333	0.12675	5.15452	2.54287e-07	4.59841e-06	TRUE	TRUE	213.302	1.21222	0.369094	3.28432	0.00102229	0.00646765
t30.t180	ENSG00000103051	COG4	protein_coding	3	983.281	-1.6596	0.0694229	-9.50125	2.07376e-21	1.69153e-19	TRUE	TRUE	1268.37	-1.42603	0.276947	-5.14911	2.61722e-07	4.97016e-06
t30.t180	ENSG00000103056	SMPD3	protein_coding	3	63.1009	-3.38445	0.547425	-4.35576	1.32603e-05	0.000185244	FALSE	FALSE	NA	NA	NA	NA	NA	NA
t30.t180	ENSG00000103227	LMF1	protein_coding	1	111.681	-1.58029	0.183281	-3.16611	0.00154494	0.014573	FALSE	FALSE	NA	NA	NA	NA	NA	NA
t30.t180	ENSG00000103257	SLC7A5	protein_coding	5	5421.33	3.439	0.255576	9.54315	1.38561e-21	1.15479e-19	TRUE	TRUE	4048.86	4.39417	0.449179	9.78266	1.33645e-22	3.94184e-20
t30.t180	ENSG00000103319	EEF2K	protein_coding	3	542.419	-1.40191	0.113871	-3.52953	0.000416303	0.00442451	TRUE	TRUE	652.924	-1.29852	0.183509	-7.07608	1.48288e-12	8.59517e-11
t30.t180	ENSG00000103342	GSPT1	protein_coding	5	3219.86	1.30773	0.0971756	3.16671	0.00154174	0.0145478	TRUE	TRUE	3113.6	0.406196	0.155705	2.60875	0.00908741	0.0389812
t30.t180	ENSG00000103351	CLUAP1	protein_coding	3	200.439	-1.67982	0.137216	-4.95438	7.25601e-07	1.23555e-05	TRUE	TRUE	211.837	-1.90905	0.237351	-8.04316	8.7554e-16	8.86998e-14
t30.t180	ENSG00000103423	DNAJA3	protein_coding	2	570.624	1.44837	0.118904	3.77086	0.000162687	0.00187216	FALSE	FALSE	NA	NA	NA	NA	NA	NA
t30.t180	ENSG00000103479	RBL2	protein_coding	3	8101.09	-1.37845	0.12295	-3.07811	0.00208318	0.0189699	TRUE	TRUE	9522.51	-1.04604	0.268731	-3.89251	9.92123e-05	0.000884709
t30.t180	ENSG00000103522	IL21R	protein_coding	5	1835.3	1.83404	0.226599	3.68069	0.000232602	0.00258901	TRUE	TRUE	2558.2	2.3009	0.351362	6.54851	5.81143e-11	2.46204e-09
t30.t180	ENSG00000103653	CSK	protein_coding	3	1852.21	-1.52953	0.15081	-3.51125	0.000446009	0.00472154	FALSE	FALSE	NA	NA	NA	NA	NA	NA
t30.t180	ENSG00000103657	HERC1	protein_coding	3	8398.96	-1.75565	0.0965296	-7.82822	4.94839e-15	2.23185e-13	FALSE	FALSE	NA	NA	NA	NA	NA	NA
t30.t180	ENSG00000103966	EHD4	protein_coding	5	1277.06	2.40513	0.220415	6.3749	1.83078e-10	4.99296e-09	TRUE	TRUE	406.857	2.33862	0.53086	4.40534	1.05619e-05	0.000127251
t30.t180	ENSG00000104055	TGM5	protein_coding	5	32.2036	3.19068	0.522164	4.19539	2.72407e-05	0.000358524	FALSE	TRUE	NA	NA	NA	NA	NA	NA
t30.t180	ENSG00000104064	GABPB1	protein_coding	5	1754.17	2.12039	0.116582	9.61027	7.23562e-22	6.12539e-20	TRUE	TRUE	1419.93	1.15274	0.263003	4.38298	1.17065e-05	0.000139312
t30.t180	ENSG00000104131	EIF3J	protein_coding	5	1892.29	1.47286	0.105439	4.48472	7.30096e-06	0.000106599	TRUE	TRUE	1602.17	1.08975	0.142038	7.67227	1.6898e-14	1.38641e-12
t30.t180	ENSG00000104140	RHOV	protein_coding	5	14.7109	5.88238	0.48194	10.1307	4.03825e-24	4.07407e-22	TRUE	TRUE	3.11622	2.64009	0.896793	2.94392	0.00324085	0.0167328
t30.t180	ENSG00000104154	SLC30A4	protein_coding	3	220.397	-1.66838	0.20202	-3.30849	0.000938	0.00930924	TRUE	TRUE	164.263	-1.70952	0.407371	-4.19647	2.71105e-05	0.000288317
t30.t180	ENSG00000104331	IMPAD1	protein_coding	2	2146.4	1.26342	0.08281	3.18096	0.00146788	0.0139293	TRUE	TRUE	2283.55	0.865743	0.13202	6.55769	5.46486e-11	2.32817e-09
t30.t180	ENSG00000104356	POP1	protein_coding	2	434.993	2.03495	0.115077	8.99359	2.39282e-19	1.62156e-17	TRUE	TRUE	268.868	0.987436	0.234623	4.2086	2.56955e-05	0.00027604
t30.t180	ENSG00000104432	IL7	protein_coding	3	148.937	-2.37122	0.231459	-5.92424	3.13739e-09	7.27073e-08	FALSE	TRUE	NA	NA	NA	NA	NA	NA
t30.t180	ENSG00000104450	SPAG1	protein_coding	5	447.542	2.44331	0.161509	8.9364	4.02047e-19	2.66403e-17	TRUE	TRUE	264.555	3.20776	0.448906	7.14572	8.95276e-13	5.46095e-11
t30.t180	ENSG00000104499	GML	protein_coding	3	5.83287	-2.2833	0.396604	-3.23573	0.00121333	0.0117719	FALSE	FALSE	NA	NA	NA	NA	NA	NA
t30.t180	ENSG00000104635	SLC39A14	protein_coding	2	643.599	1.95065	0.166008	5.72654	1.02499e-08	2.25279e-07	TRUE	TRUE	432.121	1.23103	0.418276	2.94311	0.00324931	0.0167616
t30.t180	ENSG00000104695	PPP2CB	protein_coding	2	593.51	1.55101	0.073398	7.50718	6.04151e-14	2.47527e-12	TRUE	TRUE	407.856	0.79604	0.179708	4.42963	9.43969e-06	0.000115039
t30.t180	ENSG00000104814	MAP4K1	protein_coding	3	1993.1	-1.77263	0.0981071	-7.87542	3.39606e-15	1.54994e-13	TRUE	TRUE	1764.39	-0.644916	0.182354	-3.53661	0.000405298	0.00295675
t30.t180	ENSG00000104885	DOT1L	protein_coding	5	1000.13	2.63536	0.205658	7.95185	1.83747e-15	8.54597e-14	TRUE	TRUE	460.468	2.60503	0.482167	5.40277	6.56207e-08	1.44384e-06
t30.t180	ENSG00000104886	PLEKHJ1	protein_coding	2	362.612	1.49262	0.151967	3.24164	0.00118843	0.0115494	TRUE	TRUE	256.96	0.785769	0.233764	3.36138	0.000775544	0.00512361
t30.t180	ENSG00000104907	TRMT1	protein_coding	5	582.827	1.94776	0.17443	5.43345	5.52744e-08	1.10532e-06	TRUE	TRUE	206.922	1.20225	0.354891	3.38766	0.000704922	0.00472809
t30.t180	ENSG00000104976	SNAPC2	protein_coding	2	139.454	1.84914	0.236592	3.58906	0.000331869	0.00358392	FALSE	FALSE	NA	NA	NA	NA	NA	NA
t30.t180	ENSG00000105131	EPHX3	protein_coding	4	2.22787	-2.27447	0.431579	-2.95305	0.00314656	0.0274784	FALSE	FALSE	NA	NA	NA	NA	NA	NA
t30.t180	ENSG00000105197	TIMM50	protein_coding	2	400.34	1.5315	0.108751	4.88725	1.02252e-06	1.70649e-05	TRUE	TRUE	278.825	0.760974	0.195542	3.89162	9.95779e-05	0.000886274
t30.t180	ENSG00000105202	FBL	protein_coding	2	971.123	1.48992	0.147102	3.33049	0.000866944	0.00866814	FALSE	FALSE	NA	NA	NA	NA	NA	NA
t30.t180	ENSG00000105245	NUMBL	protein_coding	2	61.5396	2.0839	0.18083	5.99403	2.04698e-09	4.90035e-08	FALSE	FALSE	NA	NA	NA	NA	NA	NA
t30.t180	ENSG00000105371	ICAM4	protein_coding	4	32.4674	-1.99417	0.317301	-3.13321	0.00172908	0.0161061	FALSE	FALSE	NA	NA	NA	NA	NA	NA
t30.t180	ENSG00000105447	GRWD1	protein_coding	2	467.686	2.74782	0.178492	9.79216	1.2167e-22	1.09937e-20	TRUE	TRUE	212.781	1.59368	0.283044	5.63051	1.79673e-08	4.54073e-07
t30.t180	ENSG00000105514	RAB3D	protein_coding	3	55.9087	-1.86122	0.253588	-3.39615	0.000683404	0.00696921	TRUE	TRUE	145.962	-1.51343	0.326063	-4.64153	3.45843e-06	4.77965e-05
t30.t180	ENSG00000105662	CRTC1	protein_coding	1	97.6134	-1.68166	0.195303	-3.49026	0.000482549	0.00507036	FALSE	FALSE	NA	NA	NA	NA	NA	NA
t30.t180	ENSG00000105732	ZNF574	protein_coding	2	175.05	1.69268	0.164642	4.20721	2.58542e-05	0.000342122	FALSE	FALSE	NA	NA	NA	NA	NA	NA
t30.t180	ENSG00000105738	SIPA1L3	protein_coding	1	196.295	-1.70384	0.14938	-4.71175	2.45598e-06	3.85431e-05	TRUE	TRUE	126.202	-0.697948	0.256507	-2.72098	0.00650897	0.0296569
t30.t180	ENSG00000105750	ZNF85	protein_coding	3	153.841	-1.53295	0.189731	-2.80899	0.00496979	0.041138	FALSE	FALSE	NA	NA	NA	NA	NA	NA
t30.t180	ENSG00000105810	CDK6	protein_coding	5	12243.3	1.61316	0.165168	3.71234	0.000205353	0.00231354	TRUE	TRUE	8953.96	0.62276	0.197763	3.14901	0.00163822	0.00956457
t30.t180	ENSG00000105821	DNAJC2	protein_coding	5	1124.51	1.58299	0.0829187	7.03085	2.05283e-12	7.1545e-11	TRUE	TRUE	1095.75	1.68659	0.191415	8.8112	1.23814e-18	2.09058e-16
t30.t180	ENSG00000105825	TFPI2	protein_coding	5	5.05743	2.16238	0.400796	2.90018	0.00372944	0.0319857	FALSE	FALSE	NA	NA	NA	NA	NA	NA
t30.t180	ENSG00000105835	NAMPT	protein_coding	5	12904.3	2.77461	0.168708	10.5189	7.07308e-26	8.00899e-24	TRUE	TRUE	4968.24	2.17704	0.382649	5.6894	1.27483e-08	3.33388e-07
t30.t180	ENSG00000105849	TWISTNB	protein_coding	5	705.338	1.45197	0.120427	3.75308	0.000174677	0.00200155	TRUE	TRUE	583.796	0.807936	0.232068	3.48147	0.000498676	0.00352431
t30.t180	ENSG00000105926	MPP6	protein_coding	5	526.962	2.43498	0.136128	10.5414	5.56618e-26	6.32941e-24	TRUE	TRUE	367.602	1.26601	0.224444	5.64066	1.69403e-08	4.29516e-07
t30.t180	ENSG00000105976	MET	protein_coding	5	55.6158	3.33066	0.473062	4.92675	8.36102e-07	1.41206e-05	TRUE	TRUE	38.9883	2.10486	0.516036	4.0789	4.52487e-05	0.000450987
t30.t180	ENSG00000106070	GRB10	protein_coding	2	341.264	2.06053	0.386964	2.74065	0.00613185	0.0493416	FALSE	FALSE	NA	NA	NA	NA	NA	NA
t30.t180	ENSG00000106100	NOD1	protein_coding	3	264.79	-1.9753	0.124835	-7.81269	5.5981e-15	2.50803e-13	TRUE	TRUE	324.426	-1.07887	0.286724	-3.76276	0.000168048	0.00138315
t30.t180	ENSG00000106105	GARS	protein_coding	5	2252.67	1.45691	0.0908558	5.02894	4.93194e-07	8.58324e-06	TRUE	TRUE	2405.47	0.926451	0.201954	4.58743	4.48736e-06	6.0094e-05
t30.t180	ENSG00000106236	NPTX2	protein_coding	5	2.07889	2.89892	0.546472	3.47487	0.000511095	0.00534519	FALSE	FALSE	NA	NA	NA	NA	NA	NA
t30.t180	ENSG00000106263	EIF3B	protein_coding	5	2817.03	1.61427	0.0830628	7.39523	1.41165e-13	5.58748e-12	TRUE	TRUE	2276.81	0.962873	0.183004	5.2615	1.42887e-07	2.89766e-06
t30.t180	ENSG00000106305	AIMP2	protein_coding	2	232.59	2.38752	0.141877	9.77978	1.37512e-22	1.23421e-20	TRUE	TRUE	129.739	1.07614	0.306299	3.51337	0.000442458	0.00319187
t30.t180	ENSG00000106327	TFR2	protein_coding	3	52.7665	-1.80788	0.224288	-3.60195	0.00031584	0.00342598	FALSE	FALSE	NA	NA	NA	NA	NA	NA
t30.t180	ENSG00000106333	PCOLCE	protein_coding	3	29.6133	-2.45766	0.210612	-6.92106	4.4828e-12	1.5e-10	TRUE	TRUE	20.6944	-1.96753	0.469282	-4.19262	2.75746e-05	0.000292718
t30.t180	ENSG00000106479	ZNF862	protein_coding	3	609.575	-2.17568	0.100864	-11.656	2.13822e-31	3.75041e-29	TRUE	TRUE	776.346	-1.29173	0.18052	-7.15559	8.33134e-13	5.163e-11
t30.t180	ENSG00000106526	ACTR3C	protein_coding	1	130.056	-1.8996	0.219707	-4.09455	4.22991e-05	0.000537471	FALSE	FALSE	NA	NA	NA	NA	NA	NA
t30.t180	ENSG00000106546	AHR	protein_coding	5	4825.41	1.47393	0.167093	2.83631	0.00456381	0.0382613	FALSE	TRUE	NA	NA	NA	NA	NA	NA
t30.t180	ENSG00000106588	PSMA2	protein_coding	5	264.979	1.63379	0.0972951	6.51413	7.31133e-11	2.08953e-09	TRUE	TRUE	234.446	1.05572	0.209552	5.038	4.7042e-07	8.30398e-06
t30.t180	ENSG00000106591	MRPL32	protein_coding	2	931.812	2.02144	0.0950399	10.7475	6.08704e-27	7.39148e-25	FALSE	FALSE	NA	NA	NA	NA	NA	NA
t30.t180	ENSG00000106628	POLD2	protein_coding	2	392.881	1.76393	0.175246	4.35919	1.30543e-05	0.000182556	FALSE	FALSE	NA	NA	NA	NA	NA	NA
t30.t180	ENSG00000106733	NMRK1	protein_coding	3	877.734	-1.69721	0.16888	-4.12845	3.65211e-05	0.000469612	TRUE	TRUE	792.929	-1.1196	0.13525	-8.27804	1.25221e-16	1.41639e-14
t30.t180	ENSG00000106780	MEGF9	protein_coding	3	653.173	-1.81345	0.214759	-3.78774	0.000152022	0.00175696	TRUE	TRUE	728.677	-1.57396	0.498264	-3.15889	0.00158374	0.00928135
t30.t180	ENSG00000106785	TRIM14	protein_coding	3	887.171	-1.59992	0.111303	-5.38998	7.04672e-08	1.39253e-06	TRUE	TRUE	964.882	-0.901155	0.323869	-2.78247	0.00539467	0.0253583
t30.t180	ENSG00000106789	CORO2A	protein_coding	3	268.508	-1.92652	0.191167	-4.84666	1.2556e-06	2.05962e-05	FALSE	FALSE	NA	NA	NA	NA	NA	NA
t30.t180	ENSG00000106803	SEC61B	protein_coding	2	1165.83	1.48941	0.11637	4.20569	2.60291e-05	0.000344266	FALSE	FALSE	NA	NA	NA	NA	NA	NA
t30.t180	ENSG00000106804	C5	protein_coding	3	39.5914	-1.62494	0.173403	-3.60399	0.00031337	0.00340331	TRUE	TRUE	68.6595	-1.12595	0.288133	-3.90775	9.31588e-05	0.000837094
t30.t180	ENSG00000106948	AKNA	protein_coding	3	9635.52	-1.99797	0.130948	-7.6211	2.51518e-14	1.06463e-12	TRUE	TRUE	7175.48	-0.959363	0.256058	-3.74666	0.000179208	0.00146107
t30.t180	ENSG00000106952	TNFSF8	protein_coding	5	6966.89	2.47832	0.305505	4.83892	1.30544e-06	2.13484e-05	FALSE	TRUE	NA	NA	NA	NA	NA	NA
t30.t180	ENSG00000107130	NCS1	protein_coding	5	135.986	5.22842	0.382701	11.0489	2.2196e-28	3.07036e-26	TRUE	TRUE	67.3031	3.89554	0.678254	5.74349	9.27455e-09	2.52461e-07
t30.t180	ENSG00000107140	TESK1	protein_coding	5	920.875	3.45253	0.124613	19.6811	3.13098e-86	1.05029e-82	TRUE	TRUE	444.011	2.58897	0.211432	12.2449	1.78879e-34	1.98479e-31
t30.t180	ENSG00000107175	CREB3	protein_coding	2	430.048	1.55083	0.0933609	5.90002	3.63453e-09	8.34357e-08	FALSE	FALSE	NA	NA	NA	NA	NA	NA
t30.t180	ENSG00000107242	PIP5K1B	protein_coding	5	952.888	2.19611	0.238953	5.00565	5.56749e-07	9.62687e-06	TRUE	TRUE	764.962	1.98268	0.471218	4.20756	2.58146e-05	0.000276864
t30.t180	ENSG00000107249	GLIS3	protein_coding	5	13.7486	2.16057	0.38314	3.02909	0.00245292	0.0219348	TRUE	TRUE	25.1	3.17103	0.532781	5.95184	2.65137e-09	8.10755e-08
t30.t180	ENSG00000107262	BAG1	protein_coding	2	664.692	1.31621	0.0815377	3.87813	0.000105263	0.00125159	FALSE	FALSE	NA	NA	NA	NA	NA	NA
t30.t180	ENSG00000107338	SHB	protein_coding	5	2.82378	2.63062	0.421307	3.87039	0.00010866	0.00128856	FALSE	FALSE	NA	NA	NA	NA	NA	NA
t30.t180	ENSG00000107371	EXOSC3	protein_coding	2	391.4	1.30651	0.0670349	4.5724	4.82174e-06	7.25722e-05	TRUE	TRUE	457.232	0.476986	0.126824	3.76101	0.000169229	0.00139188
t30.t180	ENSG00000107443	CCNJ	protein_coding	5	242.449	1.40117	0.0910181	4.40758	1.0453e-05	0.000149052	TRUE	TRUE	279.099	1.39419	0.249239	5.59377	2.22194e-08	5.49058e-07
t30.t180	ENSG00000107611	CUBN	protein_coding	1	101.588	-1.56174	0.182465	-3.0786	0.00207975	0.0189451	FALSE	FALSE	NA	NA	NA	NA	NA	NA
t30.t180	ENSG00000107738	C10orf54	protein_coding	5	2760.81	2.68618	0.196416	8.58474	9.10402e-18	5.28822e-16	TRUE	TRUE	1429.58	1.16491	0.227824	5.11318	3.16778e-07	5.86472e-06
t30.t180	ENSG00000107779	BMPR1A	protein_coding	2	905.212	1.84588	0.182787	4.62769	3.69766e-06	5.66061e-05	FALSE	FALSE	NA	NA	NA	NA	NA	NA
t30.t180	ENSG00000107815	C10orf2	protein_coding	2	431.12	4.46147	0.156392	22.1333	1.51173e-108	1.35229e-104	TRUE	TRUE	199.795	2.46246	0.32924	7.47921	7.47681e-14	5.56604e-12
t30.t180	ENSG00000107833	NPM3	protein_coding	2	92.8843	2.99357	0.220637	9.03553	1.63209e-19	1.12593e-17	TRUE	TRUE	34.1677	0.77078	0.290829	2.65028	0.00804242	0.0352448
t30.t180	ENSG00000107863	ARHGAP21	protein_coding	5	1826.32	1.76989	0.120734	6.37673	1.80912e-10	4.93891e-09	FALSE	FALSE	NA	NA	NA	NA	NA	NA
t30.t180	ENSG00000107882	SUFU	protein_coding	3	249.481	-2.26434	0.173485	-7.28787	3.14897e-13	1.20895e-11	TRUE	TRUE	237.647	-1.68885	0.25805	-6.54468	5.96227e-11	2.52136e-09
t30.t180	ENSG00000107890	ANKRD26	protein_coding	3	422.152	-1.47408	0.1222	-3.87956	0.000104648	0.00124538	TRUE	TRUE	443.834	-0.999397	0.196986	-5.07345	3.9067e-07	7.06206e-06
t30.t180	ENSG00000107937	GTPBP4	protein_coding	5	2129.46	2.52953	0.0877055	17.4393	4.14766e-68	4.83942e-65	TRUE	TRUE	1400.56	1.54371	0.240448	6.42013	1.36159e-10	5.39564e-09
t30.t180	ENSG00000107949	BCCIP	protein_coding	2	866.938	1.88578	0.10575	8.37613	5.46945e-17	3.00775e-15	TRUE	TRUE	747.9	0.930115	0.192897	4.82183	1.42247e-06	2.19648e-05
t30.t180	ENSG00000107951	MTPAP	protein_coding	5	959.232	1.9405	0.0954684	9.85147	6.75478e-23	6.16569e-21	TRUE	TRUE	692.868	0.749625	0.1747	4.29092	1.77935e-05	0.000201168
t30.t180	ENSG00000107960	OBFC1	protein_coding	3	623.655	-1.88895	0.141457	-6.28421	3.29522e-10	8.71237e-09	TRUE	TRUE	722.268	-1.30078	0.275452	-4.72235	2.33133e-06	3.38851e-05
t30.t180	ENSG00000108010	GLRX3	protein_coding	2	847.978	1.69392	0.0859641	8.0722	6.90436e-16	3.36271e-14	TRUE	TRUE	637.543	0.871865	0.175831	4.95854	7.10266e-07	1.18468e-05
t30.t180	ENSG00000108064	TFAM	protein_coding	2	1020.35	1.58794	0.117117	5.02016	5.16272e-07	8.95584e-06	FALSE	FALSE	NA	NA	NA	NA	NA	NA
t30.t180	ENSG00000108272	DHRS11	protein_coding	5	99.434	2.37344	0.169942	8.0818	6.38174e-16	3.11949e-14	FALSE	FALSE	NA	NA	NA	NA	NA	NA
t30.t180	ENSG00000108342	CSF3	protein_coding	5	1.27792	2.80623	0.644039	2.80453	0.00503903	0.0416341	FALSE	FALSE	NA	NA	NA	NA	NA	NA
t30.t180	ENSG00000108389	MTMR4	protein_coding	3	1169.22	-1.8236	0.0920943	-8.94297	3.78858e-19	2.51659e-17	TRUE	TRUE	1284.92	-1.45768	0.184082	-7.91861	2.40174e-15	2.27492e-13
t30.t180	ENSG00000108511	HOXB6	protein_coding	5	20.3758	4.39806	0.509382	6.67095	2.54157e-11	7.65494e-10	TRUE	TRUE	11.1242	1.91879	0.658155	2.91541	0.0035522	0.0180405
t30.t180	ENSG00000108551	RASD1	protein_coding	5	40.3769	3.34186	0.433401	5.40345	6.53698e-08	1.29466e-06	FALSE	FALSE	NA	NA	NA	NA	NA	NA
t30.t180	ENSG00000108561	C1QBP	protein_coding	2	815.799	2.19442	0.134786	8.86155	7.89087e-19	5.04189e-17	TRUE	TRUE	710.552	1.11068	0.195623	5.67764	1.36567e-08	3.54359e-07
t30.t180	ENSG00000108582	CPD	protein_coding	5	4614.72	1.83066	0.146002	5.6894	1.27484e-08	2.77467e-07	TRUE	TRUE	3581.64	1.08881	0.197857	5.50302	3.73344e-08	8.77829e-07
t30.t180	ENSG00000108592	FTSJ3	protein_coding	2	1054.21	1.53439	0.0839367	6.36663	1.9323e-10	5.25382e-09	TRUE	TRUE	913.9	0.646438	0.169766	3.80782	0.000140198	0.00118943
t30.t180	ENSG00000108651	UTP6	protein_coding	2	1067.39	1.9153	0.0735304	12.4479	1.43588e-35	3.18457e-33	TRUE	TRUE	862.392	0.980171	0.218437	4.48721	7.21611e-06	9.14315e-05
t30.t180	ENSG00000108669	CYTH1	protein_coding	3	6043.27	-1.86067	0.139888	-6.1526	7.62216e-10	1.90632e-08	TRUE	TRUE	5953.86	-0.847235	0.226317	-3.74358	0.000181418	0.00147762
t30.t180	ENSG00000108671	PSMD11	protein_coding	5	1575.75	1.29257	0.0612094	4.77975	1.75514e-06	2.812e-05	TRUE	TRUE	1373.12	0.858886	0.127501	6.73633	1.62433e-11	7.73996e-10
t30.t180	ENSG00000108702	CCL1	protein_coding	5	2188.02	7.9477	0.439262	15.8168	2.38457e-56	1.52363e-53	TRUE	TRUE	184.4	3.78806	1.51578	2.49909	0.0124513	0.0498931
t30.t180	ENSG00000108829	LRRC59	protein_coding	5	1645.5	1.7665	0.0960235	7.98238	1.43536e-15	6.72241e-14	TRUE	TRUE	1385.1	0.995074	0.19366	5.13826	2.77294e-07	5.23177e-06
t30.t180	ENSG00000108924	HLF	protein_coding	5	484.756	2.91427	0.351857	5.44047	5.3141e-08	1.06664e-06	FALSE	FALSE	NA	NA	NA	NA	NA	NA
t30.t180	ENSG00000108984	MAP2K6	protein_coding	3	85.9987	-2.16715	0.25637	-4.55261	5.29849e-06	7.92587e-05	FALSE	FALSE	NA	NA	NA	NA	NA	NA
t30.t180	ENSG00000109062	SLC9A3R1	protein_coding	3	1822.94	-1.97607	0.104176	-9.36944	7.29194e-21	5.75549e-19	TRUE	TRUE	1524.52	-0.889567	0.250049	-3.55757	0.000374304	0.00276177
t30.t180	ENSG00000109065	NAT9	protein_coding	2	248.375	1.4852	0.109148	4.4453	8.77711e-06	0.000126432	FALSE	FALSE	NA	NA	NA	NA	NA	NA
t30.t180	ENSG00000109066	TMEM104	protein_coding	1	254.591	-1.78419	0.182318	-4.30121	1.69865e-05	0.000232339	FALSE	FALSE	NA	NA	NA	NA	NA	NA
t30.t180	ENSG00000109079	TNFAIP1	protein_coding	2	466.747	1.25771	0.0803317	3.20801	0.00133655	0.0128145	FALSE	TRUE	NA	NA	NA	NA	NA	NA
t30.t180	ENSG00000109103	UNC119	protein_coding	3	748.079	-2.07774	0.135992	-7.92501	2.28125e-15	1.05369e-13	TRUE	TRUE	648.405	-0.608604	0.193188	-3.15032	0.00163092	0.00952674
t30.t180	ENSG00000109118	PHF12	protein_coding	3	870.878	-1.45484	0.102748	-4.42679	9.56449e-06	0.000137185	TRUE	TRUE	1009.69	-1.19681	0.181101	-6.60855	3.88112e-11	1.69989e-09
t30.t180	ENSG00000109320	NFKB1	protein_coding	5	4124.19	2.05157	0.126078	8.34064	7.38866e-17	3.97359e-15	TRUE	TRUE	2778.88	1.8865	0.265079	7.11675	1.10501e-12	6.55163e-11
t30.t180	ENSG00000109323	MANBA	protein_coding	3	481.597	-1.82122	0.0852908	-9.62852	6.05954e-22	5.16234e-20	TRUE	TRUE	541.093	-1.01583	0.19858	-5.11547	3.12965e-07	5.80604e-06
t30.t180	ENSG00000109471	IL2	protein_coding	5	5780.86	6.37923	0.507904	10.591	3.27929e-26	3.77695e-24	TRUE	TRUE	68.1619	5.2328	0.67662	7.73373	1.04441e-14	8.78546e-13
t30.t180	ENSG00000109519	GRPEL1	protein_coding	5	844.74	2.6202	0.114951	14.0946	4.09764e-45	1.39195e-42	TRUE	TRUE	526.363	1.00438	0.193055	5.20258	1.96541e-07	3.85488e-06
t30.t180	ENSG00000109534	GAR1	protein_coding	2	193.076	1.56791	0.0885005	6.41702	1.38966e-10	3.84464e-09	TRUE	TRUE	139.682	0.875562	0.165071	5.30417	1.13187e-07	2.3485e-06
t30.t180	ENSG00000109680	TBC1D19	protein_coding	3	189.278	-1.49733	0.115715	-4.29786	1.72457e-05	0.000235166	TRUE	TRUE	107.599	-0.797026	0.219532	-3.63057	0.000282793	0.00216328
t30.t180	ENSG00000109911	ELP4	protein_coding	3	271.333	-1.47928	0.0985715	-4.86229	1.16034e-06	1.91623e-05	TRUE	TRUE	279.079	-0.804761	0.164302	-4.89806	9.67871e-07	1.56072e-05
t30.t180	ENSG00000109917	ZNF259	protein_coding	5	1202.72	1.41664	0.0779494	5.34507	9.03815e-08	1.75632e-06	TRUE	TRUE	1154.01	0.737296	0.20333	3.62611	0.000287726	0.00219669
t30.t180	ENSG00000109943	CRTAM	protein_coding	5	700.829	6.42145	0.554923	9.76973	1.51857e-22	1.35841e-20	FALSE	FALSE	NA	NA	NA	NA	NA	NA
t30.t180	ENSG00000110046	ATG2A	protein_coding	3	648.212	-2.02399	0.214308	-4.77811	1.76948e-06	2.83328e-05	TRUE	TRUE	531.785	-2.40893	0.399726	-6.02646	1.67592e-09	5.28425e-08
t30.t180	ENSG00000110060	PUS3	protein_coding	2	214.102	1.75515	0.133896	5.63983	1.70214e-08	3.62242e-07	TRUE	TRUE	252.299	0.533164	0.185178	2.8792	0.00398685	0.0198669
t30.t180	ENSG00000110092	CCND1	protein_coding	5	16.3405	3.17672	0.402123	5.41308	6.19496e-08	1.23329e-06	FALSE	FALSE	NA	NA	NA	NA	NA	NA
t30.t180	ENSG00000110104	CCDC86	protein_coding	5	199.147	2.95302	0.23897	8.17264	3.01726e-16	1.52488e-14	TRUE	TRUE	61.4099	1.51374	0.337519	4.48492	7.29416e-06	9.22699e-05
t30.t180	ENSG00000110171	TRIM3	protein_coding	3	141.131	-1.70662	0.13257	-5.3302	9.81068e-08	1.89683e-06	FALSE	TRUE	NA	NA	NA	NA	NA	NA
t30.t180	ENSG00000110583	NAA40	protein_coding	3	582.573	-1.86975	0.101214	-8.59319	8.45859e-18	4.92396e-16	TRUE	TRUE	691.642	-1.08745	0.224654	-4.84057	1.29468e-06	2.0233e-05
t30.t180	ENSG00000110660	SLC35F2	protein_coding	2	584.906	2.48909	0.16828	8.84891	8.83783e-19	5.6069e-17	TRUE	TRUE	976.847	2.08059	0.241718	8.6075	7.46694e-18	1.07399e-15
t30.t180	ENSG00000110665	C11orf21	protein_coding	3	467.545	-3.22395	0.265802	-8.36697	5.91188e-17	3.21808e-15	TRUE	TRUE	483.644	-2.31162	0.367035	-6.29811	3.01302e-10	1.10041e-08
t30.t180	ENSG00000110675	ELMOD1	protein_coding	5	5.95182	2.70837	0.465041	3.67359	0.000239162	0.00265873	TRUE	TRUE	7.27199	2.44193	0.740464	3.29784	0.000974325	0.00620463
t30.t180	ENSG00000110777	POU2AF1	protein_coding	5	363.885	5.17223	0.341965	12.2007	3.08008e-34	6.2619e-32	TRUE	TRUE	80.8959	4.67736	0.628744	7.43922	1.01282e-13	7.23916e-12
t30.t180	ENSG00000110880	CORO1C	protein_coding	2	669.023	1.89392	0.185867	4.80949	1.51314e-06	2.45209e-05	FALSE	FALSE	NA	NA	NA	NA	NA	NA
t30.t180	ENSG00000110934	BIN2	protein_coding	3	3714.69	-1.87257	0.11731	-7.43815	1.02102e-13	4.08348e-12	TRUE	TRUE	5087.01	-1.05863	0.160328	-6.60292	4.03126e-11	1.75903e-09
t30.t180	ENSG00000110944	IL23A	protein_coding	5	948.542	3.92704	0.252577	11.5887	4.70235e-31	7.98685e-29	TRUE	TRUE	147.72	1.33752	0.428635	3.12041	0.001806	0.0103649
t30.t180	ENSG00000110987	BCL7A	protein_coding	3	41.6706	-1.85537	0.30847	-2.77293	0.00555548	0.0453014	FALSE	FALSE	NA	NA	NA	NA	NA	NA
t30.t180	ENSG00000111052	LIN7A	protein_coding	5	3388.92	2.01522	0.286372	3.54511	0.000392449	0.00418758	FALSE	FALSE	NA	NA	NA	NA	NA	NA
t30.t180	ENSG00000111142	METAP2	protein_coding	2	1617.37	1.4625	0.10247	4.51348	6.37737e-06	9.40863e-05	TRUE	TRUE	1512.41	0.334107	0.124256	2.68885	0.00716978	0.0321646
t30.t180	ENSG00000111252	SH2B3	protein_coding	5	1825.26	2.33616	0.136621	9.78003	1.37174e-22	1.23421e-20	TRUE	TRUE	2045.5	2.71402	0.178552	15.2002	3.52543e-52	1.02683e-48
t30.t180	ENSG00000111262	KCNA1	protein_coding	5	10.7096	3.71429	0.409315	6.63128	3.32783e-11	9.91183e-10	TRUE	TRUE	11.8676	3.36549	0.834012	4.0353	5.45321e-05	0.000529438
t30.t180	ENSG00000111364	DDX55	protein_coding	5	639.703	1.66999	0.0971489	6.89653	5.32872e-12	1.75677e-10	TRUE	TRUE	492.078	0.945352	0.253654	3.72694	0.000193817	0.00156321
t30.t180	ENSG00000111424	VDR	protein_coding	5	2637.06	2.07983	0.201554	5.3575	8.43828e-08	1.65051e-06	FALSE	FALSE	NA	NA	NA	NA	NA	NA
t30.t180	ENSG00000111490	TBC1D30	protein_coding	5	12.5467	2.13968	0.369118	3.08757	0.00201803	0.0184706	FALSE	FALSE	NA	NA	NA	NA	NA	NA
t30.t180	ENSG00000111536	IL26	protein_coding	5	14.5721	4.3849	0.505026	6.70244	2.04972e-11	6.25784e-10	FALSE	FALSE	NA	NA	NA	NA	NA	NA
t30.t180	ENSG00000111537	IFNG	protein_coding	5	60825.8	3.79306	0.347688	8.03323	9.49363e-16	4.51722e-14	TRUE	TRUE	22100.4	5.49333	0.62166	8.83655	9.87184e-19	1.75591e-16
t30.t180	ENSG00000111615	KRR1	protein_coding	5	1451.04	1.52644	0.125541	4.19336	2.74856e-05	0.000361394	TRUE	TRUE	1089.65	0.784855	0.15982	4.91088	9.06704e-07	1.47022e-05
t30.t180	ENSG00000111641	NOP2	protein_coding	5	1010.26	2.45339	0.108834	13.3542	1.11944e-40	3.00413e-38	TRUE	TRUE	677.491	1.90101	0.303146	6.27094	3.58879e-10	1.28848e-08
t30.t180	ENSG00000111642	CHD4	protein_coding	5	7184.97	1.3339	0.0867831	3.8475	0.000119327	0.00140327	TRUE	TRUE	5418.92	0.835915	0.163291	5.11919	3.0685e-07	5.69714e-06
t30.t180	ENSG00000111647	UHRF1BP1L	protein_coding	5	2960.3	1.65257	0.128743	5.06879	4.00361e-07	7.06383e-06	TRUE	TRUE	3266	1.36632	0.287211	4.75721	1.96282e-06	2.92055e-05
t30.t180	ENSG00000111696	NT5DC3	protein_coding	5	229.052	2.72593	0.141629	12.1862	3.67994e-34	7.36977e-32	TRUE	TRUE	79.0966	1.59532	0.405414	3.93504	8.31819e-05	0.000760385
t30.t180	ENSG00000111711	GOLT1B	protein_coding	5	1549.4	1.49983	0.0954858	5.23458	1.6536e-07	3.08465e-06	TRUE	TRUE	1471.72	0.431427	0.113273	3.80873	0.000139682	0.00118656
t30.t180	ENSG00000111801	BTN3A3	protein_coding	3	1243.29	-1.50887	0.132665	-3.83577	0.000125171	0.00146493	TRUE	TRUE	1864.18	-1.42509	0.219486	-6.49287	8.42178e-11	3.45819e-09
t30.t180	ENSG00000111834	RSPH4A	protein_coding	4	10.6919	-1.77069	0.232244	-3.31844	0.000905226	0.00902066	FALSE	TRUE	10.4997	1.94003	0.521171	3.72245	0.000197299	0.00158526
t30.t180	ENSG00000111845	PAK1IP1	protein_coding	5	401.125	2.43387	0.129606	11.0633	1.89045e-28	2.6286e-26	TRUE	TRUE	284.812	1.18561	0.215344	5.50567	3.6776e-08	8.66448e-07
t30.t180	ENSG00000111879	FAM184A	protein_coding	5	267.82	3.43545	0.375195	6.49116	8.51777e-11	2.40614e-09	FALSE	FALSE	NA	NA	NA	NA	NA	NA
t30.t180	ENSG00000111913	FAM65B	protein_coding	3	4267.41	-2.77839	0.197209	-9.01783	1.91859e-19	1.31011e-17	TRUE	TRUE	3789.63	-2.20018	0.272316	-8.0795	6.50318e-16	6.7347e-14
t30.t180	ENSG00000112062	MAPK14	protein_coding	3	1318.02	-1.45611	0.0746574	-6.10933	1.00051e-09	2.46925e-08	TRUE	TRUE	1539.27	-0.530265	0.125395	-4.22875	2.34998e-05	0.000255396
t30.t180	ENSG00000112115	IL17A	protein_coding	5	8.09576	4.23314	0.542791	5.95652	2.57668e-09	6.04968e-08	FALSE	FALSE	NA	NA	NA	NA	NA	NA
t30.t180	ENSG00000112116	IL17F	protein_coding	5	4.39358	3.87208	0.541859	5.30041	1.1554e-07	2.20234e-06	FALSE	FALSE	NA	NA	NA	NA	NA	NA
t30.t180	ENSG00000112149	CD83	protein_coding	5	926.131	1.97779	0.221342	4.41755	9.98278e-06	0.000142955	TRUE	TRUE	761.767	3.47451	0.625047	5.55881	2.71628e-08	6.58606e-07
t30.t180	ENSG00000112182	BACH2	protein_coding	2	1158.05	2.19227	0.255893	4.65925	3.1737e-06	4.90042e-05	TRUE	TRUE	1102.5	1.37035	0.323605	4.23463	2.28925e-05	0.000249728
t30.t180	ENSG00000112195	TREML2	protein_coding	3	62.2391	-2.31305	0.47736	-2.75064	0.00594781	0.0480625	FALSE	FALSE	NA	NA	NA	NA	NA	NA
t30.t180	ENSG00000112238	PRDM13	protein_coding	5	6.62757	3.01392	0.342501	5.88004	4.10178e-09	9.38409e-08	TRUE	TRUE	6.90718	3.33172	0.759203	4.38845	1.14161e-05	0.000136135
t30.t180	ENSG00000112297	AIM1	protein_coding	5	7352.65	1.85164	0.175811	4.84407	1.27204e-06	2.08276e-05	FALSE	FALSE	NA	NA	NA	NA	NA	NA
t30.t180	ENSG00000112576	CCND3	protein_coding	3	2554.33	-1.80942	0.15324	-5.28204	1.27756e-07	2.41781e-06	TRUE	TRUE	1603.65	-1.32888	0.187746	-7.07805	1.46199e-12	8.51644e-11
t30.t180	ENSG00000112578	BYSL	protein_coding	5	346.07	3.34698	0.194847	12.0453	2.05348e-33	3.85365e-31	TRUE	TRUE	125.049	1.94816	0.309305	6.29851	3.00516e-10	1.09927e-08
t30.t180	ENSG00000112659	CUL9	protein_coding	1	970.315	-1.60484	0.101222	-5.97542	2.29493e-09	5.45499e-08	TRUE	TRUE	825.622	-0.521066	0.161217	-3.23208	0.00122894	0.00751586
t30.t180	ENSG00000112759	SLC29A1	protein_coding	5	268.518	4.14237	0.29735	10.5679	4.19731e-26	4.81363e-24	TRUE	TRUE	58.8389	0.915589	0.325642	2.81164	0.00492892	0.0236314
t30.t180	ENSG00000112972	HMGCS1	protein_coding	5	3131.71	2.39177	0.133939	10.3911	2.72316e-25	2.97068e-23	TRUE	TRUE	1472.35	0.959924	0.274832	3.49276	0.00047805	0.00340227
t30.t180	ENSG00000112984	KIF20A	protein_coding	3	255.617	-1.9776	0.283965	-3.44266	0.000576023	0.00597301	FALSE	FALSE	NA	NA	NA	NA	NA	NA
t30.t180	ENSG00000112992	NNT	protein_coding	3	1762.82	-1.23938	0.0778046	-3.07666	0.00209336	0.0190496	TRUE	TRUE	2061.89	-0.884786	0.148801	-5.9461	2.746e-09	8.35306e-08
t30.t180	ENSG00000112996	MRPS30	protein_coding	2	923.969	1.5058	0.083655	6.04628	1.48225e-09	3.60632e-08	FALSE	FALSE	NA	NA	NA	NA	NA	NA
t30.t180	ENSG00000113108	APBB3	protein_coding	3	302.086	-1.81399	0.108899	-7.47469	7.73855e-14	3.13703e-12	TRUE	TRUE	387.571	-1.33862	0.165222	-8.10193	5.40944e-16	5.65226e-14
t30.t180	ENSG00000113356	POLR3G	protein_coding	2	28.8241	1.51436	0.169975	3.02608	0.00247743	0.0221348	FALSE	FALSE	NA	NA	NA	NA	NA	NA
t30.t180	ENSG00000113391	FAM172A	protein_coding	3	533.247	-1.24311	0.085194	-2.85365	0.004322	0.0365423	TRUE	TRUE	489.676	-0.470959	0.147563	-3.19158	0.00141495	0.00844811
t30.t180	ENSG00000113407	TARS	protein_coding	2	2449.99	1.35437	0.104128	3.40321	0.000665991	0.00680341	TRUE	TRUE	3087.68	0.844127	0.188992	4.46648	7.95182e-06	9.91891e-05
t30.t180	ENSG00000113460	BRIX1	protein_coding	2	818.024	2.45901	0.12626	11.5556	6.91451e-31	1.15974e-28	TRUE	TRUE	552.852	0.941593	0.259955	3.62214	0.000292171	0.00222771
t30.t180	ENSG00000113504	SLC12A7	protein_coding	1	227.513	-2.26213	0.416203	-3.03249	0.00242547	0.0217256	TRUE	TRUE	109.848	-1.47045	0.564437	-2.60516	0.00918302	0.039272
t30.t180	ENSG00000113520	IL4	protein_coding	5	1086.39	3.38539	0.59363	4.01832	5.86148e-05	0.000728571	TRUE	TRUE	428.348	4.18405	1.00523	4.16228	3.1508e-05	0.000329223
t30.t180	ENSG00000113525	IL5	protein_coding	5	117.586	4.84268	0.636012	6.04184	1.52366e-09	3.69702e-08	FALSE	FALSE	NA	NA	NA	NA	NA	NA
t30.t180	ENSG00000113532	ST8SIA4	protein_coding	2	3686.81	1.50426	0.11555	4.36396	1.27728e-05	0.000178993	TRUE	TRUE	4378.03	0.613797	0.127427	4.81686	1.45837e-06	2.24746e-05
t30.t180	ENSG00000113552	GNPDA1	protein_coding	2	816.103	1.63052	0.168201	3.74859	0.000177833	0.00203337	TRUE	TRUE	674.963	1.03582	0.24705	4.19277	2.75573e-05	0.000292667
t30.t180	ENSG00000113594	LIFR	protein_coding	5	148.541	2.46461	0.393469	3.7223	0.000197418	0.00223634	TRUE	TRUE	49.1134	1.74024	0.597517	2.91246	0.00358594	0.0181841
t30.t180	ENSG00000113638	TTC33	protein_coding	2	663.621	1.99851	0.105965	9.42301	4.38335e-21	3.50094e-19	FALSE	TRUE	NA	NA	NA	NA	NA	NA
t30.t180	ENSG00000113721	PDGFRB	protein_coding	3	111.375	-3.23138	0.492949	-4.52659	5.99433e-06	8.88606e-05	FALSE	FALSE	NA	NA	NA	NA	NA	NA
t30.t180	ENSG00000113924	HGD	protein_coding	4	7.12759	-1.76956	0.267786	-2.87377	0.00405598	0.0345215	FALSE	FALSE	NA	NA	NA	NA	NA	NA
t30.t180	ENSG00000114268	PFKFB4	protein_coding	3	51.2314	-2.15198	0.264971	-4.34757	1.37654e-05	0.0001918	TRUE	TRUE	198.741	-2.00814	0.481936	-4.16681	3.08886e-05	0.000323331
t30.t180	ENSG00000114331	ACAP2	protein_coding	3	3354.66	-1.59127	0.105904	-5.58306	2.36317e-08	4.93525e-07	TRUE	TRUE	4069.52	-0.656094	0.164983	-3.97673	6.98699e-05	0.000656203
t30.t180	ENSG00000114346	ECT2	protein_coding	3	660.378	-1.61444	0.166092	-3.69943	0.000216088	0.00242228	FALSE	FALSE	NA	NA	NA	NA	NA	NA
t30.t180	ENSG00000114383	TUSC2	protein_coding	2	287.197	1.32334	0.100763	3.20891	0.00133239	0.0127883	FALSE	TRUE	NA	NA	NA	NA	NA	NA
t30.t180	ENSG00000114388	NPRL2	protein_coding	3	451.71	-1.56009	0.111572	-5.01997	5.16806e-07	8.9593e-06	TRUE	TRUE	585.751	-1.59478	0.230473	-6.9196	4.52921e-12	2.41499e-10
t30.t180	ENSG00000114423	CBLB	protein_coding	5	5429.45	1.5912	0.150821	3.9199	8.85842e-05	0.00106651	TRUE	TRUE	3982.78	0.826411	0.327052	2.52685	0.0115092	0.0469377
t30.t180	ENSG00000114473	IQCG	protein_coding	5	350.389	2.17509	0.242984	4.8361	1.32413e-06	2.16146e-05	TRUE	TRUE	611.06	1.87221	0.532951	3.51291	0.000443231	0.00319458
t30.t180	ENSG00000114491	UMPS	protein_coding	2	440.676	1.52242	0.0994353	5.25387	1.48936e-07	2.79891e-06	FALSE	FALSE	NA	NA	NA	NA	NA	NA
t30.t180	ENSG00000114503	NCBP2	protein_coding	2	1669.59	1.72018	0.0779961	9.23355	2.61796e-20	1.96794e-18	TRUE	TRUE	1844.4	0.728976	0.154014	4.73317	2.21039e-06	3.23519e-05
t30.t180	ENSG00000114529	C3orf52	protein_coding	5	90.5939	2.17827	0.274092	4.2988	1.71723e-05	0.000234523	FALSE	FALSE	NA	NA	NA	NA	NA	NA
t30.t180	ENSG00000114626	ABTB1	protein_coding	3	501.081	-1.75743	0.153605	-4.931	8.18113e-07	1.38429e-05	TRUE	TRUE	485.532	-1.44839	0.287337	-5.04075	4.63714e-07	8.19804e-06
t30.t180	ENSG00000114686	MRPL3	protein_coding	2	868.615	1.61982	0.0987231	6.27834	3.42197e-10	9.02082e-09	TRUE	TRUE	765.904	0.771222	0.209579	3.67986	0.000233359	0.00183019
t30.t180	ENSG00000114735	HEMK1	protein_coding	3	708.44	-1.74396	0.139699	-5.32548	1.00686e-07	1.94249e-06	TRUE	TRUE	689.39	-1.40602	0.216675	-6.48909	8.63572e-11	3.53639e-09
t30.t180	ENSG00000114767	RRP9	protein_coding	5	325.701	2.86778	0.161287	11.5804	5.17839e-31	8.74009e-29	TRUE	TRUE	112.28	0.998245	0.306149	3.26065	0.00111158	0.00692724
t30.t180	ENSG00000114770	ABCC5	protein_coding	3	831.083	-1.71408	0.0980982	-7.27923	3.35734e-13	1.28527e-11	TRUE	TRUE	737.527	-0.925544	0.304757	-3.03699	0.00238954	0.0130609
t30.t180	ENSG00000114784	EIF1B	protein_coding	2	542.327	1.56416	0.0892835	6.31869	2.63782e-10	7.05767e-09	TRUE	TRUE	668.782	0.815555	0.1261	6.46751	9.96328e-11	4.05156e-09
t30.t180	ENSG00000114841	DNAH1	protein_coding	1	1842.6	-1.73346	0.163369	-4.48959	7.13605e-06	0.000104418	FALSE	FALSE	NA	NA	NA	NA	NA	NA
t30.t180	ENSG00000114853	ZBTB47	protein_coding	3	31.5063	-2.60141	0.3571	-4.48448	7.30924e-06	0.000106662	TRUE	TRUE	67.8284	-2.01744	0.632218	-3.19104	0.00141759	0.00845872
t30.t180	ENSG00000114857	NKTR	protein_coding	1	6093.59	-1.54887	0.103507	-5.30277	1.1406e-07	2.17858e-06	TRUE	TRUE	6859.28	-0.776112	0.205114	-3.78381	0.000154446	0.00128572
t30.t180	ENSG00000114861	FOXP1	protein_coding	5	1938.73	1.62776	0.126622	4.95778	7.13045e-07	1.21648e-05	FALSE	FALSE	NA	NA	NA	NA	NA	NA
t30.t180	ENSG00000115009	CCL20	protein_coding	5	46.4702	4.0063	0.506209	5.93885	2.87022e-09	6.69202e-08	TRUE	TRUE	357.068	4.90155	1.25434	3.90767	9.31901e-05	0.000837094
t30.t180	ENSG00000115053	NCL	protein_coding	2	7809.37	1.90561	0.0991381	9.13486	6.54939e-20	4.72472e-18	TRUE	TRUE	6168.86	0.433716	0.131054	3.30945	0.000934811	0.00598901
t30.t180	ENSG00000115194	SLC30A3	protein_coding	5	5.46131	2.38049	0.426172	3.23927	0.00119835	0.0116392	TRUE	TRUE	16.2196	3.7782	0.748426	5.04819	4.46014e-07	7.91514e-06
t30.t180	ENSG00000115282	TTC31	protein_coding	3	672.885	-1.28202	0.0701476	-4.0204	5.81001e-05	0.000722515	TRUE	TRUE	735.247	-0.630731	0.164353	-3.83765	0.000124216	0.00107119
t30.t180	ENSG00000115297	TLX2	protein_coding	3	8.42509	-2.46875	0.522572	-2.81061	0.00494474	0.0409938	TRUE	TRUE	12.5919	-2.88177	0.955346	-3.01647	0.00255739	0.0138131
t30.t180	ENSG00000115306	SPTBN1	protein_coding	3	3618.53	-1.7791	0.169979	-4.58349	4.57276e-06	6.9174e-05	TRUE	TRUE	5127.97	-0.937737	0.244014	-3.84296	0.000121559	0.0010514
t30.t180	ENSG00000115339	GALNT3	protein_coding	3	511.336	-2.05943	0.149115	-7.10483	1.20472e-12	4.31641e-11	FALSE	FALSE	NA	NA	NA	NA	NA	NA
t30.t180	ENSG00000115368	WDR75	protein_coding	5	1340.16	1.36583	0.0870089	4.20454	2.61613e-05	0.000345335	TRUE	TRUE	1147.66	0.790714	0.230371	3.43234	0.000598389	0.00410573
t30.t180	ENSG00000115419	GLS	protein_coding	5	9958.09	1.72952	0.102829	7.09451	1.29812e-12	4.62635e-11	TRUE	TRUE	8398.79	1.95548	0.23546	8.30493	9.98741e-17	1.15779e-14
t30.t180	ENSG00000115425	PECR	protein_coding	3	276.77	-1.33411	0.0823716	-4.05618	4.98812e-05	0.000626984	TRUE	TRUE	374.586	-1.09155	0.241477	-4.5203	6.17525e-06	7.99137e-05
t30.t180	ENSG00000115484	CCT4	protein_coding	2	2116.63	1.48419	0.110167	4.39507	1.10739e-05	0.000157404	FALSE	FALSE	NA	NA	NA	NA	NA	NA
t30.t180	ENSG00000115504	EHBP1	protein_coding	1	473.222	-1.38585	0.0892105	-4.32521	1.52388e-05	0.00021069	TRUE	TRUE	380.866	-0.370293	0.140523	-2.63512	0.00841088	0.0365229
t30.t180	ENSG00000115541	HSPE1	protein_coding	2	319.746	2.05524	0.142906	7.38418	1.53396e-13	6.05372e-12	FALSE	FALSE	NA	NA	NA	NA	NA	NA
t30.t180	ENSG00000115594	IL1R1	protein_coding	5	68.4411	2.95491	0.419152	4.66396	3.10181e-06	4.79855e-05	TRUE	TRUE	48.6074	2.02672	0.683704	2.96432	0.00303352	0.0158734
t30.t180	ENSG00000115598	IL1RL2	protein_coding	5	7.18582	2.92968	0.511672	3.77132	0.000162389	0.00186953	FALSE	FALSE	NA	NA	NA	NA	NA	NA
t30.t180	ENSG00000115602	IL1RL1	protein_coding	5	74.1641	3.44862	0.607413	4.03123	5.54852e-05	0.000691594	TRUE	TRUE	35.5402	3.74101	0.742629	5.03752	4.71612e-07	8.31873e-06
t30.t180	ENSG00000115657	ABCB6	protein_coding	6	136.7	-2.18838	0.197791	-6.00824	1.87543e-09	4.50249e-08	FALSE	TRUE	56.9254	1.18176	0.297972	3.96601	7.3086e-05	0.000681917
t30.t180	ENSG00000115758	ODC1	protein_coding	5	5287.83	2.39682	0.158666	8.80355	1.32556e-18	8.23444e-17	FALSE	FALSE	NA	NA	NA	NA	NA	NA
t30.t180	ENSG00000115761	NOL10	protein_coding	5	878.42	1.43766	0.0845832	5.17431	2.28756e-07	4.1479e-06	TRUE	TRUE	659.895	0.695773	0.243004	2.86321	0.00419369	0.020694
t30.t180	ENSG00000115806	GORASP2	protein_coding	2	1408.71	1.48758	0.0919387	5.30335	1.13698e-07	2.17632e-06	FALSE	FALSE	NA	NA	NA	NA	NA	NA
t30.t180	ENSG00000115816	CEBPZ	protein_coding	5	2038.31	2.02245	0.108365	9.43524	3.90085e-21	3.12487e-19	TRUE	TRUE	1772.21	0.876685	0.205991	4.25595	2.08166e-05	0.000230317
t30.t180	ENSG00000115825	PRKD3	protein_coding	2	1842.45	2.09889	0.176709	6.21866	5.01429e-10	1.28523e-08	TRUE	TRUE	2593.61	2.51493	0.394278	6.37858	1.78736e-10	6.90667e-09
t30.t180	ENSG00000115828	QPCT	protein_coding	2	88.315	3.56077	0.411432	6.22405	4.84491e-10	1.24538e-08	TRUE	TRUE	208.688	2.65474	0.773063	3.43406	0.000594613	0.00408704
t30.t180	ENSG00000115840	SLC25A12	protein_coding	3	681.422	-1.53171	0.110854	-4.79645	1.61501e-06	2.60458e-05	TRUE	TRUE	838.673	-0.954107	0.163952	-5.81941	5.90561e-09	1.66998e-07
t30.t180	ENSG00000115946	PNO1	protein_coding	5	685.937	2.87267	0.126227	14.8358	8.60105e-50	4.04943e-47	TRUE	TRUE	324.928	2.0546	0.314464	6.53365	6.41853e-11	2.69961e-09
t30.t180	ENSG00000115998	C2orf42	protein_coding	2	535.794	1.4308	0.083763	5.14306	2.70294e-07	4.86819e-06	TRUE	TRUE	717.069	1.17743	0.157303	7.48511	7.14893e-14	5.35618e-12
t30.t180	ENSG00000116005	PCYOX1	protein_coding	3	485.105	-1.64086	0.156654	-4.09094	4.29637e-05	0.000545399	TRUE	TRUE	632.881	-1.08221	0.256706	-4.21576	2.48939e-05	0.000268917
t30.t180	ENSG00000116017	ARID3A	protein_coding	3	242.151	-1.4723	0.158348	-2.9827	0.00285717	0.0252055	TRUE	TRUE	372.047	-1.25041	0.278323	-4.49264	7.03441e-06	8.93723e-05
t30.t180	ENSG00000116120	FARSB	protein_coding	5	502.055	1.33972	0.123399	2.753	0.00590523	0.0477471	FALSE	FALSE	NA	NA	NA	NA	NA	NA
t30.t180	ENSG00000116273	PHF13	protein_coding	2	324.351	2.12795	0.153929	7.32773	2.34077e-13	9.07759e-12	FALSE	TRUE	NA	NA	NA	NA	NA	NA
t30.t180	ENSG00000116285	ERRFI1	protein_coding	5	64.4299	3.17073	0.324231	6.69502	2.15645e-11	6.55386e-10	TRUE	TRUE	43.5738	3.06539	0.39829	7.69637	1.39982e-14	1.15664e-12
t30.t180	ENSG00000116455	WDR77	protein_coding	5	311.107	1.46205	0.126317	3.65786	0.000254325	0.00281215	TRUE	TRUE	191.718	1.08717	0.312274	3.48147	0.000498671	0.00352431
t30.t180	ENSG00000116497	S100PBP	protein_coding	3	1804.44	-1.35199	0.0883016	-3.9862	6.71388e-05	0.00082384	TRUE	TRUE	2242.5	-1.09661	0.139257	-7.87466	3.41664e-15	3.17176e-13
t30.t180	ENSG00000116525	TRIM62	protein_coding	3	213.935	-1.75094	0.118902	-6.3156	2.69109e-10	7.19303e-09	TRUE	TRUE	189.493	-0.749557	0.244793	-3.06201	0.00219859	0.0121859
t30.t180	ENSG00000116584	ARHGEF2	protein_coding	2	3835.89	2.62959	0.0971846	16.768	4.18353e-63	3.62159e-60	TRUE	TRUE	3042.57	1.00908	0.226978	4.4457	8.76051e-06	0.000107776
t30.t180	ENSG00000116649	SRM	protein_coding	2	313.208	1.8534	0.215841	3.95386	7.6902e-05	0.000934666	TRUE	TRUE	130.956	1.68183	0.351865	4.77976	1.75507e-06	2.64521e-05
t30.t180	ENSG00000116652	DLEU2L	protein_coding	1	18.4806	-1.95733	0.178749	-5.3557	8.52262e-08	1.66225e-06	FALSE	FALSE	NA	NA	NA	NA	NA	NA
t30.t180	ENSG00000116717	GADD45A	protein_coding	2	632.563	2.04943	0.160976	6.51921	7.068e-11	2.02646e-09	FALSE	FALSE	NA	NA	NA	NA	NA	NA
t30.t180	ENSG00000116741	RGS2	protein_coding	5	857.893	2.60358	0.266148	6.02515	1.68952e-09	4.08099e-08	FALSE	FALSE	NA	NA	NA	NA	NA	NA
t30.t180	ENSG00000116819	TFAP2E	protein_coding	1	20.2232	-3.20996	0.277227	-7.97167	1.56543e-15	7.31882e-14	FALSE	FALSE	NA	NA	NA	NA	NA	NA
t30.t180	ENSG00000116852	KIF21B	protein_coding	3	2590.94	-2.43562	0.124297	-11.5499	7.39046e-31	1.22426e-28	TRUE	TRUE	2239.75	-0.704387	0.237036	-2.97164	0.0029621	0.0155871
t30.t180	ENSG00000116871	MAP7D1	protein_coding	3	1379.63	-1.47662	0.127892	-3.72676	0.000193961	0.00219811	TRUE	TRUE	1283.94	-0.719932	0.244812	-2.94076	0.00327413	0.0168672
t30.t180	ENSG00000116883	RP11-268J15.5	protein_coding	1	26.9713	-2.1493	0.361153	-3.1823	0.00146113	0.0138898	TRUE	TRUE	41.0403	-1.61565	0.612995	-2.63567	0.00839713	0.0364832
t30.t180	ENSG00000116922	C1orf109	protein_coding	2	239.268	2.50455	0.128915	11.6709	1.79561e-31	3.1702e-29	TRUE	TRUE	193.955	1.6873	0.33246	5.07519	3.87108e-07	7.02492e-06
t30.t180	ENSG00000116991	SIPA1L2	protein_coding	5	1015.8	6.43869	0.385402	14.1117	3.21545e-45	1.10628e-42	TRUE	TRUE	209.714	4.16893	0.787308	5.29518	1.18901e-07	2.45418e-06
t30.t180	ENSG00000117000	RLF	protein_coding	5	3284.41	1.7393	0.130031	5.68559	1.30364e-08	2.83274e-07	FALSE	FALSE	NA	NA	NA	NA	NA	NA
t30.t180	ENSG00000117009	KMO	protein_coding	5	12.1503	2.38958	0.38383	3.6203	0.000294263	0.00321663	FALSE	FALSE	NA	NA	NA	NA	NA	NA
t30.t180	ENSG00000117090	SLAMF1	protein_coding	2	5634.56	2.07845	0.17063	6.32036	2.60957e-10	6.99871e-09	TRUE	TRUE	3933.64	0.793531	0.245082	3.23782	0.00120448	0.00739152
t30.t180	ENSG00000117139	KDM5B	protein_coding	5	5761.09	2.09383	0.194153	5.63386	1.7622e-08	3.74133e-07	TRUE	TRUE	7052.97	1.49356	0.154413	9.67253	3.94514e-22	1.10754e-19
t30.t180	ENSG00000117143	UAP1	protein_coding	5	829.219	1.82179	0.15608	5.26518	1.40049e-07	2.63929e-06	TRUE	TRUE	1028.12	2.16649	0.189408	11.4382	2.69404e-30	1.96168e-27
t30.t180	ENSG00000117174	ZNHIT6	protein_coding	5	571.81	1.27976	0.0897714	3.11638	0.00183088	0.0169251	TRUE	TRUE	536.314	0.656781	0.21062	3.11831	0.00181889	0.0104312
t30.t180	ENSG00000117281	CD160	protein_coding	5	281.752	4.82881	0.658673	5.81292	6.13929e-09	1.381e-07	FALSE	FALSE	NA	NA	NA	NA	NA	NA
t30.t180	ENSG00000117289	TXNIP	protein_coding	3	27369.3	-2.14558	0.21768	-5.26269	1.41962e-07	2.67347e-06	TRUE	TRUE	41493.1	-2.91045	0.328699	-8.85445	8.40945e-19	1.53085e-16
t30.t180	ENSG00000117395	EBNA1BP2	protein_coding	2	551.417	2.27529	0.115077	11.082	1.53323e-28	2.14301e-26	TRUE	TRUE	379.272	1.341	0.19657	6.82201	8.97727e-12	4.52769e-10
t30.t180	ENSG00000117411	B4GALT2	protein_coding	2	101.534	2.25881	0.229835	5.47703	4.32523e-08	8.75354e-07	FALSE	FALSE	NA	NA	NA	NA	NA	NA
t30.t180	ENSG00000117425	PTCH2	protein_coding	4	35.3297	-1.97162	0.288959	-3.36247	0.000772477	0.00779624	FALSE	FALSE	NA	NA	NA	NA	NA	NA
t30.t180	ENSG00000117450	PRDX1	protein_coding	5	5852.93	2.82988	0.190109	9.62538	6.24732e-22	5.30548e-20	TRUE	TRUE	2487.71	1.32574	0.265366	4.99589	5.85656e-07	1.00341e-05
t30.t180	ENSG00000117479	SLC19A2	protein_coding	5	491.24	2.8196	0.148336	12.2668	1.36564e-34	2.81911e-32	TRUE	TRUE	129.781	0.941391	0.18724	5.02772	4.96347e-07	8.6762e-06
t30.t180	ENSG00000117525	F3	protein_coding	5	84.0506	5.48072	0.427388	10.484	1.02351e-25	1.135e-23	TRUE	TRUE	56.1331	2.7744	0.781371	3.55068	0.00038423	0.00282161
t30.t180	ENSG00000117560	FASLG	protein_coding	5	3149.6	2.52536	0.41201	3.70224	0.000213701	0.00239971	TRUE	TRUE	759.402	5.35272	0.810241	6.60634	3.9394e-11	1.72218e-09
t30.t180	ENSG00000117597	DIEXF	protein_coding	5	877.834	1.86367	0.11688	7.38937	1.47528e-13	5.83074e-12	TRUE	TRUE	926.922	1.12716	0.252412	4.46554	7.98667e-06	9.94723e-05
t30.t180	ENSG00000117602	RCAN3	protein_coding	3	1711.12	-1.50522	0.169847	-2.97455	0.00293421	0.0258003	FALSE	FALSE	NA	NA	NA	NA	NA	NA
t30.t180	ENSG00000117640	MTFR1L	protein_coding	3	385.947	-1.29472	0.0813266	-3.62395	0.000290133	0.00317537	TRUE	TRUE	636.838	-0.880859	0.191266	-4.60541	4.1166e-06	5.58979e-05
t30.t180	ENSG00000117650	NEK2	protein_coding	3	156.926	-2.00682	0.296985	-3.39013	0.000698597	0.00710403	FALSE	FALSE	NA	NA	NA	NA	NA	NA
t30.t180	ENSG00000117877	CD3EAP	protein_coding	2	252.69	4.69458	0.213079	17.3391	2.38589e-67	2.66782e-64	TRUE	TRUE	85.0193	2.36904	0.467534	5.0671	4.03929e-07	7.25672e-06
t30.t180	ENSG00000118058	KMT2A	protein_coding	3	4477.79	-1.56144	0.0995016	-5.64255	1.67553e-08	3.57145e-07	TRUE	TRUE	5331.29	-0.73446	0.156464	-4.6941	2.6778e-06	3.81895e-05
t30.t180	ENSG00000118200	CAMSAP2	protein_coding	2	92.2203	4.07653	0.339226	9.06925	1.19834e-19	8.35288e-18	TRUE	TRUE	40.7069	1.71569	0.560565	3.06064	0.00220867	0.0122359
t30.t180	ENSG00000118246	FASTKD2	protein_coding	5	984.761	1.67135	0.086777	7.73646	1.02227e-14	4.45352e-13	TRUE	TRUE	778.339	1.04733	0.195199	5.36544	8.07525e-08	1.73581e-06
t30.t180	ENSG00000118491	ZC2HC1B	protein_coding	5	3.95197	2.13267	0.346474	3.26914	0.00107875	0.0105655	FALSE	FALSE	NA	NA	NA	NA	NA	NA
t30.t180	ENSG00000118496	FBXO30	protein_coding	5	2064.6	3.33234	0.115978	20.1101	6.02221e-90	2.30874e-86	TRUE	TRUE	890.52	1.64575	0.242663	6.78204	1.18487e-11	5.83691e-10
t30.t180	ENSG00000118507	AKAP7	protein_coding	3	182.425	-1.64186	0.213584	-3.00517	0.0026543	0.0235396	FALSE	FALSE	NA	NA	NA	NA	NA	NA
t30.t180	ENSG00000118690	ARMC2	protein_coding	3	125.061	-1.49107	0.149116	-3.29319	0.000990586	0.00978409	TRUE	TRUE	125.442	-0.913912	0.258573	-3.53445	0.000408632	0.00297476
t30.t180	ENSG00000118707	TGIF2	protein_coding	5	554.172	2.07677	0.115112	9.35406	8.43489e-21	6.59938e-19	TRUE	TRUE	568.638	1.01785	0.2477	4.1092	3.97025e-05	0.000403977
t30.t180	ENSG00000118939	UCHL3	protein_coding	5	152.316	2.54728	0.135281	11.4376	2.71409e-30	4.16202e-28	TRUE	TRUE	120.983	1.30987	0.281532	4.65263	3.27736e-06	4.56187e-05
t30.t180	ENSG00000118960	HS1BP3	protein_coding	3	288.998	-1.5607	0.131266	-4.2715	1.9416e-05	0.000262624	TRUE	TRUE	274.596	-0.928975	0.209176	-4.44112	8.94903e-06	0.000109633
t30.t180	ENSG00000118976	HIN1L	pseudogene	5	45.615	3.31188	0.200126	11.5521	7.20301e-31	1.20062e-28	TRUE	TRUE	37.7234	1.55993	0.296137	5.2676	1.3822e-07	2.81281e-06
t30.t180	ENSG00000118985	ELL2	protein_coding	5	4646.01	2.79353	0.188659	9.5067	1.96815e-21	1.61028e-19	TRUE	TRUE	4196.23	1.80907	0.321155	5.633	1.77097e-08	4.48049e-07
t30.t180	ENSG00000119280	C1orf198	protein_coding	5	106.385	2.81139	0.225522	8.03199	9.59045e-16	4.5545e-14	FALSE	FALSE	NA	NA	NA	NA	NA	NA
t30.t180	ENSG00000119285	HEATR1	protein_coding	5	2938.95	1.72963	0.0979908	7.44594	9.62582e-14	3.86704e-12	TRUE	TRUE	2536.44	1.17405	0.206535	5.68451	1.31188e-08	3.42308e-07
t30.t180	ENSG00000119326	CTNNAL1	protein_coding	5	391.943	2.79679	0.249448	7.20308	5.88694e-13	2.20954e-11	TRUE	TRUE	275.818	1.47136	0.428132	3.4367	0.000588844	0.00405337
t30.t180	ENSG00000119411	BSPRY	protein_coding	5	92.9061	2.37471	0.197935	6.94525	3.77781e-12	1.27524e-10	FALSE	FALSE	NA	NA	NA	NA	NA	NA
t30.t180	ENSG00000119509	INVS	protein_coding	1	359.154	-1.56592	0.0882992	-6.40907	1.46412e-10	4.03814e-09	TRUE	TRUE	300.13	-0.70117	0.1344	-5.21703	1.81815e-07	3.58719e-06
t30.t180	ENSG00000119523	ALG2	protein_coding	5	1345.57	1.87574	0.0955516	9.16511	4.94985e-20	3.60963e-18	TRUE	TRUE	1489.25	0.626892	0.139129	4.50584	6.61114e-06	8.46873e-05
t30.t180	ENSG00000119596	YLPM1	protein_coding	1	1378.51	-1.53776	0.113511	-4.73753	2.16338e-06	3.42718e-05	FALSE	FALSE	NA	NA	NA	NA	NA	NA
t30.t180	ENSG00000119599	DCAF4	protein_coding	5	337.283	1.89722	0.144897	6.19213	5.93565e-10	1.50699e-08	TRUE	TRUE	185.249	1.98324	0.48415	4.09635	4.19724e-05	0.000424479
t30.t180	ENSG00000119705	SLIRP	protein_coding	2	303.07	1.6118	0.0865222	7.071	1.53826e-12	5.43167e-11	TRUE	TRUE	291.485	0.695709	0.151815	4.58261	4.59213e-06	6.13539e-05
t30.t180	ENSG00000119711	ALDH6A1	protein_coding	3	234.595	-1.49811	0.155896	-3.19512	0.00139775	0.0133488	TRUE	TRUE	399.669	-1.17449	0.200459	-5.859	4.65661e-09	1.34453e-07
t30.t180	ENSG00000119714	GPR68	protein_coding	3	1512.95	-2.18011	0.143804	-8.20636	2.27993e-16	1.16541e-14	FALSE	FALSE	NA	NA	NA	NA	NA	NA
t30.t180	ENSG00000119772	DNMT3A	protein_coding	5	726.344	2.12054	0.150996	7.42101	1.1623e-13	4.61413e-12	TRUE	TRUE	582.287	1.75056	0.251746	6.9537	3.55816e-12	1.92811e-10
t30.t180	ENSG00000119812	FAM98A	protein_coding	5	627.64	2.0374	0.0919221	11.2856	1.546e-29	2.29217e-27	TRUE	TRUE	494.586	1.35481	0.264521	5.12174	3.02733e-07	5.63867e-06
t30.t180	ENSG00000119844	AFTPH	protein_coding	5	3449.99	1.89417	0.101314	8.82569	1.08784e-18	6.82084e-17	TRUE	TRUE	3664.55	1.04154	0.202549	5.1422	2.71546e-07	5.13735e-06
t30.t180	ENSG00000119862	LGALSL	protein_coding	2	37.516	2.33347	0.268704	4.9626	6.95573e-07	1.19046e-05	FALSE	FALSE	NA	NA	NA	NA	NA	NA
t30.t180	ENSG00000119938	PPP1R3C	protein_coding	5	4.99269	2.82061	0.489986	3.71563	0.000202696	0.00228649	FALSE	FALSE	NA	NA	NA	NA	NA	NA
t30.t180	ENSG00000119943	PYROXD2	protein_coding	3	73.3948	-1.70768	0.233537	-3.03026	0.00244343	0.0218646	FALSE	FALSE	NA	NA	NA	NA	NA	NA
t30.t180	ENSG00000120053	GOT1	protein_coding	2	404.905	1.49326	0.1121	4.40018	1.08163e-05	0.000153824	FALSE	FALSE	NA	NA	NA	NA	NA	NA
t30.t180	ENSG00000120063	GNA13	protein_coding	2	6228.38	1.43126	0.0978001	4.40959	1.03569e-05	0.000147839	TRUE	TRUE	8712.35	0.814956	0.175333	4.64806	3.35073e-06	4.64457e-05
t30.t180	ENSG00000120129	DUSP1	protein_coding	1	1808.54	-3.62731	0.266561	-9.8563	6.43773e-23	5.89634e-21	TRUE	TRUE	714.016	-2.88355	0.278337	-10.3599	3.77225e-25	1.46495e-22
t30.t180	ENSG00000120158	RCL1	protein_coding	5	682.504	1.78423	0.159185	4.92651	8.37121e-07	1.41289e-05	TRUE	TRUE	978.762	1.04169	0.362497	2.87364	0.00405769	0.0201638
t30.t180	ENSG00000120217	CD274	protein_coding	5	745.155	2.32231	0.209396	6.31489	2.70361e-10	7.21932e-09	FALSE	FALSE	NA	NA	NA	NA	NA	NA
t30.t180	ENSG00000120329	SLC25A2	protein_coding	4	10.3553	-2.02369	0.274146	-3.73412	0.000188376	0.00214094	FALSE	FALSE	NA	NA	NA	NA	NA	NA
t30.t180	ENSG00000120549	KIAA1217	protein_coding	5	73.3505	3.19012	0.497577	4.40157	1.07471e-05	0.000152921	TRUE	TRUE	27.6127	2.44575	0.657347	3.72063	0.000198725	0.00159562
t30.t180	ENSG00000120659	TNFSF11	protein_coding	5	58.7404	4.66461	0.434519	8.43371	3.34883e-17	1.86065e-15	TRUE	TRUE	73.1	4.50485	0.732237	6.15218	7.64266e-10	2.58464e-08
t30.t180	ENSG00000120686	UFM1	protein_coding	5	3041.47	1.9825	0.110346	8.90379	5.39724e-19	3.51554e-17	TRUE	TRUE	2934.06	0.774149	0.126944	6.09836	1.07163e-09	3.52685e-08
t30.t180	ENSG00000120688	WBP4	protein_coding	5	395.995	1.39117	0.086762	4.50852	6.52807e-06	9.60983e-05	TRUE	TRUE	391.541	0.804062	0.173084	4.64551	3.39238e-06	4.69672e-05
t30.t180	ENSG00000120694	HSPH1	protein_coding	5	8963.63	3.15024	0.153818	13.9791	2.09019e-44	6.84052e-42	TRUE	TRUE	3596.12	1.52535	0.513777	2.96889	0.00298879	0.0157028
t30.t180	ENSG00000120705	ETF1	protein_coding	5	3957.36	1.6248	0.105223	5.93787	2.88754e-09	6.72656e-08	TRUE	TRUE	3143.83	1.51362	0.185745	8.14892	3.67195e-16	3.94286e-14
t30.t180	ENSG00000120738	EGR1	protein_coding	4	4245.24	-3.71466	0.321561	-8.44212	3.11646e-17	1.73874e-15	FALSE	TRUE	NA	NA	NA	NA	NA	NA
t30.t180	ENSG00000120800	UTP20	protein_coding	5	1069.49	1.91809	0.138207	6.64287	3.07625e-11	9.19312e-10	TRUE	TRUE	811.068	1.66141	0.339039	4.90034	9.56702e-07	1.54485e-05
t30.t180	ENSG00000120837	NFYB	protein_coding	2	572.732	1.42248	0.116893	3.61424	0.000301232	0.00328879	TRUE	TRUE	584.299	0.407555	0.15185	2.68392	0.00727637	0.0325613
t30.t180	ENSG00000120868	APAF1	protein_coding	3	1088.58	-1.53891	0.0957869	-5.62617	1.84252e-08	3.89951e-07	TRUE	TRUE	1284.24	-1.27985	0.226494	-5.6507	1.59797e-08	4.09044e-07
t30.t180	ENSG00000120875	DUSP4	protein_coding	5	7515.43	1.56296	0.167245	3.36609	0.000762424	0.00770637	TRUE	TRUE	4752.81	1.93043	0.319564	6.04082	1.53333e-09	4.8809e-08
t30.t180	ENSG00000120913	PDLIM2	protein_coding	3	200.893	-2.25973	0.236955	-5.31632	1.05889e-07	2.03555e-06	TRUE	TRUE	148.8	-1.47818	0.335291	-4.40864	1.04022e-05	0.000125632
t30.t180	ENSG00000120942	UBIAD1	protein_coding	2	412.921	1.53206	0.116311	4.57444	4.77489e-06	7.19881e-05	FALSE	FALSE	NA	NA	NA	NA	NA	NA
t30.t180	ENSG00000120949	TNFRSF8	protein_coding	5	388.086	3.13628	0.3306	6.46183	1.03444e-10	2.89773e-09	FALSE	FALSE	NA	NA	NA	NA	NA	NA
t30.t180	ENSG00000121039	RDH10	protein_coding	5	8221.94	3.59907	0.285705	9.09704	9.28266e-20	6.55551e-18	TRUE	TRUE	5474.96	1.81923	0.541669	3.35856	0.000783499	0.00516299
t30.t180	ENSG00000121060	TRIM25	protein_coding	5	2373.19	1.63134	0.172521	3.65948	0.000252727	0.00279677	FALSE	FALSE	NA	NA	NA	NA	NA	NA
t30.t180	ENSG00000121104	FAM117A	protein_coding	3	452.811	-1.57984	0.126762	-4.57425	4.77935e-06	7.20149e-05	TRUE	TRUE	542.756	-1.14577	0.270593	-4.23429	2.29273e-05	0.000249874
t30.t180	ENSG00000121152	NCAPH	protein_coding	3	316.356	-1.62004	0.197694	-3.13634	0.00171072	0.0159462	FALSE	FALSE	NA	NA	NA	NA	NA	NA
t30.t180	ENSG00000121236	TRIM6	protein_coding	5	48.2374	6.13221	0.551312	9.30908	1.2894e-20	9.97185e-19	FALSE	FALSE	NA	NA	NA	NA	NA	NA
t30.t180	ENSG00000121281	ADCY7	protein_coding	3	3904.68	-1.81025	0.114172	-7.09677	1.27709e-12	4.55744e-11	FALSE	FALSE	NA	NA	NA	NA	NA	NA
t30.t180	ENSG00000121297	TSHZ3	protein_coding	5	98.0134	3.41805	0.378219	6.39325	1.62392e-10	4.46054e-09	TRUE	TRUE	43.8107	2.04699	0.374557	5.46509	4.62676e-08	1.05694e-06
t30.t180	ENSG00000121310	ECHDC2	protein_coding	1	688.256	-1.69771	0.164589	-4.23912	2.24397e-05	0.000300196	FALSE	FALSE	NA	NA	NA	NA	NA	NA
t30.t180	ENSG00000121577	POPDC2	protein_coding	3	35.2835	-1.5815	0.164796	-3.52859	0.00041778	0.00443846	FALSE	FALSE	NA	NA	NA	NA	NA	NA
t30.t180	ENSG00000121621	KIF18A	protein_coding	3	277.853	-2.15265	0.201168	-5.72978	1.00559e-08	2.21559e-07	TRUE	TRUE	264.87	-1.09323	0.381794	-2.86342	0.00419098	0.0206894
t30.t180	ENSG00000121653	MAPK8IP1	protein_coding	1	19.4368	-1.72636	0.207674	-3.49759	0.000469485	0.00494859	FALSE	FALSE	NA	NA	NA	NA	NA	NA
t30.t180	ENSG00000121742	GJB6	protein_coding	5	284.726	2.54006	0.5139	2.99681	0.00272823	0.0241554	FALSE	FALSE	NA	NA	NA	NA	NA	NA
t30.t180	ENSG00000121858	TNFSF10	protein_coding	5	5080.86	1.85618	0.198759	4.30761	1.65028e-05	0.0002263	FALSE	TRUE	NA	NA	NA	NA	NA	NA
t30.t180	ENSG00000121931	LRIF1	protein_coding	2	616.237	1.35039	0.127244	2.75371	0.00589246	0.0476582	TRUE	TRUE	921.16	0.375295	0.136769	2.74401	0.00606943	0.0280102
t30.t180	ENSG00000121957	GPSM2	protein_coding	3	368.118	-1.78672	0.179113	-4.39229	1.12162e-05	0.000159342	TRUE	TRUE	427.445	-1.02685	0.393367	-2.61042	0.00904315	0.0388199
t30.t180	ENSG00000122043	LINC00544	lincRNA	3	36.286	-1.94831	0.318161	-2.98061	0.00287674	0.0253615	FALSE	FALSE	NA	NA	NA	NA	NA	NA
t30.t180	ENSG00000122140	MRPS2	protein_coding	2	297.454	1.79738	0.148884	5.35569	8.52311e-08	1.66225e-06	FALSE	FALSE	NA	NA	NA	NA	NA	NA
t30.t180	ENSG00000122176	FMOD	protein_coding	5	11.3521	2.9961	0.418751	4.76681	1.87169e-06	2.98625e-05	FALSE	FALSE	NA	NA	NA	NA	NA	NA
t30.t180	ENSG00000122335	SERAC1	protein_coding	5	339.859	1.44618	0.14424	3.09329	0.00197947	0.0181425	TRUE	TRUE	312.547	1.15745	0.292025	3.96355	7.38445e-05	0.000687985
t30.t180	ENSG00000122417	ODF2L	protein_coding	1	1445.67	-2.09331	0.131243	-8.33046	8.05289e-17	4.32214e-15	TRUE	TRUE	1645.39	-1.12305	0.217	-5.17532	2.27516e-07	4.40678e-06
t30.t180	ENSG00000122477	LRRC39	protein_coding	1	16.4282	-2.06059	0.191295	-5.54426	2.952e-08	6.08449e-07	FALSE	FALSE	NA	NA	NA	NA	NA	NA
t30.t180	ENSG00000122507	BBS9	protein_coding	1	296.307	-1.4145	0.109546	-3.78378	0.000154465	0.00178366	FALSE	FALSE	NA	NA	NA	NA	NA	NA
t30.t180	ENSG00000122547	EEPD1	protein_coding	3	43.8071	-2.18845	0.22219	-5.34879	8.8542e-08	1.72182e-06	TRUE	TRUE	128.252	-2.15961	0.328264	-6.57888	4.74021e-11	2.0454e-09
t30.t180	ENSG00000122641	INHBA	protein_coding	5	232.083	2.8777	0.475818	3.94626	7.93826e-05	0.000963942	FALSE	FALSE	NA	NA	NA	NA	NA	NA
t30.t180	ENSG00000122861	PLAU	protein_coding	5	282.746	4.74684	0.365475	10.252	1.15955e-24	1.20146e-22	TRUE	TRUE	526.425	5.04345	0.678926	7.42858	1.09774e-13	7.79827e-12
t30.t180	ENSG00000122862	SRGN	protein_coding	5	22686.2	1.94609	0.135973	6.9579	3.45374e-12	1.17471e-10	TRUE	TRUE	20949.2	0.608398	0.181414	3.35364	0.000797552	0.00524225
t30.t180	ENSG00000122863	CHST3	protein_coding	5	14.4302	3.44407	0.46813	5.22092	1.78036e-07	3.29501e-06	TRUE	TRUE	22.3893	3.72343	0.838098	4.44271	8.88309e-06	0.000108998
t30.t180	ENSG00000122966	CIT	protein_coding	1	421.989	-1.91571	0.247475	-3.70021	0.000215417	0.00241577	FALSE	FALSE	NA	NA	NA	NA	NA	NA
t30.t180	ENSG00000123080	CDKN2C	protein_coding	3	133.758	-1.97094	0.329231	-2.94912	0.00318679	0.0277845	TRUE	TRUE	62.5604	-1.87515	0.55776	-3.36194	0.000773975	0.00511469
t30.t180	ENSG00000123297	TSFM	protein_coding	2	200.776	1.38579	0.106382	3.62648	0.000287306	0.003147	FALSE	FALSE	NA	NA	NA	NA	NA	NA
t30.t180	ENSG00000123329	ARHGAP9	protein_coding	1	2608.81	-1.59938	0.129338	-4.63426	3.58225e-06	5.49333e-05	FALSE	FALSE	NA	NA	NA	NA	NA	NA
t30.t180	ENSG00000123358	NR4A1	protein_coding	6	5172.64	-2.34923	0.330415	-4.08344	4.43748e-05	0.000561719	FALSE	TRUE	690.344	4.24645	0.548125	7.74723	9.39172e-15	8.01599e-13
t30.t180	ENSG00000123360	PDE1B	protein_coding	1	386.939	-2.01768	0.176661	-5.76063	8.3801e-09	1.8632e-07	FALSE	FALSE	NA	NA	NA	NA	NA	NA
t30.t180	ENSG00000123485	HJURP	protein_coding	3	295.14	-1.87188	0.288959	-3.0173	0.00255036	0.0227153	FALSE	FALSE	NA	NA	NA	NA	NA	NA
t30.t180	ENSG00000123505	AMD1	protein_coding	5	2986.5	1.34684	0.124146	2.79383	0.00520886	0.0428657	FALSE	FALSE	NA	NA	NA	NA	NA	NA
t30.t180	ENSG00000123545	NDUFAF4	protein_coding	2	217.332	2.64052	0.145694	11.26	2.06731e-29	3.04827e-27	TRUE	TRUE	123.139	1.46643	0.304847	4.81038	1.50643e-06	2.3093e-05
t30.t180	ENSG00000123685	BATF3	protein_coding	5	445.989	4.97369	0.214625	18.5146	1.57419e-76	3.01749e-73	TRUE	TRUE	101.5	2.01934	0.620034	3.25683	0.00112664	0.00700422
t30.t180	ENSG00000123700	KCNJ2	protein_coding	5	24.9241	2.87988	0.54654	3.43961	0.000582563	0.00603114	FALSE	FALSE	NA	NA	NA	NA	NA	NA
t30.t180	ENSG00000123908	AGO2	protein_coding	5	2242.75	2.35033	0.170508	7.91941	2.38643e-15	1.10038e-13	TRUE	TRUE	1398.79	2.22923	0.290304	7.67893	1.60419e-14	1.32082e-12
t30.t180	ENSG00000123933	MXD4	protein_coding	3	754.62	-1.73812	0.20449	-3.60956	0.000306718	0.0033419	FALSE	TRUE	NA	NA	NA	NA	NA	NA
t30.t180	ENSG00000124067	SLC12A4	protein_coding	3	450.285	-2.07314	0.190698	-5.62745	1.82891e-08	3.87376e-07	TRUE	TRUE	450.435	-1.16977	0.261749	-4.46905	7.85686e-06	9.83514e-05
t30.t180	ENSG00000124126	PREX1	protein_coding	3	5703.75	-1.35826	0.114181	-3.13767	0.00170299	0.0158796	TRUE	TRUE	3420.22	-0.986967	0.154585	-6.38462	1.71821e-10	6.66158e-09
t30.t180	ENSG00000124145	SDC4	protein_coding	5	8148.29	4.16358	0.247465	12.784	2.01553e-37	4.82935e-35	TRUE	TRUE	4946.97	3.75271	0.357072	10.5097	7.79502e-26	3.36355e-23
t30.t180	ENSG00000124155	PIGT	protein_coding	5	1007.96	1.28004	0.0860776	3.25338	0.00114041	0.0111328	TRUE	TRUE	758.444	0.449589	0.163969	2.74191	0.00610823	0.0281558
t30.t180	ENSG00000124181	PLCG1	protein_coding	3	3231.28	-2.21644	0.138274	-8.79731	1.40129e-18	8.68474e-17	FALSE	FALSE	NA	NA	NA	NA	NA	NA
t30.t180	ENSG00000124201	ZNFX1	protein_coding	5	8475.97	1.72581	0.0989856	7.33252	2.25872e-13	8.78477e-12	TRUE	TRUE	7986.66	1.00552	0.165446	6.07762	1.21977e-09	3.96953e-08
t30.t180	ENSG00000124203	ZNF831	protein_coding	3	612.905	-2.28255	0.178977	-7.166	7.72185e-13	2.83479e-11	TRUE	TRUE	872.207	-1.15122	0.239097	-4.81488	1.47288e-06	2.26383e-05
t30.t180	ENSG00000124216	SNAI1	protein_coding	5	29.293	3.38148	0.453085	5.25614	1.47112e-07	2.76658e-06	FALSE	FALSE	NA	NA	NA	NA	NA	NA
t30.t180	ENSG00000124217	MOCS3	protein_coding	2	190.452	2.06861	0.0993829	10.7525	5.77007e-27	7.03844e-25	FALSE	FALSE	NA	NA	NA	NA	NA	NA
t30.t180	ENSG00000124222	STX16	protein_coding	1	1248.8	-1.31768	0.112379	-2.82686	0.0047007	0.0392984	TRUE	TRUE	1374.62	-0.880358	0.209449	-4.20321	2.63161e-05	0.000281151
t30.t180	ENSG00000124225	PMEPA1	protein_coding	5	177.665	3.52865	0.459103	5.50781	3.63318e-08	7.40882e-07	TRUE	TRUE	505.833	6.25487	0.539947	11.5842	4.95444e-31	4.12298e-28
t30.t180	ENSG00000124256	ZBP1	protein_coding	3	615.334	-2.55446	0.211641	-7.3448	2.06073e-13	8.03805e-12	TRUE	TRUE	922.984	-1.29458	0.298441	-4.3378	1.43919e-05	0.000166187
t30.t180	ENSG00000124383	MPHOSPH10	protein_coding	2	828.22	1.86044	0.0992077	8.67315	4.20318e-18	2.50659e-16	TRUE	TRUE	710.226	0.637292	0.253039	2.51855	0.0117838	0.0478104
t30.t180	ENSG00000124496	TRERF1	protein_coding	3	1518.06	-1.36034	0.122039	-2.95266	0.00315045	0.0275034	FALSE	FALSE	NA	NA	NA	NA	NA	NA
t30.t180	ENSG00000124602	UNC5CL	protein_coding	3	30.1417	-2.44854	0.189994	-7.6241	2.45737e-14	1.0418e-12	TRUE	TRUE	50.9042	-1.65981	0.394614	-4.20617	2.59736e-05	0.00027813
t30.t180	ENSG00000124614	RPS10	protein_coding	5	106.251	1.60264	0.119299	5.05153	4.38276e-07	7.68228e-06	FALSE	FALSE	NA	NA	NA	NA	NA	NA
t30.t180	ENSG00000124664	SPDEF	protein_coding	1	1.66504	-2.58836	0.553803	-2.86809	0.00412959	0.0350591	FALSE	FALSE	NA	NA	NA	NA	NA	NA
t30.t180	ENSG00000124688	MAD2L1BP	protein_coding	2	404.767	1.47267	0.0893419	5.29062	1.21899e-07	2.31678e-06	TRUE	TRUE	476.72	0.472779	0.141252	3.34707	0.000816707	0.00534553
t30.t180	ENSG00000124713	GNMT	protein_coding	1	9.82019	-2.06549	0.231651	-4.59956	4.23389e-06	6.44109e-05	FALSE	FALSE	NA	NA	NA	NA	NA	NA
t30.t180	ENSG00000124743	KLHL31	protein_coding	5	8.42322	2.85057	0.315699	5.86181	4.5786e-09	1.04482e-07	TRUE	TRUE	6.428	1.27052	0.446296	2.84681	0.00441594	0.0216077
t30.t180	ENSG00000124787	RPP40	protein_coding	2	91.6396	3.60687	0.205083	12.7113	5.11724e-37	1.19414e-34	TRUE	TRUE	39.9078	2.29726	0.404248	5.6828	1.32505e-08	3.45358e-07
t30.t180	ENSG00000124802	EEF1E1	protein_coding	5	146.875	2.19521	0.130849	9.13427	6.58492e-20	4.73762e-18	TRUE	TRUE	117.936	1.1073	0.27998	3.95492	7.65593e-05	0.000709872
t30.t180	ENSG00000125124	BBS2	protein_coding	3	340.346	-1.89171	0.171239	-5.20742	1.91487e-07	3.51551e-06	TRUE	TRUE	436.312	-1.4619	0.327436	-4.46467	8.01925e-06	9.971e-05
t30.t180	ENSG00000125245	GPR18	protein_coding	5	510.805	2.17629	0.263303	4.46742	7.91694e-06	0.000114595	TRUE	TRUE	176.471	1.23433	0.373	3.3092	0.000935614	0.0059925
t30.t180	ENSG00000125246	CLYBL	protein_coding	3	48.891	-1.70921	0.179071	-3.96049	7.4795e-05	0.000912363	FALSE	FALSE	NA	NA	NA	NA	NA	NA
t30.t180	ENSG00000125434	SLC25A35	protein_coding	3	86.1066	-2.4519	0.185654	-7.82044	5.26383e-15	2.36617e-13	TRUE	TRUE	111.732	-1.13704	0.267146	-4.25625	2.07885e-05	0.000230116
t30.t180	ENSG00000125445	MRPS7	protein_coding	2	698.539	1.82031	0.0913135	8.98344	2.62423e-19	1.7739e-17	TRUE	TRUE	655.872	1.20511	0.221622	5.43766	5.39839e-08	1.21417e-06
t30.t180	ENSG00000125454	SLC25A19	protein_coding	2	227.634	2.9401	0.174383	11.1255	9.42755e-29	1.34573e-26	TRUE	TRUE	165.877	2.01503	0.365816	5.50831	3.62295e-08	8.55303e-07
t30.t180	ENSG00000125459	MSTO1	protein_coding	5	212.929	1.61494	0.117218	5.24615	1.55307e-07	2.91094e-06	FALSE	FALSE	NA	NA	NA	NA	NA	NA
t30.t180	ENSG00000125484	GTF3C4	protein_coding	2	911.717	1.28169	0.0742701	3.79275	0.000148989	0.00172563	TRUE	TRUE	1044.05	0.530044	0.161256	3.28697	0.00101271	0.0064131
t30.t180	ENSG00000125485	DDX31	protein_coding	5	497.32	2.38781	0.134035	10.3541	4.0092e-25	4.32092e-23	TRUE	TRUE	361.938	1.91436	0.333109	5.74697	9.08578e-09	2.47901e-07
t30.t180	ENSG00000125505	MBOAT7	protein_coding	5	1105.68	2.00386	0.221902	4.52388	6.07148e-06	8.98203e-05	FALSE	FALSE	NA	NA	NA	NA	NA	NA
t30.t180	ENSG00000125630	POLR1B	protein_coding	2	1265.6	2.50894	0.105201	14.3434	1.1721e-46	4.36867e-44	TRUE	TRUE	745.665	0.977763	0.236172	4.14004	3.47244e-05	0.000358173
t30.t180	ENSG00000125703	ATG4C	protein_coding	3	178.652	-1.69034	0.130626	-5.28485	1.25805e-07	2.38426e-06	TRUE	TRUE	184.655	-1.5983	0.25111	-6.36494	1.95364e-10	7.49946e-09
t30.t180	ENSG00000125733	TRIP10	protein_coding	5	213.065	1.89816	0.146672	6.12358	9.14982e-10	2.27146e-08	FALSE	FALSE	NA	NA	NA	NA	NA	NA
t30.t180	ENSG00000125735	TNFSF14	protein_coding	5	3183.49	2.26275	0.238128	5.30283	1.14023e-07	2.17858e-06	TRUE	TRUE	1538.97	4.79862	0.614036	7.81488	5.5014e-15	4.85561e-13
t30.t180	ENSG00000125740	FOSB	protein_coding	4	5423.41	-3.89702	0.327412	-8.84824	8.89095e-19	5.6273e-17	FALSE	TRUE	NA	NA	NA	NA	NA	NA
t30.t180	ENSG00000125753	VASP	protein_coding	2	2863.87	1.81058	0.130965	6.1893	6.04318e-10	1.53139e-08	FALSE	FALSE	NA	NA	NA	NA	NA	NA
t30.t180	ENSG00000125875	TBC1D20	protein_coding	5	1457.05	1.51024	0.0808876	6.30802	2.82626e-10	7.53932e-09	TRUE	TRUE	1133.2	0.677603	0.135194	5.01209	5.38415e-07	9.34148e-06
t30.t180	ENSG00000125968	ID1	protein_coding	5	10.8412	2.79066	0.538723	3.32389	0.000887715	0.00886262	TRUE	TRUE	3.12582	3.29248	1.0215	3.22319	0.00126771	0.00772459
t30.t180	ENSG00000126001	CEP250	protein_coding	3	1459.3	-1.7364	0.105633	-6.97126	3.14104e-12	1.07654e-10	FALSE	FALSE	NA	NA	NA	NA	NA	NA
t30.t180	ENSG00000126003	PLAGL2	protein_coding	5	604.137	2.3883	0.113692	12.2111	2.71275e-34	5.5572e-32	TRUE	TRUE	489.33	0.950708	0.233739	4.06739	4.75429e-05	0.000470202
t30.t180	ENSG00000126091	ST3GAL3	protein_coding	1	89.3612	-1.39355	0.143445	-2.74357	0.00607759	0.0489784	FALSE	FALSE	NA	NA	NA	NA	NA	NA
t30.t180	ENSG00000126249	PDCD2L	protein_coding	2	69.9569	3.14248	0.164339	13.0369	7.54655e-39	1.85797e-36	TRUE	TRUE	26.5155	1.39069	0.415116	3.35013	0.00080773	0.00529917
t30.t180	ENSG00000126261	UBA2	protein_coding	2	2788.44	1.29313	0.0883421	3.31809	0.000906343	0.00902844	TRUE	TRUE	2876.63	0.570823	0.175403	3.25434	0.00113655	0.00704326
t30.t180	ENSG00000126351	THRA	protein_coding	3	50.1219	-2.29969	0.277379	-4.68562	2.79113e-06	4.35482e-05	FALSE	FALSE	NA	NA	NA	NA	NA	NA
t30.t180	ENSG00000126368	NR1D1	protein_coding	5	41.8348	1.95237	0.279547	3.40683	0.000657216	0.006724	FALSE	FALSE	NA	NA	NA	NA	NA	NA
t30.t180	ENSG00000126456	IRF3	protein_coding	3	703.888	-1.38867	0.123504	-3.147	0.00164955	0.0154457	TRUE	TRUE	687.12	-1.2176	0.222639	-5.46897	4.5266e-08	1.03813e-06
t30.t180	ENSG00000126464	PRR12	protein_coding	3	199.883	-2.30629	0.260951	-5.0059	5.5603e-07	9.62065e-06	FALSE	FALSE	NA	NA	NA	NA	NA	NA
t30.t180	ENSG00000126561	STAT5A	protein_coding	5	4099.9	3.14626	0.110518	19.42	5.22773e-84	1.40291e-80	TRUE	TRUE	2497.75	1.52629	0.280776	5.43597	5.44977e-08	1.22454e-06
t30.t180	ENSG00000126749	EMG1	protein_coding	2	494.655	2.19729	0.12118	9.88029	5.06882e-23	4.69058e-21	TRUE	TRUE	367.068	1.06906	0.228987	4.66865	3.03187e-06	4.26087e-05
t30.t180	ENSG00000126814	TRMT5	protein_coding	2	215.502	2.15258	0.120291	9.58153	9.56154e-22	8.04368e-20	FALSE	FALSE	NA	NA	NA	NA	NA	NA
t30.t180	ENSG00000126822	PLEKHG3	protein_coding	3	2271.86	-3.40755	0.292937	-8.21864	2.0583e-16	1.0602e-14	TRUE	TRUE	2161.72	-2.2314	0.384656	-5.80103	6.59084e-09	1.84361e-07
t30.t180	ENSG00000126860	EVI2A	protein_coding	5	5657.33	2.08473	0.172536	6.28694	3.23784e-10	8.58603e-09	TRUE	TRUE	4047.08	0.741354	0.27735	2.67299	0.0075178	0.0334107
t30.t180	ENSG00000126882	FAM78A	protein_coding	3	1317.29	-1.59275	0.140788	-4.2102	2.5514e-05	0.00033812	TRUE	TRUE	1542.64	-1.32595	0.293035	-4.52488	6.0431e-06	7.84021e-05
t30.t180	ENSG00000126953	TIMM8A	protein_coding	5	161.348	3.02758	0.113615	17.8461	3.10009e-71	4.37863e-68	TRUE	TRUE	73.3012	1.488	0.325179	4.57595	4.74067e-06	6.31575e-05
t30.t180	ENSG00000126970	ZC4H2	protein_coding	3	98.9997	-1.60962	0.191246	-3.18762	0.00143447	0.0136654	FALSE	FALSE	NA	NA	NA	NA	NA	NA
t30.t180	ENSG00000127084	FGD3	protein_coding	3	2494.09	-2.09576	0.125729	-8.7153	2.89997e-18	1.75278e-16	TRUE	TRUE	2821.98	-0.914154	0.287995	-3.1742	0.00150248	0.00887659
t30.t180	ENSG00000127124	HIVEP3	protein_coding	5	1543.16	1.79839	0.184771	4.32097	1.55344e-05	0.000214555	TRUE	TRUE	1273.87	2.78363	0.47254	5.89077	3.84405e-09	1.12881e-07
t30.t180	ENSG00000127152	BCL11B	protein_coding	3	3051.81	-1.62424	0.0921492	-6.77425	1.25057e-11	3.92977e-10	FALSE	FALSE	NA	NA	NA	NA	NA	NA
t30.t180	ENSG00000127314	RAP1B	protein_coding	5	7764.95	1.38738	0.118806	3.26065	0.00111156	0.010863	FALSE	FALSE	NA	NA	NA	NA	NA	NA
t30.t180	ENSG00000127318	IL22	protein_coding	5	131.026	4.32297	0.510002	6.5156	7.23983e-11	2.0713e-09	TRUE	TRUE	158.879	5.96438	1.36589	4.36665	1.26168e-05	0.000148327
t30.t180	ENSG00000127463	EMC1	protein_coding	5	1079.82	1.44435	0.0871403	5.09927	3.40972e-07	6.05179e-06	TRUE	TRUE	787.541	0.998362	0.17574	5.68091	1.33982e-08	3.48039e-07
t30.t180	ENSG00000127528	KLF2	protein_coding	3	610.209	-2.39166	0.26083	-5.3355	9.52817e-08	1.8462e-06	TRUE	TRUE	768.14	-3.71778	0.4371	-8.50556	1.80724e-17	2.40735e-15
t30.t180	ENSG00000127774	EMC6	protein_coding	2	140.561	1.51507	0.101972	5.05114	4.39174e-07	7.68798e-06	FALSE	FALSE	NA	NA	NA	NA	NA	NA
t30.t180	ENSG00000127946	HIP1	protein_coding	3	300.809	-1.60816	0.172083	-3.5341	0.000409169	0.00435387	FALSE	FALSE	NA	NA	NA	NA	NA	NA
t30.t180	ENSG00000127955	GNAI1	protein_coding	5	17.6824	3.18216	0.384554	5.67453	1.39073e-08	3.0098e-07	FALSE	FALSE	NA	NA	NA	NA	NA	NA
t30.t180	ENSG00000128011	LRFN1	protein_coding	3	24.7077	-2.30626	0.339807	-3.84412	0.000120988	0.00142031	TRUE	TRUE	30.1409	-1.1292	0.439702	-2.56811	0.0102255	0.0428148
t30.t180	ENSG00000128016	ZFP36	protein_coding	1	2480.82	-3.13142	0.206029	-10.3452	4.39829e-25	4.70249e-23	FALSE	FALSE	NA	NA	NA	NA	NA	NA
t30.t180	ENSG00000128050	PAICS	protein_coding	5	1367.96	2.48106	0.147306	10.0543	8.7931e-24	8.64365e-22	FALSE	TRUE	NA	NA	NA	NA	NA	NA
t30.t180	ENSG00000128059	PPAT	protein_coding	2	747.986	2.27013	0.113076	11.2325	2.82367e-29	4.11826e-27	FALSE	TRUE	NA	NA	NA	NA	NA	NA
t30.t180	ENSG00000128268	MGAT3	protein_coding	3	37.3792	-2.52192	0.366704	-4.15028	3.32071e-05	0.000430297	FALSE	FALSE	NA	NA	NA	NA	NA	NA
t30.t180	ENSG00000128284	APOL3	protein_coding	3	1151.32	-1.87689	0.129979	-6.74643	1.51524e-11	4.70092e-10	FALSE	FALSE	NA	NA	NA	NA	NA	NA
t30.t180	ENSG00000128408	RIBC2	protein_coding	4	24.3783	-3.56797	0.395389	-6.49479	8.31481e-11	2.35376e-09	FALSE	FALSE	NA	NA	NA	NA	NA	NA
t30.t180	ENSG00000128564	VGF	protein_coding	2	3.90146	2.50563	0.433108	3.47633	0.000508322	0.00532034	FALSE	FALSE	NA	NA	NA	NA	NA	NA
t30.t180	ENSG00000128578	STRIP2	protein_coding	5	2585.94	4.23469	0.206074	15.6967	1.59253e-55	9.71301e-53	TRUE	TRUE	1945.59	2.69938	0.537088	5.02596	5.00917e-07	8.74953e-06
t30.t180	ENSG00000128590	DNAJB9	protein_coding	5	2562.7	2.12278	0.162997	6.88832	5.64553e-12	1.85666e-10	FALSE	FALSE	NA	NA	NA	NA	NA	NA
t30.t180	ENSG00000128594	LRRC4	protein_coding	5	13.9928	3.83995	0.34423	8.25015	1.58201e-16	8.24366e-15	TRUE	TRUE	10.5398	2.84802	0.696533	4.08886	4.33507e-05	0.000436334
t30.t180	ENSG00000128596	CCDC136	protein_coding	3	199.708	-2.25134	0.205913	-6.07705	1.22413e-09	3.00007e-08	FALSE	FALSE	NA	NA	NA	NA	NA	NA
t30.t180	ENSG00000128626	MRPS12	protein_coding	2	228.296	2.15676	0.185276	6.24346	4.28007e-10	1.10976e-08	FALSE	FALSE	NA	NA	NA	NA	NA	NA
t30.t180	ENSG00000128731	HERC2	protein_coding	3	1340.45	-1.96758	0.0985786	-9.81528	9.67704e-23	8.80315e-21	TRUE	TRUE	920.232	-0.920427	0.222718	-4.1327	3.58525e-05	0.000368017
t30.t180	ENSG00000128739	SNRPN	protein_coding	1	124.636	-2.29038	0.185508	-6.95593	3.50249e-12	1.18978e-10	FALSE	FALSE	NA	NA	NA	NA	NA	NA
t30.t180	ENSG00000128833	MYO5C	protein_coding	1	35.8668	-1.7367	0.247726	-2.97387	0.00294073	0.0258407	FALSE	FALSE	NA	NA	NA	NA	NA	NA
t30.t180	ENSG00000128881	TTBK2	protein_coding	3	766.141	-1.51771	0.0839919	-6.16387	7.09898e-10	1.78386e-08	TRUE	TRUE	1120.09	-1.20597	0.233754	-5.15915	2.48076e-07	4.73945e-06
t30.t180	ENSG00000129038	LOXL1	protein_coding	3	34.0064	-2.46076	0.364732	-4.00502	6.20131e-05	0.000766551	FALSE	FALSE	NA	NA	NA	NA	NA	NA
t30.t180	ENSG00000129277	CCL4	protein_coding	5	54026.5	2.72469	0.307057	5.61684	1.94479e-08	4.09979e-07	TRUE	TRUE	17574.2	4.89199	0.64372	7.59956	2.97131e-14	2.38739e-12
t30.t180	ENSG00000129282	MRM1	protein_coding	2	74.1331	2.42015	0.211433	6.7168	1.85754e-11	5.69703e-10	FALSE	FALSE	NA	NA	NA	NA	NA	NA
t30.t180	ENSG00000129460	NGDN	protein_coding	5	743.598	1.61367	0.0862896	7.11175	1.14579e-12	4.12177e-11	FALSE	FALSE	NA	NA	NA	NA	NA	NA
t30.t180	ENSG00000129467	ADCY4	protein_coding	1	81.7991	-2.06004	0.173079	-6.12461	9.09071e-10	2.25887e-08	FALSE	FALSE	NA	NA	NA	NA	NA	NA
t30.t180	ENSG00000129480	DTD2	protein_coding	2	239.324	1.43422	0.11914	3.64464	0.000267766	0.00294861	FALSE	FALSE	NA	NA	NA	NA	NA	NA
t30.t180	ENSG00000129514	FOXA1	protein_coding	5	3.05143	3.19955	0.474538	4.63514	3.56704e-06	5.47626e-05	TRUE	TRUE	3.38003	3.96092	0.920188	4.30446	1.6739e-05	0.000190727
t30.t180	ENSG00000129757	CDKN1C	protein_coding	2	6.94899	3.29202	0.528985	4.33286	1.47182e-05	0.00020444	FALSE	FALSE	NA	NA	NA	NA	NA	NA
t30.t180	ENSG00000129968	ABHD17A	protein_coding	1	1070.73	-1.89829	0.226824	-3.96029	7.48595e-05	0.000912734	FALSE	FALSE	NA	NA	NA	NA	NA	NA
t30.t180	ENSG00000130038	EFCAB4B	protein_coding	1	1007.67	-1.81034	0.119896	-6.75869	1.39243e-11	4.34503e-10	FALSE	FALSE	NA	NA	NA	NA	NA	NA
t30.t180	ENSG00000130204	TOMM40	protein_coding	5	501.977	2.51928	0.147112	10.3273	5.30188e-25	5.60162e-23	TRUE	TRUE	217.826	1.38521	0.331716	4.17589	2.96825e-05	0.00031239
t30.t180	ENSG00000130222	GADD45G	protein_coding	2	352.427	2.3255	0.319961	4.1427	3.43238e-05	0.000443482	FALSE	TRUE	NA	NA	NA	NA	NA	NA
t30.t180	ENSG00000130270	ATP8B3	protein_coding	3	71.9903	-2.10195	0.204013	-5.4014	6.61227e-08	1.30861e-06	FALSE	FALSE	NA	NA	NA	NA	NA	NA
t30.t180	ENSG00000130304	SLC27A1	protein_coding	3	46.8883	-1.53508	0.194737	-2.74771	0.00600138	0.0484515	FALSE	FALSE	NA	NA	NA	NA	NA	NA
t30.t180	ENSG00000130340	SNX9	protein_coding	5	2158.36	2.34429	0.223586	6.01238	1.82821e-09	4.40016e-08	TRUE	TRUE	2646.25	2.04468	0.245929	8.3141	9.24547e-17	1.07714e-14
t30.t180	ENSG00000130396	MLLT4	protein_coding	5	6519.63	1.45834	0.13123	3.49265	0.000478255	0.00503032	TRUE	TRUE	5902.36	1.20728	0.25588	4.71814	2.38016e-06	3.43833e-05
t30.t180	ENSG00000130449	ZSWIM6	protein_coding	5	1343.02	2.75101	0.19516	8.97217	2.90725e-19	1.95536e-17	TRUE	TRUE	1574.59	2.68061	0.43093	6.22052	4.95517e-10	1.73364e-08
t30.t180	ENSG00000130517	PGPEP1	protein_coding	3	563.264	-2.19438	0.184268	-6.48172	9.06816e-11	2.55623e-09	TRUE	TRUE	927.84	-1.25747	0.211242	-5.95274	2.63684e-09	8.08433e-08
t30.t180	ENSG00000130518	KIAA1683	protein_coding	4	69.2509	-2.14072	0.240323	-4.74659	2.06871e-06	3.2869e-05	FALSE	TRUE	NA	NA	NA	NA	NA	NA
t30.t180	ENSG00000130584	ZBTB46	protein_coding	5	80.5624	4.8786	0.303817	12.7662	2.53085e-37	6.01044e-35	TRUE	TRUE	22.4221	2.50523	0.659194	3.80044	0.000144437	0.00122028
t30.t180	ENSG00000130713	EXOSC2	protein_coding	5	681.718	1.4568	0.107644	4.24356	2.20006e-05	0.000294762	FALSE	FALSE	NA	NA	NA	NA	NA	NA
t30.t180	ENSG00000130775	THEMIS2	protein_coding	3	591.574	-2.40048	0.2198	-6.37161	1.87055e-10	5.09625e-09	TRUE	TRUE	426.626	-1.38011	0.229887	-6.00341	1.93211e-09	6.02679e-08
t30.t180	ENSG00000130810	PPAN	protein_coding	5	100.211	2.08446	0.208211	5.20845	1.90421e-07	3.50009e-06	TRUE	TRUE	92.0125	2.8674	0.340465	8.42202	3.70056e-17	4.60672e-15
t30.t180	ENSG00000130826	DKC1	protein_coding	5	1373.5	2.38961	0.100767	13.7903	2.91364e-43	8.98741e-41	TRUE	TRUE	1056.19	1.2883	0.162668	7.91979	2.37916e-15	2.26273e-13
t30.t180	ENSG00000130830	MPP1	protein_coding	5	889.364	1.85338	0.229555	3.71756	0.000201157	0.00227199	TRUE	TRUE	672.252	1.28887	0.349182	3.69112	0.000223267	0.00176053
t30.t180	ENSG00000130935	NOL11	protein_coding	2	1184.08	1.71338	0.0929549	7.67447	1.66107e-14	7.1095e-13	TRUE	TRUE	1028.96	0.768628	0.223971	3.43183	0.000599531	0.00411235
t30.t180	ENSG00000130997	POLN	protein_coding	1	88.8948	-1.6149	0.170792	-3.60027	0.000317889	0.00344681	TRUE	TRUE	148.285	-0.808502	0.239594	-3.37447	0.000739575	0.00492507
t30.t180	ENSG00000131018	SYNE1	protein_coding	3	4637.03	-1.78621	0.177154	-4.43801	9.0793e-06	0.000130435	TRUE	TRUE	3776.34	-0.664907	0.162549	-4.0905	4.30444e-05	0.000433627
t30.t180	ENSG00000131061	ZNF341	protein_coding	3	69.9048	-1.75263	0.178151	-4.22471	2.39251e-05	0.000318796	FALSE	TRUE	NA	NA	NA	NA	NA	NA
t30.t180	ENSG00000131069	ACSS2	protein_coding	3	229.302	-1.72956	0.22433	-3.25219	0.00114521	0.0111715	FALSE	FALSE	NA	NA	NA	NA	NA	NA
t30.t180	ENSG00000131196	NFATC1	protein_coding	5	304.571	2.13255	0.302058	3.74944	0.00017723	0.00202821	TRUE	TRUE	104.89	1.38892	0.384954	3.60802	0.000308545	0.00233347
t30.t180	ENSG00000131323	TRAF3	protein_coding	5	2955.18	1.94559	0.117198	8.06837	7.12423e-16	3.45725e-14	TRUE	TRUE	2281.14	1.77204	0.241726	7.33077	2.28831e-13	1.52031e-11
t30.t180	ENSG00000131381	ZFYVE20	protein_coding	1	702.345	-1.44803	0.0687163	-6.51997	7.03196e-11	2.01828e-09	TRUE	TRUE	815.48	-0.769888	0.24481	-3.14484	0.00166175	0.00966802
t30.t180	ENSG00000131467	PSME3	protein_coding	2	1206.7	1.49804	0.0803322	6.1998	5.65336e-10	1.43804e-08	TRUE	TRUE	1030.36	0.882045	0.172099	5.12522	2.97183e-07	5.55751e-06
t30.t180	ENSG00000131507	NDFIP1	protein_coding	5	3665.95	2.30563	0.108336	12.0516	1.90127e-33	3.59313e-31	TRUE	TRUE	2290.87	1.80802	0.214693	8.42143	3.71903e-17	4.60672e-15
t30.t180	ENSG00000131669	NINJ1	protein_coding	5	797.584	3.04689	0.227999	8.97763	2.76661e-19	1.86544e-17	TRUE	TRUE	413.915	2.28396	0.336019	6.79711	1.06737e-11	5.29168e-10
t30.t180	ENSG00000131788	PIAS3	protein_coding	3	364.201	-2.01644	0.104437	-9.73257	2.18991e-22	1.93955e-20	TRUE	TRUE	393.847	-0.754146	0.176093	-4.28266	1.84672e-05	0.000207825
t30.t180	ENSG00000131831	RAI2	protein_coding	5	5.34087	4.29439	0.468345	7.03411	2.00543e-12	6.9984e-11	FALSE	FALSE	NA	NA	NA	NA	NA	NA
t30.t180	ENSG00000131849	ZNF132	protein_coding	2	89.2469	1.61265	0.19637	3.11989	0.00180918	0.0167649	FALSE	FALSE	NA	NA	NA	NA	NA	NA
t30.t180	ENSG00000131873	CHSY1	protein_coding	5	4892.33	3.60316	0.127348	20.4414	7.16585e-93	3.20505e-89	TRUE	TRUE	2507.68	2.23254	0.274212	8.14165	3.89917e-16	4.14861e-14
t30.t180	ENSG00000132024	CC2D1A	protein_coding	3	305.086	-1.5588	0.175491	-3.18422	0.00145146	0.0138125	FALSE	FALSE	NA	NA	NA	NA	NA	NA
t30.t180	ENSG00000132170	PPARG	protein_coding	5	367.783	5.29321	0.345056	12.4421	1.5446e-35	3.36999e-33	TRUE	TRUE	347.508	2.76361	0.777234	3.5557	0.00037697	0.00277704
t30.t180	ENSG00000132256	TRIM5	protein_coding	5	612.174	2.37204	0.192899	7.11273	1.13769e-12	4.09811e-11	FALSE	TRUE	NA	NA	NA	NA	NA	NA
t30.t180	ENSG00000132334	PTPRE	protein_coding	5	1605.74	1.79028	0.148839	5.30965	1.09838e-07	2.10694e-06	TRUE	TRUE	1057.84	0.784075	0.232555	3.37156	0.000747429	0.00496744
t30.t180	ENSG00000132341	RAN	protein_coding	5	5999.13	2.03264	0.111007	9.30244	1.37258e-20	1.05847e-18	TRUE	TRUE	3189.56	1.23009	0.185772	6.6215	3.5556e-11	1.57209e-09
t30.t180	ENSG00000132359	RAP1GAP2	protein_coding	1	764.867	-3.78577	0.356624	-7.8115	5.65101e-15	2.52751e-13	TRUE	TRUE	570.774	-0.525119	0.196344	-2.67448	0.00748444	0.0332837
t30.t180	ENSG00000132361	CLUH	protein_coding	5	538.598	1.85936	0.230143	3.73403	0.000188437	0.00214094	TRUE	TRUE	182.98	1.37239	0.3859	3.55634	0.000376058	0.00277207
t30.t180	ENSG00000132382	MYBBP1A	protein_coding	5	924.278	2.12304	0.199288	5.63524	1.74818e-08	3.71744e-07	TRUE	TRUE	332.75	2.15589	0.393684	5.47619	4.34577e-08	1.00358e-06
t30.t180	ENSG00000132383	RPA1	protein_coding	3	1754.21	-1.39749	0.108392	-3.66715	0.000245264	0.0027243	TRUE	TRUE	1327.3	-0.751029	0.246467	-3.04718	0.00231002	0.0127008
t30.t180	ENSG00000132467	UTP3	protein_coding	2	745.815	2.07451	0.0870574	12.3425	5.34374e-35	1.12917e-32	TRUE	TRUE	526.721	0.382077	0.117872	3.24146	0.00118921	0.00731172
t30.t180	ENSG00000132475	H3F3B	protein_coding	5	13695	1.3516	0.115597	3.04158	0.00235339	0.0211223	FALSE	TRUE	NA	NA	NA	NA	NA	NA
t30.t180	ENSG00000132507	EIF5A	protein_coding	2	2519.01	1.36323	0.123278	2.94644	0.00321451	0.028008	TRUE	TRUE	1591.26	0.588673	0.195527	3.0107	0.00260649	0.0140295
t30.t180	ENSG00000132589	FLOT2	protein_coding	3	1245.12	-1.6026	0.120561	-4.9983	5.78367e-07	9.98781e-06	TRUE	TRUE	1379.58	-0.932839	0.196354	-4.7508	2.02612e-06	2.99749e-05
t30.t180	ENSG00000132603	NIP7	protein_coding	5	962.288	1.77686	0.0942385	8.24357	1.67153e-16	8.67642e-15	TRUE	TRUE	748.378	0.997759	0.176274	5.66027	1.51132e-08	3.88691e-07
t30.t180	ENSG00000132613	MTSS1L	protein_coding	1	33.2716	-3.21517	0.292128	-7.58287	3.37987e-14	1.41061e-12	FALSE	FALSE	NA	NA	NA	NA	NA	NA
t30.t180	ENSG00000132661	NXT1	protein_coding	5	297.443	2.30044	0.153992	8.44485	3.04444e-17	1.7021e-15	TRUE	TRUE	274.872	0.853198	0.287844	2.96409	0.00303575	0.0158743
t30.t180	ENSG00000132694	ARHGEF11	protein_coding	3	123.13	-2.3839	0.329407	-4.20121	2.65498e-05	0.000350118	FALSE	FALSE	NA	NA	NA	NA	NA	NA
t30.t180	ENSG00000132763	MMACHC	protein_coding	2	46.0057	1.72626	0.203318	3.57206	0.000354184	0.00380195	FALSE	FALSE	NA	NA	NA	NA	NA	NA
t30.t180	ENSG00000132768	DPH2	protein_coding	2	522.23	3.13664	0.14441	14.7957	1.56108e-49	7.10055e-47	TRUE	TRUE	214.913	1.57425	0.302429	5.20534	1.93643e-07	3.80444e-06
t30.t180	ENSG00000132879	FBXO44	protein_coding	3	249.493	-2.01078	0.17757	-5.69229	1.25348e-08	2.73039e-07	TRUE	TRUE	206.143	-1.10855	0.154976	-7.15304	8.48788e-13	5.21837e-11
t30.t180	ENSG00000133059	DSTYK	protein_coding	2	1247.09	1.73055	0.102311	7.1405	9.29894e-13	3.38139e-11	TRUE	TRUE	1306.37	1.28078	0.187766	6.82114	9.03218e-12	4.54428e-10
t30.t180	ENSG00000133124	IRS4	protein_coding	5	2.49958	3.09801	0.625967	3.35163	0.000803379	0.00808379	FALSE	FALSE	NA	NA	NA	NA	NA	NA
t30.t180	ENSG00000133136	GNG5P2	protein_coding	2	14.274	1.61645	0.176104	3.50047	0.000464438	0.00490695	FALSE	FALSE	NA	NA	NA	NA	NA	NA
t30.t180	ENSG00000133195	SLC39A11	protein_coding	3	219.305	-1.27626	0.0869588	-3.17689	0.00148861	0.014111	FALSE	FALSE	NA	NA	NA	NA	NA	NA
t30.t180	ENSG00000133246	PRAM1	protein_coding	1	9.5718	-2.63318	0.383199	-4.26197	2.02632e-05	0.000273395	FALSE	FALSE	NA	NA	NA	NA	NA	NA
t30.t180	ENSG00000133247	SUV420H2	protein_coding	3	60.3976	-1.91049	0.255011	-3.57042	0.000356414	0.00382436	TRUE	TRUE	47.9552	-1.80077	0.418929	-4.29851	1.71952e-05	0.000195161
t30.t180	ENSG00000133316	WDR74	protein_coding	5	711.705	1.4367	0.137996	3.1646	0.00155297	0.0146384	TRUE	TRUE	352.619	1.09657	0.254308	4.31199	1.61788e-05	0.000184886
t30.t180	ENSG00000133460	SLC2A11	protein_coding	3	118.345	-1.77766	0.163538	-4.7552	1.98247e-06	3.15698e-05	TRUE	TRUE	145.51	-1.22074	0.298745	-4.08623	4.38432e-05	0.000439772
t30.t180	ENSG00000133624	ZNF767	pseudogene	1	372.913	-1.36221	0.129316	-2.801	0.00509442	0.0420658	FALSE	TRUE	NA	NA	NA	NA	NA	NA
t30.t180	ENSG00000133641	C12orf29	protein_coding	2	406.151	1.7586	0.134624	5.63498	1.75083e-08	3.72013e-07	FALSE	FALSE	NA	NA	NA	NA	NA	NA
t30.t180	ENSG00000133657	ATP13A3	protein_coding	5	5876.52	2.55857	0.110034	14.1644	1.52129e-45	5.37175e-43	TRUE	TRUE	5149.83	1.6523	0.251339	6.574	4.89821e-11	2.10578e-09
t30.t180	ENSG00000133687	TMTC1	protein_coding	5	952.221	2.63341	0.540614	3.02139	0.00251613	0.0224478	FALSE	FALSE	NA	NA	NA	NA	NA	NA
t30.t180	ENSG00000133805	AMPD3	protein_coding	3	583.025	-1.86888	0.193881	-4.4815	7.41196e-06	0.000108102	FALSE	TRUE	NA	NA	NA	NA	NA	NA
t30.t180	ENSG00000133808	MICALCL	protein_coding	4	45.5533	-1.63554	0.231725	-2.74267	0.00609428	0.0490834	FALSE	FALSE	NA	NA	NA	NA	NA	NA
t30.t180	ENSG00000133943	C14orf159	protein_coding	3	1188.38	-2.41947	0.103924	-13.6588	1.78945e-42	5.16363e-40	TRUE	TRUE	1450.53	-1.3505	0.171793	-7.86119	3.80504e-15	3.44985e-13
t30.t180	ENSG00000133961	NUMB	protein_coding	5	1165.22	1.29888	0.0990547	3.01736	0.00254989	0.0227153	TRUE	TRUE	1129.79	0.86998	0.268368	3.24174	0.00118801	0.00730779
t30.t180	ENSG00000134001	EIF2S1	protein_coding	2	2213.82	2.42686	0.108008	13.2106	7.61925e-40	1.92896e-37	TRUE	TRUE	1760.41	0.886905	0.169598	5.22947	1.69998e-07	3.37804e-06
t30.t180	ENSG00000134013	LOXL2	protein_coding	1	35.9969	-2.03472	0.192305	-5.38062	7.42297e-08	1.46365e-06	FALSE	FALSE	NA	NA	NA	NA	NA	NA
t30.t180	ENSG00000134070	IRAK2	protein_coding	5	579.41	2.3678	0.225908	6.05468	1.40694e-09	3.43241e-08	TRUE	TRUE	1118.45	1.64731	0.182413	9.03066	1.70639e-19	3.51864e-17
t30.t180	ENSG00000134108	ARL8B	protein_coding	2	2802.97	1.77079	0.105987	7.27257	3.52723e-13	1.34647e-11	TRUE	TRUE	2736.8	1.27248	0.163582	7.77886	7.31829e-15	6.31568e-13
t30.t180	ENSG00000134198	TSPAN2	protein_coding	2	86.1321	2.36609	0.426876	3.2002	0.00137334	0.0131344	FALSE	FALSE	NA	NA	NA	NA	NA	NA
t30.t180	ENSG00000134222	PSRC1	protein_coding	3	71.9008	-1.79657	0.274562	-2.90124	0.00371687	0.0318881	FALSE	FALSE	NA	NA	NA	NA	NA	NA
t30.t180	ENSG00000134242	PTPN22	protein_coding	5	7773.58	1.62938	0.100199	6.28131	3.35725e-10	8.85891e-09	TRUE	TRUE	8989.67	1.11025	0.23105	4.80523	1.54577e-06	2.36139e-05
t30.t180	ENSG00000134317	GRHL1	protein_coding	5	105.286	2.86566	0.298506	6.25	4.10466e-10	1.07145e-08	TRUE	TRUE	92.9722	2.16793	0.294788	7.35421	1.92064e-13	1.2897e-11
t30.t180	ENSG00000134333	LDHA	protein_coding	2	8206.3	1.7458	0.110916	6.72399	1.76815e-11	5.44151e-10	FALSE	FALSE	NA	NA	NA	NA	NA	NA
t30.t180	ENSG00000134352	IL6ST	protein_coding	5	4091.16	2.61973	0.203821	7.94682	1.91353e-15	8.86899e-14	FALSE	TRUE	NA	NA	NA	NA	NA	NA
t30.t180	ENSG00000134375	TIMM17A	protein_coding	2	790.991	1.3511	0.0743392	4.72289	2.32514e-06	3.66182e-05	TRUE	TRUE	716.825	0.600748	0.146558	4.09906	4.14828e-05	0.000420074
t30.t180	ENSG00000134460	IL2RA	protein_coding	5	8066.18	2.27603	0.186989	6.82409	8.84826e-12	2.82345e-10	FALSE	FALSE	NA	NA	NA	NA	NA	NA
t30.t180	ENSG00000134531	EMP1	protein_coding	5	791.24	3.41995	0.409436	5.91045	3.41177e-09	7.86582e-08	TRUE	TRUE	55.8981	2.04867	0.688955	2.9736	0.00294332	0.0155023
t30.t180	ENSG00000134594	RAB33A	protein_coding	3	174.427	-1.63756	0.14072	-4.53071	5.87852e-06	8.72544e-05	FALSE	FALSE	NA	NA	NA	NA	NA	NA
t30.t180	ENSG00000134697	GNL2	protein_coding	5	1426.83	1.84169	0.0838029	10.0437	9.79108e-24	9.55467e-22	TRUE	TRUE	1040.66	1.24392	0.147154	8.45321	2.83405e-17	3.58892e-15
t30.t180	ENSG00000134802	SLC43A3	protein_coding	5	175.23	2.6466	0.282637	5.82586	5.68197e-09	1.28585e-07	TRUE	TRUE	192.319	0.77358	0.231266	3.34498	0.000822871	0.00538285
t30.t180	ENSG00000134809	TIMM10	protein_coding	2	173.74	1.83947	0.134186	6.25602	3.94916e-10	1.03294e-08	FALSE	FALSE	NA	NA	NA	NA	NA	NA
t30.t180	ENSG00000134987	WDR36	protein_coding	5	1939.16	2.4592	0.0988805	14.7573	2.76268e-49	1.2154e-46	TRUE	TRUE	1250.89	1.64713	0.314806	5.23221	1.67491e-07	3.33565e-06
t30.t180	ENSG00000135002	RFK	protein_coding	2	687.427	1.44893	0.117696	3.81433	0.00013655	0.00158979	TRUE	TRUE	739.741	1.11342	0.171791	6.48124	9.09724e-11	3.71886e-09
t30.t180	ENSG00000135048	TMEM2	protein_coding	5	12521.7	2.22035	0.147116	8.29513	1.08465e-16	5.7525e-15	TRUE	TRUE	4355.23	0.730216	0.269575	2.70877	0.00675338	0.0305851
t30.t180	ENSG00000135093	USP30	protein_coding	3	143.636	-1.83355	0.105265	-7.91853	2.40333e-15	1.10627e-13	TRUE	TRUE	169.786	-0.666914	0.170378	-3.91433	9.06559e-05	0.000817481
t30.t180	ENSG00000135124	P2RX4	protein_coding	3	2586.59	-1.84156	0.16607	-5.0675	4.03083e-07	7.10251e-06	FALSE	FALSE	NA	NA	NA	NA	NA	NA
t30.t180	ENSG00000135127	CCDC64	protein_coding	5	1065.78	1.72553	0.202344	3.5856	0.000336305	0.00362453	TRUE	TRUE	607.021	1.14465	0.385948	2.96583	0.00301872	0.0158172
t30.t180	ENSG00000135205	CCDC146	protein_coding	3	217.764	-2.03164	0.160935	-6.41027	1.45265e-10	4.01063e-09	TRUE	TRUE	442.914	-0.896838	0.270062	-3.32086	0.000897394	0.0057955
t30.t180	ENSG00000135241	PNPLA8	protein_coding	5	1366.38	1.37948	0.116823	3.24835	0.00116078	0.0113111	TRUE	TRUE	1126.89	0.523301	0.173353	3.0187	0.00253866	0.0137324
t30.t180	ENSG00000135245	HILPDA	protein_coding	2	46.0176	2.21261	0.232599	5.21329	1.85524e-07	3.42181e-06	FALSE	TRUE	298.805	-3.33906	0.646452	-5.16521	2.4017e-07	4.61733e-06
t30.t180	ENSG00000135316	SYNCRIP	protein_coding	5	3928.7	1.47195	0.0871261	5.4169	6.06423e-08	1.20906e-06	TRUE	TRUE	2979.07	1.04686	0.205142	5.10309	3.34154e-07	6.17456e-06
t30.t180	ENSG00000135346	CGA	protein_coding	5	4.87206	3.07997	0.58444	3.55892	0.000372385	0.00398299	TRUE	TRUE	2.97717	3.30226	1.26763	2.60506	0.00918583	0.039272
t30.t180	ENSG00000135372	NAT10	protein_coding	2	1325.79	1.74955	0.0943723	7.94247	1.98201e-15	9.17055e-14	TRUE	TRUE	962.973	0.848781	0.211476	4.01361	5.97962e-05	0.000573852
t30.t180	ENSG00000135378	PRRG4	protein_coding	5	143.163	1.93086	0.27259	3.41486	0.000638145	0.00655888	TRUE	TRUE	487.673	2.90188	0.432549	6.70879	1.96251e-11	9.164e-10
t30.t180	ENSG00000135439	AGAP2	protein_coding	3	1415.15	-1.84846	0.126794	-6.69163	2.20698e-11	6.69227e-10	FALSE	FALSE	NA	NA	NA	NA	NA	NA
t30.t180	ENSG00000135473	PAN2	protein_coding	3	673.677	-1.43065	0.104198	-4.13303	3.58018e-05	0.000460804	TRUE	TRUE	1245.35	-1.02144	0.193037	-5.29139	1.21391e-07	2.49871e-06
t30.t180	ENSG00000135503	ACVR1B	protein_coding	5	81.7214	2.24584	0.317211	3.92746	8.58461e-05	0.0010368	FALSE	FALSE	NA	NA	NA	NA	NA	NA
t30.t180	ENSG00000135521	LTV1	protein_coding	5	839.648	2.05991	0.102424	10.3482	4.26434e-25	4.57752e-23	TRUE	TRUE	600.086	1.52771	0.260731	5.85932	4.64762e-09	1.3436e-07
t30.t180	ENSG00000135541	AHI1	protein_coding	5	2534.28	1.66501	0.226681	2.93368	0.00334967	0.0290817	FALSE	FALSE	NA	NA	NA	NA	NA	NA
t30.t180	ENSG00000135604	STX11	protein_coding	5	397.41	1.52054	0.169271	3.07517	0.00210383	0.0191384	TRUE	TRUE	220.456	1.89384	0.324903	5.82894	5.57797e-09	1.58696e-07
t30.t180	ENSG00000135622	SEMA4F	protein_coding	3	177.504	-1.48604	0.106114	-4.5803	4.64312e-06	7.01987e-05	TRUE	TRUE	103.263	-0.770648	0.287973	-2.67611	0.00744814	0.033158
t30.t180	ENSG00000135625	EGR4	protein_coding	6	72.12	-3.14568	0.349943	-6.13151	8.70486e-10	2.16701e-08	FALSE	TRUE	3.47829	2.96933	1.06636	2.78454	0.00536031	0.0252273
t30.t180	ENSG00000135632	SMYD5	protein_coding	5	275.231	2.37727	0.185378	7.42954	1.08978e-13	4.34552e-12	TRUE	TRUE	162.045	1.35898	0.385285	3.52722	0.000419949	0.00304646
t30.t180	ENSG00000135709	KIAA0513	protein_coding	2	717.387	2.5599	0.264289	5.90226	3.58551e-09	8.24515e-08	TRUE	TRUE	742.393	2.04184	0.38292	5.33229	9.69814e-08	2.04134e-06
t30.t180	ENSG00000135763	URB2	protein_coding	5	1172.98	3.4166	0.136895	17.653	9.64927e-70	1.29474e-66	TRUE	TRUE	399.75	2.73319	0.336808	8.11498	4.85868e-16	5.09965e-14
t30.t180	ENSG00000135914	HTR2B	protein_coding	5	6.64772	3.40789	0.581016	4.14427	3.40904e-05	0.000440679	FALSE	FALSE	NA	NA	NA	NA	NA	NA
t30.t180	ENSG00000135919	SERPINE2	protein_coding	5	81.6395	3.28746	0.378725	6.03992	1.54195e-09	3.73802e-08	TRUE	TRUE	40.8329	2.57643	0.541198	4.76061	1.93005e-06	2.87361e-05
t30.t180	ENSG00000135926	TMBIM1	protein_coding	2	3774.96	1.74621	0.143501	5.20003	1.99256e-07	3.64502e-06	TRUE	TRUE	3488.25	0.872699	0.17427	5.00775	5.50695e-07	9.53324e-06
t30.t180	ENSG00000135931	ARMC9	protein_coding	5	63.5242	3.01127	0.261052	7.70448	1.31382e-14	5.66843e-13	TRUE	TRUE	35.073	2.39473	0.486633	4.92102	8.6094e-07	1.4058e-05
t30.t180	ENSG00000136052	SLC41A2	protein_coding	2	581.215	2.79113	0.244465	7.32671	2.35879e-13	9.13427e-12	TRUE	TRUE	482.61	1.96217	0.528072	3.71572	0.000202628	0.00162305
t30.t180	ENSG00000136059	VILL	protein_coding	3	353.842	-1.44258	0.138366	-3.19861	0.00138094	0.0132023	TRUE	TRUE	357.749	-0.951499	0.236648	-4.02073	5.8019e-05	0.000559098
t30.t180	ENSG00000136111	TBC1D4	protein_coding	5	3251.24	2.91289	0.293368	6.52044	7.01007e-11	2.01416e-09	FALSE	FALSE	NA	NA	NA	NA	NA	NA
t30.t180	ENSG00000136144	RCBTB1	protein_coding	3	823.895	-1.2819	0.101536	-2.7764	0.00549644	0.0449018	TRUE	TRUE	770.241	-0.613327	0.187109	-3.27791	0.00104579	0.00659665
t30.t180	ENSG00000136205	TNS3	protein_coding	5	1620.33	3.57402	0.423405	6.07934	1.2068e-09	2.96031e-08	TRUE	TRUE	195.518	2.12936	0.697775	3.05164	0.00227595	0.0125437
t30.t180	ENSG00000136213	CHST12	protein_coding	3	216.093	-1.74865	0.235305	-3.18162	0.00146456	0.0139125	TRUE	TRUE	225.931	-0.951619	0.321537	-2.9596	0.00308042	0.0160755
t30.t180	ENSG00000136261	BZW2	protein_coding	5	854.261	2.19627	0.125227	9.55282	1.26211e-21	1.05514e-19	TRUE	TRUE	579.901	0.703815	0.18838	3.73614	0.000186867	0.00151608
t30.t180	ENSG00000136270	TBRG4	protein_coding	5	888.319	1.50381	0.122437	4.11482	3.87479e-05	0.000496343	TRUE	TRUE	628.874	0.836234	0.230501	3.6279	0.000285739	0.00218367
t30.t180	ENSG00000136280	CCM2	protein_coding	3	1244.9	-1.61595	0.140264	-4.39138	1.12634e-05	0.000159843	TRUE	TRUE	1265.72	-1.5459	0.217117	-7.12012	1.07834e-12	6.42428e-11
t30.t180	ENSG00000136305	CIDEB	protein_coding	3	289.806	-2.05065	0.158033	-6.64831	2.96474e-11	8.86977e-10	TRUE	TRUE	448.604	-1.26141	0.360114	-3.50281	0.000460379	0.00328756
t30.t180	ENSG00000136367	ZFHX2	protein_coding	5	64.1452	2.50703	0.232942	6.46954	9.8302e-11	2.76234e-09	FALSE	FALSE	NA	NA	NA	NA	NA	NA
t30.t180	ENSG00000136383	ALPK3	protein_coding	4	21.5232	-1.80312	0.249329	-3.22112	0.0012769	0.0123129	FALSE	TRUE	21.7338	1.25698	0.431496	2.91307	0.00357893	0.0181564
t30.t180	ENSG00000136449	MYCBPAP	protein_coding	3	61.9598	-1.89989	0.193678	-4.6463	3.37946e-06	5.20018e-05	TRUE	TRUE	159.286	-1.89717	0.324704	-5.84277	5.1341e-09	1.46785e-07
t30.t180	ENSG00000136490	LIMD2	protein_coding	3	2466.43	-1.61113	0.18656	-3.27579	0.00105368	0.010352	FALSE	FALSE	NA	NA	NA	NA	NA	NA
t30.t180	ENSG00000136541	ERMN	protein_coding	4	303.109	-2.96811	0.237054	-8.30235	1.02069e-16	5.43479e-15	FALSE	FALSE	NA	NA	NA	NA	NA	NA
t30.t180	ENSG00000136634	IL10	protein_coding	5	2192.97	4.24678	0.632893	5.13007	2.8964e-07	5.18186e-06	FALSE	TRUE	NA	NA	NA	NA	NA	NA
t30.t180	ENSG00000136653	RASSF5	protein_coding	5	10496.9	1.61299	0.088209	6.94931	3.67081e-12	1.24068e-10	TRUE	TRUE	9472.74	1.56687	0.15834	9.89562	4.34899e-23	1.33336e-20
t30.t180	ENSG00000136689	IL1RN	protein_coding	5	62.845	3.05934	0.431826	4.76892	1.8522e-06	2.95691e-05	FALSE	FALSE	NA	NA	NA	NA	NA	NA
t30.t180	ENSG00000136718	IMP4	protein_coding	2	677.744	2.07796	0.113699	9.4809	2.52102e-21	2.04393e-19	TRUE	TRUE	380.809	0.777398	0.199681	3.89321	9.89277e-05	0.000882901
t30.t180	ENSG00000136828	RALGPS1	protein_coding	1	83.6582	-1.92914	0.170299	-5.45594	4.87153e-08	9.80457e-07	FALSE	FALSE	NA	NA	NA	NA	NA	NA
t30.t180	ENSG00000136861	CDK5RAP2	protein_coding	1	1407.66	-1.50359	0.0860748	-5.85062	4.89735e-09	1.11377e-07	FALSE	FALSE	NA	NA	NA	NA	NA	NA
t30.t180	ENSG00000136875	PRPF4	protein_coding	2	688.562	1.91638	0.0893157	10.26	1.06706e-24	1.10991e-22	TRUE	TRUE	542.139	0.493411	0.151638	3.25387	0.00113845	0.00704998
t30.t180	ENSG00000136897	MRPL50	protein_coding	2	625.833	1.84483	0.124249	6.79952	1.04969e-11	3.32974e-10	FALSE	FALSE	NA	NA	NA	NA	NA	NA
t30.t180	ENSG00000136997	MYC	protein_coding	5	2425.36	3.54883	0.224734	11.3415	8.17102e-30	1.23886e-27	TRUE	TRUE	1308.71	1.65455	0.383966	4.30911	1.63912e-05	0.000187129
t30.t180	ENSG00000137070	IL11RA	protein_coding	1	495.998	-2.17497	0.136024	-8.63801	5.71991e-18	3.35152e-16	FALSE	FALSE	NA	NA	NA	NA	NA	NA
t30.t180	ENSG00000137094	DNAJB5	protein_coding	2	132.987	3.20083	0.239787	9.17828	4.38037e-20	3.21179e-18	TRUE	TRUE	62.8937	2.4735	0.5271	4.69265	2.69685e-06	3.84103e-05
t30.t180	ENSG00000137098	SPAG8	protein_coding	3	35.5252	-2.02362	0.180639	-5.66665	1.45614e-08	3.13974e-07	TRUE	TRUE	46.4507	-1.62819	0.298203	-5.46	4.76126e-08	1.08584e-06
t30.t180	ENSG00000137101	CD72	protein_coding	5	196.206	1.83979	0.191363	4.38848	1.14146e-05	0.000161477	FALSE	TRUE	NA	NA	NA	NA	NA	NA
t30.t180	ENSG00000137168	PPIL1	protein_coding	2	465.301	1.73056	0.119087	6.13469	8.53241e-10	2.12803e-08	FALSE	FALSE	NA	NA	NA	NA	NA	NA
t30.t180	ENSG00000137265	IRF4	protein_coding	5	10125.3	4.06128	0.197681	15.4859	4.31955e-54	2.46637e-51	TRUE	TRUE	4376.66	3.33004	0.34349	9.69471	3.17523e-22	9.02269e-20
t30.t180	ENSG00000137309	HMGA1	protein_coding	2	846.085	1.66603	0.171713	3.87876	0.000104991	0.00124891	FALSE	FALSE	NA	NA	NA	NA	NA	NA
t30.t180	ENSG00000137310	TCF19	protein_coding	3	384.784	-1.72751	0.244552	-2.97486	0.0029312	0.0257822	TRUE	TRUE	211.354	-0.830336	0.304969	-2.72269	0.00647535	0.0295326
t30.t180	ENSG00000137331	IER3	protein_coding	5	1534.07	4.93605	0.30504	12.9034	4.3082e-38	1.04157e-35	TRUE	TRUE	185.436	3.9384	0.539991	7.29347	3.02081e-13	1.98836e-11
t30.t180	ENSG00000137414	FAM8A1	protein_coding	3	769.183	-2.41766	0.158024	-8.97116	2.93409e-19	1.96848e-17	TRUE	TRUE	1573.07	-1.04671	0.191033	-5.4792	4.27264e-08	9.89629e-07
t30.t180	ENSG00000137486	ARRB1	protein_coding	3	377.716	-2.40351	0.167605	-8.3739	5.57411e-17	3.04589e-15	TRUE	TRUE	383.103	-1.13	0.19791	-5.70965	1.13211e-08	3.01477e-07
t30.t180	ENSG00000137497	NUMA1	protein_coding	3	4099.84	-1.54352	0.118371	-4.5917	4.3964e-06	6.66941e-05	TRUE	TRUE	4330.94	-1.04501	0.275948	-3.787	0.000152479	0.00127208
t30.t180	ENSG00000137501	SYTL2	protein_coding	3	6242.69	-1.76281	0.191076	-3.99217	6.54721e-05	0.000805229	TRUE	TRUE	7969.24	-0.516006	0.176433	-2.92466	0.00344828	0.0176218
t30.t180	ENSG00000137547	MRPL15	protein_coding	2	308.565	1.7077	0.110114	6.42699	1.30154e-10	3.61576e-09	FALSE	FALSE	NA	NA	NA	NA	NA	NA
t30.t180	ENSG00000137574	TGS1	protein_coding	2	1349.36	1.5017	0.0818957	6.12609	9.00651e-10	2.24003e-08	TRUE	TRUE	1137.61	0.659251	0.1564	4.21517	2.4959e-05	0.000269155
t30.t180	ENSG00000137692	DCUN1D5	protein_coding	5	510.102	2.06025	0.0933933	11.3526	7.20226e-30	1.09818e-27	TRUE	TRUE	382.383	0.640537	0.179383	3.57078	0.000355915	0.00264366
t30.t180	ENSG00000137700	SLC37A4	protein_coding	3	235.906	-1.88326	0.122659	-7.20091	5.98128e-13	2.24181e-11	TRUE	TRUE	303.523	-1.71963	0.301677	-5.70024	1.19639e-08	3.17507e-07
t30.t180	ENSG00000137727	ARHGAP20	protein_coding	5	4.08431	2.13501	0.405374	2.79992	0.00511159	0.0421946	FALSE	FALSE	NA	NA	NA	NA	NA	NA
t30.t180	ENSG00000137747	TMPRSS13	protein_coding	1	45.0678	-1.8526	0.193123	-4.41481	1.01101e-05	0.000144393	TRUE	TRUE	90.9186	-1.21239	0.329651	-3.67778	0.000235271	0.00184333
t30.t180	ENSG00000137752	CASP1	protein_coding	3	949.228	-1.76561	0.205698	-3.72203	0.000197629	0.00223757	TRUE	TRUE	1152.33	-1.0514	0.369443	-2.8459	0.00442862	0.0216602
t30.t180	ENSG00000137801	THBS1	protein_coding	5	29.1043	2.00365	0.350901	2.8602	0.00423369	0.0358408	FALSE	FALSE	NA	NA	NA	NA	NA	NA
t30.t180	ENSG00000137802	MAPKBP1	protein_coding	3	834.219	-1.67511	0.108385	-6.22876	4.70134e-10	1.21313e-08	FALSE	FALSE	NA	NA	NA	NA	NA	NA
t30.t180	ENSG00000137807	KIF23	protein_coding	1	493.386	-1.90859	0.238771	-3.80528	0.000141642	0.00164621	FALSE	FALSE	NA	NA	NA	NA	NA	NA
t30.t180	ENSG00000137841	PLCB2	protein_coding	3	2017.32	-2.03741	0.137636	-7.53736	4.79577e-14	1.97089e-12	FALSE	FALSE	NA	NA	NA	NA	NA	NA
t30.t180	ENSG00000137842	TMEM62	protein_coding	1	431.914	-1.83639	0.101517	-8.23893	1.73761e-16	9.00205e-15	TRUE	TRUE	426.832	-0.517034	0.138982	-3.72015	0.000199105	0.00159757
t30.t180	ENSG00000137942	FNBP1L	protein_coding	5	29.5024	2.0446	0.256969	4.06509	4.80146e-05	0.000605223	FALSE	FALSE	NA	NA	NA	NA	NA	NA
t30.t180	ENSG00000138002	IFT172	protein_coding	3	134.883	-1.62036	0.149405	-4.15222	3.29262e-05	0.000427482	TRUE	TRUE	120.876	-0.729289	0.263775	-2.76482	0.00569547	0.0265739
t30.t180	ENSG00000138030	KHK	protein_coding	3	21.3872	-2.23175	0.325822	-3.78042	0.000156562	0.0018071	FALSE	FALSE	NA	NA	NA	NA	NA	NA
t30.t180	ENSG00000138032	PPM1B	protein_coding	5	2624.91	1.32023	0.0854393	3.74802	0.000178233	0.00203707	TRUE	TRUE	2264.38	0.634256	0.156967	4.04069	5.32945e-05	0.000519588
t30.t180	ENSG00000138035	PNPT1	protein_coding	5	832.23	1.7837	0.120837	6.48564	8.83563e-11	2.4933e-09	TRUE	TRUE	606.573	1.29551	0.401354	3.22785	0.00124726	0.00761196
t30.t180	ENSG00000138095	LRPPRC	protein_coding	5	2651.88	1.23213	0.0832889	2.78709	0.00531835	0.043673	FALSE	FALSE	NA	NA	NA	NA	NA	NA
t30.t180	ENSG00000138160	KIF11	protein_coding	3	1028.21	-1.58253	0.20738	-2.80901	0.0049694	0.041138	FALSE	FALSE	NA	NA	NA	NA	NA	NA
t30.t180	ENSG00000138166	DUSP5	protein_coding	5	6507.7	2.03943	0.225969	4.59989	4.22705e-06	6.43432e-05	TRUE	TRUE	5601.8	2.07812	0.527016	3.94319	8.04063e-05	0.000739948
t30.t180	ENSG00000138172	CALHM2	protein_coding	3	610.402	-1.89685	0.204965	-4.37561	1.21094e-05	0.000170676	FALSE	FALSE	NA	NA	NA	NA	NA	NA
t30.t180	ENSG00000138271	GPR87	protein_coding	5	215.009	6.95037	0.412485	14.4257	3.56733e-47	1.36761e-44	TRUE	TRUE	36.4839	3.76299	0.701471	5.36442	8.12104e-08	1.74083e-06
t30.t180	ENSG00000138297	TIMM23	protein_coding	5	443.793	1.60359	0.0905052	6.66907	2.57433e-11	7.73624e-10	TRUE	TRUE	327.001	0.810475	0.152762	5.30547	1.12385e-07	2.33603e-06
t30.t180	ENSG00000138380	CARF	protein_coding	3	415.866	-1.54469	0.0905722	-6.01387	1.81144e-09	4.36372e-08	TRUE	TRUE	580.526	-0.937431	0.156297	-5.99777	2.0005e-09	6.21515e-08
t30.t180	ENSG00000138386	NAB1	protein_coding	5	1891.02	2.17168	0.136144	8.60615	7.55585e-18	4.40802e-16	TRUE	TRUE	3004.49	2.25571	0.128365	17.5726	3.99422e-69	2.32674e-65
t30.t180	ENSG00000138442	WDR12	protein_coding	2	616.93	2.53679	0.126565	12.1423	6.30455e-34	1.25325e-31	TRUE	TRUE	354.319	0.997995	0.22209	4.49366	7.00093e-06	8.90441e-05
t30.t180	ENSG00000138448	ITGAV	protein_coding	5	2265.66	2.45685	0.115499	12.6135	1.7792e-36	4.04631e-34	TRUE	TRUE	1587.42	1.31394	0.222045	5.91744	3.26996e-09	9.73095e-08
t30.t180	ENSG00000138463	DIRC2	protein_coding	3	104.193	-1.42262	0.151003	-2.79876	0.00512999	0.0422945	FALSE	FALSE	NA	NA	NA	NA	NA	NA
t30.t180	ENSG00000138468	SENP7	protein_coding	3	1770.22	-1.60782	0.118347	-5.13589	2.8081e-07	5.04743e-06	FALSE	FALSE	NA	NA	NA	NA	NA	NA
t30.t180	ENSG00000138593	SECISBP2L	protein_coding	5	3913.3	1.58067	0.113526	5.11482	3.14047e-07	5.59241e-06	TRUE	TRUE	3968.24	0.678267	0.183259	3.70113	0.000214643	0.00170871
t30.t180	ENSG00000138606	SHF	protein_coding	5	46.3992	2.40592	0.219658	6.40047	1.549e-10	4.26347e-09	FALSE	FALSE	NA	NA	NA	NA	NA	NA
t30.t180	ENSG00000138623	SEMA7A	protein_coding	5	3817.98	4.03921	0.279198	10.8855	1.35135e-27	1.71871e-25	TRUE	TRUE	1876.26	5.18568	0.325652	15.924	4.319e-57	1.43767e-53
t30.t180	ENSG00000138640	FAM13A	protein_coding	3	217.195	-2.83851	0.324631	-5.66339	1.48415e-08	3.18375e-07	TRUE	TRUE	758.153	-2.84537	0.429783	-6.62047	3.58063e-11	1.57717e-09
t30.t180	ENSG00000138658	C4orf21	protein_coding	1	478.233	-1.50015	0.160713	-3.1121	0.00185764	0.0171606	FALSE	FALSE	NA	NA	NA	NA	NA	NA
t30.t180	ENSG00000138678	AGPAT9	protein_coding	2	1112.89	2.17894	0.313689	3.75832	0.000171055	0.00196173	TRUE	TRUE	687.403	1.23561	0.404518	3.05453	0.00225414	0.0124346
t30.t180	ENSG00000138684	IL21	protein_coding	5	2998.37	2.90839	0.471074	4.05114	5.09679e-05	0.000640045	TRUE	TRUE	1095.83	5.28277	0.52316	10.0978	5.64884e-24	1.93564e-21
t30.t180	ENSG00000138685	FGF2	protein_coding	5	93.9047	2.85401	0.368832	5.0267	4.98982e-07	8.67834e-06	FALSE	FALSE	NA	NA	NA	NA	NA	NA
t30.t180	ENSG00000138688	KIAA1109	protein_coding	3	6892.81	-1.76647	0.108318	-7.07611	1.48253e-12	5.24178e-11	TRUE	TRUE	9817.97	-0.55069	0.205535	-2.6793	0.00737762	0.0329321
t30.t180	ENSG00000138709	LARP1B	protein_coding	5	848.124	1.91956	0.0874996	10.5093	7.82763e-26	8.82615e-24	TRUE	TRUE	753.888	1.5427	0.156255	9.87297	5.45246e-23	1.64997e-20
t30.t180	ENSG00000138760	SCARB2	protein_coding	3	372.205	-1.60114	0.160493	-3.7456	0.000179961	0.00205507	FALSE	FALSE	NA	NA	NA	NA	NA	NA
t30.t180	ENSG00000138769	CDKL2	protein_coding	3	46.2655	-2.2976	0.311106	-4.17093	3.03365e-05	0.000396546	FALSE	FALSE	NA	NA	NA	NA	NA	NA
t30.t180	ENSG00000138794	CASP6	protein_coding	3	264.339	-1.60268	0.127282	-4.73499	2.19064e-06	3.46833e-05	FALSE	FALSE	NA	NA	NA	NA	NA	NA
t30.t180	ENSG00000139055	ERP27	protein_coding	1	142.196	-3.63493	0.156048	-16.8854	5.76019e-64	5.33036e-61	TRUE	TRUE	183.611	-1.04702	0.290832	-3.60009	0.000318111	0.00239571
t30.t180	ENSG00000139116	KIF21A	protein_coding	5	2247	2.67453	0.160249	10.4495	1.47268e-25	1.6197e-23	TRUE	TRUE	1728.77	2.92927	0.237024	12.3585	4.3818e-35	5.10501e-32
t30.t180	ENSG00000139131	YARS2	protein_coding	2	275.868	1.2877	0.0768251	3.7449	0.000180466	0.0020591	FALSE	FALSE	NA	NA	NA	NA	NA	NA
t30.t180	ENSG00000139146	FAM60A	protein_coding	5	2582.64	1.72066	0.107787	6.68598	2.29388e-11	6.94008e-10	TRUE	TRUE	2640.57	0.496915	0.172259	2.88469	0.00391795	0.0195612
t30.t180	ENSG00000139154	AEBP2	protein_coding	5	1475.71	1.51571	0.101971	5.05741	4.24993e-07	7.4592e-06	TRUE	TRUE	1110.09	0.815674	0.149051	5.47243	4.43902e-08	1.02006e-06
t30.t180	ENSG00000139178	C1RL	protein_coding	3	531.254	-1.77403	0.130131	-5.94804	2.71376e-09	6.35485e-08	TRUE	TRUE	671.15	-1.1244	0.179796	-6.25376	4.00684e-10	1.42539e-08
t30.t180	ENSG00000139187	KLRG1	protein_coding	3	192.321	-2.77914	0.482893	-3.68434	0.000229298	0.00255541	TRUE	TRUE	71.5659	-1.45192	0.321659	-4.51385	6.36619e-06	8.20457e-05
t30.t180	ENSG00000139197	PEX5	protein_coding	2	382.141	1.94824	0.131708	7.19956	6.04055e-13	2.26087e-11	FALSE	FALSE	NA	NA	NA	NA	NA	NA
t30.t180	ENSG00000139211	AMIGO2	protein_coding	5	584.063	3.00771	0.189481	10.5959	3.11409e-26	3.60215e-24	FALSE	FALSE	NA	NA	NA	NA	NA	NA
t30.t180	ENSG00000139263	LRIG3	protein_coding	5	115.83	3.36806	0.339049	6.98441	2.8606e-12	9.84193e-11	TRUE	TRUE	58.3534	2.3649	0.760192	3.11093	0.00186502	0.0106434
t30.t180	ENSG00000139266	MARCH9	protein_coding	3	172.41	-2.06156	0.136304	-7.78816	6.79936e-15	3.01599e-13	TRUE	TRUE	185.136	-1.46314	0.333667	-4.38503	1.15972e-05	0.000138152
t30.t180	ENSG00000139291	TMEM19	protein_coding	3	273.313	-1.49778	0.145154	-3.42935	0.00060504	0.00624014	FALSE	FALSE	NA	NA	NA	NA	NA	NA
t30.t180	ENSG00000139372	TDG	protein_coding	5	1719.45	1.96948	0.0922963	10.504	8.28091e-26	9.25944e-24	TRUE	TRUE	1436.51	0.870729	0.147626	5.89822	3.67435e-09	1.08512e-07
t30.t180	ENSG00000139496	NUPL1	protein_coding	5	2241.98	1.32614	0.0811047	4.02116	5.79117e-05	0.000720834	TRUE	TRUE	2430.55	0.933431	0.199557	4.67751	2.90385e-06	4.08838e-05
t30.t180	ENSG00000139508	SLC46A3	protein_coding	3	329.526	-1.76876	0.191744	-4.00928	6.09046e-05	0.000753891	FALSE	FALSE	NA	NA	NA	NA	NA	NA
t30.t180	ENSG00000139514	SLC7A1	protein_coding	5	1668.62	2.89542	0.164216	11.5422	8.0801e-31	1.33029e-28	TRUE	TRUE	1222.57	2.52607	0.291486	8.6662	4.46783e-18	6.71645e-16
t30.t180	ENSG00000139537	CCDC65	protein_coding	3	147.268	-1.76262	0.247538	-3.08082	0.00206432	0.0188493	TRUE	TRUE	245.138	-1.83123	0.382526	-4.78722	1.69108e-06	2.56202e-05
t30.t180	ENSG00000139547	RDH16	protein_coding	1	15.6061	-1.98735	0.266113	-3.71025	0.000207053	0.00233074	FALSE	FALSE	NA	NA	NA	NA	NA	NA
t30.t180	ENSG00000139625	MAP3K12	protein_coding	3	547.692	-1.64242	0.163175	-3.93702	8.25011e-05	0.000998196	TRUE	TRUE	467.174	-2.10434	0.246394	-8.54055	1.33581e-17	1.83092e-15
t30.t180	ENSG00000139679	LPAR6	protein_coding	3	4091.05	-1.7145	0.258101	-2.76831	0.00563479	0.0458645	FALSE	TRUE	NA	NA	NA	NA	NA	NA
t30.t180	ENSG00000139832	RAB20	protein_coding	5	56.1236	2.97789	0.354076	5.58607	2.32271e-08	4.85454e-07	FALSE	FALSE	NA	NA	NA	NA	NA	NA
t30.t180	ENSG00000139890	REM2	protein_coding	1	14.6173	-2.08463	0.273278	-3.96897	7.21848e-05	0.000881402	TRUE	TRUE	34.9509	-0.753606	0.297683	-2.53157	0.0113552	0.0464352
t30.t180	ENSG00000140006	WDR89	protein_coding	2	515.401	1.74066	0.127814	5.79479	6.84079e-09	1.53366e-07	FALSE	FALSE	NA	NA	NA	NA	NA	NA
t30.t180	ENSG00000140009	ESR2	protein_coding	5	29.4361	4.24648	0.392393	8.27353	1.30051e-16	6.87015e-15	TRUE	TRUE	20.0821	2.60303	0.574803	4.52856	5.93859e-06	7.72849e-05
t30.t180	ENSG00000140105	WARS	protein_coding	5	2785.63	1.89397	0.174028	5.13694	2.79245e-07	5.02266e-06	TRUE	TRUE	3534.78	1.22704	0.387693	3.16497	0.00155099	0.00912386
t30.t180	ENSG00000140157	NIPA2	protein_coding	5	1692.56	2.03762	0.0974805	10.6444	1.85266e-26	2.17109e-24	TRUE	TRUE	1260.65	1.24802	0.198119	6.29934	2.98906e-10	1.0951e-08
t30.t180	ENSG00000140199	SLC12A6	protein_coding	5	2576.38	1.76778	0.124392	6.17229	6.731e-10	1.69928e-08	FALSE	FALSE	NA	NA	NA	NA	NA	NA
t30.t180	ENSG00000140259	MFAP1	protein_coding	2	804.854	1.46608	0.0907816	5.1341	2.83492e-07	5.08542e-06	FALSE	FALSE	NA	NA	NA	NA	NA	NA
t30.t180	ENSG00000140280	LYSMD2	protein_coding	2	198.762	2.37274	0.180144	7.62026	2.53172e-14	1.06994e-12	TRUE	TRUE	315.674	2.18262	0.273873	7.96948	1.5934e-15	1.55999e-13
t30.t180	ENSG00000140284	SLC27A2	protein_coding	2	1489.62	2.7126	0.185154	9.24956	2.25419e-20	1.69926e-18	FALSE	FALSE	NA	NA	NA	NA	NA	NA
t30.t180	ENSG00000140287	HDC	protein_coding	5	31.8861	3.73412	0.304782	8.97075	2.94504e-19	1.9709e-17	TRUE	TRUE	19.6231	2.9253	0.651444	4.49049	7.10598e-06	9.01833e-05
t30.t180	ENSG00000140379	BCL2A1	protein_coding	5	1256.03	3.01469	0.227734	8.84665	9.01822e-19	5.69442e-17	TRUE	TRUE	278.859	2.8432	0.442593	6.42395	1.32787e-10	5.27998e-09
t30.t180	ENSG00000140396	NCOA2	protein_coding	5	8927.15	2.37902	0.112071	12.3049	8.52365e-35	1.78704e-32	TRUE	TRUE	6622.73	1.3663	0.15075	9.06337	1.26481e-19	2.67922e-17
t30.t180	ENSG00000140398	NEIL1	protein_coding	1	19.6078	-2.21034	0.398192	-3.03959	0.00236902	0.021251	FALSE	FALSE	NA	NA	NA	NA	NA	NA
t30.t180	ENSG00000140406	MESDC1	protein_coding	2	440.81	1.66345	0.128785	5.15162	2.58248e-07	4.66689e-06	TRUE	TRUE	453.889	1.51022	0.236758	6.37873	1.78562e-10	6.90667e-09
t30.t180	ENSG00000140416	TPM1	protein_coding	3	122.228	-2.00119	0.298709	-3.35174	0.00080306	0.00808379	FALSE	TRUE	NA	NA	NA	NA	NA	NA
t30.t180	ENSG00000140451	PIF1	protein_coding	3	154.379	-1.9119	0.317983	-2.86777	0.00413371	0.035083	FALSE	FALSE	NA	NA	NA	NA	NA	NA
t30.t180	ENSG00000140463	BBS4	protein_coding	3	246.551	-1.55676	0.104992	-5.30291	1.13972e-07	2.17858e-06	TRUE	TRUE	322.551	-0.494391	0.1804	-2.74053	0.00613399	0.0282634
t30.t180	ENSG00000140548	ZNF710	protein_coding	3	127.178	-1.74048	0.180682	-4.09824	4.16301e-05	0.000529472	TRUE	TRUE	110.688	-0.68854	0.256895	-2.68023	0.00735706	0.032853
t30.t180	ENSG00000140650	PMM2	protein_coding	5	758.887	1.98032	0.118677	8.26042	1.45165e-16	7.60871e-15	TRUE	TRUE	589.044	1.85867	0.257992	7.20436	5.83177e-13	3.72291e-11
t30.t180	ENSG00000140830	TXNL4B	protein_coding	2	286.355	1.85024	0.12409	6.8518	7.29246e-12	2.36353e-10	TRUE	TRUE	274.009	0.828043	0.163292	5.07092	3.95902e-07	7.15109e-06
t30.t180	ENSG00000140853	NLRC5	protein_coding	1	3653.23	-1.82512	0.124726	-6.61545	3.70433e-11	1.09361e-09	FALSE	FALSE	NA	NA	NA	NA	NA	NA
t30.t180	ENSG00000140859	KIFC3	protein_coding	5	94.7453	3.46407	0.372448	6.61588	3.69357e-11	1.09164e-09	TRUE	TRUE	144.105	5.6918	0.562936	10.1109	4.94101e-24	1.77124e-21
t30.t180	ENSG00000140905	GCSH	protein_coding	5	8.69724	1.89998	0.241977	3.71927	0.000199799	0.00225951	FALSE	FALSE	NA	NA	NA	NA	NA	NA
t30.t180	ENSG00000140932	CMTM2	protein_coding	3	8.46798	-2.18173	0.322873	-3.66005	0.000252164	0.0027917	FALSE	FALSE	NA	NA	NA	NA	NA	NA
t30.t180	ENSG00000140950	TLDC1	protein_coding	3	351.62	-2.87907	0.186249	-10.089	6.17748e-24	6.18578e-22	TRUE	TRUE	564.1	-2.30268	0.371064	-6.20562	5.44814e-10	1.88629e-08
t30.t180	ENSG00000140968	IRF8	protein_coding	5	99.076	2.82816	0.325941	5.60887	2.03657e-08	4.28485e-07	TRUE	TRUE	104.335	2.09593	0.781506	2.68191	0.0073204	0.0327144
t30.t180	ENSG00000141068	KSR1	protein_coding	5	1166.82	2.21801	0.234415	5.19597	2.03651e-07	3.72034e-06	TRUE	TRUE	513.953	2.35277	0.386857	6.08176	1.18871e-09	3.87928e-08
t30.t180	ENSG00000141076	CIRH1A	protein_coding	5	678.825	2.60322	0.0961661	16.6713	2.11758e-62	1.67139e-59	TRUE	TRUE	378.168	1.73063	0.258081	6.70575	2.00374e-11	9.30064e-10
t30.t180	ENSG00000141086	CTRL	protein_coding	1	4.85993	-2.50599	0.354103	-4.25298	2.10949e-05	0.000283477	FALSE	FALSE	NA	NA	NA	NA	NA	NA
t30.t180	ENSG00000141098	GFOD2	protein_coding	2	310.954	1.45761	0.0822027	5.56691	2.59295e-08	5.39415e-07	FALSE	FALSE	NA	NA	NA	NA	NA	NA
t30.t180	ENSG00000141101	NOB1	protein_coding	2	589.347	2.15928	0.130501	8.88328	6.49171e-19	4.19787e-17	FALSE	FALSE	NA	NA	NA	NA	NA	NA
t30.t180	ENSG00000141279	NPEPPS	protein_coding	5	2365.81	1.25213	0.0776819	3.24571	0.0011716	0.0114082	FALSE	FALSE	NA	NA	NA	NA	NA	NA
t30.t180	ENSG00000141293	SKAP1	protein_coding	3	1637.92	-1.41318	0.094113	-4.3903	1.13193e-05	0.000160467	TRUE	TRUE	2104.74	-0.601827	0.154277	-3.90095	9.58173e-05	0.000858708
t30.t180	ENSG00000141298	SSH2	protein_coding	3	1740.18	-1.54516	0.0828902	-6.57688	4.80408e-11	1.40133e-09	FALSE	FALSE	NA	NA	NA	NA	NA	NA
t30.t180	ENSG00000141376	BCAS3	protein_coding	1	688.63	-1.49512	0.110365	-4.48623	7.24954e-06	0.000105963	FALSE	FALSE	NA	NA	NA	NA	NA	NA
t30.t180	ENSG00000141378	PTRH2	protein_coding	5	376.221	2.49375	0.10086	14.8101	1.25986e-49	5.82925e-47	TRUE	TRUE	312.672	1.49571	0.200962	7.44277	9.85991e-14	7.11287e-12
t30.t180	ENSG00000141384	TAF4B	protein_coding	5	241.53	2.96196	0.177865	11.0306	2.72055e-28	3.70603e-26	TRUE	TRUE	152.42	2.13384	0.376929	5.66112	1.50385e-08	3.87624e-07
t30.t180	ENSG00000141497	ZMYND15	protein_coding	5	7.05857	2.56167	0.348874	4.4763	7.59469e-06	0.000110527	FALSE	FALSE	NA	NA	NA	NA	NA	NA
t30.t180	ENSG00000141503	MINK1	protein_coding	3	1465.1	-1.72421	0.117516	-6.16261	7.15541e-10	1.79293e-08	TRUE	TRUE	1694.93	-1.18956	0.301242	-3.94885	7.85285e-05	0.000725244
t30.t180	ENSG00000141506	PIK3R5	protein_coding	3	1779.85	-2.56154	0.113383	-13.7723	3.7408e-43	1.12795e-40	TRUE	TRUE	1516.42	-1.86694	0.236148	-7.9058	2.66219e-15	2.50127e-13
t30.t180	ENSG00000141540	TTYH2	protein_coding	3	183.549	-1.79538	0.228766	-3.47681	0.000507415	0.00531291	TRUE	TRUE	387.048	-1.29175	0.33024	-3.91154	9.17094e-05	0.000825384
t30.t180	ENSG00000141543	EIF4A3	protein_coding	5	1235.82	1.4146	0.111044	3.73363	0.000188742	0.0021435	TRUE	TRUE	914.713	0.483431	0.161753	2.9887	0.00280167	0.0148931
t30.t180	ENSG00000141574	SECTM1	protein_coding	5	32.6145	2.30041	0.356161	3.65119	0.000261027	0.0028815	FALSE	FALSE	NA	NA	NA	NA	NA	NA
t30.t180	ENSG00000141576	RNF157	protein_coding	3	1883.88	-1.88936	0.176276	-5.04527	4.52878e-07	7.89696e-06	TRUE	TRUE	1420.08	-1.33187	0.514501	-2.58866	0.00963496	0.0407937
t30.t180	ENSG00000141582	CBX4	protein_coding	3	278.865	-1.85558	0.180242	-4.74683	2.06625e-06	3.28494e-05	TRUE	TRUE	222.228	-1.67631	0.246008	-6.81402	9.49114e-12	4.74578e-10
t30.t180	ENSG00000141622	RNF165	protein_coding	1	96.0694	-2.73015	0.509984	-3.39255	0.00069246	0.00705232	FALSE	FALSE	NA	NA	NA	NA	NA	NA
t30.t180	ENSG00000141956	PRDM15	protein_coding	5	405.959	1.23379	0.0822509	2.84244	0.00447703	0.0376278	TRUE	TRUE	364.973	1.20851	0.299319	4.03752	5.40187e-05	0.000525111
t30.t180	ENSG00000141965	FEM1A	protein_coding	2	771.992	1.54561	0.0983887	5.54544	2.93218e-08	6.05758e-07	TRUE	TRUE	613.479	0.622617	0.165269	3.7673	0.000165023	0.00136451
t30.t180	ENSG00000142065	ZFP14	protein_coding	3	193.908	-2.00008	0.123144	-8.12122	4.61513e-16	2.29355e-14	TRUE	TRUE	279.226	-1.20923	0.395871	-3.05461	0.00225353	0.0124342
t30.t180	ENSG00000142168	SOD1	protein_coding	5	2095.5	1.42145	0.0872586	4.8299	1.36603e-06	2.22579e-05	TRUE	TRUE	1740.34	0.376513	0.140053	2.68836	0.00718044	0.0321938
t30.t180	ENSG00000142185	TRPM2	protein_coding	1	148.899	-2.63516	0.283591	-5.76589	8.12264e-09	1.81046e-07	FALSE	FALSE	NA	NA	NA	NA	NA	NA
t30.t180	ENSG00000142197	DOPEY2	protein_coding	3	668.244	-1.79376	0.0770448	-10.3025	6.8641e-25	7.16751e-23	FALSE	FALSE	NA	NA	NA	NA	NA	NA
t30.t180	ENSG00000142207	URB1	protein_coding	5	1303.44	2.96232	0.141264	13.8912	7.16376e-44	2.26173e-41	TRUE	TRUE	580.038	2.264	0.344562	6.57066	5.00933e-11	2.14958e-09
t30.t180	ENSG00000142235	LMTK3	protein_coding	3	42.0093	-2.8721	0.313912	-5.96378	2.46475e-09	5.81232e-08	TRUE	TRUE	32.0399	-1.70563	0.525899	-3.24326	0.00118171	0.00727288
t30.t180	ENSG00000142347	MYO1F	protein_coding	3	5512.04	-2.28019	0.127426	-10.0465	9.51756e-24	9.32165e-22	TRUE	TRUE	5353.26	-1.04977	0.24271	-4.32522	1.52379e-05	0.000175078
t30.t180	ENSG00000142459	EVI5L	protein_coding	3	104.353	-1.94459	0.199882	-4.72572	2.29297e-06	3.6154e-05	FALSE	FALSE	NA	NA	NA	NA	NA	NA
t30.t180	ENSG00000142544	CTU1	protein_coding	2	21.9626	2.136	0.216733	5.24146	1.59312e-07	2.97722e-06	FALSE	FALSE	NA	NA	NA	NA	NA	NA
t30.t180	ENSG00000142549	IGLON5	protein_coding	5	11.097	4.2479	0.694511	4.67653	2.91768e-06	4.53906e-05	TRUE	TRUE	2.35461	4.28549	1.21207	3.53569	0.000406705	0.00296608
t30.t180	ENSG00000142684	ZNF593	protein_coding	2	118.349	2.85898	0.220444	8.43287	3.37284e-17	1.87012e-15	TRUE	TRUE	40.4197	1.20856	0.321496	3.75918	0.000170469	0.00139961
t30.t180	ENSG00000142686	C1orf216	protein_coding	2	641.359	1.5825	0.122844	4.74178	2.11849e-06	3.36401e-05	FALSE	FALSE	NA	NA	NA	NA	NA	NA
t30.t180	ENSG00000142687	KIAA0319L	protein_coding	3	1863.52	-1.40972	0.148014	-2.7681	0.00563847	0.0458805	TRUE	TRUE	2512.86	-1.28914	0.240282	-5.36509	8.09091e-08	1.7373e-06
t30.t180	ENSG00000142864	SERBP1	protein_coding	2	5185.96	1.56236	0.0949133	5.92497	3.12354e-09	7.24488e-08	TRUE	TRUE	4389.58	0.414359	0.125702	3.29636	0.000979478	0.00623234
t30.t180	ENSG00000142920	ADC	protein_coding	1	250.434	-2.36279	0.2014	-6.76657	1.31868e-11	4.1293e-10	TRUE	TRUE	207.142	-0.791662	0.314746	-2.51524	0.0118951	0.0481613
t30.t180	ENSG00000143067	ZNF697	protein_coding	2	34.6552	3.06691	0.304415	6.78976	1.12322e-11	3.54203e-10	FALSE	FALSE	NA	NA	NA	NA	NA	NA
t30.t180	ENSG00000143126	CELSR2	protein_coding	3	85.2828	-1.93084	0.226898	-4.10248	4.08749e-05	0.000520854	FALSE	FALSE	NA	NA	NA	NA	NA	NA
t30.t180	ENSG00000143179	UCK2	protein_coding	2	477.275	1.93009	0.135968	6.84049	7.89251e-12	2.53961e-10	TRUE	TRUE	395.583	1.09501	0.240051	4.56157	5.07722e-06	6.72183e-05
t30.t180	ENSG00000143184	XCL1	protein_coding	5	3837.44	3.90565	0.603611	4.81377	1.48109e-06	2.40305e-05	TRUE	TRUE	37.3555	3.39226	0.718947	4.71837	2.37741e-06	3.43648e-05
t30.t180	ENSG00000143185	XCL2	protein_coding	5	1899.23	5.20323	0.625091	6.72418	1.76582e-11	5.44059e-10	TRUE	TRUE	3.73715	4.90198	1.61944	3.02697	0.0024702	0.0134419
t30.t180	ENSG00000143224	PPOX	protein_coding	3	233.026	-1.39548	0.120303	-3.28735	0.00101135	0.00996354	TRUE	TRUE	214.811	-1.30368	0.194006	-6.71982	1.81955e-11	8.5651e-10
t30.t180	ENSG00000143228	NUF2	protein_coding	3	240.141	-2.01248	0.231865	-4.3667	1.26139e-05	0.000177228	FALSE	FALSE	NA	NA	NA	NA	NA	NA
t30.t180	ENSG00000143256	PFDN2	protein_coding	2	228.164	1.64406	0.103189	6.24155	4.33259e-10	1.12121e-08	TRUE	TRUE	183.002	0.839228	0.193551	4.33596	1.45124e-05	0.000167403
t30.t180	ENSG00000143314	MRPL24	protein_coding	2	244.619	1.48513	0.131404	3.69188	0.000222604	0.00248805	FALSE	FALSE	NA	NA	NA	NA	NA	NA
t30.t180	ENSG00000143322	ABL2	protein_coding	5	1508.35	3.23024	0.184295	12.1015	1.0373e-33	2.0319e-31	TRUE	TRUE	668.32	1.1214	0.318797	3.51759	0.00043548	0.00314932
t30.t180	ENSG00000143365	RORC	protein_coding	5	174.708	3.27726	0.459594	4.95495	7.23506e-07	1.23276e-05	TRUE	TRUE	180.069	2.92476	0.980553	2.98276	0.00285658	0.0151516
t30.t180	ENSG00000143367	TUFT1	protein_coding	5	132.286	2.19269	0.292816	4.07317	4.63782e-05	0.000585696	TRUE	TRUE	258.359	2.9685	0.639203	4.64407	3.41617e-06	4.72404e-05
t30.t180	ENSG00000143387	CTSK	protein_coding	1	142.407	-2.374	0.127233	-10.7991	3.47639e-27	4.33919e-25	TRUE	TRUE	178.912	-0.969978	0.254449	-3.81207	0.000137809	0.00117407
t30.t180	ENSG00000143409	FAM63A	protein_coding	3	170.262	-2.10258	0.252815	-4.36119	1.29354e-05	0.000181177	TRUE	TRUE	132.017	-1.78515	0.249089	-7.16673	7.68124e-13	4.78558e-11
t30.t180	ENSG00000143479	DYRK3	protein_coding	5	342.906	2.80591	0.151502	11.92	9.30832e-33	1.73471e-30	TRUE	TRUE	299.38	2.38274	0.228096	10.4462	1.5245e-25	6.232e-23
t30.t180	ENSG00000143498	TAF1A	protein_coding	2	117.25	1.88954	0.118821	7.48639	7.07931e-14	2.87849e-12	FALSE	FALSE	NA	NA	NA	NA	NA	NA
t30.t180	ENSG00000143507	DUSP10	protein_coding	1	633.048	-2.40055	0.205073	-6.8295	8.52136e-12	2.72562e-10	FALSE	FALSE	NA	NA	NA	NA	NA	NA
t30.t180	ENSG00000143554	SLC27A3	protein_coding	3	257.814	-2.15449	0.172029	-6.71098	1.93319e-11	5.91552e-10	TRUE	TRUE	257.286	-0.894298	0.314792	-2.84091	0.00449845	0.0219102
t30.t180	ENSG00000143578	CREB3L4	protein_coding	3	74.7244	-1.49035	0.140387	-3.49287	0.000477858	0.00502894	TRUE	TRUE	144.44	-1.2883	0.200692	-6.41929	1.36908e-10	5.40695e-09
t30.t180	ENSG00000143621	ILF2	protein_coding	2	2474.72	1.68657	0.0916636	7.49009	6.88261e-14	2.80276e-12	TRUE	TRUE	1947.2	0.545211	0.137473	3.96595	7.31054e-05	0.000681917
t30.t180	ENSG00000143630	HCN3	protein_coding	3	32.5345	-1.83856	0.216937	-3.86543	0.000110892	0.00131212	TRUE	TRUE	27.2147	-1.26862	0.403512	-3.14395	0.00166684	0.0096904
t30.t180	ENSG00000143641	GALNT2	protein_coding	2	1093.67	1.76648	0.173978	4.40563	1.05475e-05	0.00015032	FALSE	TRUE	NA	NA	NA	NA	NA	NA
t30.t180	ENSG00000143643	TTC13	protein_coding	3	989.859	-1.4238	0.0944063	-4.48909	7.1529e-06	0.000104608	FALSE	FALSE	NA	NA	NA	NA	NA	NA
t30.t180	ENSG00000143845	ETNK2	protein_coding	5	8.41219	3.31737	0.379035	6.11387	9.72457e-10	2.40303e-08	TRUE	TRUE	7.08898	1.89246	0.738896	2.5612	0.010431	0.0434256
t30.t180	ENSG00000143847	PPFIA4	protein_coding	1	57.8778	-2.3227	0.370925	-3.56596	0.000362528	0.00388686	TRUE	TRUE	251.783	-1.74999	0.690699	-2.53365	0.0112883	0.0462346
t30.t180	ENSG00000143851	PTPN7	protein_coding	5	6924.37	1.67368	0.130822	5.1496	2.61042e-07	4.71422e-06	TRUE	TRUE	9183.48	2.46301	0.282685	8.71291	2.96175e-18	4.60077e-16
t30.t180	ENSG00000143942	CHAC2	protein_coding	2	102.698	2.31042	0.187205	6.99994	2.56075e-12	8.83293e-11	FALSE	FALSE	NA	NA	NA	NA	NA	NA
t30.t180	ENSG00000144043	TEX261	protein_coding	2	767.645	1.23346	0.0774036	3.0162	0.00255964	0.0227829	TRUE	TRUE	878.612	1.29587	0.169925	7.62614	2.41895e-14	1.95708e-12
t30.t180	ENSG00000144120	TMEM177	protein_coding	2	60.9339	1.83663	0.134694	6.21139	5.25187e-10	1.34228e-08	FALSE	FALSE	NA	NA	NA	NA	NA	NA
t30.t180	ENSG00000144152	FBLN7	protein_coding	5	29.7858	2.08781	0.364637	2.98327	0.00285188	0.0251753	TRUE	TRUE	22.1971	2.8291	0.789994	3.58117	0.000342063	0.0025579
t30.t180	ENSG00000144182	LIPT1	protein_coding	3	75.0145	-2.03389	0.137726	-7.50684	6.05702e-14	2.47784e-12	TRUE	TRUE	123.767	-1.11562	0.312482	-3.57019	0.000356721	0.00264881
t30.t180	ENSG00000144231	POLR2D	protein_coding	2	535.081	1.61349	0.094962	6.46032	1.04479e-10	2.92368e-09	TRUE	TRUE	441.505	0.406773	0.148473	2.73972	0.00614918	0.0283166
t30.t180	ENSG00000144233	AMMECR1L	protein_coding	2	882.721	1.57257	0.0602768	9.49894	2.12044e-21	1.72436e-19	TRUE	TRUE	976.183	1.0376	0.133026	7.79994	6.19377e-15	5.40528e-13
t30.t180	ENSG00000144283	PKP4	protein_coding	3	477.146	-1.33924	0.094568	-3.58727	0.000334154	0.00360569	TRUE	TRUE	396.49	-0.751788	0.214313	-3.50791	0.00045165	0.00324012
t30.t180	ENSG00000144357	UBR3	protein_coding	3	1608.8	-1.43272	0.0892996	-4.84568	1.26177e-06	2.06847e-05	FALSE	FALSE	NA	NA	NA	NA	NA	NA
t30.t180	ENSG00000144381	HSPD1	protein_coding	2	3216.13	1.98857	0.109471	9.03041	1.71032e-19	1.17688e-17	FALSE	FALSE	NA	NA	NA	NA	NA	NA
t30.t180	ENSG00000144426	NBEAL1	protein_coding	3	706.149	-1.58839	0.0954655	-6.16339	7.12029e-10	1.78747e-08	TRUE	TRUE	656.062	-1.23211	0.148513	-8.29633	1.07373e-16	1.23246e-14
t30.t180	ENSG00000144535	DIS3L2	protein_coding	1	539.956	-1.40532	0.0945559	-4.28659	1.81438e-05	0.000246535	FALSE	FALSE	NA	NA	NA	NA	NA	NA
t30.t180	ENSG00000144677	CTDSPL	protein_coding	3	70.424	-1.83162	0.293915	-2.82945	0.0046628	0.0390302	FALSE	FALSE	NA	NA	NA	NA	NA	NA
t30.t180	ENSG00000144711	IQSEC1	protein_coding	1	940.081	-2.93385	0.169009	-11.4423	2.57107e-30	3.96536e-28	TRUE	TRUE	636.015	-0.937644	0.309492	-3.02962	0.00244861	0.01334
t30.t180	ENSG00000144736	SHQ1	protein_coding	2	435.396	1.56468	0.104791	5.3887	7.09709e-08	1.40145e-06	TRUE	TRUE	328.547	0.729806	0.239484	3.04741	0.00230826	0.0126971
t30.t180	ENSG00000144749	LRIG1	protein_coding	5	2128.79	3.01454	0.187561	10.7407	6.55256e-27	7.92092e-25	TRUE	TRUE	1132.05	2.49083	0.444232	5.60706	2.05793e-08	5.11214e-07
t30.t180	ENSG00000144802	NFKBIZ	protein_coding	4	4601.42	-1.99995	0.247556	-4.03929	5.36136e-05	0.000669886	FALSE	TRUE	NA	NA	NA	NA	NA	NA
t30.t180	ENSG00000144815	NXPE3	protein_coding	3	864.364	-1.32981	0.117041	-2.81787	0.00483431	0.0402524	TRUE	TRUE	890.342	-0.588554	0.169666	-3.46889	0.000522609	0.00366566
t30.t180	ENSG00000144827	ABHD10	protein_coding	2	593.574	1.78202	0.120272	6.50213	7.9189e-11	2.2488e-09	FALSE	TRUE	NA	NA	NA	NA	NA	NA
t30.t180	ENSG00000144834	TAGLN3	protein_coding	5	23.2344	5.73658	0.719423	6.58386	4.58388e-11	1.34001e-09	FALSE	FALSE	NA	NA	NA	NA	NA	NA
t30.t180	ENSG00000144867	SRPRB	protein_coding	2	1356.16	2.33729	0.11593	11.5354	8.74857e-31	1.42289e-28	TRUE	TRUE	923.705	0.866897	0.196855	4.40373	1.06406e-05	0.000128133
t30.t180	ENSG00000144959	NCEH1	protein_coding	5	1203.84	4.25196	0.173292	18.7658	1.43756e-78	3.21487e-75	FALSE	FALSE	NA	NA	NA	NA	NA	NA
t30.t180	ENSG00000145020	AMT	protein_coding	3	142.403	-3.15426	0.160907	-13.3883	7.0796e-41	1.91907e-38	TRUE	TRUE	180.973	-1.41318	0.262063	-5.39253	6.94717e-08	1.52282e-06
t30.t180	ENSG00000145029	NICN1	protein_coding	3	330.23	-1.5816	0.112593	-5.16551	2.39789e-07	4.34209e-06	TRUE	TRUE	367.839	-0.832213	0.174958	-4.75666	1.96826e-06	2.92677e-05
t30.t180	ENSG00000145088	EAF2	protein_coding	5	230.309	1.50315	0.148246	3.39402	0.000688752	0.00701722	TRUE	TRUE	330.428	0.899744	0.237227	3.79276	0.000148982	0.00125007
t30.t180	ENSG00000145194	ECE2	protein_coding	2	88.8451	3.53511	0.186029	13.6275	2.74802e-42	7.76273e-40	TRUE	TRUE	46.0136	2.58135	0.434399	5.94234	2.80974e-09	8.50257e-08
t30.t180	ENSG00000145198	VWA5B2	protein_coding	5	5.65607	3.3412	0.413362	5.66381	1.48053e-08	3.17851e-07	TRUE	TRUE	12.1293	4.97347	0.932306	5.33459	9.57597e-08	2.01927e-06
t30.t180	ENSG00000145220	LYAR	protein_coding	2	455.553	2.41318	0.222143	6.36158	1.99691e-10	5.41303e-09	FALSE	FALSE	NA	NA	NA	NA	NA	NA
t30.t180	ENSG00000145241	CENPC	protein_coding	1	1598.24	-1.54282	0.0911996	-5.95202	2.64858e-09	6.21305e-08	FALSE	FALSE	NA	NA	NA	NA	NA	NA
t30.t180	ENSG00000145491	ROPN1L	protein_coding	3	30.066	-2.07211	0.268124	-3.99855	6.37316e-05	0.000785264	FALSE	FALSE	NA	NA	NA	NA	NA	NA
t30.t180	ENSG00000145545	SRD5A1	protein_coding	2	265.743	2.1534	0.164383	7.01653	2.27442e-12	7.89603e-11	TRUE	TRUE	208.702	0.794588	0.191659	4.14584	3.38571e-05	0.000350313
t30.t180	ENSG00000145569	FAM105A	protein_coding	3	592.591	-1.69584	0.181396	-3.83606	0.000125025	0.00146434	FALSE	FALSE	NA	NA	NA	NA	NA	NA
t30.t180	ENSG00000145632	PLK2	protein_coding	5	196.102	1.95896	0.321065	2.98681	0.00281907	0.0249185	FALSE	FALSE	NA	NA	NA	NA	NA	NA
t30.t180	ENSG00000145685	LHFPL2	protein_coding	5	73.6636	2.51626	0.47286	3.20657	0.00134326	0.012865	FALSE	FALSE	NA	NA	NA	NA	NA	NA
t30.t180	ENSG00000145743	FBXL17	protein_coding	3	395.34	-1.29571	0.103811	-2.84849	0.00439274	0.0370466	TRUE	TRUE	459.168	-0.52412	0.175588	-2.98494	0.00283637	0.0150582
t30.t180	ENSG00000145777	TSLP	protein_coding	5	6.06841	2.39255	0.39937	3.48687	0.000488709	0.00512905	FALSE	FALSE	NA	NA	NA	NA	NA	NA
t30.t180	ENSG00000145779	TNFAIP8	protein_coding	2	5464.43	2.10381	0.140108	7.87831	3.31849e-15	1.51712e-13	TRUE	TRUE	4724.52	1.57305	0.284241	5.5342	3.12649e-08	7.4949e-07
t30.t180	ENSG00000145839	IL9	protein_coding	5	6.08673	5.63424	0.555129	8.34805	6.9401e-17	3.73985e-15	FALSE	FALSE	NA	NA	NA	NA	NA	NA
t30.t180	ENSG00000145860	RNF145	protein_coding	2	4925.21	2.50755	0.121034	12.4556	1.30359e-35	2.91526e-33	TRUE	TRUE	3451.09	0.811891	0.168827	4.80901	1.5168e-06	2.32367e-05
t30.t180	ENSG00000145912	NHP2	protein_coding	2	352.274	1.92487	0.165272	5.59607	2.19266e-08	4.59704e-07	TRUE	TRUE	173.543	0.804709	0.288091	2.79324	0.00521826	0.0246784
t30.t180	ENSG00000145919	BOD1	protein_coding	2	179.281	2.32753	0.125195	10.6037	2.86347e-26	3.34104e-24	TRUE	TRUE	129.191	0.82409	0.294477	2.79848	0.00513431	0.0243953
t30.t180	ENSG00000145982	FARS2	protein_coding	1	363.876	-1.63504	0.105675	-6.00934	1.86283e-09	4.47946e-08	TRUE	TRUE	227.728	-0.596792	0.230315	-2.5912	0.00956429	0.0405786
t30.t180	ENSG00000146013	GFRA3	protein_coding	5	3.44304	2.74163	0.580234	3.0016	0.00268562	0.0238016	FALSE	FALSE	NA	NA	NA	NA	NA	NA
t30.t180	ENSG00000146021	KLHL3	protein_coding	1	92.9768	-1.69701	0.220953	-3.15456	0.00160738	0.0150972	FALSE	FALSE	NA	NA	NA	NA	NA	NA
t30.t180	ENSG00000146072	TNFRSF21	protein_coding	5	8.91078	4.05468	0.420935	7.2569	3.9607e-13	1.50765e-11	TRUE	TRUE	5.69229	2.03976	0.758409	2.68953	0.00715534	0.0321122
t30.t180	ENSG00000146083	RNF44	protein_coding	3	764.129	-1.37142	0.132663	-2.79972	0.00511473	0.042199	TRUE	TRUE	665.974	-1.09379	0.274137	-3.98992	6.60948e-05	0.000627066
t30.t180	ENSG00000146221	TCTE1	protein_coding	1	3.42181	-2.82748	0.401885	-4.54727	5.4345e-06	8.1248e-05	TRUE	TRUE	5.26894	-1.57602	0.611304	-2.57813	0.00993353	0.0417986
t30.t180	ENSG00000146223	RPL7L1	protein_coding	2	2196.5	1.77819	0.0805313	9.66321	4.32112e-22	3.7528e-20	TRUE	TRUE	2436.38	0.335465	0.12895	2.60152	0.0092812	0.039601
t30.t180	ENSG00000146243	IRAK1BP1	protein_coding	3	70.1728	-1.55265	0.145336	-3.80256	0.000143207	0.00166152	TRUE	TRUE	74.695	-1.26803	0.444618	-2.85195	0.00434518	0.0213241
t30.t180	ENSG00000146263	MMS22L	protein_coding	3	672.733	-1.93262	0.118461	-7.87277	3.46882e-15	1.57779e-13	TRUE	TRUE	592.822	-0.728601	0.286488	-2.54322	0.0109836	0.0451933
t30.t180	ENSG00000146285	SCML4	protein_coding	3	256.486	-1.79393	0.263284	-3.0155	0.00256555	0.0228279	FALSE	FALSE	NA	NA	NA	NA	NA	NA
t30.t180	ENSG00000146350	TBC1D32	protein_coding	1	307.002	-1.60535	0.140387	-4.31203	1.61765e-05	0.00022285	FALSE	FALSE	NA	NA	NA	NA	NA	NA
t30.t180	ENSG00000146426	TIAM2	protein_coding	5	2713.91	3.59061	0.303842	8.52617	1.51267e-17	8.67395e-16	TRUE	TRUE	1341.55	4.51784	0.592207	7.62881	2.36922e-14	1.92352e-12
t30.t180	ENSG00000146700	SRCRB4D	protein_coding	2	2.76384	2.89113	0.438696	4.31079	1.6267e-05	0.000223983	FALSE	FALSE	NA	NA	NA	NA	NA	NA
t30.t180	ENSG00000146731	CCT6A	protein_coding	2	2387.57	1.70232	0.111889	6.27687	3.45453e-10	9.09772e-09	TRUE	TRUE	1732.5	0.624708	0.223805	2.7913	0.0052496	0.0247965
t30.t180	ENSG00000146776	ATXN7L1	protein_coding	3	225.64	-1.9543	0.199408	-4.78566	1.70429e-06	2.73707e-05	TRUE	TRUE	261.055	-0.855072	0.185761	-4.60308	4.16291e-06	5.63625e-05
t30.t180	ENSG00000146909	NOM1	protein_coding	5	710.615	1.38197	0.0987564	3.86783	0.000109806	0.001301	TRUE	TRUE	459.958	1.15295	0.22953	5.0231	5.08443e-07	8.86106e-06
t30.t180	ENSG00000147041	SYTL5	protein_coding	5	19.464	4.20439	0.460758	6.9546	3.53576e-12	1.19957e-10	FALSE	FALSE	NA	NA	NA	NA	NA	NA
t30.t180	ENSG00000147119	CHST7	protein_coding	2	134.446	3.34466	0.174494	13.4369	3.67501e-41	1.01673e-38	FALSE	FALSE	NA	NA	NA	NA	NA	NA
t30.t180	ENSG00000147121	KRBOX4	protein_coding	3	213.456	-1.58572	0.103367	-5.66643	1.45807e-08	3.14035e-07	TRUE	TRUE	374.664	-1.30958	0.258976	-5.05678	4.26399e-07	7.61926e-06
t30.t180	ENSG00000147130	ZMYM3	protein_coding	3	301.052	-2.27692	0.131153	-9.73618	2.11343e-22	1.87802e-20	TRUE	TRUE	415.396	-2.432	0.329153	-7.38865	1.48324e-13	1.02251e-11
t30.t180	ENSG00000147174	ACRC	protein_coding	5	146.963	1.71871	0.125475	5.72793	1.01665e-08	2.23812e-07	FALSE	FALSE	NA	NA	NA	NA	NA	NA
t30.t180	ENSG00000147274	RBMX	protein_coding	5	6417.85	1.2671	0.0837809	3.18804	0.00143239	0.0136504	TRUE	TRUE	5791.08	1.1932	0.116199	10.2686	9.76014e-25	3.66808e-22
t30.t180	ENSG00000147434	CHRNA6	protein_coding	5	69.2765	4.755	0.411999	9.11409	7.93317e-20	5.67719e-18	TRUE	TRUE	20.6368	2.65373	0.768308	3.45399	0.000552352	0.00384649
t30.t180	ENSG00000147509	RGS20	protein_coding	5	2.13599	2.32991	0.470929	2.82402	0.00474254	0.0396112	FALSE	FALSE	NA	NA	NA	NA	NA	NA
t30.t180	ENSG00000147576	ADHFE1	protein_coding	1	223.933	-2.03613	0.165941	-6.24394	4.26684e-10	1.1074e-08	TRUE	TRUE	251.125	-0.915336	0.158056	-5.79123	6.98744e-09	1.94289e-07
t30.t180	ENSG00000147650	LRP12	protein_coding	5	1249.74	2.58475	0.190842	8.30397	1.00693e-16	5.37215e-15	TRUE	TRUE	1562.11	2.96502	0.231927	12.7842	2.00804e-37	3.11929e-34
t30.t180	ENSG00000147883	CDKN2B	protein_coding	3	262.101	-1.9556	0.347483	-2.75007	0.0059583	0.0481289	FALSE	FALSE	NA	NA	NA	NA	NA	NA
t30.t180	ENSG00000147894	C9orf72	protein_coding	3	329.409	-2.98045	0.138325	-14.3173	1.70572e-46	6.27049e-44	TRUE	TRUE	552.1	-1.21293	0.352314	-3.44274	0.00057586	0.00397378
t30.t180	ENSG00000148219	ASTN2	protein_coding	1	115.354	-2.18286	0.204712	-5.77818	7.55144e-09	1.69016e-07	FALSE	FALSE	NA	NA	NA	NA	NA	NA
t30.t180	ENSG00000148296	SURF6	protein_coding	2	212.494	1.89806	0.168345	5.33464	9.5733e-08	1.8536e-06	FALSE	FALSE	NA	NA	NA	NA	NA	NA
t30.t180	ENSG00000148300	REXO4	protein_coding	2	314.244	1.41328	0.0910884	4.53715	5.70185e-06	8.49138e-05	FALSE	FALSE	NA	NA	NA	NA	NA	NA
t30.t180	ENSG00000148343	FAM73B	protein_coding	3	420.472	-1.42265	0.122218	-3.45815	0.00054389	0.00566389	TRUE	TRUE	275.369	-1.04911	0.258604	-4.05681	4.97474e-05	0.000488901
t30.t180	ENSG00000148411	NACC2	protein_coding	3	172.922	-1.83315	0.23867	-3.4908	0.000481573	0.00506208	TRUE	TRUE	129.053	-1.12145	0.348633	-3.21669	0.00129678	0.00786677
t30.t180	ENSG00000148488	ST8SIA6	protein_coding	3	80.2902	-1.82263	0.26766	-3.07342	0.00211621	0.0192446	FALSE	FALSE	NA	NA	NA	NA	NA	NA
t30.t180	ENSG00000148660	CAMK2G	protein_coding	3	1152.63	-2.47526	0.130252	-11.3262	9.73011e-30	1.45875e-27	TRUE	TRUE	1005.83	-1.36337	0.188223	-7.24339	4.376e-13	2.83237e-11
t30.t180	ENSG00000148672	GLUD1	protein_coding	5	5682.23	2.24447	0.117399	10.6003	2.96878e-26	3.44892e-24	TRUE	TRUE	3464.27	0.69571	0.146056	4.7633	1.90451e-06	2.84103e-05
t30.t180	ENSG00000148840	PPRC1	protein_coding	5	1092.06	2.55849	0.152099	10.2466	1.22638e-24	1.26581e-22	TRUE	TRUE	649.675	2.34174	0.290625	8.05762	7.77922e-16	7.91544e-14
t30.t180	ENSG00000148842	CNNM2	protein_coding	1	351.573	-2.15214	0.123664	-9.31668	1.20033e-20	9.30986e-19	TRUE	TRUE	283.747	-1.19121	0.246553	-4.83146	1.35532e-06	2.10057e-05
t30.t180	ENSG00000148843	PDCD11	protein_coding	5	1660.25	1.82527	0.100872	8.18134	2.80715e-16	1.42137e-14	TRUE	TRUE	1094.04	0.9749	0.258834	3.76651	0.000165546	0.00136787
t30.t180	ENSG00000148908	RGS10	protein_coding	2	1029.46	1.93764	0.135719	6.90865	4.89287e-12	1.62909e-10	TRUE	TRUE	1090.05	0.921515	0.200186	4.6033	4.15846e-06	5.63351e-05
t30.t180	ENSG00000149084	HSD17B12	protein_coding	5	572.694	1.69198	0.130904	5.28617	1.24903e-07	2.37051e-06	TRUE	TRUE	438.266	0.86659	0.306135	2.83075	0.00464395	0.0224733
t30.t180	ENSG00000149179	C11orf49	protein_coding	3	156.63	-1.59124	0.0929152	-6.36326	1.97515e-10	5.36488e-09	FALSE	FALSE	NA	NA	NA	NA	NA	NA
t30.t180	ENSG00000149289	ZC3H12C	protein_coding	5	6904.42	4.5913	0.194608	18.454	4.84299e-76	8.66443e-73	TRUE	TRUE	5817.49	3.0543	0.439621	6.94757	3.71628e-12	2.00912e-10
t30.t180	ENSG00000149292	TTC12	protein_coding	3	247.411	-1.53036	0.155562	-3.40931	0.000651263	0.00667072	TRUE	TRUE	206.02	-0.844227	0.333466	-2.53167	0.011352	0.0464352
t30.t180	ENSG00000149311	ATM	protein_coding	3	6100.42	-1.46082	0.0931214	-4.94861	7.47464e-07	1.26795e-05	TRUE	TRUE	6542.21	-1.1182	0.177996	-6.28217	3.33874e-10	1.20614e-08
t30.t180	ENSG00000149485	FADS1	protein_coding	3	143.333	-1.89329	0.322001	-2.77417	0.00553419	0.0451415	TRUE	TRUE	246.53	-1.03945	0.359236	-2.89351	0.00380967	0.0191107
t30.t180	ENSG00000149527	PLCH2	protein_coding	1	289.459	-2.28776	0.214721	-5.99736	2.00547e-09	4.80525e-08	TRUE	TRUE	400.708	-2.30281	0.445897	-5.16444	2.41165e-07	4.63264e-06
t30.t180	ENSG00000149636	DSN1	protein_coding	3	202.884	-1.86544	0.161039	-5.37412	7.69557e-08	1.51185e-06	TRUE	TRUE	166.324	-0.922643	0.288449	-3.19863	0.00138082	0.00827532
t30.t180	ENSG00000149679	CABLES2	protein_coding	3	148.513	-1.42821	0.121385	-3.52769	0.000419205	0.00445183	FALSE	FALSE	NA	NA	NA	NA	NA	NA
t30.t180	ENSG00000149782	PLCB3	protein_coding	3	199.069	-1.53927	0.174597	-3.08867	0.00201052	0.0184145	FALSE	FALSE	NA	NA	NA	NA	NA	NA
t30.t180	ENSG00000150455	TIRAP	protein_coding	3	154.868	-1.4285	0.101655	-4.21526	2.4949e-05	0.000331451	TRUE	TRUE	230.004	-0.571031	0.15705	-3.63599	0.000276913	0.00212738
t30.t180	ENSG00000150477	KIAA1328	protein_coding	1	204.682	-1.30626	0.0997526	-3.07022	0.00213903	0.0194254	FALSE	FALSE	NA	NA	NA	NA	NA	NA
t30.t180	ENSG00000150630	VEGFC	protein_coding	5	2.0733	2.55766	0.51169	3.04416	0.00233334	0.0209634	TRUE	TRUE	6.01847	3.09613	0.760678	4.07023	4.69666e-05	0.000465689
t30.t180	ENSG00000150687	PRSS23	protein_coding	5	1007.06	4.1141	0.315177	9.8805	5.05792e-23	4.69058e-21	FALSE	FALSE	NA	NA	NA	NA	NA	NA
t30.t180	ENSG00000150753	CCT5	protein_coding	2	2656.78	1.8112	0.118893	6.823	8.91598e-12	2.84168e-10	TRUE	TRUE	2040.78	0.982437	0.196658	4.99567	5.86321e-07	1.00381e-05
t30.t180	ENSG00000150764	DIXDC1	protein_coding	5	473.098	3.54659	0.319812	7.96277	1.68224e-15	7.85125e-14	TRUE	TRUE	934.905	2.3515	0.278519	8.44286	3.09657e-17	3.90018e-15
t30.t180	ENSG00000150776	C11orf57	protein_coding	2	971.113	1.6074	0.0981252	6.19005	6.01438e-10	1.52554e-08	FALSE	FALSE	NA	NA	NA	NA	NA	NA
t30.t180	ENSG00000150779	TIMM8B	protein_coding	2	353.866	1.36158	0.102726	3.51984	0.000431802	0.00457655	FALSE	FALSE	NA	NA	NA	NA	NA	NA
t30.t180	ENSG00000150783	TEX12	protein_coding	1	3.12082	-2.47884	0.388762	-3.80398	0.000142392	0.00165349	FALSE	FALSE	NA	NA	NA	NA	NA	NA
t30.t180	ENSG00000150977	RILPL2	protein_coding	5	1787.59	1.91279	0.131944	6.91798	4.58142e-12	1.52919e-10	TRUE	TRUE	1147.47	2.44733	0.277082	8.83252	1.02346e-18	1.79305e-16
t30.t180	ENSG00000151014	CCRN4L	protein_coding	5	191.091	1.97223	0.158801	6.12229	9.22426e-10	2.28782e-08	TRUE	TRUE	157.047	3.39792	0.274386	12.3837	3.2006e-35	3.92512e-32
t30.t180	ENSG00000151093	OXSM	protein_coding	2	173.413	1.68233	0.091391	7.46604	8.26466e-14	3.33018e-12	FALSE	TRUE	209.734	-0.662558	0.245724	-2.69635	0.00701038	0.0315772
t30.t180	ENSG00000151131	C12orf45	protein_coding	2	103.652	2.13046	0.165146	6.84523	7.63536e-12	2.46573e-10	FALSE	FALSE	NA	NA	NA	NA	NA	NA
t30.t180	ENSG00000151135	C12orf23	protein_coding	2	930.332	1.6959	0.111605	6.23536	4.50747e-10	1.16422e-08	FALSE	FALSE	NA	NA	NA	NA	NA	NA
t30.t180	ENSG00000151247	EIF4E	protein_coding	5	1474.27	1.74524	0.10992	6.77984	1.20312e-11	3.7851e-10	TRUE	TRUE	1097.74	0.98283	0.182855	5.37491	7.66219e-08	1.65926e-06
t30.t180	ENSG00000151304	SRFBP1	protein_coding	2	509.958	2.15835	0.118047	9.81261	9.93641e-23	9.00856e-21	TRUE	TRUE	381.202	0.979913	0.263756	3.71523	0.000203018	0.00162505
t30.t180	ENSG00000151470	C4orf33	protein_coding	3	235.283	-1.84256	0.154568	-5.45106	5.00701e-08	1.0065e-06	TRUE	TRUE	312.333	-0.89069	0.230731	-3.8603	0.000113249	0.000987954
t30.t180	ENSG00000151502	VPS26B	protein_coding	3	810.027	-1.98561	0.0947909	-10.3977	2.53905e-25	2.78114e-23	TRUE	TRUE	1313.68	-1.25283	0.187995	-6.66416	2.66179e-11	1.22091e-09
t30.t180	ENSG00000151576	QTRTD1	protein_coding	5	779.965	1.60961	0.10649	5.7246	1.03678e-08	2.27684e-07	TRUE	TRUE	480.406	1.3025	0.263706	4.93922	7.84371e-07	1.29796e-05
t30.t180	ENSG00000151612	ZNF827	protein_coding	5	803.096	1.41914	0.131425	3.18919	0.00142673	0.0136062	FALSE	FALSE	NA	NA	NA	NA	NA	NA
t30.t180	ENSG00000151689	INPP1	protein_coding	2	412.677	2.76084	0.133444	13.1953	9.3343e-40	2.34108e-37	FALSE	FALSE	NA	NA	NA	NA	NA	NA
t30.t180	ENSG00000151692	RNF144A	protein_coding	3	676.079	-2.49214	0.394822	-3.77929	0.000157279	0.00181225	FALSE	FALSE	NA	NA	NA	NA	NA	NA
t30.t180	ENSG00000151694	ADAM17	protein_coding	5	2261.92	1.8692	0.103256	8.41796	3.83096e-17	2.11974e-15	TRUE	TRUE	1810.04	1.07083	0.110771	9.66709	4.16057e-22	1.15411e-19
t30.t180	ENSG00000151743	AMN1	protein_coding	3	53.6147	-1.75205	0.113021	-6.65403	2.85166e-11	8.55052e-10	FALSE	FALSE	NA	NA	NA	NA	NA	NA
t30.t180	ENSG00000151835	SACS	protein_coding	5	4813.12	2.47999	0.161043	9.19001	3.92821e-20	2.91209e-18	TRUE	TRUE	4472.72	2.00027	0.339352	5.89437	3.76117e-09	1.10655e-07
t30.t180	ENSG00000151882	CCL28	protein_coding	3	130.545	-1.9476	0.225781	-4.19698	2.70495e-05	0.000356183	FALSE	FALSE	NA	NA	NA	NA	NA	NA
t30.t180	ENSG00000151883	PARP8	protein_coding	3	5119.67	-1.37275	0.119232	-3.12621	0.00177072	0.0164597	TRUE	TRUE	5726.71	-0.907143	0.13628	-6.65647	2.80477e-11	1.27644e-09
t30.t180	ENSG00000151967	SCHIP1	protein_coding	5	59.6523	2.63485	0.335357	4.87496	1.08833e-06	1.80845e-05	TRUE	TRUE	17.3604	2.41466	0.727316	3.31995	0.000900324	0.0058112
t30.t180	ENSG00000152147	GEMIN6	protein_coding	2	172.087	1.52395	0.119542	4.38298	1.17066e-05	0.000165433	FALSE	FALSE	NA	NA	NA	NA	NA	NA
t30.t180	ENSG00000152315	KCNK13	protein_coding	5	2.91643	2.40266	0.437136	3.20874	0.00133316	0.0127911	FALSE	FALSE	NA	NA	NA	NA	NA	NA
t30.t180	ENSG00000152413	HOMER1	protein_coding	5	264.954	2.4799	0.285895	5.17638	2.2623e-07	4.10488e-06	TRUE	TRUE	239.558	2.18523	0.708966	3.08228	0.00205418	0.0115059
t30.t180	ENSG00000152464	RPP38	protein_coding	2	245.949	1.5481	0.0842758	6.5037	7.83669e-11	2.23017e-09	TRUE	TRUE	259.221	0.638833	0.212653	3.00411	0.00266355	0.0142806
t30.t180	ENSG00000152465	NMT2	protein_coding	3	879.143	-1.8859	0.141221	-6.27314	3.53827e-10	9.30001e-09	TRUE	TRUE	1039.69	-1.42475	0.256654	-5.55125	2.8364e-08	6.86303e-07
t30.t180	ENSG00000152484	USP12	protein_coding	5	3080.92	2.6519	0.117248	14.089	4.43934e-45	1.47079e-42	TRUE	TRUE	2011.05	1.64546	0.187057	8.79657	1.41061e-18	2.33129e-16
t30.t180	ENSG00000152487	ARL5B-AS1	lincRNA	4	116.618	-3.09415	0.196226	-10.6721	1.37472e-26	1.61806e-24	FALSE	FALSE	NA	NA	NA	NA	NA	NA
t30.t180	ENSG00000152642	GPD1L	protein_coding	3	626.082	-1.42945	0.132669	-3.23698	0.001208	0.0117244	FALSE	FALSE	NA	NA	NA	NA	NA	NA
t30.t180	ENSG00000152969	JAKMIP1	protein_coding	3	569.994	-1.35345	0.126872	-2.78584	0.00533889	0.0437995	TRUE	TRUE	343.848	-0.797152	0.28522	-2.79486	0.00519215	0.0245849
t30.t180	ENSG00000153363	LINC00467	processed_transcript	5	43.1866	1.83957	0.202311	4.1499	3.32614e-05	0.000430424	TRUE	TRUE	70.987	1.38843	0.40783	3.40443	0.00066303	0.00448846
t30.t180	ENSG00000153406	NMRAL1	protein_coding	3	215.672	-1.55774	0.180855	-3.08388	0.00204319	0.0186754	TRUE	TRUE	166.406	-1.00678	0.226327	-4.44833	8.65402e-06	0.000106579
t30.t180	ENSG00000153574	RPIA	protein_coding	2	347.51	1.46656	0.137658	3.38928	0.000700772	0.00711807	FALSE	FALSE	NA	NA	NA	NA	NA	NA
t30.t180	ENSG00000153922	CHD1	protein_coding	5	4972.97	1.32126	0.112051	2.86704	0.00414326	0.0351307	TRUE	TRUE	5071.8	1.21915	0.138117	8.82696	1.0756e-18	1.87034e-16
t30.t180	ENSG00000153982	GDPD1	protein_coding	3	67.5139	-1.77795	0.186599	-4.16911	3.05796e-05	0.000398754	TRUE	TRUE	94.6691	-1.75864	0.249704	-7.04291	1.88261e-12	1.06992e-10
t30.t180	ENSG00000154124	FAM105B	protein_coding	4	2368.7	-1.38919	0.106601	-3.65088	0.000261344	0.00288311	FALSE	FALSE	NA	NA	NA	NA	NA	NA
t30.t180	ENSG00000154174	TOMM70A	protein_coding	2	1670.48	1.71928	0.0931618	7.72077	1.15626e-14	5.02094e-13	TRUE	TRUE	1544.68	0.411879	0.141019	2.92073	0.00349214	0.0178095
t30.t180	ENSG00000154263	ABCA10	protein_coding	1	40.7444	-2.08146	0.247225	-4.37439	1.21772e-05	0.000171452	FALSE	FALSE	NA	NA	NA	NA	NA	NA
t30.t180	ENSG00000154429	CCSAP	protein_coding	5	712.262	2.04629	0.218533	4.78776	1.68655e-06	2.71099e-05	FALSE	FALSE	NA	NA	NA	NA	NA	NA
t30.t180	ENSG00000154479	CCDC173	protein_coding	4	18.5245	-2.73916	0.297455	-5.84679	5.01162e-09	1.1388e-07	FALSE	FALSE	NA	NA	NA	NA	NA	NA
t30.t180	ENSG00000154511	FAM69A	protein_coding	2	534.95	1.70003	0.163927	4.27039	1.9513e-05	0.000263804	FALSE	FALSE	NA	NA	NA	NA	NA	NA
t30.t180	ENSG00000154582	TCEB1	protein_coding	2	771.655	1.71212	0.0944675	7.53827	4.76255e-14	1.96325e-12	TRUE	TRUE	658.131	0.782374	0.153614	5.09311	3.52236e-07	6.45239e-06
t30.t180	ENSG00000154639	CXADR	protein_coding	5	49.8442	2.3526	0.314306	4.30347	1.68147e-05	0.000230107	FALSE	FALSE	NA	NA	NA	NA	NA	NA
t30.t180	ENSG00000154760	SLFN13	protein_coding	3	1148.49	-2.61701	0.113615	-14.2324	5.76649e-46	2.06333e-43	TRUE	TRUE	1781.86	-1.61373	0.290431	-5.55635	2.7548e-08	6.67251e-07
t30.t180	ENSG00000154767	XPC	protein_coding	3	2328.12	-1.51636	0.103043	-5.01112	5.41135e-07	9.36896e-06	TRUE	TRUE	2395.97	-1.11663	0.163541	-6.82779	8.62313e-12	4.35851e-10
t30.t180	ENSG00000154814	OXNAD1	protein_coding	1	2329.82	-2.60275	0.136336	-11.7559	6.58678e-32	1.17062e-29	TRUE	TRUE	1903.22	-0.648935	0.188448	-3.44358	0.000574073	0.00396579
t30.t180	ENSG00000154889	MPPE1	protein_coding	3	587.478	-1.6653	0.0904344	-7.35673	1.8847e-13	7.38361e-12	FALSE	TRUE	NA	NA	NA	NA	NA	NA
t30.t180	ENSG00000155090	KLF10	protein_coding	5	2988.08	2.01375	0.222542	4.55533	5.23022e-06	7.83686e-05	TRUE	TRUE	3432.26	3.04884	0.372693	8.18055	2.82543e-16	3.06211e-14
t30.t180	ENSG00000155099	TMEM55A	protein_coding	3	130.549	-2.15024	0.186387	-6.17126	6.77477e-10	1.70872e-08	TRUE	TRUE	188.241	-1.69484	0.240576	-7.04492	1.85569e-12	1.0572e-10
t30.t180	ENSG00000155100	OTUD6B	protein_coding	5	712.025	1.63221	0.100031	6.32015	2.61317e-10	6.99871e-09	TRUE	TRUE	542.286	0.652077	0.195082	3.34258	0.00083002	0.00542353
t30.t180	ENSG00000155158	TTC39B	protein_coding	3	1122.03	-1.57868	0.118792	-4.8714	1.10812e-06	1.83679e-05	FALSE	FALSE	NA	NA	NA	NA	NA	NA
t30.t180	ENSG00000155189	AGPAT5	protein_coding	2	765.505	1.41769	0.142311	2.93509	0.00333454	0.0289598	FALSE	FALSE	NA	NA	NA	NA	NA	NA
t30.t180	ENSG00000155275	TRMT44	protein_coding	5	345.342	1.32047	0.114838	2.79062	0.00526071	0.0432261	TRUE	TRUE	238.576	0.746132	0.170815	4.36807	1.25349e-05	0.000147438
t30.t180	ENSG00000155304	HSPA13	protein_coding	5	2299.53	1.73235	0.151049	4.84842	1.24448e-06	2.04512e-05	FALSE	FALSE	NA	NA	NA	NA	NA	NA
t30.t180	ENSG00000155380	SLC16A1	protein_coding	5	2286.26	1.80921	0.112458	7.1956	6.21847e-13	2.30814e-11	FALSE	FALSE	NA	NA	NA	NA	NA	NA
t30.t180	ENSG00000155438	NIFK	protein_coding	2	994.319	2.58901	0.105112	15.1173	1.24565e-51	6.30722e-49	TRUE	TRUE	882.252	1.62502	0.228441	7.11354	1.13102e-12	6.68879e-11
t30.t180	ENSG00000155760	FZD7	protein_coding	5	16.3157	2.27166	0.308733	4.11897	3.8057e-05	0.000487959	FALSE	FALSE	NA	NA	NA	NA	NA	NA
t30.t180	ENSG00000155850	SLC26A2	protein_coding	2	855.904	1.40679	0.0979117	4.15467	3.25763e-05	0.000423145	TRUE	TRUE	763.307	0.511605	0.171032	2.99128	0.00277813	0.0148056
t30.t180	ENSG00000155926	SLA	protein_coding	5	16343.4	1.71566	0.167992	4.26009	2.04345e-05	0.000275568	TRUE	TRUE	10504.4	2.56092	0.255809	10.0111	1.36284e-23	4.53651e-21
t30.t180	ENSG00000156127	BATF	protein_coding	2	1043.26	2.69564	0.184742	9.17842	4.37469e-20	3.21179e-18	TRUE	TRUE	936.251	1.64041	0.368111	4.45629	8.33904e-06	0.000103081
t30.t180	ENSG00000156136	DCK	protein_coding	3	1012.22	-1.64178	0.135693	-4.72963	2.24932e-06	3.55284e-05	TRUE	TRUE	1355.23	-1.36367	0.268446	-5.07985	3.77729e-07	6.87614e-06
t30.t180	ENSG00000156273	BACH1	protein_coding	5	2480.38	2.32084	0.143439	9.20841	3.30986e-20	2.47419e-18	TRUE	TRUE	2875.61	2.0073	0.246451	8.1448	3.79906e-16	4.06064e-14
t30.t180	ENSG00000156469	MTERFD1	protein_coding	2	267.154	1.6413	0.096408	6.65189	2.89353e-11	8.66639e-10	FALSE	FALSE	NA	NA	NA	NA	NA	NA
t30.t180	ENSG00000156510	HKDC1	protein_coding	3	28.7769	-2.26521	0.394028	-3.21097	0.00132286	0.0127059	FALSE	FALSE	NA	NA	NA	NA	NA	NA
t30.t180	ENSG00000156531	PHF6	protein_coding	5	2691.05	2.6799	0.120249	13.9701	2.37271e-44	7.67156e-42	TRUE	TRUE	1496.89	1.44526	0.210147	6.87739	6.09593e-12	3.14947e-10
t30.t180	ENSG00000156535	CD109	protein_coding	5	3857.99	3.48387	0.279629	8.88273	6.52384e-19	4.2085e-17	TRUE	TRUE	1166.5	2.90745	0.490808	5.92381	3.1456e-09	9.40895e-08
t30.t180	ENSG00000156675	RAB11FIP1	protein_coding	5	10075.5	1.50292	0.151233	3.32545	0.000882749	0.00881632	TRUE	TRUE	5542.36	1.16736	0.293407	3.97864	6.93105e-05	0.000651737
t30.t180	ENSG00000156697	UTP14A	protein_coding	2	601.315	2.29678	0.0976049	13.286	2.79023e-40	7.13128e-38	TRUE	TRUE	482.849	1.13006	0.254809	4.43494	9.20978e-06	0.000112531
t30.t180	ENSG00000156802	ATAD2	protein_coding	3	1667.12	-1.89066	0.152389	-5.84466	5.07602e-09	1.15245e-07	TRUE	TRUE	1385.02	-0.876	0.22917	-3.8225	0.000132107	0.00113069
t30.t180	ENSG00000156928	MALSU1	protein_coding	2	214.765	1.25969	0.0723387	3.58988	0.000330825	0.00357408	FALSE	FALSE	NA	NA	NA	NA	NA	NA
t30.t180	ENSG00000156931	VPS8	protein_coding	1	2012.5	-1.57617	0.112521	-5.12055	3.04641e-07	5.43934e-06	TRUE	TRUE	2167.08	-0.808701	0.241413	-3.34986	0.000808514	0.00530082
t30.t180	ENSG00000156970	BUB1B	protein_coding	3	430.336	-1.66926	0.219459	-3.04957	0.00229167	0.0206442	FALSE	FALSE	NA	NA	NA	NA	NA	NA
t30.t180	ENSG00000157322	CLEC18A	protein_coding	4	5.91459	-2.79365	0.42594	-4.21103	2.54211e-05	0.000337055	FALSE	FALSE	NA	NA	NA	NA	NA	NA
t30.t180	ENSG00000157379	DHRS1	protein_coding	3	150.623	-1.43992	0.143891	-3.05735	0.00223303	0.020177	TRUE	TRUE	205.475	-1.57527	0.274964	-5.72902	1.01015e-08	2.73374e-07
t30.t180	ENSG00000157456	CCNB2	protein_coding	3	234.923	-1.74572	0.267159	-2.79128	0.00524996	0.0431642	FALSE	FALSE	NA	NA	NA	NA	NA	NA
t30.t180	ENSG00000157514	TSC22D3	protein_coding	3	6625.15	-2.69278	0.205318	-8.24466	1.65628e-16	8.61397e-15	TRUE	TRUE	8961.41	-1.97043	0.345792	-5.69832	1.20993e-08	3.2037e-07
t30.t180	ENSG00000157557	ETS2	protein_coding	5	537.126	2.44946	0.200246	7.23838	4.54072e-13	1.72111e-11	TRUE	TRUE	270.306	0.958774	0.320947	2.98733	0.00281422	0.0149542
t30.t180	ENSG00000157617	C2CD2	protein_coding	3	94.651	-1.70908	0.135254	-5.24258	1.58344e-07	2.9612e-06	TRUE	TRUE	202.688	-1.23016	0.258837	-4.75264	2.00782e-06	2.97252e-05
t30.t180	ENSG00000157680	DGKI	protein_coding	5	197.42	3.6906	0.356251	7.55255	4.2683e-14	1.77039e-12	TRUE	TRUE	323.795	3.46216	0.708941	4.88356	1.04187e-06	1.66736e-05
t30.t180	ENSG00000157823	AP3S2	protein_coding	3	168.42	-1.3396	0.101919	-3.33206	0.000862061	0.00862575	TRUE	TRUE	201.496	-0.739194	0.165042	-4.47882	7.50571e-06	9.46054e-05
t30.t180	ENSG00000157895	C12orf43	protein_coding	2	274.301	1.23304	0.0801807	2.90647	0.00365537	0.0314207	FALSE	FALSE	NA	NA	NA	NA	NA	NA
t30.t180	ENSG00000157978	LDLRAP1	protein_coding	3	159.45	-2.40691	0.188857	-7.44961	9.36165e-14	3.76655e-12	TRUE	TRUE	212.49	-1.30337	0.371417	-3.50917	0.0004495	0.00322867
t30.t180	ENSG00000158042	MRPL17	protein_coding	2	440.972	2.30532	0.136958	9.53075	1.56156e-21	1.2934e-19	FALSE	FALSE	NA	NA	NA	NA	NA	NA
t30.t180	ENSG00000158106	RHPN1	protein_coding	3	107.738	-2.04436	0.324252	-3.22085	0.00127813	0.0123203	FALSE	TRUE	NA	NA	NA	NA	NA	NA
t30.t180	ENSG00000158417	EIF5B	protein_coding	5	1887.24	1.9562	0.108932	8.77798	1.6643e-18	1.01739e-16	TRUE	TRUE	1147.38	1.04543	0.170567	6.12914	8.83542e-10	2.95663e-08
t30.t180	ENSG00000158552	ZFAND2B	protein_coding	3	438.566	-1.50401	0.0959408	-5.25333	1.49376e-07	2.80522e-06	TRUE	TRUE	435.525	-0.676224	0.196608	-3.43945	0.000582896	0.00401717
t30.t180	ENSG00000158555	GDPD5	protein_coding	3	263.686	-1.73147	0.231967	-3.15335	0.00161408	0.0151453	TRUE	TRUE	135.92	-0.804895	0.290061	-2.77491	0.00552161	0.0258663
t30.t180	ENSG00000158717	RNF166	protein_coding	3	895.189	-2.64133	0.187359	-8.76037	1.94616e-18	1.18698e-16	FALSE	FALSE	NA	NA	NA	NA	NA	NA
t30.t180	ENSG00000158805	ZNF276	protein_coding	3	1278.86	-1.91307	0.175064	-5.2156	1.8322e-07	3.38629e-06	FALSE	TRUE	NA	NA	NA	NA	NA	NA
t30.t180	ENSG00000159110	IFNAR2	protein_coding	2	968.899	1.42993	0.149825	2.86956	0.00411041	0.0349264	FALSE	FALSE	NA	NA	NA	NA	NA	NA
t30.t180	ENSG00000159128	IFNGR2	protein_coding	5	68.0417	2.98133	0.408685	4.84806	1.24672e-06	2.04755e-05	FALSE	FALSE	NA	NA	NA	NA	NA	NA
t30.t180	ENSG00000159131	GART	protein_coding	2	1505.9	1.53214	0.0991632	5.36629	8.03717e-08	1.5778e-06	FALSE	FALSE	NA	NA	NA	NA	NA	NA
t30.t180	ENSG00000159164	SV2A	protein_coding	3	333.72	-1.80673	0.253319	-3.18466	0.00144926	0.0138014	FALSE	FALSE	NA	NA	NA	NA	NA	NA
t30.t180	ENSG00000159199	ATP5G1	protein_coding	2	296.531	1.61471	0.102714	5.98462	2.169e-09	5.16022e-08	TRUE	TRUE	240.3	0.853893	0.257371	3.31775	0.000907442	0.00585066
t30.t180	ENSG00000159200	RCAN1	protein_coding	5	358.537	2.31365	0.19023	6.90558	4.99989e-12	1.66061e-10	TRUE	TRUE	175.087	1.93469	0.362882	5.33144	9.74364e-08	2.04722e-06
t30.t180	ENSG00000159208	C1orf51	protein_coding	5	11.4722	2.93582	0.358241	5.40367	6.52903e-08	1.29404e-06	FALSE	FALSE	NA	NA	NA	NA	NA	NA
t30.t180	ENSG00000159314	ARHGAP27	protein_coding	3	862.122	-1.69542	0.129255	-5.3802	7.4405e-08	1.46603e-06	TRUE	TRUE	877.681	-0.749271	0.204937	-3.65611	0.000256076	0.00198234
t30.t180	ENSG00000159399	HK2	protein_coding	5	557.383	1.84435	0.217886	3.87521	0.000106533	0.00126445	FALSE	TRUE	818.939	-1.12296	0.427523	-2.62667	0.00862262	0.0372756
t30.t180	ENSG00000159403	C1R	protein_coding	3	29.3106	-1.84101	0.240019	-3.50393	0.000458451	0.00484751	FALSE	FALSE	NA	NA	NA	NA	NA	NA
t30.t180	ENSG00000159433	STARD9	protein_coding	1	2168.44	-2.07942	0.132985	-8.11686	4.78412e-16	2.37313e-14	FALSE	FALSE	NA	NA	NA	NA	NA	NA
t30.t180	ENSG00000159674	SPON2	protein_coding	1	113.55	-1.69425	0.237839	-2.919	0.0035116	0.0303209	FALSE	FALSE	NA	NA	NA	NA	NA	NA
t30.t180	ENSG00000159733	ZFYVE28	protein_coding	3	780.439	-2.52999	0.193659	-7.90043	2.77947e-15	1.27722e-13	FALSE	FALSE	NA	NA	NA	NA	NA	NA
t30.t180	ENSG00000159761	C16orf86	protein_coding	3	17.8371	-2.11006	0.323474	-3.43167	0.000599882	0.00619408	TRUE	TRUE	11.6187	-3.24538	0.628662	-5.16236	2.43862e-07	4.66634e-06
t30.t180	ENSG00000159842	ABR	protein_coding	3	1869.94	-1.68927	0.121743	-5.66166	1.49918e-08	3.21163e-07	FALSE	FALSE	NA	NA	NA	NA	NA	NA
t30.t180	ENSG00000160094	ZNF362	protein_coding	3	113.263	-1.91328	0.175325	-5.20905	1.89806e-07	3.49118e-06	FALSE	FALSE	NA	NA	NA	NA	NA	NA
t30.t180	ENSG00000160124	CCDC58	protein_coding	2	134.577	1.97685	0.110249	8.86035	7.97615e-19	5.08428e-17	TRUE	TRUE	121.826	0.798171	0.244606	3.26309	0.00110203	0.00688063
t30.t180	ENSG00000160193	WDR4	protein_coding	5	215.695	1.90993	0.21436	4.24489	2.187e-05	0.000293159	TRUE	TRUE	105.389	2.40127	0.45123	5.32162	1.02848e-07	2.15122e-06
t30.t180	ENSG00000160214	RRP1	protein_coding	5	399.52	2.29149	0.158129	8.1673	3.15371e-16	1.59084e-14	TRUE	TRUE	254.011	1.80079	0.258397	6.96906	3.1907e-12	1.74933e-10
t30.t180	ENSG00000160229	ZNF66	protein_coding	1	84.6001	-1.50879	0.140893	-3.61119	0.000304798	0.00332367	FALSE	FALSE	NA	NA	NA	NA	NA	NA
t30.t180	ENSG00000160298	C21orf58	protein_coding	3	133.01	-2.19548	0.289513	-4.12927	3.63912e-05	0.000468166	TRUE	TRUE	63.6753	-1.78654	0.433594	-4.12029	3.78394e-05	0.000386878
t30.t180	ENSG00000160299	PCNT	protein_coding	3	1435.78	-1.58054	0.116503	-4.98305	6.25892e-07	1.07808e-05	TRUE	TRUE	784.4	-0.493542	0.154847	-3.18729	0.0014361	0.00855385
t30.t180	ENSG00000160305	DIP2A	protein_coding	3	1845.73	-1.71907	0.137425	-5.23243	1.67293e-07	3.11094e-06	FALSE	FALSE	NA	NA	NA	NA	NA	NA
t30.t180	ENSG00000160310	PRMT2	protein_coding	3	1354.6	-1.32069	0.112974	-2.83858	0.00453148	0.0380497	TRUE	TRUE	1238.67	-0.709109	0.22055	-3.21518	0.00130361	0.00790084
t30.t180	ENSG00000160570	DEDD2	protein_coding	3	495.684	-1.38795	0.135045	-2.87271	0.00406971	0.0346164	TRUE	TRUE	501.913	-2.08028	0.282617	-7.36079	1.82826e-13	1.24199e-11
t30.t180	ENSG00000160588	MPZL3	protein_coding	5	2400.97	1.90323	0.166053	5.43943	5.34511e-08	1.07126e-06	TRUE	TRUE	1941.23	1.54583	0.303013	5.10153	3.36926e-07	6.211e-06
t30.t180	ENSG00000160606	TLCD1	protein_coding	5	24.9348	3.72714	0.255055	10.6924	1.10511e-26	1.30747e-24	FALSE	FALSE	NA	NA	NA	NA	NA	NA
t30.t180	ENSG00000160613	PCSK7	protein_coding	1	3766.6	-1.29267	0.103516	-2.82724	0.00469508	0.0392637	FALSE	FALSE	NA	NA	NA	NA	NA	NA
t30.t180	ENSG00000160683	CXCR5	protein_coding	5	41.072	3.80383	0.409634	6.84473	7.66217e-12	2.47142e-10	TRUE	TRUE	13.4645	2.51744	0.62235	4.04506	5.23097e-05	0.000510627
t30.t180	ENSG00000160688	FLAD1	protein_coding	2	525.507	1.25985	0.0853236	3.04541	0.00232362	0.02089	FALSE	FALSE	NA	NA	NA	NA	NA	NA
t30.t180	ENSG00000160712	IL6R	protein_coding	2	787.086	2.84432	0.454607	4.05697	4.97145e-05	0.000625182	FALSE	FALSE	NA	NA	NA	NA	NA	NA
t30.t180	ENSG00000160766	GBAP1	pseudogene	3	84.8186	-1.68377	0.206926	-3.3044	0.0009518	0.00942528	TRUE	TRUE	111.553	-1.62361	0.313842	-5.17333	2.29955e-07	4.44629e-06
t30.t180	ENSG00000160796	NBEAL2	protein_coding	1	4900.84	-1.90335	0.170421	-5.3007	1.15358e-07	2.20182e-06	FALSE	FALSE	NA	NA	NA	NA	NA	NA
t30.t180	ENSG00000160818	GPATCH4	protein_coding	5	570.771	2.77228	0.136981	12.9382	2.74108e-38	6.68723e-36	TRUE	TRUE	316.28	2.03267	0.308267	6.59387	4.28509e-11	1.85935e-09
t30.t180	ENSG00000160877	NACC1	protein_coding	2	784.916	2.25074	0.154392	8.10106	5.44819e-16	2.6778e-14	TRUE	TRUE	478.701	1.13206	0.377184	3.00134	0.00268794	0.0143915
t30.t180	ENSG00000160953	MUM1	protein_coding	3	403.189	-1.59298	0.10703	-5.54033	3.019e-08	6.21302e-07	TRUE	TRUE	417.547	-0.797172	0.253629	-3.14306	0.00167189	0.00971003
t30.t180	ENSG00000161270	NPHS1	protein_coding	5	8.23896	2.59681	0.451423	3.53729	0.000404255	0.00430841	TRUE	TRUE	15.0049	4.35134	0.847952	5.13159	2.87308e-07	5.38581e-06
t30.t180	ENSG00000161326	DUSP14	protein_coding	2	279.774	3.0428	0.13906	14.6901	7.46347e-49	3.1792e-46	TRUE	TRUE	152.594	1.31444	0.371866	3.5347	0.000408237	0.00297353
t30.t180	ENSG00000161513	FDXR	protein_coding	3	405.907	-1.81696	0.188735	-4.32859	1.50068e-05	0.000207803	TRUE	TRUE	324.457	-1.73973	0.427707	-4.06758	4.75048e-05	0.000470025
t30.t180	ENSG00000161558	TMEM143	protein_coding	3	47.9732	-1.77359	0.16209	-4.77258	1.81877e-06	2.9084e-05	TRUE	TRUE	61.6489	-1.47104	0.302757	-4.85882	1.18085e-06	1.86543e-05
t30.t180	ENSG00000161791	FMNL3	protein_coding	2	2464.29	1.4644	0.16705	2.77999	0.00543607	0.0444899	TRUE	TRUE	3162.92	2.08839	0.23439	8.90991	5.10732e-19	9.67526e-17
t30.t180	ENSG00000161813	LARP4	protein_coding	2	1886.84	1.87348	0.089894	9.71676	2.55788e-22	2.2576e-20	TRUE	TRUE	1395.78	0.659622	0.229943	2.86863	0.00412248	0.0204292
t30.t180	ENSG00000161921	CXCL16	protein_coding	2	39.1529	2.38042	0.247092	5.58668	2.31448e-08	4.8411e-07	FALSE	FALSE	NA	NA	NA	NA	NA	NA
t30.t180	ENSG00000161955	TNFSF13	protein_coding	3	5.85894	-2.50004	0.392988	-3.81702	0.000135072	0.00157394	FALSE	FALSE	NA	NA	NA	NA	NA	NA
t30.t180	ENSG00000161956	SENP3	protein_coding	2	171.401	1.36972	0.0957018	3.86326	0.000111883	0.0013221	FALSE	FALSE	NA	NA	NA	NA	NA	NA
t30.t180	ENSG00000162065	TBC1D24	protein_coding	5	159.352	1.51548	0.153639	3.35515	0.000793213	0.0079965	TRUE	TRUE	151.629	1.86135	0.249603	7.45723	8.83637e-14	6.43425e-12
t30.t180	ENSG00000162066	AMDHD2	protein_coding	3	227.819	-1.62508	0.222688	-2.80696	0.00500118	0.0413723	FALSE	FALSE	NA	NA	NA	NA	NA	NA
t30.t180	ENSG00000162073	PAQR4	protein_coding	3	176.979	-1.74347	0.240447	-3.09205	0.00198782	0.0182127	FALSE	FALSE	NA	NA	NA	NA	NA	NA
t30.t180	ENSG00000162139	NEU3	protein_coding	5	361.451	1.71345	0.107894	6.61257	3.77717e-11	1.11145e-09	FALSE	FALSE	NA	NA	NA	NA	NA	NA
t30.t180	ENSG00000162148	PPP1R32	protein_coding	1	29.2349	-2.73943	0.187829	-9.26075	2.02992e-20	1.5432e-18	TRUE	TRUE	43.4947	-1.31823	0.415274	-3.17437	0.00150164	0.00887611
t30.t180	ENSG00000162241	SLC25A45	protein_coding	3	338.592	-1.65994	0.158546	-4.16249	3.14801e-05	0.000409501	TRUE	TRUE	292.899	-1.52819	0.271508	-5.62852	1.8176e-08	4.57859e-07
t30.t180	ENSG00000162377	COA7	protein_coding	2	164.665	2.25786	0.156198	8.05299	8.07939e-16	3.87868e-14	FALSE	FALSE	NA	NA	NA	NA	NA	NA
t30.t180	ENSG00000162378	ZYG11B	protein_coding	3	716.519	-2.01482	0.172987	-5.86647	4.45164e-09	1.01758e-07	TRUE	TRUE	1128.11	-1.31451	0.30617	-4.29338	1.75974e-05	0.000199338
t30.t180	ENSG00000162396	PARS2	protein_coding	2	50.5685	1.74696	0.156017	4.7877	1.68705e-06	2.71099e-05	FALSE	TRUE	58.6087	-0.956276	0.261889	-3.65146	0.000260751	0.00201584
t30.t180	ENSG00000162398	C1orf177	protein_coding	3	42.6192	-2.49923	0.414979	-3.61279	0.000302921	0.00330455	FALSE	FALSE	NA	NA	NA	NA	NA	NA
t30.t180	ENSG00000162438	CTRC	protein_coding	4	5.32885	-1.96877	0.316324	-3.06259	0.00219429	0.0198603	FALSE	FALSE	NA	NA	NA	NA	NA	NA
t30.t180	ENSG00000162482	AKR7A3	protein_coding	4	4.53854	-2.12365	0.313655	-3.58243	0.000340417	0.00366443	FALSE	FALSE	NA	NA	NA	NA	NA	NA
t30.t180	ENSG00000162542	TMCO4	protein_coding	3	223.156	-1.41338	0.111704	-3.70064	0.000215053	0.0024127	TRUE	TRUE	202.161	-0.807868	0.268659	-3.00704	0.00263807	0.0141603
t30.t180	ENSG00000162591	MEGF6	protein_coding	3	38.6528	-2.60495	0.522541	-3.07144	0.0021303	0.0193596	FALSE	FALSE	NA	NA	NA	NA	NA	NA
t30.t180	ENSG00000162711	NLRP3	protein_coding	6	58.1135	-2.54687	0.310962	-4.97448	6.54245e-07	1.12475e-05	FALSE	FALSE	NA	NA	NA	NA	NA	NA
t30.t180	ENSG00000162734	PEA15	protein_coding	2	861.161	2.29943	0.101849	12.7584	2.79887e-37	6.58864e-35	TRUE	TRUE	898.014	1.40554	0.239385	5.87145	4.31994e-09	1.25667e-07
t30.t180	ENSG00000162739	SLAMF6	protein_coding	2	1990.66	1.55734	0.158938	3.50664	0.000453799	0.00480022	FALSE	TRUE	2281.78	-1.25515	0.162679	-7.71548	1.20525e-14	1.00298e-12
t30.t180	ENSG00000162747	FCGR3B	protein_coding	4	8.38426	-2.57246	0.544645	-2.88713	0.00388774	0.0332266	FALSE	FALSE	NA	NA	NA	NA	NA	NA
t30.t180	ENSG00000162772	ATF3	protein_coding	6	2913.22	-2.52192	0.257413	-5.91237	3.3723e-09	7.7882e-08	FALSE	TRUE	819.135	1.65566	0.405777	4.08022	4.49929e-05	0.000448984
t30.t180	ENSG00000162836	ACP6	protein_coding	1	236.499	-1.628	0.159661	-3.93334	8.37734e-05	0.00101268	TRUE	TRUE	194.213	-1.47686	0.338796	-4.35914	1.30575e-05	0.000152431
t30.t180	ENSG00000162851	TFB2M	protein_coding	5	344.567	2.4677	0.127225	11.5363	8.66021e-31	1.41711e-28	TRUE	TRUE	218.415	1.2728	0.246709	5.15909	2.48149e-07	4.73945e-06
t30.t180	ENSG00000162889	MAPKAPK2	protein_coding	5	5192.7	2.60445	0.112506	14.261	3.82926e-46	1.38867e-43	TRUE	TRUE	3184.02	1.11282	0.148875	7.47482	7.73077e-14	5.71856e-12
t30.t180	ENSG00000162892	IL24	protein_coding	5	30.1525	4.94186	0.36856	10.6953	1.07069e-26	1.27702e-24	TRUE	TRUE	5.20079	3.39093	0.754124	4.49651	6.90782e-06	8.80039e-05
t30.t180	ENSG00000162924	REL	protein_coding	5	3157.82	2.47272	0.168393	8.74572	2.21607e-18	1.34245e-16	TRUE	TRUE	1957.98	2.58684	0.244081	10.5983	3.03475e-26	1.35986e-23
t30.t180	ENSG00000162931	TRIM17	protein_coding	1	14.52	-2.07399	0.35272	-3.04487	0.0023278	0.0209206	FALSE	FALSE	NA	NA	NA	NA	NA	NA
t30.t180	ENSG00000162946	DISC1	protein_coding	3	313.245	-2.76923	0.27416	-6.45327	1.09463e-10	3.05996e-09	FALSE	FALSE	NA	NA	NA	NA	NA	NA
t30.t180	ENSG00000163002	NUP35	protein_coding	5	269.345	2.01878	0.121878	8.35902	6.32418e-17	3.4286e-15	TRUE	TRUE	169.632	1.14461	0.242947	4.71136	2.46064e-06	3.5414e-05
t30.t180	ENSG00000163009	C2orf48	protein_coding	1	45.3949	-2.4253	0.36974	-3.85486	0.000115798	0.00136475	FALSE	FALSE	NA	NA	NA	NA	NA	NA
t30.t180	ENSG00000163067	ZNF2	protein_coding	2	88.0345	1.5603	0.137862	4.06418	4.82019e-05	0.000607298	FALSE	TRUE	129.528	-0.546558	0.205493	-2.65974	0.00782002	0.0344581
t30.t180	ENSG00000163082	SGPP2	protein_coding	5	245.194	3.88192	0.428098	6.73191	1.67455e-11	5.17127e-10	FALSE	FALSE	NA	NA	NA	NA	NA	NA
t30.t180	ENSG00000163113	OTUD7B	protein_coding	2	1092.75	2.4802	0.0775009	19.0992	2.56443e-81	6.25628e-78	TRUE	TRUE	998.272	1.40919	0.20792	6.77756	1.22219e-11	6.00808e-10
t30.t180	ENSG00000163126	ANKRD23	protein_coding	3	44.8241	-2.42798	0.159293	-8.96451	3.11665e-19	2.0754e-17	FALSE	FALSE	NA	NA	NA	NA	NA	NA
t30.t180	ENSG00000163171	CDC42EP3	protein_coding	2	1650.32	2.00719	0.253232	3.97732	6.9697e-05	0.000853669	TRUE	TRUE	762.912	1.63535	0.461814	3.54115	0.000398393	0.00291276
t30.t180	ENSG00000163249	CCNYL1	protein_coding	5	473.248	2.34198	0.108201	12.4028	2.52506e-35	5.421e-33	TRUE	TRUE	215.626	1.53849	0.261894	5.87447	4.24208e-09	1.23711e-07
t30.t180	ENSG00000163293	NIPAL1	protein_coding	5	9.55704	2.11817	0.272714	4.10013	4.12914e-05	0.000525911	FALSE	FALSE	NA	NA	NA	NA	NA	NA
t30.t180	ENSG00000163328	GPR155	protein_coding	3	721.595	-1.98369	0.251201	-3.91594	9.00543e-05	0.00108323	TRUE	TRUE	589.052	-1.21533	0.447517	-2.71573	0.00661304	0.0300664
t30.t180	ENSG00000163352	LENEP	protein_coding	2	2.08874	2.2282	0.438707	2.79959	0.00511677	0.042199	FALSE	FALSE	NA	NA	NA	NA	NA	NA
t30.t180	ENSG00000163376	KBTBD8	protein_coding	5	1902.01	2.13789	0.184641	6.16272	7.15042e-10	1.79293e-08	TRUE	TRUE	1545.62	2.33118	0.222431	10.4804	1.06251e-25	4.50138e-23
t30.t180	ENSG00000163435	ELF3	protein_coding	1	7.22054	-1.76039	0.272092	-2.79459	0.00519655	0.0428038	FALSE	FALSE	NA	NA	NA	NA	NA	NA
t30.t180	ENSG00000163449	TMEM169	protein_coding	3	41.4825	-2.02368	0.263509	-3.88481	0.000102411	0.00122147	TRUE	TRUE	85.9019	-1.76966	0.326384	-5.42202	5.89299e-08	1.31905e-06
t30.t180	ENSG00000163462	TRIM46	protein_coding	3	105.317	-2.67305	0.176787	-9.46365	2.97379e-21	2.40375e-19	TRUE	TRUE	62.3645	-2.23279	0.336612	-6.63312	3.28654e-11	1.46145e-09
t30.t180	ENSG00000163464	CXCR1	protein_coding	3	28.3783	-2.71202	0.375203	-4.56292	5.04465e-06	7.57572e-05	FALSE	FALSE	NA	NA	NA	NA	NA	NA
t30.t180	ENSG00000163468	CCT3	protein_coding	2	2600.94	1.42902	0.0999766	4.29125	1.7767e-05	0.00024166	FALSE	FALSE	NA	NA	NA	NA	NA	NA
t30.t180	ENSG00000163482	STK36	protein_coding	3	225.667	-1.43407	0.0994495	-4.36474	1.27271e-05	0.00017851	TRUE	TRUE	263.685	-1.37545	0.166763	-8.24797	1.61111e-16	1.78764e-14
t30.t180	ENSG00000163513	TGFBR2	protein_coding	2	5312.66	2.29362	0.152236	8.49748	1.93746e-17	1.09923e-15	FALSE	FALSE	NA	NA	NA	NA	NA	NA
t30.t180	ENSG00000163516	ANKZF1	protein_coding	3	909.898	-1.87612	0.098721	-8.87467	7.01386e-19	4.50296e-17	TRUE	TRUE	1275.38	-1.58901	0.299236	-5.31022	1.09496e-07	2.28411e-06
t30.t180	ENSG00000163528	CHCHD4	protein_coding	2	107.345	1.70855	0.129397	5.47575	4.35655e-08	8.81028e-07	FALSE	FALSE	NA	NA	NA	NA	NA	NA
t30.t180	ENSG00000163564	PYHIN1	protein_coding	3	2013.23	-1.5656	0.129718	-4.36027	1.29903e-05	0.000181756	TRUE	TRUE	2632.98	-0.854933	0.164037	-5.21182	1.86994e-07	3.68003e-06
t30.t180	ENSG00000163568	AIM2	protein_coding	5	803.824	3.1008	0.264059	7.95578	1.78013e-15	8.29368e-14	TRUE	TRUE	356.144	1.98143	0.363661	5.44858	5.07741e-08	1.14975e-06
t30.t180	ENSG00000163597	SNHG16	processed_transcript	2	1816.39	2.18415	0.146229	8.09791	5.59136e-16	2.74314e-14	TRUE	TRUE	2084.4	0.612068	0.189298	3.23335	0.00122347	0.00749226
t30.t180	ENSG00000163602	RYBP	protein_coding	5	2130.58	1.68992	0.110998	6.21563	5.11202e-10	1.30903e-08	TRUE	TRUE	2927.12	1.65188	0.184238	8.96601	3.07439e-19	5.95908e-17
t30.t180	ENSG00000163605	PPP4R2	protein_coding	2	3885.45	2.1182	0.129239	8.65222	5.05071e-18	2.97239e-16	TRUE	TRUE	3875.26	0.677833	0.131568	5.15196	2.57773e-07	4.89916e-06
t30.t180	ENSG00000163611	SPICE1	protein_coding	3	415.366	-1.47528	0.132536	-3.586	0.000335789	0.00362043	FALSE	TRUE	NA	NA	NA	NA	NA	NA
t30.t180	ENSG00000163617	KIAA1407	protein_coding	1	115.235	-1.52192	0.165864	-3.14668	0.00165138	0.0154574	FALSE	FALSE	NA	NA	NA	NA	NA	NA
t30.t180	ENSG00000163659	TIPARP	protein_coding	1	3711.94	-1.76025	0.121688	-6.24755	4.16933e-10	1.08419e-08	FALSE	FALSE	NA	NA	NA	NA	NA	NA
t30.t180	ENSG00000163686	ABHD6	protein_coding	2	221.403	1.52375	0.131374	3.98669	6.70026e-05	0.000822545	FALSE	FALSE	NA	NA	NA	NA	NA	NA
t30.t180	ENSG00000163755	HPS3	protein_coding	3	822.264	-1.64824	0.111745	-5.80107	6.58924e-09	1.4785e-07	TRUE	TRUE	1161.85	-0.880431	0.143818	-6.12182	9.25123e-10	3.07508e-08
t30.t180	ENSG00000163811	WDR43	protein_coding	5	2531.61	2.46932	0.106105	13.8478	1.31081e-43	4.09034e-41	TRUE	TRUE	1584.93	1.34407	0.260027	5.16894	2.35422e-07	4.53727e-06
t30.t180	ENSG00000163875	MEAF6	protein_coding	2	1055.8	1.32334	0.0775765	4.16805	3.0721e-05	0.000400402	FALSE	FALSE	NA	NA	NA	NA	NA	NA
t30.t180	ENSG00000163877	SNIP1	protein_coding	2	797.755	1.2763	0.0725808	3.80681	0.000140769	0.00163677	TRUE	TRUE	771.172	0.472221	0.119375	3.95579	7.62827e-05	0.000707871
t30.t180	ENSG00000163888	CAMK2N2	protein_coding	2	5.50855	2.98303	0.415514	4.77249	1.81965e-06	2.9084e-05	TRUE	TRUE	10.4052	3.36583	0.567224	5.93386	2.95886e-09	8.89606e-08
t30.t180	ENSG00000163913	IFT122	protein_coding	1	180.868	-1.4557	0.131101	-3.47592	0.000509102	0.00532642	TRUE	TRUE	158.636	-0.54886	0.194525	-2.82153	0.00477947	0.0230477
t30.t180	ENSG00000163935	SFMBT1	protein_coding	5	644.185	1.40879	0.141709	2.88471	0.0039177	0.0334719	TRUE	TRUE	357.111	1.00178	0.173843	5.76255	8.28512e-09	2.28193e-07
t30.t180	ENSG00000163938	GNL3	protein_coding	5	1913.94	2.33826	0.107557	12.4424	1.53753e-35	3.36999e-33	TRUE	TRUE	1450.58	1.55315	0.185972	8.35151	6.73943e-17	7.97134e-15
t30.t180	ENSG00000163947	ARHGEF3	protein_coding	2	5297.57	1.83407	0.151785	5.49507	3.90561e-08	7.94022e-07	FALSE	FALSE	NA	NA	NA	NA	NA	NA
t30.t180	ENSG00000164010	ERMAP	protein_coding	3	141.564	-1.39524	0.0962359	-4.10699	4.0085e-05	0.000511546	FALSE	FALSE	NA	NA	NA	NA	NA	NA
t30.t180	ENSG00000164023	SGMS2	protein_coding	5	374.429	4.19165	0.445657	7.16167	7.96996e-13	2.9179e-11	TRUE	TRUE	238.198	3.40553	1.13475	3.00113	0.00268979	0.0143981
t30.t180	ENSG00000164038	SLC9B2	protein_coding	5	813.245	2.82359	0.165381	11.0266	2.84415e-28	3.85483e-26	TRUE	TRUE	370.539	0.672441	0.234279	2.87026	0.0041013	0.0203328
t30.t180	ENSG00000164082	GRM2	protein_coding	1	23.4589	-2.19785	0.192843	-6.21152	5.24733e-10	1.34228e-08	FALSE	FALSE	NA	NA	NA	NA	NA	NA
t30.t180	ENSG00000164104	HMGB2	protein_coding	3	3077.11	-1.75657	0.201995	-3.74548	0.000180051	0.00205523	TRUE	TRUE	3110.99	-1.29353	0.343729	-3.76322	0.000167739	0.00138207
t30.t180	ENSG00000164118	CEP44	protein_coding	3	552.252	-1.42061	0.0884552	-4.75511	1.9834e-06	3.15698e-05	TRUE	TRUE	806.701	-0.749423	0.20134	-3.72218	0.000197508	0.0015864
t30.t180	ENSG00000164134	NAA15	protein_coding	5	2125.59	1.53892	0.09118	5.91047	3.41141e-09	7.86582e-08	TRUE	TRUE	1748.58	0.789603	0.205383	3.84454	0.000120777	0.00104657
t30.t180	ENSG00000164136	IL15	protein_coding	1	228.026	-1.58314	0.21172	-2.75432	0.00588135	0.0475827	FALSE	FALSE	NA	NA	NA	NA	NA	NA
t30.t180	ENSG00000164163	ABCE1	protein_coding	2	2833.95	2.6554	0.136905	12.0917	1.16912e-33	2.24103e-31	TRUE	TRUE	2078.74	0.965791	0.295946	3.2634	0.00110083	0.00687494
t30.t180	ENSG00000164164	OTUD4	protein_coding	5	5610.47	3.13908	0.0996713	21.4613	3.57869e-102	2.40094e-98	TRUE	TRUE	3745.8	1.86152	0.203624	9.14196	6.13309e-20	1.36102e-17
t30.t180	ENSG00000164171	ITGA2	protein_coding	5	2845.15	3.25719	0.23249	9.70873	2.76768e-22	2.41934e-20	TRUE	TRUE	1433.25	1.80524	0.392095	4.60411	4.14242e-06	5.61831e-05
t30.t180	ENSG00000164181	ELOVL7	protein_coding	5	111.477	3.87326	0.423121	6.79063	1.11644e-11	3.52479e-10	FALSE	FALSE	NA	NA	NA	NA	NA	NA
t30.t180	ENSG00000164211	STARD4	protein_coding	5	5194.72	2.75682	0.194844	9.01655	1.94104e-19	1.32207e-17	TRUE	TRUE	2907.09	1.28627	0.318997	4.03223	5.52499e-05	0.000535738
t30.t180	ENSG00000164327	RICTOR	protein_coding	1	4178.68	-1.57434	0.102755	-5.58944	2.27802e-08	4.76856e-07	TRUE	TRUE	4417.34	-0.54897	0.205061	-2.67711	0.00742604	0.0331039
t30.t180	ENSG00000164338	UTP15	protein_coding	5	694.214	2.39552	0.11851	11.7755	5.21846e-32	9.39884e-30	TRUE	TRUE	423.559	1.17292	0.316412	3.70695	0.000209771	0.00167508
t30.t180	ENSG00000164399	IL3	protein_coding	5	2692.16	7.15051	0.676658	9.08955	9.94509e-20	6.98656e-18	TRUE	TRUE	65.8913	7.7807	1.67796	4.63698	3.53528e-06	4.8743e-05
t30.t180	ENSG00000164400	CSF2	protein_coding	5	17098.7	3.17836	0.348855	6.24431	4.25665e-10	1.10582e-08	TRUE	TRUE	6003.94	3.44284	0.554987	6.20346	5.52344e-10	1.90952e-08
t30.t180	ENSG00000164463	CREBRF	protein_coding	3	1754.4	-1.43571	0.13706	-3.17897	0.00147797	0.0140201	TRUE	TRUE	2547.9	-1.17434	0.300211	-3.91172	9.16422e-05	0.000825099
t30.t180	ENSG00000164483	SAMD3	protein_coding	3	1446	-1.67953	0.21032	-3.23095	0.00123379	0.0119531	FALSE	FALSE	NA	NA	NA	NA	NA	NA
t30.t180	ENSG00000164494	PDSS2	protein_coding	3	222.954	-1.75473	0.0913038	-8.26615	1.38358e-16	7.28035e-15	TRUE	TRUE	241.996	-0.711624	0.11804	-6.02869	1.65296e-09	5.21893e-08
t30.t180	ENSG00000164530	PI16	protein_coding	3	21.32	-2.71884	0.589503	-2.91573	0.00354853	0.0306102	FALSE	FALSE	NA	NA	NA	NA	NA	NA
t30.t180	ENSG00000164556	FAM183B	protein_coding	4	2.83931	-2.60175	0.44724	-3.58142	0.000341736	0.00367716	FALSE	FALSE	NA	NA	NA	NA	NA	NA
t30.t180	ENSG00000164626	KCNK5	protein_coding	5	1336.05	3.89249	0.228411	12.6635	9.41631e-37	2.1598e-34	TRUE	TRUE	890.941	2.54548	0.378787	6.72008	1.81625e-11	8.5651e-10
t30.t180	ENSG00000164663	USP49	protein_coding	1	189.442	-1.97593	0.125838	-7.75543	8.80432e-15	3.86066e-13	TRUE	TRUE	182.669	-0.873097	0.238229	-3.66495	0.000247382	0.00192206
t30.t180	ENSG00000164687	FABP5	protein_coding	5	551.692	4.49175	0.237899	14.6774	8.99562e-49	3.77198e-46	TRUE	TRUE	180.841	2.88887	0.573786	5.03475	4.78484e-07	8.42718e-06
t30.t180	ENSG00000164692	COL1A2	protein_coding	5	14.4155	2.31162	0.461065	2.84476	0.00444452	0.0374014	TRUE	TRUE	39.4174	3.82473	0.746757	5.12179	3.0265e-07	5.63867e-06
t30.t180	ENSG00000164808	SPIDR	protein_coding	1	529.855	-1.34844	0.0765217	-4.55342	5.27818e-06	7.89991e-05	TRUE	TRUE	557.208	-0.688249	0.22299	-3.08646	0.00202558	0.0113922
t30.t180	ENSG00000164867	NOS3	protein_coding	3	61.9266	-2.06516	0.30952	-3.44133	0.000578861	0.00599781	FALSE	FALSE	NA	NA	NA	NA	NA	NA
t30.t180	ENSG00000164920	OSR2	protein_coding	4	33.9756	-2.78248	0.469202	-3.79896	0.000145302	0.0016851	FALSE	FALSE	NA	NA	NA	NA	NA	NA
t30.t180	ENSG00000164932	CTHRC1	protein_coding	5	9.83664	2.60863	0.455631	3.53055	0.000414693	0.00440915	FALSE	FALSE	NA	NA	NA	NA	NA	NA
t30.t180	ENSG00000164933	SLC25A32	protein_coding	5	1087.68	1.37332	0.0950184	3.92888	8.53415e-05	0.00103117	TRUE	TRUE	1005.87	1.23735	0.164286	7.53167	5.00952e-14	3.85237e-12
t30.t180	ENSG00000164934	DCAF13	protein_coding	5	1265.33	1.62443	0.0965091	6.47013	9.7916e-11	2.75437e-09	TRUE	TRUE	1083.5	1.06085	0.156324	6.78622	1.15108e-11	5.68248e-10
t30.t180	ENSG00000164949	GEM	protein_coding	5	601.929	4.787	0.557678	6.79066	1.11618e-11	3.52479e-10	TRUE	TRUE	452.149	5.6716	0.45722	12.4045	2.46941e-35	3.19665e-32
t30.t180	ENSG00000164951	PDP1	protein_coding	5	1280.8	1.44283	0.1408	3.14511	0.00166024	0.0155295	TRUE	TRUE	985.154	0.524369	0.179196	2.92623	0.00343097	0.0175472
t30.t180	ENSG00000165030	NFIL3	protein_coding	5	4105.69	1.56917	0.192533	2.95624	0.00311417	0.027231	FALSE	TRUE	NA	NA	NA	NA	NA	NA
t30.t180	ENSG00000165046	LETM2	protein_coding	4	117.066	-2.00536	0.169123	-5.94456	2.77208e-09	6.4801e-08	FALSE	FALSE	NA	NA	NA	NA	NA	NA
t30.t180	ENSG00000165055	METTL2B	protein_coding	2	506.393	1.94206	0.0946784	9.95009	2.51963e-23	2.38087e-21	TRUE	TRUE	363.301	0.987765	0.205565	4.80513	1.54649e-06	2.36139e-05
t30.t180	ENSG00000165169	DYNLT3	protein_coding	5	884.024	2.05427	0.17901	5.88942	3.87553e-09	8.87405e-08	FALSE	TRUE	NA	NA	NA	NA	NA	NA
t30.t180	ENSG00000165175	MID1IP1	protein_coding	2	394.711	1.75637	0.204302	3.70223	0.000213717	0.00239971	FALSE	FALSE	NA	NA	NA	NA	NA	NA
t30.t180	ENSG00000165271	NOL6	protein_coding	5	1056.35	2.09859	0.136139	8.06958	7.05382e-16	3.42928e-14	TRUE	TRUE	574.802	1.6329	0.250723	6.51279	7.377e-11	3.07051e-09
t30.t180	ENSG00000165312	OTUD1	protein_coding	5	2051.06	2.39752	0.222777	6.27318	3.53754e-10	9.30001e-09	FALSE	FALSE	NA	NA	NA	NA	NA	NA
t30.t180	ENSG00000165338	HECTD2	protein_coding	5	1097.74	5.31732	0.220379	19.5905	1.86529e-85	5.56187e-82	TRUE	TRUE	375.458	3.94801	0.328406	12.0217	2.73218e-33	2.5465e-30
t30.t180	ENSG00000165370	GPR101	protein_coding	5	2.65939	3.3269	0.778448	2.98915	0.00279756	0.0247365	FALSE	FALSE	NA	NA	NA	NA	NA	NA
t30.t180	ENSG00000165474	GJB2	protein_coding	5	295.076	4.98484	0.475837	8.37438	5.55149e-17	3.04589e-15	TRUE	TRUE	29.2016	4.46843	0.850464	5.25411	1.4874e-07	3.01111e-06
t30.t180	ENSG00000165526	RPUSD4	protein_coding	5	544.581	1.49289	0.0995695	4.95024	7.41233e-07	1.25897e-05	TRUE	TRUE	489.279	0.542756	0.206506	2.62828	0.00858182	0.0371219
t30.t180	ENSG00000165606	DRGX	protein_coding	5	6.12398	2.92813	0.502214	3.83926	0.000123407	0.00144681	TRUE	TRUE	4.12531	3.16723	1.14659	2.7623	0.00573961	0.0267584
t30.t180	ENSG00000165633	VSTM4	protein_coding	2	148.321	2.25913	0.437138	2.88039	0.00397183	0.0338698	TRUE	TRUE	252.775	3.14538	0.70564	4.45748	8.2928e-06	0.000102728
t30.t180	ENSG00000165671	NSD1	protein_coding	3	3695.68	-1.35365	0.0607552	-5.82088	5.85392e-09	1.32124e-07	TRUE	TRUE	4654.67	-0.359896	0.102104	-3.52479	0.00042382	0.00307263
t30.t180	ENSG00000165675	ENOX2	protein_coding	3	187.557	-1.39523	0.111341	-3.54972	0.000385647	0.00411991	TRUE	TRUE	149.748	-0.785979	0.29035	-2.70701	0.00678928	0.0307298
t30.t180	ENSG00000165688	PMPCA	protein_coding	5	981.718	1.84357	0.0946102	8.91631	4.82068e-19	3.15531e-17	TRUE	TRUE	703.556	1.39087	0.216254	6.43168	1.26204e-10	5.04554e-09
t30.t180	ENSG00000165724	ZMYND19	protein_coding	2	212.308	1.55811	0.145237	3.84274	0.000121671	0.00142708	FALSE	FALSE	NA	NA	NA	NA	NA	NA
t30.t180	ENSG00000165732	DDX21	protein_coding	5	7565.33	3.04638	0.133529	15.3253	5.17754e-53	2.77889e-50	TRUE	TRUE	3701.45	1.74519	0.278512	6.26613	3.70141e-10	1.32687e-08
t30.t180	ENSG00000165733	BMS1	protein_coding	5	1490.33	1.38531	0.0702226	5.48693	4.08975e-08	8.29574e-07	TRUE	TRUE	1260.09	0.990416	0.196765	5.03349	4.81641e-07	8.47636e-06
t30.t180	ENSG00000165775	FUNDC2	protein_coding	5	627.07	1.30918	0.092885	3.32859	0.000872858	0.00872403	TRUE	TRUE	515.555	1.10225	0.165645	6.65429	2.84665e-11	1.29046e-09
t30.t180	ENSG00000165801	ARHGEF40	protein_coding	4	36.9846	-1.86139	0.300048	-2.87084	0.00409377	0.034799	FALSE	TRUE	51.772	1.54767	0.60402	2.56228	0.0103988	0.04333
t30.t180	ENSG00000165886	UBTD1	protein_coding	2	16.5777	1.87583	0.298595	2.93316	0.00335528	0.029121	FALSE	FALSE	NA	NA	NA	NA	NA	NA
t30.t180	ENSG00000165895	ARHGAP42	protein_coding	5	22.703	3.45317	0.347263	7.06428	1.61453e-12	5.66372e-11	FALSE	FALSE	NA	NA	NA	NA	NA	NA
t30.t180	ENSG00000165917	RAPSN	protein_coding	1	10.799	-3.12078	0.323947	-6.54668	5.88311e-11	1.70496e-09	FALSE	FALSE	NA	NA	NA	NA	NA	NA
t30.t180	ENSG00000165929	TC2N	protein_coding	3	8932.4	-1.46388	0.131719	-3.52175	0.000428715	0.00454563	TRUE	TRUE	11744	-0.79871	0.22834	-3.4979	0.000468939	0.0033437
t30.t180	ENSG00000165985	C1QL3	protein_coding	5	6.40884	2.04438	0.328795	3.17638	0.00149126	0.0141262	FALSE	FALSE	NA	NA	NA	NA	NA	NA
t30.t180	ENSG00000166012	TAF1D	protein_coding	5	3242.28	1.50027	0.0803277	6.22792	4.72677e-10	1.21852e-08	TRUE	TRUE	3153.58	0.812614	0.204104	3.98137	6.85204e-05	0.000645088
t30.t180	ENSG00000166068	SPRED1	protein_coding	5	83.4404	3.44606	0.451818	5.41382	6.1695e-08	1.22914e-06	FALSE	FALSE	NA	NA	NA	NA	NA	NA
t30.t180	ENSG00000166126	AMN	protein_coding	5	32.217	3.41191	0.293511	8.21744	2.07886e-16	1.06874e-14	TRUE	TRUE	15.8813	5.07853	0.842024	6.03133	1.62613e-09	5.15517e-08
t30.t180	ENSG00000166128	RAB8B	protein_coding	5	8027.96	2.28052	0.164738	7.77304	7.6626e-15	3.38213e-13	FALSE	FALSE	NA	NA	NA	NA	NA	NA
t30.t180	ENSG00000166130	IKBIP	protein_coding	2	471.343	1.68631	0.126824	5.4115	6.24981e-08	1.24329e-06	FALSE	FALSE	NA	NA	NA	NA	NA	NA
t30.t180	ENSG00000166133	RPUSD2	protein_coding	2	182.233	1.56847	0.13356	4.25631	2.07832e-05	0.000279709	FALSE	FALSE	NA	NA	NA	NA	NA	NA
t30.t180	ENSG00000166145	SPINT1	protein_coding	5	44.2552	2.15271	0.30204	3.81641	0.000135407	0.00157716	FALSE	FALSE	NA	NA	NA	NA	NA	NA
t30.t180	ENSG00000166166	TRMT61A	protein_coding	5	159.956	2.65006	0.247289	6.67262	2.51279e-11	7.57676e-10	TRUE	TRUE	51.9553	1.28986	0.428314	3.01149	0.00259967	0.0139993
t30.t180	ENSG00000166197	NOLC1	protein_coding	5	2609.5	3.30811	0.127783	18.0628	6.25597e-73	9.8756e-70	TRUE	TRUE	1285.47	2.01744	0.302753	6.66366	2.67086e-11	1.22267e-09
t30.t180	ENSG00000166224	SGPL1	protein_coding	2	1641.39	1.73714	0.112075	6.57719	4.79429e-11	1.4e-09	TRUE	TRUE	1114.65	0.973654	0.21046	4.62631	3.72241e-06	5.09911e-05
t30.t180	ENSG00000166226	CCT2	protein_coding	2	2273.59	1.87281	0.108202	8.06646	7.23639e-16	3.49902e-14	TRUE	TRUE	1598.8	0.852303	0.200678	4.24711	2.16545e-05	0.000238118
t30.t180	ENSG00000166261	ZNF202	protein_coding	5	444.056	1.83637	0.0987252	8.47168	2.41874e-17	1.35794e-15	TRUE	TRUE	345.617	0.941758	0.231558	4.06705	4.76124e-05	0.00047069
t30.t180	ENSG00000166313	APBB1	protein_coding	3	692.192	-1.74206	0.158083	-4.69415	2.67716e-06	4.18429e-05	TRUE	TRUE	926.039	-1.10876	0.273608	-4.05236	5.07038e-05	0.000497243
t30.t180	ENSG00000166341	DCHS1	protein_coding	5	24.1672	2.08171	0.313257	3.45309	0.000554195	0.00576002	FALSE	FALSE	NA	NA	NA	NA	NA	NA
t30.t180	ENSG00000166387	PPFIBP2	protein_coding	3	99.3074	-2.09498	0.318477	-3.43819	0.000585612	0.00605606	FALSE	FALSE	NA	NA	NA	NA	NA	NA
t30.t180	ENSG00000166401	SERPINB8	protein_coding	5	207.351	1.79595	0.184285	4.31913	1.56648e-05	0.000216134	TRUE	TRUE	109.036	1.64699	0.623648	2.64089	0.00826878	0.0360672
t30.t180	ENSG00000166411	IDH3A	protein_coding	5	569.299	1.59093	0.105108	5.62218	1.8856e-08	3.9844e-07	TRUE	TRUE	460.334	0.826463	0.204803	4.0354	5.45088e-05	0.000529433
t30.t180	ENSG00000166436	TRIM66	protein_coding	1	401.677	-1.6906	0.148073	-4.66392	3.10235e-06	4.79855e-05	TRUE	TRUE	631.27	-1.10806	0.198156	-5.59186	2.24652e-08	5.54514e-07
t30.t180	ENSG00000166484	MAPK7	protein_coding	3	138.023	-1.54201	0.18152	-2.98595	0.00282698	0.0249802	TRUE	TRUE	109.553	-2.06268	0.323402	-6.37805	1.79354e-10	6.91908e-09
t30.t180	ENSG00000166548	TK2	protein_coding	3	410.285	-1.40189	0.124967	-3.21599	0.00129994	0.0125081	FALSE	FALSE	NA	NA	NA	NA	NA	NA
t30.t180	ENSG00000166575	TMEM135	protein_coding	3	512.724	-1.40716	0.0884418	-4.60376	4.14925e-06	6.32307e-05	TRUE	TRUE	834.251	-0.684236	0.26533	-2.57881	0.009914	0.0417355
t30.t180	ENSG00000166582	CENPV	protein_coding	5	58.0808	2.24081	0.2623	4.73052	2.23947e-06	3.54145e-05	TRUE	TRUE	90.0487	0.945866	0.338827	2.79159	0.00524491	0.0247793
t30.t180	ENSG00000166592	RRAD	protein_coding	5	165.377	5.8385	0.420731	11.5002	1.31561e-30	2.10154e-28	TRUE	TRUE	63.4762	5.20814	0.578091	9.00921	2.07546e-19	4.24214e-17
t30.t180	ENSG00000166595	FAM96B	protein_coding	2	636.027	1.45152	0.0959378	4.70635	2.52188e-06	3.9508e-05	FALSE	FALSE	NA	NA	NA	NA	NA	NA
t30.t180	ENSG00000166682	TMPRSS5	protein_coding	4	14.0687	-2.07432	0.224638	-4.78245	1.73171e-06	2.77612e-05	FALSE	FALSE	NA	NA	NA	NA	NA	NA
t30.t180	ENSG00000166689	PLEKHA7	protein_coding	5	12.1677	1.93262	0.300529	3.10325	0.00191406	0.017603	TRUE	TRUE	24.9154	2.2445	0.721957	3.10891	0.00187777	0.0107004
t30.t180	ENSG00000166750	SLFN5	protein_coding	3	8341.86	-1.62702	0.203546	-3.08048	0.0020667	0.0188582	TRUE	TRUE	15163.2	-1.4531	0.228741	-6.35259	2.11722e-10	8.05677e-09
t30.t180	ENSG00000166801	FAM111A	protein_coding	3	1999.34	-1.38914	0.119269	-3.26269	0.00110361	0.0107892	TRUE	TRUE	2160.02	-0.913776	0.204953	-4.45847	8.25476e-06	0.000102311
t30.t180	ENSG00000166839	ANKDD1A	protein_coding	1	229.6	-2.24067	0.336013	-3.69231	0.000222222	0.00248481	FALSE	FALSE	NA	NA	NA	NA	NA	NA
t30.t180	ENSG00000166886	NAB2	protein_coding	5	1083.9	5.48978	0.318649	14.09	4.37361e-45	1.46713e-42	TRUE	TRUE	785.972	4.55101	0.361253	12.5978	2.1704e-36	3.16078e-33
t30.t180	ENSG00000166938	DIS3L	protein_coding	3	503.34	-1.62916	0.106786	-5.89173	3.82163e-09	8.75809e-08	FALSE	FALSE	NA	NA	NA	NA	NA	NA
t30.t180	ENSG00000166963	MAP1A	protein_coding	3	779.542	-1.78585	0.21752	-3.61279	0.000302916	0.00330455	FALSE	FALSE	NA	NA	NA	NA	NA	NA
t30.t180	ENSG00000166971	AKTIP	protein_coding	3	1117.75	-2.63934	0.137794	-11.897	1.22623e-32	2.25391e-30	TRUE	TRUE	1150.11	-1.09911	0.278965	-3.93995	8.14979e-05	0.000747042
t30.t180	ENSG00000166974	MAPRE2	protein_coding	5	2049.52	1.68118	0.101931	6.68277	2.34466e-11	7.07777e-10	FALSE	FALSE	NA	NA	NA	NA	NA	NA
t30.t180	ENSG00000166997	CNPY4	protein_coding	3	342.861	-1.85529	0.102092	-8.37763	5.40037e-17	2.97586e-15	TRUE	TRUE	313.104	-1.39145	0.20135	-6.9106	4.82593e-12	2.56148e-10
t30.t180	ENSG00000167065	DUSP18	protein_coding	5	663.272	2.56852	0.133251	11.7711	5.49817e-32	9.83659e-30	TRUE	TRUE	382.488	0.841556	0.135416	6.21459	5.14578e-10	1.78958e-08
t30.t180	ENSG00000167085	PHB	protein_coding	2	620.275	1.55152	0.133385	4.1348	3.55271e-05	0.000457928	FALSE	FALSE	NA	NA	NA	NA	NA	NA
t30.t180	ENSG00000167088	SNRPD1	protein_coding	2	703.375	1.59883	0.120486	4.97007	6.69289e-07	1.14767e-05	TRUE	TRUE	552.566	0.533114	0.198107	2.69104	0.00712306	0.031992
t30.t180	ENSG00000167103	PIP5KL1	protein_coding	4	16.5135	-2.1124	0.33944	-3.27716	0.00104857	0.0103074	FALSE	FALSE	NA	NA	NA	NA	NA	NA
t30.t180	ENSG00000167107	ACSF2	protein_coding	3	157.235	-2.25572	0.150369	-8.35095	6.77169e-17	3.65644e-15	TRUE	TRUE	259.88	-1.68661	0.272681	-6.18527	6.19979e-10	2.12131e-08
t30.t180	ENSG00000167112	TRUB2	protein_coding	2	307.845	1.93766	0.109397	8.57114	1.02464e-17	5.92614e-16	TRUE	TRUE	216.517	0.562273	0.21882	2.56956	0.0101827	0.0426585
t30.t180	ENSG00000167157	PRRX2	protein_coding	2	10.3597	6.70627	0.651665	8.75646	2.01487e-18	1.2261e-16	TRUE	TRUE	4.92642	6.39527	1.06195	6.0222	1.72061e-09	5.41782e-08
t30.t180	ENSG00000167208	SNX20	protein_coding	3	1444.79	-1.35853	0.114026	-3.14432	0.00166473	0.0155661	TRUE	TRUE	1623.86	-1.07954	0.162416	-6.64675	2.99636e-11	1.35045e-09
t30.t180	ENSG00000167244	IGF2	protein_coding	5	4.09598	3.99389	0.521757	5.73809	9.57511e-09	2.11314e-07	FALSE	FALSE	NA	NA	NA	NA	NA	NA
t30.t180	ENSG00000167257	RNF214	protein_coding	3	479.953	-1.54888	0.153148	-3.58399	0.000338389	0.00364553	TRUE	TRUE	826.68	-1.85582	0.206367	-8.9928	2.4102e-19	4.84138e-17
t30.t180	ENSG00000167447	SMG8	protein_coding	2	565.558	1.58748	0.0876026	6.70622	1.99728e-11	6.10468e-10	FALSE	FALSE	NA	NA	NA	NA	NA	NA
t30.t180	ENSG00000167536	DHRS13	protein_coding	3	135.101	-1.72779	0.189306	-3.84453	0.000120783	0.00141853	TRUE	TRUE	173.762	-1.84255	0.270507	-6.81147	9.66087e-12	4.8203e-10
t30.t180	ENSG00000167553	TUBA1C	protein_coding	2	1482.45	1.56611	0.1636	3.46032	0.000539529	0.00563377	FALSE	FALSE	NA	NA	NA	NA	NA	NA
t30.t180	ENSG00000167580	AQP2	protein_coding	5	1.80553	3.42129	0.767469	3.1549	0.00160552	0.015086	FALSE	FALSE	NA	NA	NA	NA	NA	NA
t30.t180	ENSG00000167632	TRAPPC9	protein_coding	4	961.804	-1.68387	0.154893	-4.41512	1.00952e-05	0.000144335	FALSE	FALSE	NA	NA	NA	NA	NA	NA
t30.t180	ENSG00000167635	ZNF146	protein_coding	2	2083.73	1.5163	0.100428	5.14104	2.73228e-07	4.91774e-06	FALSE	FALSE	NA	NA	NA	NA	NA	NA
t30.t180	ENSG00000167670	CHAF1A	protein_coding	3	368.906	-1.89514	0.149849	-5.97357	2.32114e-09	5.51239e-08	TRUE	TRUE	226.288	-0.937299	0.286972	-3.26617	0.00109014	0.00682096
t30.t180	ENSG00000167695	FAM57A	protein_coding	2	64.519	2.3729	0.283808	4.83744	1.31522e-06	2.14825e-05	FALSE	FALSE	NA	NA	NA	NA	NA	NA
t30.t180	ENSG00000167705	RILP	protein_coding	5	59.8407	1.91243	0.190479	4.7902	1.66618e-06	2.68068e-05	TRUE	TRUE	41.6799	1.23807	0.473752	2.61333	0.00896649	0.0385405
t30.t180	ENSG00000167711	SERPINF2	protein_coding	1	8.16543	-2.2818	0.412809	-3.10507	0.00190232	0.0175131	FALSE	FALSE	NA	NA	NA	NA	NA	NA
t30.t180	ENSG00000167721	TSR1	protein_coding	5	1436.38	2.78349	0.103602	17.2148	2.05755e-66	2.04505e-63	TRUE	TRUE	924.252	1.51315	0.246958	6.12717	8.94579e-10	2.98073e-08
t30.t180	ENSG00000167772	ANGPTL4	protein_coding	5	98.3649	5.5471	0.394513	11.5259	9.77415e-31	1.58012e-28	TRUE	TRUE	68.4662	4.70263	0.472242	9.95811	2.32448e-23	7.31928e-21
t30.t180	ENSG00000167851	CD300A	protein_coding	3	444.274	-2.76548	0.487985	-3.61791	0.000296995	0.00324386	TRUE	TRUE	278.991	-1.46212	0.49212	-2.97107	0.00296766	0.0156094
t30.t180	ENSG00000167895	TMC8	protein_coding	3	3556.52	-1.64959	0.156507	-4.15058	3.31629e-05	0.00043014	TRUE	TRUE	3383.72	-0.79137	0.25645	-3.08587	0.0020296	0.0114011
t30.t180	ENSG00000167972	ABCA3	protein_coding	3	168.468	-2.20112	0.233359	-5.1471	2.64541e-07	4.7742e-06	TRUE	TRUE	125.005	-1.93945	0.486219	-3.98884	6.63982e-05	0.000629177
t30.t180	ENSG00000167977	KCTD5	protein_coding	2	568.634	1.52075	0.127064	4.0983	4.16194e-05	0.000529472	TRUE	TRUE	531.613	0.991844	0.198257	5.00282	5.64966e-07	9.72251e-06
t30.t180	ENSG00000167984	NLRC3	polymorphic_pseudogene	3	4680.07	-2.22887	0.17872	-6.87594	6.15828e-12	2.02034e-10	FALSE	TRUE	6856.38	0.682073	0.217371	3.13782	0.00170208	0.00985838
t30.t180	ENSG00000168003	SLC3A2	protein_coding	2	1745.59	1.64814	0.132273	4.9	9.58354e-07	1.60439e-05	FALSE	FALSE	NA	NA	NA	NA	NA	NA
t30.t180	ENSG00000168010	ATG16L2	protein_coding	1	1215.32	-1.76663	0.110822	-6.9176	4.59371e-12	1.53139e-10	TRUE	TRUE	1472.86	-1.20603	0.231836	-5.20208	1.97065e-07	3.86192e-06
t30.t180	ENSG00000168016	TRANK1	protein_coding	3	2386.63	-1.68638	0.162399	-4.22653	2.37319e-05	0.000316693	TRUE	TRUE	2713.38	-0.998185	0.388546	-2.56903	0.0101985	0.0427169
t30.t180	ENSG00000168026	TTC21A	protein_coding	3	112.927	-2.239	0.251604	-4.9244	8.46211e-07	1.42644e-05	FALSE	TRUE	NA	NA	NA	NA	NA	NA
t30.t180	ENSG00000168040	FADD	protein_coding	2	440.291	1.28784	0.0970287	2.96652	0.00301191	0.0264143	TRUE	TRUE	555.962	0.658276	0.156449	4.20759	2.58104e-05	0.000276864
t30.t180	ENSG00000168067	MAP4K2	protein_coding	3	758.168	-1.48272	0.152569	-3.16392	0.00155661	0.0146624	FALSE	FALSE	NA	NA	NA	NA	NA	NA
t30.t180	ENSG00000168214	RBPJ	protein_coding	5	9122.58	2.03664	0.204414	5.07128	3.95143e-07	6.98555e-06	TRUE	TRUE	18402.7	0.970403	0.151467	6.40671	1.4869e-10	5.83272e-09
t30.t180	ENSG00000168243	GNG4	protein_coding	2	61.3392	5.32024	0.418673	10.3189	5.78958e-25	6.0691e-23	TRUE	TRUE	47.15	1.85547	0.684734	2.70977	0.006733	0.0305106
t30.t180	ENSG00000168273	SMIM4	protein_coding	2	117.739	1.45564	0.131698	3.45975	0.000540685	0.00564145	TRUE	TRUE	129.426	0.812324	0.186364	4.35881	1.30774e-05	0.000152587
t30.t180	ENSG00000168275	COA6	protein_coding	2	257.529	1.53941	0.113051	4.7714	1.82951e-06	2.92242e-05	FALSE	FALSE	NA	NA	NA	NA	NA	NA
t30.t180	ENSG00000168282	MGAT2	protein_coding	2	2411.71	1.29935	0.102185	2.92947	0.00339544	0.029441	FALSE	FALSE	NA	NA	NA	NA	NA	NA
t30.t180	ENSG00000168283	BMI1	protein_coding	2	1635.37	1.84846	0.140582	6.03535	1.58614e-09	3.83821e-08	TRUE	TRUE	1926.69	0.907076	0.178119	5.09251	3.53352e-07	6.46775e-06
t30.t180	ENSG00000168303	MPLKIP	protein_coding	2	300.72	1.46885	0.0853324	5.4944	3.92034e-08	7.96413e-07	FALSE	FALSE	NA	NA	NA	NA	NA	NA
t30.t180	ENSG00000168329	CX3CR1	protein_coding	3	413.168	-2.45168	0.361945	-4.01076	6.05233e-05	0.000749863	TRUE	TRUE	210.802	-2.09151	0.778788	-2.6856	0.00723994	0.0324232
t30.t180	ENSG00000168334	XIRP1	protein_coding	5	244.159	8.18242	0.415601	17.282	6.42861e-67	6.90073e-64	TRUE	TRUE	18.8596	6.03079	1.01456	5.94423	2.77751e-09	8.42692e-08
t30.t180	ENSG00000168389	MFSD2A	protein_coding	5	192.069	5.67459	0.271206	17.2363	1.41813e-66	1.46373e-63	TRUE	TRUE	45.7264	3.58025	0.678069	5.28007	1.29138e-07	2.64648e-06
t30.t180	ENSG00000168405	CMAHP	pseudogene	5	2895.56	1.59132	0.182418	3.24158	0.00118868	0.0115494	FALSE	FALSE	NA	NA	NA	NA	NA	NA
t30.t180	ENSG00000168477	TNXB	protein_coding	1	21.6618	-1.75183	0.265056	-2.8365	0.00456113	0.0382508	FALSE	FALSE	NA	NA	NA	NA	NA	NA
t30.t180	ENSG00000168769	TET2	protein_coding	5	5087.33	2.26514	0.132919	9.51812	1.76339e-21	1.45161e-19	TRUE	TRUE	3851.73	1.24719	0.317511	3.92802	8.56467e-05	0.000778032
t30.t180	ENSG00000168806	LCMT2	protein_coding	2	218.992	1.63935	0.155079	4.12272	3.74432e-05	0.000480778	TRUE	TRUE	198.675	0.745023	0.207154	3.59647	0.000322569	0.00242457
t30.t180	ENSG00000168807	SNTB2	protein_coding	2	2225.96	1.61815	0.102627	6.02326	1.70933e-09	4.12515e-08	TRUE	TRUE	2245.37	0.921174	0.213956	4.30544	1.66658e-05	0.000189985
t30.t180	ENSG00000168906	MAT2A	protein_coding	5	4149.3	2.52262	0.105571	14.4228	3.71957e-47	1.40589e-44	TRUE	TRUE	3029.07	0.830518	0.155094	5.35494	8.55848e-08	1.82453e-06
t30.t180	ENSG00000168917	SLC35G2	protein_coding	5	49.964	3.0384	0.292129	6.97771	3.00025e-12	1.03092e-10	FALSE	FALSE	NA	NA	NA	NA	NA	NA
t30.t180	ENSG00000168918	INPP5D	protein_coding	3	3578.33	-2.0869	0.0991543	-10.9617	5.83932e-28	7.7194e-26	TRUE	TRUE	4134.95	-1.02874	0.225787	-4.55622	5.20814e-06	6.87174e-05
t30.t180	ENSG00000168939	SPRY3	protein_coding	1	31.5035	-2.04335	0.204141	-5.11091	3.20603e-07	5.70537e-06	FALSE	FALSE	NA	NA	NA	NA	NA	NA
t30.t180	ENSG00000168970	JMJD7-PLA2G4B	protein_coding	3	85.5579	-2.3705	0.265532	-5.16133	2.45199e-07	4.43705e-06	FALSE	FALSE	NA	NA	NA	NA	NA	NA
t30.t180	ENSG00000169016	E2F6	protein_coding	5	363.966	2.23135	0.102141	12.0554	1.81557e-33	3.4555e-31	TRUE	TRUE	307.785	1.85613	0.242976	7.63914	2.18671e-14	1.78781e-12
t30.t180	ENSG00000169047	IRS1	protein_coding	3	171.621	-2.01489	0.37033	-2.7405	0.00613463	0.0493492	FALSE	TRUE	NA	NA	NA	NA	NA	NA
t30.t180	ENSG00000169085	C8orf46	protein_coding	3	16.5705	-2.009	0.277396	-3.63742	0.000275386	0.0030288	FALSE	FALSE	NA	NA	NA	NA	NA	NA
t30.t180	ENSG00000169194	IL13	protein_coding	5	11671.2	3.27309	0.463445	4.90476	9.354e-07	1.5689e-05	TRUE	TRUE	7986.29	4.97966	0.724325	6.87489	6.20368e-12	3.19805e-10
t30.t180	ENSG00000169220	RGS14	protein_coding	3	517.998	-2.32766	0.193223	-6.87114	6.36904e-12	2.08185e-10	TRUE	TRUE	396.561	-1.48258	0.379583	-3.90581	9.39108e-05	0.000843243
t30.t180	ENSG00000169231	THBS3	protein_coding	1	342.796	-1.87356	0.106447	-8.20649	2.27742e-16	1.16541e-14	TRUE	TRUE	452.327	-0.980719	0.317524	-3.08864	0.00201075	0.011328
t30.t180	ENSG00000169245	CXCL10	protein_coding	5	38.0169	2.27173	0.394514	3.22352	0.00126624	0.0122233	FALSE	FALSE	NA	NA	NA	NA	NA	NA
t30.t180	ENSG00000169258	GPRIN1	protein_coding	2	239.473	3.62777	0.167028	15.7325	9.05565e-56	5.65157e-53	TRUE	TRUE	203.925	3.39255	0.314698	10.7803	4.26288e-27	2.25748e-24
t30.t180	ENSG00000169371	SNUPN	protein_coding	2	233.302	1.42598	0.111142	3.83279	0.000126697	0.00148085	FALSE	TRUE	NA	NA	NA	NA	NA	NA
t30.t180	ENSG00000169372	CRADD	protein_coding	3	129.062	-1.382	0.101508	-3.76321	0.000167744	0.0019254	TRUE	TRUE	142.662	-0.597242	0.213012	-2.80379	0.00505051	0.0240949
t30.t180	ENSG00000169379	ARL13B	protein_coding	2	357.331	1.74487	0.143046	5.20722	1.91688e-07	3.51616e-06	FALSE	FALSE	NA	NA	NA	NA	NA	NA
t30.t180	ENSG00000169429	IL8	protein_coding	5	4391.35	3.16573	0.433823	4.99219	5.96991e-07	1.03028e-05	TRUE	TRUE	1646.82	3.72007	0.723083	5.14474	2.6789e-07	5.07901e-06
t30.t180	ENSG00000169499	PLEKHA2	protein_coding	2	6103.62	1.42793	0.126007	3.39611	0.000683521	0.00696921	TRUE	TRUE	9297.63	1.20481	0.234733	5.13266	2.85674e-07	5.35949e-06
t30.t180	ENSG00000169504	CLIC4	protein_coding	2	832.357	2.39273	0.301763	4.61529	3.92549e-06	5.99911e-05	FALSE	FALSE	NA	NA	NA	NA	NA	NA
t30.t180	ENSG00000169519	METTL15	protein_coding	3	246.411	-1.48984	0.0793209	-6.17538	6.60038e-10	1.66787e-08	TRUE	TRUE	278.68	-1.27548	0.156473	-8.15144	3.59624e-16	3.87945e-14
t30.t180	ENSG00000169554	ZEB2	protein_coding	5	3963.96	2.88539	0.274926	6.8578	6.99304e-12	2.27473e-10	TRUE	TRUE	2279.63	2.30054	0.424712	5.41671	6.07053e-08	1.35358e-06
t30.t180	ENSG00000169679	BUB1	protein_coding	3	656.395	-1.66154	0.193556	-3.41784	0.000631198	0.00648998	FALSE	FALSE	NA	NA	NA	NA	NA	NA
t30.t180	ENSG00000169683	LRRC45	protein_coding	3	155.136	-2.161	0.238913	-4.85951	1.17674e-06	1.94213e-05	TRUE	TRUE	65.6568	-1.84233	0.37884	-4.86309	1.15567e-06	1.8331e-05
t30.t180	ENSG00000170006	TMEM154	protein_coding	3	1089.02	-1.63072	0.170279	-3.704	0.000212225	0.00238496	FALSE	FALSE	NA	NA	NA	NA	NA	NA
t30.t180	ENSG00000170017	ALCAM	protein_coding	5	406.169	1.47892	0.168304	2.84556	0.00443336	0.0373309	FALSE	FALSE	NA	NA	NA	NA	NA	NA
t30.t180	ENSG00000170027	YWHAG	protein_coding	2	2431.54	1.7793	0.0770293	10.117	4.64483e-24	4.66849e-22	TRUE	TRUE	2293.57	0.676721	0.127028	5.32732	9.96708e-08	2.08852e-06
t30.t180	ENSG00000170035	UBE2E3	protein_coding	5	606.361	1.6837	0.109828	6.2252	4.80944e-10	1.23745e-08	FALSE	FALSE	NA	NA	NA	NA	NA	NA
t30.t180	ENSG00000170100	ZNF778	protein_coding	5	256.791	1.27719	0.0988345	2.80456	0.00503848	0.0416341	TRUE	TRUE	244.253	0.838549	0.183306	4.57459	4.7715e-06	6.34594e-05
t30.t180	ENSG00000170113	NIPA1	protein_coding	2	4337.92	4.10272	0.117435	26.4208	7.90244e-154	2.1207e-149	TRUE	TRUE	1946.24	2.17925	0.309593	7.03908	1.9351e-12	1.09708e-10
t30.t180	ENSG00000170190	SLC16A5	protein_coding	3	36.8475	-2.40153	0.257761	-5.43731	5.40899e-08	1.08282e-06	TRUE	TRUE	48.8167	-1.58845	0.329818	-4.81614	1.46363e-06	2.25257e-05
t30.t180	ENSG00000170345	FOS	protein_coding	4	8899.31	-4.74385	0.354303	-10.5668	4.24802e-26	4.85106e-24	FALSE	TRUE	NA	NA	NA	NA	NA	NA
t30.t180	ENSG00000170364	SETMAR	protein_coding	5	138.355	1.44005	0.104401	4.21497	2.49807e-05	0.000331708	TRUE	TRUE	120.054	0.670603	0.178217	3.76285	0.000167987	0.00138315
t30.t180	ENSG00000170485	NPAS2	protein_coding	5	9.9569	2.1786	0.405491	2.90659	0.00365387	0.0314179	FALSE	FALSE	NA	NA	NA	NA	NA	NA
t30.t180	ENSG00000170509	HSD17B13	protein_coding	3	5.27419	-2.18418	0.386512	-3.06375	0.00218582	0.0197904	TRUE	TRUE	10.388	-1.82125	0.645139	-2.82304	0.00475705	0.0229586
t30.t180	ENSG00000170542	SERPINB9	protein_coding	5	2120.32	2.42495	0.221913	6.42123	1.35178e-10	3.74777e-09	TRUE	TRUE	2777.79	2.30634	0.320756	7.19033	6.46346e-13	4.07041e-11
t30.t180	ENSG00000170606	HSPA4	protein_coding	2	2462.95	1.26611	0.0921372	2.88819	0.00387467	0.0331254	TRUE	TRUE	2562.1	0.506786	0.166551	3.04282	0.00234373	0.0128581
t30.t180	ENSG00000170613	FAM71B	protein_coding	5	2.19712	2.21435	0.431903	2.81163	0.00492909	0.0408894	FALSE	FALSE	NA	NA	NA	NA	NA	NA
t30.t180	ENSG00000170647	TMEM133	protein_coding	5	2.56047	3.25536	0.480052	4.69815	2.62526e-06	4.10556e-05	FALSE	FALSE	NA	NA	NA	NA	NA	NA
t30.t180	ENSG00000170727	BOP1	protein_coding	2	63.6947	1.89039	0.211743	4.20505	2.61019e-05	0.00034472	TRUE	TRUE	38.6607	1.46711	0.349476	4.19801	2.6927e-05	0.000286496
t30.t180	ENSG00000170858	LILRP2	pseudogene	3	69.5902	-2.6612	0.398604	-4.16754	3.07905e-05	0.000401056	FALSE	FALSE	NA	NA	NA	NA	NA	NA
t30.t180	ENSG00000170903	MSANTD4	protein_coding	2	852.123	1.79162	0.0869639	9.1028	8.8033e-20	6.26646e-18	TRUE	TRUE	820.861	0.662032	0.165633	3.99699	6.4154e-05	0.000611392
t30.t180	ENSG00000170915	PAQR8	protein_coding	3	327.386	-1.63515	0.205844	-3.08559	0.00203148	0.0185811	TRUE	TRUE	412.784	-2.58638	0.544906	-4.74648	2.06992e-06	3.05647e-05
t30.t180	ENSG00000171033	PKIA	protein_coding	2	1348.07	3.22143	0.192825	11.5205	1.04059e-30	1.67216e-28	TRUE	TRUE	952.218	0.986053	0.294875	3.34397	0.000825876	0.00539948
t30.t180	ENSG00000171097	CCBL1	protein_coding	3	94.6116	-2.01198	0.115144	-8.78888	1.51064e-18	9.29809e-17	TRUE	TRUE	90.3998	-1.51391	0.313097	-4.83527	1.32968e-06	2.0669e-05
t30.t180	ENSG00000171130	ATP6V0E2	protein_coding	3	445.228	-1.75923	0.177289	-4.28246	1.84842e-05	0.000250906	TRUE	TRUE	268.754	-0.87481	0.259217	-3.37481	0.000738663	0.00492041
t30.t180	ENSG00000171159	C9orf16	protein_coding	2	443.652	1.57473	0.202488	2.83835	0.00453468	0.0380647	TRUE	TRUE	254.696	0.95952	0.252405	3.80151	0.000143817	0.00121548
t30.t180	ENSG00000171208	NETO2	protein_coding	2	888.07	3.0102	0.2493	8.06337	7.42204e-16	3.57591e-14	TRUE	TRUE	874.015	2.43936	0.388862	6.27307	3.53988e-10	1.27288e-08
t30.t180	ENSG00000171219	CDC42BPG	protein_coding	1	18.2282	-3.19605	0.284906	-7.70799	1.27816e-14	5.53235e-13	FALSE	FALSE	NA	NA	NA	NA	NA	NA
t30.t180	ENSG00000171307	ZDHHC16	protein_coding	2	566.073	1.33371	0.0776721	4.29637	1.73614e-05	0.000236623	TRUE	TRUE	407.871	0.558237	0.17734	3.14783	0.00164485	0.00959364
t30.t180	ENSG00000171314	PGAM1	protein_coding	5	7048.68	2.30698	0.142144	9.19477	3.75802e-20	2.79363e-18	TRUE	TRUE	5964.81	1.30193	0.259304	5.02085	5.14442e-07	8.95891e-06
t30.t180	ENSG00000171385	KCND3	protein_coding	5	4.53653	2.25646	0.43138	2.91264	0.00358383	0.030885	FALSE	FALSE	NA	NA	NA	NA	NA	NA
t30.t180	ENSG00000171421	MRPL36	protein_coding	2	261.654	2.57989	0.115347	13.6968	1.06097e-42	3.12881e-40	TRUE	TRUE	175.037	0.880342	0.201141	4.37675	1.20462e-05	0.000142844
t30.t180	ENSG00000171453	POLR1C	protein_coding	5	597.225	3.37779	0.13208	18.0026	1.85772e-72	2.76966e-69	TRUE	TRUE	312.689	1.79704	0.292055	6.15307	7.59974e-10	2.57386e-08
t30.t180	ENSG00000171466	ZNF562	protein_coding	2	707.512	1.58759	0.102104	5.75485	8.67197e-09	1.9249e-07	FALSE	FALSE	NA	NA	NA	NA	NA	NA
t30.t180	ENSG00000171488	LRRC8C	protein_coding	2	5522.5	2.08992	0.141218	7.718	1.18172e-14	5.12322e-13	TRUE	TRUE	6296.96	1.25111	0.26898	4.6513	3.29851e-06	4.58857e-05
t30.t180	ENSG00000171490	RSL1D1	protein_coding	2	2376.84	1.7757	0.107777	7.1973	6.14153e-13	2.28764e-11	FALSE	FALSE	NA	NA	NA	NA	NA	NA
t30.t180	ENSG00000171552	BCL2L1	protein_coding	5	2865.32	2.15002	0.173539	6.62688	3.42867e-11	1.01896e-09	TRUE	TRUE	1599.91	0.846359	0.315709	2.68082	0.00734427	0.0328022
t30.t180	ENSG00000171574	ZNF584	protein_coding	2	203.492	3.13795	0.116466	18.3569	2.90946e-75	4.87988e-72	TRUE	TRUE	108.903	1.37851	0.238942	5.76921	7.96444e-09	2.20403e-07
t30.t180	ENSG00000171595	DNAI2	protein_coding	1	10.6159	-2.64681	0.433799	-3.79626	0.000146896	0.00170286	TRUE	TRUE	45.7973	-1.57824	0.540024	-2.92253	0.00347197	0.0177219
t30.t180	ENSG00000171596	NMUR1	protein_coding	3	58.7341	-2.24493	0.361609	-3.44274	0.000575845	0.00597301	TRUE	TRUE	328.227	-1.46363	0.28546	-5.12725	2.94007e-07	5.50696e-06
t30.t180	ENSG00000171604	CXXC5	protein_coding	5	33.072	2.83069	0.261507	7.00055	2.54963e-12	8.80592e-11	TRUE	TRUE	30.5866	2.17138	0.510129	4.25652	2.07629e-05	0.000229942
t30.t180	ENSG00000171608	PIK3CD	protein_coding	3	4387.53	-1.45865	0.118788	-3.86108	0.000112889	0.00133281	FALSE	FALSE	NA	NA	NA	NA	NA	NA
t30.t180	ENSG00000171612	SLC25A33	protein_coding	5	212.707	1.9849	0.141357	6.96744	3.22752e-12	1.10196e-10	TRUE	TRUE	110.419	1.30624	0.25615	5.09951	3.40538e-07	6.26767e-06
t30.t180	ENSG00000171617	ENC1	protein_coding	5	113.664	2.64713	0.346443	4.7544	1.99033e-06	3.16612e-05	TRUE	TRUE	178.203	4.06015	0.586139	6.92694	4.30037e-12	2.30351e-10
t30.t180	ENSG00000171643	S100Z	protein_coding	3	32.6192	-2.20767	0.343793	-3.51278	0.000443446	0.00469626	FALSE	FALSE	NA	NA	NA	NA	NA	NA
t30.t180	ENSG00000171747	LGALS4	protein_coding	1	10.0308	-2.33183	0.261664	-5.08985	3.58347e-07	6.35179e-06	TRUE	TRUE	10.3204	-1.11797	0.419676	-2.66389	0.00772434	0.0341527
t30.t180	ENSG00000171763	SPATA5L1	protein_coding	2	210.405	1.67972	0.0899561	7.5561	4.15335e-14	1.72537e-12	FALSE	FALSE	NA	NA	NA	NA	NA	NA
t30.t180	ENSG00000171793	CTPS1	protein_coding	5	1690.27	3.05267	0.149896	13.6939	1.10365e-42	3.21931e-40	TRUE	TRUE	692.64	2.8211	0.324591	8.69124	3.58507e-18	5.49577e-16
t30.t180	ENSG00000171861	RNMTL1	protein_coding	2	180.039	1.45102	0.132153	3.41287	0.000642837	0.00659701	FALSE	FALSE	NA	NA	NA	NA	NA	NA
t30.t180	ENSG00000171865	RNASEH1	protein_coding	5	330.295	1.24838	0.0785931	3.16029	0.00157611	0.0148305	TRUE	TRUE	264.225	0.439992	0.175572	2.50605	0.0122088	0.0491326
t30.t180	ENSG00000171867	PRNP	protein_coding	5	8589.52	3.335	0.200708	11.6338	2.7735e-31	4.80192e-29	TRUE	TRUE	4416.33	1.75981	0.408538	4.30758	1.65049e-05	0.000188335
t30.t180	ENSG00000171940	ZNF217	protein_coding	3	3105.61	-1.2488	0.0891279	-2.79146	0.00524703	0.0431534	TRUE	TRUE	3475.34	-0.807316	0.191042	-4.22586	2.3803e-05	0.00025845
t30.t180	ENSG00000171956	FOXB1	protein_coding	4	18.8856	-2.26033	0.328671	-3.83461	0.000125762	0.00147121	TRUE	TRUE	9.60704	-1.79974	0.718233	-2.50579	0.0122177	0.0491599
t30.t180	ENSG00000171970	ZNF57	protein_coding	2	65.5664	1.82421	0.292227	2.82043	0.00479589	0.0400194	FALSE	FALSE	NA	NA	NA	NA	NA	NA
t30.t180	ENSG00000172062	SMN1	protein_coding	5	103.596	1.58024	0.113766	5.10029	3.39137e-07	6.02322e-06	FALSE	FALSE	NA	NA	NA	NA	NA	NA
t30.t180	ENSG00000172115	CYCS	protein_coding	5	2375.11	1.72586	0.122466	5.92708	3.08365e-09	7.15855e-08	TRUE	TRUE	1607.29	0.674774	0.179328	3.7628	0.000168024	0.00138315
t30.t180	ENSG00000172159	FRMD3	protein_coding	1	13.2456	-1.93446	0.211509	-4.41806	9.95898e-06	0.00014269	FALSE	FALSE	NA	NA	NA	NA	NA	NA
t30.t180	ENSG00000172301	COPRS	protein_coding	2	154.983	2.17601	0.166358	7.06918	1.55854e-12	5.49607e-11	TRUE	TRUE	74.9252	1.83566	0.369958	4.96179	6.98462e-07	1.16833e-05
t30.t180	ENSG00000172349	IL16	protein_coding	3	3792.64	-2.62306	0.177382	-9.15011	5.68775e-20	4.11419e-18	TRUE	TRUE	3514.93	-1.73852	0.352141	-4.937	7.93333e-07	1.30917e-05
t30.t180	ENSG00000172380	GNG12	protein_coding	5	22.4996	4.84856	0.489662	7.85964	3.85247e-15	1.74636e-13	TRUE	TRUE	4.62466	2.37003	0.849715	2.7892	0.0052838	0.0249378
t30.t180	ENSG00000172409	CLP1	protein_coding	2	268.817	1.5309	0.0965727	5.49738	3.8547e-08	7.84267e-07	FALSE	FALSE	NA	NA	NA	NA	NA	NA
t30.t180	ENSG00000172460	PRSS30P	pseudogene	3	11.1164	-2.29491	0.457601	-2.82978	0.00465793	0.0390016	TRUE	TRUE	25.455	-2.55269	0.93088	-2.74223	0.00610238	0.02814
t30.t180	ENSG00000172548	NIPAL4	protein_coding	5	6.23506	2.58962	0.40193	3.95497	7.65431e-05	0.000931147	TRUE	TRUE	5.20934	2.00877	0.70799	2.83729	0.00454977	0.0221116
t30.t180	ENSG00000172613	RAD9A	protein_coding	3	200.923	-2.06601	0.136809	-7.79198	6.59663e-15	2.93577e-13	TRUE	TRUE	198.297	-1.58879	0.249882	-6.35816	2.04186e-10	7.81239e-09
t30.t180	ENSG00000172638	EFEMP2	protein_coding	3	41.9769	-1.71479	0.204324	-3.49833	0.000468173	0.00494143	FALSE	FALSE	NA	NA	NA	NA	NA	NA
t30.t180	ENSG00000172653	C17orf66	protein_coding	1	139.16	-2.70777	0.323782	-5.27445	1.33154e-07	2.51643e-06	FALSE	FALSE	NA	NA	NA	NA	NA	NA
t30.t180	ENSG00000172661	FAM21C	protein_coding	3	657.705	-1.47592	0.10948	-4.34709	1.37956e-05	0.000192122	FALSE	FALSE	NA	NA	NA	NA	NA	NA
t30.t180	ENSG00000172731	LRRC20	protein_coding	3	37.4296	-2.31427	0.296533	-4.43212	9.33115e-06	0.000133981	FALSE	FALSE	NA	NA	NA	NA	NA	NA
t30.t180	ENSG00000172738	TMEM217	protein_coding	5	64.1747	2.74342	0.214917	8.11207	4.97665e-16	2.45955e-14	TRUE	TRUE	121.545	3.17063	0.477291	6.64297	3.07423e-11	1.37491e-09
t30.t180	ENSG00000172794	RAB37	protein_coding	3	1555.39	-2.31306	0.187733	-6.99427	2.66637e-12	9.18544e-11	TRUE	TRUE	3272.77	-1.15578	0.2055	-5.62426	1.86309e-08	4.67296e-07
t30.t180	ENSG00000172817	CYP7B1	protein_coding	2	29.2777	2.58285	0.545228	2.9031	0.00369484	0.0317295	FALSE	FALSE	NA	NA	NA	NA	NA	NA
t30.t180	ENSG00000172818	OVOL1	protein_coding	5	2.73176	3.16449	0.625773	3.45891	0.000542368	0.00565242	FALSE	FALSE	NA	NA	NA	NA	NA	NA
t30.t180	ENSG00000172819	RARG	protein_coding	2	419.828	1.57753	0.177236	3.25854	0.00111988	0.0109403	TRUE	TRUE	119.547	0.787067	0.301759	2.60826	0.00910035	0.0390223
t30.t180	ENSG00000172830	SSH3	protein_coding	3	60.0697	-1.72778	0.258843	-2.81167	0.00492844	0.0408894	FALSE	FALSE	NA	NA	NA	NA	NA	NA
t30.t180	ENSG00000172840	PDP2	protein_coding	2	374.856	2.19064	0.128163	9.29006	1.54197e-20	1.17893e-18	TRUE	TRUE	300.611	0.944306	0.180655	5.22712	1.72173e-07	3.4143e-06
t30.t180	ENSG00000172932	ANKRD13D	protein_coding	3	989.686	-1.75825	0.162322	-4.67128	2.99334e-06	4.64599e-05	FALSE	FALSE	NA	NA	NA	NA	NA	NA
t30.t180	ENSG00000173145	NOC3L	protein_coding	5	880.896	1.74819	0.135085	5.53869	3.04744e-08	6.25716e-07	TRUE	TRUE	605.805	0.851542	0.264025	3.22523	0.00125873	0.0076761
t30.t180	ENSG00000173166	RAPH1	protein_coding	5	140.873	5.53943	0.341356	13.2982	2.36958e-40	6.11442e-38	TRUE	TRUE	91.806	4.4987	0.553932	8.12139	4.60876e-16	4.85922e-14
t30.t180	ENSG00000173200	PARP15	protein_coding	1	1386.13	-1.91836	0.196893	-4.66428	3.09705e-06	4.79587e-05	FALSE	FALSE	NA	NA	NA	NA	NA	NA
t30.t180	ENSG00000173208	ABCD2	protein_coding	3	1663.74	-2.73195	0.197	-8.79164	1.47391e-18	9.09282e-17	TRUE	TRUE	1372.55	-1.68508	0.239698	-7.03003	2.06491e-12	1.165e-10
t30.t180	ENSG00000173258	ZNF483	protein_coding	3	185.847	-1.73748	0.254704	-2.89542	0.00378653	0.0324546	FALSE	FALSE	NA	NA	NA	NA	NA	NA
t30.t180	ENSG00000173276	ZBTB21	protein_coding	5	1102.32	1.9006	0.129712	6.94304	3.83749e-12	1.29213e-10	TRUE	TRUE	532.871	1.08535	0.171996	6.31032	2.78465e-10	1.02992e-08
t30.t180	ENSG00000173334	TRIB1	protein_coding	5	2805.74	3.42105	0.27929	8.66858	4.37559e-18	2.59213e-16	TRUE	TRUE	2190.22	2.30811	0.364674	6.32926	2.46347e-10	9.22849e-09
t30.t180	ENSG00000173404	INSM1	protein_coding	5	12.0106	4.28168	0.428589	7.65694	1.90415e-14	8.13691e-13	FALSE	FALSE	NA	NA	NA	NA	NA	NA
t30.t180	ENSG00000173418	NAA20	protein_coding	2	523.812	1.33851	0.0815711	4.14988	3.3265e-05	0.000430424	TRUE	TRUE	498.522	0.447527	0.135376	3.30581	0.000947006	0.00605549
t30.t180	ENSG00000173465	SSSCA1	protein_coding	2	119.613	2.17478	0.209794	5.59971	2.14716e-08	4.5087e-07	TRUE	TRUE	52.2365	0.780291	0.304327	2.56399	0.0103477	0.0432066
t30.t180	ENSG00000173545	ZNF622	protein_coding	2	643.199	1.59455	0.0687831	8.64384	5.43545e-18	3.19181e-16	TRUE	TRUE	609.556	0.316922	0.11565	2.74035	0.00613741	0.0282736
t30.t180	ENSG00000173548	SNX33	protein_coding	5	286.814	2.33378	0.176464	7.55837	4.08145e-14	1.69814e-12	TRUE	TRUE	362.001	1.8727	0.334785	5.59376	2.22206e-08	5.49058e-07
t30.t180	ENSG00000173598	NUDT4	protein_coding	5	2751.72	1.74324	0.124461	5.97165	2.34862e-09	5.56289e-08	FALSE	FALSE	NA	NA	NA	NA	NA	NA
t30.t180	ENSG00000173611	SCAI	protein_coding	3	349.611	-2.33459	0.0983217	-13.5737	5.73598e-42	1.60344e-39	TRUE	TRUE	394.854	-1.19161	0.151396	-7.87079	3.52404e-15	3.2456e-13
t30.t180	ENSG00000173674	EIF1AX	protein_coding	2	1618.57	1.61921	0.131485	4.70935	2.48507e-06	3.89767e-05	FALSE	FALSE	NA	NA	NA	NA	NA	NA
t30.t180	ENSG00000173744	AGFG1	protein_coding	5	3759.74	1.78671	0.0960895	8.18722	2.67337e-16	1.35876e-14	TRUE	TRUE	3108.55	1.26298	0.150145	8.41173	4.04014e-17	4.92876e-15
t30.t180	ENSG00000173821	RNF213	protein_coding	1	63431.1	-1.67201	0.138693	-4.8453	1.26419e-06	2.07117e-05	FALSE	FALSE	NA	NA	NA	NA	NA	NA
t30.t180	ENSG00000173875	ZNF791	protein_coding	1	1332.24	-1.36605	0.101965	-3.59	0.000330673	0.00357388	FALSE	TRUE	NA	NA	NA	NA	NA	NA
t30.t180	ENSG00000173988	LRRC63	protein_coding	3	22.4589	-2.20718	0.258291	-4.67371	2.95811e-06	4.59397e-05	TRUE	TRUE	22.3472	-1.59204	0.480529	-3.3131	0.000922685	0.00592435
t30.t180	ENSG00000174021	GNG5	protein_coding	2	599.842	1.42603	0.0834678	5.10417	3.32256e-07	5.90882e-06	TRUE	TRUE	666.858	0.753333	0.218679	3.44492	0.000571234	0.003952
t30.t180	ENSG00000174028	FAM3C2	pseudogene	2	174.919	2.17207	0.184683	6.3464	2.20412e-10	5.95069e-09	FALSE	FALSE	NA	NA	NA	NA	NA	NA
t30.t180	ENSG00000174109	C16orf91	protein_coding	5	126.318	1.72586	0.16747	4.33424	1.46266e-05	0.000203273	FALSE	FALSE	NA	NA	NA	NA	NA	NA
t30.t180	ENSG00000174125	TLR1	protein_coding	3	312.996	-1.76247	0.211583	-3.60367	0.000313758	0.00340615	TRUE	TRUE	674.191	-1.13655	0.240995	-4.71606	2.40458e-06	3.47144e-05
t30.t180	ENSG00000174173	TRMT10C	protein_coding	2	598.707	2.66023	0.113629	14.611	2.39016e-48	9.71852e-46	TRUE	TRUE	502.76	1.10389	0.215883	5.11339	3.16435e-07	5.86472e-06
t30.t180	ENSG00000174177	CTU2	protein_coding	5	128.535	1.97365	0.242178	4.0204	5.81006e-05	0.000722515	TRUE	TRUE	48.4768	1.69093	0.503429	3.35883	0.000782729	0.00515937
t30.t180	ENSG00000174276	ZNHIT2	protein_coding	2	29.0679	2.45676	0.34816	4.18417	2.86207e-05	0.000375398	FALSE	FALSE	NA	NA	NA	NA	NA	NA
t30.t180	ENSG00000174306	ZHX3	protein_coding	3	140.835	-2.22421	0.148156	-8.26297	1.42087e-16	7.46194e-15	FALSE	FALSE	NA	NA	NA	NA	NA	NA
t30.t180	ENSG00000174428	GTF2IRD2B	protein_coding	3	95.4783	-1.87492	0.144188	-6.0679	1.2959e-09	3.16727e-08	FALSE	TRUE	NA	NA	NA	NA	NA	NA
t30.t180	ENSG00000174564	IL20RB	protein_coding	4	27.2017	-1.51803	0.186694	-2.77475	0.00552435	0.045075	FALSE	FALSE	NA	NA	NA	NA	NA	NA
t30.t180	ENSG00000174684	B3GNT1	protein_coding	3	67.123	-2.07359	0.189483	-5.66589	1.46264e-08	3.14767e-07	TRUE	TRUE	63.1973	-2.03297	0.276723	-7.34659	2.03333e-13	1.36146e-11
t30.t180	ENSG00000174715	RP11-79L9.2	pseudogene	1	8.17837	-3.92528	0.41674	-7.01943	2.2278e-12	7.74421e-11	FALSE	FALSE	NA	NA	NA	NA	NA	NA
t30.t180	ENSG00000174718	KIAA1551	protein_coding	3	15081.4	-1.44584	0.136329	-3.27033	0.00107421	0.0105287	FALSE	FALSE	NA	NA	NA	NA	NA	NA
t30.t180	ENSG00000174721	FGFBP3	protein_coding	2	31.1131	1.54899	0.185945	2.95243	0.00315282	0.0275151	FALSE	FALSE	NA	NA	NA	NA	NA	NA
t30.t180	ENSG00000174749	C4orf32	protein_coding	5	270.591	3.19423	0.239649	9.15601	5.38538e-20	3.91659e-18	TRUE	TRUE	213.462	2.35072	0.53785	4.37058	1.23914e-05	0.000146046
t30.t180	ENSG00000174839	DENND6A	protein_coding	3	977.754	-1.56162	0.0864826	-6.49407	8.35499e-11	2.36264e-09	TRUE	TRUE	1376.52	-0.814972	0.164189	-4.96361	6.91943e-07	1.15826e-05
t30.t180	ENSG00000174939	ASPHD1	protein_coding	2	2.17202	4.00307	0.519851	5.77678	7.61427e-09	1.7028e-07	FALSE	FALSE	NA	NA	NA	NA	NA	NA
t30.t180	ENSG00000174946	GPR171	protein_coding	5	13097.7	2.14333	0.162507	7.0356	1.98412e-12	6.93306e-11	TRUE	TRUE	9296.48	0.996667	0.29321	3.39915	0.000675948	0.00456265
t30.t180	ENSG00000175048	ZDHHC14	protein_coding	1	263.88	-1.65421	0.229406	-2.85174	0.00434808	0.0367396	TRUE	TRUE	142.726	-0.793398	0.237531	-3.34018	0.000837229	0.00546603
t30.t180	ENSG00000175182	FAM131A	protein_coding	5	123.863	1.44022	0.146342	3.00817	0.00262827	0.0233319	TRUE	TRUE	119.799	0.781088	0.30839	2.53279	0.0113158	0.046323
t30.t180	ENSG00000175193	PARL	protein_coding	2	495.642	1.27705	0.0616768	4.49198	7.05649e-06	0.000103367	TRUE	TRUE	448.145	0.431322	0.137489	3.13714	0.00170606	0.00987403
t30.t180	ENSG00000175198	PCCA	protein_coding	1	284.521	-1.47344	0.118232	-4.00435	6.21874e-05	0.000767999	FALSE	FALSE	NA	NA	NA	NA	NA	NA
t30.t180	ENSG00000175215	CTDSP2	protein_coding	3	2028.43	-1.41978	0.130968	-3.20525	0.00134945	0.0129151	TRUE	TRUE	3079.25	-1.33298	0.219533	-6.07191	1.264e-09	4.0906e-08
t30.t180	ENSG00000175264	CHST1	protein_coding	5	1.26425	3.18143	0.615288	3.54538	0.000392055	0.00418504	FALSE	FALSE	NA	NA	NA	NA	NA	NA
t30.t180	ENSG00000175283	DOLK	protein_coding	2	205.783	1.65592	0.144906	4.52651	5.99667e-06	8.88606e-05	TRUE	TRUE	189.685	0.597937	0.214096	2.79285	0.00522459	0.0247034
t30.t180	ENSG00000175294	CATSPER1	protein_coding	5	6.79705	3.51401	0.419972	5.98614	2.14876e-09	5.12114e-08	FALSE	FALSE	NA	NA	NA	NA	NA	NA
t30.t180	ENSG00000175315	CST6	protein_coding	5	4.05986	5.95198	0.644737	7.68061	1.58329e-14	6.78742e-13	FALSE	FALSE	NA	NA	NA	NA	NA	NA
t30.t180	ENSG00000175322	ZNF519	protein_coding	1	96.3608	-2.06835	0.183386	-5.8257	5.68753e-09	1.28585e-07	FALSE	FALSE	NA	NA	NA	NA	NA	NA
t30.t180	ENSG00000175376	EIF1AD	protein_coding	2	526.562	1.7556	0.0945127	7.99465	1.29946e-15	6.11796e-14	TRUE	TRUE	517.312	0.799435	0.163357	4.89381	9.89042e-07	1.59155e-05
t30.t180	ENSG00000175455	CCDC14	protein_coding	3	1753.21	-1.48059	0.115238	-4.17044	3.04008e-05	0.000397	TRUE	TRUE	2630.39	-1.0185	0.172712	-5.89711	3.69923e-09	1.09109e-07
t30.t180	ENSG00000175463	TBC1D10C	protein_coding	3	2303.24	-2.2076	0.172451	-7.00256	2.51326e-12	8.70271e-11	TRUE	TRUE	2129.1	-0.90726	0.291943	-3.10766	0.00188577	0.0107302
t30.t180	ENSG00000175505	CLCF1	protein_coding	5	31.5496	2.94764	0.418508	4.65377	3.25924e-06	5.02383e-05	FALSE	FALSE	NA	NA	NA	NA	NA	NA
t30.t180	ENSG00000175544	CABP4	protein_coding	1	63.636	-3.32981	0.26458	-8.80569	1.30054e-18	8.09777e-17	FALSE	FALSE	NA	NA	NA	NA	NA	NA
t30.t180	ENSG00000175606	TMEM70	protein_coding	5	845.01	2.4618	0.130336	11.2157	3.41562e-29	4.92804e-27	TRUE	TRUE	639.628	1.97163	0.1805	10.9232	8.92982e-28	5.20184e-25
t30.t180	ENSG00000175662	TOM1L2	protein_coding	3	365.894	-2.05286	0.115831	-9.08963	9.93805e-20	6.98656e-18	TRUE	TRUE	272.638	-1.52272	0.255951	-5.94926	2.69362e-09	8.22595e-08
t30.t180	ENSG00000175699	LINC00521	processed_transcript	1	7.46592	-2.30641	0.41294	-3.16367	0.00155791	0.0146695	FALSE	FALSE	NA	NA	NA	NA	NA	NA
t30.t180	ENSG00000175866	BAIAP2	protein_coding	5	72.144	2.39023	0.274421	5.06605	4.06157e-07	7.152e-06	TRUE	TRUE	44.6186	2.36639	0.331675	7.13467	9.70222e-13	5.85677e-11
t30.t180	ENSG00000175868	CALCB	protein_coding	1	13.1398	-2.21045	0.250381	-4.83444	1.33524e-06	2.17827e-05	FALSE	FALSE	NA	NA	NA	NA	NA	NA
t30.t180	ENSG00000175873	AC004840.9	lincRNA	3	94.8282	-1.80716	0.238542	-3.38371	0.000715146	0.00725439	FALSE	FALSE	NA	NA	NA	NA	NA	NA
t30.t180	ENSG00000175898	CTD-2369P2.2	lincRNA	2	255.729	1.7472	0.145714	5.12785	2.93069e-07	5.23622e-06	TRUE	TRUE	655.188	2.58675	0.309134	8.36774	5.87336e-17	7.01821e-15
t30.t180	ENSG00000175938	ORAI3	protein_coding	3	181.197	-1.78057	0.167919	-4.64851	3.34336e-06	5.15054e-05	TRUE	TRUE	273.198	-1.51587	0.247068	-6.13543	8.49295e-10	2.85562e-08
t30.t180	ENSG00000175985	PLEKHD1	protein_coding	4	8.76032	-2.26041	0.293141	-4.29969	1.7104e-05	0.000233828	FALSE	FALSE	NA	NA	NA	NA	NA	NA
t30.t180	ENSG00000176014	TUBB6	protein_coding	5	89.51	1.99121	0.333798	2.9695	0.00298284	0.026185	FALSE	FALSE	NA	NA	NA	NA	NA	NA
t30.t180	ENSG00000176022	B3GALT6	protein_coding	2	290.02	1.86558	0.126382	6.84892	7.44086e-12	2.40872e-10	TRUE	TRUE	206.389	0.91448	0.214215	4.26898	1.96368e-05	0.000219031
t30.t180	ENSG00000176049	JAKMIP2	protein_coding	3	299.82	-2.23796	0.29405	-4.21005	2.55315e-05	0.000338185	FALSE	FALSE	NA	NA	NA	NA	NA	NA
t30.t180	ENSG00000176105	YES1	protein_coding	5	1039.38	2.20173	0.237905	5.05129	4.38827e-07	7.68692e-06	TRUE	TRUE	433.679	2.64408	0.400016	6.60993	3.84494e-11	1.68721e-09
t30.t180	ENSG00000176125	UFSP1	protein_coding	2	13.8207	2.7449	0.237476	7.34767	2.01691e-13	7.87858e-12	FALSE	FALSE	NA	NA	NA	NA	NA	NA
t30.t180	ENSG00000176170	SPHK1	protein_coding	5	37.3058	3.17906	0.317404	6.86524	6.63783e-12	2.16707e-10	TRUE	TRUE	37.8155	2.4283	0.436814	5.55912	2.71132e-08	6.58088e-07
t30.t180	ENSG00000176182	MYPOP	protein_coding	3	34.2651	-2.07407	0.184747	-5.81372	6.11004e-09	1.37558e-07	FALSE	FALSE	NA	NA	NA	NA	NA	NA
[truncated: 1,637 more rows]
