# Supplementary material for: Potential impact of celiac disease genetic risk factors on T cell receptor signaling in gluten-specific CD4+ T cells
Source: Sci Rep. 2021 Apr 29;11:9252. doi: 10.1038/s41598-021-86612-5 (PMC8085175; doi:10.1038/s41598-021-86612-5)
Supplement: Supplementary file 16 — Supplementary Table 3. [file 41598_2021_86612_MOESM16_ESM.xlsx]

## Sheet: supplementary_table_3
protein	t-stat	stderr	mean in group unstim	mean in group aCD3/aCD28	p-value
TNF	22.6206	0.573517	2.49333	15.4667	8.37062e-05
IL2	70.6856	0.20221	-7.44167	6.85167	0.000164782
IL18	12.0249	0.0731817	-1.47167	-0.591667	0.000895443
CCL7	-6.88512	0.73976	6.9	1.80667	0.00326231
IL21	14.8181	0.304357	0	4.51	0.00452334
KLRD1	-5.73539	0.0726483	-0.01	-0.426667	0.00501514
CD27	-11.2261	0.168061	2.02167	0.135	0.00560042
CD274	-8.16819	0.223632	2.22	0.393333	0.00647998
CXCL9	-7.23053	0.674455	3.80333	-1.07333	0.00669144
MMP12	-5.62989	0.862065	6.25667	1.40333	0.00677676
HMOX1	-6.69102	0.288944	1.11167	-0.821667	0.00820862
CXCL1	-8.54114	0.530765	4.32833	-0.205	0.00970442
CD4	-6.13024	0.336039	6.84667	4.78667	0.0112129
TNFRSF4	-4.77559	0.732196	6.71	3.21333	0.0115154
IL4	6.28212	1.16893	0.298333	7.64167	0.0139036
CXCL13	-7.52499	0.242304	1.51	-0.313333	0.0159215
ICOSLG	-5.2357	0.0891316	0.116667	-0.35	0.0173858
TGFB1	-4.42435	0.079861	0.353333	-1.15648e-18	0.0199375
VEGFA	-3.88173	0.290249	0.781667	-0.345	0.0203571
TEK	-5.33002	0.0781736	-0.148333	-0.565	0.0203703
IL12RB1	-3.97795	0.353616	2.68667	1.28	0.0204819
CD40	-3.87237	0.416627	1.895	0.281667	0.0211184
KDR	-4.23002	0.085894	0.355	-0.00833333	0.0243376
VEGFC	-4.94812	0.161004	0.593333	-0.203333	0.0271537
CD8A	-3.37445	0.71419	3.87	1.46	0.0279296
CCL19	4.38406	0.0235702	0.818333	0.921667	0.0286128
CD70	-3.26315	0.736508	2.93833	0.535	0.0317801
CD40LG	4.03446	0.54365	4.60833	6.80167	0.0369486
CCL13	4.9056	0.406339	-2.69333	-0.7	0.0388476
CCL17	-2.99693	1.01103	3.54833	0.518333	0.0411912
TNFRSF12A	-3.30847	0.0906765	0.253333	-0.0466667	0.0418789
CXCL10	-3.56865	1.01626	4.39167	0.765	0.0511236
CD28	-3.00831	0.551805	2.61667	0.956667	0.0513653
IL6	-2.68052	1.11173	6.535	3.555	0.0558484
PDGFB	3.63329	0.120185	-0.536667	-0.1	0.0571618
CSF1	-2.67686	0.657487	3.80667	2.04667	0.0580269
TNFRSF9	-2.50082	0.847722	5.655	3.535	0.0729747
PDCD1	-2.61016	0.763683	3.35333	1.36	0.0769965
LGALS9	-2.37541	1.10858	4.33667	1.70333	0.0774395
CASP8	-2.37464	0.380409	2.61333	1.71	0.0786805
PGF	-2.56326	0.130043	0.128333	-0.205	0.0996841
HGF	-2.59852	0.336089	0.261667	-0.611667	0.112304
CXCL5	-2.60131	1.05204	1.71	-1.02667	0.119521
EGF	-2.00698	0.0797217	-0.188333	-0.348333	0.120027
IFNG	2.39119	1.68953	5.26667	9.30667	0.123359
CD5	-2.0753	0.852891	7.53833	5.76833	0.127401
LAMP3	-2.31531	0.309534	1.02667	0.31	0.129485
CRTAM	-2.42086	0.378653	0.77	-0.146667	0.133531
MMP7	-2.38562	0.618987	0.951667	-0.525	0.138985
IL7	1.94577	0.32378	-1.02	-0.39	0.143591
CCL2	-2.23927	1.21766	2.78833	0.0616667	0.147105
MICA	-2.15708	0.49604	1.19333	0.123333	0.15841
FASLG	1.72864	0.842668	1.56167	3.01833	0.159009
CCL20	2.11622	1.77202	3.175	6.925	0.163659
IL1A	-1.75147	0.618529	1.57	0.486667	0.166773
DCN	-2.12224	0.113088	-0.221667	-0.461667	0.166956
CD83	-1.59231	0.33285	1.31333	0.783333	0.194373
IL12A	-1.7033	0.542084	1.05667	0.133333	0.216239
GZMB	1.58813	0.283353	10.5833	11.0333	0.236499
CCL23	-1.58754	0.323351	0.586667	0.0733333	0.250969
CCL4	1.57033	1.94439	7.09667	10.15	0.254487
CCL8	-1.54633	1.34727	2.08833	0.005	0.255661
CA9	-1.42572	0.535402	0.781667	0.0183333	0.267376
IL5	-1.37054	1.4082	2.37	0.44	0.283461
TNFSF12	-1.2888	0.579348	1.89	1.14333	0.298122
IL8	-1.26644	0.389544	8.42	7.92667	0.324021
TNFRSF21	-1.20702	0.0359011	-0.343333	-0.386667	0.329266
LGALS1	-1.05881	0.2613	3.14167	2.865	0.349633
CCL3	1.17514	1.21404	9.12667	10.5533	0.360887
CD244	-0.9503	1.34694	2.06333	0.783333	0.40148
NOS3	1	0.00333333	0	0.00333333	0.42265
EBI3	1	0.0366667	0	0.0366667	0.42265
ARG1	-1	0.0133333	0.0133333	0	0.42265
NCR1	-1	0.186667	0.186667	0	0.42265
PTN	-1	0.0566667	0.0566667	0	0.42265
IL10	0.839631	2.51698	4.50667	6.62	0.449926
TNFSF14	0.841689	0.930669	4.27	5.05333	0.465025
CXCL11	0.756406	0.321697	-0.986667	-0.743333	0.497588
GZMA	0.761849	0.118134	10.2367	10.3267	0.514534
ANGPT1	0.640768	0.0780313	-0.378333	-0.328333	0.56818
PDCD1LG2	-0.616908	0.124276	0.0866667	0.01	0.576325
GZMH	0.590712	0.744864	5.74333	6.18333	0.606022
FGF2	0.483298	0.0551765	0.0233333	0.05	0.663774
CX3CL1	-0.388514	0.0686375	-0.0333333	-0.06	0.729845
TNFSF10	-0.37766	0.423661	0.346667	0.186667	0.734987
IL13	0.361836	2.03591	7.79333	8.53	0.735779
ADA	-0.0962715	0.415492	4.47	4.43	0.931179
GPR56	NaN	0	0	0	NaN
IFNB1	NaN	0	0	0	NaN
IL33	NaN	0	0	0	NaN
ANGPT2	NaN	0	0	0	NaN
CXCL12	NaN	0	0	0	NaN
