# Supplementary material for: Potential impact of celiac disease genetic risk factors on T cell receptor signaling in gluten-specific CD4+ T cells
Source: Sci Rep. 2021 Apr 29;11:9252. doi: 10.1038/s41598-021-86612-5 (PMC8085175; doi:10.1038/s41598-021-86612-5)
Supplement: Supplementary file 17 — Supplementary Table 4. [file 41598_2021_86612_MOESM17_ESM.xlsx]

## Sheet: supplementary_table_4
ENSEMBL_ID	SYMBOL	gsTcells	DICE	biopsy_derived_gsTcells
ENSG00000000419	DPM1	0	1	0
ENSG00000000460	C1orf112	0	1	0
ENSG00000000938	FGR	0	1	0
ENSG00000001036	FUCA2	0	1	0
ENSG00000001460	STPG1	0	1	0
ENSG00000001461	NIPAL3	1	1	0
ENSG00000001497	LAS1L	0	1	0
ENSG00000001561	ENPP4	0	1	0
ENSG00000001626	CFTR	1	0	0
ENSG00000002016	RAD52	1	0	0
ENSG00000002549	LAP3	0	1	0
ENSG00000002726	AOC1	0	0	1
ENSG00000002745	WNT16	0	1	0
ENSG00000002834	LASP1	1	1	0
ENSG00000003096	KLHL13	0	1	0
ENSG00000003147	ICA1	0	0	1
ENSG00000003249	DBNDD1	0	1	0
ENSG00000003402	CFLAR	1	1	0
ENSG00000003987	MTMR7	0	0	1
ENSG00000004139	SARM1	0	1	0
ENSG00000004455	AK2	0	1	0
ENSG00000004468	CD38	0	1	1
ENSG00000004478	FKBP4	0	1	0
ENSG00000004660	CAMKK1	0	0	1
ENSG00000004777	ARHGAP33	0	1	0
ENSG00000004779	NDUFAB1	0	1	0
ENSG00000004866	ST7	0	1	0
ENSG00000004961	HCCS	0	1	0
ENSG00000005007	UPF1	0	1	0
ENSG00000005020	SKAP2	0	1	0
ENSG00000005022	SLC25A5	0	1	0
ENSG00000005059	CCDC109B	0	1	0
ENSG00000005100	DHX33	1	1	0
ENSG00000005102	MEOX1	0	1	0
ENSG00000005156	LIG3	0	1	0
ENSG00000005187	ACSM3	0	1	0
ENSG00000005238	FAM214B	1	0	0
ENSG00000005249	PRKAR2B	0	1	0
ENSG00000005448	WDR54	0	1	0
ENSG00000005469	CROT	1	1	0
ENSG00000005513	SOX8	1	0	0
ENSG00000005844	ITGAL	1	1	1
ENSG00000005882	PDK2	1	1	0
ENSG00000006015	C19orf60	0	1	0
ENSG00000006025	OSBPL7	1	1	0
ENSG00000006075	CCL3	1	1	0
ENSG00000006114	SYNRG	1	1	0
ENSG00000006128	TAC1	1	0	0
ENSG00000006194	ZNF263	1	1	0
ENSG00000006282	SPATA20	0	1	0
ENSG00000006327	TNFRSF12A	1	1	0
ENSG00000006451	RALA	0	1	0
ENSG00000006530	AGK	1	0	0
ENSG00000006555	TTC22	1	1	0
ENSG00000006576	PHTF2	0	1	0
ENSG00000006607	FARP2	1	1	0
ENSG00000006638	TBXA2R	0	1	0
ENSG00000006652	IFRD1	1	1	0
ENSG00000006704	GTF2IRD1	0	1	0
ENSG00000006712	PAF1	0	1	0
ENSG00000006757	PNPLA4	0	1	1
ENSG00000006831	ADIPOR2	0	1	0
ENSG00000007080	CCDC124	0	1	0
ENSG00000007129	CEACAM21	1	1	0
ENSG00000007255	TRAPPC6A	0	1	0
ENSG00000007264	MATK	0	1	1
ENSG00000007312	CD79B	1	1	0
ENSG00000007350	TKTL1	0	1	0
ENSG00000007372	PAX6	0	1	0
ENSG00000007402	CACNA2D2	0	1	0
ENSG00000007520	TSR3	0	1	0
ENSG00000007866	TEAD3	1	1	0
ENSG00000007944	MYLIP	0	1	0
ENSG00000007952	NOX1	0	1	0
ENSG00000007968	E2F2	1	0	0
ENSG00000008083	JARID2	1	1	0
ENSG00000008130	NADK	0	1	0
ENSG00000008226	DLEC1	0	1	0
ENSG00000008256	CYTH3	0	1	0
ENSG00000008277	ADAM22	0	1	1
ENSG00000008283	CYB561	1	0	0
ENSG00000008294	SPAG9	1	1	0
ENSG00000008300	CELSR3	0	1	0
ENSG00000008311	AASS	0	1	0
ENSG00000008382	MPND	0	1	0
ENSG00000008405	CRY1	1	1	0
ENSG00000008441	NFIX	1	1	0
ENSG00000008513	ST3GAL1	0	1	0
ENSG00000008516	MMP25	1	1	0
ENSG00000008853	RHOBTB2	0	1	0
ENSG00000008869	HEATR5B	0	1	0
ENSG00000009335	UBE3C	0	1	0
ENSG00000009413	REV3L	0	1	0
ENSG00000009694	TENM1	0	1	0
ENSG00000009724	MASP2	0	1	0
ENSG00000009780	FAM76A	1	1	0
ENSG00000009790	TRAF3IP3	1	1	0
ENSG00000009844	VTA1	0	1	0
ENSG00000010017	RANBP9	1	0	0
ENSG00000010030	ETV7	0	1	1
ENSG00000010165	METTL13	0	1	0
ENSG00000010292	NCAPD2	1	1	0
ENSG00000010295	IFFO1	1	1	0
ENSG00000010310	GIPR	0	1	0
ENSG00000010318	PHF7	0	1	0
ENSG00000010319	SEMA3G	1	0	0
ENSG00000010361	FUZ	1	0	0
ENSG00000010539	ZNF200	0	1	0
ENSG00000010610	CD4	0	1	0
ENSG00000010671	BTK	0	1	0
ENSG00000010704	HFE	0	1	0
ENSG00000010810	FYN	1	1	0
ENSG00000010818	HIVEP2	1	1	0
ENSG00000011007	TCEB3	0	1	0
ENSG00000011143	MKS1	1	0	0
ENSG00000011260	UTP18	0	1	0
ENSG00000011304	PTBP1	0	1	0
ENSG00000011376	LARS2	0	1	0
ENSG00000011422	PLAUR	0	1	0
ENSG00000011426	ANLN	1	0	0
ENSG00000011451	WIZ	0	1	0
ENSG00000011478	QPCTL	1	1	0
ENSG00000011523	CEP68	1	1	0
ENSG00000011566	MAP4K3	1	0	1
ENSG00000011590	ZBTB32	1	1	0
ENSG00000011638	TMEM159	1	1	0
ENSG00000012048	BRCA1	0	1	0
ENSG00000012124	CD22	0	1	0
ENSG00000012232	EXTL3	0	1	0
ENSG00000012660	ELOVL5	0	1	0
ENSG00000012779	ALOX5	0	1	0
ENSG00000012817	KDM5D	0	1	0
ENSG00000012822	CALCOCO1	0	1	0
ENSG00000012983	MAP4K5	1	0	0
ENSG00000013016	EHD3	1	1	0
ENSG00000013275	PSMC4	0	1	0
ENSG00000013288	MAN2B2	0	1	0
ENSG00000013306	SLC25A39	0	1	0
ENSG00000013374	NUB1	0	1	0
ENSG00000013375	PGM3	0	1	0
ENSG00000013392	RWDD2A	0	1	0
ENSG00000013561	RNF14	0	1	0
ENSG00000013563	DNASE1L1	1	1	0
ENSG00000013583	HEBP1	0	1	0
ENSG00000013588	GPRC5A	0	0	1
ENSG00000013619	MAMLD1	1	1	0
ENSG00000013810	TACC3	1	1	0
ENSG00000014216	CAPN1	1	1	0
ENSG00000014919	COX15	1	0	0
ENSG00000015285	WAS	0	1	0
ENSG00000017483	SLC38A5	0	1	0
ENSG00000017621	MAGIX	0	1	0
ENSG00000018189	RUFY3	0	1	0
ENSG00000018280	SLC11A1	0	1	0
ENSG00000019102	VSIG2	0	1	0
ENSG00000019144	PHLDB1	1	1	0
ENSG00000019582	CD74	0	0	1
ENSG00000020129	NCDN	0	1	0
ENSG00000020256	ZFP64	0	1	0
ENSG00000020577	SAMD4A	1	1	0
ENSG00000020633	RUNX3	1	1	0
ENSG00000021300	PLEKHB1	0	1	0
ENSG00000021762	OSBPL5	0	1	0
ENSG00000022267	FHL1	0	1	0
ENSG00000023171	GRAMD1B	0	1	0
ENSG00000023191	RNH1	0	1	0
ENSG00000023330	ALAS1	0	1	0
ENSG00000023445	BIRC3	1	1	1
ENSG00000023516	AKAP11	1	0	0
ENSG00000023572	GLRX2	0	0	1
ENSG00000023608	SNAPC1	0	1	0
ENSG00000023697	DERA	1	1	0
ENSG00000023734	STRAP	1	1	0
ENSG00000023839	ABCC2	0	1	0
ENSG00000023892	DEF6	0	1	0
ENSG00000023902	PLEKHO1	0	1	0
ENSG00000023909	GCLM	0	1	0
ENSG00000024526	DEPDC1	1	0	0
ENSG00000024862	CCDC28A	1	0	0
ENSG00000025293	PHF20	1	0	0
ENSG00000025434	NR1H3	1	0	0
ENSG00000025708	TYMP	0	1	1
ENSG00000025770	NCAPH2	0	0	1
ENSG00000025772	TOMM34	1	1	0
ENSG00000026025	VIM	0	1	0
ENSG00000026103	FAS	0	1	0
ENSG00000026297	RNASET2	0	1	0
ENSG00000026508	CD44	1	1	0
ENSG00000026751	SLAMF7	0	1	0
ENSG00000026950	BTN3A1	1	1	0
ENSG00000027075	PRKCH	1	0	0
ENSG00000027644	INSRR	1	0	0
ENSG00000027869	SH2D2A	1	1	0
ENSG00000028137	TNFRSF1B	0	1	0
ENSG00000028277	POU2F2	1	1	0
ENSG00000029534	ANK1	1	0	0
ENSG00000029725	RABEP1	0	1	0
ENSG00000030419	IKZF2	0	1	0
ENSG00000030582	GRN	0	1	0
ENSG00000031081	ARHGAP31	1	1	0
ENSG00000031698	SARS	0	1	0
ENSG00000032219	ARID4A	0	1	0
ENSG00000032742	IFT88	0	1	0
ENSG00000033011	ALG1	0	1	0
ENSG00000033050	ABCF2	1	1	0
ENSG00000033122	LRRC7	0	1	0
ENSG00000034053	APBA2	0	1	1
ENSG00000034152	MAP2K3	1	1	0
ENSG00000034677	RNF19A	1	1	1
ENSG00000035403	VCL	0	1	0
ENSG00000035664	DAPK2	1	0	0
ENSG00000035681	NSMAF	0	1	0
ENSG00000035687	ADSS	1	1	0
ENSG00000035862	TIMP2	0	1	0
ENSG00000037042	TUBG2	0	1	0
ENSG00000037241	RPL26L1	0	1	0
ENSG00000037280	FLT4	0	1	0
ENSG00000037474	NSUN2	1	1	0
ENSG00000037749	MFAP3	0	1	0
ENSG00000037757	MRI1	1	0	0
ENSG00000037897	METTL1	1	1	0
ENSG00000038002	AGA	0	1	0
ENSG00000038274	MAT2B	1	0	0
ENSG00000038382	TRIO	0	1	0
ENSG00000038427	VCAN	0	1	1
ENSG00000039068	CDH1	0	0	1
ENSG00000039123	SKIV2L2	0	1	0
ENSG00000040199	PHLPP2	1	0	0
ENSG00000040341	STAU2	0	1	0
ENSG00000040487	PQLC2	0	1	0
ENSG00000040633	PHF23	0	1	0
ENSG00000040933	INPP4A	0	1	0
ENSG00000041353	RAB27B	0	1	0
ENSG00000041357	PSMA4	0	1	0
ENSG00000041802	LSG1	1	1	0
ENSG00000041880	PARP3	0	1	0
ENSG00000041982	TNC	1	0	0
ENSG00000042088	TDP1	1	0	0
ENSG00000042286	AIFM2	0	1	1
ENSG00000042317	SPATA7	0	1	1
ENSG00000042445	RETSAT	1	1	0
ENSG00000043039	BARX2	0	0	1
ENSG00000043143	JADE2	0	1	0
ENSG00000043514	TRIT1	0	1	0
ENSG00000044115	CTNNA1	1	1	0
ENSG00000044446	PHKA2	0	1	0
ENSG00000044459	CNTLN	0	0	1
ENSG00000044574	HSPA5	1	1	0
ENSG00000046653	GPM6B	0	1	0
ENSG00000047188	YTHDC2	0	0	1
ENSG00000047230	CTPS2	0	1	0
ENSG00000047346	FAM214A	1	1	0
ENSG00000047365	ARAP2	1	1	0
ENSG00000048028	USP28	1	1	0
ENSG00000048162	NOP16	1	1	0
ENSG00000048392	RRM2B	0	1	0
ENSG00000048471	SNX29	0	1	0
ENSG00000048544	MRPS10	0	1	0
ENSG00000049089	COL9A2	0	0	1
ENSG00000049130	KITLG	1	0	0
ENSG00000049192	ADAMTS6	0	1	0
ENSG00000049246	PER3	0	1	0
ENSG00000049247	UTS2	0	1	0
ENSG00000049249	TNFRSF9	1	1	1
ENSG00000049449	RCN1	1	1	0
ENSG00000049656	CLPTM1L	0	1	0
ENSG00000049759	NEDD4L	0	1	0
ENSG00000049768	FOXP3	0	1	0
ENSG00000050344	NFE2L3	1	1	0
ENSG00000050393	MCUR1	0	1	0
ENSG00000050438	SLC4A8	0	1	0
ENSG00000050555	LAMC3	0	1	0
ENSG00000050730	TNIP3	1	1	0
ENSG00000050748	MAPK9	0	1	0
ENSG00000051108	HERPUD1	0	1	0
ENSG00000051523	CYBA	0	1	0
ENSG00000051620	HEBP2	0	1	0
ENSG00000052749	RRP12	1	1	0
ENSG00000052795	FNIP2	1	0	0
ENSG00000052802	MSMO1	0	1	0
ENSG00000053371	AKR7A2	0	1	0
ENSG00000053372	MRTO4	1	1	0
ENSG00000053702	NRIP2	0	1	0
ENSG00000053918	KCNQ1	0	1	0
ENSG00000054118	THRAP3	0	1	0
ENSG00000054148	PHPT1	0	1	0
ENSG00000054179	ENTPD2	1	0	0
ENSG00000054219	LY75	0	0	1
ENSG00000054282	SDCCAG8	0	1	0
ENSG00000054392	HHAT	0	0	1
ENSG00000054523	KIF1B	1	0	0
ENSG00000054598	FOXC1	1	0	0
ENSG00000054793	ATP9A	1	0	0
ENSG00000054965	FAM168A	1	0	0
ENSG00000055044	NOP58	1	1	0
ENSG00000055118	KCNH2	0	1	0
ENSG00000055163	CYFIP2	1	1	0
ENSG00000055483	USP36	0	1	0
ENSG00000055732	MCOLN3	0	1	0
ENSG00000055955	ITIH4	0	1	0
ENSG00000056097	ZFR	0	1	0
ENSG00000056558	TRAF1	1	1	0
ENSG00000056661	PCGF2	1	1	0
ENSG00000057019	DCBLD2	0	1	0
ENSG00000057657	PRDM1	0	1	1
ENSG00000057935	MTA3	0	1	0
ENSG00000058056	USP13	0	1	0
ENSG00000058262	SEC61A1	0	1	0
ENSG00000058453	CROCC	0	1	0
ENSG00000058600	POLR3E	1	0	0
ENSG00000058729	RIOK2	0	1	0
ENSG00000058804	NDC1	0	1	0
ENSG00000059122	FLYWCH1	0	1	0
ENSG00000059377	TBXAS1	0	1	0
ENSG00000059573	ALDH18A1	0	1	1
ENSG00000059588	TARBP1	0	1	0
ENSG00000059769	DNAJC25	1	1	0
ENSG00000059915	PSD	0	0	1
ENSG00000060069	CTDP1	0	1	0
ENSG00000060138	YBX3	0	1	0
ENSG00000060237	WNK1	0	1	0
ENSG00000060558	GNA15	0	1	0
ENSG00000060566	CREB3L3	1	0	0
ENSG00000060642	PIGV	1	0	0
ENSG00000060656	PTPRU	1	0	0
ENSG00000060971	ACAA1	0	1	0
ENSG00000060982	BCAT1	0	1	0
ENSG00000061337	LZTS1	1	0	1
ENSG00000061656	SPAG4	1	1	0
ENSG00000061676	NCKAP1	1	0	0
ENSG00000061794	MRPS35	0	1	0
ENSG00000061918	GUCY1B3	0	1	0
ENSG00000061938	TNK2	0	1	0
ENSG00000062485	CS	0	1	0
ENSG00000062524	LTK	0	0	1
ENSG00000062582	MRPS24	1	0	0
ENSG00000062716	VMP1	1	1	0
ENSG00000063127	SLC6A16	1	1	0
ENSG00000063169	GLTSCR1	0	1	0
ENSG00000063241	ISOC2	0	1	0
ENSG00000063244	U2AF2	0	1	0
ENSG00000063587	ZNF275	0	0	1
ENSG00000064115	TM7SF3	0	1	0
ENSG00000064199	SPA17	0	1	0
ENSG00000064201	TSPAN32	0	1	0
ENSG00000064309	CDON	0	1	0
ENSG00000064651	SLC12A2	0	1	0
ENSG00000064652	SNX24	0	1	0
ENSG00000064666	CNN2	1	1	0
ENSG00000064687	ABCA7	0	1	0
ENSG00000064703	DDX20	1	0	0
ENSG00000064886	CHI3L2	0	1	0
ENSG00000064932	SBNO2	0	1	0
ENSG00000065029	ZNF76	0	1	0
ENSG00000065057	NTHL1	1	1	0
ENSG00000065150	IPO5	0	1	0
ENSG00000065154	OAT	0	1	0
ENSG00000065183	WDR3	1	1	1
ENSG00000065268	WDR18	0	1	0
ENSG00000065308	TRAM2	0	1	0
ENSG00000065357	DGKA	1	1	0
ENSG00000065427	KARS	0	1	0
ENSG00000065485	PDIA5	0	1	0
ENSG00000065526	SPEN	1	1	0
ENSG00000065621	GSTO2	0	1	0
ENSG00000065675	PRKCQ	0	1	0
ENSG00000065717	TLE2	0	1	1
ENSG00000065809	FAM107B	1	1	0
ENSG00000065833	ME1	0	0	1
ENSG00000065911	MTHFD2	1	1	0
ENSG00000065923	SLC9A7	1	0	1
ENSG00000065978	YBX1	0	1	0
ENSG00000066027	PPP2R5A	0	1	0
ENSG00000066044	ELAVL1	0	1	0
ENSG00000066294	CD84	0	0	1
ENSG00000066379	ZNRD1	0	1	0
ENSG00000066382	MPPED2	0	1	0
ENSG00000066422	ZBTB11	0	1	0
ENSG00000066697	MSANTD3	0	1	0
ENSG00000066827	ZFAT	0	1	1
ENSG00000067048	DDX3Y	0	0	1
ENSG00000067057	PFKP	1	1	0
ENSG00000067066	SP100	0	1	0
ENSG00000067191	CACNB1	1	0	0
ENSG00000067208	EVI5	1	1	0
ENSG00000067225	PKM	1	1	0
ENSG00000067334	DNTTIP2	1	1	0
ENSG00000067369	TP53BP1	0	1	0
ENSG00000067533	RRP15	1	1	0
ENSG00000067601	PMS2P4	0	1	1
ENSG00000067606	PRKCZ	0	1	0
ENSG00000067646	ZFY	0	0	1
ENSG00000067836	ROGDI	0	1	0
ENSG00000067840	PDZD4	0	1	0
ENSG00000067955	CBFB	1	1	0
ENSG00000067992	PDK3	1	0	0
ENSG00000068001	HYAL2	0	1	0
ENSG00000068028	RASSF1	1	1	0
ENSG00000068366	ACSL4	1	1	0
ENSG00000068438	FTSJ1	0	1	0
ENSG00000068489	PRR11	1	1	0
ENSG00000068654	POLR1A	1	1	0
ENSG00000068784	SRBD1	0	1	0
ENSG00000068831	RASGRP2	1	1	0
ENSG00000068885	IFT80	0	1	0
ENSG00000068971	PPP2R5B	1	0	0
ENSG00000069011	PITX1	1	0	0
ENSG00000069020	MAST4	0	1	0
ENSG00000069188	SDK2	0	1	0
ENSG00000069345	DNAJA2	0	1	0
ENSG00000069399	BCL3	0	1	0
ENSG00000069493	CLEC2D	0	1	0
ENSG00000069702	TGFBR3	0	1	0
ENSG00000069712	KIAA1107	1	1	0
ENSG00000069764	PLA2G10	0	1	0
ENSG00000069849	ATP1B3	1	1	0
ENSG00000069869	NEDD4	0	1	0
ENSG00000069956	MAPK6	1	1	0
ENSG00000069966	GNB5	1	1	0
ENSG00000069974	RAB27A	1	1	0
ENSG00000069998	CECR5	0	1	0
ENSG00000070010	UFD1L	0	1	0
ENSG00000070047	PHRF1	0	1	0
ENSG00000070087	PFN2	0	1	0
ENSG00000070190	DAPP1	1	0	1
ENSG00000070214	SLC44A1	0	1	0
ENSG00000070423	RNF126	0	1	0
ENSG00000070444	MNT	1	1	0
ENSG00000070501	POLB	1	0	0
ENSG00000070526	ST6GALNAC1	0	1	0
ENSG00000070540	WIPI1	0	1	0
ENSG00000070610	GBA2	0	1	0
ENSG00000070614	NDST1	0	1	0
ENSG00000070669	ASNS	0	1	0
ENSG00000070718	AP3M2	1	0	0
ENSG00000070731	ST6GALNAC2	0	0	1
ENSG00000070785	EIF2B3	0	1	0
ENSG00000070814	TCOF1	0	1	0
ENSG00000070882	OSBPL3	1	1	0
ENSG00000070961	ATP2B1	1	0	0
ENSG00000071073	MGAT4A	1	1	0
ENSG00000071242	RPS6KA2	0	0	1
ENSG00000071462	WBSCR22	1	1	0
ENSG00000071537	SEL1L	1	1	0
ENSG00000071539	TRIP13	0	1	0
ENSG00000071575	TRIB2	0	1	0
ENSG00000071626	DAZAP1	0	1	0
ENSG00000071655	MBD3	0	1	0
ENSG00000071794	HLTF	1	0	0
ENSG00000071994	PDCD2	0	1	0
ENSG00000072062	PRKACA	0	1	0
ENSG00000072110	ACTN1	0	1	0
ENSG00000072133	RPS6KA6	0	0	1
ENSG00000072135	PTPN18	0	1	0
ENSG00000072163	LIMS2	0	1	0
ENSG00000072195	SPEG	0	1	0
ENSG00000072210	ALDH3A2	1	1	0
ENSG00000072274	TFRC	1	1	1
ENSG00000072364	AFF4	1	0	0
ENSG00000072401	UBE2D1	0	1	0
ENSG00000072506	HSD17B10	0	1	0
ENSG00000072571	HMMR	1	0	0
ENSG00000072736	NFATC3	0	1	0
ENSG00000072756	TRNT1	0	1	0
ENSG00000072786	STK10	1	1	0
ENSG00000072803	FBXW11	1	0	0
ENSG00000072818	ACAP1	1	1	0
ENSG00000072858	SIDT1	0	1	0
ENSG00000073050	XRCC1	0	1	0
ENSG00000073111	MCM2	0	1	0
ENSG00000073331	ALPK1	0	1	0
ENSG00000073350	LLGL2	1	1	0
ENSG00000073536	NLE1	1	1	0
ENSG00000073605	GSDMB	1	1	0
ENSG00000073670	ADAM11	0	1	0
ENSG00000073711	PPP2R3A	1	0	0
ENSG00000073712	FERMT2	1	0	0
ENSG00000073756	PTGS2	1	1	0
ENSG00000073792	IGF2BP2	1	0	0
ENSG00000073861	TBX21	1	1	0
ENSG00000073905	VDAC1P1	0	1	0
ENSG00000073910	FRY	0	1	0
ENSG00000073969	NSF	0	1	0
ENSG00000074219	TEAD2	0	1	0
ENSG00000074266	EED	1	0	0
ENSG00000074370	ATP2A3	1	1	0
ENSG00000074657	ZNF532	0	1	0
ENSG00000074660	SCARF1	1	0	0
ENSG00000074695	LMAN1	0	1	0
ENSG00000074696	PTPLAD1	0	1	0
ENSG00000074706	IPCEF1	0	1	0
ENSG00000074800	ENO1	0	1	0
ENSG00000074842	C19orf10	0	1	0
ENSG00000074855	ANO8	1	1	0
ENSG00000074935	TUBE1	0	1	0
ENSG00000074966	TXK	0	1	1
ENSG00000075073	TACR2	0	1	0
ENSG00000075131	TIPIN	0	1	0
ENSG00000075213	SEMA3A	0	1	0
ENSG00000075218	GTSE1	1	0	0
ENSG00000075234	TTC38	1	1	0
ENSG00000075240	GRAMD4	1	1	0
ENSG00000075340	ADD2	0	1	0
ENSG00000075407	ZNF37A	0	1	0
ENSG00000075420	FNDC3B	1	0	0
ENSG00000075426	FOSL2	1	1	0
ENSG00000075624	ACTB	0	1	0
ENSG00000075785	RAB7A	0	1	0
ENSG00000075826	SEC31B	0	1	0
ENSG00000075856	SART3	0	1	0
ENSG00000075884	ARHGAP15	0	1	0
ENSG00000075975	MKRN2	0	1	0
ENSG00000076258	FMO4	0	1	0
ENSG00000076382	SPAG5	0	1	0
ENSG00000076513	ANKRD13A	1	1	0
ENSG00000076554	TPD52	0	1	0
ENSG00000076555	ACACB	1	1	0
ENSG00000076604	TRAF4	1	1	0
ENSG00000076641	PAG1	0	1	0
ENSG00000076662	ICAM3	0	1	0
ENSG00000076928	ARHGEF1	0	1	0
ENSG00000077092	RARB	0	1	0
ENSG00000077147	TM9SF3	0	1	0
ENSG00000077150	NFKB2	1	1	0
ENSG00000077152	UBE2T	1	0	0
ENSG00000077157	PPP1R12B	1	1	0
ENSG00000077238	IL4R	0	1	0
ENSG00000077264	PAK3	1	0	0
ENSG00000077312	SNRPA	1	0	0
ENSG00000077348	EXOSC5	0	1	0
ENSG00000077420	APBB1IP	0	1	0
ENSG00000077454	LRCH4	1	1	0
ENSG00000077522	ACTN2	1	1	0
ENSG00000077585	GPR137B	0	1	1
ENSG00000077713	SLC25A43	0	1	0
ENSG00000077782	FGFR1	0	1	0
ENSG00000077935	SMC1B	0	1	0
ENSG00000077984	CST7	0	1	0
ENSG00000078070	MCCC1	0	1	0
ENSG00000078081	LAMP3	0	1	0
ENSG00000078114	NEBL	1	1	0
ENSG00000078124	ACER3	0	1	0
ENSG00000078140	UBE2K	0	1	0
ENSG00000078237	C12orf5	0	1	0
ENSG00000078269	SYNJ2	0	1	0
ENSG00000078304	PPP2R5C	1	0	0
ENSG00000078319	PMS2P1	0	1	0
ENSG00000078401	EDN1	1	0	0
ENSG00000078403	MLLT10	0	1	0
ENSG00000078589	P2RY10	1	0	0
ENSG00000078687	TNRC6C	1	1	0
ENSG00000078699	CBFA2T2	1	1	0
ENSG00000078795	PKD2L2	0	1	0
ENSG00000078804	TP53INP2	1	0	0
ENSG00000078808	SDF4	0	1	0
ENSG00000078902	TOLLIP	0	1	0
ENSG00000079134	THOC1	1	1	0
ENSG00000079150	FKBP7	0	1	0
ENSG00000079246	XRCC5	0	1	0
ENSG00000079263	SP140	1	0	0
ENSG00000079277	MKNK1	0	1	0
ENSG00000079313	REXO1	0	1	0
ENSG00000079335	CDC14A	0	1	0
ENSG00000079387	SENP1	0	1	0
ENSG00000079482	OPHN1	1	0	0
ENSG00000079616	KIF22	0	1	1
ENSG00000079691	LRRC16A	0	1	0
ENSG00000079785	DDX1	0	1	0
ENSG00000079819	EPB41L2	0	1	0
ENSG00000079950	STX7	1	0	0
ENSG00000079999	KEAP1	0	1	0
ENSG00000080166	DCT	0	1	0
ENSG00000080345	RIF1	0	1	0
ENSG00000080371	RAB21	0	1	0
ENSG00000080503	SMARCA2	0	1	0
ENSG00000080546	SESN1	1	1	0
ENSG00000080561	MID2	1	0	0
ENSG00000080608	KIAA0020	1	1	0
ENSG00000080822	CLDND1	0	0	1
ENSG00000080823	MOK	0	1	0
ENSG00000080824	HSP90AA1	0	1	0
ENSG00000080839	RBL1	1	1	0
ENSG00000080854	IGSF9B	0	1	0
ENSG00000080947	CROCCP3	1	1	0
ENSG00000080986	NDC80	1	0	0
ENSG00000081041	CXCL2	0	1	1
ENSG00000081059	TCF7	0	1	0
ENSG00000081148	IMPG2	0	1	0
ENSG00000081177	EXD2	1	1	0
ENSG00000081181	ARG2	0	1	0
ENSG00000081307	UBA5	1	0	0
ENSG00000081377	CDC14B	0	1	0
ENSG00000081386	ZNF510	0	1	0
ENSG00000081692	JMJD4	0	1	0
ENSG00000081760	AACS	0	1	0
ENSG00000081870	HSPB11	0	1	0
ENSG00000081985	IL12RB2	1	1	0
ENSG00000082014	SMARCD3	0	1	0
ENSG00000082074	FYB	1	1	0
ENSG00000082146	STRADB	0	1	0
ENSG00000082153	BZW1	1	1	0
ENSG00000082196	C1QTNF3	1	1	0
ENSG00000082269	FAM135A	0	1	0
ENSG00000082458	DLG3	0	1	0
ENSG00000082512	TRAF5	1	0	0
ENSG00000082516	GEMIN5	1	1	0
ENSG00000082641	NFE2L1	0	1	0
ENSG00000083093	PALB2	0	1	0
ENSG00000083097	DOPEY1	1	0	0
ENSG00000083099	LYRM2	0	1	0
ENSG00000083123	BCKDHB	0	1	0
ENSG00000083290	ULK2	0	1	0
ENSG00000083312	TNPO1	0	1	0
ENSG00000083520	DIS3	0	1	0
ENSG00000083544	TDRD3	0	1	0
ENSG00000083635	NUFIP1	1	1	0
ENSG00000083750	RRAGB	0	1	0
ENSG00000083817	ZNF416	0	1	1
ENSG00000083838	ZNF446	0	1	0
ENSG00000083937	CHMP2B	0	1	0
ENSG00000084073	ZMPSTE24	0	1	0
ENSG00000084090	STARD7	0	1	0
ENSG00000084112	SSH1	0	1	0
ENSG00000084623	EIF3I	0	1	0
ENSG00000084652	TXLNA	1	1	0
ENSG00000084731	KIF3C	1	0	0
ENSG00000084733	RAB10	0	1	0
ENSG00000084754	HADHA	0	1	0
ENSG00000084774	CAD	0	1	0
ENSG00000085063	CD59	0	1	0
ENSG00000085117	CD82	1	1	0
ENSG00000085185	BCORL1	0	1	0
ENSG00000085231	TAF9	1	1	0
ENSG00000085265	FCN1	0	1	0
ENSG00000085382	HACE1	1	0	0
ENSG00000085415	SEH1L	1	1	0
ENSG00000085465	OVGP1	0	1	0
ENSG00000085491	SLC25A24	0	1	0
ENSG00000085563	ABCB1	0	1	0
ENSG00000085733	CTTN	1	1	0
ENSG00000085760	MTIF2	0	1	0
ENSG00000085871	MGST2	0	1	0
ENSG00000085872	CHERP	0	1	0
ENSG00000085982	USP40	0	1	0
ENSG00000085998	POMGNT1	0	0	1
ENSG00000086061	DNAJA1	0	1	0
ENSG00000086189	DIMT1	1	0	0
ENSG00000086200	IPO11	0	1	0
ENSG00000086300	SNX10	1	0	0
ENSG00000086504	MRPL28	0	1	0
ENSG00000086544	ITPKC	1	1	0
ENSG00000086598	TMED2	0	1	0
ENSG00000086619	ERO1LB	1	0	0
ENSG00000086696	HSD17B2	0	0	1
ENSG00000086712	TXLNG	1	1	0
ENSG00000086758	HUWE1	0	1	0
ENSG00000087076	HSD17B14	0	1	1
ENSG00000087077	TRIP6	0	1	0
ENSG00000087085	ACHE	1	0	0
ENSG00000087086	FTL	0	1	0
ENSG00000087111	PIGS	1	0	0
ENSG00000087237	CETP	0	1	0
ENSG00000087263	OGFOD1	1	1	0
ENSG00000087269	NOP14	1	1	0
ENSG00000087301	TXNDC16	0	1	0
ENSG00000087338	GMCL1	0	1	0
ENSG00000087494	PTHLH	1	0	0
ENSG00000087502	ERGIC2	0	1	0
ENSG00000087586	AURKA	0	1	0
ENSG00000087995	METTL2A	1	1	0
ENSG00000088053	GP6	0	1	0
ENSG00000088179	PTPN4	1	1	0
ENSG00000088205	DDX18	0	1	0
ENSG00000088247	KHSRP	0	1	0
ENSG00000088305	DNMT3B	0	1	0
ENSG00000088325	TPX2	1	1	0
ENSG00000088356	PDRG1	0	1	0
ENSG00000088448	ANKRD10	1	1	0
ENSG00000088538	DOCK3	0	1	1
ENSG00000088543	C3orf18	1	1	0
ENSG00000088727	KIF9	1	1	0
ENSG00000088766	CRLS1	0	1	0
ENSG00000088826	SMOX	1	0	0
ENSG00000088832	FKBP1A	0	1	0
ENSG00000088854	C20orf194	0	1	0
ENSG00000088881	EBF4	0	1	0
ENSG00000088882	CPXM1	1	1	0
ENSG00000088899	LZTS3	0	1	0
ENSG00000088930	XRN2	0	1	0
ENSG00000088970	PLK1S1	1	1	0
ENSG00000088992	TESC	0	1	0
ENSG00000089006	SNX5	0	1	0
ENSG00000089022	MAPKAPK5	1	0	0
ENSG00000089041	P2RX7	1	0	0
ENSG00000089048	ESF1	1	1	0
ENSG00000089050	RBBP9	1	0	0
ENSG00000089060	SLC8B1	0	1	0
ENSG00000089154	GCN1L1	0	1	0
ENSG00000089177	KIF16B	0	1	0
ENSG00000089195	TRMT6	1	1	0
ENSG00000089289	IGBP1	0	1	0
ENSG00000089351	GRAMD1A	0	1	0
ENSG00000089558	KCNH4	1	1	1
ENSG00000089685	BIRC5	1	0	0
ENSG00000089692	LAG3	0	1	0
ENSG00000089723	OTUB2	1	0	0
ENSG00000089775	ZBTB25	0	1	0
ENSG00000089820	ARHGAP4	0	1	0
ENSG00000089847	ANKRD24	0	1	0
ENSG00000089902	RCOR1	1	0	0
ENSG00000090006	LTBP4	1	1	0
ENSG00000090097	PCBP4	1	1	0
ENSG00000090104	RGS1	0	1	0
ENSG00000090238	YPEL3	1	1	0
ENSG00000090273	NUDC	0	1	0
ENSG00000090339	ICAM1	1	1	0
ENSG00000090372	STRN4	0	1	0
ENSG00000090382	LYZ	0	1	0
ENSG00000090432	MUL1	0	0	1
ENSG00000090447	TFAP4	0	1	0
ENSG00000090487	SPG21	0	1	0
ENSG00000090520	DNAJB11	0	1	0
ENSG00000090539	CHRD	0	0	1
ENSG00000090554	FLT3LG	0	1	0
ENSG00000090612	ZNF268	0	1	0
ENSG00000090776	EFNB1	0	1	0
ENSG00000090861	AARS	0	1	1
ENSG00000090863	GLG1	0	1	0
ENSG00000090920	FCGBP	0	1	0
ENSG00000091127	PUS7	1	1	0
ENSG00000091129	NRCAM	1	1	0
ENSG00000091136	LAMB1	0	1	0
ENSG00000091137	SLC26A4	1	0	0
ENSG00000091409	ITGA6	1	1	0
ENSG00000091490	SEL1L3	0	1	0
ENSG00000091527	CDV3	0	1	0
ENSG00000091592	NLRP1	1	1	0
ENSG00000091651	ORC6	0	0	1
ENSG00000091831	ESR1	0	1	0
ENSG00000091972	CD200	1	1	1
ENSG00000092036	HAUS4	1	1	0
ENSG00000092067	CEBPE	1	0	0
ENSG00000092068	SLC7A8	0	1	0
ENSG00000092096	SLC22A17	0	1	0
ENSG00000092199	HNRNPC	0	1	0
ENSG00000092201	SUPT16H	0	1	0
ENSG00000092203	TOX4	0	1	0
ENSG00000092295	TGM1	0	1	0
ENSG00000092421	SEMA6A	0	1	0
ENSG00000092439	TRPM7	0	1	0
ENSG00000092470	WDR76	1	0	0
ENSG00000092529	CAPN3	0	1	0
ENSG00000092820	EZR	0	1	0
ENSG00000092929	UNC13D	1	1	0
ENSG00000092964	DPYSL2	0	1	0
ENSG00000092969	TGFB2	1	0	0
ENSG00000093072	CECR1	0	1	1
ENSG00000093144	ECHDC1	0	1	0
ENSG00000093167	LRRFIP2	1	0	0
ENSG00000093183	SEC22C	0	1	0
ENSG00000093217	XYLB	0	1	0
ENSG00000094631	HDAC6	0	1	0
ENSG00000094804	CDC6	0	1	0
ENSG00000094916	CBX5	0	1	0
ENSG00000094975	SUCO	1	0	0
ENSG00000095015	MAP3K1	0	1	0
ENSG00000095139	ARCN1	0	1	0
ENSG00000095261	PSMD5	1	0	0
ENSG00000095319	NUP188	1	1	0
ENSG00000095321	CRAT	1	1	0
ENSG00000095370	SH2D3C	0	1	0
ENSG00000095383	TBC1D2	1	1	0
ENSG00000095397	DFNB31	0	1	0
ENSG00000095464	PDE6C	0	1	0
ENSG00000095627	TDRD1	0	1	0
ENSG00000095739	BAMBI	1	1	0
ENSG00000095752	IL11	1	0	0
ENSG00000095794	CREM	1	1	0
ENSG00000095951	HIVEP1	1	1	0
ENSG00000096060	FKBP5	0	0	1
ENSG00000096063	SRPK1	1	1	0
ENSG00000096080	MRPS18A	0	1	0
ENSG00000096092	TMEM14A	0	1	0
ENSG00000096155	BAG6	0	0	1
ENSG00000096384	HSP90AB1	1	1	0
ENSG00000096968	JAK2	1	1	0
ENSG00000096996	IL12RB1	0	1	0
ENSG00000097046	CDC7	1	0	0
ENSG00000099139	PCSK5	0	1	0
ENSG00000099194	SCD	0	1	0
ENSG00000099219	ERMP1	1	1	0
ENSG00000099250	NRP1	1	0	0
ENSG00000099256	PRTFDC1	0	1	0
ENSG00000099282	TSPAN15	1	0	0
ENSG00000099284	H2AFY2	1	1	0
ENSG00000099308	MAST3	0	1	0
ENSG00000099330	OCEL1	1	1	0
ENSG00000099331	MYO9B	0	1	0
ENSG00000099341	PSMD8	0	1	0
ENSG00000099365	STX1B	0	1	0
ENSG00000099377	HSD3B7	0	1	0
ENSG00000099381	SETD1A	0	1	0
ENSG00000099385	BCL7C	0	1	0
ENSG00000099625	C19orf26	1	0	0
ENSG00000099725	PRKY	0	1	1
ENSG00000099785	MARCH2	0	1	0
ENSG00000099797	TECR	0	1	0
ENSG00000099800	TIMM13	0	1	0
ENSG00000099810	MTAP	0	1	0
ENSG00000099812	MISP	0	0	1
ENSG00000099814	CEP170B	1	1	0
ENSG00000099817	POLR2E	0	1	0
ENSG00000099849	RASSF7	0	1	0
ENSG00000099860	GADD45B	1	1	0
ENSG00000099875	MKNK2	1	0	0
ENSG00000099899	TRMT2A	0	1	0
ENSG00000099901	RANBP1	0	1	0
ENSG00000099910	KLHL22	1	1	0
ENSG00000099940	SNAP29	0	1	0
ENSG00000099954	CECR2	1	0	0
ENSG00000099958	DERL3	1	1	0
ENSG00000099985	OSM	0	1	0
ENSG00000099992	TBC1D10A	0	1	0
ENSG00000099999	RNF215	0	1	0
ENSG00000100003	SEC14L2	1	0	0
ENSG00000100024	UPB1	0	1	0
ENSG00000100027	YPEL1	1	1	1
ENSG00000100028	SNRPD3	0	1	0
ENSG00000100029	PES1	1	1	0
ENSG00000100034	PPM1F	1	0	0
ENSG00000100036	SLC35E4	1	1	0
ENSG00000100053	CRYBB3	1	0	0
ENSG00000100055	CYTH4	0	1	0
ENSG00000100077	ADRBK2	0	1	0
ENSG00000100079	LGALS2	0	1	0
ENSG00000100092	SH3BP1	1	1	0
ENSG00000100097	LGALS1	0	1	0
ENSG00000100100	PIK3IP1	1	1	0
ENSG00000100101	NOL12	0	1	0
ENSG00000100104	SRRD	0	1	0
ENSG00000100106	TRIOBP	0	1	0
ENSG00000100109	TFIP11	0	1	0
ENSG00000100116	GCAT	0	1	0
ENSG00000100138	NHP2L1	0	1	0
ENSG00000100139	MICALL1	0	1	0
ENSG00000100142	POLR2F	0	1	0
ENSG00000100147	CCDC134	0	1	0
ENSG00000100154	TTC28	0	1	0
ENSG00000100162	CENPM	0	1	0
ENSG00000100201	DDX17	0	1	0
ENSG00000100216	TOMM22	0	1	0
ENSG00000100220	RTCB	0	1	0
ENSG00000100221	JOSD1	1	0	0
ENSG00000100225	FBXO7	0	1	0
ENSG00000100226	GTPBP1	0	1	1
ENSG00000100242	SUN2	1	1	0
ENSG00000100246	DNAL4	1	0	0
ENSG00000100263	RHBDD3	0	1	0
ENSG00000100271	TTLL1	1	1	0
ENSG00000100285	NEFH	0	1	0
ENSG00000100288	CHKB	0	1	0
ENSG00000100290	BIK	0	1	0
ENSG00000100294	MCAT	0	1	0
ENSG00000100299	ARSA	0	1	0
ENSG00000100300	TSPO	0	1	0
ENSG00000100302	RASD2	0	1	0
ENSG00000100304	TTLL12	0	1	0
ENSG00000100311	PDGFB	0	1	0
ENSG00000100321	SYNGR1	0	1	1
ENSG00000100324	TAB1	1	1	0
ENSG00000100335	MIEF1	0	1	0
ENSG00000100342	APOL1	0	1	0
ENSG00000100345	MYH9	0	1	0
ENSG00000100346	CACNA1I	1	1	0
ENSG00000100350	FOXRED2	0	1	0
ENSG00000100354	TNRC6B	1	1	0
ENSG00000100359	SGSM3	0	1	0
ENSG00000100360	IFT27	0	1	0
ENSG00000100364	KIAA0930	0	1	0
ENSG00000100365	NCF4	1	1	0
ENSG00000100372	SLC25A17	0	1	0
ENSG00000100385	IL2RB	0	1	0
ENSG00000100401	RANGAP1	0	1	1
ENSG00000100403	ZC3H7B	0	1	0
ENSG00000100410	PHF5A	0	1	0
ENSG00000100413	POLR3H	1	1	0
ENSG00000100417	PMM1	0	1	0
ENSG00000100418	DESI1	0	1	0
ENSG00000100429	HDAC10	0	1	0
ENSG00000100439	ABHD4	1	1	0
ENSG00000100450	GZMH	0	1	1
ENSG00000100453	GZMB	1	1	0
ENSG00000100462	PRMT5	1	1	0
ENSG00000100483	VCPKMT	1	0	0
ENSG00000100490	CDKL1	0	1	0
ENSG00000100522	GNPNAT1	1	1	0
ENSG00000100523	DDHD1	1	0	0
ENSG00000100526	CDKN3	0	1	0
ENSG00000100528	CNIH1	0	1	0
ENSG00000100532	CGRRF1	0	1	0
ENSG00000100554	ATP6V1D	0	1	0
ENSG00000100558	PLEK2	1	1	0
ENSG00000100567	PSMA3	0	1	0
ENSG00000100575	TIMM9	1	0	0
ENSG00000100577	GSTZ1	0	1	0
ENSG00000100578	KIAA0586	1	1	0
ENSG00000100591	AHSA1	1	1	0
ENSG00000100599	RIN3	0	1	0
ENSG00000100601	ALKBH1	0	1	0
ENSG00000100612	DHRS7	0	1	0
ENSG00000100628	ASB2	1	0	1
ENSG00000100629	CEP128	0	1	0
ENSG00000100632	ERH	0	1	0
ENSG00000100644	HIF1A	1	1	0
ENSG00000100647	KIAA0247	1	1	0
ENSG00000100721	TCL1A	0	1	0
ENSG00000100726	TELO2	0	1	0
ENSG00000100744	GSKIP	0	1	0
ENSG00000100767	PAPLN	0	1	0
ENSG00000100784	RPS6KA5	1	0	0
ENSG00000100802	C14orf93	1	1	0
ENSG00000100804	PSMB5	0	1	0
ENSG00000100865	CINP	0	1	0
ENSG00000100883	SRP54	0	1	0
ENSG00000100889	PCK2	0	1	0
ENSG00000100897	DCAF11	0	1	0
ENSG00000100906	NFKBIA	1	1	0
ENSG00000100911	PSME2	0	1	0
ENSG00000100926	TM9SF1	0	1	0
ENSG00000100938	GMPR2	1	0	0
ENSG00000100997	ABHD12	0	1	0
ENSG00000101040	ZMYND8	0	1	0
ENSG00000101049	SGK2	0	1	0
ENSG00000101079	NDRG3	1	1	0
ENSG00000101082	SLA2	0	1	0
ENSG00000101109	STK4	0	1	0
ENSG00000101134	DOK5	1	0	0
ENSG00000101138	CSTF1	0	1	0
ENSG00000101152	DNAJC5	0	1	0
ENSG00000101160	CTSZ	0	1	0
ENSG00000101166	SLMO2	0	1	0
ENSG00000101181	MTG2	0	1	0
ENSG00000101182	PSMA7	0	1	0
ENSG00000101187	SLCO4A1	1	1	0
ENSG00000101194	SLC17A9	0	1	0
ENSG00000101199	ARFGAP1	0	1	0
ENSG00000101213	PTK6	0	1	0
ENSG00000101216	GMEB2	0	0	1
ENSG00000101224	CDC25B	1	1	0
ENSG00000101230	ISM1	1	1	0
ENSG00000101255	TRIB3	0	1	1
ENSG00000101265	RASSF2	0	1	0
ENSG00000101266	CSNK2A1	0	1	0
ENSG00000101282	RSPO4	0	1	0
ENSG00000101290	CDS2	0	1	0
ENSG00000101294	HM13	0	1	0
ENSG00000101298	SNPH	1	1	0
ENSG00000101307	SIRPB1	0	1	0
ENSG00000101310	SEC23B	0	1	0
ENSG00000101336	HCK	0	1	0
ENSG00000101337	TM9SF4	0	1	0
ENSG00000101342	TLDC2	0	1	0
ENSG00000101346	POFUT1	0	1	0
ENSG00000101347	SAMHD1	1	1	0
ENSG00000101350	KIF3B	0	1	0
ENSG00000101361	NOP56	1	1	0
ENSG00000101363	MANBAL	0	1	0
ENSG00000101367	MAPRE1	0	1	0
ENSG00000101384	JAG1	1	0	0
ENSG00000101400	SNTA1	1	1	0
ENSG00000101412	E2F1	1	0	0
ENSG00000101413	RPRD1B	0	1	0
ENSG00000101417	PXMP4	1	1	0
ENSG00000101421	CHMP4B	0	1	0
ENSG00000101439	CST3	0	1	0
ENSG00000101444	AHCY	0	1	0
ENSG00000101445	PPP1R16B	0	1	0
ENSG00000101460	MAP1LC3A	1	1	1
ENSG00000101470	TNNC2	0	1	0
ENSG00000101473	ACOT8	0	1	0
ENSG00000101474	APMAP	0	1	0
ENSG00000101493	ZNF516	0	1	1
ENSG00000101546	RBFA	1	0	0
ENSG00000101557	USP14	0	1	0
ENSG00000101605	MYOM1	1	1	0
ENSG00000101608	MYL12A	0	1	0
ENSG00000101639	CEP192	0	1	0
ENSG00000101654	RNMT	0	1	0
ENSG00000101670	LIPG	1	0	0
ENSG00000101695	RNF125	0	1	0
ENSG00000101751	POLI	0	1	0
ENSG00000101773	RBBP8	1	1	0
ENSG00000101811	CSTF2	0	1	0
ENSG00000101812	H2BFM	0	1	0
ENSG00000101842	VSIG1	1	1	1
ENSG00000101849	TBL1X	0	1	0
ENSG00000101868	POLA1	0	1	0
ENSG00000101883	RHOXF1	0	1	0
ENSG00000101898	RP3-324O17.4	1	1	0
ENSG00000101911	PRPS2	0	1	0
ENSG00000101935	AMMECR1	0	1	0
ENSG00000101977	MCF2	0	1	0
ENSG00000101986	ABCD1	1	1	0
ENSG00000102001	CACNA1F	0	1	0
ENSG00000102024	PLS3	1	0	0
ENSG00000102032	RENBP	1	1	0
ENSG00000102048	ASB9	0	1	0
ENSG00000102096	PIM2	0	1	1
ENSG00000102098	SCML2	0	1	0
ENSG00000102100	SLC35A2	0	1	0
ENSG00000102119	EMD	0	1	0
ENSG00000102125	TAZ	0	1	0
ENSG00000102144	PGK1	0	1	0
ENSG00000102158	MAGT1	0	1	0
ENSG00000102172	SMS	1	1	0
ENSG00000102174	PHEX	0	1	0
ENSG00000102221	JADE3	1	1	0
ENSG00000102225	CDK16	1	0	0
ENSG00000102226	USP11	1	0	0
ENSG00000102245	CD40LG	1	1	0
ENSG00000102265	TIMP1	0	1	0
ENSG00000102312	PORCN	0	1	0
ENSG00000102349	KLF8	0	1	0
ENSG00000102383	ZDHHC15	0	1	0
ENSG00000102390	PBDC1	0	1	0
ENSG00000102393	GLA	0	1	0
ENSG00000102401	ARMCX3	1	0	0
ENSG00000102409	BEX4	0	1	0
ENSG00000102445	KIAA0226L	1	0	0
ENSG00000102471	NDFIP2	1	1	0
ENSG00000102531	FNDC3A	1	0	0
ENSG00000102543	CDADC1	0	1	0
ENSG00000102547	CAB39L	0	1	0
ENSG00000102554	KLF5	1	0	0
ENSG00000102575	ACP5	0	1	0
ENSG00000102606	ARHGEF7	0	0	1
ENSG00000102753	KPNA3	0	1	0
ENSG00000102755	FLT1	1	1	0
ENSG00000102760	RGCC	1	1	0
ENSG00000102763	VWA8	0	1	0
ENSG00000102781	KATNAL1	1	1	0
ENSG00000102786	INTS6	1	1	0
ENSG00000102794	IRG1	1	1	0
ENSG00000102796	DHRS12	0	1	0
ENSG00000102804	TSC22D1	0	1	0
ENSG00000102871	TRADD	1	0	0
ENSG00000102878	HSF4	0	1	0
ENSG00000102879	CORO1A	0	1	0
ENSG00000102882	MAPK3	1	1	0
ENSG00000102886	GDPD3	1	1	0
ENSG00000102890	ELMO3	0	1	0
ENSG00000102897	LYRM1	1	0	0
ENSG00000102898	NUTF2	0	1	0
ENSG00000102900	NUP93	0	1	0
ENSG00000102901	CENPT	0	1	0
ENSG00000102908	NFAT5	1	1	0
ENSG00000102910	LONP2	0	1	0
ENSG00000102921	N4BP1	0	0	1
ENSG00000102962	CCL22	0	1	1
ENSG00000102967	DHODH	1	1	0
ENSG00000102981	PARD6A	1	0	0
ENSG00000102984	ZNF821	0	1	0
ENSG00000103018	CYB5B	0	1	0
ENSG00000103034	NDRG4	1	1	0
ENSG00000103037	SETD6	1	1	0
ENSG00000103043	VAC14	0	1	0
ENSG00000103044	HAS3	0	1	0
ENSG00000103051	COG4	1	1	0
ENSG00000103056	SMPD3	1	1	0
ENSG00000103064	SLC7A6	1	0	0
ENSG00000103067	ESRP2	0	1	0
ENSG00000103121	CMC2	1	1	0
ENSG00000103194	USP10	0	1	0
ENSG00000103196	CRISPLD2	0	1	0
ENSG00000103202	NME4	0	0	1
ENSG00000103222	ABCC1	0	1	0
ENSG00000103226	NOMO3	0	1	0
ENSG00000103227	LMF1	0	1	0
ENSG00000103249	CLCN7	0	0	1
ENSG00000103257	SLC7A5	1	1	0
ENSG00000103260	METRN	0	1	0
ENSG00000103264	FBXO31	0	1	0
ENSG00000103274	NUBP1	0	1	0
ENSG00000103319	EEF2K	1	0	0
ENSG00000103326	CAPN15	0	1	0
ENSG00000103342	GSPT1	1	1	0
ENSG00000103351	CLUAP1	1	1	0
ENSG00000103356	EARS2	0	1	0
ENSG00000103404	USP31	0	1	0
ENSG00000103423	DNAJA3	0	1	0
ENSG00000103472	RRN3P2	0	1	1
ENSG00000103479	RBL2	1	1	0
ENSG00000103489	XYLT1	0	1	0
ENSG00000103490	PYCARD	1	1	0
ENSG00000103512	NOMO1	0	1	0
ENSG00000103522	IL21R	1	1	1
ENSG00000103528	SYT17	1	0	0
ENSG00000103550	KNOP1	0	1	0
ENSG00000103569	AQP9	0	1	0
ENSG00000103642	LACTB	0	1	0
ENSG00000103653	CSK	1	0	0
ENSG00000103657	HERC1	1	0	0
ENSG00000103740	ACSBG1	0	1	0
ENSG00000103888	KIAA1199	0	1	0
ENSG00000103942	HOMER2	0	1	0
ENSG00000103966	EHD4	1	1	0
ENSG00000104055	TGM5	1	0	0
ENSG00000104064	GABPB1	1	1	1
ENSG00000104081	BMF	0	1	0
ENSG00000104093	DMXL2	0	1	0
ENSG00000104131	EIF3J	1	1	0
ENSG00000104133	SPG11	0	1	0
ENSG00000104140	RHOV	1	1	0
ENSG00000104147	OIP5	1	0	0
ENSG00000104154	SLC30A4	1	1	0
ENSG00000104267	CA2	0	1	1
ENSG00000104290	FZD3	0	1	0
ENSG00000104312	RIPK2	0	1	0
ENSG00000104324	CPQ	0	1	0
ENSG00000104325	DECR1	0	1	0
ENSG00000104327	CALB1	0	1	0
ENSG00000104331	IMPAD1	0	1	0
ENSG00000104341	LAPTM4B	0	1	0
ENSG00000104343	UBE2W	1	1	0
ENSG00000104356	POP1	1	1	0
ENSG00000104361	NIPAL2	0	1	0
ENSG00000104368	PLAT	1	1	0
ENSG00000104427	ZC2HC1A	0	0	1
ENSG00000104432	IL7	1	0	0
ENSG00000104447	TRPS1	0	0	1
ENSG00000104450	SPAG1	1	1	0
ENSG00000104472	CHRAC1	0	1	0
ENSG00000104490	NCALD	0	1	0
ENSG00000104499	GML	1	0	0
ENSG00000104518	GSDMD	1	1	0
ENSG00000104522	TSTA3	0	1	0
ENSG00000104524	PYCRL	0	1	1
ENSG00000104549	SQLE	1	1	1
ENSG00000104611	SH2D4A	0	1	0
ENSG00000104635	SLC39A14	0	1	0
ENSG00000104695	PPP2CB	0	1	0
ENSG00000104725	NEFL	0	1	0
ENSG00000104731	KLHDC4	0	1	0
ENSG00000104738	MCM4	0	1	0
ENSG00000104763	ASAH1	0	1	0
ENSG00000104765	BNIP3L	1	1	0
ENSG00000104783	KCNN4	0	0	1
ENSG00000104804	TULP2	0	0	1
ENSG00000104812	GYS1	0	1	0
ENSG00000104814	MAP4K1	1	1	0
ENSG00000104823	ECH1	1	0	0
ENSG00000104825	NFKBIB	0	1	0
ENSG00000104856	RELB	1	1	0
ENSG00000104870	FCGRT	0	1	0
ENSG00000104880	ARHGEF18	0	1	0
ENSG00000104883	PEX11G	0	1	0
ENSG00000104884	ERCC2	0	1	0
ENSG00000104885	DOT1L	1	1	0
ENSG00000104894	CD37	0	1	0
ENSG00000104904	OAZ1	0	1	0
ENSG00000104907	TRMT1	1	1	0
ENSG00000104915	STX10	0	1	0
ENSG00000104951	IL4I1	1	1	0
ENSG00000104964	AES	0	1	0
ENSG00000104969	SGTA	0	1	0
ENSG00000104980	TIMM44	1	1	0
ENSG00000105173	CCNE1	0	1	0
ENSG00000105197	TIMM50	1	1	0
ENSG00000105202	FBL	0	1	0
ENSG00000105204	DYRK1B	0	1	0
ENSG00000105219	CNTD2	0	1	0
ENSG00000105223	PLD3	0	1	0
ENSG00000105227	PRX	1	0	0
ENSG00000105245	NUMBL	1	0	0
ENSG00000105255	FSD1	0	1	0
ENSG00000105258	POLR2I	0	1	0
ENSG00000105270	CLIP3	0	1	0
ENSG00000105281	SLC1A5	1	1	0
ENSG00000105287	PRKD2	0	1	0
ENSG00000105290	APLP1	0	1	0
ENSG00000105327	BBC3	1	0	0
ENSG00000105352	CEACAM4	0	1	0
ENSG00000105355	PLIN3	0	1	0
ENSG00000105364	MRPL4	0	1	0
ENSG00000105374	NKG7	0	1	0
ENSG00000105397	TYK2	0	0	1
ENSG00000105401	CDC37	0	1	0
ENSG00000105429	MEGF8	0	1	0
ENSG00000105447	GRWD1	1	1	0
ENSG00000105479	CCDC114	0	1	0
ENSG00000105483	CARD8	1	1	0
ENSG00000105486	LIG1	0	1	0
ENSG00000105499	PLA2G4C	0	1	0
ENSG00000105514	RAB3D	1	1	0
ENSG00000105516	DBP	1	1	0
ENSG00000105519	CAPS	0	1	0
ENSG00000105520	DKFZP761J1410	0	1	0
ENSG00000105523	FAM83E	1	0	0
ENSG00000105556	MIER2	0	1	0
ENSG00000105559	PLEKHA4	0	0	1
ENSG00000105568	PPP2R1A	0	1	0
ENSG00000105576	TNPO2	0	1	0
ENSG00000105607	GCDH	0	1	0
ENSG00000105612	DNASE2	1	1	0
ENSG00000105618	PRPF31	0	1	0
ENSG00000105641	SLC5A5	0	1	0
ENSG00000105649	RAB3A	1	1	0
ENSG00000105656	ELL	0	1	0
ENSG00000105662	CRTC1	0	1	0
ENSG00000105671	DDX49	0	1	0
ENSG00000105676	ARMC6	0	1	0
ENSG00000105677	TMEM147	0	1	0
ENSG00000105698	USF2	0	1	0
ENSG00000105711	SCN1B	1	0	0
ENSG00000105717	PBX4	0	1	0
ENSG00000105722	ERF	0	1	0
ENSG00000105723	GSK3A	0	1	0
ENSG00000105732	ZNF574	0	1	0
ENSG00000105750	ZNF85	1	1	0
ENSG00000105755	ETHE1	0	1	0
ENSG00000105771	SMG9	0	1	0
ENSG00000105808	RASA4	0	1	0
ENSG00000105810	CDK6	1	0	0
ENSG00000105821	DNAJC2	1	1	0
ENSG00000105825	TFPI2	1	0	0
ENSG00000105835	NAMPT	1	1	0
ENSG00000105849	TWISTNB	1	1	0
ENSG00000105854	PON2	0	1	0
ENSG00000105856	HBP1	0	1	0
ENSG00000105866	SP4	1	0	0
ENSG00000105875	WDR91	1	0	0
ENSG00000105879	CBLL1	0	1	0
ENSG00000105887	MTPN	0	1	0
ENSG00000105926	MPP6	1	1	0
ENSG00000105928	DFNA5	1	0	0
ENSG00000105948	TTC26	0	1	0
ENSG00000105953	OGDH	0	1	0
ENSG00000105976	MET	1	0	1
ENSG00000106003	LFNG	0	1	0
ENSG00000106066	CPVL	0	1	0
ENSG00000106069	CHN2	0	0	1
ENSG00000106070	GRB10	0	1	0
ENSG00000106077	ABHD11	0	1	0
ENSG00000106080	FKBP14	0	1	0
ENSG00000106089	STX1A	1	1	0
ENSG00000106100	NOD1	1	1	0
ENSG00000106105	GARS	1	1	0
ENSG00000106113	CRHR2	0	1	0
ENSG00000106153	CHCHD2	0	1	0
ENSG00000106236	NPTX2	1	0	0
ENSG00000106244	PDAP1	0	1	0
ENSG00000106245	BUD31	0	1	0
ENSG00000106261	ZKSCAN1	0	1	0
ENSG00000106263	EIF3B	1	1	0
ENSG00000106266	SNX8	1	1	0
ENSG00000106305	AIMP2	1	1	0
ENSG00000106328	FSCN3	0	1	0
ENSG00000106330	MOSPD3	1	1	0
ENSG00000106333	PCOLCE	1	1	0
ENSG00000106344	RBM28	0	1	0
ENSG00000106346	USP42	0	1	0
ENSG00000106351	AGFG2	1	1	0
ENSG00000106366	SERPINE1	1	0	0
ENSG00000106367	AP1S1	0	1	0
ENSG00000106415	GLCCI1	0	1	0
ENSG00000106462	EZH2	0	1	0
ENSG00000106477	CEP41	0	1	0
ENSG00000106479	ZNF862	1	1	0
ENSG00000106524	ANKMY2	0	1	0
ENSG00000106546	AHR	1	1	0
ENSG00000106560	GIMAP2	1	0	0
ENSG00000106565	TMEM176B	0	1	0
ENSG00000106588	PSMA2	1	1	0
ENSG00000106591	MRPL32	1	1	0
ENSG00000106609	TMEM248	0	1	0
ENSG00000106615	RHEB	1	1	0
ENSG00000106624	AEBP1	1	1	0
ENSG00000106628	POLD2	0	1	0
ENSG00000106633	GCK	0	1	0
ENSG00000106636	YKT6	0	1	0
ENSG00000106638	TBL2	0	1	0
ENSG00000106686	SPATA6L	0	1	0
ENSG00000106701	FSD1L	0	1	0
ENSG00000106733	NMRK1	1	1	0
ENSG00000106780	MEGF9	1	1	0
ENSG00000106785	TRIM14	1	0	0
ENSG00000106789	CORO2A	1	1	0
ENSG00000106799	TGFBR1	0	1	0
ENSG00000106803	SEC61B	0	1	0
ENSG00000106804	C5	0	1	0
ENSG00000106868	SUSD1	0	1	0
ENSG00000106948	AKNA	1	1	0
ENSG00000106952	TNFSF8	1	1	1
ENSG00000106991	ENG	0	1	0
ENSG00000106992	AK1	0	1	0
ENSG00000107014	RLN2	1	1	0
ENSG00000107018	RLN1	1	1	0
ENSG00000107104	KANK1	0	1	0
ENSG00000107130	NCS1	1	1	0
ENSG00000107140	TESK1	1	0	0
ENSG00000107185	RGP1	0	1	0
ENSG00000107242	PIP5K1B	1	0	0
ENSG00000107249	GLIS3	1	0	0
ENSG00000107262	BAG1	0	1	0
ENSG00000107282	APBA1	0	1	1
ENSG00000107331	ABCA2	0	1	0
ENSG00000107338	SHB	1	1	0
ENSG00000107371	EXOSC3	0	1	0
ENSG00000107404	DVL1	0	1	0
ENSG00000107443	CCNJ	1	1	0
ENSG00000107447	DNTT	0	1	0
ENSG00000107566	ERLIN1	0	1	0
ENSG00000107581	EIF3A	0	1	0
ENSG00000107611	CUBN	0	1	0
ENSG00000107719	PALD1	0	1	0
ENSG00000107736	CDH23	0	1	0
ENSG00000107738	C10orf54	1	1	0
ENSG00000107742	SPOCK2	0	0	1
ENSG00000107779	BMPR1A	0	1	0
ENSG00000107796	ACTA2	0	1	0
ENSG00000107798	LIPA	0	1	0
ENSG00000107815	C10orf2	1	1	1
ENSG00000107829	FBXW4	0	1	0
ENSG00000107833	NPM3	1	1	0
ENSG00000107863	ARHGAP21	1	1	0
ENSG00000107864	CPEB3	0	1	0
ENSG00000107882	SUFU	1	0	0
ENSG00000107890	ANKRD26	1	0	0
ENSG00000107897	ACBD5	0	1	0
ENSG00000107902	LHPP	0	1	0
ENSG00000107929	LARP4B	0	1	0
ENSG00000107937	GTPBP4	1	1	0
ENSG00000107949	BCCIP	1	1	0
ENSG00000107951	MTPAP	1	1	0
ENSG00000107954	NEURL1	0	1	0
ENSG00000107959	PITRM1	1	0	0
ENSG00000107960	OBFC1	1	1	0
ENSG00000107968	MAP3K8	1	1	0
ENSG00000108010	GLRX3	1	1	0
ENSG00000108021	FAM208B	1	1	0
ENSG00000108064	TFAM	0	1	0
ENSG00000108179	PPIF	0	1	0
ENSG00000108219	TSPAN14	0	1	0
ENSG00000108255	CRYBA1	0	1	0
ENSG00000108272	DHRS11	1	1	0
ENSG00000108292	MLLT6	1	0	0
ENSG00000108294	PSMB3	0	1	0
ENSG00000108296	CWC25	0	1	0
ENSG00000108312	UBTF	0	1	0
ENSG00000108342	CSF3	1	0	0
ENSG00000108375	RNF43	0	1	0
ENSG00000108387	SEPT4	0	0	1
ENSG00000108389	MTMR4	1	1	1
ENSG00000108424	KPNB1	0	1	0
ENSG00000108433	GOSR2	0	1	0
ENSG00000108439	PNPO	0	1	0
ENSG00000108443	RPS6KB1	0	1	0
ENSG00000108465	CDK5RAP3	0	1	0
ENSG00000108474	PIGL	0	1	0
ENSG00000108511	HOXB6	1	0	0
ENSG00000108523	RNF167	1	0	0
ENSG00000108551	RASD1	1	1	0
ENSG00000108556	CHRNE	0	1	0
ENSG00000108559	NUP88	1	1	0
ENSG00000108561	C1QBP	1	1	0
ENSG00000108578	BLMH	0	1	0
ENSG00000108582	CPD	1	1	0
ENSG00000108587	GOSR1	0	1	0
ENSG00000108588	CCDC47	0	1	0
ENSG00000108592	FTSJ3	0	1	0
ENSG00000108639	SYNGR2	0	1	0
ENSG00000108651	UTP6	1	1	0
ENSG00000108669	CYTH1	1	1	0
ENSG00000108671	PSMD11	1	1	0
ENSG00000108691	CCL2	0	1	0
ENSG00000108702	CCL1	1	0	0
ENSG00000108733	PEX12	0	1	0
ENSG00000108771	DHX58	0	1	0
ENSG00000108784	NAGLU	0	1	0
ENSG00000108785	HSD17B1P1	0	1	0
ENSG00000108786	HSD17B1	0	1	0
ENSG00000108797	CNTNAP1	0	1	0
ENSG00000108798	ABI3	0	1	0
ENSG00000108813	DLX4	0	1	0
ENSG00000108819	PPP1R9B	1	0	0
ENSG00000108821	COL1A1	0	1	0
ENSG00000108826	MRPL27	0	1	0
ENSG00000108828	VAT1	0	1	0
ENSG00000108829	LRRC59	1	1	0
ENSG00000108852	MPP2	0	1	0
ENSG00000108861	DUSP3	0	1	0
ENSG00000108883	EFTUD2	0	1	0
ENSG00000108924	HLF	1	0	0
ENSG00000108946	PRKAR1A	0	1	0
ENSG00000108953	YWHAE	0	1	0
ENSG00000108958	AC016292.3	0	1	0
ENSG00000108960	MMD	0	1	0
ENSG00000108984	MAP2K6	1	1	0
ENSG00000109046	WSB1	0	1	0
ENSG00000109062	SLC9A3R1	1	1	0
ENSG00000109065	NAT9	1	1	0
ENSG00000109084	TMEM97	0	1	0
ENSG00000109099	PMP22	1	0	0
ENSG00000109103	UNC119	1	1	1
ENSG00000109118	PHF12	1	1	0
ENSG00000109133	TMEM33	0	1	0
ENSG00000109189	USP46	0	1	0
ENSG00000109270	LAMTOR3	0	1	0
ENSG00000109320	NFKB1	1	1	0
ENSG00000109321	AREG	1	0	0
ENSG00000109323	MANBA	1	1	0
ENSG00000109332	UBE2D3	1	0	0
ENSG00000109381	ELF2	0	1	0
ENSG00000109445	ZNF330	0	1	0
ENSG00000109452	INPP4B	0	1	0
ENSG00000109471	IL2	1	1	0
ENSG00000109472	CPE	0	0	1
ENSG00000109501	WFS1	0	1	0
ENSG00000109519	GRPEL1	1	1	0
ENSG00000109534	GAR1	1	1	0
ENSG00000109606	DHX15	0	1	0
ENSG00000109618	SEPSECS	0	1	0
ENSG00000109654	TRIM2	0	1	0
ENSG00000109686	SH3D19	0	1	0
ENSG00000109736	MFSD10	0	1	0
ENSG00000109743	BST1	0	1	0
ENSG00000109756	RAPGEF2	0	0	1
ENSG00000109787	KLF3	0	1	0
ENSG00000109881	CCDC34	1	1	0
ENSG00000109906	ZBTB16	0	0	1
ENSG00000109911	ELP4	1	1	0
ENSG00000109917	ZNF259	1	1	0
ENSG00000109919	MTCH2	0	1	0
ENSG00000109943	CRTAM	1	1	0
ENSG00000109944	C11orf63	0	1	0
ENSG00000109971	HSPA8	0	1	0
ENSG00000110002	VWA5A	0	1	0
ENSG00000110011	DNAJC4	0	1	0
ENSG00000110013	SIAE	0	1	0
ENSG00000110031	LPXN	0	1	0
ENSG00000110046	ATG2A	1	0	0
ENSG00000110047	EHD1	1	0	0
ENSG00000110060	PUS3	0	1	0
ENSG00000110092	CCND1	1	1	0
ENSG00000110104	CCDC86	1	1	0
ENSG00000110107	PRPF19	0	1	0
ENSG00000110108	TMEM109	0	1	0
ENSG00000110171	TRIM3	0	1	0
ENSG00000110172	CHORDC1	1	1	0
ENSG00000110200	ANAPC15	0	1	0
ENSG00000110218	PANX1	0	1	0
ENSG00000110245	APOC3	0	0	1
ENSG00000110315	RNF141	0	1	0
ENSG00000110318	KIAA1377	0	1	0
ENSG00000110324	IL10RA	1	0	0
ENSG00000110330	BIRC2	0	1	0
ENSG00000110395	CBL	0	1	0
ENSG00000110400	PVRL1	0	1	0
ENSG00000110429	FBXO3	0	1	0
ENSG00000110436	SLC1A2	0	1	0
ENSG00000110446	SLC15A3	0	1	0
ENSG00000110448	CD5	1	0	0
ENSG00000110455	ACCS	0	1	0
ENSG00000110492	MDK	0	1	0
ENSG00000110583	NAA40	1	1	0
ENSG00000110619	CARS	0	1	0
ENSG00000110628	SLC22A18	0	1	0
ENSG00000110651	CD81	0	1	0
ENSG00000110660	SLC35F2	1	1	1
ENSG00000110665	C11orf21	1	1	1
ENSG00000110675	ELMOD1	1	0	0
ENSG00000110697	PITPNM1	0	1	0
ENSG00000110713	NUP98	0	1	0
ENSG00000110719	TCIRG1	0	1	0
ENSG00000110721	CHKA	1	1	0
ENSG00000110723	EXPH5	0	1	0
ENSG00000110756	HPS5	0	1	0
ENSG00000110768	GTF2H1	0	1	0
ENSG00000110777	POU2AF1	1	1	1
ENSG00000110811	LEPREL2	0	1	0
ENSG00000110848	CD69	0	1	0
ENSG00000110880	CORO1C	1	1	0
ENSG00000110888	CAPRIN2	0	1	0
ENSG00000110906	KCTD10	0	0	1
ENSG00000110917	MLEC	0	1	0
ENSG00000110921	MVK	1	1	0
ENSG00000110931	CAMKK2	0	1	0
ENSG00000110934	BIN2	1	1	0
ENSG00000110944	IL23A	1	1	0
ENSG00000110958	PTGES3	0	1	0
ENSG00000110987	BCL7A	1	0	0
ENSG00000111012	CYP27B1	1	1	1
ENSG00000111052	LIN7A	1	0	1
ENSG00000111077	TENC1	0	0	1
ENSG00000111142	METAP2	0	1	0
ENSG00000111145	ELK3	0	1	0
ENSG00000111196	MAGOHB	0	1	0
ENSG00000111206	FOXM1	0	1	0
ENSG00000111215	PRR4	0	1	0
ENSG00000111231	GPN3	0	1	0
ENSG00000111252	SH2B3	1	1	0
ENSG00000111261	MANSC1	0	1	0
ENSG00000111262	KCNA1	1	0	0
ENSG00000111271	ACAD10	0	1	0
ENSG00000111275	ALDH2	0	1	0
ENSG00000111276	CDKN1B	0	1	0
ENSG00000111300	NAA25	1	1	0
ENSG00000111319	SCNN1A	0	1	0
ENSG00000111325	OGFOD2	0	1	0
ENSG00000111328	CDK2AP1	0	1	0
ENSG00000111341	MGP	0	1	0
ENSG00000111358	GTF2H3	0	1	0
ENSG00000111364	DDX55	1	1	0
ENSG00000111412	C12orf49	0	1	0
ENSG00000111424	VDR	1	1	1
ENSG00000111490	TBC1D30	1	0	0
ENSG00000111536	IL26	1	0	0
ENSG00000111537	IFNG	1	1	0
ENSG00000111554	MDM1	0	1	0
ENSG00000111602	TIMELESS	0	1	0
ENSG00000111615	KRR1	1	0	0
ENSG00000111639	MRPL51	0	1	0
ENSG00000111640	GAPDH	0	1	0
ENSG00000111641	NOP2	1	1	0
ENSG00000111642	CHD4	1	1	0
ENSG00000111647	UHRF1BP1L	1	1	0
ENSG00000111653	ING4	0	1	0
ENSG00000111664	GNB3	0	1	0
ENSG00000111665	CDCA3	0	1	0
ENSG00000111666	CHPT1	0	1	0
ENSG00000111669	TPI1	0	1	0
ENSG00000111671	SPSB2	0	1	0
ENSG00000111679	PTPN6	0	1	0
ENSG00000111696	NT5DC3	1	1	0
ENSG00000111711	GOLT1B	1	0	0
ENSG00000111737	RAB35	0	1	0
ENSG00000111752	PHC1	0	1	0
ENSG00000111785	RIC8B	0	1	0
ENSG00000111796	KLRB1	0	1	0
ENSG00000111801	BTN3A3	1	1	0
ENSG00000111834	RSPH4A	0	1	0
ENSG00000111837	MAK	1	0	0
ENSG00000111843	TMEM14C	0	1	0
ENSG00000111845	PAK1IP1	1	1	0
ENSG00000111846	GCNT2	0	1	0
ENSG00000111859	NEDD9	1	1	0
ENSG00000111860	CEP85L	0	1	0
ENSG00000111879	FAM184A	1	1	0
ENSG00000111885	MAN1A1	0	1	0
ENSG00000111886	GABRR2	0	1	0
ENSG00000111912	NCOA7	0	1	0
ENSG00000111913	FAM65B	1	1	0
ENSG00000111962	UST	0	1	0
ENSG00000111981	ULBP1	0	1	0
ENSG00000112029	FBXO5	0	1	0
ENSG00000112033	PPARD	0	1	0
ENSG00000112039	FANCE	1	1	0
ENSG00000112062	MAPK14	1	0	0
ENSG00000112079	STK38	0	1	0
ENSG00000112096	SOD2	0	1	0
ENSG00000112110	MRPL18	0	1	0
ENSG00000112115	IL17A	1	1	0
ENSG00000112116	IL17F	1	0	0
ENSG00000112144	ICK	1	1	0
ENSG00000112146	FBXO9	0	1	0
ENSG00000112149	CD83	1	1	0
ENSG00000112159	MDN1	0	1	0
ENSG00000112167	SAYSD1	0	1	0
ENSG00000112182	BACH2	1	1	0
ENSG00000112195	TREML2	1	1	0
ENSG00000112208	BAG2	0	0	1
ENSG00000112212	TSPO2	0	1	0
ENSG00000112218	GPR63	0	1	0
ENSG00000112237	CCNC	0	1	0
ENSG00000112238	PRDM13	1	0	0
ENSG00000112290	WASF1	0	1	0
ENSG00000112297	AIM1	1	1	0
ENSG00000112303	VNN2	0	1	0
ENSG00000112309	B3GAT2	0	1	0
ENSG00000112339	HBS1L	0	1	0
ENSG00000112357	PEX7	0	1	0
ENSG00000112365	ZBTB24	0	1	0
ENSG00000112367	FIG4	0	1	0
ENSG00000112378	PERP	0	1	0
ENSG00000112394	SLC16A10	0	1	0
ENSG00000112531	QKI	0	1	0
ENSG00000112576	CCND3	1	1	0
ENSG00000112578	BYSL	1	1	0
ENSG00000112624	GLTSCR1L	0	1	0
ENSG00000112640	PPP2R5D	1	1	0
ENSG00000112658	SRF	0	1	0
ENSG00000112667	DNPH1	0	1	0
ENSG00000112679	DUSP22	0	1	0
ENSG00000112685	EXOC2	0	1	0
ENSG00000112715	VEGFA	0	1	0
ENSG00000112742	TTK	1	0	0
ENSG00000112759	SLC29A1	1	1	0
ENSG00000112763	BTN2A1	0	1	0
ENSG00000112769	LAMA4	0	0	1
ENSG00000112782	CLIC5	0	1	0
ENSG00000112796	ENPP5	0	1	1
ENSG00000112799	LY86	0	1	0
ENSG00000112874	NUDT12	0	1	0
ENSG00000112941	PAPD7	1	0	0
ENSG00000112972	HMGCS1	1	1	0
ENSG00000112984	KIF20A	1	0	0
ENSG00000112992	NNT	1	1	0
ENSG00000112996	MRPS30	0	1	0
ENSG00000113013	HSPA9	1	1	0
ENSG00000113070	HBEGF	1	1	0
ENSG00000113088	GZMK	0	1	1
ENSG00000113108	APBB3	1	1	0
ENSG00000113161	HMGCR	0	1	0
ENSG00000113249	HAVCR1	0	1	1
ENSG00000113263	ITK	1	1	0
ENSG00000113269	RNF130	0	0	1
ENSG00000113296	THBS4	0	1	0
ENSG00000113319	RASGRF2	0	1	1
ENSG00000113356	POLR3G	0	1	0
ENSG00000113369	ARRDC3	1	1	0
ENSG00000113384	GOLPH3	0	1	0
ENSG00000113391	FAM172A	0	1	0
ENSG00000113407	TARS	0	1	0
ENSG00000113441	LNPEP	1	0	0
ENSG00000113456	RAD1	0	1	0
ENSG00000113460	BRIX1	1	1	0
ENSG00000113520	IL4	1	1	0
ENSG00000113525	IL5	1	0	0
ENSG00000113552	GNPDA1	0	1	0
ENSG00000113555	PCDH12	0	1	0
ENSG00000113558	SKP1	0	1	0
ENSG00000113569	NUP155	0	1	0
ENSG00000113575	PPP2CA	0	1	0
ENSG00000113580	NR3C1	0	0	1
ENSG00000113583	C5orf15	0	1	0
ENSG00000113593	PPWD1	0	1	0
ENSG00000113594	LIFR	1	0	0
ENSG00000113615	SEC24A	0	1	0
ENSG00000113638	TTC33	1	1	0
ENSG00000113645	WWC1	0	1	0
ENSG00000113649	TCERG1	1	1	0
ENSG00000113716	HMGXB3	0	1	0
ENSG00000113719	ERGIC1	0	1	0
ENSG00000113721	PDGFRB	1	0	0
ENSG00000113732	ATP6V0E1	0	1	0
ENSG00000113749	HRH2	1	1	0
ENSG00000113790	EHHADH	1	1	0
ENSG00000113811	SELK	0	1	0
ENSG00000113916	BCL6	0	1	0
ENSG00000113924	HGD	0	1	0
ENSG00000113971	NPHP3	0	1	0
ENSG00000114019	AMOTL2	1	0	0
ENSG00000114021	NIT2	0	1	1
ENSG00000114026	OGG1	0	1	0
ENSG00000114107	CEP70	0	1	0
ENSG00000114120	SLC25A36	0	1	0
ENSG00000114126	TFDP2	0	1	1
ENSG00000114166	KAT2B	0	1	0
ENSG00000114268	PFKFB4	1	1	0
ENSG00000114315	HES1	0	1	0
ENSG00000114316	USP4	0	0	1
ENSG00000114331	ACAP2	1	1	0
ENSG00000114346	ECT2	1	0	0
ENSG00000114353	GNAI2	0	1	0
ENSG00000114374	USP9Y	0	1	1
ENSG00000114383	TUSC2	0	1	0
ENSG00000114388	NPRL2	1	1	0
ENSG00000114405	C3orf14	0	1	0
ENSG00000114423	CBLB	1	1	0
ENSG00000114455	HHLA2	0	1	0
ENSG00000114473	IQCG	1	1	0
ENSG00000114491	UMPS	0	1	0
ENSG00000114503	NCBP2	1	1	0
ENSG00000114529	C3orf52	1	0	0
ENSG00000114541	FRMD4B	1	1	0
ENSG00000114554	PLXNA1	0	1	0
ENSG00000114626	ABTB1	1	1	0
ENSG00000114631	PODXL2	0	0	1
ENSG00000114686	MRPL3	1	1	0
ENSG00000114735	HEMK1	1	0	0
ENSG00000114737	CISH	0	1	0
ENSG00000114739	ACVR2B	0	0	1
ENSG00000114745	GORASP1	0	1	0
ENSG00000114757	PEX5L	0	1	0
ENSG00000114767	RRP9	1	1	0
ENSG00000114770	ABCC5	1	0	0
ENSG00000114779	ABHD14B	0	1	0
ENSG00000114796	KLHL24	1	1	0
ENSG00000114812	VIPR1	0	1	0
ENSG00000114841	DNAH1	0	1	0
ENSG00000114853	ZBTB47	1	0	1
ENSG00000114857	NKTR	0	1	0
ENSG00000114861	FOXP1	1	0	0
ENSG00000114867	EIF4G1	0	1	0
ENSG00000114923	SLC4A3	1	0	0
ENSG00000114948	ADAM23	0	0	1
ENSG00000115008	IL1A	1	1	0
ENSG00000115009	CCL20	1	1	0
ENSG00000115042	FAHD2A	0	1	0
ENSG00000115053	NCL	1	1	0
ENSG00000115109	EPB41L5	0	1	0
ENSG00000115128	SF3B14	0	1	0
ENSG00000115129	TP53I3	0	1	0
ENSG00000115138	POMC	0	1	0
ENSG00000115159	GPD2	0	1	0
ENSG00000115163	CENPA	1	0	0
ENSG00000115165	CYTIP	0	1	0
ENSG00000115194	SLC30A3	1	0	0
ENSG00000115232	ITGA4	0	1	1
ENSG00000115233	PSMD14	0	1	0
ENSG00000115239	GPR75-ASB3	1	0	0
ENSG00000115241	PPM1G	0	1	0
ENSG00000115255	REEP6	0	1	0
ENSG00000115267	IFIH1	0	1	0
ENSG00000115274	INO80B	0	1	0
ENSG00000115297	TLX2	1	0	0
ENSG00000115306	SPTBN1	1	1	0
ENSG00000115325	DOK1	1	0	0
ENSG00000115339	GALNT3	1	1	0
ENSG00000115355	CCDC88A	0	1	0
ENSG00000115364	MRPL19	0	1	0
ENSG00000115365	LANCL1	1	1	0
ENSG00000115368	WDR75	1	1	0
ENSG00000115392	FANCL	0	1	0
ENSG00000115415	STAT1	0	1	0
ENSG00000115419	GLS	1	1	0
ENSG00000115423	DNAH6	0	1	0
ENSG00000115425	PECR	1	1	1
ENSG00000115459	ELMOD3	0	1	0
ENSG00000115468	EFHD1	0	1	0
ENSG00000115474	KCNJ13	0	1	0
ENSG00000115484	CCT4	0	1	0
ENSG00000115504	EHBP1	0	1	0
ENSG00000115520	COQ10B	0	1	0
ENSG00000115525	ST3GAL5	0	1	0
ENSG00000115526	CHST10	0	1	0
ENSG00000115541	HSPE1	1	1	0
ENSG00000115548	KDM3A	0	1	0
ENSG00000115561	CHMP3	0	1	0
ENSG00000115594	IL1R1	1	1	0
ENSG00000115598	IL1RL2	1	1	0
ENSG00000115602	IL1RL1	1	1	0
ENSG00000115604	IL18R1	0	1	0
ENSG00000115607	IL18RAP	1	1	0
ENSG00000115641	FHL2	0	1	0
ENSG00000115661	STK16	0	1	0
ENSG00000115758	ODC1	1	1	0
ENSG00000115761	NOL10	1	1	0
ENSG00000115762	PLEKHB2	0	1	0
ENSG00000115806	GORASP2	1	1	0
ENSG00000115816	CEBPZ	1	1	0
ENSG00000115825	PRKD3	1	0	0
ENSG00000115828	QPCT	1	1	0
ENSG00000115840	SLC25A12	1	0	0
ENSG00000115875	SRSF7	1	0	0
ENSG00000115902	SLC1A4	1	1	0
ENSG00000115919	KYNU	0	1	0
ENSG00000115946	PNO1	1	1	0
ENSG00000115947	ORC4	0	1	0
ENSG00000115956	PLEK	1	1	0
ENSG00000115977	AAK1	0	1	0
ENSG00000116005	PCYOX1	1	1	0
ENSG00000116017	ARID3A	1	0	0
ENSG00000116044	NFE2L2	0	1	0
ENSG00000116062	MSH6	0	1	0
ENSG00000116106	EPHA4	0	1	0
ENSG00000116120	FARSB	1	1	0
ENSG00000116128	BCL9	0	1	1
ENSG00000116133	DHCR24	0	1	0
ENSG00000116171	SCP2	0	1	0
ENSG00000116191	RALGPS2	0	1	0
ENSG00000116199	FAM20B	0	1	0
ENSG00000116205	TCEANC2	1	1	0
ENSG00000116212	LRRC42	0	1	0
ENSG00000116237	ICMT	0	1	0
ENSG00000116285	ERRFI1	1	1	0
ENSG00000116288	PARK7	0	1	0
ENSG00000116337	AMPD2	0	1	0
ENSG00000116353	MECR	1	1	0
ENSG00000116455	WDR77	1	1	0
ENSG00000116489	CAPZA1	0	1	0
ENSG00000116497	S100PBP	1	0	0
ENSG00000116521	SCAMP3	0	1	0
ENSG00000116525	TRIM62	1	1	0
ENSG00000116560	SFPQ	1	0	0
ENSG00000116584	ARHGEF2	1	1	0
ENSG00000116641	DOCK7	0	1	0
ENSG00000116649	SRM	0	1	0
ENSG00000116652	DLEU2L	0	1	0
ENSG00000116661	FBXO2	0	1	0
ENSG00000116663	FBXO6	1	0	0
ENSG00000116668	SWT1	0	1	0
ENSG00000116670	MAD2L2	0	1	0
ENSG00000116678	LEPR	0	1	0
ENSG00000116679	IVNS1ABP	0	1	0
ENSG00000116688	MFN2	0	1	0
ENSG00000116690	PRG4	0	1	0
ENSG00000116701	NCF2	1	1	1
ENSG00000116717	GADD45A	1	1	1
ENSG00000116741	RGS2	1	1	0
ENSG00000116809	ZBTB17	0	1	0
ENSG00000116815	CD58	0	1	0
ENSG00000116819	TFAP2E	1	1	0
ENSG00000116824	CD2	0	1	0
ENSG00000116830	TTF2	1	1	0
ENSG00000116833	NR5A2	1	0	0
ENSG00000116852	KIF21B	1	0	0
ENSG00000116857	TMEM9	1	1	0
ENSG00000116863	ADPRHL2	0	1	0
ENSG00000116871	MAP7D1	1	0	0
ENSG00000116874	WARS2	1	1	0
ENSG00000116922	C1orf109	1	1	0
ENSG00000116954	RRAGC	1	0	0
ENSG00000116957	TBCE	0	1	0
ENSG00000116962	NID1	1	0	0
ENSG00000116991	SIPA1L2	1	1	0
ENSG00000117000	RLF	1	0	0
ENSG00000117009	KMO	1	0	0
ENSG00000117016	RIMS3	0	1	0
ENSG00000117020	AKT3	0	1	0
ENSG00000117036	ETV3	0	1	0
ENSG00000117090	SLAMF1	1	1	0
ENSG00000117118	SDHB	0	1	0
ENSG00000117139	KDM5B	1	1	0
ENSG00000117143	UAP1	1	1	0
ENSG00000117151	CTBS	0	1	0
ENSG00000117174	ZNHIT6	1	1	1
ENSG00000117222	RBBP5	0	1	0
ENSG00000117226	GBP3	1	0	0
ENSG00000117228	GBP1	0	1	0
ENSG00000117266	CDK18	0	1	1
ENSG00000117281	CD160	1	1	0
ENSG00000117289	TXNIP	1	1	0
ENSG00000117318	ID3	0	1	0
ENSG00000117322	CR2	0	1	0
ENSG00000117394	SLC2A1	0	1	0
ENSG00000117395	EBNA1BP2	1	1	0
ENSG00000117410	ATP6V0B	0	1	0
ENSG00000117411	B4GALT2	1	1	0
ENSG00000117448	AKR1A1	0	1	0
ENSG00000117450	PRDX1	1	1	0
ENSG00000117479	SLC19A2	1	1	0
ENSG00000117481	NSUN4	0	1	0
ENSG00000117500	TMED5	0	1	0
ENSG00000117505	DR1	0	1	0
ENSG00000117525	F3	1	0	0
ENSG00000117543	DPH5	0	0	1
ENSG00000117560	FASLG	1	1	0
ENSG00000117593	DARS2	0	1	0
ENSG00000117597	DIEXF	1	1	0
ENSG00000117602	RCAN3	1	1	0
ENSG00000117616	C1orf63	0	1	0
ENSG00000117625	RCOR3	0	1	0
ENSG00000117640	MTFR1L	1	1	0
ENSG00000117643	MAN1C1	0	1	0
ENSG00000117650	NEK2	1	0	0
ENSG00000117676	RPS6KA1	0	1	0
ENSG00000117724	CENPF	1	0	0
ENSG00000117751	PPP1R8	0	1	0
ENSG00000117877	CD3EAP	1	1	1
ENSG00000117906	RCN2	0	1	0
ENSG00000117984	CTSD	0	1	0
ENSG00000118200	CAMSAP2	1	1	0
ENSG00000118242	MREG	0	1	1
ENSG00000118246	FASTKD2	1	1	0
ENSG00000118263	KLF7	0	1	0
ENSG00000118292	C1orf54	0	1	0
ENSG00000118298	CA14	0	1	0
ENSG00000118308	LRMP	0	1	0
ENSG00000118402	ELOVL4	0	1	0
ENSG00000118412	CASP8AP2	0	1	0
ENSG00000118418	HMGN3	0	1	0
ENSG00000118482	PHF3	0	1	0
ENSG00000118491	ZC2HC1B	1	0	0
ENSG00000118496	FBXO30	1	1	0
ENSG00000118503	TNFAIP3	1	0	0
ENSG00000118507	AKAP7	1	1	0
ENSG00000118513	MYB	0	1	1
ENSG00000118515	SGK1	1	1	0
ENSG00000118520	ARG1	0	1	0
ENSG00000118564	FBXL5	0	1	0
ENSG00000118596	SLC16A7	0	1	0
ENSG00000118640	VAMP8	0	1	0
ENSG00000118690	ARMC2	0	1	0
ENSG00000118707	TGIF2	1	1	0
ENSG00000118762	PKD2	0	1	0
ENSG00000118785	SPP1	1	0	0
ENSG00000118804	FAM47E-STBD1	1	0	0
ENSG00000118894	FAM86A	0	1	0
ENSG00000118939	UCHL3	1	1	0
ENSG00000118960	HS1BP3	1	1	0
ENSG00000118961	C2orf43	0	1	0
ENSG00000118971	CCND2	0	1	0
ENSG00000118976	HIN1L	1	1	0
ENSG00000118985	ELL2	1	1	0
ENSG00000119138	KLF9	1	0	0
ENSG00000119139	TJP2	0	1	0
ENSG00000119147	C2orf40	0	1	0
ENSG00000119231	SENP5	0	1	0
ENSG00000119280	C1orf198	1	1	0
ENSG00000119285	HEATR1	1	1	0
ENSG00000119318	RAD23B	0	1	0
ENSG00000119326	CTNNAL1	1	1	0
ENSG00000119333	WDR34	0	1	0
ENSG00000119335	SET	0	1	0
ENSG00000119397	CNTRL	0	1	0
ENSG00000119411	BSPRY	1	1	0
ENSG00000119446	RBM18	0	1	0
ENSG00000119471	HSDL2	1	1	0
ENSG00000119508	NR4A3	1	1	0
ENSG00000119514	GALNT12	0	1	1
ENSG00000119522	DENND1A	0	1	0
ENSG00000119523	ALG2	1	1	0
ENSG00000119535	CSF3R	0	1	0
ENSG00000119537	KDSR	0	1	0
ENSG00000119599	DCAF4	1	1	0
ENSG00000119608	PROX2	0	1	0
ENSG00000119632	IFI27L2	0	1	0
ENSG00000119636	CCDC176	0	0	1
ENSG00000119640	ACYP1	0	1	0
ENSG00000119655	NPC2	0	1	0
ENSG00000119682	AREL1	0	1	0
ENSG00000119686	FLVCR2	0	1	0
ENSG00000119698	PPP4R4	0	1	0
ENSG00000119699	TGFB3	0	1	0
ENSG00000119703	ZC2HC1C	1	1	0
ENSG00000119705	SLIRP	1	1	0
ENSG00000119711	ALDH6A1	1	1	0
ENSG00000119714	GPR68	1	0	0
ENSG00000119718	EIF2B2	0	1	0
ENSG00000119723	COQ6	0	1	0
ENSG00000119725	ZNF410	1	0	0
ENSG00000119772	DNMT3A	1	0	0
ENSG00000119801	YPEL5	0	1	0
ENSG00000119812	FAM98A	1	1	0
ENSG00000119820	YIPF4	0	1	0
ENSG00000119844	AFTPH	1	0	0
ENSG00000119862	LGALSL	1	1	0
ENSG00000119900	OGFRL1	1	1	0
ENSG00000119917	IFIT3	0	1	1
ENSG00000119938	PPP1R3C	1	0	0
ENSG00000119943	PYROXD2	0	1	0
ENSG00000119946	CNNM1	0	1	0
ENSG00000119977	TCTN3	0	1	0
ENSG00000119979	FAM45A	1	0	0
ENSG00000119986	AVPI1	0	1	0
ENSG00000120053	GOT1	0	1	0
ENSG00000120055	C10orf95	0	0	1
ENSG00000120063	GNA13	0	1	0
ENSG00000120093	HOXB3	0	1	0
ENSG00000120129	DUSP1	0	1	0
ENSG00000120137	PANK3	0	1	0
ENSG00000120149	MSX2	0	1	1
ENSG00000120158	RCL1	1	1	0
ENSG00000120162	MOB3B	0	1	0
ENSG00000120215	MLANA	0	1	0
ENSG00000120217	CD274	1	1	0
ENSG00000120253	NUP43	0	1	0
ENSG00000120254	MTHFD1L	0	1	0
ENSG00000120256	LRP11	0	1	0
ENSG00000120278	PLEKHG1	0	1	0
ENSG00000120280	CXorf21	0	1	1
ENSG00000120306	CYSTM1	0	1	0
ENSG00000120333	MRPS14	0	1	0
ENSG00000120438	TCP1	0	1	0
ENSG00000120500	ARR3	0	1	0
ENSG00000120509	PDZD11	0	1	0
ENSG00000120519	SLC10A7	0	1	0
ENSG00000120526	NUDCD1	0	1	0
ENSG00000120549	KIAA1217	1	0	0
ENSG00000120616	EPC1	0	1	0
ENSG00000120659	TNFSF11	1	1	0
ENSG00000120662	MTRF1	0	1	0
ENSG00000120664	SPG20OS	0	1	0
ENSG00000120686	UFM1	1	1	0
ENSG00000120688	WBP4	1	0	0
ENSG00000120694	HSPH1	1	1	0
ENSG00000120696	KBTBD7	0	1	0
ENSG00000120705	ETF1	1	1	0
ENSG00000120729	MYOT	0	0	1
ENSG00000120738	EGR1	1	1	0
ENSG00000120798	NR2C1	0	1	0
ENSG00000120800	UTP20	1	1	0
ENSG00000120820	GLT8D2	0	1	0
ENSG00000120832	MTERFD3	0	1	0
ENSG00000120833	SOCS2	0	1	0
ENSG00000120860	CCDC53	0	1	0
ENSG00000120868	APAF1	1	1	0
ENSG00000120875	DUSP4	1	1	1
ENSG00000120885	CLU	0	1	0
ENSG00000120889	TNFRSF10B	0	1	1
ENSG00000120899	PTK2B	0	1	0
ENSG00000120910	PPP3CC	0	1	0
ENSG00000120913	PDLIM2	1	1	0
ENSG00000120915	EPHX2	0	1	0
ENSG00000120942	UBIAD1	1	0	0
ENSG00000120949	TNFRSF8	1	0	0
ENSG00000120963	ZNF706	1	0	0
ENSG00000120992	LYPLA1	0	1	0
[truncated: 8,758 more rows]
