# Supplementary material for: Potential impact of celiac disease genetic risk factors on T cell receptor signaling in gluten-specific CD4+ T cells
Source: Sci Rep. 2021 Apr 29;11:9252. doi: 10.1038/s41598-021-86612-5 (PMC8085175; doi:10.1038/s41598-021-86612-5)
Supplement: Supplementary file 18 — Supplementary Table 5. [file 41598_2021_86612_MOESM18_ESM.xlsx]

## Sheet: supplementary_table_5
ENSEMBL	SYMBOL	ENTREZID	baseMean.gsTcells	log2FoldChange.gsTcells	lfcSE.gsTcells	stat.gsTcells	pvalue.gsTcells	padj.gsTcells	Direction.gsTcells	log2FoldChange.activated_naiveTcells	padj.activated_naiveTcells	Overlap	Quadrant
ENSG00000000419	DPM1	8813	670.913	0.947391	0.091484	0	1	NA	Upregulated	1.08	2.3e-251	DICE	NA
ENSG00000000460	C1orf112	55732	225.959	-0.592144	0.165969	0	1	NA	Downregulated	3.8	0	DICE	NA
ENSG00000000938	FGR	2268	28.6567	0.840098	0.334204	0	1	NA	Upregulated	-1.31	5e-16	DICE	NA
ENSG00000001036	FUCA2	2519	251.272	-0.214929	0.140029	0	1	NA	Downregulated	-1.6	1e-284	DICE	NA
ENSG00000001460	STPG1	90529	52.3396	-1.16152	0.147242	-1.09699	0.272645	NA	Downregulated	-1.07	1.5e-115	DICE	NA
ENSG00000001461	NIPAL3	57185	1075.57	-1.62446	0.108198	-5.77145	7.85935e-09	1.60689e-07	Downregulated	-1.15	0	Both	Q3
ENSG00000001497	LAS1L	81887	522.932	0.808222	0.0848482	0	1	NA	Upregulated	1.41	0	DICE	NA
ENSG00000001561	ENPP4	22875	572.486	-0.606644	0.263611	0	1	NA	Downregulated	1.11	3.2e-70	DICE	NA
ENSG00000001626	CFTR	1080	42.6254	3.97978	0.594475	5.01247	5.3737e-07	8.71941e-06	Upregulated	NA	NA	gsTcells	NA
ENSG00000002016	RAD52	5893	161.331	-1.37757	0.127712	-2.95643	0.00311222	0.0273333	Downregulated	-0.47	9.8e-41	gsTcells	NA
ENSG00000002549	LAP3	51056	1469.48	0.333847	0.107277	0	1	NA	Upregulated	1.38	1.2e-239	DICE	NA
ENSG00000002745	WNT16	51384	1.74234	1.08626	0.447844	0.192618	0.847258	NA	Upregulated	-1.5	5.1e-37	DICE	NA
ENSG00000002834	LASP1	3927	3810.12	-1.44603	0.120871	-3.69011	0.000224154	0.00246816	Downregulated	-1.2	1.8e-281	Both	Q3
ENSG00000003096	KLHL13	90293	3.49693	-0.100712	0.383472	0	1	NA	Downregulated	-1.64	2.7e-45	DICE	NA
ENSG00000003402	CFLAR	8837	12246.9	1.6154	0.131385	4.68391	2.81448e-06	4.17252e-05	Upregulated	1.55	0	Both	Q1
ENSG00000004139	SARM1	23098	478.001	-0.759445	0.11025	0	1	NA	Downregulated	-1.1	2.5e-149	DICE	NA
ENSG00000004455	AK2	204	2247.02	1.01211	0.0889823	0.136135	0.891715	NA	Upregulated	1.17	0	DICE	NA
ENSG00000004468	CD38	952	1211.49	-0.903998	0.369596	0	1	NA	Downregulated	-1.78	2.1e-105	DICE	NA
ENSG00000004478	FKBP4	2288	663.959	1.09021	0.131812	0.684376	0.493738	NA	Upregulated	3.69	0	DICE	NA
ENSG00000004777	ARHGAP33	115703	137.074	-1.57798	0.271466	-2.12911	0.0332454	0.224902	Downregulated	-2.4	6.6e-126	DICE	NA
ENSG00000004779	NDUFAB1	4706	408.844	0.669556	0.0958345	0	1	NA	Upregulated	2	0	DICE	NA
ENSG00000004866	ST7	102466616	33.6972	1.03374	0.287343	0.117416	0.906531	NA	Upregulated	1.84	0	DICE	NA
ENSG00000004961	HCCS	3052	325.816	0.914359	0.0872818	0	1	NA	Upregulated	2.48	0	DICE	NA
ENSG00000005007	UPF1	5976	1337.36	0.637388	0.143556	0	1	NA	Upregulated	1.84	1.2e-193	DICE	NA
ENSG00000005020	SKAP2	8935	636.005	-0.981071	0.213771	0	1	NA	Downregulated	-1.59	9.7e-98	DICE	NA
ENSG00000005022	SLC25A5	292	1907.09	0.0933446	0.112216	0	1	NA	Upregulated	1.07	0	DICE	NA
ENSG00000005059	CCDC109B	55013	1049.46	-0.542167	0.11258	0	1	NA	Downregulated	-1.28	1.7e-285	DICE	NA
ENSG00000005100	DHX33	56919	556.054	1.88338	0.0963934	9.16431	4.98658e-20	2.72606e-18	Upregulated	1.97	0	Both	Q1
ENSG00000005102	MEOX1	4222	3.58496	-0.694885	0.518169	0	1	NA	Downregulated	-2.72	5.8e-85	DICE	NA
ENSG00000005156	LIG3	3980	626.899	0.953957	0.0945045	0	1	NA	Upregulated	1.43	0	DICE	NA
ENSG00000005187	ACSM3	6296	11.0915	-0.977101	0.239451	0	1	NA	Downregulated	-2.57	0	DICE	NA
ENSG00000005238	FAM214B	80256	370.634	-1.52918	0.1206	-4.38791	1.14443e-05	0.000155471	Downregulated	-0.74	3.5e-37	gsTcells	NA
ENSG00000005249	PRKAR2B	5577	10.7021	0.234531	0.201568	0	1	NA	Upregulated	2.23	7.6e-219	DICE	NA
ENSG00000005448	WDR54	84058	283.896	-1.34894	0.139433	-2.50259	0.0123289	0.0942089	Downregulated	-1.09	3.8e-115	DICE	NA
ENSG00000005469	CROT	54677	327.981	-2.18962	0.166947	-7.12572	1.03537e-12	3.05697e-11	Downregulated	-1.93	0	Both	Q3
ENSG00000005513	SOX8	30812	5.63216	4.69683	0.567532	6.51386	7.32445e-11	1.83867e-09	Upregulated	0.28	0.0074	gsTcells	NA
ENSG00000005844	ITGAL	3683	19769.3	-1.66876	0.0954711	-7.00487	2.4721e-12	7.07505e-11	Downregulated	-2.55	0	Both	Q3
ENSG00000005882	PDK2	5164	194.696	-2.04548	0.144133	-7.2536	4.05841e-13	1.24012e-11	Downregulated	-1.37	5.7e-145	Both	Q3
ENSG00000006015	C19orf60	55049	184.015	-0.714455	0.201836	0	1	NA	Downregulated	-1.38	6.4e-78	DICE	NA
ENSG00000006025	OSBPL7	114881	676.547	-1.63451	0.146382	-4.33461	1.46022e-05	0.000195091	Downregulated	-1.63	7.2e-151	Both	Q3
ENSG00000006075	CCL3	6348	16760.2	5.9276	0.390814	12.6085	1.89455e-36	2.63823e-34	Upregulated	4.27	5.3e-69	Both	Q1
ENSG00000006114	SYNRG	11276	4076.67	-1.60631	0.112812	-5.37446	7.68119e-08	1.39156e-06	Downregulated	-1.52	0	Both	Q3
ENSG00000006128	TAC1	6863	1.62631	3.59851	0.638981	4.06665	4.76941e-05	0.000591736	Upregulated	NA	NA	gsTcells	NA
ENSG00000006194	ZNF263	283876	904.058	1.48636	0.0910591	5.34112	9.23717e-08	1.65207e-06	Upregulated	1.31	0	Both	Q1
ENSG00000006282	SPATA20	64847	264.53	-0.867488	0.203969	0	1	NA	Downregulated	-2.18	1.4e-98	DICE	NA
ENSG00000006327	TNFRSF12A	51330	119.809	2.92423	0.351374	5.4763	4.3432e-08	8.14787e-07	Upregulated	4.04	3.2e-95	Both	Q1
ENSG00000006451	RALA	5898	973.174	0.42901	0.105986	0	1	NA	Upregulated	2.09	0	DICE	NA
ENSG00000006530	AGK	55750	1078.66	1.93629	0.112521	8.32102	8.72107e-17	3.66521e-15	Upregulated	-0.28	1e-25	gsTcells	NA
ENSG00000006555	TTC22	55001	205.052	-3.26889	0.227691	-9.96478	2.17346e-23	1.48378e-21	Downregulated	-1.12	1.3e-110	Both	Q3
ENSG00000006576	PHTF2	57157	5082.36	0.575922	0.188706	0	1	NA	Upregulated	-1.22	1.4e-181	DICE	NA
ENSG00000006607	FARP2	9855	503.987	1.55624	0.127712	4.3554	1.32825e-05	0.000178912	Upregulated	1.4	0	Both	Q1
ENSG00000006638	TBXA2R	6915	1.4792	-1.90248	0.726372	-1.24244	0.214073	NA	Downregulated	-1.16	5.8e-15	DICE	NA
ENSG00000006652	IFRD1	3475	1176.64	1.63609	0.123344	5.15706	2.5086e-07	4.24777e-06	Upregulated	1.2	5.8e-109	Both	Q1
ENSG00000006704	GTF2IRD1	9569	7.77273	-0.16311	0.442732	0	1	NA	Downregulated	4.05	2.2e-295	DICE	NA
ENSG00000006712	PAF1	54623	776.059	0.831825	0.0781436	0	1	NA	Upregulated	1.55	0	DICE	NA
ENSG00000006757	PNPLA4	8228	11.1051	-0.696569	0.343157	0	1	NA	Downregulated	-1.24	1.6e-106	DICE	NA
ENSG00000006831	ADIPOR2	79602	1485.75	-0.325673	0.0676693	0	1	NA	Downregulated	1.44	0	DICE	NA
ENSG00000007080	CCDC124	115098	101.973	0.323087	0.209724	0	1	NA	Upregulated	2.17	3.8e-74	DICE	NA
ENSG00000007129	CEACAM21	90273	352.096	-2.28048	0.17179	-7.45374	9.07331e-14	2.95305e-12	Downregulated	-1.79	3.7e-198	Both	Q3
ENSG00000007255	TRAPPC6A	79090	177.973	-0.571296	0.25711	0	1	NA	Downregulated	-1.72	2.1e-51	DICE	NA
ENSG00000007264	MATK	4145	232.53	0.761141	0.530355	0	1	NA	Upregulated	3.47	8.9e-155	DICE	NA
ENSG00000007312	CD79B	974	86.7993	-2.94936	0.391485	-4.9794	6.37802e-07	1.02953e-05	Downregulated	-3.2	0	Both	Q3
ENSG00000007350	TKTL1	8277	73.3515	-0.855833	0.526718	0	NA	NA	Downregulated	-2.88	2.1e-170	DICE	NA
ENSG00000007372	PAX6	5080	4.62097	0.509348	0.495676	0	1	NA	Upregulated	-2.3	1.5e-222	DICE	NA
ENSG00000007402	CACNA2D2	9254	5.58008	-0.513167	0.309609	0	1	NA	Downregulated	-1.23	5.2e-49	DICE	NA
ENSG00000007520	TSR3	115939	187.379	-0.443785	0.184364	0	1	NA	Downregulated	1.02	6.4e-21	DICE	NA
ENSG00000007866	TEAD3	7005	9.15407	3.88684	0.352168	8.19733	2.45786e-16	9.81391e-15	Upregulated	2.17	4.7e-46	Both	Q1
ENSG00000007944	MYLIP	29116	804.27	1.17998	0.14853	1.21175	0.225606	NA	Upregulated	-2	0	DICE	NA
ENSG00000007952	NOX1	27035	1.32201	0.950702	0.552543	0	1	NA	Upregulated	2.42	6.6e-61	DICE	NA
ENSG00000007968	E2F2	1870	618.963	-3.12572	0.204685	-10.3854	2.89087e-25	2.21686e-23	Downregulated	NA	NA	gsTcells	NA
ENSG00000008083	JARID2	3720	5127.87	3.6382	0.106289	24.8211	5.30694e-136	2.97083e-132	Upregulated	3.2	0	Both	Q1
ENSG00000008130	NADK	65220	571.27	0.156997	0.111834	0	1	NA	Upregulated	1.85	7.3e-286	DICE	NA
ENSG00000008226	DLEC1	9940	85.1609	-0.527459	0.247014	0	1	NA	Downregulated	-1.27	1.2e-109	DICE	NA
ENSG00000008256	CYTH3	9265	34.9033	0.562779	0.198295	0	1	NA	Upregulated	1.39	3.8e-122	DICE	NA
ENSG00000008277	ADAM22	53616	104.646	-1.50524	0.232099	-2.17681	0.0294946	0.202931	Downregulated	-1.29	9.6e-115	DICE	NA
ENSG00000008283	CYB561	1534	493.053	-1.96144	0.324542	-2.96244	0.00305213	0.0268899	Downregulated	0.89	9.9e-42	gsTcells	NA
ENSG00000008294	SPAG9	9043	6461.46	2.86614	0.100104	18.642	1.46618e-77	1.20701e-74	Upregulated	2.48	0	Both	Q1
ENSG00000008300	CELSR3	1951	145.358	1.08193	0.366409	0.2236	0.823069	NA	Upregulated	1.87	1e-110	DICE	NA
ENSG00000008311	AASS	10157	64.9594	-1.03772	0.450279	-0.0837748	0.933236	NA	Downregulated	-2.21	5.2e-115	DICE	NA
ENSG00000008382	MPND	84954	105.22	-0.99219	0.179823	0	1	NA	Downregulated	-1.19	1.6e-38	DICE	NA
ENSG00000008405	CRY1	1407	1102.31	4.03265	0.194074	15.6263	4.81999e-55	1.62544e-52	Upregulated	2.49	0	Both	Q1
ENSG00000008441	NFIX	4784	2.45672	2.30499	0.452613	2.88324	0.0039361	0.0337949	Upregulated	1.76	4e-159	Both	Q1
ENSG00000008513	ST3GAL1	6482	5270.17	-0.947007	0.107554	0	1	NA	Downregulated	-1.56	0	DICE	NA
ENSG00000008516	MMP25	64386	2390.68	-1.88887	0.269212	-3.30173	0.000960899	0.00939091	Downregulated	-1.62	4.9e-43	Both	Q3
ENSG00000008853	RHOBTB2	23221	40.244	-1.64205	0.257383	-2.49451	0.0126132	0.0961183	Downregulated	-1.15	6.1e-75	DICE	NA
ENSG00000008869	HEATR5B	54497	1951	-0.761566	0.0872831	0	1	NA	Downregulated	-1.03	6.1e-260	DICE	NA
ENSG00000009335	UBE3C	9690	2720.89	0.41728	0.0590427	0	1	NA	Upregulated	1.45	0	DICE	NA
ENSG00000009413	REV3L	5980	1983.3	0.16847	0.142563	0	1	NA	Upregulated	1.11	8.5e-230	DICE	NA
ENSG00000009694	TENM1	10178	8.38398	0.569074	0.437884	0	1	NA	Upregulated	-3.72	1.6e-266	DICE	NA
ENSG00000009724	MASP2	10747	1.44435	0.630515	0.544578	0	1	NA	Upregulated	-1.28	3.8e-131	DICE	NA
ENSG00000009780	FAM76A	199870	330.452	-1.43893	0.099357	-4.4177	9.9758e-06	0.000136807	Downregulated	-1.27	0	Both	Q3
ENSG00000009790	TRAF3IP3	80342	5209.35	-2.32775	0.101965	-13.0217	9.21154e-39	1.42448e-36	Downregulated	-2.39	0	Both	Q3
ENSG00000009844	VTA1	51534	779.202	0.179213	0.0803082	0	1	NA	Upregulated	1.28	6.3e-267	DICE	NA
ENSG00000010017	RANBP9	10048	2067.35	1.24187	0.0716459	3.37594	0.000735634	0.00735371	Upregulated	0.51	3.4e-58	gsTcells	NA
ENSG00000010030	ETV7	51513	476.824	1.44053	0.285262	1.54432	0.122512	0.684316	Upregulated	4.61	4.7e-120	DICE	NA
ENSG00000010165	METTL13	51603	619.288	0.845399	0.087749	0	1	NA	Upregulated	2.77	0	DICE	NA
ENSG00000010292	NCAPD2	9918	1540.14	-1.3697	0.124269	-2.97502	0.00292969	0.0258519	Downregulated	-1.23	0	Both	Q3
ENSG00000010295	IFFO1	25900	304.629	-1.48052	0.119471	-4.02205	5.76945e-05	0.0007058	Downregulated	-2.14	0	Both	Q3
ENSG00000010310	GIPR	2696	146.871	0.747144	0.315003	0	1	NA	Upregulated	-1.21	1.6e-71	DICE	NA
ENSG00000010318	PHF7	51533	90.323	-0.919243	0.131065	0	1	NA	Downregulated	-2.27	0	DICE	NA
ENSG00000010319	SEMA3G	56920	88.8132	-2.3967	0.505394	-2.76358	0.00571715	0.047313	Downregulated	NA	NA	gsTcells	NA
ENSG00000010361	FUZ	80199	67.0127	-1.57387	0.153519	-3.7381	0.000185415	0.00207425	Downregulated	-0.77	1.4e-50	gsTcells	NA
ENSG00000010539	ZNF200	7752	345.537	0.452503	0.0903329	0	1	NA	Upregulated	1.52	1.2e-264	DICE	NA
ENSG00000010610	CD4	920	6985.9	-0.493935	0.302177	0	1	NA	Downregulated	-2.15	0	DICE	NA
ENSG00000010671	BTK	695	10.7448	0.204743	0.313608	0	1	NA	Upregulated	-1.01	1.7e-11	DICE	NA
ENSG00000010704	HFE	3077	16.9092	-1.53275	0.366386	-1.45406	0.145929	0.794659	Downregulated	-4.05	2.6e-233	DICE	NA
ENSG00000010810	FYN	2534	7660.49	2.08248	0.139814	7.7423	9.76314e-15	3.4723e-13	Upregulated	1.93	0	Both	Q1
ENSG00000010818	HIVEP2	3097	5015.24	2.20748	0.1392	8.67443	4.15627e-18	1.9389e-16	Upregulated	2	0	Both	Q1
ENSG00000011007	TCEB3	6924	1413.57	0.591717	0.0846287	0	1	NA	Upregulated	2.34	0	DICE	NA
ENSG00000011143	MKS1	54903	103.864	-1.91503	0.106208	-8.61542	6.96849e-18	3.14593e-16	Downregulated	-0.98	1.1e-140	gsTcells	NA
ENSG00000011260	UTP18	51096	872.565	1.06488	0.0752371	0.862304	0.38852	NA	Upregulated	1.34	0	DICE	NA
ENSG00000011304	PTBP1	100616459	2241.75	1.00392	0.124348	0.0314914	0.974878	NA	Upregulated	2.18	0	DICE	NA
ENSG00000011376	LARS2	23395	436.132	-0.0745742	0.0781688	0	1	NA	Downregulated	1.13	0	DICE	NA
ENSG00000011422	PLAUR	5329	129.838	0.803762	0.198132	0	1	NA	Upregulated	1.22	4.1e-23	DICE	NA
ENSG00000011426	ANLN	54443	438.11	-1.9106	0.264502	-3.44271	0.000575919	0.00586608	Downregulated	NA	NA	gsTcells	NA
ENSG00000011451	WIZ	58525	339.106	0.380108	0.211491	0	1	NA	Upregulated	2.1	3.2e-129	DICE	NA
ENSG00000011478	QPCTL	54814	136.708	1.60894	0.168668	3.6103	0.000305847	0.0032612	Upregulated	1.43	6.7e-135	Both	Q1
ENSG00000011523	CEP68	23177	347.216	-1.54712	0.145842	-3.75142	0.000175833	0.00197653	Downregulated	-1.18	7.4e-275	Both	Q3
ENSG00000011566	MAP4K3	8491	1023.66	2.26044	0.163064	7.7297	1.07799e-14	3.79532e-13	Upregulated	-0.1	0.043	gsTcells	NA
ENSG00000011590	ZBTB32	27033	312.49	5.88879	0.322006	15.1823	4.63301e-52	1.33689e-49	Upregulated	5.05	0	Both	Q1
ENSG00000011638	TMEM159	57146	148.496	-1.5489	0.160734	-3.41494	0.000637972	0.00645583	Downregulated	-1.46	5.1e-219	Both	Q3
ENSG00000012048	BRCA1	672	420.515	-1.21971	0.194227	-1.13121	0.257966	NA	Downregulated	-1.09	1.3e-71	DICE	NA
ENSG00000012124	CD22	933	7.00503	0.176099	0.324356	0	1	NA	Upregulated	-2.12	1.5e-34	DICE	NA
ENSG00000012232	EXTL3	2137	478.682	-0.762689	0.0999599	0	1	NA	Downregulated	-1.09	4.4e-207	DICE	NA
ENSG00000012660	ELOVL5	60481	3554.81	-0.0426221	0.086356	0	1	NA	Downregulated	1.83	0	DICE	NA
ENSG00000012779	ALOX5	240	18.3632	1.10056	0.354899	0.283352	0.776907	NA	Upregulated	-2.65	8.5e-82	DICE	NA
ENSG00000012817	KDM5D	8284	794.129	-0.33622	0.660992	0	1	NA	Downregulated	-1.32	0.0013	DICE	NA
ENSG00000012822	CALCOCO1	57658	1962.92	-1.09044	0.0992761	-0.911021	0.362284	NA	Downregulated	-1.1	0	DICE	NA
ENSG00000012983	MAP4K5	11183	1267.64	1.3727	0.109202	3.4129	0.000642744	0.00649707	Upregulated	0.72	9.3e-86	gsTcells	NA
ENSG00000013016	EHD3	30845	122.541	-2.63746	0.189359	-8.64738	5.26962e-18	2.41798e-16	Downregulated	-1.87	2.1e-281	Both	Q3
ENSG00000013275	PSMC4	5704	1168.36	0.850827	0.0850222	0	1	NA	Upregulated	2.31	0	DICE	NA
ENSG00000013288	MAN2B2	23324	1096.25	-1.07088	0.115737	-0.612461	0.540233	NA	Downregulated	-1.69	5.2e-281	DICE	NA
ENSG00000013306	SLC25A39	51629	589.213	0.428419	0.129457	0	1	NA	Upregulated	1.4	2.2e-76	DICE	NA
ENSG00000013374	NUB1	51667	1401.21	-0.842701	0.0910186	0	1	NA	Downregulated	-1.19	0	DICE	NA
ENSG00000013375	PGM3	5238	586.659	0.897878	0.126512	0	1	NA	Upregulated	-1.22	9.1e-271	DICE	NA
ENSG00000013392	RWDD2A	112611	102.731	-0.429886	0.142007	0	1	NA	Downregulated	-2.01	2.2e-304	DICE	NA
ENSG00000013561	RNF14	9604	646.047	-0.806441	0.0809787	0	1	NA	Downregulated	1.1	1.6e-226	DICE	NA
ENSG00000013563	DNASE1L1	1774	295.892	-1.42468	0.154231	-2.7535	0.00589609	0.0486819	Downregulated	-2.38	7.8e-241	Both	Q3
ENSG00000013583	HEBP1	50865	15.7544	-0.865888	0.284008	0	1	NA	Downregulated	-1.02	2.9e-137	DICE	NA
ENSG00000013619	MAMLD1	10046	386.685	3.41434	0.226871	10.6419	1.9023e-26	1.59417e-24	Upregulated	8.22	0	Both	Q1
ENSG00000013810	TACC3	10460	616.478	-2.27427	0.175096	-7.27754	3.3997e-13	1.05046e-11	Downregulated	-1.07	1.5e-69	Both	Q3
ENSG00000014216	CAPN1	823	1280.69	-1.39456	0.129417	-3.04873	0.00229809	0.0207965	Downregulated	-1.65	1e-137	Both	Q3
ENSG00000014919	COX15	1355	601.851	-1.27649	0.0742097	-3.72574	0.000194745	0.00216995	Downregulated	-0.18	1.5e-09	gsTcells	NA
ENSG00000015285	WAS	7454	847.754	-1.28321	0.11161	-2.5375	0.0111648	0.0862079	Downregulated	-2.15	2.9e-284	DICE	NA
ENSG00000017483	SLC38A5	92745	349.715	0.426619	0.151096	0	1	NA	Upregulated	2.62	0	DICE	NA
ENSG00000017621	MAGIX	79917	30.3834	-0.233716	0.241007	0	1	NA	Downregulated	-1.22	5.5e-38	DICE	NA
ENSG00000018189	RUFY3	22902	188.812	0.395273	0.144617	0	1	NA	Upregulated	-1.54	0	DICE	NA
ENSG00000018280	SLC11A1	6556	36.4361	-0.397663	0.183725	0	1	NA	Downregulated	-2.16	3.6e-88	DICE	NA
ENSG00000019102	VSIG2	23584	1.68358	-0.308778	0.511683	0	1	NA	Downregulated	-2.37	8.3e-52	DICE	NA
ENSG00000019144	PHLDB1	102466719	137.774	5.40063	0.307508	14.3106	1.8777e-46	4.27291e-44	Upregulated	5.68	0	Both	Q1
ENSG00000020129	NCDN	23154	640.486	-0.360343	0.232643	0	1	NA	Downregulated	1.21	6.8e-65	DICE	NA
ENSG00000020256	ZFP64	55734	128.857	-1.20066	0.111895	-1.79327	0.072929	0.442891	Downregulated	-1.18	3.3e-161	DICE	NA
ENSG00000020577	SAMD4A	23034	500.35	6.79897	0.28543	20.3167	9.16075e-92	1.4245e-88	Upregulated	5.85	0	Both	Q1
ENSG00000020633	RUNX3	864	3065.07	1.80928	0.17648	4.58569	4.52482e-06	6.56557e-05	Upregulated	1.01	4.4e-104	Both	Q1
ENSG00000021300	PLEKHB1	58473	36.3792	-0.763011	0.238241	0	1	NA	Downregulated	-2.28	0	DICE	NA
ENSG00000021762	OSBPL5	114879	7.45005	-0.541067	0.577164	0	1	NA	Downregulated	-2.53	3.8e-84	DICE	NA
ENSG00000022267	FHL1	2273	43.5474	-0.45654	0.409071	0	1	NA	Downregulated	-1.66	1.5e-74	DICE	NA
ENSG00000023171	GRAMD1B	57476	3896.14	1.24744	0.20104	1.23079	0.218401	NA	Upregulated	-1.08	2.2e-43	DICE	NA
ENSG00000023191	RNH1	6050	602.718	0.316532	0.216061	0	1	NA	Upregulated	1.11	1.1e-28	DICE	NA
ENSG00000023330	ALAS1	211	896.45	0.128946	0.153255	0	1	NA	Upregulated	1.33	0	DICE	NA
ENSG00000023445	BIRC3	330	30092	4.32424	0.173329	19.1788	5.56691e-82	5.56493e-79	Upregulated	3.2	0	Both	Q1
ENSG00000023516	AKAP11	11215	4808	1.56159	0.132536	4.23724	2.26284e-05	0.000295415	Upregulated	0.3	6.3e-15	gsTcells	NA
ENSG00000023608	SNAPC1	6617	104.216	0.575832	0.111114	0	1	NA	Upregulated	2.78	0	DICE	NA
ENSG00000023697	DERA	51071	205.005	-1.40981	0.124156	-3.30075	0.000964261	0.00941719	Downregulated	-1.72	0	Both	Q3
ENSG00000023734	STRAP	11171	1427.66	1.30362	0.0939305	3.23234	0.00122781	0.0117251	Upregulated	1.64	0	Both	Q1
ENSG00000023839	ABCC2	1244	32.1482	-0.723295	0.198336	0	1	NA	Downregulated	-1.69	0	DICE	NA
ENSG00000023892	DEF6	50619	2319.37	-0.620038	0.111074	0	1	NA	Downregulated	-1.47	3.2e-187	DICE	NA
ENSG00000023902	PLEKHO1	51177	1850.99	-0.369623	0.129544	0	1	NA	Downregulated	-1.14	1.2e-158	DICE	NA
ENSG00000023909	GCLM	2730	981.88	1.0134	0.0920836	0.145504	0.884313	NA	Upregulated	2.13	0	DICE	NA
ENSG00000024526	DEPDC1	55635	177.684	-2.03772	0.245135	-4.23326	2.30323e-05	0.000300267	Downregulated	NA	NA	gsTcells	NA
ENSG00000024862	CCDC28A	25901	401.556	-1.37145	0.116022	-3.20153	0.00136701	0.0129396	Downregulated	-0.85	2.8e-136	gsTcells	NA
ENSG00000025293	PHF20	51230	1162.82	-1.57906	0.0808894	-7.15869	8.14497e-13	2.42529e-11	Downregulated	-0.3	1.4e-56	gsTcells	NA
ENSG00000025434	NR1H3	10062	43.3677	-1.57301	0.208317	-2.75064	0.00594786	0.0490804	Downregulated	-0.62	6.4e-17	gsTcells	NA
ENSG00000025708	TYMP	1890	361	-0.24068	0.216763	0	1	NA	Downregulated	2	1.1e-106	DICE	NA
ENSG00000025772	TOMM34	10953	404.253	2.13755	0.0898152	12.6654	9.18934e-37	1.31229e-34	Upregulated	2.87	0	Both	Q1
ENSG00000026025	VIM	7431	23866.3	0.668735	0.154898	0	1	NA	Upregulated	1.81	0	DICE	NA
ENSG00000026103	FAS	355	3107.22	-0.645058	0.162893	0	1	NA	Downregulated	1.52	3.4e-126	DICE	NA
ENSG00000026297	RNASET2	8635	366.072	-0.976354	0.162347	0	1	NA	Downregulated	-1.97	2.2e-275	DICE	NA
ENSG00000026508	CD44	960	17084.6	2.14707	0.157606	7.27808	3.38602e-13	1.04839e-11	Upregulated	2.88	0	Both	Q1
ENSG00000026751	SLAMF7	57823	658.422	0.223577	0.575324	0	1	NA	Upregulated	4.28	2.7e-174	DICE	NA
ENSG00000026950	BTN3A1	11119	2027.98	-2.02312	0.105799	-9.67048	4.02481e-22	2.50901e-20	Downregulated	-2.07	0	Both	Q3
ENSG00000027075	PRKCH	5583	10856.4	1.69927	0.102577	6.81708	9.29089e-12	2.54205e-10	Upregulated	0.36	7.5e-27	gsTcells	NA
ENSG00000027644	INSRR	3645	4.39032	2.1134	0.327159	3.40324	0.00066591	0.00671186	Upregulated	NA	NA	gsTcells	NA
ENSG00000027869	SH2D2A	9047	2645.1	1.82978	0.148873	5.57375	2.49313e-08	4.80596e-07	Upregulated	4.23	0	Both	Q1
ENSG00000028137	TNFRSF1B	7133	6705.43	0.403123	0.114939	0	1	NA	Upregulated	3.73	0	DICE	NA
ENSG00000028277	POU2F2	5452	459.012	1.96392	0.221535	4.35108	1.35468e-05	0.00018212	Upregulated	2.63	0	Both	Q1
ENSG00000029534	ANK1	286	337.666	2.70027	0.476543	3.56793	0.000359819	0.00379049	Upregulated	NA	NA	gsTcells	NA
ENSG00000029725	RABEP1	9135	1536.72	-0.19885	0.0931274	0	1	NA	Downregulated	1.06	0	DICE	NA
ENSG00000030419	IKZF2	22807	255.823	1.6288	0.590154	1.06549	0.286656	NA	Upregulated	1.08	2.7e-32	DICE	NA
ENSG00000030582	GRN	2896	556.673	-0.971008	0.225072	0	1	NA	Downregulated	-1.29	1.2e-43	DICE	NA
ENSG00000031081	ARHGAP31	57514	448.27	1.67655	0.205541	3.29155	0.000996361	0.00969685	Upregulated	2.75	0	Both	Q1
ENSG00000031698	SARS	6301	1819.39	-0.32446	0.0748828	0	1	NA	Downregulated	1.28	0	DICE	NA
ENSG00000032219	ARID4A	5926	1623.35	-1.04704	0.11871	-0.396267	0.691908	NA	Downregulated	-1.46	0	DICE	NA
ENSG00000032742	IFT88	8100	235.015	-0.0634937	0.1494	0	1	NA	Downregulated	-1.07	4e-152	DICE	NA
ENSG00000033011	ALG1	100507589	354.373	-0.131606	0.0930551	0	1	NA	Downregulated	1.43	0	DICE	NA
ENSG00000033050	ABCF2	10061	1151.47	1.42679	0.102876	4.14857	3.34564e-05	0.000425656	Upregulated	3.18	0	Both	Q1
ENSG00000033122	LRRC7	57554	4.8685	0.278656	0.522552	0	1	NA	Upregulated	-2.02	5.2e-182	DICE	NA
ENSG00000034053	APBA2	321	7.67254	-0.267463	0.378181	0	1	NA	Downregulated	-1.93	3.4e-147	DICE	NA
ENSG00000034152	MAP2K3	100996792	1271.31	3.1817	0.152561	14.3005	2.17161e-46	4.90187e-44	Upregulated	4.61	0	Both	Q1
ENSG00000034677	RNF19A	25897	18101.7	3.79586	0.159096	17.5734	3.93502e-69	2.20282e-66	Upregulated	2.74	0	Both	Q1
ENSG00000035403	VCL	7414	1493.11	0.620809	0.238287	0	1	NA	Upregulated	-1.74	0	DICE	NA
ENSG00000035664	DAPK2	23604	851.962	-1.84369	0.264281	-3.19241	0.0014109	0.0132922	Downregulated	NA	NA	gsTcells	NA
ENSG00000035681	NSMAF	8439	1843.67	0.643353	0.0949225	0	1	NA	Upregulated	1.62	0	DICE	NA
ENSG00000035687	ADSS	159	2244.24	1.66198	0.121852	5.43267	5.5518e-08	1.02911e-06	Upregulated	1.07	1.1e-223	Both	Q1
ENSG00000035862	TIMP2	7077	29.0876	-0.309491	0.448099	0	1	NA	Downregulated	-1.33	1e-61	DICE	NA
ENSG00000037042	TUBG2	27175	71.3684	-0.925258	0.195234	0	1	NA	Downregulated	-1.54	9.9e-171	DICE	NA
ENSG00000037241	RPL26L1	51121	148.884	0.0146266	0.107063	0	1	NA	Upregulated	1.34	1.3e-159	DICE	NA
ENSG00000037280	FLT4	2324	3.49463	0.10552	0.428912	0	1	NA	Upregulated	-2.49	4.6e-62	DICE	NA
ENSG00000037474	NSUN2	54888	1920.55	1.44293	0.0621481	7.12696	1.02612e-12	3.03286e-11	Upregulated	1.82	0	Both	Q1
ENSG00000037749	MFAP3	4238	1312.6	0.333123	0.0694678	0	1	NA	Upregulated	1.02	6e-159	DICE	NA
ENSG00000037757	MRI1	84245	401.248	-1.4003	0.113851	-3.51603	0.000438045	0.00455626	Downregulated	-0.92	9.3e-37	gsTcells	NA
ENSG00000037897	METTL1	4234	130.151	4.49696	0.220429	15.8643	1.11904e-56	3.9648e-54	Upregulated	3.24	0	Both	Q1
ENSG00000038002	AGA	175	614.643	-0.481584	0.108126	0	1	NA	Downregulated	-1.02	3.6e-156	DICE	NA
ENSG00000038274	MAT2B	27430	2645.59	-1.37442	0.115755	-3.23457	0.00121826	0.0116499	Downregulated	-0.1	0.016	gsTcells	NA
ENSG00000038382	TRIO	7204	1380.96	-0.0244227	0.402553	0	1	NA	Downregulated	1.3	8e-89	DICE	NA
ENSG00000038427	VCAN	1462	12.356	0.885208	0.388653	0	1	NA	Upregulated	-3.96	3e-61	DICE	NA
ENSG00000039123	SKIV2L2	23517	2267.55	0.69107	0.081505	0	1	NA	Upregulated	1.96	0	DICE	NA
ENSG00000040199	PHLPP2	23035	681.396	1.36472	0.0823528	4.4288	9.47588e-06	0.000130462	Upregulated	0.64	1.5e-105	gsTcells	NA
ENSG00000040341	STAU2	27067	1219.27	-0.322151	0.103256	0	1	NA	Downregulated	-1.34	1.8e-285	DICE	NA
ENSG00000040487	PQLC2	54896	78.5608	-0.0583445	0.144136	0	1	NA	Downregulated	-2.83	0	DICE	NA
ENSG00000040633	PHF23	79142	707.701	-0.524207	0.0910659	0	1	NA	Downregulated	1.85	0	DICE	NA
ENSG00000040933	INPP4A	3631	4347.24	-1.07961	0.094359	-0.843665	0.398856	NA	Downregulated	-1.58	0	DICE	NA
ENSG00000041353	RAB27B	5874	174.254	-2.05257	0.442369	-2.3794	0.0173409	0.127713	Downregulated	-2.38	4.1e-89	DICE	NA
ENSG00000041357	PSMA4	5685	1562.49	0.115634	0.103902	0	1	NA	Upregulated	1.35	0	DICE	NA
ENSG00000041802	LSG1	55341	1109.23	1.353	0.0873866	4.03955	5.35532e-05	0.000658592	Upregulated	1.09	3.9e-175	Both	Q1
ENSG00000041880	PARP3	10039	138.094	-0.950988	0.203296	0	1	NA	Downregulated	-1.56	4.6e-165	DICE	NA
ENSG00000041982	TNC	3371	18.4244	4.45301	0.395124	8.73906	2.35051e-18	1.12656e-16	Upregulated	NA	NA	gsTcells	NA
ENSG00000042088	TDP1	55775	2100.29	1.99802	0.105125	9.49365	2.23073e-21	1.31449e-19	Upregulated	0.91	0	gsTcells	NA
ENSG00000042286	AIFM2	84883	79.978	-0.444056	0.213412	0	1	NA	Downregulated	-2.07	4e-261	DICE	NA
ENSG00000042317	SPATA7	55812	84.0603	-1.36504	0.179907	-2.02903	0.0424551	0.279013	Downregulated	-2.42	2.9e-291	DICE	NA
ENSG00000042445	RETSAT	54884	648.122	-1.30392	0.101437	-2.99613	0.00273434	0.0242631	Downregulated	-1.31	0	Both	Q3
ENSG00000043143	JADE2	23338	1422.4	-1.31737	0.1333	-2.38084	0.0172733	0.127298	Downregulated	-1.06	1.1e-163	DICE	NA
ENSG00000043514	TRIT1	54802	339.242	1.24218	0.106687	2.27004	0.0232051	0.164976	Upregulated	1.81	0	DICE	NA
ENSG00000044115	CTNNA1	1495	1944.09	1.53889	0.146976	3.66655	0.000245841	0.00268269	Upregulated	2.98	0	Both	Q1
ENSG00000044446	PHKA2	5256	498.081	-0.120656	0.0799894	0	1	NA	Downregulated	-1.17	0	DICE	NA
ENSG00000044574	HSPA5	3309	5299.12	1.37792	0.126511	2.98726	0.00281491	0.0249176	Upregulated	1.85	7e-277	Both	Q1
ENSG00000046653	GPM6B	2824	2.82183	1.01971	0.504283	0.0390901	0.968819	NA	Upregulated	1.44	4.4e-103	DICE	NA
ENSG00000047230	CTPS2	56474	106.939	-1.58189	0.276323	-2.10585	0.0352178	0.23656	Downregulated	-2.74	0	DICE	NA
ENSG00000047346	FAM214A	56204	1683.48	-2.01058	0.198619	-5.08806	3.61738e-07	6.0018e-06	Downregulated	-1.45	2e-284	Both	Q3
ENSG00000047365	ARAP2	101928667	10405.2	1.58384	0.14106	4.13893	3.48931e-05	0.000442527	Upregulated	1.45	3.5e-274	Both	Q1
ENSG00000048028	USP28	57646	1305.32	-2.26482	0.144738	-8.73868	2.35841e-18	1.12841e-16	Downregulated	-1.3	5.1e-177	Both	Q3
ENSG00000048162	NOP16	51491	493.188	3.55664	0.129188	19.7901	3.62485e-87	4.41128e-84	Upregulated	3.53	0	Both	Q1
ENSG00000048392	RRM2B	50484	2224.29	-0.0652148	0.168459	0	1	NA	Downregulated	1.33	1.2e-225	DICE	NA
ENSG00000048471	SNX29	101929304	582.097	-0.948875	0.148046	0	1	NA	Downregulated	-1.89	0	DICE	NA
ENSG00000048544	MRPS10	55173	627.377	0.504813	0.104979	0	1	NA	Upregulated	1.13	2.5e-263	DICE	NA
ENSG00000049130	KITLG	4254	35.2357	3.70184	0.447838	6.03306	1.60879e-09	3.52646e-08	Upregulated	NA	NA	gsTcells	NA
ENSG00000049192	ADAMTS6	11174	230.112	0.848559	0.27057	0	1	NA	Upregulated	-1.79	7.6e-74	DICE	NA
ENSG00000049246	PER3	8863	177.198	0.208591	0.420853	0	1	NA	Upregulated	1.73	1.1e-252	DICE	NA
ENSG00000049247	UTS2	10911	46.9659	-0.274074	1.04055	0	1	NA	Downregulated	-1.3	0.0022	DICE	NA
ENSG00000049249	TNFRSF9	3604	1512.32	6.88036	0.376385	15.6233	5.05429e-55	1.68416e-52	Upregulated	13.1	0	Both	Q1
ENSG00000049449	RCN1	440034	353.188	1.5173	0.116175	4.45277	8.47682e-06	0.000117458	Upregulated	2.11	0	Both	Q1
ENSG00000049656	CLPTM1L	81037	1270.22	0.287992	0.0828069	0	1	NA	Upregulated	1.41	0	DICE	NA
ENSG00000049759	NEDD4L	23327	31.783	0.637573	0.351423	0	1	NA	Upregulated	1.09	6.6e-34	DICE	NA
ENSG00000049768	FOXP3	50943	247.823	0.903141	0.347252	0	1	NA	Upregulated	2.07	2.8e-132	DICE	NA
ENSG00000050344	NFE2L3	9603	1795.48	2.60657	0.185511	8.66025	4.70732e-18	2.18142e-16	Upregulated	2.67	0	Both	Q1
ENSG00000050393	MCUR1	63933	282.9	0.211269	0.0874499	0	1	NA	Upregulated	1.07	3.9e-182	DICE	NA
ENSG00000050438	SLC4A8	9498	92.6731	-0.81056	0.212304	0	1	NA	Downregulated	-1.81	1.3e-181	DICE	NA
ENSG00000050555	LAMC3	10319	1.84461	0.446368	0.494495	0	1	NA	Upregulated	-1.97	1.8e-34	DICE	NA
ENSG00000050730	TNIP3	79931	1510.61	6.47422	0.323801	16.9061	4.05495e-64	1.86063e-61	Upregulated	4.82	0	Both	Q1
ENSG00000050748	MAPK9	5601	817.108	-0.897585	0.0575918	0	1	NA	Downregulated	-1.12	0	DICE	NA
ENSG00000051108	HERPUD1	9709	2496.85	-0.108196	0.0969747	0	1	NA	Downregulated	1.75	7.4e-302	DICE	NA
ENSG00000051523	CYBA	1535	1409.88	-0.588319	0.217902	0	1	NA	Downregulated	-2.11	7.5e-129	DICE	NA
ENSG00000051620	HEBP2	23593	633.522	-1.18276	0.114873	-1.59097	0.111616	0.634339	Downregulated	-1.8	2.6e-282	DICE	NA
ENSG00000052749	RRP12	23223	1130.2	4.29939	0.268768	12.2759	1.21964e-34	1.58045e-32	Upregulated	4.59	0	Both	Q1
ENSG00000052795	FNIP2	57600	1913.15	2.38365	0.139701	9.9043	3.98746e-23	2.67648e-21	Upregulated	0.88	5.7e-120	gsTcells	NA
ENSG00000052802	MSMO1	6307	999.351	0.959331	0.113869	0	1	NA	Upregulated	3.21	0	DICE	NA
ENSG00000053371	AKR7A2	8574	208.426	-1.18917	0.148774	-1.27152	0.203543	NA	Downregulated	-1.29	3.8e-144	DICE	NA
ENSG00000053372	MRTO4	51154	599.3	3.04807	0.154375	13.2668	3.60464e-40	6.07795e-38	Upregulated	4.09	0	Both	Q1
ENSG00000053702	NRIP2	83714	0.89479	1.49233	0.632833	0.777972	0.436586	NA	Upregulated	-1.88	0	DICE	NA
ENSG00000053918	KCNQ1	3784	42.5716	-1.51929	0.404218	-1.28469	0.198902	NA	Downregulated	-3.67	0	DICE	NA
ENSG00000054118	THRAP3	9967	3570.51	-0.055076	0.0730717	0	1	NA	Downregulated	1.29	0	DICE	NA
ENSG00000054148	PHPT1	29085	430.879	-0.39494	0.157964	0	1	NA	Downregulated	1.43	2e-53	DICE	NA
ENSG00000054179	ENTPD2	954	4.50516	4.2728	0.636963	5.13813	2.77482e-07	4.65632e-06	Upregulated	NA	NA	gsTcells	NA
ENSG00000054282	SDCCAG8	10806	365.393	-1.0146	0.139873	-0.10437	0.916875	NA	Downregulated	-1.36	0	DICE	NA
ENSG00000054523	KIF1B	23095	2332.7	2.24572	0.169982	7.32854	2.32673e-13	7.30104e-12	Upregulated	0.59	2.9e-60	gsTcells	NA
ENSG00000054598	FOXC1	2296	32.7147	3.0517	0.522252	3.92856	8.54554e-05	0.00101913	Upregulated	NA	NA	gsTcells	NA
ENSG00000054793	ATP9A	10079	132.094	3.63295	0.427603	6.15745	7.39234e-10	1.6754e-08	Upregulated	NA	NA	gsTcells	NA
ENSG00000054965	FAM168A	23201	898.359	-1.57984	0.0858535	-6.75387	1.43951e-11	3.89293e-10	Downregulated	-0.9	0	gsTcells	NA
ENSG00000055044	NOP58	51602	3069.57	2.43175	0.0973822	14.7023	6.22797e-49	1.59927e-46	Upregulated	2.19	0	Both	Q1
ENSG00000055118	KCNH2	3757	6.49441	-1.58631	0.486747	-1.20454	0.22838	NA	Downregulated	-3.61	7.3e-215	DICE	NA
ENSG00000055163	CYFIP2	26999	6771.55	-1.28206	0.0965239	-2.92222	0.00347551	0.0301829	Downregulated	-1.4	0	Both	Q3
ENSG00000055483	USP36	57602	1716.44	0.965957	0.130601	0	1	NA	Upregulated	1.98	0	DICE	NA
ENSG00000055732	MCOLN3	55283	481.632	-0.593845	0.250792	0	1	NA	Downregulated	-1.95	4.3e-38	DICE	NA
ENSG00000055955	ITIH4	3700	22.381	-0.351417	0.230415	0	1	NA	Downregulated	-1.51	1e-99	DICE	NA
ENSG00000056097	ZFR	51663	3061.7	0.778416	0.0757452	0	1	NA	Upregulated	1.15	0	DICE	NA
ENSG00000056558	TRAF1	7185	6698.85	2.28738	0.133773	9.62361	6.3562e-22	3.90154e-20	Upregulated	3	0	Both	Q1
ENSG00000056661	PCGF2	7703	21.3684	2.33383	0.439702	3.03349	0.0024174	0.0217566	Upregulated	2.52	7.3e-58	Both	Q1
ENSG00000057019	DCBLD2	131566	44.0397	-0.479589	0.376096	0	1	NA	Downregulated	-1.69	9.5e-89	DICE	NA
ENSG00000057657	PRDM1	639	4073.19	1.39836	0.204166	1.95114	0.051041	0.326173	Upregulated	2.88	1.9e-186	DICE	NA
ENSG00000057935	MTA3	57504	424.452	-1.18804	0.0868119	-2.16611	0.0303026	0.207224	Downregulated	-1.45	0	DICE	NA
ENSG00000058056	USP13	8975	322.473	-1.26569	0.113579	-2.33925	0.0193227	0.140369	Downregulated	-1.14	1e-216	DICE	NA
ENSG00000058262	SEC61A1	29927	5532.38	0.80817	0.105226	0	1	NA	Upregulated	1.6	0	DICE	NA
ENSG00000058453	CROCC	9696	150.311	-1.37855	0.261733	-1.44633	0.148084	0.803738	Downregulated	-1.29	8.5e-32	DICE	NA
ENSG00000058600	POLR3E	101060521	1340	1.41414	0.132175	3.1333	0.00172851	0.0160787	Upregulated	0.72	2.8e-127	gsTcells	NA
ENSG00000058729	RIOK2	55781	613.457	1.14261	0.108437	1.31511	0.188472	0.975468	Upregulated	1.67	0	DICE	NA
ENSG00000058804	NDC1	55706	591.753	0.686311	0.146856	0	1	NA	Upregulated	1.95	0	DICE	NA
ENSG00000059122	FLYWCH1	84256	543.736	-1.34626	0.223766	-1.54741	0.121763	0.680815	Downregulated	-1.87	2.5e-66	DICE	NA
ENSG00000059377	TBXAS1	6916	1481.81	-0.802974	0.268008	0	1	NA	Downregulated	-1.33	4e-71	DICE	NA
ENSG00000059573	ALDH18A1	5832	1075.87	0.558579	0.110371	0	1	NA	Upregulated	2.36	0	DICE	NA
ENSG00000059588	TARBP1	6894	927.329	-0.504059	0.096969	0	1	NA	Downregulated	-1.41	0	DICE	NA
ENSG00000059769	DNAJC25	552891	140.723	1.57358	0.0880895	6.51134	7.44841e-11	1.86644e-09	Upregulated	1.95	0	Both	Q1
ENSG00000060069	CTDP1	9150	638.632	0.57394	0.130807	0	1	NA	Upregulated	1.16	8.3e-82	DICE	NA
ENSG00000060138	YBX3	8531	558.769	1.78029	0.336466	2.31908	0.0203906	0.147172	Upregulated	3.44	5e-170	DICE	NA
ENSG00000060237	WNK1	65125	5444.76	0.164301	0.0903687	0	1	NA	Upregulated	1.44	0	DICE	NA
ENSG00000060558	GNA15	2769	999.384	1.76813	0.334777	2.29444	0.0217651	0.156126	Upregulated	4.42	1.2e-221	DICE	NA
ENSG00000060566	CREB3L3	84699	152.329	-2.17345	0.245606	-4.77777	1.77247e-06	2.69627e-05	Downregulated	NA	NA	gsTcells	NA
ENSG00000060642	PIGV	55650	396.676	2.04435	0.152894	6.83053	8.46e-12	2.3238e-10	Upregulated	0.9	2.5e-133	gsTcells	NA
ENSG00000060656	PTPRU	10076	5.31447	2.26267	0.374213	3.3742	0.000740311	0.00739782	Upregulated	NA	NA	gsTcells	NA
ENSG00000060971	ACAA1	30	681.659	-0.974155	0.0890753	0	1	NA	Downregulated	-1.17	6.6e-219	DICE	NA
ENSG00000060982	BCAT1	586	854.424	0.539355	0.291349	0	1	NA	Upregulated	6.37	0	DICE	NA
ENSG00000061337	LZTS1	11178	155.42	-2.9669	0.43167	-4.55649	5.2015e-06	7.49306e-05	Downregulated	NA	NA	gsTcells	NA
ENSG00000061656	SPAG4	6676	42.0646	2.44806	0.245836	5.89033	3.85414e-09	8.14169e-08	Upregulated	2.31	3.7e-162	Both	Q1
ENSG00000061676	NCKAP1	10787	155.935	1.92175	0.260667	3.53611	0.000406069	0.0042521	Upregulated	0.86	7.7e-20	gsTcells	NA
ENSG00000061794	MRPS35	60488	635.14	1.05993	0.110204	0.543765	0.586603	NA	Upregulated	1.48	0	DICE	NA
ENSG00000061918	GUCY1B3	2983	13.0532	1.35916	0.440297	0.815724	0.414658	NA	Upregulated	3.48	3.3e-105	DICE	NA
ENSG00000061938	TNK2	10188	580.84	-0.951915	0.266899	0	1	NA	Downregulated	-1.14	1.7e-31	DICE	NA
ENSG00000062485	CS	1431	1544.05	0.198062	0.0656595	0	1	NA	Upregulated	1.1	0	DICE	NA
ENSG00000062582	MRPS24	64951	16.1323	1.56148	0.180315	3.11389	0.0018464	0.0170507	Upregulated	0.2	0.017	gsTcells	NA
ENSG00000062716	VMP1	406991	18780.9	2.07689	0.194073	5.5489	2.8748e-08	5.49629e-07	Upregulated	4.59	0	Both	Q1
ENSG00000063127	SLC6A16	28968	72.623	-1.83303	0.153181	-5.4382	5.38205e-08	1.00095e-06	Downregulated	-2.23	0	Both	Q3
ENSG00000063169	GLTSCR1	29998	82.9978	-0.762425	0.207824	0	1	NA	Downregulated	-1.64	1.2e-141	DICE	NA
ENSG00000063241	ISOC2	79763	84.0201	0.551742	0.207758	0	1	NA	Upregulated	2.43	9.6e-145	DICE	NA
ENSG00000063244	U2AF2	11338	1586.31	0.378883	0.103857	0	1	NA	Upregulated	1.22	5.7e-91	DICE	NA
ENSG00000064115	TM7SF3	51768	1139.74	-1.11692	0.119258	-0.98041	0.326884	NA	Downregulated	-1.48	0	DICE	NA
ENSG00000064199	SPA17	53340	17.2664	-0.333234	0.202437	0	1	NA	Downregulated	-1.13	7.6e-32	DICE	NA
ENSG00000064201	TSPAN32	10077	330.017	-1.42808	0.270358	-1.58339	0.113332	0.642137	Downregulated	-4.23	0	DICE	NA
ENSG00000064309	CDON	50937	18.4914	-0.786328	0.232747	0	1	NA	Downregulated	-1.13	3.1e-59	DICE	NA
ENSG00000064651	SLC12A2	6558	1158.98	0.242729	0.0944148	0	1	NA	Upregulated	1.99	0	DICE	NA
ENSG00000064652	SNX24	28966	49.0477	-0.991219	0.243456	0	1	NA	Downregulated	-1.11	1.1e-57	DICE	NA
ENSG00000064666	CNN2	1265	3607.56	-2.17339	0.159474	-7.35789	1.86846e-13	5.92951e-12	Downregulated	-1.91	1e-230	Both	Q3
ENSG00000064687	ABCA7	10347	1062.31	-1.55309	0.210516	-2.62729	0.00860691	0.0685175	Downregulated	-1.38	7.8e-51	DICE	NA
ENSG00000064703	DDX20	11218	717.146	1.44639	0.11412	3.91162	9.16806e-05	0.00108505	Upregulated	0.98	4.5e-101	gsTcells	NA
ENSG00000064886	CHI3L2	1117	160.184	-0.593851	0.228977	0	1	NA	Downregulated	-1.49	1.3e-48	DICE	NA
ENSG00000064932	SBNO2	22904	1370.97	1.2893	0.26453	1.09365	0.27411	NA	Upregulated	2.18	1.1e-90	DICE	NA
ENSG00000065029	ZNF76	7629	394.308	-0.453959	0.0961459	0	1	NA	Downregulated	-1.04	2.6e-126	DICE	NA
ENSG00000065057	NTHL1	4913	42.4244	-1.82258	0.291506	-2.82184	0.00477495	0.0402563	Downregulated	-1.47	3.4e-35	Both	Q3
ENSG00000065150	IPO5	3843	1978.11	0.89383	0.10273	0	1	NA	Upregulated	1.7	0	DICE	NA
ENSG00000065154	OAT	4942	459.934	0.23796	0.140965	0	1	NA	Upregulated	1.33	0	DICE	NA
ENSG00000065183	WDR3	10885	966.239	1.85694	0.129141	6.63567	3.23028e-11	8.42644e-10	Upregulated	3.11	0	Both	Q1
ENSG00000065268	WDR18	57418	132.153	-0.00480341	0.237762	0	1	NA	Downregulated	2.2	3.7e-119	DICE	NA
ENSG00000065308	TRAM2	9697	328.034	-1.33681	0.159047	-2.1177	0.0342006	0.230446	Downregulated	-2.33	0	DICE	NA
ENSG00000065357	DGKA	1606	3227.41	-1.6443	0.120683	-5.33876	9.35856e-08	1.66951e-06	Downregulated	-2.45	0	Both	Q3
ENSG00000065427	KARS	3735	2329.04	0.442875	0.103034	0	1	NA	Upregulated	1.23	0	DICE	NA
ENSG00000065485	PDIA5	102465667	169.374	1.12193	0.182863	0.666776	0.504916	NA	Upregulated	2.57	0	DICE	NA
ENSG00000065526	SPEN	23013	2938.28	2.00152	0.135788	7.37561	1.63596e-13	5.20347e-12	Upregulated	1.04	0	Both	Q1
ENSG00000065621	GSTO2	119391	13.6875	0.190684	0.22633	0	1	NA	Upregulated	-1.35	5.9e-81	DICE	NA
ENSG00000065675	PRKCQ	5588	2563.02	-0.501553	0.0988309	0	1	NA	Downregulated	-1.43	0	DICE	NA
ENSG00000065717	TLE2	7089	4.04211	0.933774	0.383543	0	1	NA	Upregulated	-1.63	3.7e-89	DICE	NA
ENSG00000065809	FAM107B	83641	9157.57	2.18028	0.130231	9.06297	1.26945e-19	6.72952e-18	Upregulated	1.48	0	Both	Q1
ENSG00000065911	MTHFD2	10797	3844.08	2.12443	0.135285	8.31155	9.44561e-17	3.93427e-15	Upregulated	5.21	0	Both	Q1
ENSG00000065923	SLC9A7	84679	630.55	1.52161	0.161113	3.23756	0.00120557	0.011539	Upregulated	0.54	2.6e-25	gsTcells	NA
ENSG00000065978	YBX1	4904	3877.61	0.625418	0.0933977	0	1	NA	Upregulated	1.61	0	DICE	NA
ENSG00000066027	PPP2R5A	5525	1612.53	-0.713139	0.0970935	0	1	NA	Downregulated	-1.03	7.4e-192	DICE	NA
ENSG00000066044	ELAVL1	1994	891.736	-0.142312	0.0678018	0	1	NA	Downregulated	1.54	0	DICE	NA
ENSG00000066379	ZNRD1	30834	481.184	-0.3579	0.0973821	0	1	NA	Downregulated	1.45	0	DICE	NA
ENSG00000066382	MPPED2	744	4.10824	0.247995	0.463522	0	1	NA	Upregulated	-1.35	2.8e-08	DICE	NA
ENSG00000066422	ZBTB11	27107	1615.96	0.253099	0.0655142	0	1	NA	Upregulated	1.24	2.3e-207	DICE	NA
ENSG00000066697	MSANTD3	91283	147.128	-0.671825	0.136173	0	1	NA	Downregulated	-1.7	0	DICE	NA
ENSG00000066827	ZFAT	57623	298.012	0.117997	0.0917795	0	1	NA	Upregulated	1.13	2.7e-211	DICE	NA
ENSG00000067057	PFKP	5214	2785.04	2.58223	0.128285	12.3337	5.96476e-35	7.83821e-33	Upregulated	3.32	0	Both	Q1
ENSG00000067066	SP100	6672	4116.93	-0.678302	0.111916	0	1	NA	Downregulated	-1.18	0	DICE	NA
ENSG00000067191	CACNB1	782	305.454	1.67729	0.124638	5.43403	5.50948e-08	1.02194e-06	Upregulated	-0.96	1.5e-54	gsTcells	NA
ENSG00000067208	EVI5	7813	1385.31	6.1047	0.33209	15.3715	2.54356e-53	7.91048e-51	Upregulated	4.11	0	Both	Q1
ENSG00000067225	PKM	5315	13984.8	1.8482	0.129595	6.54502	5.94872e-11	1.50547e-09	Upregulated	3.07	0	Both	Q1
ENSG00000067334	DNTTIP2	30836	2400.75	1.7623	0.116442	6.5466	5.88625e-11	1.491e-09	Upregulated	1.85	0	Both	Q1
ENSG00000067369	TP53BP1	7158	2157.18	0.460223	0.0831896	0	1	NA	Upregulated	1.12	0	DICE	NA
ENSG00000067533	RRP15	51018	464.216	2.29208	0.134976	9.5726	1.04252e-21	6.26186e-20	Upregulated	1.94	0	Both	Q1
ENSG00000067601	PMS2P4	5382	35.2337	-0.455926	0.167455	0	1	NA	Downregulated	-1.79	5.8e-78	DICE	NA
ENSG00000067606	PRKCZ	5590	18.3292	-0.942942	0.257578	0	1	NA	Downregulated	-1.28	1.3e-147	DICE	NA
ENSG00000067836	ROGDI	79641	70.4576	-1.49671	0.187255	-2.65256	0.00798844	0.0641781	Downregulated	-2.22	6e-166	DICE	NA
ENSG00000067840	PDZD4	57595	4.75627	-1.54977	0.373235	-1.47298	0.140756	0.770842	Downregulated	-2.83	6.6e-84	DICE	NA
ENSG00000067955	CBFB	865	9122.65	2.25068	0.154155	8.11309	4.9348e-16	1.93996e-14	Upregulated	1.09	7.4e-151	Both	Q1
ENSG00000067992	PDK3	5165	593.072	2.21356	0.151804	7.99426	1.30356e-15	4.944e-14	Upregulated	-0.2	5e-08	gsTcells	NA
ENSG00000068001	HYAL2	8692	48.2454	1.15502	0.217642	0.712266	0.4763	NA	Upregulated	3.75	1.2e-255	DICE	NA
ENSG00000068028	RASSF1	11186	1264.6	-2.12234	0.111073	-10.1046	5.27316e-24	3.68989e-22	Downregulated	1.08	4.3e-125	Both	Q4
ENSG00000068366	ACSL4	2182	3386.59	1.76185	0.117907	6.46148	1.03686e-10	2.57514e-09	Upregulated	3.34	0	Both	Q1
ENSG00000068438	FTSJ1	24140	648.91	1.03964	0.0841517	0.471091	0.637576	NA	Upregulated	1.59	0	DICE	NA
ENSG00000068489	PRR11	55771	197.983	-1.87818	0.226989	-3.86884	0.000109353	0.0012796	Downregulated	-1.86	2.1e-53	Both	Q3
ENSG00000068654	POLR1A	25885	1496.83	1.58406	0.113594	5.1416	2.72407e-07	4.57664e-06	Upregulated	2.63	0	Both	Q1
ENSG00000068784	SRBD1	55133	553.542	-0.825024	0.0877426	0	1	NA	Downregulated	-1.19	2.6e-272	DICE	NA
ENSG00000068831	RASGRP2	10235	1357.66	-1.9002	0.161786	-5.56412	2.63478e-08	5.05466e-07	Downregulated	-1.9	1e-172	Both	Q3
ENSG00000068885	IFT80	57560	413.933	-0.611979	0.105509	0	1	NA	Downregulated	-1.25	5.5e-208	DICE	NA
ENSG00000068971	PPP2R5B	5526	252.217	-1.47127	0.11453	-4.11483	3.87463e-05	0.000488517	Downregulated	-0.14	0.0018	gsTcells	NA
ENSG00000069011	PITX1	5307	2.83219	2.87406	0.634778	2.95231	0.00315404	0.0276571	Upregulated	NA	NA	gsTcells	NA
ENSG00000069020	MAST4	375449	2753.52	1.33821	0.173775	1.94628	0.0516212	0.329504	Upregulated	2.09	0	DICE	NA
ENSG00000069188	SDK2	54549	74.3196	-0.975145	0.548542	0	1	NA	Downregulated	-3.28	1.6e-80	DICE	NA
ENSG00000069345	DNAJA2	10294	2072.22	0.927862	0.0761783	0	1	NA	Upregulated	1.03	2.3e-304	DICE	NA
ENSG00000069399	BCL3	102465879	387.424	0.639603	0.224949	0	1	NA	Upregulated	2.47	2.5e-200	DICE	NA
ENSG00000069493	CLEC2D	29121	4468.96	0.718657	0.12231	0	1	NA	Upregulated	1.89	0	DICE	NA
ENSG00000069702	TGFBR3	7049	1297.67	-0.287588	0.23746	0	1	NA	Downregulated	2.16	7.3e-150	DICE	NA
ENSG00000069712	KIAA1107	23285	73.109	-1.87107	0.257375	-3.38444	0.000713226	0.00715014	Downregulated	-2.61	0	Both	Q3
ENSG00000069849	ATP1B3	483	2284.04	1.99394	0.113869	8.72877	2.57463e-18	1.22557e-16	Upregulated	3.18	0	Both	Q1
ENSG00000069869	NEDD4	4734	323.922	-0.0504217	0.174026	0	1	NA	Downregulated	3.18	1.2e-260	DICE	NA
ENSG00000069956	MAPK6	5597	3113.19	2.52898	0.13305	11.4917	1.45175e-30	1.53337e-28	Upregulated	1.83	0	Both	Q1
ENSG00000069966	GNB5	10681	436.32	-1.87406	0.096137	-9.0918	9.74101e-20	5.19335e-18	Downregulated	-1.11	3.4e-219	Both	Q3
ENSG00000069974	RAB27A	5873	2733.87	1.91796	0.116897	7.85272	4.07103e-15	1.48952e-13	Upregulated	1.89	0	Both	Q1
ENSG00000069998	CECR5	27440	192.646	0.120753	0.164371	0	1	NA	Upregulated	1.54	1.6e-229	DICE	NA
ENSG00000070010	UFD1L	7353	1116.97	0.0142737	0.0626872	0	1	NA	Upregulated	-1.29	0	DICE	NA
ENSG00000070047	PHRF1	57661	1025.42	0.377686	0.185087	0	1	NA	Upregulated	1.86	3.7e-124	DICE	NA
ENSG00000070087	PFN2	5217	23.1924	-0.269618	0.231042	0	1	NA	Downregulated	-1.24	1.3e-67	DICE	NA
ENSG00000070190	DAPP1	27071	2248.15	1.67596	0.235052	2.87576	0.0040305	0.0345313	Upregulated	-0.78	3.9e-71	gsTcells	NA
ENSG00000070214	SLC44A1	23446	221.533	-0.721392	0.326353	0	1	NA	Downregulated	-1.1	2.2e-170	DICE	NA
ENSG00000070423	RNF126	55658	220.128	0.0885715	0.233895	0	1	NA	Upregulated	1.14	1.6e-30	DICE	NA
ENSG00000070444	MNT	4335	420.643	1.5883	0.181082	3.24882	0.00115885	0.0111311	Upregulated	1.41	1.8e-143	Both	Q1
ENSG00000070501	POLB	5423	898.147	2.57373	0.145715	10.8001	3.43884e-27	2.97078e-25	Upregulated	1	5.2e-152	gsTcells	NA
ENSG00000070526	ST6GALNAC1	55808	18.9757	-2.51553	0.588748	-2.57415	0.0100487	0.0784336	Downregulated	-1.14	6.2e-12	DICE	NA
ENSG00000070540	WIPI1	55062	438.403	-0.2339	0.143073	0	1	NA	Downregulated	-1.4	5.3e-235	DICE	NA
ENSG00000070610	GBA2	57704	1001.8	0.0613585	0.0625548	0	1	NA	Upregulated	-1.3	0	DICE	NA
ENSG00000070614	NDST1	3340	8.66366	1.08534	0.379209	0.225059	0.821934	NA	Upregulated	1.42	4.1e-42	DICE	NA
ENSG00000070669	ASNS	440	559.151	0.0604727	0.178898	0	1	NA	Upregulated	1.81	0	DICE	NA
ENSG00000070718	AP3M2	10947	2619.56	1.81438	0.14563	5.59214	2.24283e-08	4.35045e-07	Upregulated	0.83	1e-79	gsTcells	NA
ENSG00000070785	EIF2B3	8891	251.268	0.287419	0.0937707	0	1	NA	Upregulated	1.33	0	DICE	NA
ENSG00000070814	TCOF1	6949	915.818	0.774456	0.113961	0	1	NA	Upregulated	1.93	6.2e-302	DICE	NA
ENSG00000070882	OSBPL3	26031	5594.14	1.92367	0.121747	7.5868	3.27896e-14	1.11246e-12	Upregulated	1.59	0	Both	Q1
ENSG00000070961	ATP2B1	490	3402.65	1.74194	0.134643	5.51041	3.57995e-08	6.77045e-07	Upregulated	0.4	3.6e-18	gsTcells	NA
ENSG00000071073	MGAT4A	11320	2333.12	-1.99882	0.253055	-3.94706	7.9117e-05	0.000946766	Downregulated	-1.35	9.6e-235	Both	Q3
ENSG00000071462	WBSCR22	114049	518.308	1.28039	0.080023	3.50385	0.000458582	0.0047522	Upregulated	1.46	0	Both	Q1
ENSG00000071537	SEL1L	6400	4234.46	1.38635	0.0910771	4.24205	2.21488e-05	0.000289289	Upregulated	1.03	1.1e-231	Both	Q1
ENSG00000071539	TRIP13	9319	117.016	0.0373616	0.25399	0	1	NA	Upregulated	3.1	4.1e-224	DICE	NA
ENSG00000071575	TRIB2	28951	1056.27	1.21963	0.214998	1.02154	0.307	NA	Upregulated	-2.37	0	DICE	NA
ENSG00000071626	DAZAP1	26528	1300.13	0.616642	0.118226	0	1	NA	Upregulated	1.6	0	DICE	NA
ENSG00000071655	MBD3	53615	253.529	0.701623	0.268829	0	1	NA	Upregulated	1.92	2.2e-78	DICE	NA
ENSG00000071794	HLTF	6596	532.518	-1.5645	0.186065	-3.03391	0.00241408	0.0217407	Downregulated	-0.62	2.1e-52	gsTcells	NA
ENSG00000071994	PDCD2	5134	1350.69	0.766862	0.0794528	0	1	NA	Upregulated	1.1	0	DICE	NA
ENSG00000072062	PRKACA	5566	195.653	-1.18037	0.112298	-1.60622	0.108227	0.618469	Downregulated	-1.55	0	DICE	NA
ENSG00000072110	ACTN1	87	70.8877	0.541991	0.315789	0	1	NA	Upregulated	-1.54	1.7e-151	DICE	NA
ENSG00000072135	PTPN18	26469	1395.32	-1.04416	0.0910268	-0.48516	0.627563	NA	Downregulated	-1.92	0	DICE	NA
ENSG00000072163	LIMS2	55679	6.84661	-0.602257	0.510229	0	1	NA	Downregulated	-2.22	2e-81	DICE	NA
ENSG00000072195	SPEG	100996693	4.7575	-0.263984	0.346108	0	1	NA	Downregulated	-2.78	1.9e-211	DICE	NA
ENSG00000072210	ALDH3A2	224	239.394	-1.71839	0.19755	-3.6365	0.000276368	0.00298324	Downregulated	-2.77	0	Both	Q3
ENSG00000072274	TFRC	7037	13919.1	2.30811	0.133121	9.82647	8.65978e-23	5.66325e-21	Upregulated	3.62	0	Both	Q1
ENSG00000072364	AFF4	27125	3831.84	1.41361	0.110031	3.75902	0.00017058	0.00192599	Upregulated	0.23	5.8e-11	gsTcells	NA
ENSG00000072401	UBE2D1	7321	473.875	1.16919	0.109647	1.54304	0.122821	0.685904	Upregulated	2.29	2.7e-260	DICE	NA
ENSG00000072506	HSD17B10	3028	447.932	0.203998	0.112209	0	1	NA	Upregulated	1.34	1.5e-224	DICE	NA
ENSG00000072571	HMMR	3161	309.464	-2.11537	0.252065	-4.42495	9.64645e-06	0.000132745	Downregulated	NA	NA	gsTcells	NA
ENSG00000072736	NFATC3	4775	6274.65	-0.424654	0.128399	0	1	NA	Downregulated	-1.09	0	DICE	NA
ENSG00000072756	TRNT1	51095	667.286	0.954769	0.0839975	0	1	NA	Upregulated	2.5	0	DICE	NA
ENSG00000072786	STK10	6793	7076.37	-1.77107	0.0890383	-8.65995	4.71956e-18	2.18348e-16	Downregulated	-1.28	1.8e-231	Both	Q3
ENSG00000072803	FBXW11	23291	2332.27	2.18858	0.0853223	13.9305	4.13385e-44	8.6348e-42	Upregulated	0.72	5e-227	gsTcells	NA
ENSG00000072818	ACAP1	9744	4352.14	-1.76729	0.122483	-6.26448	3.74072e-10	8.78379e-09	Downregulated	-3.17	0	Both	Q3
ENSG00000072858	SIDT1	54847	532.09	-0.573603	0.180325	0	1	NA	Downregulated	-2.11	0	DICE	NA
ENSG00000073050	XRCC1	7515	246.281	-0.998412	0.105609	0	1	NA	Downregulated	-1.04	6e-90	DICE	NA
ENSG00000073111	MCM2	4171	513.913	-1.30381	0.248118	-1.22448	0.220773	NA	Downregulated	1.04	2.3e-72	DICE	NA
ENSG00000073331	ALPK1	80216	163.709	-1.26501	0.310468	-0.853568	0.393344	NA	Downregulated	-1.76	8.9e-262	DICE	NA
ENSG00000073350	LLGL2	3993	292.827	-1.79924	0.245325	-3.25789	0.00112244	0.0108111	Downregulated	-2.39	9.2e-119	Both	Q3
ENSG00000073536	NLE1	54475	246.405	2.34102	0.186346	7.19637	6.18381e-13	1.86715e-11	Upregulated	2.12	0	Both	Q1
ENSG00000073605	GSDMB	55876	777.937	-1.56843	0.15725	-3.6148	0.000300574	0.00321355	Downregulated	-2.04	1.1e-302	Both	Q3
ENSG00000073670	ADAM11	4185	3.994	0.0127377	0.376499	0	1	NA	Upregulated	-1.69	5.9e-42	DICE	NA
ENSG00000073711	PPP2R3A	5523	9.49085	2.41992	0.291709	4.86758	1.12975e-06	1.7646e-05	Upregulated	NA	NA	gsTcells	NA
ENSG00000073712	FERMT2	10979	15.4728	3.91462	0.406336	7.17293	7.34073e-13	2.19282e-11	Upregulated	NA	NA	gsTcells	NA
ENSG00000073756	PTGS2	5743	4000.18	6.9626	0.497323	11.9894	4.03881e-33	4.91505e-31	Upregulated	2.77	7.6e-44	Both	Q1
ENSG00000073792	IGF2BP2	10644	6.59954	2.29113	0.382116	3.37889	0.000727803	0.00728323	Upregulated	NA	NA	gsTcells	NA
ENSG00000073861	TBX21	30009	2354.54	3.18427	0.178485	12.2378	1.95154e-34	2.50567e-32	Upregulated	8.32	0	Both	Q1
ENSG00000073905	VDAC1P1	7416	115.101	0.274364	0.118517	0	1	NA	Upregulated	1.71	2.5e-32	DICE	NA
ENSG00000073910	FRY	10129	894.314	-1.36299	0.232222	-1.56314	0.118021	0.663466	Downregulated	-1.63	4.3e-98	DICE	NA
ENSG00000073969	NSF	101930324	851.475	-0.189419	0.118331	0	1	NA	Downregulated	-1.7	0	DICE	NA
ENSG00000074219	TEAD2	8463	1.40867	0.224097	0.568695	0	1	NA	Upregulated	-1.93	2.7e-119	DICE	NA
ENSG00000074266	EED	8726	2824.32	2.52618	0.12842	11.8843	1.42809e-32	1.70094e-30	Upregulated	0.41	1.6e-30	gsTcells	NA
ENSG00000074370	ATP2A3	489	2791.38	-1.81179	0.178548	-4.54664	5.45092e-06	7.82016e-05	Downregulated	-2.24	4.3e-194	Both	Q3
ENSG00000074657	ZNF532	55205	14.8442	0.593093	0.360279	0	1	NA	Upregulated	-1.21	1.6e-30	DICE	NA
ENSG00000074660	SCARF1	8578	22.4741	1.93351	0.262547	3.55558	0.000377152	0.00395967	Upregulated	NA	NA	gsTcells	NA
ENSG00000074695	LMAN1	3998	3584.48	0.534415	0.104425	0	1	NA	Upregulated	1.26	1.4e-220	DICE	NA
ENSG00000074696	PTPLAD1	51495	811.116	-0.796646	0.11013	0	1	NA	Downregulated	1.85	0	DICE	NA
ENSG00000074706	IPCEF1	26034	91.6949	-0.438921	0.480264	0	1	NA	Downregulated	-1.13	9.1e-179	DICE	NA
ENSG00000074800	ENO1	2023	18937.9	0.503928	0.128361	0	1	NA	Upregulated	3.5	0	DICE	NA
ENSG00000074842	C19orf10	56005	525.68	0.60823	0.163468	0	1	NA	Upregulated	1.94	0	DICE	NA
ENSG00000074855	ANO8	57719	131.936	-1.61628	0.198911	-3.09829	0.00194642	0.0178976	Downregulated	-2.67	4.5e-283	Both	Q3
ENSG00000074935	TUBE1	51175	326.358	0.473681	0.101581	0	1	NA	Upregulated	1.66	0	DICE	NA
ENSG00000074966	TXK	7294	313.005	-0.0104893	0.384634	0	1	NA	Downregulated	-1.39	4.8e-150	DICE	NA
ENSG00000075073	TACR2	6865	1.17032	0.34911	0.550789	0	1	NA	Upregulated	-1.53	2.2e-52	DICE	NA
ENSG00000075131	TIPIN	54962	122.532	0.754514	0.155233	0	1	NA	Upregulated	2.22	0	DICE	NA
ENSG00000075213	SEMA3A	10371	11.7265	1.62843	0.490599	1.28094	0.200214	NA	Upregulated	-2.87	6.3e-44	DICE	NA
ENSG00000075218	GTSE1	51512	173.54	-1.90537	0.309419	-2.92601	0.00343336	0.0298365	Downregulated	NA	NA	gsTcells	NA
ENSG00000075234	TTC38	55020	315.775	-1.58247	0.163371	-3.56534	0.000363386	0.00382519	Downregulated	-1.74	3.5e-132	Both	Q3
ENSG00000075240	GRAMD4	23151	778.158	2.10283	0.190206	5.7981	6.70724e-09	1.38142e-07	Upregulated	3.53	0	Both	Q1
ENSG00000075340	ADD2	119	7.94694	0.682563	0.381412	0	1	NA	Upregulated	-2.33	1.9e-114	DICE	NA
ENSG00000075407	ZNF37A	101929740	1475.46	0.762085	0.0868776	0	1	NA	Upregulated	1.21	0	DICE	NA
ENSG00000075420	FNDC3B	101928615	2968.28	1.63458	0.180005	3.52535	0.000422929	0.0044105	Upregulated	0.66	1.2e-66	gsTcells	NA
ENSG00000075426	FOSL2	2355	5510.73	3.65116	0.192029	13.8061	2.34325e-43	4.6516e-41	Upregulated	5.89	0	Both	Q1
ENSG00000075624	ACTB	60	56443.1	-0.491841	0.112218	0	1	NA	Downregulated	1.33	6.8e-202	DICE	NA
ENSG00000075785	RAB7A	7879	1576.57	0.26327	0.0819848	0	1	NA	Upregulated	1.34	0	DICE	NA
ENSG00000075826	SEC31B	25956	1544.52	-0.557886	0.136622	0	1	NA	Downregulated	-2.18	0	DICE	NA
ENSG00000075856	SART3	9733	1455.64	0.54945	0.0541722	0	1	NA	Upregulated	1.41	0	DICE	NA
ENSG00000075884	ARHGAP15	101928361	2924.19	-0.439114	0.0969251	0	1	NA	Downregulated	-1.68	0	DICE	NA
ENSG00000075975	MKRN2	23609	741.199	0.597884	0.0747238	0	1	NA	Upregulated	1.27	0	DICE	NA
ENSG00000076258	FMO4	2329	18.8207	-0.796223	0.248244	0	1	NA	Downregulated	-2.17	0	DICE	NA
ENSG00000076382	SPAG5	10615	562.247	0.197854	0.217903	0	1	NA	Upregulated	1.32	8.7e-219	DICE	NA
ENSG00000076513	ANKRD13A	88455	2242.96	-1.66266	0.110319	-6.00675	1.89274e-09	4.10999e-08	Downregulated	-1.7	0	Both	Q3
ENSG00000076554	TPD52	7163	650.018	-1.01585	0.119527	-0.132626	0.894489	NA	Downregulated	-1.12	3e-57	DICE	NA
ENSG00000076555	ACACB	32	228.302	-1.86156	0.252924	-3.40639	0.000658285	0.00663978	Downregulated	-2.74	0	Both	Q3
ENSG00000076604	TRAF4	9618	563.302	2.80402	0.170088	10.6064	2.7823e-26	2.31088e-24	Upregulated	3.28	0	Both	Q1
ENSG00000076641	PAG1	55824	8470.32	-0.516971	0.151511	0	1	NA	Downregulated	-1.18	1.1e-194	DICE	NA
ENSG00000076662	ICAM3	3385	2242.27	-0.574084	0.131745	0	1	NA	Downregulated	-2.01	2.6e-183	DICE	NA
ENSG00000076928	ARHGEF1	100505585	4432.3	-0.129726	0.184764	0	1	NA	Downregulated	-1.48	7.6e-60	DICE	NA
ENSG00000077092	RARB	5915	1.18081	0.436423	0.600919	0	1	NA	Upregulated	-1.49	1.9e-42	DICE	NA
ENSG00000077147	TM9SF3	56889	4860.2	0.60817	0.0824967	0	1	NA	Upregulated	1.35	4.8e-250	DICE	NA
ENSG00000077150	NFKB2	4791	2077.48	1.62139	0.171664	3.6198	0.000294829	0.00315937	Upregulated	4.03	0	Both	Q1
ENSG00000077152	UBE2T	29089	144.718	-1.59333	0.192885	-3.07609	0.00209736	0.0191284	Downregulated	0.2	0.0057	gsTcells	NA
ENSG00000077157	PPP1R12B	4660	597.214	-1.48765	0.126809	-3.84556	0.000120279	0.00139752	Downregulated	-1.17	0	Both	Q3
ENSG00000077238	IL4R	3566	4256.06	0.957943	0.155033	0	1	NA	Upregulated	1.79	3.7e-302	DICE	NA
ENSG00000077264	PAK3	5063	32.0233	2.95887	0.366936	5.33846	9.37417e-08	1.67123e-06	Upregulated	NA	NA	gsTcells	NA
ENSG00000077312	SNRPA	6626	687.631	1.46163	0.124181	3.71737	0.000201305	0.00223504	Upregulated	0.15	0.0014	gsTcells	NA
ENSG00000077348	EXOSC5	56915	77.2257	0.842709	0.2302	0	1	NA	Upregulated	1.68	8.8e-65	DICE	NA
ENSG00000077420	APBB1IP	54518	1682.05	0.614914	0.132789	0	1	NA	Upregulated	1.68	0	DICE	NA
ENSG00000077454	LRCH4	4034	936.846	-1.90681	0.165373	-5.48343	4.17159e-08	7.8417e-07	Downregulated	-2.38	8.7e-152	Both	Q3
ENSG00000077522	ACTN2	88	7.56227	2.99657	0.423858	4.71047	2.47142e-06	3.68344e-05	Upregulated	6.33	2e-115	Both	Q1
ENSG00000077585	GPR137B	7107	512.115	0.877046	0.165903	0	1	NA	Upregulated	1.27	2.2e-123	DICE	NA
ENSG00000077713	SLC25A43	203427	149.4	-0.857162	0.221683	0	1	NA	Downregulated	-1.12	7.9e-53	DICE	NA
ENSG00000077782	FGFR1	2260	276.972	-0.017453	0.360055	0	1	NA	Downregulated	1.05	1.4e-19	DICE	NA
ENSG00000077935	SMC1B	27127	5.53432	-0.250227	0.41447	0	1	NA	Downregulated	1.21	1.4e-51	DICE	NA
ENSG00000077984	CST7	8530	1638.18	-0.106947	0.251734	0	1	NA	Downregulated	2.02	2.8e-48	DICE	NA
ENSG00000078070	MCCC1	56922	385.044	-0.0460091	0.0760019	0	1	NA	Downregulated	-1.17	0	DICE	NA
ENSG00000078081	LAMP3	27074	116.051	1.29034	0.30731	0.944789	0.344767	NA	Upregulated	5.07	0	DICE	NA
ENSG00000078114	NEBL	10529	71.4506	3.33498	0.512967	4.55192	5.31591e-06	7.64606e-05	Upregulated	2.13	5.3e-10	Both	Q1
ENSG00000078124	ACER3	55331	466.338	-0.459712	0.142145	0	1	NA	Downregulated	-1.23	4e-151	DICE	NA
ENSG00000078140	UBE2K	3093	1569.14	-0.399005	0.0976369	0	1	NA	Downregulated	1.02	3.1e-178	DICE	NA
ENSG00000078237	C12orf5	57103	371.446	-0.495393	0.158295	0	1	NA	Downregulated	1.59	1.1e-232	DICE	NA
ENSG00000078269	SYNJ2	8871	1820.91	1.3484	0.184264	1.89077	0.0586545	0.367444	Upregulated	1.91	0	DICE	NA
ENSG00000078304	PPP2R5C	5527	6098.09	-1.34725	0.121731	-2.85255	0.00433698	0.0368749	Downregulated	-0.54	6.5e-99	gsTcells	NA
ENSG00000078319	PMS2P1	NA	134.161	1.05506	0.0775485	0.709997	0.477706	NA	Upregulated	1.03	1.2e-134	DICE	NA
ENSG00000078401	EDN1	1906	17.8355	4.63531	0.430056	8.45312	2.8362e-17	1.22888e-15	Upregulated	-0.83	1.2e-32	gsTcells	NA
ENSG00000078403	MLLT10	8028	973.753	-0.920184	0.0766903	0	1	NA	Downregulated	-1.54	0	DICE	NA
ENSG00000078589	P2RY10	27334	1079.98	-1.43145	0.134959	-3.1969	0.00138912	0.013109	Downregulated	0.31	3.1e-12	gsTcells	NA
ENSG00000078687	TNRC6C	57690	470.725	-1.50616	0.175826	-2.87876	0.00399241	0.0342469	Downregulated	-1.65	0	Both	Q3
ENSG00000078699	CBFA2T2	9139	778.789	-1.60717	0.113309	-5.35857	8.38835e-08	1.51185e-06	Downregulated	-1.58	0	Both	Q3
ENSG00000078795	PKD2L2	27039	3.60476	0.814374	0.35083	0	1	NA	Upregulated	-2.09	2.2e-78	DICE	NA
ENSG00000078804	TP53INP2	58476	177.359	1.54673	0.198712	2.75134	0.00593512	0.0489897	Upregulated	-0.58	1.9e-10	gsTcells	NA
ENSG00000078808	SDF4	51150	1717.04	0.878409	0.134642	0	1	NA	Upregulated	2.43	1.5e-190	DICE	NA
ENSG00000078902	TOLLIP	54472	385.224	0.214275	0.133511	0	1	NA	Upregulated	1.98	1.2e-227	DICE	NA
ENSG00000079134	THOC1	9984	964.427	1.36741	0.102188	3.59545	0.000323828	0.00343592	Upregulated	1.19	3.6e-290	Both	Q1
ENSG00000079150	FKBP7	51661	14.3109	1.20542	0.233454	0.879914	0.378906	NA	Upregulated	1.65	1.5e-111	DICE	NA
ENSG00000079246	XRCC5	7520	6706.91	0.233206	0.0819983	0	1	NA	Upregulated	1.06	1.2e-295	DICE	NA
ENSG00000079263	SP140	101928789	4659.64	1.48059	0.141591	3.39425	0.000688174	0.00691882	Upregulated	0.35	4.6e-19	gsTcells	NA
ENSG00000079277	MKNK1	8569	1707.86	-1.18235	0.140844	-1.29468	0.19543	NA	Downregulated	-1.31	0	DICE	NA
ENSG00000079313	REXO1	100302210	348.108	0.605867	0.216158	0	1	NA	Upregulated	1.2	1.6e-35	DICE	NA
ENSG00000079335	CDC14A	8556	2206.37	-1.37096	0.143226	-2.59002	0.00959714	0.0752949	Downregulated	-1.37	2.9e-223	DICE	NA
ENSG00000079387	SENP1	29843	829.857	0.208556	0.0614593	0	1	NA	Upregulated	1.14	0	DICE	NA
ENSG00000079482	OPHN1	4983	10.978	2.34943	0.46086	2.92807	0.00341075	0.0296666	Upregulated	NA	NA	gsTcells	NA
ENSG00000079616	KIF22	3835	1091.63	-1.19344	0.174998	-1.10541	0.268983	NA	Downregulated	-1.3	0	DICE	NA
ENSG00000079691	LRRC16A	55604	102.654	-0.671211	0.343474	0	1	NA	Downregulated	-1.5	2.5e-57	DICE	NA
ENSG00000079785	DDX1	1653	1306.99	0.351338	0.0772415	0	1	NA	Upregulated	1.27	0	DICE	NA
ENSG00000079819	EPB41L2	2037	595.744	1.43086	0.21031	2.0487	0.0404913	0.267426	Upregulated	2.45	0	DICE	NA
ENSG00000079950	STX7	8417	761.751	-1.52349	0.100143	-5.22742	1.71889e-07	2.96803e-06	Downregulated	-0.51	4.6e-26	gsTcells	NA
ENSG00000079999	KEAP1	9817	626.248	-0.44369	0.126679	0	1	NA	Downregulated	1.73	7.5e-169	DICE	NA
ENSG00000080166	DCT	1638	5.23011	0.73049	0.352557	0	1	NA	Upregulated	-3.16	9.7e-169	DICE	NA
ENSG00000080345	RIF1	101929336	4296.27	0.680262	0.111414	0	1	NA	Upregulated	1.78	0	DICE	NA
ENSG00000080371	RAB21	23011	2096.85	1.09432	0.104065	0.906313	0.36477	NA	Upregulated	2.61	0	DICE	NA
ENSG00000080503	SMARCA2	6595	4298.38	0.15488	0.15676	0	1	NA	Upregulated	-1.9	0	DICE	NA
ENSG00000080546	SESN1	27244	1214.86	-2.30272	0.173614	-7.50354	6.21191e-14	2.04796e-12	Downregulated	-1.48	7.3e-116	Both	Q3
ENSG00000080561	MID2	11043	33.9975	3.24207	0.376724	5.95149	2.65712e-09	5.70344e-08	Upregulated	-0.8	1.1e-49	gsTcells	NA
ENSG00000080608	KIAA0020	9933	1173	2.65264	0.111289	14.85	6.96011e-50	1.89139e-47	Upregulated	3.26	0	Both	Q1
ENSG00000080823	MOK	5891	43.6328	0.960229	0.389514	0	1	NA	Upregulated	1.91	4.1e-158	DICE	NA
ENSG00000080824	HSP90AA1	3320	8380.81	0.829269	0.113547	0	1	NA	Upregulated	1.64	0	DICE	NA
ENSG00000080839	RBL1	5933	886.92	-1.74356	0.114653	-6.48532	8.8543e-11	2.20295e-09	Downregulated	-1.08	7.6e-221	Both	Q3
ENSG00000080854	IGSF9B	22997	103.134	0.160549	0.392943	0	1	NA	Upregulated	2.35	1.9e-218	DICE	NA
ENSG00000080947	CROCCP3	114819	79.3717	-1.66715	0.178799	-3.73126	0.000190528	0.00212889	Downregulated	-1.9	0	Both	Q3
ENSG00000080986	NDC80	10403	473.523	-1.4957	0.164949	-3.00515	0.00265451	0.0236398	Downregulated	-0.92	2.9e-48	gsTcells	NA
ENSG00000081041	CXCL2	2920	6.79973	1.36111	0.529251	0.682297	0.495051	NA	Upregulated	4.17	1.1e-76	DICE	NA
ENSG00000081059	TCF7	6932	176.948	1.23438	0.363919	0.644038	0.519551	NA	Upregulated	-1.57	2.1e-141	DICE	NA
ENSG00000081148	IMPG2	50939	38.0249	-1.13374	0.208161	-0.642481	0.520561	NA	Downregulated	-2.42	1.7e-296	DICE	NA
ENSG00000081177	EXD2	55218	110.609	-1.60815	0.157894	-3.85167	0.000117315	0.00136705	Downregulated	-1.44	0	Both	Q3
ENSG00000081181	ARG2	384	58.3061	-0.565942	0.518003	0	1	NA	Downregulated	1.66	1.6e-177	DICE	NA
ENSG00000081307	UBA5	79876	1080.44	1.34791	0.0812649	4.28113	1.8595e-05	0.00024516	Upregulated	0.2	2e-08	gsTcells	NA
ENSG00000081377	CDC14B	8555	151.554	0.286634	0.282319	0	1	NA	Upregulated	-2.32	0	DICE	NA
ENSG00000081386	ZNF510	22869	495.003	-1.07256	0.0874056	-0.83017	0.406443	NA	Downregulated	-1.04	8e-238	DICE	NA
ENSG00000081692	JMJD4	65094	967.184	0.140022	0.198976	0	1	NA	Upregulated	2.26	2.7e-179	DICE	NA
ENSG00000081760	AACS	65985	399.671	-0.389427	0.185047	0	1	NA	Downregulated	-1.12	6.6e-155	DICE	NA
ENSG00000081870	HSPB11	51668	475.555	-0.676685	0.0926784	0	1	NA	Downregulated	-1.19	8.1e-251	DICE	NA
ENSG00000081985	IL12RB2	3595	2425.35	3.49535	0.240252	10.3864	2.86049e-25	2.19959e-23	Upregulated	4.62	0	Both	Q1
ENSG00000082014	SMARCD3	6604	13.9395	-0.759421	0.261002	0	1	NA	Downregulated	-2.17	0	DICE	NA
ENSG00000082074	FYB	2533	10263	-1.80563	0.160481	-5.02011	5.16423e-07	8.39347e-06	Downregulated	-1.63	0	Both	Q3
ENSG00000082146	STRADB	55437	151.795	-1.33594	0.128063	-2.62326	0.00870919	0.0692333	Downregulated	-1.67	1.2e-287	DICE	NA
ENSG00000082153	BZW1	9689	9671.01	1.87475	0.122242	7.15588	8.3135e-13	2.47285e-11	Upregulated	2.16	0	Both	Q1
ENSG00000082196	C1QTNF3	114899	25.3519	-2.18168	0.228876	-5.16296	2.43078e-07	4.12599e-06	Downregulated	-2.89	0	Both	Q3
ENSG00000082269	FAM135A	57579	339.782	-0.457198	0.187525	0	1	NA	Downregulated	-1.43	3e-210	DICE	NA
ENSG00000082458	DLG3	1741	693.231	-0.593138	0.139001	0	1	NA	Downregulated	-2.08	0	DICE	NA
ENSG00000082512	TRAF5	7188	3122.99	2.17135	0.141391	8.28446	1.18645e-16	4.89084e-15	Upregulated	-0.84	8.4e-113	gsTcells	NA
ENSG00000082516	GEMIN5	25929	747.608	1.98032	0.120083	8.16366	3.25029e-16	1.29043e-14	Upregulated	2.7	0	Both	Q1
ENSG00000082641	NFE2L1	4779	1419.09	0.216078	0.0901615	0	1	NA	Upregulated	1.11	1.5e-234	DICE	NA
ENSG00000083093	PALB2	79728	488.286	0.779361	0.112884	0	1	NA	Upregulated	1.02	3e-185	DICE	NA
ENSG00000083097	DOPEY1	23033	1049.74	-1.33779	0.114457	-2.95123	0.00316514	0.0277284	Downregulated	-0.87	2.5e-139	gsTcells	NA
ENSG00000083099	LYRM2	57226	671.454	-0.00848876	0.0843433	0	1	NA	Downregulated	1.13	0	DICE	NA
ENSG00000083123	BCKDHB	594	206.316	-1.22618	0.109987	-2.05645	0.039739	0.263265	Downregulated	-2.41	0	DICE	NA
ENSG00000083290	ULK2	9706	203.989	-0.940467	0.176201	0	1	NA	Downregulated	-2.1	0	DICE	NA
ENSG00000083312	TNPO1	3842	4339.32	0.620729	0.0915009	0	1	NA	Upregulated	1.38	4.3e-234	DICE	NA
ENSG00000083520	DIS3	22894	2162.22	0.996577	0.0872908	0	1	NA	Upregulated	1.27	1.3e-306	DICE	NA
ENSG00000083544	TDRD3	81550	587.723	-0.980389	0.0779319	0	1	NA	Downregulated	-1.04	1.2e-224	DICE	NA
ENSG00000083635	NUFIP1	26747	164.27	2.15739	0.111327	10.3964	2.57558e-25	1.98596e-23	Upregulated	2.88	0	Both	Q1
ENSG00000083750	RRAGB	10325	189.562	-0.677087	0.0946918	0	1	NA	Downregulated	-1.02	1.2e-286	DICE	NA
ENSG00000083817	ZNF416	55659	209.11	0.698517	0.102009	0	1	NA	Upregulated	2.17	0	DICE	NA
ENSG00000083838	ZNF446	55663	188.97	-0.626415	0.116591	0	1	NA	Downregulated	-1.37	7.9e-281	DICE	NA
ENSG00000083937	CHMP2B	25978	744.713	-0.206953	0.111628	0	1	NA	Downregulated	1.25	1e-200	DICE	NA
ENSG00000084073	ZMPSTE24	10269	1417.84	0.527601	0.120456	0	1	NA	Upregulated	2.52	0	DICE	NA
ENSG00000084090	STARD7	56910	2483.35	0.415643	0.0878567	0	1	NA	Upregulated	1.78	0	DICE	NA
ENSG00000084112	SSH1	54434	1388.61	-0.774317	0.111859	0	1	NA	Downregulated	-1.39	0	DICE	NA
ENSG00000084623	EIF3I	8668	1752.27	1.05246	0.102491	0.511855	0.608753	NA	Upregulated	1.74	0	DICE	NA
ENSG00000084652	TXLNA	200081	2826.02	1.31057	0.0881942	3.52147	0.000429157	0.00447046	Upregulated	2.4	0	Both	Q1
ENSG00000084731	KIF3C	3797	131.022	-2.12334	0.198715	-5.65306	1.5762e-08	3.10689e-07	Downregulated	-0.2	0.00022	gsTcells	NA
ENSG00000084733	RAB10	10890	2543.77	0.434718	0.102328	0	1	NA	Upregulated	1.83	0	DICE	NA
ENSG00000084754	HADHA	3030	2455.03	-0.290744	0.0987477	0	1	NA	Downregulated	-1.09	0	DICE	NA
ENSG00000084774	CAD	790	715.911	0.978977	0.183452	0	1	NA	Upregulated	1.84	0	DICE	NA
ENSG00000085063	CD59	966	3535.18	0.234889	0.162555	0	1	NA	Upregulated	2.39	0	DICE	NA
ENSG00000085117	CD82	3732	3727.47	2.04918	0.178702	5.87114	4.32814e-09	9.09495e-08	Upregulated	5.24	0	Both	Q1
ENSG00000085185	BCORL1	63035	69.4237	-0.228659	0.21993	0	1	NA	Downregulated	1.86	4.3e-287	DICE	NA
ENSG00000085231	TAF9	102157402	1221.36	1.41226	0.101551	4.05969	4.9138e-05	0.000609111	Upregulated	1.84	0	Both	Q1
ENSG00000085265	FCN1	2219	1.60663	0.462955	0.804725	0	1	NA	Upregulated	-3.28	8.4e-55	DICE	NA
ENSG00000085382	HACE1	57531	783.05	1.27659	0.0862716	3.20606	0.00134567	0.0127592	Upregulated	-0.49	1.8e-43	gsTcells	NA
ENSG00000085415	SEH1L	81929	711.463	2.07977	0.147221	7.33434	2.22824e-13	7.01556e-12	Upregulated	2.32	0	Both	Q1
ENSG00000085465	OVGP1	5016	17.6063	-0.0180018	0.226416	0	1	NA	Downregulated	-2.49	0	DICE	NA
ENSG00000085491	SLC25A24	29957	1084.37	-1.14212	0.11609	-1.22422	0.220869	NA	Downregulated	-1.5	3.4e-171	DICE	NA
ENSG00000085563	ABCB1	5243	784.611	-0.352793	0.387838	0	1	NA	Downregulated	2.4	3.6e-197	DICE	NA
ENSG00000085733	CTTN	2017	41.8661	3.875	0.269353	10.6737	1.35113e-26	1.1391e-24	Upregulated	4.21	0	Both	Q1
ENSG00000085760	MTIF2	4528	538.361	-0.36437	0.0782944	0	1	NA	Downregulated	-1.03	2.2e-200	DICE	NA
ENSG00000085871	MGST2	4258	224.529	-0.453861	0.199703	0	1	NA	Downregulated	-1.57	1.7e-24	DICE	NA
ENSG00000085872	CHERP	10523	276.428	0.99338	0.175271	0	1	NA	Upregulated	1.67	9.9e-105	DICE	NA
ENSG00000085982	USP40	55230	305.185	-0.998879	0.190789	0	1	NA	Downregulated	-1.5	0	DICE	NA
ENSG00000086061	DNAJA1	3301	3316.98	0.957462	0.0970094	0	1	NA	Upregulated	2.49	0	DICE	NA
ENSG00000086189	DIMT1	27292	639.896	1.38675	0.0954249	4.05294	5.05781e-05	0.000625577	Upregulated	0.91	1e-110	gsTcells	NA
ENSG00000086200	IPO11	51194	508.024	0.975107	0.0751197	0	1	NA	Upregulated	1.56	0	DICE	NA
ENSG00000086300	SNX10	29887	1101.35	1.86932	0.15921	5.46019	4.75615e-08	8.89276e-07	Upregulated	0.35	5.5e-10	gsTcells	NA
ENSG00000086504	MRPL28	10573	300.143	-0.127497	0.136928	0	1	NA	Downregulated	1.43	1.5e-78	DICE	NA
ENSG00000086544	ITPKC	80271	265.784	1.60475	0.127595	4.73963	2.14112e-06	3.22204e-05	Upregulated	2.34	0	Both	Q1
ENSG00000086598	TMED2	10959	4070.04	0.34917	0.100745	0	1	NA	Upregulated	1.24	2.9e-306	DICE	NA
ENSG00000086619	ERO1LB	56605	417.42	1.46295	0.129109	3.58573	0.000336136	0.00355976	Upregulated	-0.33	7.5e-17	gsTcells	NA
ENSG00000086712	TXLNG	55787	774.529	1.54386	0.1124	4.83859	1.30765e-06	2.02216e-05	Upregulated	2.01	0	Both	Q1
ENSG00000086758	HUWE1	10075	10112.6	0.802765	0.0683761	0	1	NA	Upregulated	1.81	0	DICE	NA
ENSG00000087076	HSD17B14	51171	18.4019	-0.741555	0.311075	0	1	NA	Downregulated	-1.86	1.4e-29	DICE	NA
ENSG00000087077	TRIP6	102466755	132.345	0.862053	0.258852	0	1	NA	Upregulated	1.29	2.2e-71	DICE	NA
ENSG00000087085	ACHE	43	6.13361	2.32069	0.376616	3.50672	0.000453658	0.00470816	Upregulated	NA	NA	gsTcells	NA
ENSG00000087086	FTL	2512	12215.1	-0.531435	0.136755	0	1	NA	Downregulated	-1.12	8.8e-141	DICE	NA
ENSG00000087111	PIGS	94005	743.447	-1.56232	0.104626	-5.37458	7.67619e-08	1.39156e-06	Downregulated	-0.99	6.8e-281	gsTcells	NA
ENSG00000087237	CETP	1071	1.9218	0.848915	0.507407	0	1	NA	Upregulated	2.32	8.6e-129	DICE	NA
ENSG00000087263	OGFOD1	55239	912.453	1.43791	0.0962588	4.54929	5.38264e-06	7.72615e-05	Upregulated	1.77	0	Both	Q1
ENSG00000087269	NOP14	8602	1482.32	2.06609	0.0907689	11.7452	7.47787e-32	8.5781e-30	Upregulated	2.1	0	Both	Q1
ENSG00000087301	TXNDC16	57544	374.312	-0.713959	0.11901	0	1	NA	Downregulated	-1.22	1.3e-166	DICE	NA
ENSG00000087338	GMCL1	64395	741.866	-0.741904	0.0955555	0	1	NA	Downregulated	-1.02	3.7e-134	DICE	NA
ENSG00000087494	PTHLH	5744	12.5649	5.24001	0.514729	8.23737	1.76036e-16	7.14094e-15	Upregulated	NA	NA	gsTcells	NA
ENSG00000087502	ERGIC2	51290	1234.48	0.394773	0.0879353	0	1	NA	Upregulated	1.59	0	DICE	NA
ENSG00000087586	AURKA	6790	285.479	-0.414542	0.203176	0	1	NA	Downregulated	1.49	2.3e-55	DICE	NA
ENSG00000087995	METTL2A	339175	313.821	1.39357	0.0895615	4.39446	1.11047e-05	0.00015125	Upregulated	2.41	0	Both	Q1
ENSG00000088053	GP6	51206	2.93385	0.14994	0.416809	0	1	NA	Upregulated	-1.5	1.5e-30	DICE	NA
ENSG00000088179	PTPN4	5775	3869.07	-1.84968	0.119099	-7.1342	9.73497e-13	2.88646e-11	Downregulated	-1.18	3.8e-235	Both	Q3
ENSG00000088205	DDX18	8886	2130.87	1.11823	0.0969018	1.22009	0.222431	NA	Upregulated	1.94	0	DICE	NA
ENSG00000088247	KHSRP	8570	754.917	0.650269	0.131319	0	1	NA	Upregulated	1.74	0	DICE	NA
ENSG00000088305	DNMT3B	1789	38.4885	-1.59481	0.303675	-1.95872	0.0501456	0.321921	Downregulated	-4	2.9e-239	DICE	NA
ENSG00000088325	TPX2	22974	680.537	-2.01359	0.208119	-4.87023	1.11466e-06	1.74395e-05	Downregulated	1.48	1.2e-34	Both	Q4
ENSG00000088356	PDRG1	81572	143.002	1.04475	0.120148	0.372472	0.709542	NA	Upregulated	2.12	0	DICE	NA
ENSG00000088448	ANKRD10	55608	3959.39	1.64222	0.175454	3.66037	0.000251853	0.00274401	Upregulated	-1.46	0	Both	Q2
ENSG00000088538	DOCK3	1795	32.1054	0.0405578	0.344992	0	1	NA	Upregulated	-1.74	5.1e-121	DICE	NA
ENSG00000088543	C3orf18	51161	442.875	-2.14566	0.239902	-4.77553	1.79238e-06	2.7236e-05	Downregulated	-2.42	0	Both	Q3
ENSG00000088727	KIF9	64147	63.7289	1.86978	0.176383	4.93119	8.17298e-07	1.302e-05	Upregulated	2.33	0	Both	Q1
ENSG00000088766	CRLS1	54675	384.996	0.851663	0.0862877	0	1	NA	Upregulated	1.4	2.5e-277	DICE	NA
ENSG00000088826	SMOX	54498	2070.88	4.97878	0.309581	12.8521	8.36768e-38	1.23269e-35	Upregulated	NA	NA	gsTcells	NA
ENSG00000088832	FKBP1A	101929368	1804.7	0.476866	0.0920932	0	1	NA	Upregulated	1.69	0	DICE	NA
ENSG00000088854	C20orf194	25943	289.504	-0.744033	0.226249	0	1	NA	Downregulated	-1.5	0	DICE	NA
ENSG00000088881	EBF4	57593	7.4602	0.895051	0.326746	0	1	NA	Upregulated	-1.39	6.5e-47	DICE	NA
ENSG00000088882	CPXM1	56265	37.8448	7.16699	0.579264	10.6462	1.81553e-26	1.52603e-24	Upregulated	4.48	1.3e-76	Both	Q1
ENSG00000088899	LZTS3	9762	32.9409	1.29407	0.200758	1.4648	0.142976	0.780707	Upregulated	1.25	8.5e-49	DICE	NA
ENSG00000088930	XRN2	22803	3407.76	0.765455	0.0932396	0	1	NA	Upregulated	1.2	0	DICE	NA
ENSG00000088970	PLK1S1	NA	366.124	-1.32543	0.0907884	-3.58454	0.000337671	0.00357196	Downregulated	-1.76	0	Both	Q3
ENSG00000088992	TESC	54997	254.5	-0.738962	0.300911	0	1	NA	Downregulated	2.3	2e-86	DICE	NA
ENSG00000089006	SNX5	27131	3048.05	0.536078	0.0828748	0	1	NA	Upregulated	1.76	0	DICE	NA
ENSG00000089022	MAPKAPK5	8550	728.813	1.24146	0.0615727	3.92152	8.79919e-05	0.00104629	Upregulated	0.58	3.5e-175	gsTcells	NA
ENSG00000089041	P2RX7	5027	134.241	-2.11381	0.378094	-2.94584	0.00322075	0.0281627	Downregulated	-0.56	2.8e-17	gsTcells	NA
ENSG00000089048	ESF1	51575	781.787	1.92765	0.116717	7.9479	1.89697e-15	7.0984e-14	Upregulated	2.46	0	Both	Q1
ENSG00000089050	RBBP9	10741	286.276	-1.61447	0.124252	-4.94535	7.60058e-07	1.21566e-05	Downregulated	0.61	3.7e-52	gsTcells	NA
ENSG00000089060	SLC8B1	80024	398.893	-1.17303	0.130763	-1.32323	0.185758	0.964452	Downregulated	-1.01	9.7e-93	DICE	NA
ENSG00000089154	GCN1L1	10985	3129.18	0.9845	0.0815351	0	1	NA	Upregulated	1.74	0	DICE	NA
ENSG00000089177	KIF16B	55614	129.238	-0.988492	0.284213	0	1	NA	Downregulated	-1.26	3.3e-82	DICE	NA
ENSG00000089195	TRMT6	51605	535.855	2.11489	0.106261	10.492	9.39869e-26	7.51626e-24	Upregulated	2.46	0	Both	Q1
ENSG00000089289	IGBP1	3476	947.176	-0.603304	0.129808	0	1	NA	Downregulated	-1.14	0	DICE	NA
ENSG00000089351	GRAMD1A	57655	866.188	0.0898529	0.186178	0	1	NA	Upregulated	-1.33	7.2e-86	DICE	NA
ENSG00000089558	KCNH4	23415	29.6582	2.49921	0.379133	3.95431	7.6756e-05	0.000921269	Upregulated	7.35	1.9e-289	Both	Q1
ENSG00000089685	BIRC5	332	287.333	-1.85672	0.287025	-2.98484	0.00283723	0.0250964	Downregulated	NA	NA	gsTcells	NA
ENSG00000089692	LAG3	3902	199.475	1.78133	0.541357	1.44329	0.14894	0.80735	Upregulated	2.59	1.5e-57	DICE	NA
ENSG00000089723	OTUB2	78990	171.288	-1.98181	0.33512	-2.92974	0.00339242	0.029553	Downregulated	-0.77	8.3e-34	gsTcells	NA
ENSG00000089775	ZBTB25	7597	1515.66	-0.54855	0.095173	0	1	NA	Downregulated	-1.16	0	DICE	NA
ENSG00000089820	ARHGAP4	393	2331.33	-0.827917	0.173898	0	1	NA	Downregulated	-1.82	6.1e-89	DICE	NA
ENSG00000089847	ANKRD24	170961	21.8134	-0.25591	0.291176	0	1	NA	Downregulated	-1.05	9.5e-25	DICE	NA
ENSG00000089902	RCOR1	23186	1249.71	1.98086	0.107724	9.1053	8.60256e-20	4.60393e-18	Upregulated	0.59	1.1e-100	gsTcells	NA
ENSG00000090006	LTBP4	8425	396.984	2.65481	0.33721	4.90735	9.23154e-07	1.45901e-05	Upregulated	2.93	3.3e-169	Both	Q1
ENSG00000090097	PCBP4	57060	200.047	-1.47832	0.156193	-3.06238	0.00219587	0.0199295	Downregulated	-2.28	1.6e-207	Both	Q3
ENSG00000090104	RGS1	5996	5912.38	1.04408	0.321607	0.137051	0.89099	NA	Upregulated	-1.03	3.7e-16	DICE	NA
ENSG00000090238	YPEL3	83719	656.869	-2.32938	0.160283	-8.29398	1.09524e-16	4.53487e-15	Downregulated	-1.79	1.5e-175	Both	Q3
ENSG00000090273	NUDC	10726	519.274	0.828789	0.087061	0	1	NA	Upregulated	2.08	0	DICE	NA
ENSG00000090339	ICAM1	3383	1942.69	2.63876	0.158611	10.332	5.05217e-25	3.80135e-23	Upregulated	4.48	0	Both	Q1
ENSG00000090372	STRN4	29888	663.97	0.695592	0.130938	0	1	NA	Upregulated	1.38	5.2e-94	DICE	NA
ENSG00000090382	LYZ	4069	657.431	-0.405022	0.612651	0	1	NA	Downregulated	-3.57	2.9e-76	DICE	NA
ENSG00000090447	TFAP4	7023	84.7943	1.36681	0.277199	1.32327	0.185747	0.964452	Upregulated	1.27	1.4e-114	DICE	NA
ENSG00000090487	SPG21	51324	777.754	-0.16395	0.0669438	0	1	NA	Downregulated	1.06	0	DICE	NA
ENSG00000090520	DNAJB11	51726	1708.42	1.25029	0.102186	2.44934	0.014312	0.107571	Upregulated	2.21	0	DICE	NA
ENSG00000090554	FLT3LG	2323	102.204	-1.54699	0.220698	-2.47844	0.0131957	0.0999045	Downregulated	-1.5	8.5e-150	DICE	NA
ENSG00000090612	ZNF268	10795	646.005	0.894068	0.0915847	0	1	NA	Upregulated	1.01	2.1e-132	DICE	NA
ENSG00000090776	EFNB1	1947	106.352	1.19291	0.204325	0.944127	0.345105	NA	Upregulated	1.69	1e-94	DICE	NA
ENSG00000090861	AARS	16	1040.11	-0.110767	0.11886	0	1	NA	Downregulated	2.23	0	DICE	NA
ENSG00000090863	GLG1	2734	5306.68	-1.21734	0.0922515	-2.35599	0.0184734	0.135182	Downregulated	-1.31	0	DICE	NA
ENSG00000090920	FCGBP	8857	39.6896	-1.40892	0.467229	-0.875193	0.381469	NA	Downregulated	1.04	4.4e-16	DICE	NA
ENSG00000091127	PUS7	54517	354.299	2.66098	0.164985	10.0674	7.695e-24	5.37115e-22	Upregulated	4.33	0	Both	Q1
ENSG00000091129	NRCAM	4897	9.47892	2.27455	0.435254	2.92829	0.00340835	0.0296549	Upregulated	-1.6	1.5e-16	Both	Q2
ENSG00000091136	LAMB1	3912	4.22865	0.601206	0.455854	0	1	NA	Upregulated	-1.85	2.3e-156	DICE	NA
ENSG00000091137	SLC26A4	5172	395.957	4.1353	0.387326	8.09474	5.73878e-16	2.24028e-14	Upregulated	NA	NA	gsTcells	NA
ENSG00000091409	ITGA6	3655	872.423	-2.07992	0.303538	-3.55778	0.000373996	0.00393096	Downregulated	-2.5	0	Both	Q3
ENSG00000091490	SEL1L3	23231	5776.47	0.322732	0.098439	0	1	NA	Upregulated	-1.18	1.4e-80	DICE	NA
ENSG00000091527	CDV3	55573	7683.97	0.797891	0.0995863	0	1	NA	Upregulated	1.28	0	DICE	NA
ENSG00000091592	NLRP1	22861	2871.55	-1.53744	0.129693	-4.14391	3.41429e-05	0.000433603	Downregulated	-1.91	0	Both	Q3
ENSG00000091831	ESR1	2099	25.1875	-0.378429	0.323075	0	1	NA	Downregulated	-2.46	0	DICE	NA
ENSG00000091972	CD200	4345	3418.15	7.3897	0.361341	17.6833	5.6384e-70	3.28789e-67	Upregulated	7.63	0	Both	Q1
ENSG00000092036	HAUS4	100616424	123.739	-1.39632	0.123538	-3.20809	0.00133622	0.0126825	Downregulated	-2.04	0	Both	Q3
ENSG00000092067	CEBPE	1053	3.49906	-3.08728	0.573739	-3.63803	0.000274727	0.00296896	Downregulated	NA	NA	gsTcells	NA
ENSG00000092068	SLC7A8	23428	42.9754	-0.925462	0.598323	0	1	NA	Downregulated	-2.72	2.8e-41	DICE	NA
ENSG00000092096	SLC22A17	51310	18.0592	0.0888875	0.345206	0	1	NA	Upregulated	-1.54	4.1e-53	DICE	NA
ENSG00000092199	HNRNPC	3183	9829.26	0.96115	0.0636459	0	1	NA	Upregulated	1.7	0	DICE	NA
ENSG00000092201	SUPT16H	11198	3102.25	0.180573	0.0860796	0	1	NA	Upregulated	1.43	0	DICE	NA
ENSG00000092203	TOX4	9878	1896.56	0.388068	0.0649957	0	1	NA	Upregulated	1.08	0	DICE	NA
ENSG00000092295	TGM1	7051	17.998	-1.00989	0.254041	-0.0389182	0.968956	NA	Downregulated	1.22	8.8e-48	DICE	NA
ENSG00000092421	SEMA6A	57556	7.74464	0.938897	0.455331	0	1	NA	Upregulated	-2	4.6e-282	DICE	NA
ENSG00000092439	TRPM7	54822	3198.22	0.284793	0.077687	0	1	NA	Upregulated	1.63	0	DICE	NA
ENSG00000092470	WDR76	79968	464.706	-1.55507	0.177332	-3.13012	0.00174734	0.0162323	Downregulated	-0.97	7.8e-157	gsTcells	NA
ENSG00000092529	CAPN3	825	11.4615	-1.07095	0.281489	-0.252059	0.800995	NA	Downregulated	-2.08	0	DICE	NA
ENSG00000092820	EZR	7430	6479.84	0.647155	0.114534	0	1	NA	Upregulated	2.34	0	DICE	NA
ENSG00000092929	UNC13D	201294	1566.89	-1.65465	0.187033	-3.50021	0.0004649	0.0048159	Downregulated	-2.34	5.7e-154	Both	Q3
ENSG00000092964	DPYSL2	1808	1130.91	-0.647829	0.211214	0	1	NA	Downregulated	-1.47	3.3e-181	DICE	NA
ENSG00000092969	TGFB2	7042	5.01527	2.88395	0.418707	4.49945	6.8128e-06	9.60656e-05	Upregulated	NA	NA	gsTcells	NA
ENSG00000093072	CECR1	51816	718.008	-0.413084	0.197135	0	1	NA	Downregulated	-3.13	0	DICE	NA
ENSG00000093144	ECHDC1	55862	819.952	0.57965	0.0721355	0	1	NA	Upregulated	1.36	1.3e-240	DICE	NA
ENSG00000093167	LRRFIP2	9209	1272.99	1.91087	0.115003	7.92043	2.367e-15	8.79843e-14	Upregulated	-0.31	1.4e-25	gsTcells	NA
ENSG00000093183	SEC22C	9117	1233.69	-1.05956	0.0634316	-0.938958	0.347752	NA	Downregulated	-1.14	0	DICE	NA
ENSG00000093217	XYLB	9942	44.3078	-0.445197	0.185259	0	1	NA	Downregulated	-1.15	3.8e-28	DICE	NA
ENSG00000094631	HDAC6	10013	839.586	-0.668297	0.0779977	0	1	NA	Downregulated	-1.25	2.9e-229	DICE	NA
ENSG00000094804	CDC6	990	241.413	0.388274	0.285869	0	1	NA	Upregulated	1.43	2.6e-46	DICE	NA
ENSG00000094916	CBX5	23468	1991.63	-1.29329	0.123488	-2.37503	0.0175473	0.129046	Downregulated	-1.28	0	DICE	NA
ENSG00000094975	SUCO	51430	2617.07	1.57017	0.107688	5.29471	1.19207e-07	2.10512e-06	Upregulated	NA	NA	gsTcells	NA
ENSG00000095015	MAP3K1	4214	2449.11	-0.250631	0.145226	0	1	NA	Downregulated	-1.21	6.5e-184	DICE	NA
ENSG00000095139	ARCN1	372	3126.3	0.796271	0.107445	0	1	NA	Upregulated	2.06	0	DICE	NA
ENSG00000095261	PSMD5	5711	1142.51	1.37741	0.098111	3.84673	0.000119704	0.00139315	Upregulated	0.79	5.3e-133	gsTcells	NA
ENSG00000095319	NUP188	23511	2016.99	1.23997	0.0850996	2.81989	0.00480395	0.0404399	Upregulated	1.86	0	Both	Q1
ENSG00000095321	CRAT	1384	101.624	-1.84383	0.163548	-5.15955	2.47546e-07	4.19674e-06	Downregulated	-2.45	1.4e-262	Both	Q3
ENSG00000095370	SH2D3C	10044	926.346	-1.32414	0.145733	-2.2242	0.026135	0.182879	Downregulated	-1.65	1.3e-88	DICE	NA
ENSG00000095383	TBC1D2	55357	109.189	-2.31564	0.246313	-5.34132	9.22734e-08	1.65136e-06	Downregulated	-1.01	1.3e-47	Both	Q3
ENSG00000095397	DFNB31	25861	39.5916	0.873861	0.380307	0	1	NA	Upregulated	3.42	1.2e-218	DICE	NA
ENSG00000095464	PDE6C	5146	2.05346	0.251164	0.524004	0	1	NA	Upregulated	-1.78	2.1e-114	DICE	NA
ENSG00000095627	TDRD1	56165	3.12452	1.09968	0.57718	0.172705	0.862883	NA	Upregulated	2.4	4.8e-22	DICE	NA
ENSG00000095739	BAMBI	25805	3.02667	2.66894	0.371791	4.48892	7.15851e-06	0.000100535	Upregulated	-1.21	1.6e-20	Both	Q2
ENSG00000095752	IL11	3589	4.24855	2.67949	0.551792	3.0437	0.00233688	0.0211134	Upregulated	NA	NA	gsTcells	NA
ENSG00000095794	CREM	1390	4774.44	2.85937	0.178341	10.4259	1.88797e-25	1.46383e-23	Upregulated	4.92	0	Both	Q1
ENSG00000095951	HIVEP1	3096	1761.19	2.09081	0.152204	7.16673	7.6813e-13	2.28967e-11	Upregulated	1.09	1.9e-182	Both	Q1
ENSG00000096063	SRPK1	6732	2516.26	1.52299	0.0865389	6.04346	1.50847e-09	3.31934e-08	Upregulated	1.89	0	Both	Q1
ENSG00000096080	MRPS18A	55168	266.137	0.148024	0.0730138	0	1	NA	Upregulated	1.24	1.3e-129	DICE	NA
ENSG00000096092	TMEM14A	28978	212.977	-0.862191	0.127893	0	1	NA	Downregulated	-1.9	0	DICE	NA
ENSG00000096384	HSP90AB1	3326	12368.1	2.74922	0.125818	13.9028	6.08728e-44	1.25282e-41	Upregulated	2.62	0	Both	Q1
ENSG00000096968	JAK2	3717	2217.4	1.64652	0.155208	4.1655	3.1067e-05	0.00039797	Upregulated	1.26	4.4e-175	Both	Q1
ENSG00000096996	IL12RB1	3594	1309.86	-0.98815	0.109721	0	1	NA	Downregulated	-1.19	9.8e-88	DICE	NA
ENSG00000097046	CDC7	8317	198.756	-1.86889	0.204606	-4.24666	2.16977e-05	0.000283794	Downregulated	-0.92	6.9e-47	gsTcells	NA
ENSG00000099139	PCSK5	5125	12.0786	0.845161	0.324914	0	1	NA	Upregulated	-2.45	3.6e-305	DICE	NA
ENSG00000099194	SCD	6319	330.25	0.0300491	0.222631	0	1	NA	Upregulated	4.06	0	DICE	NA
ENSG00000099219	ERMP1	79956	2561.48	-1.75026	0.195832	-3.83117	0.000127536	0.00147632	Downregulated	-1.5	6.3e-302	Both	Q3
ENSG00000099250	NRP1	8829	44.0143	2.19801	0.39589	3.02611	0.00247722	0.0222592	Upregulated	NA	NA	gsTcells	NA
ENSG00000099256	PRTFDC1	56952	10.2764	-0.473823	0.266072	0	1	NA	Downregulated	-2.52	1.2e-78	DICE	NA
ENSG00000099282	TSPAN15	23555	251.347	-2.07651	0.320267	-3.36128	0.000775832	0.00770874	Downregulated	NA	NA	gsTcells	NA
ENSG00000099284	H2AFY2	55506	76.2992	-1.96336	0.321241	-2.99888	0.00270978	0.024073	Downregulated	-2.69	0	Both	Q3
ENSG00000099308	MAST3	23031	729.191	-1.13056	0.150951	-0.864907	0.38709	NA	Downregulated	-1.42	3.1e-142	DICE	NA
ENSG00000099330	OCEL1	79629	69.6923	-1.99601	0.122621	-8.12264	4.56146e-16	1.80078e-14	Downregulated	-2.39	1e-251	Both	Q3
ENSG00000099331	MYO9B	4650	3697.16	-0.657898	0.1087	0	1	NA	Downregulated	-1.37	4.8e-145	DICE	NA
ENSG00000099341	PSMD8	5714	1627.01	0.491772	0.0902808	0	1	NA	Upregulated	1.38	0	DICE	NA
ENSG00000099365	STX1B	112755	12.3404	0.0054883	0.293331	0	1	NA	Upregulated	-1.98	2.9e-95	DICE	NA
ENSG00000099377	HSD3B7	80270	57.4172	-1.28016	0.261792	-1.07017	0.284544	NA	Downregulated	2.39	2e-137	DICE	NA
ENSG00000099381	SETD1A	9739	368.172	1.01098	0.156393	0.0702272	0.944013	NA	Upregulated	1.09	4.3e-65	DICE	NA
ENSG00000099385	BCL7C	9274	208.324	-0.95913	0.206393	0	1	NA	Downregulated	-1.95	2.5e-236	DICE	NA
ENSG00000099625	C19orf26	255057	2.60854	4.80795	0.836262	4.55354	5.2751e-06	7.59126e-05	Upregulated	NA	NA	gsTcells	NA
ENSG00000099725	PRKY	5616	540.51	0.159917	0.491923	0	1	NA	Upregulated	-1.83	2.1e-07	DICE	NA
ENSG00000099785	MARCHF2	51257	280.203	-1.20661	0.116099	-1.7796	0.0751408	0.453594	Downregulated	-2.15	3.4e-228	DICE	NA
ENSG00000099797	TECR	9524	404.546	-0.724618	0.128135	0	1	NA	Downregulated	-1.29	2.3e-147	DICE	NA
ENSG00000099800	TIMM13	26517	193.204	1.46391	0.21016	2.20741	0.0272856	0.189886	Upregulated	2.41	5.6e-144	DICE	NA
ENSG00000099810	MTAP	4507	356.053	-0.205758	0.147853	0	1	NA	Downregulated	1.15	1.1e-246	DICE	NA
ENSG00000099814	CEP170B	283638	141.776	1.90408	0.325903	2.77407	0.00553599	0.0459591	Upregulated	2.44	5.2e-81	Both	Q1
ENSG00000099817	POLR2E	5434	334.857	-0.0733385	0.203143	0	1	NA	Downregulated	1.42	3.7e-49	DICE	NA
ENSG00000099849	RASSF7	8045	125.33	-1.7281	0.293512	-2.48064	0.0131145	0.0993978	Downregulated	-1.35	2e-23	DICE	NA
ENSG00000099860	GADD45B	4616	1669.4	3.66921	0.240695	11.0896	1.409e-28	1.30589e-26	Upregulated	2.8	2e-296	Both	Q1
ENSG00000099875	MKNK2	2872	1161.07	-2.09967	0.165233	-6.65524	2.8284e-11	7.39877e-10	Downregulated	-0.64	3.7e-17	gsTcells	NA
ENSG00000099899	TRMT2A	27037	578.215	0.649466	0.181259	0	1	NA	Upregulated	1.17	1.6e-39	DICE	NA
ENSG00000099901	RANBP1	5902	760.451	1.17352	0.133081	1.30384	0.192288	0.991368	Upregulated	2.1	0	DICE	NA
ENSG00000099910	KLHL22	84861	222.16	-1.53253	0.140498	-3.79031	0.00015046	0.00171612	Downregulated	-1.36	6.3e-171	Both	Q3
ENSG00000099940	SNAP29	9342	469.265	-1.17946	0.0961904	-1.86566	0.0620885	0.385419	Downregulated	-1.12	5.6e-274	DICE	NA
ENSG00000099954	CECR2	27443	8.69633	2.3641	0.394467	3.45809	0.000544024	0.00556958	Upregulated	NA	NA	gsTcells	NA
ENSG00000099958	DERL3	91319	69.7371	1.82201	0.252449	3.25613	0.0011294	0.0108632	Upregulated	3.67	1.8e-287	Both	Q1
ENSG00000099985	OSM	5008	582.862	1.37634	0.426428	0.882551	0.377479	NA	Upregulated	1.9	2.6e-61	DICE	NA
ENSG00000099992	TBC1D10A	83874	287.041	-1.17262	0.145854	-1.1835	0.236609	NA	Downregulated	-2.2	7.7e-253	DICE	NA
ENSG00000099999	RNF215	200312	101.854	-1.11643	0.147839	-0.787523	0.430976	NA	Downregulated	-1.28	5.8e-76	DICE	NA
ENSG00000100003	SEC14L2	23541	123.606	2.59778	0.237055	6.74013	1.58241e-11	4.24658e-10	Upregulated	0.25	0.0072	gsTcells	NA
ENSG00000100024	UPB1	51733	16.4398	0.815953	0.225891	0	1	NA	Upregulated	-2.1	3.7e-75	DICE	NA
ENSG00000100027	YPEL1	29799	411.081	-2.14275	0.296498	-3.85417	0.000116121	0.00135427	Downregulated	-1.18	1.3e-64	Both	Q3
ENSG00000100028	SNRPD3	6634	826.755	0.354537	0.095879	0	1	NA	Upregulated	1.39	0	DICE	NA
ENSG00000100029	PES1	23481	886.495	1.93512	0.10824	8.63928	5.65671e-18	2.58289e-16	Upregulated	2.95	0	Both	Q1
ENSG00000100034	PPM1F	9647	231.984	-1.48095	0.174869	-2.75034	0.00595341	0.0491117	Downregulated	-0.57	1.8e-21	gsTcells	NA
ENSG00000100036	SLC35E4	101929728	219.433	4.39305	0.224472	15.1157	1.27627e-51	3.64517e-49	Upregulated	6	0	Both	Q1
ENSG00000100053	CRYBB3	1417	11.2302	-2.45722	0.4345	-3.35379	0.000797134	0.00790357	Downregulated	NA	NA	gsTcells	NA
ENSG00000100055	CYTH4	27128	3720.03	0.747959	0.129546	0	1	NA	Upregulated	-1.63	1.6e-223	DICE	NA
ENSG00000100077	ADRBK2	157	698.769	-0.301604	0.150782	0	1	NA	Downregulated	1.6	1.6e-135	DICE	NA
ENSG00000100079	LGALS2	3957	1.54715	-0.418965	0.558768	0	1	NA	Downregulated	-3.71	1.1e-20	DICE	NA
ENSG00000100092	SH3BP1	23616	1136.35	-2.08212	0.145567	-7.43381	1.05514e-13	3.4064e-12	Downregulated	-3.05	0	Both	Q3
ENSG00000100097	LGALS1	3956	3671.24	-0.160759	0.154097	0	1	NA	Downregulated	1.72	6.4e-74	DICE	NA
ENSG00000100100	PIK3IP1	113791	2611.3	-1.96179	0.212564	-4.52472	6.04754e-06	8.61866e-05	Downregulated	-1.61	9.8e-289	Both	Q3
ENSG00000100101	NOL12	79159	332.789	0.553411	0.108646	0	1	NA	Upregulated	1.06	4.2e-59	DICE	NA
ENSG00000100104	SRRD	402055	431.169	0.915794	0.0935968	0	1	NA	Upregulated	1.02	1.9e-274	DICE	NA
ENSG00000100106	TRIOBP	11078	185.02	-0.269805	0.166268	0	1	NA	Downregulated	-1.5	3e-171	DICE	NA
ENSG00000100109	TFIP11	24144	1132.47	0.57899	0.0637796	0	1	NA	Upregulated	1.18	5.5e-231	DICE	NA
ENSG00000100116	GCAT	23464	36.4808	-0.705915	0.314164	0	1	NA	Downregulated	-1.77	2.8e-32	DICE	NA
ENSG00000100138	NHP2L1	4809	1174.28	0.568667	0.0878206	0	1	NA	Upregulated	2.09	0	DICE	NA
ENSG00000100139	MICALL1	85377	530.403	-1.27116	0.161972	-1.67414	0.0941034	0.55023	Downregulated	-1.5	1.1e-145	DICE	NA
ENSG00000100142	POLR2F	5435	208.673	0.265996	0.096223	0	1	NA	Upregulated	1.26	3.2e-134	DICE	NA
ENSG00000100147	CCDC134	79879	163.936	-0.438364	0.116497	0	1	NA	Downregulated	-1.43	5.8e-108	DICE	NA
ENSG00000100154	TTC28	23331	32.8771	-0.313856	0.464988	0	1	NA	Downregulated	-2.81	4.5e-210	DICE	NA
ENSG00000100162	CENPM	79019	119.075	0.508475	0.28944	0	1	NA	Upregulated	2.72	1.2e-53	DICE	NA
ENSG00000100201	DDX17	10521	21948.1	-0.102405	0.0653046	0	1	NA	Downregulated	-1.05	9.4e-266	DICE	NA
ENSG00000100216	TOMM22	56993	757.501	0.703379	0.107876	0	1	NA	Upregulated	1.75	0	DICE	NA
ENSG00000100220	RTCB	51493	1030.38	1.14214	0.082027	1.73283	0.0831251	0.494826	Upregulated	1.37	0	DICE	NA
ENSG00000100221	JOSD1	9929	2377.7	1.56749	0.130534	4.34748	1.37712e-05	0.00018487	Upregulated	0.81	1.4e-90	gsTcells	NA
ENSG00000100225	FBXO7	25793	2830.33	0.722459	0.0676814	0	1	NA	Upregulated	-1.06	1.2e-178	DICE	NA
ENSG00000100226	GTPBP1	9567	1095.44	1.06116	0.119791	0.510571	0.609651	NA	Upregulated	1.32	6.4e-136	DICE	NA
ENSG00000100242	SUN2	25777	8823.21	-2.07199	0.148693	-7.20944	5.61818e-13	1.70371e-11	Downregulated	-1.35	3.1e-90	Both	Q3
ENSG00000100246	DNAL4	10126	69.0641	-1.50862	0.132938	-3.82597	0.000130257	0.00150656	Downregulated	0.27	4.1e-06	gsTcells	NA
ENSG00000100263	RHBDD3	25807	177.451	0.45444	0.176523	0	1	NA	Upregulated	1.15	2.2e-56	DICE	NA
ENSG00000100271	TTLL1	25809	64.1175	-2.22692	0.141451	-8.67381	4.17883e-18	1.94618e-16	Downregulated	-2.98	0	Both	Q3
ENSG00000100285	NEFH	4744	55.3887	0.728247	0.56977	0	1	NA	Upregulated	2.03	7.6e-118	DICE	NA
ENSG00000100288	CHKB	1120	42.7314	-0.419568	0.160615	0	1	NA	Downregulated	-1.07	8.8e-69	DICE	NA
ENSG00000100290	BIK	638	11.0094	0.103881	0.228021	0	1	NA	Upregulated	2.56	5.5e-135	DICE	NA
ENSG00000100294	MCAT	27349	95.1083	1.40247	0.152072	2.64655	0.00813186	0.065162	Upregulated	2.98	0	DICE	NA
ENSG00000100299	ARSA	410	406.176	-0.86536	0.215631	0	1	NA	Downregulated	-1.91	2.1e-82	DICE	NA
ENSG00000100300	TSPO	706	186.466	-0.986687	0.308401	0	1	NA	Downregulated	-1.69	6.3e-42	DICE	NA
ENSG00000100302	RASD2	23551	1.69731	2.43005	0.692909	2.06384	0.0390326	0.259198	Upregulated	1.59	3e-20	DICE	NA
ENSG00000100304	TTLL12	23170	298.282	-0.0674739	0.188124	0	1	NA	Downregulated	2.66	1.2e-238	DICE	NA
ENSG00000100311	PDGFB	5155	3.27259	0.751354	0.478297	0	1	NA	Upregulated	-1.63	3.3e-32	DICE	NA
ENSG00000100321	SYNGR1	9145	1.67047	-0.214582	0.537657	0	1	NA	Downregulated	-2.88	1.2e-86	DICE	NA
ENSG00000100324	TAB1	10454	254.224	-1.54313	0.134947	-4.0248	5.70243e-05	0.000698517	Downregulated	-1.46	1.9e-137	Both	Q3
ENSG00000100335	MIEF1	54471	1049.33	1.08431	0.068209	1.23603	0.216446	NA	Upregulated	1.76	0	DICE	NA
ENSG00000100342	APOL1	8542	1131.04	-0.619462	0.147592	0	1	NA	Downregulated	2.33	0	DICE	NA
ENSG00000100345	MYH9	4627	27093.2	-0.45119	0.105333	0	1	NA	Downregulated	1.28	7.6e-112	DICE	NA
ENSG00000100346	CACNA1I	8911	132.426	-2.58865	0.296678	-5.35479	8.56576e-08	1.54184e-06	Downregulated	-2.8	3.6e-187	Both	Q3
ENSG00000100350	FOXRED2	80020	32.6366	-1.29241	0.336811	-0.86816	0.385307	NA	Downregulated	1.29	1.8e-60	DICE	NA
ENSG00000100354	TNRC6B	23112	2941.32	-1.64861	0.0869203	-7.46215	8.51246e-14	2.77373e-12	Downregulated	-1.22	0	Both	Q3
ENSG00000100359	SGSM3	27352	700.105	-0.637493	0.156607	0	1	NA	Downregulated	-1.61	1.7e-104	DICE	NA
ENSG00000100360	IFT27	11020	305.124	-0.597144	0.093477	0	1	NA	Downregulated	-1.45	0	DICE	NA
ENSG00000100364	KIAA0930	23313	307.668	-0.0954221	0.206608	0	1	NA	Downregulated	1.97	1.2e-215	DICE	NA
ENSG00000100365	NCF4	4689	1529.41	-1.68761	0.160598	-4.28156	1.8559e-05	0.0002448	Downregulated	-2.5	1.9e-72	Both	Q3
ENSG00000100372	SLC25A17	10478	303.706	0.91892	0.0827158	0	1	NA	Upregulated	1.13	0	DICE	NA
ENSG00000100385	IL2RB	3560	4658.18	0.922915	0.167874	0	1	NA	Upregulated	3.21	1.8e-220	DICE	NA
ENSG00000100401	RANGAP1	5905	908.159	0.54186	0.159928	0	1	NA	Upregulated	2.2	4.4e-260	DICE	NA
ENSG00000100403	ZC3H7B	23264	1249.64	0.5088	0.112841	0	1	NA	Upregulated	1.12	1.6e-98	DICE	NA
ENSG00000100410	PHF5A	84844	480.327	0.92786	0.093932	0	1	NA	Upregulated	2.03	0	DICE	NA
ENSG00000100413	POLR3H	171568	412.606	1.89823	0.165844	5.41613	6.09038e-08	1.11857e-06	Upregulated	2.34	4.8e-285	Both	Q1
ENSG00000100417	PMM1	5372	187.921	-1.19495	0.113892	-1.71169	0.0869532	0.514115	Downregulated	-1.25	3.6e-97	DICE	NA
ENSG00000100418	DESI1	27351	777.198	0.976402	0.0809896	0	1	NA	Upregulated	1.6	0	DICE	NA
ENSG00000100429	HDAC10	83933	28.8954	-1.4221	0.204329	-2.0658	0.0388477	0.258094	Downregulated	-1.62	3e-58	DICE	NA
ENSG00000100439	ABHD4	63874	237.767	-2.12293	0.144848	-7.75242	9.01586e-15	3.21061e-13	Downregulated	-1.12	8.4e-147	Both	Q3
ENSG00000100450	GZMH	2999	551.35	1.50026	0.542847	0.921547	0.356765	NA	Upregulated	-1.34	5.2e-07	DICE	NA
ENSG00000100453	GZMB	3002	30546.3	4.83167	0.363499	10.5411	5.58541e-26	4.57121e-24	Upregulated	2.53	4.9e-27	Both	Q1
ENSG00000100462	PRMT5	10419	521.043	1.42947	0.116509	3.68617	0.000227653	0.00250571	Upregulated	2.42	0	Both	Q1
ENSG00000100483	VCPKMT	79609	319.585	1.3696	0.0935748	3.94983	7.82059e-05	0.000936387	Upregulated	0.84	8.6e-97	gsTcells	NA
ENSG00000100490	CDKL1	8814	137.149	-1.10084	0.126841	-0.794994	0.426617	NA	Downregulated	-1.12	1.3e-172	DICE	NA
ENSG00000100522	GNPNAT1	64841	650.957	2.30544	0.133155	9.80386	1.08368e-22	7.07046e-21	Upregulated	1.66	0	Both	Q1
ENSG00000100523	DDHD1	80821	5193.44	1.99671	0.222197	4.48571	7.26709e-06	0.000101886	Upregulated	0.22	4.6e-10	gsTcells	NA
ENSG00000100526	CDKN3	1033	142.71	0.269562	0.269693	0	1	NA	Upregulated	-1.3	3.6e-37	DICE	NA
ENSG00000100528	CNIH1	10175	671.52	0.918082	0.109848	0	1	NA	Upregulated	1.46	0	DICE	NA
ENSG00000100532	CGRRF1	10668	315.925	-0.13959	0.0916517	0	1	NA	Downregulated	-1.5	3.3e-262	DICE	NA
ENSG00000100554	ATP6V1D	51382	1063.39	0.895701	0.137397	0	1	NA	Upregulated	1.61	0	DICE	NA
ENSG00000100558	PLEK2	26499	5.46543	3.20631	0.339934	6.49042	8.55975e-11	2.13536e-09	Upregulated	1.83	1.1e-106	Both	Q1
ENSG00000100567	PSMA3	5684	1033.45	0.74286	0.078607	0	1	NA	Upregulated	1.47	0	DICE	NA
ENSG00000100575	TIMM9	26520	246.581	1.41397	0.0926014	4.47045	7.80536e-06	0.000108801	Upregulated	0.93	4e-228	gsTcells	NA
ENSG00000100577	GSTZ1	2954	141.372	-0.855122	0.129514	0	1	NA	Downregulated	-1.07	1.5e-71	DICE	NA
ENSG00000100578	KIAA0586	9786	773.867	-1.69178	0.0900257	-7.68421	1.53948e-14	5.35279e-13	Downregulated	-1.79	0	Both	Q3
ENSG00000100591	AHSA1	10598	1094.85	1.28412	0.0979826	2.89974	0.00373471	0.0322041	Upregulated	2.28	0	Both	Q1
ENSG00000100599	RIN3	79890	297.358	1.64032	0.442546	1.4469	0.147924	0.803357	Upregulated	-1.34	5.4e-71	DICE	NA
ENSG00000100601	ALKBH1	8846	245.18	0.960801	0.0667868	0	1	NA	Upregulated	1.28	0	DICE	NA
ENSG00000100612	DHRS7	51635	900.502	-0.613045	0.124618	0	1	NA	Downregulated	-1.55	0	DICE	NA
ENSG00000100628	ASB2	51676	2334.29	-2.09566	0.22026	-4.97441	6.54456e-07	1.0552e-05	Downregulated	NA	NA	gsTcells	NA
ENSG00000100629	CEP128	145508	373.306	-0.547488	0.120187	0	1	NA	Downregulated	-1.74	1.9e-237	DICE	NA
ENSG00000100632	ERH	2079	953.487	0.137764	0.0948339	0	1	NA	Upregulated	1.67	0	DICE	NA
ENSG00000100644	HIF1A	3091	5063.92	1.92397	0.127098	7.26975	3.60162e-13	1.10779e-11	Upregulated	1.69	1.4e-231	Both	Q1
ENSG00000100647	KIAA0247	9766	3648.43	1.94046	0.0880234	10.6842	1.20633e-26	1.02319e-24	Upregulated	1.03	0	Both	Q1
ENSG00000100721	TCL1A	8115	1.21	-0.0464727	0.630047	0	1	NA	Downregulated	-1.91	2.8e-16	DICE	NA
ENSG00000100726	TELO2	9894	189.973	0.323464	0.315505	0	1	NA	Upregulated	1.21	1.2e-20	DICE	NA
ENSG00000100744	GSKIP	51527	720.781	0.553279	0.114739	0	1	NA	Upregulated	1.37	1.2e-278	DICE	NA
ENSG00000100767	PAPLN	89932	39.4434	-1.6158	0.304435	-2.02275	0.0430988	0.28225	Downregulated	-3.31	0	DICE	NA
ENSG00000100784	RPS6KA5	9252	1874.2	-1.47467	0.137	-3.46473	0.00053077	0.00544984	Downregulated	0.1	0.0036	gsTcells	NA
ENSG00000100802	C14orf93	60686	102.144	-1.93766	0.0890499	-10.5296	6.31249e-26	5.12135e-24	Downregulated	-3.13	0	Both	Q3
ENSG00000100804	PSMB5	5693	299.06	0.635383	0.105549	0	1	NA	Upregulated	2.09	0	DICE	NA
ENSG00000100865	CINP	51550	233.602	0.369684	0.0754105	0	1	NA	Upregulated	1.12	2.6e-285	DICE	NA
ENSG00000100883	SRP54	6729	1600.96	0.90947	0.0825334	0	1	NA	Upregulated	1.73	0	DICE	NA
ENSG00000100889	PCK2	5106	280.441	-0.749178	0.139936	0	1	NA	Downregulated	1.27	5.1e-114	DICE	NA
ENSG00000100897	DCAF11	80344	1339.6	-1.04774	0.0822597	-0.580386	0.561655	NA	Downregulated	-1.17	0	DICE	NA
ENSG00000100906	NFKBIA	4792	6550.14	2.52195	0.158537	9.59997	7.99683e-22	4.84483e-20	Upregulated	1.56	8.4e-95	Both	Q1
ENSG00000100911	PSME2	102465801	1815.12	0.00331642	0.108394	0	1	NA	Upregulated	1.05	2e-287	DICE	NA
ENSG00000100926	TM9SF1	10548	46.6561	0.585356	0.111771	0	1	NA	Upregulated	1.91	3.9e-199	DICE	NA
ENSG00000100938	GMPR2	51292	806.927	-1.36496	0.0842454	-4.33212	1.47678e-05	0.000197115	Downregulated	-0.61	4e-191	gsTcells	NA
ENSG00000100997	ABHD12	26090	375.015	-0.543823	0.075818	0	1	NA	Downregulated	-1.26	9.6e-226	DICE	NA
ENSG00000101040	ZMYND8	23613	1273.46	-1.14586	0.124135	-1.175	0.239996	NA	Downregulated	-2.66	0	DICE	NA
ENSG00000101049	SGK2	10110	4.48127	-0.19713	0.369498	0	1	NA	Downregulated	-3.05	4.3e-140	DICE	NA
ENSG00000101079	NDRG3	57446	713.952	-1.44701	0.101875	-4.38785	1.14479e-05	0.000155471	Downregulated	-1.92	0	Both	Q3
ENSG00000101082	SLA2	84174	2071.76	-0.742837	0.107381	0	1	NA	Downregulated	-1.82	0	DICE	NA
ENSG00000101109	STK4	6789	9343.79	-0.181243	0.075052	0	1	NA	Downregulated	1.28	0	DICE	NA
ENSG00000101134	DOK5	55816	3.13927	3.40196	0.688094	3.49074	0.000481687	0.00498242	Upregulated	NA	NA	gsTcells	NA
ENSG00000101138	CSTF1	1477	1033.68	0.704234	0.0965851	0	1	NA	Upregulated	1.56	0	DICE	NA
ENSG00000101152	DNAJC5	80331	1701.34	-0.396704	0.129526	0	1	NA	Downregulated	1.19	3.4e-106	DICE	NA
ENSG00000101160	CTSZ	1522	587.01	-0.984961	0.160993	0	1	NA	Downregulated	-1.14	2.9e-187	DICE	NA
ENSG00000101166	SLMO2	51012	1827.68	1.04427	0.125533	0.352644	0.724356	NA	Upregulated	1.95	0	DICE	NA
ENSG00000101181	MTG2	26164	252.14	0.612588	0.121324	0	1	NA	Upregulated	1.42	3.5e-106	DICE	NA
ENSG00000101182	PSMA7	5688	1799.84	0.666455	0.0976035	0	1	NA	Upregulated	1.32	0	DICE	NA
ENSG00000101187	SLCO4A1	28231	347.645	3.02613	0.287432	7.04906	1.80134e-12	5.19789e-11	Upregulated	5.87	0	Both	Q1
ENSG00000101194	SLC17A9	63910	18.3722	-0.269874	0.651152	0	1	NA	Downregulated	-1.41	1.5e-35	DICE	NA
ENSG00000101199	ARFGAP1	55738	956.593	0.741991	0.147886	0	1	NA	Upregulated	1.2	1.4e-50	DICE	NA
ENSG00000101213	PTK6	5753	6.56068	-1.4842	0.413256	-1.17166	0.241333	NA	Downregulated	-1.57	5.7e-51	DICE	NA
ENSG00000101224	CDC25B	994	1949.92	-2.48874	0.169352	-8.79082	1.48469e-18	7.21467e-17	Downregulated	-1.93	1.2e-306	Both	Q3
ENSG00000101230	ISM1	140862	70.5802	6.14455	0.341023	15.0857	2.01252e-51	5.68995e-49	Upregulated	2.58	8.6e-122	Both	Q1
ENSG00000101255	TRIB3	57761	136.482	-0.607605	0.195414	0	1	NA	Downregulated	1.29	3.8e-67	DICE	NA
ENSG00000101265	RASSF2	9770	3367.86	-1.04578	0.13363	-0.342607	0.731894	NA	Downregulated	1.34	2e-200	DICE	NA
ENSG00000101266	CSNK2A1	1457	1740.4	0.550375	0.0585932	0	1	NA	Upregulated	1.29	0	DICE	NA
ENSG00000101290	CDS2	8760	2963.23	-0.922148	0.093556	0	1	NA	Downregulated	-1.03	0	DICE	NA
ENSG00000101294	HM13	81502	1524.69	0.800149	0.110152	0	1	NA	Upregulated	1.88	0	DICE	NA
ENSG00000101298	SNPH	9751	34.1729	-2.05996	0.285098	-3.7179	0.000200887	0.00223128	Downregulated	-1.36	1.2e-58	Both	Q3
ENSG00000101307	SIRPB1	100653194	22.8149	-0.350628	0.317733	0	1	NA	Downregulated	-1.4	9.9e-41	DICE	NA
ENSG00000101310	SEC23B	10483	2020.86	0.717419	0.0979201	0	1	NA	Upregulated	2.59	0	DICE	NA
ENSG00000101336	HCK	3055	18.5844	-0.149043	0.427683	0	1	NA	Downregulated	-1.49	7.3e-16	DICE	NA
ENSG00000101337	TM9SF4	9777	933.311	0.224361	0.044924	0	1	NA	Upregulated	1.26	0	DICE	NA
ENSG00000101342	TLDC2	140711	1.17962	1.1014	0.546997	0.185384	0.852928	NA	Upregulated	-2.18	0	DICE	NA
ENSG00000101346	POFUT1	23509	726.577	0.989026	0.0998931	0	1	NA	Upregulated	1.75	0	DICE	NA
ENSG00000101347	SAMHD1	25939	6917.6	-2.22616	0.178022	-6.88768	5.67089e-12	1.57781e-10	Downregulated	-1.37	0	Both	Q3
ENSG00000101350	KIF3B	9371	1760.21	1.24917	0.115975	2.14853	0.031672	0.215536	Upregulated	1.94	0	DICE	NA
ENSG00000101361	NOP56	100302138	2448.13	1.8303	0.104442	7.9499	1.86664e-15	6.99428e-14	Upregulated	2.33	0	Both	Q1
ENSG00000101363	MANBAL	63905	151.991	0.473184	0.0700704	0	1	NA	Upregulated	1.08	0	DICE	NA
ENSG00000101367	MAPRE1	22919	2693.42	0.685243	0.0838587	0	1	NA	Upregulated	1.49	0	DICE	NA
ENSG00000101384	JAG1	182	31.4559	2.20752	0.434715	2.77773	0.00547396	0.0454917	Upregulated	NA	NA	gsTcells	NA
ENSG00000101400	SNTA1	6640	85.2223	-1.70548	0.244706	-2.88298	0.00393936	0.0338125	Downregulated	-2.29	2.3e-126	Both	Q3
ENSG00000101412	E2F1	1869	222.133	-1.8035	0.249061	-3.22614	0.00125474	0.0119619	Downregulated	NA	NA	gsTcells	NA
ENSG00000101413	RPRD1B	58490	658.259	0.524664	0.0784241	0	1	NA	Upregulated	1.85	0	DICE	NA
ENSG00000101417	PXMP4	11264	95.2727	-2.15952	0.126834	-9.14203	6.12917e-20	3.32472e-18	Downregulated	-1.04	3.5e-76	Both	Q3
ENSG00000101421	CHMP4B	128866	1334.9	1.16869	0.0907365	1.85907	0.0630174	0.390493	Upregulated	1.59	0	DICE	NA
ENSG00000101439	CST3	1471	23.8152	-0.342207	0.360083	0	1	NA	Downregulated	-3.02	1.7e-58	DICE	NA
ENSG00000101444	AHCY	191	342.095	0.828143	0.183845	0	1	NA	Upregulated	2.07	0	DICE	NA
ENSG00000101445	PPP1R16B	26051	8819.42	1.18074	0.118509	1.52516	0.12722	0.707669	Upregulated	1.19	3.7e-72	DICE	NA
ENSG00000101460	MAP1LC3A	84557	126.312	2.16457	0.208119	5.59569	2.1975e-08	4.26843e-07	Upregulated	4.44	9e-291	Both	Q1
ENSG00000101470	TNNC2	7125	1.54524	0.183031	0.502578	0	1	NA	Upregulated	-2.66	1.1e-30	DICE	NA
ENSG00000101473	ACOT8	10005	292.102	-1.16598	0.103353	-1.60592	0.108291	0.618522	Downregulated	-1.11	2.7e-132	DICE	NA
ENSG00000101474	APMAP	57136	1629.05	-0.381309	0.137259	0	1	NA	Downregulated	1.56	0	DICE	NA
ENSG00000101493	ZNF516	9658	11.099	0.819489	0.379811	0	1	NA	Upregulated	-1.11	5.5e-42	DICE	NA
ENSG00000101546	RBFA	79863	113.029	1.4867	0.16617	2.9289	0.00340164	0.0296057	Upregulated	0.19	2e-10	gsTcells	NA
ENSG00000101557	USP14	9097	969.91	0.383358	0.0909656	0	1	NA	Upregulated	2.4	0	DICE	NA
ENSG00000101605	MYOM1	8736	69.6222	-1.9883	0.262446	-3.76573	0.000166061	0.0018818	Downregulated	-3.1	0	Both	Q3
ENSG00000101608	MYL12A	10627	7974.02	-0.818945	0.118886	0	1	NA	Downregulated	-1.47	0	DICE	NA
ENSG00000101639	CEP192	55125	2479.15	-0.811446	0.0898866	0	1	NA	Downregulated	-1.03	4.3e-220	DICE	NA
ENSG00000101654	RNMT	8731	1572.42	1.24874	0.11216	2.2177	0.0265753	0.185544	Upregulated	1.02	4.3e-189	DICE	NA
ENSG00000101670	LIPG	9388	9.95615	3.43786	0.407587	5.98119	2.21516e-09	4.79153e-08	Upregulated	NA	NA	gsTcells	NA
ENSG00000101695	RNF125	54941	2022.55	-0.577423	0.137745	0	1	NA	Downregulated	-1.65	0	DICE	NA
ENSG00000101751	POLI	11201	489.876	-1.16321	0.102296	-1.59544	0.110615	0.630187	Downregulated	-1.85	0	DICE	NA
ENSG00000101773	RBBP8	5932	1153.89	2.34133	0.184187	7.28244	3.27846e-13	1.01847e-11	Upregulated	5.53	0	Both	Q1
ENSG00000101811	CSTF2	1478	547.943	1.16325	0.0789793	2.06702	0.0387319	0.257446	Upregulated	2.35	0	DICE	NA
ENSG00000101842	VSIG1	340547	114.61	-2.29683	0.380299	-3.41004	0.000649543	0.0065587	Downregulated	-2	0	Both	Q3
ENSG00000101849	TBL1X	6907	935.85	1.10806	0.150926	0.715968	0.474011	NA	Upregulated	1.85	0	DICE	NA
ENSG00000101868	POLA1	5422	603.98	-0.0922159	0.118682	0	1	NA	Downregulated	-1.25	1.4e-303	DICE	NA
ENSG00000101883	RHOXF1	158800	0.547628	0.431662	0.696501	0	1	NA	Upregulated	-2.82	4.5e-34	DICE	NA
ENSG00000101898	RP3-324O17.4	100101490	46.6713	2.15555	0.160923	7.18076	6.93262e-13	2.07978e-11	Upregulated	1.11	1.3e-70	Both	Q1
ENSG00000101911	PRPS2	5634	643.932	0.11417	0.111189	0	1	NA	Upregulated	2.08	0	DICE	NA
ENSG00000101935	AMMECR1	9949	568.521	-0.686693	0.10637	0	1	NA	Downregulated	-2	0	DICE	NA
ENSG00000101977	MCF2	4168	7.20167	0.111125	0.224712	0	1	NA	Upregulated	-1.23	2.1e-68	DICE	NA
ENSG00000101986	ABCD1	215	98.7737	-1.82265	0.250462	-3.28455	0.00102146	0.00991771	Downregulated	-1.77	5.5e-68	Both	Q3
ENSG00000102001	CACNA1F	778	8.70573	-0.107703	0.302647	0	1	NA	Downregulated	-1.67	1.5e-117	DICE	NA
ENSG00000102024	PLS3	5358	394.58	3.65366	0.638499	4.15609	3.23746e-05	0.000412644	Upregulated	NA	NA	gsTcells	NA
ENSG00000102032	RENBP	5973	111.655	-2.08673	0.255112	-4.25981	2.04603e-05	0.000268362	Downregulated	-1.42	3.1e-72	Both	Q3
ENSG00000102048	ASB9	140462	7.18126	0.33469	0.601003	0	1	NA	Upregulated	-2.72	1.2e-82	DICE	NA
ENSG00000102096	PIM2	11040	3929.3	-0.959175	0.237512	0	1	NA	Downregulated	1.13	3.9e-169	DICE	NA
ENSG00000102098	SCML2	10389	7.13664	0.270605	0.290113	0	1	NA	Upregulated	2.62	0	DICE	NA
ENSG00000102100	SLC35A2	7355	241.042	0.453917	0.111358	0	1	NA	Upregulated	1.35	4.8e-162	DICE	NA
ENSG00000102119	EMD	2010	444.487	1.16824	0.0931229	1.80667	0.0708141	0.432109	Upregulated	1.21	8.2e-87	DICE	NA
ENSG00000102125	TAZ	6901	499.96	-1.22365	0.0956363	-2.33852	0.0193602	0.140605	Downregulated	-1.88	0	DICE	NA
ENSG00000102144	PGK1	5230	9699.83	0.312706	0.0914635	0	1	NA	Upregulated	1.75	0	DICE	NA
ENSG00000102158	MAGT1	84061	2594.27	0.24061	0.099893	0	1	NA	Upregulated	1.1	1.6e-209	DICE	NA
ENSG00000102172	SMS	6611	897.937	1.61791	0.159872	3.86502	0.000111081	0.00129819	Upregulated	2.18	0	Both	Q1
ENSG00000102174	PHEX	5251	120.867	0.728754	0.695616	0	NA	NA	Upregulated	1.87	3.1e-27	DICE	NA
ENSG00000102221	JADE3	9767	107.617	2.69893	0.206751	8.21724	2.08235e-16	8.41051e-15	Upregulated	2.1	5.7e-78	Both	Q1
ENSG00000102225	CDK16	5127	935.123	1.95738	0.101026	9.47648	2.63007e-21	1.54331e-19	Upregulated	0.69	1.5e-50	gsTcells	NA
ENSG00000102226	USP11	8237	576.612	1.60909	0.148922	4.09	4.31377e-05	0.000540476	Upregulated	NA	NA	gsTcells	NA
ENSG00000102245	CD40LG	959	9945.42	3.65272	0.290382	9.13528	6.52354e-20	3.5318e-18	Upregulated	4.96	0	Both	Q1
ENSG00000102265	TIMP1	7076	2680.46	0.670906	0.269471	0	1	NA	Upregulated	-1.49	9.1e-101	DICE	NA
ENSG00000102312	PORCN	64840	213.895	-1.06894	0.120836	-0.570496	0.568341	NA	Downregulated	-1.39	2.5e-132	DICE	NA
ENSG00000102349	KLF8	11279	330.361	-1.72586	0.335571	-2.16306	0.0305367	0.208672	Downregulated	-1.79	3.3e-82	DICE	NA
ENSG00000102383	ZDHHC15	158866	1.77462	0.522611	0.542214	0	1	NA	Upregulated	-1.53	1.2e-58	DICE	NA
ENSG00000102390	PBDC1	51260	332.291	0.677846	0.0854926	0	1	NA	Upregulated	1.24	3.2e-225	DICE	NA
ENSG00000102393	GLA	2717	290.482	1.21045	0.133451	1.57701	0.114793	0.64907	Upregulated	1.65	6.5e-168	DICE	NA
ENSG00000102401	ARMCX3	51566	1075.89	1.51658	0.110296	4.68357	2.81916e-06	4.17726e-05	Upregulated	0.64	9.4e-92	gsTcells	NA
ENSG00000102409	BEX4	56271	66.7258	-0.0969739	0.315431	0	1	NA	Downregulated	-1.5	1.5e-289	DICE	NA
ENSG00000102445	KIAA0226L	80183	4.14	2.30969	0.477174	2.74468	0.00605704	0.0499371	Upregulated	NA	NA	gsTcells	NA
ENSG00000102471	NDFIP2	54602	2880.99	2.3469	0.234648	5.74008	9.46334e-09	1.91941e-07	Upregulated	5.48	0	Both	Q1
ENSG00000102531	FNDC3A	22862	3831.39	2.00447	0.119455	8.40872	4.14503e-17	1.77944e-15	Upregulated	0.13	0.00034	gsTcells	NA
ENSG00000102543	CDADC1	81602	211.613	-0.556589	0.116017	0	1	NA	Downregulated	-1.56	0	DICE	NA
ENSG00000102547	CAB39L	81617	221.919	-0.345533	0.176638	0	1	NA	Downregulated	-1.24	6.7e-167	DICE	NA
ENSG00000102554	KLF5	688	41.3263	2.20402	0.278593	4.32178	1.54773e-05	0.000205703	Upregulated	NA	NA	gsTcells	NA
ENSG00000102575	ACP5	54	419.857	-1.48125	0.239555	-2.00892	0.0445459	0.29091	Downregulated	-2.43	1.1e-192	DICE	NA
ENSG00000102753	KPNA3	3839	1026.1	0.186053	0.0936563	0	1	NA	Upregulated	2.15	0	DICE	NA
ENSG00000102755	FLT1	2321	160.479	5.43387	0.434836	10.1966	2.05242e-24	1.47301e-22	Upregulated	3.11	7e-212	Both	Q1
ENSG00000102760	RGCC	28984	3379.64	4.31635	0.203114	16.3275	6.28876e-60	2.47919e-57	Upregulated	1.07	5.8e-24	Both	Q1
ENSG00000102763	VWA8	23078	704.394	-0.464225	0.0748389	0	1	NA	Downregulated	-2.06	0	DICE	NA
ENSG00000102781	KATNAL1	84056	846.834	-1.88409	0.100625	-8.78593	1.5508e-18	7.52285e-17	Downregulated	-1.32	3.8e-97	Both	Q3
ENSG00000102786	INTS6	26512	2872.72	1.37698	0.106085	3.55359	0.000380006	0.00398814	Upregulated	1.48	0	Both	Q1
ENSG00000102794	IRG1	730249	2.5334	3.413	0.632137	3.81722	0.000134964	0.00155586	Upregulated	8.78	3.6e-70	Both	Q1
ENSG00000102796	DHRS12	79758	77.0501	-0.593974	0.10777	0	1	NA	Downregulated	-1.05	0	DICE	NA
ENSG00000102804	TSC22D1	8848	339.345	1.90606	0.330737	2.73953	0.00615278	0.0505923	Upregulated	-1.25	0	DICE	NA
ENSG00000102871	TRADD	8717	547.038	-2.49018	0.137658	-10.8252	2.61395e-27	2.27926e-25	Downregulated	-0.78	8.7e-52	gsTcells	NA
ENSG00000102878	HSF4	3299	1373.23	-0.539706	0.488442	0	1	NA	Downregulated	-1.24	1.5e-37	DICE	NA
ENSG00000102879	CORO1A	11151	6966.82	-1.56752	0.214165	-2.64994	0.00805065	0.0645852	Downregulated	-1.58	2.5e-61	DICE	NA
ENSG00000102882	MAPK3	5595	329.954	-1.74258	0.147728	-5.02666	4.99087e-07	8.11705e-06	Downregulated	-2.56	0	Both	Q3
ENSG00000102886	GDPD3	79153	30.7888	-2.31959	0.246185	-5.36017	8.31432e-08	1.5014e-06	Downregulated	-2.14	1.1e-287	Both	Q3
ENSG00000102890	ELMO3	79767	105.919	0.757702	0.217031	0	1	NA	Upregulated	1.69	7.9e-77	DICE	NA
ENSG00000102897	LYRM1	57149	651.075	1.4948	0.13321	3.71447	0.000203631	0.0022546	Upregulated	0.59	3.3e-82	gsTcells	NA
ENSG00000102898	NUTF2	128322	670.363	0.136273	0.0865452	0	1	NA	Upregulated	1.76	0	DICE	NA
ENSG00000102900	NUP93	9688	769.951	0.608694	0.0820624	0	1	NA	Upregulated	2.03	0	DICE	NA
ENSG00000102901	CENPT	80152	494.672	-0.815541	0.102952	0	1	NA	Downregulated	-1.19	7e-130	DICE	NA
ENSG00000102908	NFAT5	10725	3410.25	2.34252	0.175118	7.66635	1.76955e-14	6.12234e-13	Upregulated	2.85	0	Both	Q1
ENSG00000102910	LONP2	100507577	2495.04	-0.723816	0.0595343	0	1	NA	Downregulated	-1.14	1.7e-284	DICE	NA
ENSG00000102962	CCL22	6367	523.063	0.67069	0.372581	0	1	NA	Upregulated	6.76	7.6e-45	DICE	NA
ENSG00000102967	DHODH	1723	114.001	2.25755	0.183426	6.85591	7.08589e-12	1.95789e-10	Upregulated	1.51	0	Both	Q1
ENSG00000102981	PARD6A	50855	43.4472	-1.68295	0.202998	-3.36433	0.000767309	0.00762677	Downregulated	NA	NA	gsTcells	NA
ENSG00000102984	ZNF821	55565	125.08	-1.49539	0.222973	-2.22174	0.0263006	0.183901	Downregulated	-1.25	5.3e-119	DICE	NA
ENSG00000103018	CYB5B	80777	1385.3	-0.380055	0.0820163	0	1	NA	Downregulated	1.1	2.5e-305	DICE	NA
ENSG00000103034	NDRG4	65009	7.01193	2.21238	0.387677	3.12729	0.00176427	0.0163678	Upregulated	1.59	7.7e-81	Both	Q1
ENSG00000103037	SETD6	79918	295.258	1.66089	0.12623	5.23563	1.64427e-07	2.8462e-06	Upregulated	1.37	0	Both	Q1
ENSG00000103043	VAC14	55697	487.669	-0.246187	0.13625	0	1	NA	Downregulated	1.18	2.3e-115	DICE	NA
ENSG00000103044	HAS3	3038	11.6452	-0.269724	0.236591	0	1	NA	Downregulated	-1.79	0	DICE	NA
ENSG00000103051	COG4	25839	983.281	-1.9979	0.0691297	-14.4351	3.11001e-47	7.19414e-45	Downregulated	-1.31	4.4e-294	Both	Q3
ENSG00000103056	SMPD3	55512	63.1009	-3.44192	0.546835	-4.46556	7.98611e-06	0.000111099	Downregulated	-1.57	4.9e-85	Both	Q3
ENSG00000103064	SLC7A6	9057	4552.56	1.41075	0.135885	3.02275	0.00250486	0.0224844	Upregulated	0.58	4.4e-113	gsTcells	NA
ENSG00000103067	ESRP2	102466194	2.61199	0.512835	0.449957	0	1	NA	Upregulated	-1.28	3.2e-50	DICE	NA
ENSG00000103121	CMC2	56942	679.201	1.40242	0.0948435	4.24294	2.20612e-05	0.000288278	Upregulated	1.21	1.5e-227	Both	Q1
ENSG00000103194	USP10	9100	1453.98	0.80652	0.0541165	0	1	NA	Upregulated	1.23	0	DICE	NA
ENSG00000103196	CRISPLD2	83716	4.68825	1.69447	0.404388	1.71732	0.0859201	0.508974	Upregulated	1.04	1.5e-17	DICE	NA
ENSG00000103222	ABCC1	4363	2609.97	0.982337	0.117671	0	1	NA	Upregulated	1.88	0	DICE	NA
ENSG00000103226	NOMO3	101930025	169.901	0.0604967	0.129257	0	1	NA	Upregulated	1.46	2.8e-26	DICE	NA
ENSG00000103227	LMF1	64788	111.681	-0.749788	0.183898	0	1	NA	Downregulated	-1.68	1.1e-97	DICE	NA
ENSG00000103257	SLC7A5	8140	5421.33	4.26098	0.25562	12.7571	2.84495e-37	4.12591e-35	Upregulated	8.85	0	Both	Q1
ENSG00000103260	METRN	79006	14.2105	-1.0106	0.342949	-0.0309064	0.975344	NA	Downregulated	-1.39	2e-30	DICE	NA
ENSG00000103264	FBXO31	79791	657.321	0.75042	0.147278	0	1	NA	Upregulated	1.32	9.9e-151	DICE	NA
ENSG00000103274	NUBP1	4682	332.983	0.675134	0.0773205	0	1	NA	Upregulated	1.3	2.2e-253	DICE	NA
ENSG00000103319	EEF2K	101930123	542.419	-1.40744	0.113694	-3.58364	0.000338838	0.0035816	Downregulated	-0.29	2.3e-20	gsTcells	NA
ENSG00000103326	CAPN15	6650	615.574	1.45558	0.219696	2.0737	0.0381069	0.253955	Upregulated	3.3	1.8e-185	DICE	NA
ENSG00000103342	GSPT1	2935	3219.86	1.33262	0.0971271	3.42458	0.000615758	0.00624007	Upregulated	2.06	0	Both	Q1
ENSG00000103351	CLUAP1	23059	200.439	-2.05015	0.136463	-7.69552	1.40915e-14	4.92409e-13	Downregulated	-1.14	9.9e-149	Both	Q3
ENSG00000103356	EARS2	124454	270.039	0.989122	0.1141	0	1	NA	Upregulated	1.45	0	DICE	NA
ENSG00000103404	USP31	57478	235.273	0.349482	0.141425	0	1	NA	Upregulated	3.39	0	DICE	NA
ENSG00000103423	DNAJA3	9093	570.624	0.821586	0.118228	0	1	NA	Upregulated	1.22	4.3e-233	DICE	NA
ENSG00000103472	RRN3P2	NA	262.981	0.309464	0.160095	0	1	NA	Upregulated	-1.88	6.8e-191	DICE	NA
ENSG00000103479	RBL2	5934	8101.09	-1.5245	0.122935	-4.26645	1.98606e-05	0.000260985	Downregulated	-2.08	0	Both	Q3
ENSG00000103489	XYLT1	64131	2768.55	-0.52788	0.138711	0	1	NA	Downregulated	-1.2	8.6e-217	DICE	NA
ENSG00000103490	PYCARD	29108	239.68	-1.69389	0.219478	-3.16157	0.00156922	0.01468	Downregulated	-2.47	8.8e-134	Both	Q3
ENSG00000103512	NOMO1	101930025	484.607	0.205434	0.0740286	0	1	NA	Upregulated	1.34	0	DICE	NA
ENSG00000103522	IL21R	50615	1835.3	2.24011	0.226601	5.47265	4.43364e-08	8.3064e-07	Upregulated	4.33	0	Both	Q1
ENSG00000103528	SYT17	51760	5.50168	2.45254	0.374519	3.8784	0.000105145	0.00123397	Upregulated	NA	NA	gsTcells	NA
ENSG00000103550	KNOP1	400506	253.869	0.93044	0.116523	0	1	NA	Upregulated	1.17	1.8e-171	DICE	NA
ENSG00000103569	AQP9	366	12.6878	0.0925019	0.5864	0	1	NA	Upregulated	3.68	8.4e-83	DICE	NA
ENSG00000103642	LACTB	114294	240.393	-0.22848	0.156328	0	1	NA	Downregulated	1.8	0	DICE	NA
ENSG00000103653	CSK	1445	1852.21	-1.82597	0.150737	-5.47955	4.26419e-08	8.005e-07	Downregulated	NA	NA	gsTcells	NA
ENSG00000103657	HERC1	8925	8398.96	-1.32959	0.0965343	-3.41424	0.000639592	0.00646989	Downregulated	0.24	6.4e-16	gsTcells	NA
ENSG00000103740	ACSBG1	23205	3.94233	0.555107	0.497122	0	1	NA	Upregulated	1.63	2.9e-90	DICE	NA
ENSG00000103888	KIAA1199	57214	5.34913	0.821864	0.394387	0	1	NA	Upregulated	-1.17	3.9e-126	DICE	NA
ENSG00000103942	HOMER2	9455	181.935	-0.701897	0.399034	0	1	NA	Downregulated	-1.05	8.8e-53	DICE	NA
ENSG00000103966	EHD4	30844	1277.06	3.23099	0.22057	10.1147	4.75601e-24	3.34474e-22	Upregulated	2.2	0	Both	Q1
ENSG00000104055	TGM5	9333	32.2036	3.11462	0.519559	4.07003	4.70071e-05	0.000584317	Upregulated	NA	NA	gsTcells	NA
ENSG00000104064	GABPB1	2553	1754.17	2.36482	0.116549	11.7103	1.12824e-31	1.26318e-29	Upregulated	3.59	0	Both	Q1
ENSG00000104081	BMF	90427	1055.29	-1.35015	0.231927	-1.50973	0.131112	0.725262	Downregulated	1.98	2.6e-118	DICE	NA
ENSG00000104093	DMXL2	23312	155.796	-1.22831	0.241028	-0.947221	0.343526	NA	Downregulated	-1.05	1.5e-32	DICE	NA
ENSG00000104131	EIF3J	8669	1892.29	1.55304	0.105373	5.24843	1.53404e-07	2.66364e-06	Upregulated	3.39	0	Both	Q1
ENSG00000104133	SPG11	80208	3094.57	-0.706409	0.0759886	0	1	NA	Downregulated	-1.17	0	DICE	NA
ENSG00000104140	RHOV	171177	14.7109	5.62325	0.436912	10.5816	3.62542e-26	2.98457e-24	Upregulated	1.35	3.6e-10	Both	Q1
ENSG00000104147	OIP5	11339	35.1433	-1.79206	0.268517	-2.94977	0.00318013	0.0278336	Downregulated	-0.79	3e-10	gsTcells	NA
ENSG00000104154	SLC30A4	7782	220.397	-2.17889	0.201459	-5.85174	4.8646e-09	1.01764e-07	Downregulated	-1.58	7.8e-171	Both	Q3
ENSG00000104267	CA2	760	16.7859	2.1074	0.480028	2.30694	0.0210583	0.151377	Upregulated	4.3	1.5e-254	DICE	NA
ENSG00000104290	FZD3	7976	294.174	-0.395325	0.27268	0	1	NA	Downregulated	-1.25	6.4e-67	DICE	NA
ENSG00000104312	RIPK2	8767	62.987	0.757692	0.356401	0	1	NA	Upregulated	1.81	2.9e-157	DICE	NA
ENSG00000104324	CPQ	10404	69.888	-0.369297	0.244146	0	1	NA	Downregulated	-2.56	0	DICE	NA
ENSG00000104325	DECR1	1666	684.741	-0.862777	0.0837561	0	1	NA	Downregulated	-2.24	0	DICE	NA
ENSG00000104327	CALB1	793	2.33008	0.944456	0.558523	0	1	NA	Upregulated	-3.87	2.4e-182	DICE	NA
ENSG00000104331	IMPAD1	54928	2146.4	1.12989	0.082686	1.57093	0.116198	0.654799	Upregulated	2.04	0	DICE	NA
ENSG00000104341	LAPTM4B	55353	227.684	0.0112886	0.343933	0	1	NA	Upregulated	3.56	0	DICE	NA
ENSG00000104343	UBE2W	55284	1462.64	1.5302	0.118047	4.49148	7.0729e-06	9.93828e-05	Upregulated	1.02	6.2e-98	Both	Q1
ENSG00000104356	POP1	10940	434.993	1.57066	0.114153	4.99907	5.7608e-07	9.33129e-06	Upregulated	3.35	0	Both	Q1
ENSG00000104361	NIPAL2	79815	84.8963	-1.19997	0.449568	-0.444797	0.656466	NA	Downregulated	-3.32	1.7e-122	DICE	NA
ENSG00000104368	PLAT	5327	121.905	2.98971	0.341213	5.83128	5.50034e-09	1.1472e-07	Upregulated	1.84	3.6e-162	Both	Q1
ENSG00000104432	IL7	3574	148.937	-2.08984	0.231397	-4.70982	2.47935e-06	3.6933e-05	Downregulated	NA	NA	gsTcells	NA
ENSG00000104450	SPAG1	6674	447.542	3.58373	0.162594	15.8907	7.35532e-57	2.63943e-54	Upregulated	3.04	0	Both	Q1
ENSG00000104472	CHRAC1	54108	399.896	0.811038	0.109197	0	1	NA	Upregulated	1.47	0	DICE	NA
ENSG00000104490	NCALD	83988	2235.86	-0.961202	0.157488	0	1	NA	Downregulated	-3.43	0	DICE	NA
ENSG00000104499	GML	2765	5.83287	-2.35543	0.390979	-3.46677	0.000526757	0.0054126	Downregulated	NA	NA	gsTcells	NA
ENSG00000104518	GSDMD	79792	810.564	-1.64863	0.195636	-3.31547	0.000914877	0.00897246	Downregulated	-1.18	2.4e-31	Both	Q3
ENSG00000104522	TSTA3	7264	698.392	0.00129938	0.155051	0	1	NA	Upregulated	2.37	0	DICE	NA
ENSG00000104524	PYCRL	65263	65.7859	0.728272	0.260537	0	1	NA	Upregulated	3.66	2.1e-252	DICE	NA
ENSG00000104549	SQLE	6713	896.847	1.40547	0.139882	2.89865	0.00374769	0.0323061	Upregulated	3.21	0	Both	Q1
ENSG00000104611	SH2D4A	63898	35.9711	-0.307283	0.421727	0	1	NA	Downregulated	2.64	6.4e-98	DICE	NA
ENSG00000104635	SLC39A14	23516	643.599	1.44963	0.165562	2.71579	0.00661176	0.0539229	Upregulated	4.47	0	DICE	NA
ENSG00000104695	PPP2CB	5516	593.51	0.950198	0.0723613	0	1	NA	Upregulated	1.25	3.9e-241	DICE	NA
ENSG00000104725	NEFL	NA	4.23913	-0.0789839	0.371458	0	1	NA	Downregulated	-3.15	8.2e-90	DICE	NA
ENSG00000104731	KLHDC4	54758	539.545	1.04246	0.127269	0.33359	0.738689	NA	Upregulated	1.65	6.6e-259	DICE	NA
ENSG00000104738	MCM4	4173	1189.65	-0.287338	0.182233	0	1	NA	Downregulated	1.24	4.7e-261	DICE	NA
ENSG00000104763	ASAH1	427	614.098	-1.21524	0.158177	-1.36073	0.173598	0.913862	Downregulated	-1.56	0	DICE	NA
ENSG00000104765	BNIP3L	665	1081.36	-1.42926	0.143143	-2.99885	0.00271004	0.024073	Downregulated	-1.24	3.3e-178	Both	Q3
ENSG00000104812	GYS1	2997	606.598	-0.643031	0.118496	0	1	NA	Downregulated	-1.01	3.9e-123	DICE	NA
ENSG00000104814	MAP4K1	11184	1993.1	-1.53247	0.0980843	-5.42872	5.67581e-08	1.04862e-06	Downregulated	-2.5	0	Both	Q3
ENSG00000104823	ECH1	1891	329.417	-1.48302	0.155081	-3.11467	0.00184153	0.0170114	Downregulated	-0.41	5.6e-05	gsTcells	NA
ENSG00000104825	NFKBIB	4793	249.306	1.19586	0.123179	1.59007	0.11182	0.635244	Upregulated	2.56	0	DICE	NA
ENSG00000104856	RELB	5971	767.624	2.3952	0.191825	7.2733	3.50821e-13	1.08263e-11	Upregulated	4.47	0	Both	Q1
ENSG00000104870	FCGRT	2217	12.3469	-0.643997	0.265725	0	1	NA	Downregulated	-3.19	0	DICE	NA
ENSG00000104880	ARHGEF18	23370	356.179	-1.38164	0.14755	-2.5865	0.00969555	0.0759738	Downregulated	-1.42	2.6e-92	DICE	NA
ENSG00000104883	PEX11G	92960	4.5781	-0.224878	0.31328	0	1	NA	Downregulated	-1.74	9.9e-42	DICE	NA
ENSG00000104884	ERCC2	2068	163.335	-0.71938	0.149744	0	1	NA	Downregulated	-1.37	4.6e-112	DICE	NA
ENSG00000104885	DOT1L	84444	1000.13	3.3204	0.205782	11.276	1.7238e-29	1.71097e-27	Upregulated	2.44	4.1e-216	Both	Q1
ENSG00000104894	CD37	951	1149.29	-0.770488	0.105983	0	1	NA	Downregulated	-1.46	1.1e-187	DICE	NA
ENSG00000104904	OAZ1	4946	3568.36	0.00939624	0.121671	0	1	NA	Upregulated	1.36	6.1e-115	DICE	NA
ENSG00000104907	TRMT1	55621	582.827	2.32148	0.174401	7.57725	3.52957e-14	1.19027e-12	Upregulated	1.96	5.5e-145	Both	Q1
ENSG00000104915	STX10	8677	386.664	0.374881	0.105516	0	1	NA	Upregulated	-1.14	9.3e-58	DICE	NA
ENSG00000104951	IL4I1	259307	54.4041	2.28949	0.370549	3.47994	0.000501518	0.00517225	Upregulated	4.16	1.8e-102	Both	Q1
ENSG00000104964	AES	166	2703.34	-0.717823	0.110806	0	1	NA	Downregulated	-1.54	2.9e-193	DICE	NA
ENSG00000104969	SGTA	6449	392.848	0.677446	0.162521	0	1	NA	Upregulated	1.21	1.8e-52	DICE	NA
ENSG00000104980	TIMM44	10469	343.145	1.44728	0.121446	3.68297	0.000230532	0.00253242	Upregulated	1.93	1.8e-251	Both	Q1
ENSG00000105173	CCNE1	898	109.022	-1.10758	0.172902	-0.622224	0.533795	NA	Downregulated	-1.12	1.2e-81	DICE	NA
ENSG00000105197	TIMM50	92609	400.34	1.35554	0.108097	3.28909	0.00100512	0.00976855	Upregulated	1.87	0	Both	Q1
ENSG00000105202	FBL	2091	971.123	0.949078	0.146792	0	1	NA	Upregulated	1.06	2.4e-258	DICE	NA
ENSG00000105204	DYRK1B	9149	146.383	-1.13837	0.169231	-0.817663	0.413549	NA	Downregulated	1.3	8.7e-67	DICE	NA
ENSG00000105219	CNTD2	79935	0.871712	-0.0161222	0.661791	0	1	NA	Downregulated	-1.65	9.3e-38	DICE	NA
ENSG00000105223	PLD3	23646	728.405	-1.10523	0.169046	-0.622493	0.533618	NA	Downregulated	-1.69	2e-127	DICE	NA
ENSG00000105227	PRX	57716	24.2589	-1.84696	0.192742	-4.39424	1.1116e-05	0.000151331	Downregulated	-0.47	3.1e-08	gsTcells	NA
ENSG00000105245	NUMBL	9253	61.5396	1.80085	0.177297	4.51699	6.27249e-06	8.91656e-05	Upregulated	-0.55	4.6e-14	gsTcells	NA
ENSG00000105255	FSD1	79187	48.1061	-1.36856	0.254647	-1.44734	0.147801	0.803348	Downregulated	-1.42	3.5e-32	DICE	NA
ENSG00000105258	POLR2I	5438	107.045	-0.141035	0.140375	0	1	NA	Downregulated	1.35	3.2e-40	DICE	NA
ENSG00000105270	CLIP3	25999	26.6747	-1.60525	0.309047	-1.95845	0.0501772	0.32205	Downregulated	-1.15	1.9e-48	DICE	NA
ENSG00000105281	SLC1A5	6510	2756.64	2.95375	0.174555	11.1928	4.42396e-29	4.19751e-27	Upregulated	7.74	0	Both	Q1
ENSG00000105287	PRKD2	25865	908.075	-0.735996	0.13744	0	1	NA	Downregulated	-1.24	1.3e-91	DICE	NA
ENSG00000105290	APLP1	333	5.57314	-0.0862375	0.297968	0	1	NA	Downregulated	5.16	6.5e-275	DICE	NA
ENSG00000105327	BBC3	100422899	195.287	-2.3578	0.24551	-5.53053	3.19267e-08	6.07085e-07	Downregulated	0.45	7.1e-05	gsTcells	NA
ENSG00000105355	PLIN3	10226	352.867	-0.371272	0.135628	0	1	NA	Downregulated	-1.13	4e-47	DICE	NA
ENSG00000105364	MRPL4	51073	189.065	1.18023	0.174881	1.03059	0.302733	NA	Upregulated	2.05	1.8e-184	DICE	NA
ENSG00000105374	NKG7	4818	2687.45	0.631767	0.371065	0	1	NA	Upregulated	-1.14	3.9e-11	DICE	NA
ENSG00000105401	CDC37	11140	1799.18	0.612273	0.0714619	0	1	NA	Upregulated	1.46	2.5e-143	DICE	NA
ENSG00000105429	MEGF8	1954	159.136	-0.495345	0.191931	0	1	NA	Downregulated	-1.08	4.7e-71	DICE	NA
ENSG00000105447	GRWD1	83743	467.686	2.31487	0.177707	7.39906	1.37157e-13	4.38745e-12	Upregulated	3.33	0	Both	Q1
ENSG00000105479	CCDC114	93233	8.76151	-0.188582	0.310788	0	1	NA	Downregulated	-1.41	1.5e-49	DICE	NA
ENSG00000105483	CARD8	22900	3060.48	-1.29146	0.091394	-3.18902	0.00142757	0.0134239	Downregulated	-1.29	0	Both	Q3
ENSG00000105486	LIG1	3978	693.558	-0.753866	0.167034	0	1	NA	Downregulated	-1.61	1.1e-222	DICE	NA
ENSG00000105499	PLA2G4C	8605	43.4638	0.33453	0.261895	0	1	NA	Upregulated	3.06	2.8e-53	DICE	NA
ENSG00000105514	RAB3D	9545	55.9087	-2.56933	0.2514	-6.24238	4.30975e-10	1.00441e-08	Downregulated	-2.09	1.4e-209	Both	Q3
ENSG00000105516	DBP	1628	70.0219	-2.47683	0.212613	-6.94608	3.75582e-12	1.05866e-10	Downregulated	-2.76	0	Both	Q3
ENSG00000105519	CAPS	828	201.969	-1.19921	0.139007	-1.4331	0.151829	0.820402	Downregulated	-2.19	0	DICE	NA
ENSG00000105520	DKFZP761J1410	64748	23.879	-0.530958	0.193086	0	1	NA	Downregulated	-1.6	1.6e-161	DICE	NA
ENSG00000105523	FAM83E	54854	11.7694	1.97627	0.277046	3.52384	0.000425336	0.00443395	Upregulated	NA	NA	gsTcells	NA
ENSG00000105556	MIER2	54531	142.914	0.636535	0.161707	0	1	NA	Upregulated	1.64	1.2e-120	DICE	NA
ENSG00000105568	PPP2R1A	5518	1839.72	-0.383115	0.0857535	0	1	NA	Downregulated	1.04	1e-93	DICE	NA
ENSG00000105576	TNPO2	30000	1002.97	0.559601	0.108655	0	1	NA	Upregulated	2.19	0	DICE	NA
ENSG00000105607	GCDH	2639	243.336	0.330908	0.149827	0	1	NA	Upregulated	1.07	1.1e-78	DICE	NA
ENSG00000105612	DNASE2	1777	418.804	-1.92494	0.131657	-7.02535	2.13525e-12	6.14241e-11	Downregulated	-1.23	7.6e-179	Both	Q3
ENSG00000105618	PRPF31	26121	523.246	0.294261	0.0920084	0	1	NA	Upregulated	1.02	1.6e-42	DICE	NA
ENSG00000105641	SLC5A5	6528	11.1773	-1.00684	0.399315	-0.0171354	0.986329	NA	Downregulated	-1.15	1.6e-52	DICE	NA
ENSG00000105649	RAB3A	5864	10.9988	-1.84547	0.283979	-2.97722	0.00290874	0.0256751	Downregulated	-2.85	9.5e-154	Both	Q3
ENSG00000105656	ELL	8178	372.798	-0.2359	0.188248	0	1	NA	Downregulated	1.63	7.8e-87	DICE	NA
ENSG00000105662	CRTC1	23373	97.6134	-0.797559	0.196056	0	1	NA	Downregulated	-1.02	1.1e-42	DICE	NA
ENSG00000105671	DDX49	54555	424.868	0.991787	0.15476	0	1	NA	Upregulated	2.06	1.2e-155	DICE	NA
ENSG00000105676	ARMC6	93436	269.56	0.500929	0.173591	0	1	NA	Upregulated	2.17	4.5e-140	DICE	NA
ENSG00000105677	TMEM147	10430	305.81	0.534785	0.121759	0	1	NA	Upregulated	1.5	0	DICE	NA
ENSG00000105698	USF2	7392	1033.65	-0.810432	0.104108	0	1	NA	Downregulated	-1.01	2.3e-104	DICE	NA
ENSG00000105711	SCN1B	6324	10.4964	1.80378	0.287184	2.79883	0.00512887	0.0428529	Upregulated	NA	NA	gsTcells	NA
ENSG00000105717	PBX4	80714	598.047	1.0437	0.199389	0.219181	0.826509	NA	Upregulated	2.02	2.3e-188	DICE	NA
ENSG00000105722	ERF	2077	212.703	1.24365	0.193895	1.25659	0.208901	NA	Upregulated	2.48	1.8e-179	DICE	NA
ENSG00000105723	GSK3A	2931	355.057	0.199902	0.0685659	0	1	NA	Upregulated	1.28	9e-214	DICE	NA
ENSG00000105732	ZNF574	64763	175.05	0.55795	0.162092	0	1	NA	Upregulated	1.47	1.8e-59	DICE	NA
ENSG00000105750	ZNF85	7639	153.841	-1.59045	0.189327	-3.11867	0.00181671	0.0168154	Downregulated	-1.42	1.3e-112	Both	Q3
ENSG00000105755	ETHE1	23474	327.474	-1.17385	0.122221	-1.42239	0.154913	0.833689	Downregulated	-1.28	5.5e-176	DICE	NA
ENSG00000105771	SMG9	56006	378.309	0.507458	0.106377	0	1	NA	Upregulated	1.64	0	DICE	NA
ENSG00000105808	RASA4	100271927	7.39836	-0.989493	0.281419	0	1	NA	Downregulated	-1.31	1.3e-175	DICE	NA
ENSG00000105810	CDK6	1021	12243.3	1.87699	0.165166	5.30972	1.09796e-07	1.94505e-06	Upregulated	0.88	9.3e-47	gsTcells	NA
ENSG00000105821	DNAJC2	27000	1124.51	2.13754	0.0830413	13.6984	1.03721e-42	1.93544e-40	Upregulated	1.53	0	Both	Q1
ENSG00000105825	TFPI2	7980	5.05743	3.27115	0.425605	5.33628	9.48733e-08	1.69033e-06	Upregulated	NA	NA	gsTcells	NA
ENSG00000105835	NAMPT	10135	12904.3	5.24204	0.168898	25.116	3.32607e-139	2.32742e-135	Upregulated	4.67	0	Both	Q1
ENSG00000105849	TWISTNB	221830	705.338	1.45206	0.120215	3.76041	0.000169633	0.00191762	Upregulated	1.91	0	Both	Q1
ENSG00000105854	PON2	5445	67.5496	-0.419468	0.484407	0	1	NA	Downregulated	-2.96	8.2e-275	DICE	NA
ENSG00000105856	HBP1	26959	2305.57	0.795931	0.143335	0	1	NA	Upregulated	1.02	1e-120	DICE	NA
ENSG00000105866	SP4	6671	1953.12	-1.40398	0.13686	-2.95177	0.00315957	0.0276969	Downregulated	-0.36	3.7e-20	gsTcells	NA
ENSG00000105875	WDR91	29062	710.223	1.51183	0.144887	3.53263	0.000411445	0.00430196	Upregulated	-0.29	1.6e-19	gsTcells	NA
ENSG00000105879	CBLL1	79872	1012.64	0.221068	0.113472	0	1	NA	Upregulated	1.07	3.7e-225	DICE	NA
ENSG00000105887	MTPN	767558	3150.11	0.299546	0.1045	0	1	NA	Upregulated	1.29	0	DICE	NA
ENSG00000105926	MPP6	51678	526.962	2.27181	0.135592	9.37967	6.61785e-21	3.80356e-19	Upregulated	1.75	4.2e-257	Both	Q1
ENSG00000105928	DFNA5	1687	79.9147	1.96377	0.337591	2.85485	0.00430566	0.0366309	Upregulated	NA	NA	gsTcells	NA
ENSG00000105948	TTC26	79989	49.7952	0.221808	0.141793	0	1	NA	Upregulated	2.24	0	DICE	NA
ENSG00000105953	OGDH	4967	2726.31	-1.09099	0.129972	-0.700109	0.48386	NA	Downregulated	1.09	7.4e-134	DICE	NA
ENSG00000105976	MET	4233	55.6158	3.46674	0.471429	5.23248	1.67254e-07	2.89157e-06	Upregulated	NA	NA	gsTcells	NA
ENSG00000106003	LFNG	3955	674.914	-0.0129348	0.248953	0	1	NA	Downregulated	1.06	2.5e-42	DICE	NA
ENSG00000106066	CPVL	54504	9.31235	0.117746	0.378431	0	1	NA	Upregulated	-3.52	6.7e-66	DICE	NA
ENSG00000106070	GRB10	2887	341.264	1.5834	0.386568	1.50919	0.131251	0.72589	Upregulated	1.36	6.3e-34	DICE	NA
ENSG00000106077	ABHD11	83451	47.4639	-1.07584	0.162987	-0.465313	0.641708	NA	Downregulated	-1.42	5.2e-98	DICE	NA
ENSG00000106080	FKBP14	55033	197.457	1.33594	0.151582	2.21625	0.0266745	0.186143	Upregulated	-1.04	2.3e-137	DICE	NA
ENSG00000106089	STX1A	6804	285.134	2.53137	0.253399	6.04333	1.50967e-09	3.31937e-08	Upregulated	2.72	3.6e-158	Both	Q1
ENSG00000106100	NOD1	10392	264.79	-1.65635	0.124787	-5.25976	1.4424e-07	2.51387e-06	Downregulated	-1.71	0	Both	Q3
ENSG00000106105	GARS	2617	2252.67	1.51933	0.0907829	5.72055	1.0618e-08	2.13965e-07	Upregulated	2.98	0	Both	Q1
ENSG00000106113	CRHR2	1395	0.883503	0.959275	0.704084	0	1	NA	Upregulated	2.94	1.5e-72	DICE	NA
ENSG00000106153	CHCHD2	51142	1718.01	0.445097	0.131724	0	1	NA	Upregulated	1.37	0	DICE	NA
ENSG00000106236	NPTX2	4885	2.07889	3.96312	0.578709	5.12022	3.05179e-07	5.10272e-06	Upregulated	NA	NA	gsTcells	NA
ENSG00000106244	PDAP1	11333	669.349	0.0992473	0.0718337	0	1	NA	Upregulated	1.27	0	DICE	NA
ENSG00000106245	BUD31	8896	673.671	0.328591	0.0657608	0	1	NA	Upregulated	1.12	5.6e-255	DICE	NA
ENSG00000106261	ZKSCAN1	7586	2428.41	0.160971	0.0665814	0	1	NA	Upregulated	1.06	2.5e-244	DICE	NA
ENSG00000106263	EIF3B	8662	2817.03	1.55881	0.0829676	6.73534	1.63547e-11	4.38056e-10	Upregulated	2.05	0	Both	Q1
ENSG00000106266	SNX8	102465503	192.101	1.72069	0.199547	3.61164	0.000304264	0.0032468	Upregulated	3.54	0	Both	Q1
ENSG00000106305	AIMP2	7965	232.59	1.9954	0.140354	7.0921	1.32091e-12	3.86741e-11	Upregulated	3.06	0	Both	Q1
ENSG00000106328	FSCN3	29999	8.43703	0.365865	0.194312	0	1	NA	Upregulated	-1.96	1e-101	DICE	NA
ENSG00000106330	MOSPD3	64598	170.564	-1.66595	0.203287	-3.27591	0.00105321	0.0102005	Downregulated	-2.34	7.1e-140	Both	Q3
ENSG00000106333	PCOLCE	5118	29.6133	-2.06268	0.210525	-5.04775	4.47037e-07	7.34305e-06	Downregulated	-2.9	2.9e-188	Both	Q3
ENSG00000106344	RBM28	55131	815.208	0.930533	0.0880334	0	1	NA	Upregulated	1.31	0	DICE	NA
ENSG00000106346	USP42	84132	518.204	0.632159	0.0685656	0	1	NA	Upregulated	1.24	0	DICE	NA
ENSG00000106351	AGFG2	3268	804.946	-1.71979	0.158437	-4.54306	5.54436e-06	7.94582e-05	Downregulated	-2.01	5e-268	Both	Q3
ENSG00000106366	SERPINE1	5054	276.793	3.41901	0.341578	7.08187	1.42221e-12	4.14231e-11	Upregulated	NA	NA	gsTcells	NA
ENSG00000106367	AP1S1	1174	280.637	-1.12562	0.129244	-0.97192	0.33109	NA	Downregulated	-2.03	4.7e-241	DICE	NA
ENSG00000106415	GLCCI1	113263	810.141	-0.875876	0.145346	0	1	NA	Downregulated	-1.06	5.4e-142	DICE	NA
ENSG00000106462	EZH2	2146	1238.05	0.171944	0.100236	0	1	NA	Upregulated	3.98	0	DICE	NA
ENSG00000106477	CEP41	95681	166.738	-0.877848	0.115273	0	1	NA	Downregulated	-1.09	6.3e-162	DICE	NA
ENSG00000106479	ZNF862	643641	609.575	-2.26552	0.100654	-12.5729	2.97418e-36	4.12115e-34	Downregulated	-2.24	0	Both	Q3
ENSG00000106524	ANKMY2	57037	374.932	-0.821061	0.104095	0	1	NA	Downregulated	-1.1	6e-198	DICE	NA
ENSG00000106546	AHR	196	4825.41	2.15852	0.167115	6.93245	4.13603e-12	1.16233e-10	Upregulated	2.91	0	Both	Q1
ENSG00000106560	GIMAP2	26157	1429	-2.2916	0.157581	-8.19639	2.4771e-16	9.87665e-15	Downregulated	-0.85	3.4e-122	gsTcells	NA
ENSG00000106565	TMEM176B	28959	7.26425	0.181374	0.498263	0	1	NA	Upregulated	-2.7	1.3e-27	DICE	NA
ENSG00000106588	PSMA2	5683	264.979	1.51205	0.0962913	5.31769	1.05092e-07	1.86527e-06	Upregulated	2.06	0	Both	Q1
ENSG00000106591	MRPL32	64983	931.812	1.71715	0.0946013	7.58075	3.43574e-14	1.16003e-12	Upregulated	1.4	0	Both	Q1
ENSG00000106609	TMEM248	55069	2852.18	0.126087	0.0641613	0	1	NA	Upregulated	1.14	0	DICE	NA
ENSG00000106615	RHEB	6009	848.454	1.40455	0.0899518	4.49739	6.87943e-06	9.68588e-05	Upregulated	2.47	0	Both	Q1
ENSG00000106624	AEBP1	165	6.82324	2.26452	0.363754	3.4763	0.000508378	0.00523528	Upregulated	1.43	9.3e-60	Both	Q1
ENSG00000106628	POLD2	5425	392.881	1.4761	0.174679	2.72559	0.00641873	0.0525015	Upregulated	2.8	0	DICE	NA
ENSG00000106633	GCK	2645	1.664	2.53724	0.56463	2.72256	0.00647778	0.0529463	Upregulated	2.78	3.2e-93	DICE	NA
ENSG00000106636	YKT6	10652	1053.59	0.701341	0.0642995	0	1	NA	Upregulated	1.07	0	DICE	NA
ENSG00000106638	TBL2	26608	427.556	0.816773	0.0916052	0	1	NA	Upregulated	1.26	0	DICE	NA
ENSG00000106686	SPATA6L	55064	29.7713	-0.949606	0.335518	0	1	NA	Downregulated	-2.57	3.2e-226	DICE	NA
ENSG00000106701	FSD1L	83856	334.23	-1.23672	0.177403	-1.33434	0.182094	0.949479	Downregulated	1.27	2.4e-51	DICE	NA
ENSG00000106733	NMRK1	54981	877.734	-1.82182	0.168788	-4.86891	1.12213e-06	1.75467e-05	Downregulated	-2.39	0	Both	Q3
ENSG00000106780	MEGF9	1955	653.173	-2.33399	0.214582	-6.2167	5.07723e-10	1.17333e-08	Downregulated	-1.56	4e-296	Both	Q3
ENSG00000106785	TRIM14	9830	887.171	-1.90085	0.111111	-8.10761	5.16266e-16	2.02102e-14	Downregulated	-0.47	4.9e-57	gsTcells	NA
ENSG00000106789	CORO2A	7464	268.508	-2.23747	0.190793	-6.48591	8.81959e-11	2.19671e-09	Downregulated	-2.41	0	Both	Q3
ENSG00000106799	TGFBR1	7046	3820.78	-0.955903	0.21435	0	1	NA	Downregulated	-1.14	9.5e-114	DICE	NA
ENSG00000106803	SEC61B	10952	1165.83	1.26981	0.116156	2.32287	0.0201862	0.145735	Upregulated	1.7	0	DICE	NA
ENSG00000106804	C5	727	39.5914	-1.46907	0.172461	-2.71985	0.00653114	0.0533275	Downregulated	-3.16	0	DICE	NA
ENSG00000106868	SUSD1	64420	977.706	-1.28235	0.188139	-1.50074	0.133422	0.736583	Downregulated	-1.72	1.8e-277	DICE	NA
ENSG00000106948	AKNA	80709	9635.52	-1.79598	0.130944	-6.07873	1.21142e-09	2.69107e-08	Downregulated	-1.07	2.2e-81	Both	Q3
ENSG00000106952	TNFSF8	944	6966.89	2.30486	0.305485	4.27145	1.94207e-05	0.000255444	Upregulated	2.66	0	Both	Q1
ENSG00000106991	ENG	2022	57.6842	-2.07053	0.408246	-2.62228	0.00873439	0.0693941	Downregulated	-1.17	3.8e-51	DICE	NA
ENSG00000106992	AK1	203	146.09	-0.498479	0.216999	0	1	NA	Downregulated	-1.43	6.1e-59	DICE	NA
ENSG00000107014	RLN2	6019	27.1306	-1.69992	0.248847	-2.81266	0.00491334	0.0412862	Downregulated	-1.2	2.4e-39	Both	Q3
ENSG00000107018	RLN1	6013	23.5325	-2.0904	0.223265	-4.8839	1.0401e-06	1.63461e-05	Downregulated	-1.18	5.9e-27	Both	Q3
ENSG00000107104	KANK1	23189	68.6545	-1.25361	0.294947	-0.859854	0.389869	NA	Downregulated	-1.65	4.1e-25	DICE	NA
ENSG00000107130	NCS1	23413	135.986	4.75093	0.377645	9.93241	3.00888e-23	2.03426e-21	Upregulated	11.8	3.9e-284	Both	Q1
ENSG00000107140	TESK1	7016	920.875	3.44209	0.124184	19.6651	4.29676e-86	4.81065e-83	Upregulated	0.75	8.8e-37	gsTcells	NA
ENSG00000107185	RGP1	9827	804.898	-1.09534	0.0752598	-1.26681	0.205222	NA	Downregulated	-1.43	0	DICE	NA
ENSG00000107242	PIP5K1B	8395	952.888	2.70386	0.238996	7.12925	1.00919e-12	2.98598e-11	Upregulated	NA	NA	gsTcells	NA
ENSG00000107249	GLIS3	169792	13.7486	3.12285	0.39222	5.41241	6.21838e-08	1.14133e-06	Upregulated	NA	NA	gsTcells	NA
ENSG00000107262	BAG1	573	664.692	0.889402	0.0808804	0	1	NA	Upregulated	1.11	0	DICE	NA
ENSG00000107282	APBA1	320	1447.09	0.344528	0.242192	0	1	NA	Upregulated	-1.64	6.9e-43	DICE	NA
ENSG00000107331	ABCA2	20	1255.92	-0.947441	0.24637	0	1	NA	Downregulated	-2.46	1.3e-131	DICE	NA
ENSG00000107338	SHB	6461	2.82378	2.78554	0.402937	4.43131	9.36623e-06	0.00012908	Upregulated	2.79	5.8e-84	Both	Q1
ENSG00000107371	EXOSC3	51010	391.4	0.91434	0.0657362	0	1	NA	Upregulated	1.68	0	DICE	NA
ENSG00000107404	DVL1	1855	252.88	0.618207	0.225413	0	1	NA	Upregulated	1.28	2.9e-25	DICE	NA
ENSG00000107443	CCNJ	54619	242.449	1.49089	0.0903879	5.43095	5.60561e-08	1.0377e-06	Upregulated	1.1	2.2e-244	Both	Q1
ENSG00000107447	DNTT	1791	1.25066	0.380144	0.732521	0	1	NA	Upregulated	-3.02	3.6e-20	DICE	NA
ENSG00000107566	ERLIN1	10613	247.951	-0.249336	0.104808	0	1	NA	Downregulated	1.98	0	DICE	NA
ENSG00000107581	EIF3A	8661	8077.35	1.09887	0.0750399	1.31754	0.187658	0.972876	Upregulated	1.74	0	DICE	NA
ENSG00000107611	CUBN	8029	101.588	-0.257953	0.184242	0	1	NA	Downregulated	-2.68	0	DICE	NA
ENSG00000107719	PALD1	27143	8.2936	2.01505	0.518715	1.95685	0.0503654	0.322977	Upregulated	5.21	2.7e-273	DICE	NA
ENSG00000107736	CDH23	100653137	36.304	0.915237	0.325062	0	1	NA	Upregulated	-2.27	9.6e-147	DICE	NA
ENSG00000107738	C10orf54	64115	2760.81	2.64578	0.196347	8.382	5.20339e-17	2.21342e-15	Upregulated	2.07	1.3e-221	Both	Q1
ENSG00000107779	BMPR1A	657	905.212	1.43446	0.182537	2.3801	0.017308	0.127521	Upregulated	-1.85	1.9e-191	DICE	NA
ENSG00000107796	ACTA2	59	182.128	-1.20337	0.214909	-0.946314	0.343989	NA	Downregulated	-1.76	4.3e-106	DICE	NA
ENSG00000107798	LIPA	3988	980.882	-0.764534	0.153909	0	1	NA	Downregulated	-1.23	2.3e-188	DICE	NA
ENSG00000107815	C10orf2	56652	431.12	3.67461	0.153367	17.4393	4.15464e-68	2.19412e-65	Upregulated	3.63	0	Both	Q1
ENSG00000107829	FBXW4	6468	466.114	-0.635741	0.100684	0	1	NA	Downregulated	-1.01	6.8e-116	DICE	NA
ENSG00000107833	NPM3	10360	92.8843	2.45952	0.216555	6.73972	1.58696e-11	4.25468e-10	Upregulated	2.2	0	Both	Q1
ENSG00000107863	ARHGAP21	57584	1826.32	1.79799	0.120673	6.61283	3.77036e-11	9.75346e-10	Upregulated	-1.06	5.4e-83	Both	Q2
ENSG00000107864	CPEB3	22849	205.831	-0.303456	0.128907	0	1	NA	Downregulated	-1.62	9.3e-289	DICE	NA
ENSG00000107882	SUFU	51684	249.481	-2.26873	0.173239	-7.32355	2.41503e-13	7.56962e-12	Downregulated	-0.84	1.5e-106	gsTcells	NA
ENSG00000107890	ANKRD26	22852	422.152	-1.42349	0.122026	-3.47049	0.00051951	0.00534206	Downregulated	-0.95	1.1e-113	gsTcells	NA
ENSG00000107897	ACBD5	91452	870.487	-0.92352	0.129115	0	1	NA	Downregulated	-1.39	0	DICE	NA
ENSG00000107902	LHPP	64077	66.4576	-0.848632	0.143815	0	1	NA	Downregulated	-2.75	0	DICE	NA
ENSG00000107929	LARP4B	23185	1567.25	0.469446	0.0658716	0	1	NA	Upregulated	1.05	0	DICE	NA
ENSG00000107937	GTPBP4	23560	2129.46	2.73272	0.0876348	19.7721	5.17625e-87	6.0368e-84	Upregulated	3.32	0	Both	Q1
ENSG00000107949	BCCIP	56647	866.938	1.64076	0.105385	6.08021	1.20022e-09	2.66832e-08	Upregulated	1.82	0	Both	Q1
ENSG00000107951	MTPAP	55149	959.232	2.00017	0.0952727	10.4979	8.82979e-26	7.08154e-24	Upregulated	1.31	0	Both	Q1
ENSG00000107954	NEURL1	9148	8.6128	0.853152	0.409974	0	1	NA	Upregulated	2.44	3.7e-121	DICE	NA
ENSG00000107959	PITRM1	10531	1836.43	1.45555	0.0783169	5.81672	6.00118e-09	1.24424e-07	Upregulated	0.51	2.5e-90	gsTcells	NA
ENSG00000107960	OBFC1	79991	623.655	-2.14295	0.141238	-8.09239	5.85053e-16	2.27756e-14	Downregulated	-1.9	0	Both	Q3
ENSG00000107968	MAP3K8	1326	3295.7	3.03762	0.216027	9.43224	4.01429e-21	2.33112e-19	Upregulated	4.57	0	Both	Q1
ENSG00000108010	GLRX3	10539	847.978	1.41452	0.0855136	4.84745	1.25058e-06	1.93926e-05	Upregulated	1.61	0	Both	Q1
ENSG00000108021	FAM208B	54906	3205.27	1.63459	0.0865599	7.33121	2.28088e-13	7.1652e-12	Upregulated	1.94	0	Both	Q1
ENSG00000108064	TFAM	7019	1020.35	1.15234	0.116795	1.3043	0.19213	0.990919	Upregulated	1.96	0	DICE	NA
ENSG00000108179	PPIF	10105	1178.41	0.617587	0.145784	0	1	NA	Upregulated	3	0	DICE	NA
ENSG00000108219	TSPAN14	81619	3312.14	-0.864849	0.134834	0	1	NA	Downregulated	-1.33	0	DICE	NA
ENSG00000108272	DHRS11	79154	99.434	2.27248	0.167997	7.57444	3.60685e-14	1.21341e-12	Upregulated	1.2	6.9e-162	Both	Q1
ENSG00000108292	MLLT6	4302	5587.5	1.45187	0.0920674	4.90801	9.20045e-07	1.45492e-05	Upregulated	-0.09	0.043	gsTcells	NA
ENSG00000108294	PSMB3	5691	1040.99	0.644	0.0873271	0	1	NA	Upregulated	2.01	0	DICE	NA
ENSG00000108296	CWC25	54883	833.798	0.900525	0.0682758	0	1	NA	Upregulated	1.35	0	DICE	NA
ENSG00000108312	UBTF	7343	2341.58	-0.71011	0.0928157	0	1	NA	Downregulated	-1.33	0	DICE	NA
ENSG00000108342	CSF3	1440	1.27792	3.40261	0.649878	3.69701	0.000218152	0.00240681	Upregulated	NA	NA	gsTcells	NA
ENSG00000108375	RNF43	54894	8.52048	1.22022	0.371627	0.592581	0.553462	NA	Upregulated	-3.06	0	DICE	NA
ENSG00000108389	MTMR4	9110	1169.22	-1.80092	0.0920017	-8.70546	3.16281e-18	1.49287e-16	Downregulated	-1.3	0	Both	Q3
ENSG00000108424	KPNB1	3837	4881.68	0.366987	0.0726035	0	1	NA	Upregulated	1.31	0	DICE	NA
ENSG00000108433	GOSR2	9570	656.8	0.974938	0.0669521	0	1	NA	Upregulated	1.13	0	DICE	NA
ENSG00000108439	PNPO	55163	267.606	0.33322	0.118816	0	1	NA	Upregulated	2.85	0	DICE	NA
ENSG00000108443	RPS6KB1	6198	1274.54	0.661742	0.0702764	0	1	NA	Upregulated	1.42	0	DICE	NA
ENSG00000108465	CDK5RAP3	80279	1680.49	-0.505581	0.0708289	0	1	NA	Downregulated	-1.6	0	DICE	NA
ENSG00000108474	PIGL	9487	293.351	0.584943	0.106133	0	1	NA	Upregulated	-1.17	0	DICE	NA
ENSG00000108511	HOXB6	3216	20.3758	4.64913	0.5055	7.21884	5.24317e-13	1.59172e-11	Upregulated	NA	NA	gsTcells	NA
ENSG00000108523	RNF167	26001	1821.2	-1.36732	0.101624	-3.61451	0.000300919	0.003216	Downregulated	-0.27	5.8e-25	gsTcells	NA
ENSG00000108551	RASD1	51655	40.3769	3.72565	0.432979	6.29512	3.07158e-10	7.27971e-09	Upregulated	-1.95	3.7e-40	Both	Q2
ENSG00000108556	CHRNE	1145	6.83883	0.353958	0.34622	0	1	NA	Upregulated	1.62	1.1e-46	DICE	NA
ENSG00000108559	NUP88	4927	1015.93	1.35566	0.0780542	4.5566	5.19875e-06	7.49294e-05	Upregulated	1.35	0	Both	Q1
ENSG00000108561	C1QBP	708	815.799	1.73105	0.134311	5.44299	5.23926e-08	9.76994e-07	Upregulated	2.22	0	Both	Q1
ENSG00000108578	BLMH	642	957.816	0.280113	0.111309	0	1	NA	Upregulated	1.89	0	DICE	NA
ENSG00000108582	CPD	1362	4614.72	1.87644	0.145977	6.00396	1.92561e-09	4.17812e-08	Upregulated	2.93	0	Both	Q1
ENSG00000108587	GOSR1	9527	964.117	0.534887	0.0542289	0	1	NA	Upregulated	1.07	0	DICE	NA
ENSG00000108588	CCDC47	57003	1710.24	1.06017	0.0884118	0.680555	0.496153	NA	Upregulated	3.06	0	DICE	NA
ENSG00000108592	FTSJ3	117246	1054.21	1.14887	0.083524	1.78241	0.0746831	0.451291	Upregulated	2.05	0	DICE	NA
ENSG00000108639	SYNGR2	9144	916.571	0.0696276	0.15487	0	1	NA	Upregulated	2.6	2.3e-255	DICE	NA
ENSG00000108651	UTP6	55813	1067.39	1.60287	0.073062	8.25153	1.56381e-16	6.37131e-15	Upregulated	2.12	0	Both	Q1
ENSG00000108669	CYTH1	9267	6043.27	-1.60511	0.139883	-4.32581	1.51975e-05	0.000202465	Downregulated	-1.53	0	Both	Q3
ENSG00000108671	PSMD11	5717	1575.75	1.37404	0.0610727	6.12459	9.09188e-10	2.04897e-08	Upregulated	1.58	0	Both	Q1
ENSG00000108691	CCL2	6347	11.9382	1.69682	0.768348	0.906902	0.364458	NA	Upregulated	8.08	4.5e-58	DICE	NA
ENSG00000108702	CCL1	6346	2188.02	8.57469	0.439984	17.2158	2.02075e-66	9.92296e-64	Upregulated	NA	NA	gsTcells	NA
ENSG00000108733	PEX12	5193	91.6912	0.210972	0.116924	0	1	NA	Upregulated	2.27	0	DICE	NA
ENSG00000108771	DHX58	79132	330.059	-1.06715	0.227976	-0.294552	0.768336	NA	Downregulated	-1.15	6e-76	DICE	NA
ENSG00000108784	NAGLU	4669	134.822	-1.37041	0.237108	-1.5622	0.118242	0.66431	Downregulated	-1.42	7.2e-92	DICE	NA
ENSG00000108785	HSD17B1P1	NA	1.53862	-0.614236	0.572673	0	1	NA	Downregulated	-1.81	6.8e-49	DICE	NA
ENSG00000108786	HSD17B1	3292	7.31187	-0.732447	0.262073	0	1	NA	Downregulated	-1.89	1.8e-239	DICE	NA
ENSG00000108797	CNTNAP1	8506	18.451	-1.10392	0.349946	-0.296961	0.766496	NA	Downregulated	-1.13	7.9e-60	DICE	NA
ENSG00000108798	ABI3	51225	429.797	-1.21822	0.167897	-1.29971	0.1937	0.99663	Downregulated	-1.41	1e-70	DICE	NA
ENSG00000108813	DLX4	1748	1.03238	0.552403	0.644121	0	1	NA	Upregulated	-2.68	1.1e-79	DICE	NA
ENSG00000108819	PPP1R9B	84687	1724.49	-1.50427	0.139028	-3.62706	0.000286662	0.00307892	Downregulated	0.91	4.2e-58	gsTcells	NA
ENSG00000108821	COL1A1	1277	10.7944	1.19273	0.478378	0.402878	0.687038	NA	Upregulated	3.85	6.8e-120	DICE	NA
ENSG00000108826	MRPL27	51264	438.251	0.537966	0.076457	0	1	NA	Upregulated	1.5	0	DICE	NA
ENSG00000108828	VAT1	10493	172.629	-1.34243	0.155483	-2.20233	0.0276418	0.191936	Downregulated	-1.14	2.5e-172	DICE	NA
ENSG00000108829	LRRC59	55379	1645.5	1.78773	0.0959021	8.21386	2.14181e-16	8.61338e-15	Upregulated	1.94	0	Both	Q1
ENSG00000108852	MPP2	4355	2.17422	0.119201	0.514945	0	1	NA	Upregulated	-1.19	1.1e-26	DICE	NA
ENSG00000108861	DUSP3	1845	134.409	0.969074	0.203735	0	1	NA	Upregulated	2.48	0	DICE	NA
ENSG00000108883	EFTUD2	9343	1868.95	0.6828	0.0618513	0	1	NA	Upregulated	1.74	0	DICE	NA
ENSG00000108924	HLF	3131	484.756	4.94957	0.353713	11.166	5.9797e-29	5.65445e-27	Upregulated	NA	NA	gsTcells	NA
ENSG00000108946	PRKAR1A	5573	6205.98	0.0430501	0.0999342	0	1	NA	Upregulated	2.09	0	DICE	NA
ENSG00000108953	YWHAE	7531	2039.18	0.731866	0.0843007	0	1	NA	Upregulated	2.33	0	DICE	NA
ENSG00000108958	AC016292.3	NA	2.85911	-0.322223	0.362194	0	1	NA	Downregulated	-1.72	7.1e-17	DICE	NA
ENSG00000108960	MMD	23531	729.737	0.659069	0.231543	0	1	NA	Upregulated	-1.02	7.3e-75	DICE	NA
ENSG00000108984	MAP2K6	5608	85.9987	-2.53772	0.255456	-6.01949	1.74969e-09	3.8112e-08	Downregulated	-4.39	0	Both	Q3
ENSG00000109046	WSB1	26118	2574.98	0.0192463	0.097434	0	1	NA	Upregulated	1.02	2.3e-217	DICE	NA
ENSG00000109062	SLC9A3R1	9368	1822.94	-2.41544	0.104057	-13.6025	3.86945e-42	7.03284e-40	Downregulated	-1.19	9e-113	Both	Q3
ENSG00000109065	NAT9	26151	248.375	1.33221	0.108183	3.07083	0.00213467	0.0194371	Upregulated	1.36	2e-189	Both	Q1
ENSG00000109084	TMEM97	27346	144.715	0.98128	0.202149	0	1	NA	Upregulated	3	0	DICE	NA
ENSG00000109099	PMP22	5376	3.17321	2.88401	0.485711	3.87887	0.000104945	0.00123213	Upregulated	NA	NA	gsTcells	NA
ENSG00000109103	UNC119	9094	748.079	-1.67371	0.135996	-4.95388	7.27494e-07	1.16691e-05	Downregulated	-1.64	0	Both	Q3
ENSG00000109118	PHF12	57649	870.878	-1.52572	0.102603	-5.12379	2.99455e-07	5.013e-06	Downregulated	-1.01	1.6e-188	Both	Q3
ENSG00000109133	TMEM33	55161	2292.74	1.19571	0.0795268	2.46099	0.0138554	0.104391	Upregulated	2.34	0	DICE	NA
ENSG00000109189	USP46	64854	1041.4	-0.531392	0.223714	0	1	NA	Downregulated	-1.34	4.3e-80	DICE	NA
ENSG00000109270	LAMTOR3	8649	696.241	0.0350968	0.102793	0	1	NA	Upregulated	1.38	0	DICE	NA
ENSG00000109320	NFKB1	4790	4124.19	2.31904	0.126065	10.4632	1.27464e-25	1.00499e-23	Upregulated	4.27	0	Both	Q1
ENSG00000109321	AREG	727738	46.473	3.25551	0.558482	4.03865	5.37598e-05	0.000660841	Upregulated	-0.43	0.0042	gsTcells	NA
ENSG00000109323	MANBA	4126	481.597	-1.53043	0.0852262	-6.22382	4.85185e-10	1.1242e-08	Downregulated	-2.66	0	Both	Q3
ENSG00000109332	UBE2D3	7323	9114.51	1.27815	0.0825661	3.36878	0.000755008	0.00752588	Upregulated	0.96	1.1e-185	gsTcells	NA
ENSG00000109381	ELF2	1998	1333.75	-0.588122	0.0720079	0	1	NA	Downregulated	-1.64	0	DICE	NA
ENSG00000109445	ZNF330	27309	730.936	0.796059	0.102646	0	1	NA	Upregulated	1.36	0	DICE	NA
ENSG00000109452	INPP4B	8821	2497.7	-0.464755	0.230755	0	1	NA	Downregulated	-1.45	2.3e-79	DICE	NA
ENSG00000109471	IL2	3558	5780.86	9.74874	0.51431	17.0106	6.84856e-65	3.249e-62	Upregulated	16.8	0	Both	Q1
ENSG00000109501	WFS1	7466	26.9322	-1.09112	0.267481	-0.340669	0.733353	NA	Downregulated	-1.14	1.3e-28	DICE	NA
ENSG00000109519	GRPEL1	80273	844.74	2.48696	0.114551	12.9808	1.57326e-38	2.40632e-36	Upregulated	2.93	0	Both	Q1
ENSG00000109534	GAR1	54433	193.076	1.42322	0.0869389	4.868	1.12736e-06	1.76185e-05	Upregulated	2.87	0	Both	Q1
ENSG00000109606	DHX15	1665	4906.72	1.1012	0.0786616	1.28646	0.198281	NA	Upregulated	1.12	8.4e-303	DICE	NA
ENSG00000109618	SEPSECS	51091	693.311	-0.667091	0.0695956	0	1	NA	Downregulated	-1.09	2e-162	DICE	NA
ENSG00000109654	TRIM2	23321	4.17629	0.452607	0.490175	0	1	NA	Upregulated	-2.04	1.4e-118	DICE	NA
ENSG00000109686	SH3D19	152503	4.42408	0.379866	0.341379	0	1	NA	Upregulated	-2.31	1.2e-193	DICE	NA
ENSG00000109736	MFSD10	10227	411.114	0.611197	0.252489	0	1	NA	Upregulated	1.24	3.4e-28	DICE	NA
ENSG00000109743	BST1	683	7.89871	-0.251173	0.357113	0	1	NA	Downregulated	-2.61	7.9e-75	DICE	NA
ENSG00000109787	KLF3	51274	150.644	0.160922	0.455336	0	1	NA	Upregulated	-1.24	3.2e-258	DICE	NA
ENSG00000109881	CCDC34	91057	37.8805	-1.83634	0.228943	-3.65305	0.000259146	0.0028158	Downregulated	-1.41	2e-105	Both	Q3
ENSG00000109911	ELP4	26610	271.333	-1.36902	0.0982809	-3.75478	0.000173492	0.00195414	Downregulated	-1.04	1.9e-238	Both	Q3
ENSG00000109917	ZNF259	8882	1202.72	1.69253	0.0778867	8.89148	6.03028e-19	3.02486e-17	Upregulated	1.54	0	Both	Q1
ENSG00000109919	MTCH2	23788	786.115	-0.146838	0.0791311	0	1	NA	Downregulated	1.73	0	DICE	NA
ENSG00000109943	CRTAM	56253	700.829	6.49509	0.553016	9.93659	2.88527e-23	1.95541e-21	Upregulated	-1.08	1.2e-21	Both	Q2
ENSG00000109944	C11orf63	79864	69.2671	-1.00327	0.370023	-0.00883718	0.992949	NA	Downregulated	-1.37	7.5e-96	DICE	NA
ENSG00000109971	HSPA8	85390	31850.2	0.654761	0.109977	0	1	NA	Upregulated	1.67	0	DICE	NA
ENSG00000110002	VWA5A	4013	170.517	-0.201945	0.173939	0	1	NA	Downregulated	-1.44	7.5e-120	DICE	NA
ENSG00000110011	DNAJC4	3338	156.2	-0.999562	0.152731	0	1	NA	Downregulated	-1.77	5.6e-201	DICE	NA
ENSG00000110013	SIAE	54414	97.3056	-0.748608	0.228012	0	1	NA	Downregulated	-1.94	0	DICE	NA
ENSG00000110031	LPXN	9404	4129.08	-0.24955	0.0817106	0	1	NA	Downregulated	1.45	0	DICE	NA
ENSG00000110046	ATG2A	23130	648.212	-1.78506	0.21427	-3.66388	0.000248419	0.00270871	Downregulated	-0.4	4.4e-05	gsTcells	NA
ENSG00000110047	EHD1	10938	1127.1	-1.71423	0.158674	-4.50127	6.75471e-06	9.54388e-05	Downregulated	-0.42	5.3e-09	gsTcells	NA
ENSG00000110060	PUS3	83480	214.102	0.917148	0.131838	0	1	NA	Upregulated	2.17	0	DICE	NA
ENSG00000110092	CCND1	595	16.3405	4.08591	0.411661	7.49623	6.56798e-14	2.15519e-12	Upregulated	5.07	0	Both	Q1
ENSG00000110104	CCDC86	79080	199.147	2.90016	0.23796	7.9852	1.40292e-15	5.30646e-14	Upregulated	3.97	0	Both	Q1
ENSG00000110107	PRPF19	27339	901.034	0.322597	0.112745	0	1	NA	Upregulated	2.03	0	DICE	NA
ENSG00000110108	TMEM109	79073	481.75	-0.8418	0.172101	0	1	NA	Downregulated	1.11	6e-174	DICE	NA
ENSG00000110171	TRIM3	10612	141.131	-1.36013	0.132505	-2.71788	0.00657011	0.05363	Downregulated	-1.07	1.3e-218	DICE	NA
ENSG00000110172	CHORDC1	26973	2389.16	1.56419	0.102933	5.48108	4.22743e-08	7.94132e-07	Upregulated	1.94	0	Both	Q1
ENSG00000110200	ANAPC15	25906	227.357	0.0394948	0.0861168	0	1	NA	Upregulated	-1.38	1.2e-248	DICE	NA
ENSG00000110218	PANX1	24145	476.121	1.00188	0.099952	0.0188068	0.984995	NA	Upregulated	1.85	0	DICE	NA
ENSG00000110315	RNF141	50862	311.594	-0.0827089	0.091861	0	1	NA	Downregulated	-1.07	2.3e-155	DICE	NA
ENSG00000110318	KIAA1377	57562	22.0339	-0.615573	0.277518	0	1	NA	Downregulated	-1.57	5.1e-185	DICE	NA
ENSG00000110324	IL10RA	3587	11574.1	-1.54142	0.129684	-4.17489	2.9813e-05	0.000383134	Downregulated	-0.97	1.1e-113	gsTcells	NA
ENSG00000110330	BIRC2	329	2447.51	0.49455	0.117931	0	1	NA	Upregulated	1.17	3.1e-186	DICE	NA
ENSG00000110395	CBL	867	1781.96	-0.859604	0.0774567	0	1	NA	Downregulated	-1.46	0	DICE	NA
ENSG00000110400	PVRL1	5818	27.8367	1.13082	0.335734	0.38964	0.696802	NA	Upregulated	2.89	1.7e-253	DICE	NA
ENSG00000110429	FBXO3	26273	1592.39	-0.538362	0.0819253	0	1	NA	Downregulated	-1.45	0	DICE	NA
ENSG00000110436	SLC1A2	6506	9.48468	0.663542	0.368647	0	1	NA	Upregulated	-3.84	5e-117	DICE	NA
ENSG00000110446	SLC15A3	51296	27.8903	0.0333877	0.378772	0	1	NA	Upregulated	-1.32	4.5e-39	DICE	NA
ENSG00000110448	CD5	921	2383.79	-1.88705	0.321624	-2.75804	0.00581492	0.0480543	Downregulated	0.64	3.6e-19	gsTcells	NA
ENSG00000110455	ACCS	84680	136.901	-0.886892	0.408715	0	1	NA	Downregulated	-2.55	2.4e-122	DICE	NA
ENSG00000110492	MDK	4192	6.58563	0.789528	0.326645	0	1	NA	Upregulated	-2.77	1.2e-153	DICE	NA
ENSG00000110583	NAA40	79829	582.573	-1.87895	0.101029	-8.70005	3.31747e-18	1.56323e-16	Downregulated	-1.4	0	Both	Q3
ENSG00000110619	CARS	833	1308.39	0.13552	0.0973498	0	1	NA	Upregulated	1.92	0	DICE	NA
ENSG00000110628	SLC22A18	5002	71.0615	-1.23692	0.287639	-0.823655	0.410136	NA	Downregulated	-2.6	3.2e-63	DICE	NA
ENSG00000110651	CD81	975	1714.69	0.650037	0.170581	0	1	NA	Upregulated	1.71	1.2e-123	DICE	NA
ENSG00000110660	SLC35F2	54733	584.906	1.94373	0.16766	5.62884	1.81425e-08	3.54367e-07	Upregulated	3.73	0	Both	Q1
ENSG00000110665	C11orf21	29125	467.545	-3.20854	0.2657	-8.31217	9.39658e-17	3.91967e-15	Downregulated	-4.74	0	Both	Q3
ENSG00000110675	ELMOD1	643923	5.95182	2.85778	0.456457	4.07	4.70125e-05	0.000584317	Upregulated	NA	NA	gsTcells	NA
ENSG00000110697	PITPNM1	9600	807.139	-0.547686	0.203623	0	1	NA	Downregulated	-1.52	1.9e-50	DICE	NA
ENSG00000110713	NUP98	4928	4176.39	0.931309	0.068115	0	1	NA	Upregulated	1.65	0	DICE	NA
ENSG00000110719	TCIRG1	10312	1364.38	-0.864382	0.210069	0	1	NA	Downregulated	-1.46	1.6e-40	DICE	NA
ENSG00000110721	CHKA	1119	125.79	1.95171	0.219874	4.32843	1.50178e-05	0.000200261	Upregulated	1.17	1.6e-165	Both	Q1
ENSG00000110723	EXPH5	23086	9.76321	0.0228261	0.29098	0	1	NA	Upregulated	-1.61	6.1e-112	DICE	NA
ENSG00000110756	HPS5	11234	972.368	0.549142	0.0870307	0	1	NA	Upregulated	1.48	0	DICE	NA
ENSG00000110768	GTF2H1	2965	1046.57	0.255713	0.0761687	0	1	NA	Upregulated	1.44	0	DICE	NA
ENSG00000110777	POU2AF1	101928620	363.885	6.76197	0.34781	16.5665	1.21798e-61	5.18172e-59	Upregulated	4.7	0	Both	Q1
ENSG00000110811	LEPREL2	10536	7.48342	1.77555	0.377484	2.05452	0.0399251	0.264248	Upregulated	-2.45	1.6e-68	DICE	NA
ENSG00000110848	CD69	969	18550.7	1.64491	0.274709	2.34763	0.0188932	0.137822	Upregulated	3.31	0	DICE	NA
ENSG00000110880	CORO1C	23603	669.023	1.64523	0.185576	3.4769	0.00050725	0.00522751	Upregulated	3.16	0	Both	Q1
ENSG00000110888	CAPRIN2	65981	715.519	-1.12801	0.118852	-1.07706	0.281453	NA	Downregulated	-2.02	0	DICE	NA
ENSG00000110917	MLEC	9761	2909.6	0.0142585	0.113881	0	1	NA	Upregulated	1.76	0	DICE	NA
ENSG00000110921	MVK	4598	76.7812	-1.74353	0.189988	-3.91359	9.09358e-05	0.00107714	Downregulated	1.17	7.5e-86	Both	Q4
ENSG00000110931	CAMKK2	10645	715.404	-0.0183394	0.0943324	0	1	NA	Downregulated	2.99	0	DICE	NA
ENSG00000110934	BIN2	51411	3714.69	-2.20092	0.117265	-10.2411	1.29781e-24	9.43528e-23	Downregulated	-3.45	0	Both	Q3
ENSG00000110944	IL23A	51561	948.542	4.97592	0.253183	15.7037	1.42607e-55	4.86778e-53	Upregulated	4.88	0	Both	Q1
ENSG00000110958	PTGES3	10728	2387.2	0.0579263	0.0971642	0	1	NA	Upregulated	1.71	0	DICE	NA
ENSG00000110987	BCL7A	605	41.6706	-2.02922	0.307121	-3.3512	0.00080461	0.00797487	Downregulated	-0.52	2e-09	gsTcells	NA
ENSG00000111012	CYP27B1	1594	40.2862	1.78491	0.283124	2.7723	0.00556609	0.0461751	Upregulated	3.74	0	Both	Q1
ENSG00000111052	LIN7A	8825	3388.92	2.08202	0.28635	3.77867	0.000157666	0.00179102	Upregulated	NA	NA	gsTcells	NA
ENSG00000111142	METAP2	10988	1617.37	1.09027	0.102265	0.88273	0.377382	NA	Upregulated	1.79	0	DICE	NA
ENSG00000111145	ELK3	2004	1184.32	0.000135959	0.164163	0	1	NA	Upregulated	1.46	0	DICE	NA
ENSG00000111196	MAGOHB	55110	185.545	0.809348	0.116666	0	1	NA	Upregulated	1.32	1.5e-280	DICE	NA
ENSG00000111206	FOXM1	2305	318.07	-0.951422	0.230332	0	1	NA	Downregulated	-1.55	4.9e-143	DICE	NA
ENSG00000111215	PRR4	100533464	111.787	-0.0885103	0.168056	0	1	NA	Downregulated	-2.67	0	DICE	NA
ENSG00000111231	GPN3	51184	124.194	-0.318215	0.151907	0	1	NA	Downregulated	2.15	0	DICE	NA
ENSG00000111252	SH2B3	10019	1825.26	2.48316	0.136558	10.861	1.76716e-27	1.55055e-25	Upregulated	3.37	0	Both	Q1
ENSG00000111261	MANSC1	54682	3.84701	-0.598099	0.389101	0	1	NA	Downregulated	-1.25	7e-33	DICE	NA
ENSG00000111262	KCNA1	3736	10.7096	4.20119	0.410272	7.80261	6.06378e-15	2.20136e-13	Upregulated	NA	NA	gsTcells	NA
ENSG00000111271	ACAD10	80724	440.396	-1.03803	0.0889909	-0.427402	0.669087	NA	Downregulated	-1.34	0	DICE	NA
ENSG00000111275	ALDH2	217	11.3704	-0.276666	0.289339	0	1	NA	Downregulated	-1.72	1.5e-70	DICE	NA
ENSG00000111276	CDKN1B	1027	2991.86	-0.659226	0.11081	0	1	NA	Downregulated	-1.92	0	DICE	NA
ENSG00000111300	NAA25	80018	1019.4	1.50991	0.0977464	5.21669	1.82144e-07	3.13351e-06	Upregulated	1.3	0	Both	Q1
ENSG00000111319	SCNN1A	6337	3.00471	0.0894208	0.439134	0	1	NA	Upregulated	-3.87	8.5e-267	DICE	NA
ENSG00000111325	OGFOD2	79676	43.0016	-0.326127	0.125286	0	1	NA	Downregulated	-1.43	6.1e-106	DICE	NA
ENSG00000111328	CDK2AP1	8099	117.962	0.753166	0.135144	0	1	NA	Upregulated	1.55	6.5e-146	DICE	NA
ENSG00000111341	MGP	4256	1.63339	-0.203503	0.52054	0	1	NA	Downregulated	-3.77	3.6e-266	DICE	NA
ENSG00000111358	GTF2H3	2967	669.128	-0.00467645	0.102415	0	1	NA	Downregulated	1.29	0	DICE	NA
ENSG00000111364	DDX55	57696	639.703	1.66094	0.0968286	6.82583	8.74154e-12	2.39878e-10	Upregulated	1.52	0	Both	Q1
ENSG00000111412	C12orf49	79794	631.573	-0.0833778	0.0945548	0	1	NA	Downregulated	1.42	0	DICE	NA
ENSG00000111424	VDR	7421	2637.06	1.91497	0.201494	4.54095	5.60024e-06	8.00974e-05	Upregulated	2.34	2.9e-227	Both	Q1
ENSG00000111490	TBC1D30	23329	12.5467	2.70827	0.371856	4.59389	4.35063e-06	6.32593e-05	Upregulated	NA	NA	gsTcells	NA
ENSG00000111536	IL26	55801	14.5721	4.70133	0.502174	7.37062	1.69837e-13	5.39584e-12	Upregulated	NA	NA	gsTcells	NA
ENSG00000111537	IFNG	3458	60825.8	7.56199	0.347799	18.8672	2.12172e-79	1.9157e-76	Upregulated	7.98	0	Both	Q1
ENSG00000111554	MDM1	56890	365.912	-0.764872	0.114809	0	1	NA	Downregulated	-1.6	0	DICE	NA
ENSG00000111602	TIMELESS	8914	363.952	-1.18118	0.180381	-1.00441	0.315183	NA	Downregulated	1.22	3e-297	DICE	NA
ENSG00000111615	KRR1	11103	1451.04	1.45601	0.125426	3.6357	0.000277222	0.00299131	Upregulated	0.91	5.6e-115	gsTcells	NA
ENSG00000111639	MRPL51	51258	645.702	0.0171923	0.104797	0	1	NA	Upregulated	1.54	0	DICE	NA
ENSG00000111640	GAPDH	2597	27040.8	0.799545	0.135236	0	1	NA	Upregulated	1.19	6.8e-186	DICE	NA
ENSG00000111641	NOP2	4839	1010.26	2.46601	0.108592	13.5002	1.55929e-41	2.79772e-39	Upregulated	2.14	0	Both	Q1
ENSG00000111642	CHD4	1108	7184.97	1.46918	0.0867652	5.40747	6.39215e-08	1.16862e-06	Upregulated	1.55	0	Both	Q1
ENSG00000111647	UHRF1BP1L	23074	2960.3	2.1111	0.128766	8.62883	6.19831e-18	2.80276e-16	Upregulated	2.14	0	Both	Q1
ENSG00000111653	ING4	51147	398.047	-1.17715	0.0822807	-2.15305	0.0313147	0.213364	Downregulated	-1.55	0	DICE	NA
ENSG00000111664	GNB3	2784	1.49031	1.75804	0.505155	1.5006	0.133458	0.73664	Upregulated	-2.61	3.8e-73	DICE	NA
ENSG00000111665	CDCA3	83461	159.993	-1.36553	0.272631	-1.34075	0.180002	0.941205	Downregulated	-1.13	6.9e-47	DICE	NA
ENSG00000111666	CHPT1	56994	293.275	-0.174218	0.107383	0	1	NA	Downregulated	-1.12	1e-36	DICE	NA
ENSG00000111669	TPI1	7167	4391.56	0.47084	0.161896	0	1	NA	Upregulated	2.13	0	DICE	NA
ENSG00000111671	SPSB2	84727	91.165	-1.0492	0.154106	-0.319272	0.74952	NA	Downregulated	1.59	7.5e-46	DICE	NA
ENSG00000111679	PTPN6	5777	1414.72	-0.149937	0.180393	0	1	NA	Downregulated	1.41	1e-142	DICE	NA
ENSG00000111696	NT5DC3	51559	229.052	2.72912	0.140696	12.2898	1.02811e-34	1.33846e-32	Upregulated	1.44	2.8e-106	Both	Q1
ENSG00000111711	GOLT1B	51026	1549.4	1.41439	0.0953424	4.34635	1.3842e-05	0.000185643	Upregulated	0.49	2e-22	gsTcells	NA
ENSG00000111737	RAB35	11021	1083.15	0.264732	0.0655572	0	1	NA	Upregulated	1.32	2.3e-274	DICE	NA
ENSG00000111752	PHC1	1911	266.877	-0.930771	0.163593	0	1	NA	Downregulated	-1.4	3.4e-252	DICE	NA
ENSG00000111785	RIC8B	55188	312.136	-0.802092	0.0845773	0	1	NA	Downregulated	-1.49	0	DICE	NA
ENSG00000111796	KLRB1	3820	3837.13	-0.63497	0.574377	0	1	NA	Downregulated	-1.76	2.1e-47	DICE	NA
ENSG00000111801	BTN3A3	10384	1243.29	-2.10092	0.132493	-8.30925	9.63051e-17	4.00532e-15	Downregulated	-1.69	6.2e-296	Both	Q3
ENSG00000111834	RSPH4A	345895	10.6919	0.144651	0.251498	0	1	NA	Upregulated	-1.18	1.5e-60	DICE	NA
ENSG00000111837	MAK	4117	43.0927	2.68834	0.315017	5.3595	8.34509e-08	1.50599e-06	Upregulated	0.4	1.7e-06	gsTcells	NA
ENSG00000111843	TMEM14C	51522	512.625	-0.707427	0.13236	0	1	NA	Downregulated	-1.45	2.7e-177	DICE	NA
ENSG00000111845	PAK1IP1	55003	401.125	2.25222	0.128864	9.71733	2.54362e-22	1.62178e-20	Upregulated	3.62	0	Both	Q1
ENSG00000111846	GCNT2	2651	47.4776	-0.143657	0.233987	0	1	NA	Downregulated	-3.41	0	DICE	NA
ENSG00000111859	NEDD9	4739	7175.91	2.12227	0.169157	6.63449	3.25619e-11	8.4861e-10	Upregulated	2.04	0	Both	Q1
ENSG00000111860	CEP85L	387119	2829.4	-0.268496	0.110757	0	1	NA	Downregulated	-1.32	6.4e-201	DICE	NA
ENSG00000111879	FAM184A	79632	267.82	3.53812	0.374862	6.77081	1.28064e-11	3.47673e-10	Upregulated	1.09	7e-102	Both	Q1
ENSG00000111885	MAN1A1	4121	3814.34	0.579553	0.172528	0	1	NA	Upregulated	3.04	0	DICE	NA
ENSG00000111886	GABRR2	2570	7.64848	-0.202608	0.259882	0	1	NA	Downregulated	-1.99	4.5e-73	DICE	NA
ENSG00000111912	NCOA7	135112	1560.72	0.628032	0.136211	0	1	NA	Upregulated	1.1	9e-167	DICE	NA
ENSG00000111913	FAM65B	9750	4267.41	-3.28159	0.19718	-11.5711	5.77193e-31	6.16627e-29	Downregulated	-1.87	0	Both	Q3
ENSG00000111962	UST	10090	12.1257	-0.18911	0.300987	0	1	NA	Downregulated	1.39	8.8e-72	DICE	NA
ENSG00000111981	ULBP1	80329	7.77923	0.653987	0.3069	0	1	NA	Upregulated	5.03	3.3e-143	DICE	NA
ENSG00000112029	FBXO5	26271	394.672	-0.571087	0.201831	0	1	NA	Downregulated	2.11	0	DICE	NA
ENSG00000112033	PPARD	5467	222.16	0.0609274	0.156652	0	1	NA	Upregulated	-1.12	7.8e-68	DICE	NA
ENSG00000112039	FANCE	2178	88.6074	-1.81705	0.186313	-4.38537	1.15791e-05	0.000156949	Downregulated	-1.36	7e-187	Both	Q3
ENSG00000112062	MAPK14	1432	1318.02	-1.55748	0.0745256	-7.48033	7.41357e-14	2.42697e-12	Downregulated	-0.44	2.6e-68	gsTcells	NA
ENSG00000112079	STK38	11329	3949.2	-1.01606	0.146789	-0.109427	0.912864	NA	Downregulated	-1.03	2e-247	DICE	NA
ENSG00000112096	SOD2	100129518	1501.67	0.774986	0.160007	0	1	NA	Upregulated	2.95	0	DICE	NA
ENSG00000112110	MRPL18	29074	350.978	0.0761032	0.103506	0	1	NA	Upregulated	1.51	2.1e-303	DICE	NA
ENSG00000112115	IL17A	3605	8.09576	6.04084	0.59375	8.48984	2.0692e-17	9.12076e-16	Upregulated	9.04	5.7e-72	Both	Q1
ENSG00000112116	IL17F	112744	4.39358	4.37923	0.542617	6.22765	4.73495e-10	1.09893e-08	Upregulated	NA	NA	gsTcells	NA
ENSG00000112144	ICK	22858	433.215	-1.36927	0.120762	-3.0578	0.00222969	0.0201971	Downregulated	-1.6	0	Both	Q3
ENSG00000112146	FBXO9	26268	865.93	-0.720659	0.0629	0	1	NA	Downregulated	-1.2	0	DICE	NA
ENSG00000112149	CD83	9308	926.131	3.89796	0.222059	13.0504	6.32238e-39	9.94177e-37	Upregulated	4.64	0	Both	Q1
ENSG00000112159	MDN1	23195	4546.85	1.15747	0.0904053	1.74186	0.0815338	0.487011	Upregulated	1.98	0	DICE	NA
ENSG00000112167	SAYSD1	55776	227.364	0.14493	0.0778695	0	1	NA	Upregulated	1.23	3.8e-230	DICE	NA
ENSG00000112182	BACH2	60468	1158.05	1.7972	0.255727	3.11738	0.00182465	0.0168722	Upregulated	1.84	0	Both	Q1
ENSG00000112195	TREML2	79865	62.2391	-2.91903	0.474936	-4.0406	5.33137e-05	0.000656511	Downregulated	-1.1	1.4e-44	Both	Q3
ENSG00000112218	GPR63	81491	252.943	0.569578	0.145366	0	1	NA	Upregulated	1.15	5.7e-22	DICE	NA
ENSG00000112237	CCNC	892	1208.76	1.06714	0.087187	0.770052	0.441269	NA	Upregulated	1.08	2.5e-180	DICE	NA
ENSG00000112238	PRDM13	59336	6.62757	2.97122	0.324374	6.07698	1.22465e-09	2.71832e-08	Upregulated	NA	NA	gsTcells	NA
ENSG00000112290	WASF1	8936	3.79759	1.10147	0.295991	0.342807	0.731744	NA	Upregulated	2.64	1.9e-150	DICE	NA
ENSG00000112297	AIM1	202	7352.65	2.53727	0.17583	8.74295	2.27101e-18	1.09032e-16	Upregulated	1.32	8.8e-261	Both	Q1
ENSG00000112303	VNN2	8875	105.355	-2.14197	0.459217	-2.48678	0.0128904	0.0978581	Downregulated	-2.91	0	DICE	NA
ENSG00000112309	B3GAT2	135152	2.38005	0.029892	0.523191	0	1	NA	Upregulated	-1.28	1.5e-80	DICE	NA
ENSG00000112339	HBS1L	10767	1744.22	0.699454	0.0924087	0	1	NA	Upregulated	1.01	1.5e-167	DICE	NA
ENSG00000112357	PEX7	5191	60.1386	-0.0563353	0.0912856	0	1	NA	Downregulated	-1.3	1.5e-180	DICE	NA
ENSG00000112365	ZBTB24	9841	1164.24	0.191209	0.11216	0	1	NA	Upregulated	1.32	0	DICE	NA
ENSG00000112367	FIG4	9896	357.934	-0.679382	0.0961291	0	1	NA	Downregulated	-1.61	0	DICE	NA
ENSG00000112378	PERP	64065	575.765	-0.44762	0.199658	0	1	NA	Downregulated	1.95	1.1e-57	DICE	NA
ENSG00000112394	SLC16A10	117247	4.90064	0.409684	0.376358	0	1	NA	Upregulated	-1.61	2.1e-114	DICE	NA
ENSG00000112531	QKI	9444	2067.29	0.684123	0.1139	0	1	NA	Upregulated	1.12	2.1e-213	DICE	NA
ENSG00000112576	CCND3	896	2554.33	-2.03709	0.153191	-6.76991	1.2886e-11	3.49494e-10	Downregulated	-1.2	3.2e-164	Both	Q3
ENSG00000112578	BYSL	705	346.07	3.17683	0.193893	11.227	3.00559e-29	2.91095e-27	Upregulated	5.18	0	Both	Q1
ENSG00000112624	GLTSCR1L	23506	1358.21	-1.12269	0.0801339	-1.53104	0.12576	0.700226	Downregulated	-1.66	0	DICE	NA
ENSG00000112640	PPP2R5D	5528	791.454	-1.53535	0.094607	-5.65862	1.52596e-08	3.01211e-07	Downregulated	-1.23	0	Both	Q3
ENSG00000112658	SRF	6722	776.928	0.417174	0.0989318	0	1	NA	Upregulated	2.2	0	DICE	NA
ENSG00000112667	DNPH1	10591	147.402	0.168337	0.19718	0	1	NA	Upregulated	1.36	4.9e-62	DICE	NA
ENSG00000112679	DUSP22	100653247	370.624	0.19763	0.147773	0	1	NA	Upregulated	1.43	0	DICE	NA
ENSG00000112685	EXOC2	55770	1700.64	-0.177063	0.0684547	0	1	NA	Downregulated	1.08	0	DICE	NA
ENSG00000112715	VEGFA	7422	125.619	1.033	0.35543	0.0928442	0.926027	NA	Upregulated	5.13	3.2e-242	DICE	NA
ENSG00000112742	TTK	7272	309.636	-1.73592	0.24857	-2.96063	0.00307015	0.0270146	Downregulated	NA	NA	gsTcells	NA
ENSG00000112759	SLC29A1	2030	268.518	4.09589	0.296367	10.4461	1.52609e-25	1.18984e-23	Upregulated	7.55	0	Both	Q1
ENSG00000112763	BTN2A1	11120	651.125	-1.16338	0.0850748	-1.92046	0.0547993	0.345847	Downregulated	-1.29	0	DICE	NA
ENSG00000112782	CLIC5	53405	580.713	-0.29242	0.238262	0	1	NA	Downregulated	1.1	6.8e-37	DICE	NA
ENSG00000112796	ENPP5	59084	1.22983	-0.0128713	0.57771	0	1	NA	Downregulated	-1.43	1.1e-26	DICE	NA
ENSG00000112799	LY86	9450	2.88048	0.343449	0.380598	0	1	NA	Upregulated	-3.16	1.4e-102	DICE	NA
ENSG00000112874	NUDT12	83594	5.4694	-0.707515	0.461442	0	1	NA	Downregulated	-1.15	4.9e-22	DICE	NA
ENSG00000112941	PAPD7	11044	1045.19	1.93005	0.125947	7.38445	1.53088e-13	4.88589e-12	Upregulated	0.21	2.4e-20	gsTcells	NA
ENSG00000112972	HMGCS1	3157	3131.71	2.94973	0.133985	14.5519	5.68261e-48	1.3831e-45	Upregulated	3.81	0	Both	Q1
ENSG00000112984	KIF20A	10112	255.617	-2.50534	0.283396	-5.31178	1.08561e-07	1.92562e-06	Downregulated	NA	NA	gsTcells	NA
ENSG00000112992	NNT	23530	1762.82	-1.39975	0.0776941	-5.14515	2.67303e-07	4.49629e-06	Downregulated	-1.19	0	Both	Q3
ENSG00000112996	MRPS30	10884	923.969	0.821352	0.0830247	0	1	NA	Upregulated	1.09	7.5e-287	DICE	NA
ENSG00000113013	HSPA9	3313	5386.25	1.3336	0.0925894	3.60303	0.000314533	0.00334109	Upregulated	2.2	0	Both	Q1
ENSG00000113070	HBEGF	1839	1140.87	3.26156	0.327464	6.90629	4.97494e-12	1.39136e-10	Upregulated	3.35	3.1e-123	Both	Q1
ENSG00000113088	GZMK	3003	969.805	-0.503011	0.729569	0	1	NA	Downregulated	-1.73	2.5e-21	DICE	NA
ENSG00000113108	APBB3	102465499	302.086	-1.40987	0.108912	-3.76331	0.000167681	0.00189938	Downregulated	-1.05	5.9e-153	Both	Q3
ENSG00000113161	HMGCR	3156	1790.98	0.587411	0.0828872	0	1	NA	Upregulated	2.11	0	DICE	NA
ENSG00000113249	HAVCR1	26762	45.785	0.443963	0.31033	0	1	NA	Upregulated	-3.43	5.1e-271	DICE	NA
ENSG00000113263	ITK	3702	9872.7	1.33571	0.113653	2.95385	0.0031384	0.0275459	Upregulated	1.17	1.5e-101	Both	Q1
ENSG00000113296	THBS4	7060	34.884	0.394808	0.401432	0	1	NA	Upregulated	-2.4	0	DICE	NA
ENSG00000113319	RASGRF2	5924	45.4973	0.528755	0.356538	0	1	NA	Upregulated	-1.89	8.4e-297	DICE	NA
ENSG00000113356	POLR3G	10622	28.8241	1.37405	0.164571	2.27286	0.0230346	0.163931	Upregulated	2.25	1.4e-282	DICE	NA
ENSG00000113369	ARRDC3	57561	3681.81	-1.51485	0.17626	-2.92098	0.00348936	0.0302938	Downregulated	-2.02	1.4e-268	Both	Q3
ENSG00000113384	GOLPH3	64083	2468.37	0.96318	0.0991668	0	1	NA	Upregulated	1.07	0	DICE	NA
ENSG00000113391	FAM172A	83989	533.247	-0.961597	0.0851384	0	1	NA	Downregulated	-2.05	0	DICE	NA
ENSG00000113407	TARS	6897	2449.99	1.07502	0.104015	0.721288	0.470732	NA	Upregulated	3.84	0	DICE	NA
ENSG00000113441	LNPEP	4012	6026.97	-1.3987	0.102751	-3.88029	0.000104333	0.00122547	Downregulated	-0.69	1.3e-80	gsTcells	NA
ENSG00000113456	RAD1	5810	470.859	0.563546	0.0687121	0	1	NA	Upregulated	2.3	0	DICE	NA
ENSG00000113460	BRIX1	55299	818.024	2.17555	0.125815	9.34343	9.32594e-21	5.30555e-19	Upregulated	2.25	0	Both	Q1
ENSG00000113520	IL4	3565	1086.39	6.79644	0.595873	9.72764	2.29864e-22	1.47567e-20	Upregulated	5.18	1.1e-110	Both	Q1
ENSG00000113525	IL5	3567	117.586	5.67431	0.640222	7.30108	2.85477e-13	8.89811e-12	Upregulated	NA	NA	gsTcells	NA
ENSG00000113552	GNPDA1	10007	816.103	1.08197	0.167876	0.488289	0.625345	NA	Upregulated	4.03	0	DICE	NA
ENSG00000113555	PCDH12	51294	94.9002	0.199959	0.400351	0	1	NA	Upregulated	-1.64	3.5e-226	DICE	NA
ENSG00000113558	SKP1	6500	2374.26	0.428804	0.06073	0	1	NA	Upregulated	-1.43	0	DICE	NA
ENSG00000113569	NUP155	9631	1198.2	0.260587	0.0755874	0	1	NA	Upregulated	1.05	6.2e-236	DICE	NA
ENSG00000113575	PPP2CA	5515	2501.22	0.796343	0.0817318	0	1	NA	Upregulated	1.17	8.1e-192	DICE	NA
ENSG00000113583	C5orf15	56951	960.821	0.718676	0.0906182	0	1	NA	Upregulated	1.67	0	DICE	NA
ENSG00000113593	PPWD1	23398	1499.8	-0.452057	0.0868933	0	1	NA	Downregulated	-1.29	6.8e-282	DICE	NA
ENSG00000113594	LIFR	3977	148.541	2.74758	0.393389	4.44236	8.8977e-06	0.000122986	Upregulated	NA	NA	gsTcells	NA
ENSG00000113615	SEC24A	10802	1005.27	0.328357	0.0746362	0	1	NA	Upregulated	2.1	0	DICE	NA
ENSG00000113638	TTC33	23548	663.621	1.49609	0.105298	4.71127	2.46179e-06	3.67104e-05	Upregulated	1.58	4.8e-250	Both	Q1
ENSG00000113645	WWC1	23286	2.87958	0.565488	0.447955	0	1	NA	Upregulated	4.01	5.9e-70	DICE	NA
ENSG00000113649	TCERG1	10915	2059.74	1.45356	0.0859616	5.27637	1.31769e-07	2.31526e-06	Upregulated	1.2	0	Both	Q1
ENSG00000113716	HMGXB3	22993	1390.04	0.294589	0.0659241	0	1	NA	Upregulated	1.15	0	DICE	NA
ENSG00000113719	ERGIC1	57222	755.938	-0.913685	0.0872009	0	1	NA	Downregulated	-2.13	0	DICE	NA
ENSG00000113721	PDGFRB	5159	111.375	-2.58189	0.493126	-3.20788	0.00133719	0.0126832	Downregulated	NA	NA	gsTcells	NA
ENSG00000113732	ATP6V0E1	8992	1757.67	-0.598657	0.118245	0	1	NA	Downregulated	1.44	0	DICE	NA
ENSG00000113749	HRH2	3274	16.4753	3.23948	0.444495	5.03826	4.6978e-07	7.68058e-06	Upregulated	1.58	5.5e-126	Both	Q1
ENSG00000113790	EHHADH	1962	54.5723	-2.08669	0.268592	-4.04586	5.21303e-05	0.00064307	Downregulated	-1.78	4.6e-62	Both	Q3
ENSG00000113811	SELK	58515	1173.7	1.13011	0.126731	1.02665	0.304583	NA	Upregulated	1.12	4.4e-146	DICE	NA
ENSG00000113916	BCL6	604	412.822	1.57748	0.250327	2.30691	0.0210597	0.151377	Upregulated	1.88	4.7e-294	DICE	NA
ENSG00000113924	HGD	3081	7.12759	-0.338686	0.282566	0	1	NA	Downregulated	-3.07	0	DICE	NA
ENSG00000113971	NPHP3	27031	946.564	0.141344	0.119567	0	1	NA	Upregulated	-1.62	0	DICE	NA
ENSG00000114019	AMOTL2	51421	2.58879	2.22679	0.416448	2.94585	0.00322071	0.0281627	Upregulated	NA	NA	gsTcells	NA
ENSG00000114021	NIT2	56954	525.136	-0.103238	0.0737998	0	1	NA	Downregulated	-1.01	6.1e-300	DICE	NA
ENSG00000114026	OGG1	4968	422.037	0.434154	0.130178	0	1	NA	Upregulated	-1.78	0	DICE	NA
ENSG00000114107	CEP70	80321	23.6716	-0.0877606	0.287704	0	1	NA	Downregulated	-1.68	1.5e-287	DICE	NA
ENSG00000114120	SLC25A36	55186	1433.15	-0.0205417	0.086097	0	1	NA	Downregulated	-1.23	6.1e-131	DICE	NA
ENSG00000114126	TFDP2	7029	500.699	-1.2171	0.102746	-2.11297	0.0346036	0.232938	Downregulated	-2.12	0	DICE	NA
ENSG00000114166	KAT2B	8850	6954.17	-0.383324	0.14958	0	1	NA	Downregulated	-2	0	DICE	NA
ENSG00000114268	PFKFB4	5210	51.2314	-2.15704	0.264091	-4.38121	1.1802e-05	0.000159661	Downregulated	-3.29	0	Both	Q3
ENSG00000114315	HES1	3280	0.68337	0.9089	0.746788	0	1	NA	Upregulated	2.22	1.6e-27	DICE	NA
ENSG00000114331	ACAP2	23527	3354.66	-1.64381	0.105872	-6.08096	1.19466e-09	2.65807e-08	Downregulated	-1.58	0	Both	Q3
ENSG00000114346	ECT2	1894	660.378	-1.74746	0.165951	-4.50412	6.66496e-06	9.43612e-05	Downregulated	-0.7	1.1e-24	gsTcells	NA
ENSG00000114353	GNAI2	2771	4244.67	-1.28691	0.114996	-2.49497	0.0125968	0.0960194	Downregulated	-1.83	0	DICE	NA
ENSG00000114374	USP9Y	8287	684.143	-0.368717	0.617404	0	1	NA	Downregulated	-1.21	0.004	DICE	NA
ENSG00000114383	TUSC2	11334	287.197	0.619526	0.0991026	0	1	NA	Upregulated	1.87	0	DICE	NA
ENSG00000114388	NPRL2	10641	451.71	-2.00452	0.111099	-9.04162	1.54367e-19	8.15234e-18	Downregulated	-1.08	5.4e-275	Both	Q3
ENSG00000114405	C3orf14	57415	150.813	1.7554	0.454881	1.66066	0.0967825	0.56319	Upregulated	1.57	2.2e-39	DICE	NA
ENSG00000114423	CBLB	868	5429.45	2.56354	0.150874	10.3632	3.64611e-25	2.77322e-23	Upregulated	1.57	0	Both	Q1
ENSG00000114455	HHLA2	11148	135.371	0.0916379	0.492473	0	1	NA	Upregulated	-3.29	6.1e-195	DICE	NA
ENSG00000114473	IQCG	84223	350.389	2.2426	0.242732	5.11923	3.06792e-07	5.12664e-06	Upregulated	-1.33	4e-213	Both	Q2
ENSG00000114491	UMPS	7372	440.676	1.09337	0.0985655	0.947317	0.343477	NA	Upregulated	2.62	0	DICE	NA
ENSG00000114503	NCBP2	22916	1669.59	1.48735	0.07776	6.26738	3.67181e-10	8.62921e-09	Upregulated	1.8	0	Both	Q1
ENSG00000114529	C3orf52	79669	90.5939	2.64043	0.274677	5.97221	2.34065e-09	5.04331e-08	Upregulated	0.85	2.1e-36	gsTcells	NA
ENSG00000114541	FRMD4B	23150	5228.53	2.10869	0.165146	6.71343	1.90098e-11	5.05784e-10	Upregulated	3.86	0	Both	Q1
ENSG00000114554	PLXNA1	5361	297.375	1.39219	0.304434	1.28827	0.197654	NA	Upregulated	3.78	0	DICE	NA
ENSG00000114626	ABTB1	80325	501.081	-1.81341	0.153438	-5.30123	1.15022e-07	2.03506e-06	Downregulated	-1.34	2.8e-68	Both	Q3
ENSG00000114686	MRPL3	11222	868.615	1.44631	0.0984002	4.53568	5.74171e-06	8.20789e-05	Upregulated	1.96	0	Both	Q1
ENSG00000114735	HEMK1	51409	708.44	-1.56776	0.139635	-4.06606	4.78149e-05	0.000592972	Downregulated	-1	3.3e-143	gsTcells	NA
ENSG00000114737	CISH	1154	3517.82	-1.07199	0.313294	-0.229771	0.81827	NA	Downregulated	4.38	1.5e-295	DICE	NA
ENSG00000114745	GORASP1	64689	571.267	-0.683936	0.141158	0	1	NA	Downregulated	-1.62	0	DICE	NA
ENSG00000114757	PEX5L	51555	100.726	1.09849	0.444132	0.221752	0.824507	NA	Upregulated	-3.94	8.3e-261	DICE	NA
ENSG00000114767	RRP9	9136	325.701	2.58994	0.160178	9.92606	3.20689e-23	2.15771e-21	Upregulated	3.93	0	Both	Q1
ENSG00000114770	ABCC5	10057	831.083	-1.50906	0.0980422	-5.19224	2.07783e-07	3.56144e-06	Downregulated	-0.83	1.8e-171	gsTcells	NA
ENSG00000114779	ABHD14B	84836	459.948	-0.649533	0.130616	0	1	NA	Downregulated	-1.64	0	DICE	NA
ENSG00000114796	KLHL24	54800	1623.1	-1.54533	0.15793	-3.45297	0.000554454	0.0056598	Downregulated	-1.28	2.6e-193	Both	Q3
ENSG00000114812	VIPR1	7433	47.3805	-1.8305	0.3216	-2.58239	0.00981178	0.0767556	Downregulated	-2.91	0	DICE	NA
ENSG00000114841	DNAH1	25981	1842.6	-0.360514	0.163482	0	1	NA	Downregulated	-2.02	0	DICE	NA
ENSG00000114853	ZBTB47	92999	31.5063	-2.17013	0.357183	-3.27599	0.00105291	0.0102005	Downregulated	NA	NA	gsTcells	NA
ENSG00000114857	NKTR	4820	6093.59	-0.649512	0.10354	0	1	NA	Downregulated	-1.51	0	DICE	NA
ENSG00000114861	FOXP1	27086	1938.73	1.58703	0.126538	4.63918	3.49797e-06	5.15035e-05	Upregulated	0.68	2.1e-158	gsTcells	NA
ENSG00000114867	EIF4G1	1981	4688.53	1.12305	0.0919251	1.33858	0.180707	0.944009	Upregulated	2.73	0	DICE	NA
ENSG00000114923	SLC4A3	6508	2.34023	3.32108	0.477533	4.86056	1.17056e-06	1.82428e-05	Upregulated	NA	NA	gsTcells	NA
ENSG00000115008	IL1A	3552	238.237	4.44859	0.596666	5.77977	7.48007e-09	1.53383e-07	Upregulated	8	3.8e-49	Both	Q1
ENSG00000115009	CCL20	6364	46.4702	4.91379	0.511752	7.64782	2.04416e-14	7.04633e-13	Upregulated	11.6	0	Both	Q1
ENSG00000115042	FAHD2A	51011	227.901	-0.271599	0.0797043	0	1	NA	Downregulated	-1.3	7.9e-272	DICE	NA
ENSG00000115053	NCL	4691	7809.37	1.64271	0.0990936	6.48588	8.82139e-11	2.19671e-09	Upregulated	2.31	0	Both	Q1
ENSG00000115109	EPB41L5	57669	56.3506	-0.323274	0.188488	0	1	NA	Downregulated	-1.28	7.6e-208	DICE	NA
ENSG00000115128	SF3B14	51639	672.329	0.494778	0.104942	0	1	NA	Upregulated	1.25	0	DICE	NA
ENSG00000115129	TP53I3	9540	54.6831	-1.08797	0.38172	-0.230459	0.817735	NA	Downregulated	-1.18	8.2e-33	DICE	NA
ENSG00000115138	POMC	5443	2.50001	0.626074	0.599281	0	1	NA	Upregulated	1.41	4.2e-15	DICE	NA
ENSG00000115159	GPD2	2820	617.052	1.30201	0.150638	2.0049	0.0449738	0.293225	Upregulated	1.23	4.6e-226	DICE	NA
ENSG00000115163	CENPA	1058	96.592	-1.7705	0.278008	-2.7715	0.00557994	0.0462489	Downregulated	NA	NA	gsTcells	NA
ENSG00000115165	CYTIP	9595	6419.62	-0.483928	0.12775	0	1	NA	Downregulated	1.22	1.3e-262	DICE	NA
ENSG00000115194	SLC30A3	7781	5.46131	3.0728	0.43535	4.76124	1.92408e-06	2.91108e-05	Upregulated	NA	NA	gsTcells	NA
ENSG00000115232	ITGA4	3676	16462.9	-1.28817	0.159931	-1.80187	0.0715657	0.43603	Downregulated	-1.62	1.4e-238	DICE	NA
ENSG00000115233	PSMD14	10213	1373.81	1.07136	0.0919529	0.776026	0.437734	NA	Upregulated	1.57	0	DICE	NA
ENSG00000115239	GPR75-ASB3	100302652	160.207	1.63468	0.154359	4.1117	3.92754e-05	0.000494521	Upregulated	-0.17	0.0043	gsTcells	NA
ENSG00000115241	PPM1G	5496	1909.04	0.034285	0.0909093	0	1	NA	Upregulated	1.29	0	DICE	NA
ENSG00000115255	REEP6	92840	7.78626	-1.34043	0.284194	-1.19789	0.23096	NA	Downregulated	-2.79	1e-107	DICE	NA
ENSG00000115267	IFIH1	64135	627.602	-0.428024	0.207576	0	1	NA	Downregulated	1.51	0	DICE	NA
ENSG00000115274	INO80B	83444	278.991	0.722118	0.104407	0	1	NA	Upregulated	1.18	3.1e-127	DICE	NA
ENSG00000115297	TLX2	3196	8.42509	-2.74641	0.518183	-3.37026	0.000750976	0.00749102	Downregulated	NA	NA	gsTcells	NA
ENSG00000115306	SPTBN1	6711	3618.53	-1.76645	0.169962	-4.50954	6.49692e-06	9.20754e-05	Downregulated	-1.1	5.5e-91	Both	Q3
ENSG00000115325	DOK1	1796	364.992	-1.37985	0.133972	-2.83532	0.00457798	0.0387123	Downregulated	NA	NA	gsTcells	NA
ENSG00000115339	GALNT3	2591	511.336	-2.14853	0.148967	-7.70995	1.25863e-14	4.41466e-13	Downregulated	-2.13	3.6e-160	Both	Q3
ENSG00000115355	CCDC88A	55704	48.089	-0.135227	0.292752	0	1	NA	Downregulated	-1.51	1.8e-204	DICE	NA
ENSG00000115364	MRPL19	9801	589.128	0.459619	0.0926936	0	1	NA	Upregulated	1.82	0	DICE	NA
ENSG00000115365	LANCL1	10314	1151.01	-1.32701	0.0922603	-3.54439	0.000393529	0.00412542	Downregulated	-1.6	0	Both	Q3
ENSG00000115368	WDR75	84128	1340.16	1.61687	0.0869615	7.09354	1.3072e-12	3.83125e-11	Upregulated	1.43	0	Both	Q1
ENSG00000115392	FANCL	55120	222.348	0.246506	0.166689	0	1	NA	Upregulated	-1.07	8.8e-54	DICE	NA
ENSG00000115415	STAT1	6772	8589.09	-0.5652	0.171559	0	1	NA	Downregulated	1.89	5.7e-171	DICE	NA
ENSG00000115419	GLS	2744	9958.09	2.37227	0.102847	13.3427	1.30557e-40	2.26974e-38	Upregulated	2.82	0	Both	Q1
ENSG00000115423	DNAH6	1768	19.5399	0.0823072	0.317836	0	1	NA	Upregulated	-2.22	2.8e-99	DICE	NA
ENSG00000115425	PECR	55825	276.77	-1.64579	0.0814963	-7.92416	2.297e-15	8.5496e-14	Downregulated	-3.08	0	Both	Q3
ENSG00000115459	ELMOD3	84173	417.004	-0.72836	0.0742243	0	1	NA	Downregulated	-1.11	0	DICE	NA
ENSG00000115468	EFHD1	80303	2.71418	1.97692	0.526893	1.85412	0.0637221	0.394249	Upregulated	-2.2	3e-64	DICE	NA
ENSG00000115474	KCNJ13	3769	2.02162	1.62362	0.849907	0.733752	0.4631	NA	Upregulated	-1.11	1.7e-15	DICE	NA
ENSG00000115484	CCT4	10575	2116.63	0.948602	0.109987	0	1	NA	Upregulated	1.8	0	DICE	NA
ENSG00000115504	EHBP1	23301	473.222	-0.898154	0.0892904	0	1	NA	Downregulated	-1.19	0	DICE	NA
ENSG00000115520	COQ10B	80219	1218.44	1.05438	0.115156	0.47225	0.636748	NA	Upregulated	1.16	1.6e-161	DICE	NA
ENSG00000115525	ST3GAL5	8869	678.91	-0.699947	0.122951	0	1	NA	Downregulated	-1.92	0	DICE	NA
ENSG00000115526	CHST10	9486	126.134	0.399094	0.238212	0	1	NA	Upregulated	1.2	7.6e-61	DICE	NA
ENSG00000115541	HSPE1	3336	319.746	1.61314	0.141871	4.32182	1.54744e-05	0.000205703	Upregulated	2.27	0	Both	Q1
ENSG00000115548	KDM3A	55818	2786.92	-0.160232	0.0941826	0	1	NA	Downregulated	-1.1	5.5e-233	DICE	NA
ENSG00000115561	CHMP3	100526767	479.121	-0.911426	0.0756419	0	1	NA	Downregulated	-1.06	1.3e-305	DICE	NA
ENSG00000115594	IL1R1	3554	68.4411	3.24098	0.418562	5.35401	8.60242e-08	1.54645e-06	Upregulated	6.88	0	Both	Q1
ENSG00000115598	IL1RL2	8808	7.18582	3.7027	0.522448	5.17314	2.30193e-07	3.92154e-06	Upregulated	8.1	1.5e-88	Both	Q1
ENSG00000115602	IL1RL1	9173	74.1641	4.56269	0.612803	5.81377	6.10817e-09	1.26426e-07	Upregulated	7.78	1.2e-81	Both	Q1
ENSG00000115604	IL18R1	8809	1242.56	1.42165	0.311235	1.35477	0.175491	0.921919	Upregulated	2.85	0	DICE	NA
ENSG00000115607	IL18RAP	8807	897.477	3.32985	0.356628	6.533	6.44667e-11	1.62561e-09	Upregulated	3.56	5.4e-128	Both	Q1
ENSG00000115641	FHL2	2274	120.202	-1.33481	0.320312	-1.04525	0.295907	NA	Downregulated	1.07	1.4e-67	DICE	NA
ENSG00000115661	STK16	8576	474.274	-1.15651	0.0926069	-1.69002	0.0910242	0.534123	Downregulated	-1.09	4.3e-257	DICE	NA
ENSG00000115758	ODC1	4953	5287.83	2.87065	0.158674	11.7893	4.43238e-32	5.10545e-30	Upregulated	2.23	0	Both	Q1
ENSG00000115761	NOL10	79954	878.42	1.62944	0.0844656	7.45201	9.19254e-14	2.98838e-12	Upregulated	2.25	0	Both	Q1
ENSG00000115762	PLEKHB2	55041	2373.53	0.645246	0.0743282	0	1	NA	Upregulated	2.55	0	DICE	NA
ENSG00000115806	GORASP2	26003	1408.71	1.36492	0.0917568	3.977	6.97909e-05	0.000842729	Upregulated	1.18	0	Both	Q1
ENSG00000115816	CEBPZ	10153	2038.31	1.87062	0.108232	8.044	8.69538e-16	3.34318e-14	Upregulated	1.96	0	Both	Q1
ENSG00000115825	PRKD3	23683	1842.45	1.89193	0.176602	5.05053	4.40576e-07	7.24117e-06	Upregulated	0.94	7.4e-103	gsTcells	NA
ENSG00000115828	QPCT	25797	88.315	2.74686	0.407369	4.28817	1.80155e-05	0.000237968	Upregulated	3.99	6.7e-140	Both	Q1
ENSG00000115840	SLC25A12	8604	681.422	-1.61674	0.110685	-5.57206	2.51745e-08	4.84951e-07	Downregulated	-0.14	3e-07	gsTcells	NA
ENSG00000115875	SRSF7	6432	4191.89	1.40995	0.106042	3.86587	0.000110692	0.00129418	Upregulated	0.71	1.2e-69	gsTcells	NA
ENSG00000115902	SLC1A4	6509	1736.08	-1.68629	0.221067	-3.10445	0.00190632	0.0175577	Downregulated	1.51	8e-87	Both	Q4
ENSG00000115919	KYNU	8942	38.8826	0.531069	0.416686	0	1	NA	Upregulated	1.91	1.7e-24	DICE	NA
ENSG00000115946	PNO1	56902	685.937	3.40839	0.126378	19.057	5.74894e-81	5.54872e-78	Upregulated	3.66	0	Both	Q1
ENSG00000115947	ORC4	5000	451.233	-0.551077	0.0930987	0	1	NA	Downregulated	-1.05	2.4e-174	DICE	NA
ENSG00000115956	PLEK	5341	355.011	3.13822	0.536497	3.98553	6.73305e-05	0.000816543	Upregulated	1.27	1.1e-21	Both	Q1
ENSG00000115977	AAK1	22848	1440.9	0.230694	0.17557	0	1	NA	Upregulated	-1.32	0	DICE	NA
ENSG00000116005	PCYOX1	51449	485.105	-2.46854	0.156203	-9.40146	5.38099e-21	3.10544e-19	Downregulated	-1.23	2.2e-176	Both	Q3
ENSG00000116017	ARID3A	1820	242.151	-1.80451	0.157812	-5.09791	3.43419e-07	5.7148e-06	Downregulated	-0.34	4.4e-06	gsTcells	NA
ENSG00000116044	NFE2L2	4780	1854.43	0.949304	0.0792603	0	1	NA	Upregulated	2.41	0	DICE	NA
ENSG00000116062	MSH6	2956	1050.81	0.156587	0.125085	0	1	NA	Upregulated	1.38	0	DICE	NA
ENSG00000116106	EPHA4	2043	493.848	-1.70565	0.353969	-1.99353	0.0462031	0.300052	Downregulated	-1.71	3.3e-90	DICE	NA
ENSG00000116120	FARSB	10056	502.055	1.55309	0.123267	4.48697	7.22442e-06	0.000101359	Upregulated	1.5	0	Both	Q1
ENSG00000116128	BCL9	607	265.468	1.12223	0.181767	0.672455	0.501294	NA	Upregulated	1.55	0	DICE	NA
ENSG00000116133	DHCR24	1718	1010.45	-1.29655	0.178154	-1.66459	0.0959951	0.559538	Downregulated	1.57	1.2e-70	DICE	NA
ENSG00000116171	SCP2	6342	1415.38	-0.559497	0.101586	0	1	NA	Downregulated	-1.04	4.4e-213	DICE	NA
ENSG00000116191	RALGPS2	55103	10.2894	0.374026	0.318811	0	1	NA	Upregulated	-1.02	5.8e-61	DICE	NA
ENSG00000116199	FAM20B	9917	1122.33	-0.0549605	0.0986386	0	1	NA	Downregulated	1.23	0	DICE	NA
ENSG00000116205	TCEANC2	127428	244.753	-1.79226	0.100495	-7.88356	3.18171e-15	1.17179e-13	Downregulated	-1.44	0	Both	Q3
ENSG00000116212	LRRC42	115353	254.783	0.755776	0.107546	0	1	NA	Upregulated	1.02	1.4e-212	DICE	NA
ENSG00000116237	ICMT	23463	967.634	-1.12726	0.133384	-0.954089	0.340038	NA	Downregulated	1.33	1e-279	DICE	NA
ENSG00000116285	ERRFI1	54206	64.4299	4.51407	0.331489	10.6008	2.95321e-26	2.43836e-24	Upregulated	2.72	1.8e-301	Both	Q1
ENSG00000116288	PARK7	11315	1444.27	0.725237	0.102785	0	1	NA	Upregulated	1.56	0	DICE	NA
ENSG00000116337	AMPD2	271	731.936	-0.490402	0.14513	0	1	NA	Downregulated	1.03	6.1e-51	DICE	NA
ENSG00000116353	MECR	51102	116.602	1.45853	0.127094	3.60782	0.000308783	0.00328625	Upregulated	1.23	1.6e-209	Both	Q1
ENSG00000116455	WDR77	79084	311.107	1.49188	0.125857	3.90821	9.29811e-05	0.00109905	Upregulated	2.18	0	Both	Q1
ENSG00000116489	CAPZA1	829	8390.36	0.41762	0.0873074	0	1	NA	Upregulated	1.55	0	DICE	NA
ENSG00000116497	S100PBP	64766	1804.44	-1.43339	0.0882174	-4.91277	8.97971e-07	1.42484e-05	Downregulated	-0.8	7.7e-115	gsTcells	NA
ENSG00000116521	SCAMP3	10067	522.147	-0.146898	0.104424	0	1	NA	Downregulated	2.49	0	DICE	NA
ENSG00000116525	TRIM62	55223	213.935	-1.35527	0.118907	-2.98778	0.0028101	0.0248907	Downregulated	-1.71	0	Both	Q3
ENSG00000116560	SFPQ	6421	8972.27	1.63386	0.0832563	7.61338	2.67019e-14	9.13676e-13	Upregulated	0.76	6.2e-108	gsTcells	NA
ENSG00000116584	ARHGEF2	9181	3835.89	2.05665	0.0970086	10.8923	1.25418e-27	1.12155e-25	Upregulated	1.72	0	Both	Q1
ENSG00000116641	DOCK7	85440	348.602	-0.148701	0.256887	0	1	NA	Downregulated	-1.04	2.1e-83	DICE	NA
ENSG00000116649	SRM	6723	313.208	1.16232	0.214934	0.75521	0.450123	NA	Upregulated	3.58	0	DICE	NA
ENSG00000116652	DLEU2L	NA	18.4806	-0.784984	0.184963	0	1	NA	Downregulated	-2	2e-103	DICE	NA
ENSG00000116661	FBXO2	26232	23.6522	-1.13322	0.384301	-0.346657	0.728849	NA	Downregulated	-1.83	2.3e-57	DICE	NA
ENSG00000116663	FBXO6	26270	177.197	-1.9011	0.264696	-3.4043	0.00066333	0.00668825	Downregulated	0.43	1.9e-08	gsTcells	NA
ENSG00000116668	SWT1	54823	305.414	-1.01036	0.134897	-0.0768316	0.938758	NA	Downregulated	-1.23	1.1e-209	DICE	NA
ENSG00000116670	MAD2L2	10459	207.293	-0.496911	0.183611	0	1	NA	Downregulated	-1.45	9.8e-141	DICE	NA
ENSG00000116678	LEPR	54741	114.876	-1.38398	0.176653	-2.17362	0.0297335	0.204307	Downregulated	-2.76	1.5e-248	DICE	NA
ENSG00000116679	IVNS1ABP	10625	10755.3	0.700718	0.238186	0	1	NA	Upregulated	1.14	9.5e-175	DICE	NA
ENSG00000116688	MFN2	9927	1477.97	0.767459	0.061512	0	1	NA	Upregulated	1.05	0	DICE	NA
ENSG00000116690	PRG4	10216	2.20463	0.396744	0.415583	0	1	NA	Upregulated	2.99	4.7e-232	DICE	NA
ENSG00000116701	NCF2	4688	343.25	-2.23793	0.32214	-3.84282	0.00012163	0.00141262	Downregulated	-1.85	5.5e-37	Both	Q3
ENSG00000116717	GADD45A	1647	632.563	1.58178	0.160497	3.62485	0.000289126	0.00310182	Upregulated	2.41	1.2e-273	Both	Q1
ENSG00000116741	RGS2	5997	857.893	2.5712	0.266019	5.90635	3.49774e-09	7.42241e-08	Upregulated	-2.94	0	Both	Q2
ENSG00000116809	ZBTB17	7709	341.972	0.686037	0.176727	0	1	NA	Upregulated	1.19	2.9e-41	DICE	NA
ENSG00000116815	CD58	965	1926.88	1.11825	0.14106	0.838302	0.401861	NA	Upregulated	2.31	1.6e-270	DICE	NA
ENSG00000116819	TFAP2E	339488	20.2232	-2.32792	0.279563	-4.74999	2.03423e-06	3.06945e-05	Downregulated	-2.11	0	Both	Q3
ENSG00000116824	CD2	914	14725.5	0.672384	0.125216	0	1	NA	Upregulated	2.2	0	DICE	NA
ENSG00000116830	TTF2	8458	1327.1	1.71286	0.1224	5.82405	5.74369e-09	1.1944e-07	Upregulated	2.93	0	Both	Q1
ENSG00000116833	NR5A2	2494	77.0579	-2.18122	0.35879	-3.29222	0.000993986	0.00968047	Downregulated	NA	NA	gsTcells	NA
ENSG00000116852	KIF21B	101929275	2590.94	-2.01818	0.1243	-8.19129	2.58451e-16	1.02903e-14	Downregulated	-0.25	4.4e-06	gsTcells	NA
ENSG00000116857	TMEM9	252839	101.416	-1.71345	0.169992	-4.19698	2.70492e-05	0.000349865	Downregulated	-2.09	0	Both	Q3
ENSG00000116863	ADPRHL2	54936	266.742	0.522081	0.110221	0	1	NA	Upregulated	1.47	1.4e-190	DICE	NA
ENSG00000116871	MAP7D1	55700	1379.63	-2.11016	0.127729	-8.69153	3.57594e-18	1.67656e-16	Downregulated	-0.11	0.041	gsTcells	NA
ENSG00000116874	WARS2	10352	286.4	1.44703	0.10965	4.07691	4.56373e-05	0.000568992	Upregulated	2.62	0	Both	Q1
ENSG00000116922	C1orf109	54955	239.268	1.91288	0.126893	7.19407	6.28875e-13	1.89679e-11	Upregulated	2.62	0	Both	Q1
ENSG00000116954	RRAGC	64121	416.736	-1.58827	0.120009	-4.90183	9.49468e-07	1.49958e-05	Downregulated	-0.17	6.8e-06	gsTcells	NA
ENSG00000116957	TBCE	6905	250.978	-0.839753	0.0778714	0	1	NA	Downregulated	-1.19	0	DICE	NA
ENSG00000116962	NID1	4811	5.89875	2.24167	0.36635	3.3893	0.000700716	0.00703228	Upregulated	NA	NA	gsTcells	NA
ENSG00000116991	SIPA1L2	57568	1015.8	6.73796	0.385518	14.8838	4.20221e-50	1.15314e-47	Upregulated	5.56	0	Both	Q1
ENSG00000117000	RLF	6018	3284.41	1.96455	0.130021	7.41844	1.1851e-13	3.81274e-12	Upregulated	0.68	2.1e-57	gsTcells	NA
ENSG00000117009	KMO	8564	12.1503	3.31301	0.393621	5.87624	4.19685e-09	8.83897e-08	Upregulated	NA	NA	gsTcells	NA
ENSG00000117016	RIMS3	9783	108.427	-1.37466	0.269543	-1.38998	0.164535	0.874941	Downregulated	-1.85	1.1e-151	DICE	NA
ENSG00000117020	AKT3	10000	1751.27	0.259146	0.116676	0	1	NA	Upregulated	1.51	0	DICE	NA
ENSG00000117036	ETV3	2117	1604.91	0.424801	0.134027	0	1	NA	Upregulated	1.4	3.6e-150	DICE	NA
ENSG00000117090	SLAMF1	6504	5634.56	1.81593	0.170592	4.78296	1.7273e-06	2.63472e-05	Upregulated	4.07	0	Both	Q1
ENSG00000117118	SDHB	6390	610.163	0.30535	0.0723684	0	1	NA	Upregulated	1.13	0	DICE	NA
ENSG00000117139	KDM5B	10765	5761.09	2.10393	0.194133	5.68647	1.29689e-08	2.58547e-07	Upregulated	1.02	2.8e-247	Both	Q1
ENSG00000117143	UAP1	6675	829.219	2.3216	0.156175	8.46228	2.62207e-17	1.14675e-15	Upregulated	1.85	0	Both	Q1
ENSG00000117151	CTBS	1486	983.15	0.162557	0.109615	0	1	NA	Upregulated	-1.18	4.3e-157	DICE	NA
ENSG00000117174	ZNHIT6	54680	571.81	1.32494	0.0894812	3.63139	0.000281903	0.00303246	Upregulated	1.31	3.1e-280	Both	Q1
ENSG00000117222	RBBP5	5929	759.877	0.402856	0.0637203	0	1	NA	Upregulated	1.33	0	DICE	NA
ENSG00000117226	GBP3	2635	1007.19	-1.70142	0.186389	-3.7632	0.00016775	0.0018994	Downregulated	0.25	4.1e-06	gsTcells	NA
ENSG00000117228	GBP1	2633	1524.83	0.125892	0.197548	0	1	NA	Upregulated	3.87	0	DICE	NA
ENSG00000117266	CDK18	5129	4.83423	-0.0243605	0.380689	0	1	NA	Downregulated	-1.29	5.2e-40	DICE	NA
ENSG00000117281	CD160	11126	281.752	5.45272	0.659372	6.75298	1.44838e-11	3.90937e-10	Upregulated	-1.18	2.9e-63	Both	Q2
ENSG00000117289	TXNIP	10628	27369.3	-3.17298	0.217672	-9.98283	1.81215e-23	1.24624e-21	Downregulated	-3.1	0	Both	Q3
ENSG00000117318	ID3	3399	17.7206	1.40282	0.426367	0.944784	0.344769	NA	Upregulated	1.31	4.2e-41	DICE	NA
ENSG00000117322	CR2	1380	3.78917	0.716507	0.436423	0	1	NA	Upregulated	-1.5	1.4e-39	DICE	NA
ENSG00000117394	SLC2A1	6513	1308.39	-0.863392	0.166153	0	1	NA	Downregulated	1.34	4.5e-131	DICE	NA
ENSG00000117395	EBNA1BP2	102465439	551.417	2.0491	0.114451	9.16639	4.89127e-20	2.67919e-18	Upregulated	3.6	0	Both	Q1
ENSG00000117410	ATP6V0B	533	775.407	0.168218	0.115787	0	1	NA	Upregulated	1.09	4.6e-225	DICE	NA
ENSG00000117411	B4GALT2	8704	101.534	1.77573	0.227402	3.41127	0.000646619	0.00653153	Upregulated	5.78	7.1e-297	Both	Q1
ENSG00000117448	AKR1A1	10327	738.365	0.979889	0.118111	0	1	NA	Upregulated	1.99	0	DICE	NA
ENSG00000117450	PRDX1	5052	5852.93	2.95908	0.19009	10.3061	6.61279e-25	4.93579e-23	Upregulated	3.9	0	Both	Q1
ENSG00000117479	SLC19A2	10560	491.24	2.98455	0.148113	13.3989	6.13486e-41	1.07997e-38	Upregulated	2.9	0	Both	Q1
ENSG00000117481	NSUN4	387338	420.036	0.863998	0.0900529	0	1	NA	Upregulated	1.67	0	DICE	NA
ENSG00000117500	TMED5	50999	3359.13	0.747971	0.105087	0	1	NA	Upregulated	1.36	5.2e-179	DICE	NA
ENSG00000117505	DR1	1810	4098.33	0.636142	0.0843895	0	1	NA	Upregulated	1.85	0	DICE	NA
ENSG00000117525	F3	2152	84.0506	6.40297	0.43613	12.3884	3.01861e-35	4.04263e-33	Upregulated	NA	NA	gsTcells	NA
ENSG00000117560	FASLG	356	3149.6	5.8127	0.412619	11.6638	1.95192e-31	2.15095e-29	Upregulated	11.5	0	Both	Q1
ENSG00000117593	DARS2	55157	365.121	-0.240102	0.113483	0	1	NA	Downregulated	1.64	0	DICE	NA
ENSG00000117597	DIEXF	27042	877.834	1.88765	0.116695	7.60658	2.81453e-14	9.60714e-13	Upregulated	1.64	0	Both	Q1
ENSG00000117602	RCAN3	11123	1711.12	-2.03651	0.169759	-6.10578	1.02297e-09	2.29615e-08	Downregulated	-1.46	0	Both	Q3
ENSG00000117616	C1orf63	101928189	4281.95	-0.23352	0.103051	0	1	NA	Downregulated	-1.03	9.5e-188	DICE	NA
ENSG00000117625	RCOR3	55758	1101.49	-0.0950124	0.0962581	0	1	NA	Downregulated	-1.47	0	DICE	NA
ENSG00000117640	MTFR1L	56181	385.947	-1.41141	0.0808544	-5.08828	3.61335e-07	5.99867e-06	Downregulated	-1.83	0	Both	Q3
ENSG00000117643	MAN1C1	57134	45.0075	-1.17203	0.392605	-0.438188	0.66125	NA	Downregulated	-1.18	2.1e-139	DICE	NA
ENSG00000117650	NEK2	4751	156.926	-2.30368	0.296405	-4.3983	1.09101e-05	0.000148818	Downregulated	NA	NA	gsTcells	NA
ENSG00000117676	RPS6KA1	6195	3626.19	0.272533	0.0928612	0	1	NA	Upregulated	-2.14	0	DICE	NA
ENSG00000117724	CENPF	1063	2522.67	-1.60956	0.217696	-2.80006	0.00510937	0.042741	Downregulated	NA	NA	gsTcells	NA
ENSG00000117751	PPP1R8	5511	975.102	0.440896	0.0775465	0	1	NA	Upregulated	1.81	0	DICE	NA
ENSG00000117877	CD3EAP	10849	252.69	3.69916	0.208194	12.9647	1.94106e-38	2.93678e-36	Upregulated	5.44	0	Both	Q1
ENSG00000117906	RCN2	5955	842.699	0.207873	0.103337	0	1	NA	Upregulated	-1.1	9.4e-153	DICE	NA
ENSG00000117984	CTSD	1509	1175.76	-0.555783	0.251754	0	1	NA	Downregulated	-1.7	1.3e-59	DICE	NA
ENSG00000118200	CAMSAP2	23271	92.2203	3.50181	0.334754	7.47358	7.80425e-14	2.55188e-12	Upregulated	1.12	3.1e-87	Both	Q1
ENSG00000118242	MREG	55686	399.842	-0.0187002	0.209591	0	1	NA	Downregulated	-1.03	8.9e-114	DICE	NA
ENSG00000118246	FASTKD2	22868	984.761	1.78136	0.0866204	9.02048	1.87275e-19	9.81615e-18	Upregulated	1.45	0	Both	Q1
ENSG00000118263	KLF7	8609	972.428	-0.118911	0.222029	0	1	NA	Downregulated	-1.4	6e-219	DICE	NA
ENSG00000118292	C1orf54	79630	29.4407	-0.861239	0.202478	0	1	NA	Downregulated	-1.02	1.7e-66	DICE	NA
ENSG00000118298	CA14	23632	1.7789	1.52453	0.510643	1.0272	0.304326	NA	Upregulated	-3.67	0	DICE	NA
ENSG00000118308	LRMP	4033	540.036	-1.1294	0.155187	-0.83381	0.404388	NA	Downregulated	-1.28	1.9e-214	DICE	NA
ENSG00000118402	ELOVL4	6785	163.186	-1.11764	0.33728	-0.34878	0.727255	NA	Downregulated	1.17	5.2e-27	DICE	NA
ENSG00000118412	CASP8AP2	NA	1532.49	-0.844605	0.108572	0	1	NA	Downregulated	-1.48	0	DICE	NA
ENSG00000118418	HMGN3	9324	479.232	-0.583535	0.116985	0	1	NA	Downregulated	-1.88	0	DICE	NA
ENSG00000118482	PHF3	23469	3947.72	-0.930951	0.0942495	0	1	NA	Downregulated	-1.29	1.5e-303	DICE	NA
ENSG00000118491	ZC2HC1B	153918	3.95197	2.33828	0.33558	3.98796	6.66427e-05	0.000808903	Upregulated	NA	NA	gsTcells	NA
ENSG00000118496	FBXO30	84085	2064.6	3.45404	0.115877	21.178	1.52449e-99	3.55588e-96	Upregulated	1.5	6.4e-280	Both	Q1
ENSG00000118503	TNFAIP3	7128	9847.93	1.81196	0.189857	4.27667	1.89708e-05	0.000249879	Upregulated	NA	NA	gsTcells	NA
ENSG00000118507	AKAP7	9465	182.425	-1.78981	0.213196	-3.70461	0.000211719	0.00234045	Downregulated	-2.65	0	Both	Q3
ENSG00000118513	MYB	4602	122.338	0.287837	0.218864	0	1	NA	Upregulated	3.25	0	DICE	NA
ENSG00000118515	SGK1	6446	1290.05	3.8763	0.241457	11.9123	1.02162e-32	1.23255e-30	Upregulated	1.58	1.9e-67	Both	Q1
ENSG00000118520	ARG1	383	1.14704	0.943391	0.775589	0	1	NA	Upregulated	-3.64	0	DICE	NA
ENSG00000118564	FBXL5	26234	1675.03	-0.309328	0.099397	0	1	NA	Downregulated	-1.2	1.2e-282	DICE	NA
ENSG00000118596	SLC16A7	9194	348.254	0.428536	0.247096	0	1	NA	Upregulated	-1.07	7.3e-123	DICE	NA
ENSG00000118640	VAMP8	8673	747.548	-0.990171	0.125441	0	1	NA	Downregulated	-1.14	2.2e-294	DICE	NA
ENSG00000118690	ARMC2	84071	125.061	-1.10318	0.149123	-0.691914	0.488991	NA	Downregulated	-1.93	0	DICE	NA
ENSG00000118707	TGIF2	60436	554.172	1.97491	0.114656	8.50296	1.84812e-17	8.18494e-16	Upregulated	2	0	Both	Q1
ENSG00000118762	PKD2	5311	947.532	0.660021	0.124244	0	1	NA	Upregulated	-1.87	1.3e-271	DICE	NA
ENSG00000118785	SPP1	6696	220.706	2.8632	0.567977	3.28042	0.00103652	0.0100562	Upregulated	NA	NA	gsTcells	NA
ENSG00000118804	FAM47E-STBD1	8987	4.77282	-2.03324	0.343957	-3.00398	0.00266476	0.0237009	Downregulated	NA	NA	gsTcells	NA
ENSG00000118894	FAM86A	100287013	74.9336	0.747802	0.175493	0	1	NA	Upregulated	1.67	4e-111	DICE	NA
ENSG00000118939	UCHL3	7347	152.316	2.84707	0.134982	13.6838	1.26914e-42	2.35253e-40	Upregulated	1.22	8e-131	Both	Q1
ENSG00000118960	HS1BP3	64342	288.998	-1.72675	0.130853	-5.55396	2.79271e-08	5.34665e-07	Downregulated	-1.3	6.4e-95	Both	Q3
ENSG00000118961	C2orf43	60526	436.986	-1.14074	0.103611	-1.35834	0.174355	0.917504	Downregulated	-1.22	0	DICE	NA
ENSG00000118971	CCND2	894	25203.1	0.746849	0.15646	0	1	NA	Upregulated	2.22	0	DICE	NA
ENSG00000118976	HIN1L	NA	45.615	3.01728	0.192491	10.4798	1.06933e-25	8.4789e-24	Upregulated	3.24	1.5e-185	Both	Q1
ENSG00000118985	ELL2	22936	4646.01	3.42909	0.188696	12.8731	6.38123e-38	9.55138e-36	Upregulated	4.44	0	Both	Q1
ENSG00000119138	KLF9	687	2195.86	2.54188	0.156363	9.86094	6.14709e-23	4.06754e-21	Upregulated	NA	NA	gsTcells	NA
ENSG00000119139	TJP2	9414	1459.31	1.00317	0.189571	0.016734	0.986649	NA	Upregulated	-1.56	2.4e-137	DICE	NA
ENSG00000119147	C2orf40	84417	1.55823	0.574389	0.569476	0	1	NA	Upregulated	-1.99	5.9e-79	DICE	NA
ENSG00000119231	SENP5	205564	2207.16	0.664178	0.064926	0	1	NA	Upregulated	1.01	0	DICE	NA
ENSG00000119280	C1orf198	84886	106.385	2.73573	0.223755	7.75726	8.67824e-15	3.10222e-13	Upregulated	1.28	9.8e-166	Both	Q1
ENSG00000119285	HEATR1	55127	2938.95	2.00972	0.0979783	10.3056	6.64777e-25	4.9487e-23	Upregulated	2.58	0	Both	Q1
ENSG00000119318	RAD23B	5887	2425.91	-0.239734	0.0954616	0	1	NA	Downregulated	1.22	0	DICE	NA
ENSG00000119326	CTNNAL1	8727	391.943	2.4036	0.248815	5.64112	1.68945e-08	3.3161e-07	Upregulated	4.09	0	Both	Q1
ENSG00000119333	WDR34	89891	80.3544	-1.5438	0.287426	-1.89196	0.0584965	0.366536	Downregulated	1.24	1.6e-29	DICE	NA
ENSG00000119335	SET	646817	5871.28	0.527365	0.113215	0	1	NA	Upregulated	1.3	0	DICE	NA
ENSG00000119397	CNTRL	11064	3344.68	-0.541051	0.079764	0	1	NA	Downregulated	-1.37	0	DICE	NA
ENSG00000119411	BSPRY	54836	92.9061	2.63256	0.197443	8.26851	1.35642e-16	5.57508e-15	Upregulated	3.76	2.6e-131	Both	Q1
ENSG00000119446	RBM18	92400	729.664	0.444511	0.0811261	0	1	NA	Upregulated	1.2	1.3e-287	DICE	NA
ENSG00000119471	HSDL2	84263	856.083	-1.50379	0.166833	-3.01969	0.00253032	0.0226564	Downregulated	-2.01	0	Both	Q3
ENSG00000119508	NR4A3	8013	9943.59	8.65876	0.293003	26.1389	1.31957e-150	1.23116e-146	Upregulated	11.4	0	Both	Q1
ENSG00000119514	GALNT12	79695	19.7217	-0.944109	0.289173	0	1	NA	Downregulated	-2.82	0	DICE	NA
ENSG00000119522	DENND1A	57706	289.678	0.00538087	0.113359	0	1	NA	Upregulated	-1.25	1.1e-230	DICE	NA
ENSG00000119523	ALG2	85365	1345.57	1.80621	0.0953614	8.45425	2.80897e-17	1.22348e-15	Upregulated	1.78	0	Both	Q1
ENSG00000119535	CSF3R	1441	5.22964	0.119	0.355904	0	1	NA	Upregulated	-2.67	4.9e-46	DICE	NA
ENSG00000119537	KDSR	2531	1481.29	0.672881	0.200902	0	1	NA	Upregulated	2.54	0	DICE	NA
ENSG00000119599	DCAF4	26094	337.283	2.49133	0.145156	10.274	9.22694e-25	6.77853e-23	Upregulated	1.8	0	Both	Q1
ENSG00000119608	PROX2	283571	7.1735	-0.461359	0.460694	0	1	NA	Downregulated	-1.45	2.3e-118	DICE	NA
ENSG00000119632	IFI27L2	83982	284.111	-0.517203	0.140677	0	1	NA	Downregulated	-1.36	3.8e-70	DICE	NA
ENSG00000119640	ACYP1	97	141.421	-1.18163	0.110703	-1.64067	0.100866	0.583073	Downregulated	-1.44	0	DICE	NA
ENSG00000119655	NPC2	10577	504.491	0.257599	0.190105	0	1	NA	Upregulated	-1.22	1.4e-220	DICE	NA
ENSG00000119682	AREL1	9870	1669.43	0.250968	0.0528026	0	1	NA	Upregulated	1.14	0	DICE	NA
ENSG00000119686	FLVCR2	55640	92.5483	1.23358	0.210597	1.10915	0.267367	NA	Upregulated	1.19	2.8e-75	DICE	NA
ENSG00000119698	PPP4R4	57718	4.1458	0.575548	0.40606	0	1	NA	Upregulated	1.57	7e-37	DICE	NA
ENSG00000119699	TGFB3	7043	23.703	0.126647	0.197705	0	1	NA	Upregulated	-1.44	0	DICE	NA
ENSG00000119703	ZC2HC1C	79696	19.1362	-1.70457	0.215242	-3.2734	0.00106261	0.0102808	Downregulated	-2.33	8.2e-135	Both	Q3
ENSG00000119705	SLIRP	81892	303.07	1.25042	0.0851282	2.94173	0.00326388	0.0285042	Upregulated	1.79	0	Both	Q1
ENSG00000119711	ALDH6A1	4329	234.595	-1.84025	0.155312	-5.41007	6.29995e-08	1.15403e-06	Downregulated	-1.54	4.9e-283	Both	Q3
ENSG00000119714	GPR68	8111	1512.95	-1.76612	0.143805	-5.32748	9.95834e-08	1.76862e-06	Downregulated	0.68	1.3e-22	gsTcells	NA
ENSG00000119718	EIF2B2	8892	485.735	0.188096	0.0673561	0	1	NA	Upregulated	2.08	0	DICE	NA
ENSG00000119723	COQ6	51004	245.495	-0.923635	0.0824963	0	1	NA	Downregulated	-1.42	0	DICE	NA
ENSG00000119725	ZNF410	57862	224.042	2.14475	0.157455	7.27031	3.58656e-13	1.10438e-11	Upregulated	0.49	8.5e-20	gsTcells	NA
ENSG00000119772	DNMT3A	1788	726.344	2.32141	0.150884	8.75778	1.99139e-18	9.59363e-17	Upregulated	NA	NA	gsTcells	NA
ENSG00000119801	YPEL5	51646	3210.71	0.688987	0.169712	0	1	NA	Upregulated	-2.45	0	DICE	NA
ENSG00000119812	FAM98A	25940	627.64	1.94326	0.0914551	10.3139	6.09945e-25	4.56481e-23	Upregulated	2.85	0	Both	Q1
ENSG00000119820	YIPF4	84272	1464.99	-0.301802	0.0801124	0	1	NA	Downregulated	1.03	8.8e-122	DICE	NA
ENSG00000119844	AFTPH	54812	3449.99	1.74808	0.101235	7.38951	1.47374e-13	4.7089e-12	Upregulated	0.73	5.4e-100	gsTcells	NA
ENSG00000119862	LGALSL	29094	37.516	1.8744	0.263202	3.32215	0.000893263	0.00878511	Upregulated	2.13	1.9e-47	Both	Q1
ENSG00000119900	OGFRL1	79627	936.066	-1.80078	0.201122	-3.98154	6.84705e-05	0.000827858	Downregulated	-2.18	0	Both	Q3
ENSG00000119917	IFIT3	3437	289.978	2.02902	0.4737	2.1723	0.0298327	0.2048	Upregulated	2.59	6.2e-75	DICE	NA
ENSG00000119938	PPP1R3C	5507	4.99269	2.77858	0.473567	3.7557	0.000172858	0.00194857	Upregulated	NA	NA	gsTcells	NA
ENSG00000119943	PYROXD2	84795	73.3948	-1.33795	0.233562	-1.44692	0.14792	0.803357	Downregulated	-2.94	0	DICE	NA
ENSG00000119946	CNNM1	26507	1.57481	0.332346	0.57801	0	1	NA	Upregulated	1.67	1.6e-27	DICE	NA
ENSG00000119977	TCTN3	26123	570.893	0.485259	0.119978	0	1	NA	Upregulated	1.39	0	DICE	NA
ENSG00000119979	FAM45A	404636	627.35	-1.36225	0.105408	-3.43665	0.000588954	0.00599012	Downregulated	-1	5.6e-134	gsTcells	NA
ENSG00000119986	AVPI1	60370	8.92691	-0.0269824	0.32422	0	1	NA	Downregulated	-2.42	8.8e-141	DICE	NA
ENSG00000120053	GOT1	2805	404.905	1.03312	0.111259	0.297724	0.765914	NA	Upregulated	1.97	0	DICE	NA
ENSG00000120063	GNA13	10672	6228.38	1.08965	0.0977479	0.917111	0.359085	NA	Upregulated	1.34	6.2e-213	DICE	NA
ENSG00000120093	HOXB3	3213	109.971	-0.276137	0.221046	0	1	NA	Downregulated	-1.96	8.8e-87	DICE	NA
ENSG00000120129	DUSP1	1843	1808.54	-1.01545	0.266774	-0.057916	0.953816	NA	Downregulated	-4.18	0	DICE	NA
ENSG00000120137	PANK3	79646	2939.2	0.472714	0.0849805	0	1	NA	Upregulated	1.38	8.1e-213	DICE	NA
ENSG00000120158	RCL1	10171	682.504	2.23443	0.159224	7.75276	8.99175e-15	3.2061e-13	Upregulated	2.63	0	Both	Q1
ENSG00000120162	MOB3B	79817	5.20393	0.386646	0.328591	0	1	NA	Upregulated	-1.86	5.6e-132	DICE	NA
ENSG00000120215	MLANA	2315	1.2964	1.11818	0.579749	0.203843	0.838477	NA	Upregulated	-1.19	2.3e-93	DICE	NA
ENSG00000120217	CD274	29126	745.155	2.16544	0.209177	5.57154	2.52503e-08	4.86077e-07	Upregulated	5.15	0	Both	Q1
ENSG00000120253	NUP43	348995	819.945	-0.649507	0.0773871	0	1	NA	Downregulated	1.69	2.3e-179	DICE	NA
ENSG00000120254	MTHFD1L	101928195	417.947	1.34631	0.255966	1.35294	0.176076	0.9243	Upregulated	3.94	0	DICE	NA
ENSG00000120256	LRP11	84918	72.8573	-1.65848	0.276105	-2.38489	0.0170841	0.12617	Downregulated	1.09	3.8e-45	DICE	NA
ENSG00000120278	PLEKHG1	57480	134.787	-0.016848	0.327137	0	1	NA	Downregulated	1.42	3.8e-31	DICE	NA
ENSG00000120280	CXorf21	80231	117.167	-1.15847	0.279587	-0.566798	0.570852	NA	Downregulated	1.43	3e-77	DICE	NA
ENSG00000120306	CYSTM1	84418	146.876	0.337048	0.163114	0	1	NA	Upregulated	5.34	0	DICE	NA
ENSG00000120333	MRPS14	63931	356.53	-0.0437297	0.0745446	0	1	NA	Downregulated	1.1	7.6e-212	DICE	NA
ENSG00000120438	TCP1	677812	2433.27	0.793259	0.0843267	0	1	NA	Upregulated	1.59	0	DICE	NA
ENSG00000120500	ARR3	407	2.50275	0.590131	0.640666	0	1	NA	Upregulated	-2.48	2.4e-103	DICE	NA
ENSG00000120509	PDZD11	51248	285.112	-0.821737	0.088226	0	1	NA	Downregulated	-1.19	4e-199	DICE	NA
ENSG00000120519	SLC10A7	84068	396.24	-0.679763	0.0828909	0	1	NA	Downregulated	-1.19	3.4e-200	DICE	NA
ENSG00000120526	NUDCD1	84955	386.954	0.897719	0.131975	0	1	NA	Upregulated	2.48	0	DICE	NA
ENSG00000120549	KIAA1217	56243	73.3505	4.37617	0.503474	6.70575	2.00378e-11	5.3162e-10	Upregulated	NA	NA	gsTcells	NA
ENSG00000120616	EPC1	80314	1983.23	-0.217551	0.0744877	0	1	NA	Downregulated	-1.55	0	DICE	NA
ENSG00000120659	TNFSF11	8600	58.7404	5.12754	0.435441	9.47898	2.56789e-21	1.50999e-19	Upregulated	6.25	3e-156	Both	Q1
ENSG00000120662	MTRF1	9617	342.088	-0.58858	0.0626646	0	1	NA	Downregulated	-1.72	0	DICE	NA
ENSG00000120664	SPG20OS	NA	0.788458	1.42915	0.676513	0.634355	0.525849	NA	Upregulated	1.15	0.00013	DICE	NA
ENSG00000120686	UFM1	51569	3041.47	2.11033	0.110309	10.0657	7.83676e-24	5.45649e-22	Upregulated	2.23	0	Both	Q1
ENSG00000120688	WBP4	11193	395.995	1.32996	0.0861868	3.8284	0.000128981	0.00149243	Upregulated	0.56	8.4e-61	gsTcells	NA
ENSG00000120694	HSPH1	10808	8963.63	3.67334	0.153839	17.3776	1.21988e-67	6.32307e-65	Upregulated	2.41	0	Both	Q1
ENSG00000120696	KBTBD7	84078	274.244	-0.578324	0.155602	0	1	NA	Downregulated	1.94	2e-152	DICE	NA
ENSG00000120705	ETF1	2107	3957.36	2.13444	0.105244	10.7791	4.32232e-27	3.7111e-25	Upregulated	3.15	0	Both	Q1
ENSG00000120738	EGR1	1958	4245.24	2.52167	0.322257	4.72192	2.33634e-06	3.49141e-05	Upregulated	4.24	3.2e-140	Both	Q1
ENSG00000120798	NR2C1	7181	623.603	-0.428685	0.0833693	0	1	NA	Downregulated	-1.63	0	DICE	NA
ENSG00000120800	UTP20	27340	1069.49	1.9316	0.138072	6.74715	1.50781e-11	4.05804e-10	Upregulated	2.37	0	Both	Q1
ENSG00000120820	GLT8D2	83468	4.55894	-0.113555	0.349292	0	1	NA	Downregulated	1.13	1e-26	DICE	NA
ENSG00000120832	MTERFD3	80298	168.594	-0.985321	0.150117	0	1	NA	Downregulated	-2.09	0	DICE	NA
ENSG00000120833	SOCS2	8835	1072.03	0.168754	0.231728	0	1	NA	Upregulated	1.34	5e-62	DICE	NA
ENSG00000120860	CCDC53	51019	544.857	-1.05897	0.0909308	-0.648486	0.516671	NA	Downregulated	-1.46	0	DICE	NA
ENSG00000120868	APAF1	317	1088.58	-1.86301	0.0956007	-9.02723	1.76065e-19	9.26328e-18	Downregulated	-1.6	0	Both	Q3
ENSG00000120875	DUSP4	1846	7515.43	3.31909	0.16733	13.8594	1.11578e-43	2.2631e-41	Upregulated	6.76	0	Both	Q1
ENSG00000120885	CLU	1191	722.686	-0.441952	0.236992	0	1	NA	Downregulated	-2.52	2.7e-122	DICE	NA
ENSG00000120889	TNFRSF10B	8795	2197.88	0.88064	0.151806	0	1	NA	Upregulated	1.77	0	DICE	NA
ENSG00000120899	PTK2B	2185	3157.36	-0.435529	0.0919755	0	1	NA	Downregulated	-1.33	1.2e-225	DICE	NA
ENSG00000120910	PPP3CC	5533	1289.06	-0.0456376	0.117037	0	1	NA	Downregulated	-1.78	0	DICE	NA
ENSG00000120913	PDLIM2	64236	200.893	-2.29292	0.23668	-5.46275	4.68826e-08	8.77168e-07	Downregulated	-2.17	8.5e-158	Both	Q3
ENSG00000120915	EPHX2	2053	42.9744	-1.14975	0.239481	-0.625312	0.531766	NA	Downregulated	-2.37	0	DICE	NA
ENSG00000120942	UBIAD1	29914	412.921	1.381	0.11575	3.29162	0.00099612	0.00969685	Upregulated	0.94	4.8e-233	gsTcells	NA
ENSG00000120949	TNFRSF8	943	388.086	3.42281	0.330458	7.33168	2.27278e-13	7.14777e-12	Upregulated	NA	NA	gsTcells	NA
ENSG00000120963	ZNF706	51123	1273.33	1.30113	0.0791879	3.80267	0.000143144	0.00164071	Upregulated	0.51	2.1e-59	gsTcells	NA
ENSG00000120992	LYPLA1	10434	1638.65	0.199806	0.105508	0	1	NA	Upregulated	1.3	4.2e-144	DICE	NA
ENSG00000121039	RDH10	157506	8221.94	3.73727	0.285689	9.58131	9.58225e-22	5.76789e-20	Upregulated	-0.21	3.8e-05	gsTcells	NA
ENSG00000121053	EPX	8288	0.890197	1.55571	0.623057	0.891916	0.372438	NA	Upregulated	-2.37	1.4e-130	DICE	NA
ENSG00000121057	AKAP1	8165	603.035	1.38745	0.143921	2.69211	0.00710005	0.0576197	Upregulated	1.74	0	DICE	NA
ENSG00000121060	TRIM25	7706	2373.19	1.62915	0.172476	3.64774	0.000264556	0.00286679	Upregulated	0.75	1.4e-127	gsTcells	NA
ENSG00000121064	SCPEP1	59342	494.801	-0.575431	0.14771	0	1	NA	Downregulated	-1.8	0	DICE	NA
ENSG00000121101	TEX14	56155	30.9584	2.24322	0.290568	4.27861	1.88068e-05	0.000247835	Upregulated	1.43	5.5e-62	Both	Q1
ENSG00000121104	FAM117A	81558	452.811	-1.79736	0.126466	-6.30493	2.88321e-10	6.86817e-09	Downregulated	-1.61	0	Both	Q3
ENSG00000121152	NCAPH	23397	316.356	-1.78757	0.197434	-3.98903	6.63447e-05	0.000805985	Downregulated	NA	NA	gsTcells	NA
ENSG00000121236	TRIM6	117854	48.2374	7.13645	0.567555	10.8121	3.01764e-27	2.61497e-25	Upregulated	NA	NA	gsTcells	NA
ENSG00000121281	ADCY7	113	3904.68	-1.97035	0.114139	-8.5014	1.8732e-17	8.2829e-16	Downregulated	-1.12	1.9e-42	Both	Q3
ENSG00000121297	TSHZ3	57616	98.0134	3.54681	0.377387	6.74853	1.49346e-11	4.02328e-10	Upregulated	4.4	8.5e-189	Both	Q1
ENSG00000121310	ECHDC2	55268	688.256	-0.827788	0.164768	0	1	NA	Downregulated	-2.21	0	DICE	NA
ENSG00000121316	PLBD1	79887	7.1056	0.25195	0.566021	0	1	NA	Upregulated	-3.28	2.9e-85	DICE	NA
ENSG00000121318	TAS2R10	50839	2.11109	-0.841228	0.4481	0	1	NA	Downregulated	-4.36	2.4e-57	DICE	NA
ENSG00000121486	TRMT1L	81627	567.351	-1.35084	0.125523	-2.79498	0.00519024	0.043301	Downregulated	-0.29	2.8e-12	gsTcells	NA
ENSG00000121552	CSTA	1475	4.14095	0.236597	0.390201	0	1	NA	Upregulated	-2.31	7.7e-24	DICE	NA
ENSG00000121577	POPDC2	64091	35.2835	-1.41179	0.16363	-2.5166	0.0118492	0.0907162	Downregulated	-2.02	0	DICE	NA
ENSG00000121578	B4GALT4	8702	415.794	1.76732	0.16658	4.6063	4.09896e-06	5.98799e-05	Upregulated	0.58	1.3e-37	gsTcells	NA
ENSG00000121579	NAA50	80218	3009.72	0.676157	0.109962	0	1	NA	Upregulated	2.84	0	DICE	NA
ENSG00000121594	CD80	941	2597.22	1.83464	0.173888	4.7999	1.58743e-06	2.43597e-05	Upregulated	NA	NA	gsTcells	NA
ENSG00000121621	KIF18A	81930	277.853	-2.08404	0.201024	-5.39259	6.94496e-08	1.26638e-06	Downregulated	NA	NA	gsTcells	NA
ENSG00000121690	DEPDC7	91614	11.2835	-0.878322	0.342432	0	1	NA	Downregulated	1.04	6.4e-41	DICE	NA
ENSG00000121691	CAT	847	830.365	-1.25817	0.108503	-2.37935	0.0173432	0.127713	Downregulated	-1.33	0	DICE	NA
ENSG00000121716	PILRB	102466747	252.905	1.02313	0.196235	0.117883	0.90616	NA	Upregulated	1.43	6.6e-32	DICE	NA
ENSG00000121741	ZMYM2	7750	3389.36	0.637962	0.114085	0	1	NA	Upregulated	-1.09	1.4e-229	DICE	NA
ENSG00000121742	GJB6	10804	284.726	3.07774	0.513975	4.04249	5.28861e-05	0.00065182	Upregulated	-1.33	1.6e-14	Both	Q2
ENSG00000121753	BAI2	576	6.27013	2.1924	0.419305	2.84375	0.00445861	0.0378286	Upregulated	NA	NA	gsTcells	NA
ENSG00000121807	CCR2	729230	1321.78	-2.93664	0.421486	-4.5948	4.33165e-06	6.3016e-05	Downregulated	NA	NA	gsTcells	NA
ENSG00000121851	POLR3GL	84265	496.132	-1.76694	0.101428	-7.56137	3.98857e-14	1.33381e-12	Downregulated	-2.07	0	Both	Q3
ENSG00000121858	TNFSF10	8743	5080.86	1.76928	0.198735	3.87089	0.000108438	0.00126995	Upregulated	-0.48	2e-10	gsTcells	NA
ENSG00000121931	LRIF1	55791	616.237	0.660588	0.126669	0	1	NA	Upregulated	1.52	3.8e-171	DICE	NA
ENSG00000121957	GPSM2	29899	368.118	-2.17135	0.178753	-6.55291	5.64271e-11	1.43451e-09	Downregulated	NA	NA	gsTcells	NA
ENSG00000121966	CXCR4	7852	6676.19	-1.04967	0.208581	-0.238125	0.811784	NA	Downregulated	-2.18	5.2e-217	DICE	NA
ENSG00000121988	ZRANB3	84083	43.1005	-0.408663	0.121694	0	1	NA	Downregulated	-1.24	7.1e-209	DICE	NA
ENSG00000122012	SV2C	22987	102.634	2.6325	0.336805	4.84702	1.25332e-06	1.94244e-05	Upregulated	NA	NA	gsTcells	NA
ENSG00000122043	LINC00544	440131	36.286	-2.56267	0.315515	-4.95276	7.31672e-07	1.17294e-05	Downregulated	-3.28	1.2e-137	Both	Q3
ENSG00000122122	SASH3	54440	3659.04	-1.43126	0.12764	-3.37877	0.000728122	0.00728382	Downregulated	-1.86	0	Both	Q3
ENSG00000122126	OCRL	4952	42.847	0.258561	0.309535	0	1	NA	Upregulated	-1.94	0	DICE	NA
ENSG00000122140	MRPS2	51116	297.454	1.21764	0.147682	1.47368	0.140569	0.769966	Upregulated	1.83	7.3e-130	DICE	NA
ENSG00000122176	FMOD	2331	11.3521	4.05145	0.435887	7.00055	2.54958e-12	7.27449e-11	Upregulated	7.12	8.3e-63	Both	Q1
ENSG00000122218	COPA	1314	4467.1	0.630902	0.0654028	0	1	NA	Upregulated	1.11	0	DICE	NA
ENSG00000122223	CD244	51744	459.519	-1.81336	0.434833	-1.87052	0.0614116	0.381895	Downregulated	-3.28	0	DICE	NA
ENSG00000122224	LY9	4063	132.88	-1.44035	0.331466	-1.3285	0.184013	0.958239	Downregulated	-1.71	0	DICE	NA
ENSG00000122335	SERAC1	84947	339.859	1.64637	0.144098	4.48565	7.26928e-06	0.000101886	Upregulated	1.07	5.7e-92	Both	Q1
ENSG00000122359	ANXA11	311	2705.37	-0.86377	0.0769159	0	1	NA	Downregulated	-1.7	0	DICE	NA
ENSG00000122378	FAM213A	84293	16.8765	-0.838213	0.279445	0	1	NA	Downregulated	-1.2	1e-74	DICE	NA
ENSG00000122417	ODF2L	57489	1445.67	-1.40997	0.131314	-3.12209	0.00179574	0.0166378	Downregulated	-1.28	5.1e-244	Both	Q3
ENSG00000122432	SPATA1	NA	16.7605	1.2904	0.217554	1.33484	0.181928	0.948971	Upregulated	-1.6	2.4e-91	DICE	NA
ENSG00000122477	LRRC39	127495	16.4282	-0.82055	0.198687	0	1	NA	Downregulated	-1.29	5.5e-83	DICE	NA
ENSG00000122482	ZNF644	84146	3084.44	0.588104	0.0936819	0	1	NA	Upregulated	1.43	6.5e-262	DICE	NA
ENSG00000122483	CCDC18	343099	421.17	0.22205	0.123053	0	1	NA	Upregulated	-1.01	2.5e-133	DICE	NA
ENSG00000122507	BBS9	27241	296.307	-0.908516	0.109651	0	1	NA	Downregulated	-1.28	0	DICE	NA
ENSG00000122515	ZMIZ2	83637	727.45	0.240557	0.164867	0	1	NA	Upregulated	1.33	2e-85	DICE	NA
ENSG00000122547	EEPD1	80820	43.8071	-2.94886	0.218839	-8.90547	5.31623e-19	2.69568e-17	Downregulated	-1.15	8.8e-46	Both	Q3
ENSG00000122557	HERPUD2	64224	1314.59	0.297157	0.105806	0	1	NA	Upregulated	-1.39	0	DICE	NA
ENSG00000122566	HNRNPA2B1	3181	16115.6	1.37222	0.103931	3.58145	0.000341697	0.0036091	Upregulated	0.81	8.9e-247	gsTcells	NA
ENSG00000122641	INHBA	3624	232.083	4.88727	0.478814	8.11853	4.7187e-16	1.86023e-14	Upregulated	NA	NA	gsTcells	NA
ENSG00000122687	FTSJ2	29960	263.018	0.222669	0.0915223	0	1	NA	Upregulated	1.36	2.7e-280	DICE	NA
ENSG00000122692	SMU1	55234	1664.96	0.432838	0.0702266	0	1	NA	Upregulated	1.24	0	DICE	NA
ENSG00000122694	GLIPR2	152007	667.776	-0.883259	0.147543	0	1	NA	Downregulated	-2.13	0	DICE	NA
ENSG00000122705	CLTA	1211	1150.98	0.579583	0.0863549	0	1	NA	Upregulated	1.46	0	DICE	NA
ENSG00000122707	RECK	8434	254.677	-1.61033	0.125586	-4.85987	1.17462e-06	1.82857e-05	Downregulated	-2.4	0	Both	Q3
ENSG00000122786	CALD1	800	5.97216	1.16067	0.40754	0.394248	0.693398	NA	Upregulated	3.38	5.7e-163	DICE	NA
ENSG00000122861	PLAU	5328	282.746	4.78574	0.364714	10.38	3.05758e-25	2.33192e-23	Upregulated	5.42	2.8e-118	Both	Q1
ENSG00000122862	SRGN	5552	22686.2	2.06015	0.135969	7.79705	6.33688e-15	2.29423e-13	Upregulated	3.78	0	Both	Q1
ENSG00000122863	CHST3	9469	14.4302	4.29269	0.477298	6.8986	5.25172e-12	1.46702e-10	Upregulated	5.33	2.2e-66	Both	Q1
ENSG00000122873	CISD1	55847	231.083	-0.250585	0.108587	0	1	NA	Downregulated	2.63	0	DICE	NA
ENSG00000122877	EGR2	1959	8857.79	7.49416	0.240696	26.9808	2.48278e-160	3.47465e-156	Upregulated	8.95	0	Both	Q1
ENSG00000122882	ECD	11319	1139.55	1.5311	0.077609	6.84323	7.74292e-12	2.13311e-10	Upregulated	1.24	0	Both	Q1
ENSG00000122952	ZWINT	11130	315.645	-1.20154	0.245451	-0.821102	0.411588	NA	Downregulated	-1.23	1.7e-69	DICE	NA
ENSG00000122965	RBM19	9904	1145.47	1.54384	0.105872	5.13674	2.79538e-07	4.688e-06	Upregulated	0.65	6e-68	gsTcells	NA
ENSG00000122971	ACADS	35	108.11	-1.71325	0.251071	-2.84084	0.00449947	0.0381059	Downregulated	-0.64	1.2e-08	gsTcells	NA
ENSG00000122986	HVCN1	84329	269.737	-1.75771	0.292556	-2.58998	0.00959815	0.0752949	Downregulated	-1.98	1.5e-194	DICE	NA
ENSG00000123009	NME2P1	NA	78.7261	0.423897	0.193095	0	1	NA	Upregulated	1.64	6.3e-45	DICE	NA
[truncated: 8,232 more rows]
