# Supplementary material for: Potential impact of celiac disease genetic risk factors on T cell receptor signaling in gluten-specific CD4+ T cells
Source: Sci Rep. 2021 Apr 29;11:9252. doi: 10.1038/s41598-021-86612-5 (PMC8085175; doi:10.1038/s41598-021-86612-5)
Supplement: Supplementary file 19 — Supplementary Table 6. [file 41598_2021_86612_MOESM19_ESM.xlsx]

## Sheet: supplementary_table_6
ENSEMBL	SYMBOL	ENTREZID	baseMean.gsTcells	log2FoldChange.gsTcells	lfcSE.gsTcells	stat.gsTcells	pvalue.gsTcells	padj.gsTcells	Direction.gsTcells	log2FoldChange.biopsy_derived_gsTcells	padj.biopsy_derived_gsTcells	Overlap	Quadrant
ENSG00000001626	CFTR	1080	42.6254	3.97978	0.594475	5.01247	5.3737e-07	8.71941e-06	Upregulated	NA	NA	gsTcells	NA
ENSG00000005469	CROT	54677	327.981	-2.18962	0.166947	-7.12572	1.03537e-12	3.05697e-11	Downregulated	NA	NA	gsTcells	NA
ENSG00000005513	SOX8	30812	5.63216	4.69683	0.567532	6.51386	7.32445e-11	1.83867e-09	Upregulated	NA	NA	gsTcells	NA
ENSG00000005844	ITGAL	3683	19769.3	-1.66876	0.0954711	-7.00487	2.4721e-12	7.07505e-11	Downregulated	2.80744	0.0220279	Both	Q4
ENSG00000005882	PDK2	5164	194.696	-2.04548	0.144133	-7.2536	4.05841e-13	1.24012e-11	Downregulated	NA	NA	gsTcells	NA
ENSG00000006075	CCL3	6348	16760.2	5.9276	0.390814	12.6085	1.89455e-36	2.63823e-34	Upregulated	NA	NA	gsTcells	NA
ENSG00000006128	TAC1	6863	1.62631	3.59851	0.638981	4.06665	4.76941e-05	0.000591736	Upregulated	NA	NA	gsTcells	NA
ENSG00000006327	TNFRSF12A	51330	119.809	2.92423	0.351374	5.4763	4.3432e-08	8.14787e-07	Upregulated	NA	NA	gsTcells	NA
ENSG00000006555	TTC22	55001	205.052	-3.26889	0.227691	-9.96478	2.17346e-23	1.48378e-21	Downregulated	NA	NA	gsTcells	NA
ENSG00000007129	CEACAM21	90273	352.096	-2.28048	0.17179	-7.45374	9.07331e-14	2.95305e-12	Downregulated	NA	NA	gsTcells	NA
ENSG00000007312	CD79B	974	86.7993	-2.94936	0.391485	-4.9794	6.37802e-07	1.02953e-05	Downregulated	NA	NA	gsTcells	NA
ENSG00000007866	TEAD3	7005	9.15407	3.88684	0.352168	8.19733	2.45786e-16	9.81391e-15	Upregulated	NA	NA	gsTcells	NA
ENSG00000007968	E2F2	1870	618.963	-3.12572	0.204685	-10.3854	2.89087e-25	2.21686e-23	Downregulated	NA	NA	gsTcells	NA
ENSG00000008083	JARID2	3720	5127.87	3.6382	0.106289	24.8211	5.30694e-136	2.97083e-132	Upregulated	NA	NA	gsTcells	NA
ENSG00000008294	SPAG9	9043	6461.46	2.86614	0.100104	18.642	1.46618e-77	1.20701e-74	Upregulated	NA	NA	gsTcells	NA
ENSG00000008405	CRY1	1407	1102.31	4.03265	0.194074	15.6263	4.81999e-55	1.62544e-52	Upregulated	NA	NA	gsTcells	NA
ENSG00000008441	NFIX	4784	2.45672	2.30499	0.452613	2.88324	0.0039361	0.0337949	Upregulated	NA	NA	gsTcells	NA
ENSG00000009790	TRAF3IP3	80342	5209.35	-2.32775	0.101965	-13.0217	9.21154e-39	1.42448e-36	Downregulated	NA	NA	gsTcells	NA
ENSG00000010319	SEMA3G	56920	88.8132	-2.3967	0.505394	-2.76358	0.00571715	0.047313	Downregulated	NA	NA	gsTcells	NA
ENSG00000010810	FYN	2534	7660.49	2.08248	0.139814	7.7423	9.76314e-15	3.4723e-13	Upregulated	NA	NA	gsTcells	NA
ENSG00000010818	HIVEP2	3097	5015.24	2.20748	0.1392	8.67443	4.15627e-18	1.9389e-16	Upregulated	NA	NA	gsTcells	NA
ENSG00000011566	MAP4K3	8491	1023.66	2.26044	0.163064	7.7297	1.07799e-14	3.79532e-13	Upregulated	3.79716	0.0271931	Both	Q1
ENSG00000011590	ZBTB32	27033	312.49	5.88879	0.322006	15.1823	4.63301e-52	1.33689e-49	Upregulated	NA	NA	gsTcells	NA
ENSG00000013016	EHD3	30845	122.541	-2.63746	0.189359	-8.64738	5.26962e-18	2.41798e-16	Downregulated	NA	NA	gsTcells	NA
ENSG00000013619	MAMLD1	10046	386.685	3.41434	0.226871	10.6419	1.9023e-26	1.59417e-24	Upregulated	NA	NA	gsTcells	NA
ENSG00000013810	TACC3	10460	616.478	-2.27427	0.175096	-7.27754	3.3997e-13	1.05046e-11	Downregulated	NA	NA	gsTcells	NA
ENSG00000019144	PHLDB1	102466719	137.774	5.40063	0.307508	14.3106	1.8777e-46	4.27291e-44	Upregulated	NA	NA	gsTcells	NA
ENSG00000020577	SAMD4A	23034	500.35	6.79897	0.28543	20.3167	9.16075e-92	1.4245e-88	Upregulated	NA	NA	gsTcells	NA
ENSG00000023445	BIRC3	330	30092	4.32424	0.173329	19.1788	5.56691e-82	5.56493e-79	Upregulated	2.95184	0.00509056	Both	Q1
ENSG00000024526	DEPDC1	55635	177.684	-2.03772	0.245135	-4.23326	2.30323e-05	0.000300267	Downregulated	NA	NA	gsTcells	NA
ENSG00000025772	TOMM34	10953	404.253	2.13755	0.0898152	12.6654	9.18934e-37	1.31229e-34	Upregulated	NA	NA	gsTcells	NA
ENSG00000026508	CD44	960	17084.6	2.14707	0.157606	7.27808	3.38602e-13	1.04839e-11	Upregulated	NA	NA	gsTcells	NA
ENSG00000026950	BTN3A1	11119	2027.98	-2.02312	0.105799	-9.67048	4.02481e-22	2.50901e-20	Downregulated	NA	NA	gsTcells	NA
ENSG00000027644	INSRR	3645	4.39032	2.1134	0.327159	3.40324	0.00066591	0.00671186	Upregulated	NA	NA	gsTcells	NA
ENSG00000029534	ANK1	286	337.666	2.70027	0.476543	3.56793	0.000359819	0.00379049	Upregulated	NA	NA	gsTcells	NA
ENSG00000034152	MAP2K3	100996792	1271.31	3.1817	0.152561	14.3005	2.17161e-46	4.90187e-44	Upregulated	NA	NA	gsTcells	NA
ENSG00000034677	RNF19A	25897	18101.7	3.79586	0.159096	17.5734	3.93502e-69	2.20282e-66	Upregulated	2.29042	0.00330271	Both	Q1
ENSG00000037897	METTL1	4234	130.151	4.49696	0.220429	15.8643	1.11904e-56	3.9648e-54	Upregulated	NA	NA	gsTcells	NA
ENSG00000041982	TNC	3371	18.4244	4.45301	0.395124	8.73906	2.35051e-18	1.12656e-16	Upregulated	NA	NA	gsTcells	NA
ENSG00000047346	FAM214A	56204	1683.48	-2.01058	0.198619	-5.08806	3.61738e-07	6.0018e-06	Downregulated	NA	NA	gsTcells	NA
ENSG00000048028	USP28	57646	1305.32	-2.26482	0.144738	-8.73868	2.35841e-18	1.12841e-16	Downregulated	NA	NA	gsTcells	NA
ENSG00000048162	NOP16	51491	493.188	3.55664	0.129188	19.7901	3.62485e-87	4.41128e-84	Upregulated	NA	NA	gsTcells	NA
ENSG00000049130	KITLG	4254	35.2357	3.70184	0.447838	6.03306	1.60879e-09	3.52646e-08	Upregulated	NA	NA	gsTcells	NA
ENSG00000049249	TNFRSF9	3604	1512.32	6.88036	0.376385	15.6233	5.05429e-55	1.68416e-52	Upregulated	-3.1354	0.0489114	Both	Q2
ENSG00000050344	NFE2L3	9603	1795.48	2.60657	0.185511	8.66025	4.70732e-18	2.18142e-16	Upregulated	NA	NA	gsTcells	NA
ENSG00000050730	TNIP3	79931	1510.61	6.47422	0.323801	16.9061	4.05495e-64	1.86063e-61	Upregulated	NA	NA	gsTcells	NA
ENSG00000052749	RRP12	23223	1130.2	4.29939	0.268768	12.2759	1.21964e-34	1.58045e-32	Upregulated	NA	NA	gsTcells	NA
ENSG00000052795	FNIP2	57600	1913.15	2.38365	0.139701	9.9043	3.98746e-23	2.67648e-21	Upregulated	NA	NA	gsTcells	NA
ENSG00000053372	MRTO4	51154	599.3	3.04807	0.154375	13.2668	3.60464e-40	6.07795e-38	Upregulated	NA	NA	gsTcells	NA
ENSG00000054179	ENTPD2	954	4.50516	4.2728	0.636963	5.13813	2.77482e-07	4.65632e-06	Upregulated	NA	NA	gsTcells	NA
ENSG00000054523	KIF1B	23095	2332.7	2.24572	0.169982	7.32854	2.32673e-13	7.30104e-12	Upregulated	NA	NA	gsTcells	NA
ENSG00000054598	FOXC1	2296	32.7147	3.0517	0.522252	3.92856	8.54554e-05	0.00101913	Upregulated	NA	NA	gsTcells	NA
ENSG00000054793	ATP9A	10079	132.094	3.63295	0.427603	6.15745	7.39234e-10	1.6754e-08	Upregulated	NA	NA	gsTcells	NA
ENSG00000055044	NOP58	51602	3069.57	2.43175	0.0973822	14.7023	6.22797e-49	1.59927e-46	Upregulated	NA	NA	gsTcells	NA
ENSG00000056558	TRAF1	7185	6698.85	2.28738	0.133773	9.62361	6.3562e-22	3.90154e-20	Upregulated	NA	NA	gsTcells	NA
ENSG00000056661	PCGF2	7703	21.3684	2.33383	0.439702	3.03349	0.0024174	0.0217566	Upregulated	NA	NA	gsTcells	NA
ENSG00000060566	CREB3L3	84699	152.329	-2.17345	0.245606	-4.77777	1.77247e-06	2.69627e-05	Downregulated	NA	NA	gsTcells	NA
ENSG00000060642	PIGV	55650	396.676	2.04435	0.152894	6.83053	8.46e-12	2.3238e-10	Upregulated	NA	NA	gsTcells	NA
ENSG00000060656	PTPRU	10076	5.31447	2.26267	0.374213	3.3742	0.000740311	0.00739782	Upregulated	NA	NA	gsTcells	NA
ENSG00000061337	LZTS1	11178	155.42	-2.9669	0.43167	-4.55649	5.2015e-06	7.49306e-05	Downregulated	-3.24186	0.0499668	Both	Q3
ENSG00000061656	SPAG4	6676	42.0646	2.44806	0.245836	5.89033	3.85414e-09	8.14169e-08	Upregulated	NA	NA	gsTcells	NA
ENSG00000062716	VMP1	406991	18780.9	2.07689	0.194073	5.5489	2.8748e-08	5.49629e-07	Upregulated	NA	NA	gsTcells	NA
ENSG00000064666	CNN2	1265	3607.56	-2.17339	0.159474	-7.35789	1.86846e-13	5.92951e-12	Downregulated	NA	NA	gsTcells	NA
ENSG00000065183	WDR3	10885	966.239	1.85694	0.129141	6.63567	3.23028e-11	8.42644e-10	Upregulated	-2.56785	0.0197773	Both	Q2
ENSG00000065526	SPEN	23013	2938.28	2.00152	0.135788	7.37561	1.63596e-13	5.20347e-12	Upregulated	NA	NA	gsTcells	NA
ENSG00000065809	FAM107B	83641	9157.57	2.18028	0.130231	9.06297	1.26945e-19	6.72952e-18	Upregulated	NA	NA	gsTcells	NA
ENSG00000065911	MTHFD2	10797	3844.08	2.12443	0.135285	8.31155	9.44561e-17	3.93427e-15	Upregulated	NA	NA	gsTcells	NA
ENSG00000065923	SLC9A7	84679	630.55	1.52161	0.161113	3.23756	0.00120557	0.011539	Upregulated	3.30236	0.0462025	Both	Q1
ENSG00000067057	PFKP	5214	2785.04	2.58223	0.128285	12.3337	5.96476e-35	7.83821e-33	Upregulated	NA	NA	gsTcells	NA
ENSG00000067208	EVI5	7813	1385.31	6.1047	0.33209	15.3715	2.54356e-53	7.91048e-51	Upregulated	NA	NA	gsTcells	NA
ENSG00000067533	RRP15	51018	464.216	2.29208	0.134976	9.5726	1.04252e-21	6.26186e-20	Upregulated	NA	NA	gsTcells	NA
ENSG00000067955	CBFB	865	9122.65	2.25068	0.154155	8.11309	4.9348e-16	1.93996e-14	Upregulated	NA	NA	gsTcells	NA
ENSG00000067992	PDK3	5165	593.072	2.21356	0.151804	7.99426	1.30356e-15	4.944e-14	Upregulated	NA	NA	gsTcells	NA
ENSG00000068028	RASSF1	11186	1264.6	-2.12234	0.111073	-10.1046	5.27316e-24	3.68989e-22	Downregulated	NA	NA	gsTcells	NA
ENSG00000069011	PITX1	5307	2.83219	2.87406	0.634778	2.95231	0.00315404	0.0276571	Upregulated	NA	NA	gsTcells	NA
ENSG00000069956	MAPK6	5597	3113.19	2.52898	0.13305	11.4917	1.45175e-30	1.53337e-28	Upregulated	NA	NA	gsTcells	NA
ENSG00000070190	DAPP1	27071	2248.15	1.67596	0.235052	2.87576	0.0040305	0.0345313	Upregulated	3.76257	0.00646307	Both	Q1
ENSG00000070501	POLB	5423	898.147	2.57373	0.145715	10.8001	3.43884e-27	2.97078e-25	Upregulated	NA	NA	gsTcells	NA
ENSG00000072274	TFRC	7037	13919.1	2.30811	0.133121	9.82647	8.65978e-23	5.66325e-21	Upregulated	2.56114	0.029617	Both	Q1
ENSG00000072571	HMMR	3161	309.464	-2.11537	0.252065	-4.42495	9.64645e-06	0.000132745	Downregulated	NA	NA	gsTcells	NA
ENSG00000072803	FBXW11	23291	2332.27	2.18858	0.0853223	13.9305	4.13385e-44	8.6348e-42	Upregulated	NA	NA	gsTcells	NA
ENSG00000073536	NLE1	54475	246.405	2.34102	0.186346	7.19637	6.18381e-13	1.86715e-11	Upregulated	NA	NA	gsTcells	NA
ENSG00000073711	PPP2R3A	5523	9.49085	2.41992	0.291709	4.86758	1.12975e-06	1.7646e-05	Upregulated	NA	NA	gsTcells	NA
ENSG00000073712	FERMT2	10979	15.4728	3.91462	0.406336	7.17293	7.34073e-13	2.19282e-11	Upregulated	NA	NA	gsTcells	NA
ENSG00000073756	PTGS2	5743	4000.18	6.9626	0.497323	11.9894	4.03881e-33	4.91505e-31	Upregulated	NA	NA	gsTcells	NA
ENSG00000073792	IGF2BP2	10644	6.59954	2.29113	0.382116	3.37889	0.000727803	0.00728323	Upregulated	NA	NA	gsTcells	NA
ENSG00000073861	TBX21	30009	2354.54	3.18427	0.178485	12.2378	1.95154e-34	2.50567e-32	Upregulated	NA	NA	gsTcells	NA
ENSG00000074266	EED	8726	2824.32	2.52618	0.12842	11.8843	1.42809e-32	1.70094e-30	Upregulated	NA	NA	gsTcells	NA
ENSG00000075240	GRAMD4	23151	778.158	2.10283	0.190206	5.7981	6.70724e-09	1.38142e-07	Upregulated	NA	NA	gsTcells	NA
ENSG00000075426	FOSL2	2355	5510.73	3.65116	0.192029	13.8061	2.34325e-43	4.6516e-41	Upregulated	NA	NA	gsTcells	NA
ENSG00000076604	TRAF4	9618	563.302	2.80402	0.170088	10.6064	2.7823e-26	2.31088e-24	Upregulated	NA	NA	gsTcells	NA
ENSG00000077264	PAK3	5063	32.0233	2.95887	0.366936	5.33846	9.37417e-08	1.67123e-06	Upregulated	NA	NA	gsTcells	NA
ENSG00000077522	ACTN2	88	7.56227	2.99657	0.423858	4.71047	2.47142e-06	3.68344e-05	Upregulated	NA	NA	gsTcells	NA
ENSG00000078114	NEBL	10529	71.4506	3.33498	0.512967	4.55192	5.31591e-06	7.64606e-05	Upregulated	NA	NA	gsTcells	NA
ENSG00000078401	EDN1	1906	17.8355	4.63531	0.430056	8.45312	2.8362e-17	1.22888e-15	Upregulated	NA	NA	gsTcells	NA
ENSG00000079482	OPHN1	4983	10.978	2.34943	0.46086	2.92807	0.00341075	0.0296666	Upregulated	NA	NA	gsTcells	NA
ENSG00000080546	SESN1	27244	1214.86	-2.30272	0.173614	-7.50354	6.21191e-14	2.04796e-12	Downregulated	NA	NA	gsTcells	NA
ENSG00000080561	MID2	11043	33.9975	3.24207	0.376724	5.95149	2.65712e-09	5.70344e-08	Upregulated	NA	NA	gsTcells	NA
ENSG00000080608	KIAA0020	9933	1173	2.65264	0.111289	14.85	6.96011e-50	1.89139e-47	Upregulated	NA	NA	gsTcells	NA
ENSG00000081985	IL12RB2	3595	2425.35	3.49535	0.240252	10.3864	2.86049e-25	2.19959e-23	Upregulated	NA	NA	gsTcells	NA
ENSG00000082196	C1QTNF3	114899	25.3519	-2.18168	0.228876	-5.16296	2.43078e-07	4.12599e-06	Downregulated	NA	NA	gsTcells	NA
ENSG00000082512	TRAF5	7188	3122.99	2.17135	0.141391	8.28446	1.18645e-16	4.89084e-15	Upregulated	NA	NA	gsTcells	NA
ENSG00000083635	NUFIP1	26747	164.27	2.15739	0.111327	10.3964	2.57558e-25	1.98596e-23	Upregulated	NA	NA	gsTcells	NA
ENSG00000084731	KIF3C	3797	131.022	-2.12334	0.198715	-5.65306	1.5762e-08	3.10689e-07	Downregulated	NA	NA	gsTcells	NA
ENSG00000085117	CD82	3732	3727.47	2.04918	0.178702	5.87114	4.32814e-09	9.09495e-08	Upregulated	NA	NA	gsTcells	NA
ENSG00000085415	SEH1L	81929	711.463	2.07977	0.147221	7.33434	2.22824e-13	7.01556e-12	Upregulated	NA	NA	gsTcells	NA
ENSG00000085733	CTTN	2017	41.8661	3.875	0.269353	10.6737	1.35113e-26	1.1391e-24	Upregulated	NA	NA	gsTcells	NA
ENSG00000087085	ACHE	43	6.13361	2.32069	0.376616	3.50672	0.000453658	0.00470816	Upregulated	NA	NA	gsTcells	NA
ENSG00000087269	NOP14	8602	1482.32	2.06609	0.0907689	11.7452	7.47787e-32	8.5781e-30	Upregulated	NA	NA	gsTcells	NA
ENSG00000087494	PTHLH	5744	12.5649	5.24001	0.514729	8.23737	1.76036e-16	7.14094e-15	Upregulated	NA	NA	gsTcells	NA
ENSG00000088325	TPX2	22974	680.537	-2.01359	0.208119	-4.87023	1.11466e-06	1.74395e-05	Downregulated	NA	NA	gsTcells	NA
ENSG00000088543	C3orf18	51161	442.875	-2.14566	0.239902	-4.77553	1.79238e-06	2.7236e-05	Downregulated	NA	NA	gsTcells	NA
ENSG00000088826	SMOX	54498	2070.88	4.97878	0.309581	12.8521	8.36768e-38	1.23269e-35	Upregulated	NA	NA	gsTcells	NA
ENSG00000088882	CPXM1	56265	37.8448	7.16699	0.579264	10.6462	1.81553e-26	1.52603e-24	Upregulated	NA	NA	gsTcells	NA
ENSG00000089041	P2RX7	5027	134.241	-2.11381	0.378094	-2.94584	0.00322075	0.0281627	Downregulated	NA	NA	gsTcells	NA
ENSG00000089195	TRMT6	51605	535.855	2.11489	0.106261	10.492	9.39869e-26	7.51626e-24	Upregulated	NA	NA	gsTcells	NA
ENSG00000089558	KCNH4	23415	29.6582	2.49921	0.379133	3.95431	7.6756e-05	0.000921269	Upregulated	5.46808	0.0293617	Both	Q1
ENSG00000090006	LTBP4	8425	396.984	2.65481	0.33721	4.90735	9.23154e-07	1.45901e-05	Upregulated	NA	NA	gsTcells	NA
ENSG00000090238	YPEL3	83719	656.869	-2.32938	0.160283	-8.29398	1.09524e-16	4.53487e-15	Downregulated	NA	NA	gsTcells	NA
ENSG00000090339	ICAM1	3383	1942.69	2.63876	0.158611	10.332	5.05217e-25	3.80135e-23	Upregulated	NA	NA	gsTcells	NA
ENSG00000091127	PUS7	54517	354.299	2.66098	0.164985	10.0674	7.695e-24	5.37115e-22	Upregulated	NA	NA	gsTcells	NA
ENSG00000091129	NRCAM	4897	9.47892	2.27455	0.435254	2.92829	0.00340835	0.0296549	Upregulated	NA	NA	gsTcells	NA
ENSG00000091137	SLC26A4	5172	395.957	4.1353	0.387326	8.09474	5.73878e-16	2.24028e-14	Upregulated	NA	NA	gsTcells	NA
ENSG00000091409	ITGA6	3655	872.423	-2.07992	0.303538	-3.55778	0.000373996	0.00393096	Downregulated	NA	NA	gsTcells	NA
ENSG00000091972	CD200	4345	3418.15	7.3897	0.361341	17.6833	5.6384e-70	3.28789e-67	Upregulated	3.28044	0.00905324	Both	Q1
ENSG00000092067	CEBPE	1053	3.49906	-3.08728	0.573739	-3.63803	0.000274727	0.00296896	Downregulated	NA	NA	gsTcells	NA
ENSG00000092969	TGFB2	7042	5.01527	2.88395	0.418707	4.49945	6.8128e-06	9.60656e-05	Upregulated	NA	NA	gsTcells	NA
ENSG00000095383	TBC1D2	55357	109.189	-2.31564	0.246313	-5.34132	9.22734e-08	1.65136e-06	Downregulated	NA	NA	gsTcells	NA
ENSG00000095739	BAMBI	25805	3.02667	2.66894	0.371791	4.48892	7.15851e-06	0.000100535	Upregulated	NA	NA	gsTcells	NA
ENSG00000095752	IL11	3589	4.24855	2.67949	0.551792	3.0437	0.00233688	0.0211134	Upregulated	NA	NA	gsTcells	NA
ENSG00000095794	CREM	1390	4774.44	2.85937	0.178341	10.4259	1.88797e-25	1.46383e-23	Upregulated	NA	NA	gsTcells	NA
ENSG00000095951	HIVEP1	3096	1761.19	2.09081	0.152204	7.16673	7.6813e-13	2.28967e-11	Upregulated	NA	NA	gsTcells	NA
ENSG00000096384	HSP90AB1	3326	12368.1	2.74922	0.125818	13.9028	6.08728e-44	1.25282e-41	Upregulated	NA	NA	gsTcells	NA
ENSG00000099250	NRP1	8829	44.0143	2.19801	0.39589	3.02611	0.00247722	0.0222592	Upregulated	NA	NA	gsTcells	NA
ENSG00000099282	TSPAN15	23555	251.347	-2.07651	0.320267	-3.36128	0.000775832	0.00770874	Downregulated	NA	NA	gsTcells	NA
ENSG00000099625	C19orf26	255057	2.60854	4.80795	0.836262	4.55354	5.2751e-06	7.59126e-05	Upregulated	NA	NA	gsTcells	NA
ENSG00000099860	GADD45B	4616	1669.4	3.66921	0.240695	11.0896	1.409e-28	1.30589e-26	Upregulated	NA	NA	gsTcells	NA
ENSG00000099875	MKNK2	2872	1161.07	-2.09967	0.165233	-6.65524	2.8284e-11	7.39877e-10	Downregulated	NA	NA	gsTcells	NA
ENSG00000099954	CECR2	27443	8.69633	2.3641	0.394467	3.45809	0.000544024	0.00556958	Upregulated	NA	NA	gsTcells	NA
ENSG00000100003	SEC14L2	23541	123.606	2.59778	0.237055	6.74013	1.58241e-11	4.24658e-10	Upregulated	NA	NA	gsTcells	NA
ENSG00000100027	YPEL1	29799	411.081	-2.14275	0.296498	-3.85417	0.000116121	0.00135427	Downregulated	-4.62626	0.000810076	Both	Q3
ENSG00000100036	SLC35E4	101929728	219.433	4.39305	0.224472	15.1157	1.27627e-51	3.64517e-49	Upregulated	NA	NA	gsTcells	NA
ENSG00000100053	CRYBB3	1417	11.2302	-2.45722	0.4345	-3.35379	0.000797134	0.00790357	Downregulated	NA	NA	gsTcells	NA
ENSG00000100092	SH3BP1	23616	1136.35	-2.08212	0.145567	-7.43381	1.05514e-13	3.4064e-12	Downregulated	NA	NA	gsTcells	NA
ENSG00000100242	SUN2	25777	8823.21	-2.07199	0.148693	-7.20944	5.61818e-13	1.70371e-11	Downregulated	NA	NA	gsTcells	NA
ENSG00000100271	TTLL1	25809	64.1175	-2.22692	0.141451	-8.67381	4.17883e-18	1.94618e-16	Downregulated	NA	NA	gsTcells	NA
ENSG00000100346	CACNA1I	8911	132.426	-2.58865	0.296678	-5.35479	8.56576e-08	1.54184e-06	Downregulated	NA	NA	gsTcells	NA
ENSG00000100439	ABHD4	63874	237.767	-2.12293	0.144848	-7.75242	9.01586e-15	3.21061e-13	Downregulated	NA	NA	gsTcells	NA
ENSG00000100453	GZMB	3002	30546.3	4.83167	0.363499	10.5411	5.58541e-26	4.57121e-24	Upregulated	NA	NA	gsTcells	NA
ENSG00000100522	GNPNAT1	64841	650.957	2.30544	0.133155	9.80386	1.08368e-22	7.07046e-21	Upregulated	NA	NA	gsTcells	NA
ENSG00000100558	PLEK2	26499	5.46543	3.20631	0.339934	6.49042	8.55975e-11	2.13536e-09	Upregulated	NA	NA	gsTcells	NA
ENSG00000100628	ASB2	51676	2334.29	-2.09566	0.22026	-4.97441	6.54456e-07	1.0552e-05	Downregulated	3.35657	0.0167845	Both	Q4
ENSG00000100906	NFKBIA	4792	6550.14	2.52195	0.158537	9.59997	7.99683e-22	4.84483e-20	Upregulated	NA	NA	gsTcells	NA
ENSG00000101134	DOK5	55816	3.13927	3.40196	0.688094	3.49074	0.000481687	0.00498242	Upregulated	NA	NA	gsTcells	NA
ENSG00000101187	SLCO4A1	28231	347.645	3.02613	0.287432	7.04906	1.80134e-12	5.19789e-11	Upregulated	NA	NA	gsTcells	NA
ENSG00000101224	CDC25B	994	1949.92	-2.48874	0.169352	-8.79082	1.48469e-18	7.21467e-17	Downregulated	NA	NA	gsTcells	NA
ENSG00000101230	ISM1	140862	70.5802	6.14455	0.341023	15.0857	2.01252e-51	5.68995e-49	Upregulated	NA	NA	gsTcells	NA
ENSG00000101298	SNPH	9751	34.1729	-2.05996	0.285098	-3.7179	0.000200887	0.00223128	Downregulated	NA	NA	gsTcells	NA
ENSG00000101347	SAMHD1	25939	6917.6	-2.22616	0.178022	-6.88768	5.67089e-12	1.57781e-10	Downregulated	NA	NA	gsTcells	NA
ENSG00000101384	JAG1	182	31.4559	2.20752	0.434715	2.77773	0.00547396	0.0454917	Upregulated	NA	NA	gsTcells	NA
ENSG00000101417	PXMP4	11264	95.2727	-2.15952	0.126834	-9.14203	6.12917e-20	3.32472e-18	Downregulated	NA	NA	gsTcells	NA
ENSG00000101460	MAP1LC3A	84557	126.312	2.16457	0.208119	5.59569	2.1975e-08	4.26843e-07	Upregulated	2.99986	0.0235913	Both	Q1
ENSG00000101670	LIPG	9388	9.95615	3.43786	0.407587	5.98119	2.21516e-09	4.79153e-08	Upregulated	NA	NA	gsTcells	NA
ENSG00000101773	RBBP8	5932	1153.89	2.34133	0.184187	7.28244	3.27846e-13	1.01847e-11	Upregulated	NA	NA	gsTcells	NA
ENSG00000101842	VSIG1	340547	114.61	-2.29683	0.380299	-3.41004	0.000649543	0.0065587	Downregulated	-3.34441	0.0469263	Both	Q3
ENSG00000101898	RP3-324O17.4	100101490	46.6713	2.15555	0.160923	7.18076	6.93262e-13	2.07978e-11	Upregulated	NA	NA	gsTcells	NA
ENSG00000102024	PLS3	5358	394.58	3.65366	0.638499	4.15609	3.23746e-05	0.000412644	Upregulated	NA	NA	gsTcells	NA
ENSG00000102032	RENBP	5973	111.655	-2.08673	0.255112	-4.25981	2.04603e-05	0.000268362	Downregulated	NA	NA	gsTcells	NA
ENSG00000102221	JADE3	9767	107.617	2.69893	0.206751	8.21724	2.08235e-16	8.41051e-15	Upregulated	NA	NA	gsTcells	NA
ENSG00000102245	CD40LG	959	9945.42	3.65272	0.290382	9.13528	6.52354e-20	3.5318e-18	Upregulated	NA	NA	gsTcells	NA
ENSG00000102445	KIAA0226L	80183	4.14	2.30969	0.477174	2.74468	0.00605704	0.0499371	Upregulated	NA	NA	gsTcells	NA
ENSG00000102471	NDFIP2	54602	2880.99	2.3469	0.234648	5.74008	9.46334e-09	1.91941e-07	Upregulated	NA	NA	gsTcells	NA
ENSG00000102531	FNDC3A	22862	3831.39	2.00447	0.119455	8.40872	4.14503e-17	1.77944e-15	Upregulated	NA	NA	gsTcells	NA
ENSG00000102554	KLF5	688	41.3263	2.20402	0.278593	4.32178	1.54773e-05	0.000205703	Upregulated	NA	NA	gsTcells	NA
ENSG00000102755	FLT1	2321	160.479	5.43387	0.434836	10.1966	2.05242e-24	1.47301e-22	Upregulated	NA	NA	gsTcells	NA
ENSG00000102760	RGCC	28984	3379.64	4.31635	0.203114	16.3275	6.28876e-60	2.47919e-57	Upregulated	NA	NA	gsTcells	NA
ENSG00000102794	IRG1	730249	2.5334	3.413	0.632137	3.81722	0.000134964	0.00155586	Upregulated	NA	NA	gsTcells	NA
ENSG00000102871	TRADD	8717	547.038	-2.49018	0.137658	-10.8252	2.61395e-27	2.27926e-25	Downregulated	NA	NA	gsTcells	NA
ENSG00000102886	GDPD3	79153	30.7888	-2.31959	0.246185	-5.36017	8.31432e-08	1.5014e-06	Downregulated	NA	NA	gsTcells	NA
ENSG00000102908	NFAT5	10725	3410.25	2.34252	0.175118	7.66635	1.76955e-14	6.12234e-13	Upregulated	NA	NA	gsTcells	NA
ENSG00000102967	DHODH	1723	114.001	2.25755	0.183426	6.85591	7.08589e-12	1.95789e-10	Upregulated	NA	NA	gsTcells	NA
ENSG00000103034	NDRG4	65009	7.01193	2.21238	0.387677	3.12729	0.00176427	0.0163678	Upregulated	NA	NA	gsTcells	NA
ENSG00000103056	SMPD3	55512	63.1009	-3.44192	0.546835	-4.46556	7.98611e-06	0.000111099	Downregulated	NA	NA	gsTcells	NA
ENSG00000103257	SLC7A5	8140	5421.33	4.26098	0.25562	12.7571	2.84495e-37	4.12591e-35	Upregulated	NA	NA	gsTcells	NA
ENSG00000103351	CLUAP1	23059	200.439	-2.05015	0.136463	-7.69552	1.40915e-14	4.92409e-13	Downregulated	NA	NA	gsTcells	NA
ENSG00000103522	IL21R	50615	1835.3	2.24011	0.226601	5.47265	4.43364e-08	8.3064e-07	Upregulated	4.85891	8.4981e-05	Both	Q1
ENSG00000103528	SYT17	51760	5.50168	2.45254	0.374519	3.8784	0.000105145	0.00123397	Upregulated	NA	NA	gsTcells	NA
ENSG00000103966	EHD4	30844	1277.06	3.23099	0.22057	10.1147	4.75601e-24	3.34474e-22	Upregulated	NA	NA	gsTcells	NA
ENSG00000104055	TGM5	9333	32.2036	3.11462	0.519559	4.07003	4.70071e-05	0.000584317	Upregulated	NA	NA	gsTcells	NA
ENSG00000104064	GABPB1	2553	1754.17	2.36482	0.116549	11.7103	1.12824e-31	1.26318e-29	Upregulated	3.23513	0.0131437	Both	Q1
ENSG00000104140	RHOV	171177	14.7109	5.62325	0.436912	10.5816	3.62542e-26	2.98457e-24	Upregulated	NA	NA	gsTcells	NA
ENSG00000104154	SLC30A4	7782	220.397	-2.17889	0.201459	-5.85174	4.8646e-09	1.01764e-07	Downregulated	NA	NA	gsTcells	NA
ENSG00000104368	PLAT	5327	121.905	2.98971	0.341213	5.83128	5.50034e-09	1.1472e-07	Upregulated	NA	NA	gsTcells	NA
ENSG00000104432	IL7	3574	148.937	-2.08984	0.231397	-4.70982	2.47935e-06	3.6933e-05	Downregulated	NA	NA	gsTcells	NA
ENSG00000104450	SPAG1	6674	447.542	3.58373	0.162594	15.8907	7.35532e-57	2.63943e-54	Upregulated	NA	NA	gsTcells	NA
ENSG00000104499	GML	2765	5.83287	-2.35543	0.390979	-3.46677	0.000526757	0.0054126	Downregulated	NA	NA	gsTcells	NA
ENSG00000104549	SQLE	6713	896.847	1.40547	0.139882	2.89865	0.00374769	0.0323061	Upregulated	-3.58038	0.035266	Both	Q2
ENSG00000104856	RELB	5971	767.624	2.3952	0.191825	7.2733	3.50821e-13	1.08263e-11	Upregulated	NA	NA	gsTcells	NA
ENSG00000104885	DOT1L	84444	1000.13	3.3204	0.205782	11.276	1.7238e-29	1.71097e-27	Upregulated	NA	NA	gsTcells	NA
ENSG00000104907	TRMT1	55621	582.827	2.32148	0.174401	7.57725	3.52957e-14	1.19027e-12	Upregulated	NA	NA	gsTcells	NA
ENSG00000104951	IL4I1	259307	54.4041	2.28949	0.370549	3.47994	0.000501518	0.00517225	Upregulated	NA	NA	gsTcells	NA
ENSG00000105281	SLC1A5	6510	2756.64	2.95375	0.174555	11.1928	4.42396e-29	4.19751e-27	Upregulated	NA	NA	gsTcells	NA
ENSG00000105327	BBC3	100422899	195.287	-2.3578	0.24551	-5.53053	3.19267e-08	6.07085e-07	Downregulated	NA	NA	gsTcells	NA
ENSG00000105447	GRWD1	83743	467.686	2.31487	0.177707	7.39906	1.37157e-13	4.38745e-12	Upregulated	NA	NA	gsTcells	NA
ENSG00000105514	RAB3D	9545	55.9087	-2.56933	0.2514	-6.24238	4.30975e-10	1.00441e-08	Downregulated	NA	NA	gsTcells	NA
ENSG00000105516	DBP	1628	70.0219	-2.47683	0.212613	-6.94608	3.75582e-12	1.05866e-10	Downregulated	NA	NA	gsTcells	NA
ENSG00000105821	DNAJC2	27000	1124.51	2.13754	0.0830413	13.6984	1.03721e-42	1.93544e-40	Upregulated	NA	NA	gsTcells	NA
ENSG00000105825	TFPI2	7980	5.05743	3.27115	0.425605	5.33628	9.48733e-08	1.69033e-06	Upregulated	NA	NA	gsTcells	NA
ENSG00000105835	NAMPT	10135	12904.3	5.24204	0.168898	25.116	3.32607e-139	2.32742e-135	Upregulated	NA	NA	gsTcells	NA
ENSG00000105926	MPP6	51678	526.962	2.27181	0.135592	9.37967	6.61785e-21	3.80356e-19	Upregulated	NA	NA	gsTcells	NA
ENSG00000105976	MET	4233	55.6158	3.46674	0.471429	5.23248	1.67254e-07	2.89157e-06	Upregulated	3.08217	0.0170655	Both	Q1
ENSG00000106089	STX1A	6804	285.134	2.53137	0.253399	6.04333	1.50967e-09	3.31937e-08	Upregulated	NA	NA	gsTcells	NA
ENSG00000106236	NPTX2	4885	2.07889	3.96312	0.578709	5.12022	3.05179e-07	5.10272e-06	Upregulated	NA	NA	gsTcells	NA
ENSG00000106333	PCOLCE	5118	29.6133	-2.06268	0.210525	-5.04775	4.47037e-07	7.34305e-06	Downregulated	NA	NA	gsTcells	NA
ENSG00000106366	SERPINE1	5054	276.793	3.41901	0.341578	7.08187	1.42221e-12	4.14231e-11	Upregulated	NA	NA	gsTcells	NA
ENSG00000106479	ZNF862	643641	609.575	-2.26552	0.100654	-12.5729	2.97418e-36	4.12115e-34	Downregulated	NA	NA	gsTcells	NA
ENSG00000106546	AHR	196	4825.41	2.15852	0.167115	6.93245	4.13603e-12	1.16233e-10	Upregulated	NA	NA	gsTcells	NA
ENSG00000106560	GIMAP2	26157	1429	-2.2916	0.157581	-8.19639	2.4771e-16	9.87665e-15	Downregulated	NA	NA	gsTcells	NA
ENSG00000106624	AEBP1	165	6.82324	2.26452	0.363754	3.4763	0.000508378	0.00523528	Upregulated	NA	NA	gsTcells	NA
ENSG00000106780	MEGF9	1955	653.173	-2.33399	0.214582	-6.2167	5.07723e-10	1.17333e-08	Downregulated	NA	NA	gsTcells	NA
ENSG00000106789	CORO2A	7464	268.508	-2.23747	0.190793	-6.48591	8.81959e-11	2.19671e-09	Downregulated	NA	NA	gsTcells	NA
ENSG00000106952	TNFSF8	944	6966.89	2.30486	0.305485	4.27145	1.94207e-05	0.000255444	Upregulated	3.32656	0.00501827	Both	Q1
ENSG00000107018	RLN1	6013	23.5325	-2.0904	0.223265	-4.8839	1.0401e-06	1.63461e-05	Downregulated	NA	NA	gsTcells	NA
ENSG00000107130	NCS1	23413	135.986	4.75093	0.377645	9.93241	3.00888e-23	2.03426e-21	Upregulated	NA	NA	gsTcells	NA
ENSG00000107140	TESK1	7016	920.875	3.44209	0.124184	19.6651	4.29676e-86	4.81065e-83	Upregulated	NA	NA	gsTcells	NA
ENSG00000107242	PIP5K1B	8395	952.888	2.70386	0.238996	7.12925	1.00919e-12	2.98598e-11	Upregulated	NA	NA	gsTcells	NA
ENSG00000107249	GLIS3	169792	13.7486	3.12285	0.39222	5.41241	6.21838e-08	1.14133e-06	Upregulated	NA	NA	gsTcells	NA
ENSG00000107338	SHB	6461	2.82378	2.78554	0.402937	4.43131	9.36623e-06	0.00012908	Upregulated	NA	NA	gsTcells	NA
ENSG00000107738	C10orf54	64115	2760.81	2.64578	0.196347	8.382	5.20339e-17	2.21342e-15	Upregulated	NA	NA	gsTcells	NA
ENSG00000107815	C10orf2	56652	431.12	3.67461	0.153367	17.4393	4.15464e-68	2.19412e-65	Upregulated	-4.26373	0.0148	Both	Q2
ENSG00000107833	NPM3	10360	92.8843	2.45952	0.216555	6.73972	1.58696e-11	4.25468e-10	Upregulated	NA	NA	gsTcells	NA
ENSG00000107882	SUFU	51684	249.481	-2.26873	0.173239	-7.32355	2.41503e-13	7.56962e-12	Downregulated	NA	NA	gsTcells	NA
ENSG00000107937	GTPBP4	23560	2129.46	2.73272	0.0876348	19.7721	5.17625e-87	6.0368e-84	Upregulated	NA	NA	gsTcells	NA
ENSG00000107951	MTPAP	55149	959.232	2.00017	0.0952727	10.4979	8.82979e-26	7.08154e-24	Upregulated	NA	NA	gsTcells	NA
ENSG00000107960	OBFC1	79991	623.655	-2.14295	0.141238	-8.09239	5.85053e-16	2.27756e-14	Downregulated	NA	NA	gsTcells	NA
ENSG00000107968	MAP3K8	1326	3295.7	3.03762	0.216027	9.43224	4.01429e-21	2.33112e-19	Upregulated	NA	NA	gsTcells	NA
ENSG00000108272	DHRS11	79154	99.434	2.27248	0.167997	7.57444	3.60685e-14	1.21341e-12	Upregulated	NA	NA	gsTcells	NA
ENSG00000108342	CSF3	1440	1.27792	3.40261	0.649878	3.69701	0.000218152	0.00240681	Upregulated	NA	NA	gsTcells	NA
ENSG00000108389	MTMR4	9110	1169.22	-1.80092	0.0920017	-8.70546	3.16281e-18	1.49287e-16	Downregulated	3.08383	0.0402263	Both	Q4
ENSG00000108511	HOXB6	3216	20.3758	4.64913	0.5055	7.21884	5.24317e-13	1.59172e-11	Upregulated	NA	NA	gsTcells	NA
ENSG00000108551	RASD1	51655	40.3769	3.72565	0.432979	6.29512	3.07158e-10	7.27971e-09	Upregulated	NA	NA	gsTcells	NA
ENSG00000108702	CCL1	6346	2188.02	8.57469	0.439984	17.2158	2.02075e-66	9.92296e-64	Upregulated	NA	NA	gsTcells	NA
ENSG00000108924	HLF	3131	484.756	4.94957	0.353713	11.166	5.9797e-29	5.65445e-27	Upregulated	NA	NA	gsTcells	NA
ENSG00000108984	MAP2K6	5608	85.9987	-2.53772	0.255456	-6.01949	1.74969e-09	3.8112e-08	Downregulated	NA	NA	gsTcells	NA
ENSG00000109062	SLC9A3R1	9368	1822.94	-2.41544	0.104057	-13.6025	3.86945e-42	7.03284e-40	Downregulated	NA	NA	gsTcells	NA
ENSG00000109099	PMP22	5376	3.17321	2.88401	0.485711	3.87887	0.000104945	0.00123213	Upregulated	NA	NA	gsTcells	NA
ENSG00000109103	UNC119	9094	748.079	-1.67371	0.135996	-4.95388	7.27494e-07	1.16691e-05	Downregulated	2.64745	0.0356806	Both	Q4
ENSG00000109320	NFKB1	4790	4124.19	2.31904	0.126065	10.4632	1.27464e-25	1.00499e-23	Upregulated	NA	NA	gsTcells	NA
ENSG00000109321	AREG	727738	46.473	3.25551	0.558482	4.03865	5.37598e-05	0.000660841	Upregulated	NA	NA	gsTcells	NA
ENSG00000109471	IL2	3558	5780.86	9.74874	0.51431	17.0106	6.84856e-65	3.249e-62	Upregulated	NA	NA	gsTcells	NA
ENSG00000109519	GRPEL1	80273	844.74	2.48696	0.114551	12.9808	1.57326e-38	2.40632e-36	Upregulated	NA	NA	gsTcells	NA
ENSG00000109943	CRTAM	56253	700.829	6.49509	0.553016	9.93659	2.88527e-23	1.95541e-21	Upregulated	NA	NA	gsTcells	NA
ENSG00000110092	CCND1	595	16.3405	4.08591	0.411661	7.49623	6.56798e-14	2.15519e-12	Upregulated	NA	NA	gsTcells	NA
ENSG00000110104	CCDC86	79080	199.147	2.90016	0.23796	7.9852	1.40292e-15	5.30646e-14	Upregulated	NA	NA	gsTcells	NA
ENSG00000110660	SLC35F2	54733	584.906	1.94373	0.16766	5.62884	1.81425e-08	3.54367e-07	Upregulated	3.18536	0.0434491	Both	Q1
ENSG00000110665	C11orf21	29125	467.545	-3.20854	0.2657	-8.31217	9.39658e-17	3.91967e-15	Downregulated	-6.04459	5.24684e-05	Both	Q3
ENSG00000110675	ELMOD1	643923	5.95182	2.85778	0.456457	4.07	4.70125e-05	0.000584317	Upregulated	NA	NA	gsTcells	NA
ENSG00000110777	POU2AF1	101928620	363.885	6.76197	0.34781	16.5665	1.21798e-61	5.18172e-59	Upregulated	3.61758	0.00427319	Both	Q1
ENSG00000110934	BIN2	51411	3714.69	-2.20092	0.117265	-10.2411	1.29781e-24	9.43528e-23	Downregulated	NA	NA	gsTcells	NA
ENSG00000110944	IL23A	51561	948.542	4.97592	0.253183	15.7037	1.42607e-55	4.86778e-53	Upregulated	NA	NA	gsTcells	NA
ENSG00000110987	BCL7A	605	41.6706	-2.02922	0.307121	-3.3512	0.00080461	0.00797487	Downregulated	NA	NA	gsTcells	NA
ENSG00000111012	CYP27B1	1594	40.2862	1.78491	0.283124	2.7723	0.00556609	0.0461751	Upregulated	-4.49657	0.0116812	Both	Q2
ENSG00000111052	LIN7A	8825	3388.92	2.08202	0.28635	3.77867	0.000157666	0.00179102	Upregulated	6.88804	0.00128505	Both	Q1
ENSG00000111252	SH2B3	10019	1825.26	2.48316	0.136558	10.861	1.76716e-27	1.55055e-25	Upregulated	NA	NA	gsTcells	NA
ENSG00000111262	KCNA1	3736	10.7096	4.20119	0.410272	7.80261	6.06378e-15	2.20136e-13	Upregulated	NA	NA	gsTcells	NA
ENSG00000111424	VDR	7421	2637.06	1.91497	0.201494	4.54095	5.60024e-06	8.00974e-05	Upregulated	4.32346	0.0187902	Both	Q1
ENSG00000111490	TBC1D30	23329	12.5467	2.70827	0.371856	4.59389	4.35063e-06	6.32593e-05	Upregulated	NA	NA	gsTcells	NA
ENSG00000111536	IL26	55801	14.5721	4.70133	0.502174	7.37062	1.69837e-13	5.39584e-12	Upregulated	NA	NA	gsTcells	NA
ENSG00000111537	IFNG	3458	60825.8	7.56199	0.347799	18.8672	2.12172e-79	1.9157e-76	Upregulated	NA	NA	gsTcells	NA
ENSG00000111641	NOP2	4839	1010.26	2.46601	0.108592	13.5002	1.55929e-41	2.79772e-39	Upregulated	NA	NA	gsTcells	NA
ENSG00000111647	UHRF1BP1L	23074	2960.3	2.1111	0.128766	8.62883	6.19831e-18	2.80276e-16	Upregulated	NA	NA	gsTcells	NA
ENSG00000111696	NT5DC3	51559	229.052	2.72912	0.140696	12.2898	1.02811e-34	1.33846e-32	Upregulated	NA	NA	gsTcells	NA
ENSG00000111801	BTN3A3	10384	1243.29	-2.10092	0.132493	-8.30925	9.63051e-17	4.00532e-15	Downregulated	NA	NA	gsTcells	NA
ENSG00000111837	MAK	4117	43.0927	2.68834	0.315017	5.3595	8.34509e-08	1.50599e-06	Upregulated	NA	NA	gsTcells	NA
ENSG00000111845	PAK1IP1	55003	401.125	2.25222	0.128864	9.71733	2.54362e-22	1.62178e-20	Upregulated	NA	NA	gsTcells	NA
ENSG00000111859	NEDD9	4739	7175.91	2.12227	0.169157	6.63449	3.25619e-11	8.4861e-10	Upregulated	NA	NA	gsTcells	NA
ENSG00000111879	FAM184A	79632	267.82	3.53812	0.374862	6.77081	1.28064e-11	3.47673e-10	Upregulated	NA	NA	gsTcells	NA
ENSG00000111913	FAM65B	9750	4267.41	-3.28159	0.19718	-11.5711	5.77193e-31	6.16627e-29	Downregulated	NA	NA	gsTcells	NA
ENSG00000112115	IL17A	3605	8.09576	6.04084	0.59375	8.48984	2.0692e-17	9.12076e-16	Upregulated	NA	NA	gsTcells	NA
ENSG00000112116	IL17F	112744	4.39358	4.37923	0.542617	6.22765	4.73495e-10	1.09893e-08	Upregulated	NA	NA	gsTcells	NA
ENSG00000112149	CD83	9308	926.131	3.89796	0.222059	13.0504	6.32238e-39	9.94177e-37	Upregulated	NA	NA	gsTcells	NA
ENSG00000112195	TREML2	79865	62.2391	-2.91903	0.474936	-4.0406	5.33137e-05	0.000656511	Downregulated	NA	NA	gsTcells	NA
ENSG00000112238	PRDM13	59336	6.62757	2.97122	0.324374	6.07698	1.22465e-09	2.71832e-08	Upregulated	NA	NA	gsTcells	NA
ENSG00000112297	AIM1	202	7352.65	2.53727	0.17583	8.74295	2.27101e-18	1.09032e-16	Upregulated	NA	NA	gsTcells	NA
ENSG00000112576	CCND3	896	2554.33	-2.03709	0.153191	-6.76991	1.2886e-11	3.49494e-10	Downregulated	NA	NA	gsTcells	NA
ENSG00000112578	BYSL	705	346.07	3.17683	0.193893	11.227	3.00559e-29	2.91095e-27	Upregulated	NA	NA	gsTcells	NA
ENSG00000112759	SLC29A1	2030	268.518	4.09589	0.296367	10.4461	1.52609e-25	1.18984e-23	Upregulated	NA	NA	gsTcells	NA
ENSG00000112972	HMGCS1	3157	3131.71	2.94973	0.133985	14.5519	5.68261e-48	1.3831e-45	Upregulated	NA	NA	gsTcells	NA
ENSG00000112984	KIF20A	10112	255.617	-2.50534	0.283396	-5.31178	1.08561e-07	1.92562e-06	Downregulated	NA	NA	gsTcells	NA
ENSG00000113070	HBEGF	1839	1140.87	3.26156	0.327464	6.90629	4.97494e-12	1.39136e-10	Upregulated	NA	NA	gsTcells	NA
ENSG00000113460	BRIX1	55299	818.024	2.17555	0.125815	9.34343	9.32594e-21	5.30555e-19	Upregulated	NA	NA	gsTcells	NA
ENSG00000113520	IL4	3565	1086.39	6.79644	0.595873	9.72764	2.29864e-22	1.47567e-20	Upregulated	NA	NA	gsTcells	NA
ENSG00000113525	IL5	3567	117.586	5.67431	0.640222	7.30108	2.85477e-13	8.89811e-12	Upregulated	NA	NA	gsTcells	NA
ENSG00000113594	LIFR	3977	148.541	2.74758	0.393389	4.44236	8.8977e-06	0.000122986	Upregulated	NA	NA	gsTcells	NA
ENSG00000113721	PDGFRB	5159	111.375	-2.58189	0.493126	-3.20788	0.00133719	0.0126832	Downregulated	NA	NA	gsTcells	NA
ENSG00000113749	HRH2	3274	16.4753	3.23948	0.444495	5.03826	4.6978e-07	7.68058e-06	Upregulated	NA	NA	gsTcells	NA
ENSG00000113790	EHHADH	1962	54.5723	-2.08669	0.268592	-4.04586	5.21303e-05	0.00064307	Downregulated	NA	NA	gsTcells	NA
ENSG00000114019	AMOTL2	51421	2.58879	2.22679	0.416448	2.94585	0.00322071	0.0281627	Upregulated	NA	NA	gsTcells	NA
ENSG00000114268	PFKFB4	5210	51.2314	-2.15704	0.264091	-4.38121	1.1802e-05	0.000159661	Downregulated	NA	NA	gsTcells	NA
ENSG00000114388	NPRL2	10641	451.71	-2.00452	0.111099	-9.04162	1.54367e-19	8.15234e-18	Downregulated	NA	NA	gsTcells	NA
ENSG00000114423	CBLB	868	5429.45	2.56354	0.150874	10.3632	3.64611e-25	2.77322e-23	Upregulated	NA	NA	gsTcells	NA
ENSG00000114473	IQCG	84223	350.389	2.2426	0.242732	5.11923	3.06792e-07	5.12664e-06	Upregulated	NA	NA	gsTcells	NA
ENSG00000114529	C3orf52	79669	90.5939	2.64043	0.274677	5.97221	2.34065e-09	5.04331e-08	Upregulated	NA	NA	gsTcells	NA
ENSG00000114541	FRMD4B	23150	5228.53	2.10869	0.165146	6.71343	1.90098e-11	5.05784e-10	Upregulated	NA	NA	gsTcells	NA
ENSG00000114767	RRP9	9136	325.701	2.58994	0.160178	9.92606	3.20689e-23	2.15771e-21	Upregulated	NA	NA	gsTcells	NA
ENSG00000114853	ZBTB47	92999	31.5063	-2.17013	0.357183	-3.27599	0.00105291	0.0102005	Downregulated	-5.60467	0.000851375	Both	Q3
ENSG00000114923	SLC4A3	6508	2.34023	3.32108	0.477533	4.86056	1.17056e-06	1.82428e-05	Upregulated	NA	NA	gsTcells	NA
ENSG00000115008	IL1A	3552	238.237	4.44859	0.596666	5.77977	7.48007e-09	1.53383e-07	Upregulated	NA	NA	gsTcells	NA
ENSG00000115009	CCL20	6364	46.4702	4.91379	0.511752	7.64782	2.04416e-14	7.04633e-13	Upregulated	NA	NA	gsTcells	NA
ENSG00000115194	SLC30A3	7781	5.46131	3.0728	0.43535	4.76124	1.92408e-06	2.91108e-05	Upregulated	NA	NA	gsTcells	NA
ENSG00000115297	TLX2	3196	8.42509	-2.74641	0.518183	-3.37026	0.000750976	0.00749102	Downregulated	NA	NA	gsTcells	NA
ENSG00000115339	GALNT3	2591	511.336	-2.14853	0.148967	-7.70995	1.25863e-14	4.41466e-13	Downregulated	NA	NA	gsTcells	NA
ENSG00000115419	GLS	2744	9958.09	2.37227	0.102847	13.3427	1.30557e-40	2.26974e-38	Upregulated	NA	NA	gsTcells	NA
ENSG00000115425	PECR	55825	276.77	-1.64579	0.0814963	-7.92416	2.297e-15	8.5496e-14	Downregulated	-3.09982	0.0265837	Both	Q3
ENSG00000115594	IL1R1	3554	68.4411	3.24098	0.418562	5.35401	8.60242e-08	1.54645e-06	Upregulated	NA	NA	gsTcells	NA
ENSG00000115598	IL1RL2	8808	7.18582	3.7027	0.522448	5.17314	2.30193e-07	3.92154e-06	Upregulated	NA	NA	gsTcells	NA
ENSG00000115602	IL1RL1	9173	74.1641	4.56269	0.612803	5.81377	6.10817e-09	1.26426e-07	Upregulated	NA	NA	gsTcells	NA
ENSG00000115607	IL18RAP	8807	897.477	3.32985	0.356628	6.533	6.44667e-11	1.62561e-09	Upregulated	NA	NA	gsTcells	NA
ENSG00000115758	ODC1	4953	5287.83	2.87065	0.158674	11.7893	4.43238e-32	5.10545e-30	Upregulated	NA	NA	gsTcells	NA
ENSG00000115828	QPCT	25797	88.315	2.74686	0.407369	4.28817	1.80155e-05	0.000237968	Upregulated	NA	NA	gsTcells	NA
ENSG00000115946	PNO1	56902	685.937	3.40839	0.126378	19.057	5.74894e-81	5.54872e-78	Upregulated	NA	NA	gsTcells	NA
ENSG00000115956	PLEK	5341	355.011	3.13822	0.536497	3.98553	6.73305e-05	0.000816543	Upregulated	NA	NA	gsTcells	NA
ENSG00000116005	PCYOX1	51449	485.105	-2.46854	0.156203	-9.40146	5.38099e-21	3.10544e-19	Downregulated	NA	NA	gsTcells	NA
ENSG00000116285	ERRFI1	54206	64.4299	4.51407	0.331489	10.6008	2.95321e-26	2.43836e-24	Upregulated	NA	NA	gsTcells	NA
ENSG00000116584	ARHGEF2	9181	3835.89	2.05665	0.0970086	10.8923	1.25418e-27	1.12155e-25	Upregulated	NA	NA	gsTcells	NA
ENSG00000116701	NCF2	4688	343.25	-2.23793	0.32214	-3.84282	0.00012163	0.00141262	Downregulated	4.60494	0.0464564	Both	Q4
ENSG00000116717	GADD45A	1647	632.563	1.58178	0.160497	3.62485	0.000289126	0.00310182	Upregulated	2.12207	0.0239022	Both	Q1
ENSG00000116741	RGS2	5997	857.893	2.5712	0.266019	5.90635	3.49774e-09	7.42241e-08	Upregulated	NA	NA	gsTcells	NA
ENSG00000116819	TFAP2E	339488	20.2232	-2.32792	0.279563	-4.74999	2.03423e-06	3.06945e-05	Downregulated	NA	NA	gsTcells	NA
ENSG00000116833	NR5A2	2494	77.0579	-2.18122	0.35879	-3.29222	0.000993986	0.00968047	Downregulated	NA	NA	gsTcells	NA
ENSG00000116852	KIF21B	101929275	2590.94	-2.01818	0.1243	-8.19129	2.58451e-16	1.02903e-14	Downregulated	NA	NA	gsTcells	NA
ENSG00000116871	MAP7D1	55700	1379.63	-2.11016	0.127729	-8.69153	3.57594e-18	1.67656e-16	Downregulated	NA	NA	gsTcells	NA
ENSG00000116962	NID1	4811	5.89875	2.24167	0.36635	3.3893	0.000700716	0.00703228	Upregulated	NA	NA	gsTcells	NA
ENSG00000116991	SIPA1L2	57568	1015.8	6.73796	0.385518	14.8838	4.20221e-50	1.15314e-47	Upregulated	NA	NA	gsTcells	NA
ENSG00000117009	KMO	8564	12.1503	3.31301	0.393621	5.87624	4.19685e-09	8.83897e-08	Upregulated	NA	NA	gsTcells	NA
ENSG00000117139	KDM5B	10765	5761.09	2.10393	0.194133	5.68647	1.29689e-08	2.58547e-07	Upregulated	NA	NA	gsTcells	NA
ENSG00000117143	UAP1	6675	829.219	2.3216	0.156175	8.46228	2.62207e-17	1.14675e-15	Upregulated	NA	NA	gsTcells	NA
ENSG00000117174	ZNHIT6	54680	571.81	1.32494	0.0894812	3.63139	0.000281903	0.00303246	Upregulated	-3.20481	0.0302059	Both	Q2
ENSG00000117281	CD160	11126	281.752	5.45272	0.659372	6.75298	1.44838e-11	3.90937e-10	Upregulated	NA	NA	gsTcells	NA
ENSG00000117289	TXNIP	10628	27369.3	-3.17298	0.217672	-9.98283	1.81215e-23	1.24624e-21	Downregulated	NA	NA	gsTcells	NA
ENSG00000117395	EBNA1BP2	102465439	551.417	2.0491	0.114451	9.16639	4.89127e-20	2.67919e-18	Upregulated	NA	NA	gsTcells	NA
ENSG00000117450	PRDX1	5052	5852.93	2.95908	0.19009	10.3061	6.61279e-25	4.93579e-23	Upregulated	NA	NA	gsTcells	NA
ENSG00000117479	SLC19A2	10560	491.24	2.98455	0.148113	13.3989	6.13486e-41	1.07997e-38	Upregulated	NA	NA	gsTcells	NA
ENSG00000117525	F3	2152	84.0506	6.40297	0.43613	12.3884	3.01861e-35	4.04263e-33	Upregulated	NA	NA	gsTcells	NA
ENSG00000117560	FASLG	356	3149.6	5.8127	0.412619	11.6638	1.95192e-31	2.15095e-29	Upregulated	NA	NA	gsTcells	NA
ENSG00000117602	RCAN3	11123	1711.12	-2.03651	0.169759	-6.10578	1.02297e-09	2.29615e-08	Downregulated	NA	NA	gsTcells	NA
ENSG00000117650	NEK2	4751	156.926	-2.30368	0.296405	-4.3983	1.09101e-05	0.000148818	Downregulated	NA	NA	gsTcells	NA
ENSG00000117877	CD3EAP	10849	252.69	3.69916	0.208194	12.9647	1.94106e-38	2.93678e-36	Upregulated	-2.53932	0.0439061	Both	Q2
ENSG00000118200	CAMSAP2	23271	92.2203	3.50181	0.334754	7.47358	7.80425e-14	2.55188e-12	Upregulated	NA	NA	gsTcells	NA
ENSG00000118491	ZC2HC1B	153918	3.95197	2.33828	0.33558	3.98796	6.66427e-05	0.000808903	Upregulated	NA	NA	gsTcells	NA
ENSG00000118496	FBXO30	84085	2064.6	3.45404	0.115877	21.178	1.52449e-99	3.55588e-96	Upregulated	NA	NA	gsTcells	NA
ENSG00000118515	SGK1	6446	1290.05	3.8763	0.241457	11.9123	1.02162e-32	1.23255e-30	Upregulated	NA	NA	gsTcells	NA
ENSG00000118785	SPP1	6696	220.706	2.8632	0.567977	3.28042	0.00103652	0.0100562	Upregulated	NA	NA	gsTcells	NA
ENSG00000118804	FAM47E-STBD1	8987	4.77282	-2.03324	0.343957	-3.00398	0.00266476	0.0237009	Downregulated	NA	NA	gsTcells	NA
ENSG00000118939	UCHL3	7347	152.316	2.84707	0.134982	13.6838	1.26914e-42	2.35253e-40	Upregulated	NA	NA	gsTcells	NA
ENSG00000118976	HIN1L	NA	45.615	3.01728	0.192491	10.4798	1.06933e-25	8.4789e-24	Upregulated	NA	NA	gsTcells	NA
ENSG00000118985	ELL2	22936	4646.01	3.42909	0.188696	12.8731	6.38123e-38	9.55138e-36	Upregulated	NA	NA	gsTcells	NA
ENSG00000119138	KLF9	687	2195.86	2.54188	0.156363	9.86094	6.14709e-23	4.06754e-21	Upregulated	NA	NA	gsTcells	NA
ENSG00000119280	C1orf198	84886	106.385	2.73573	0.223755	7.75726	8.67824e-15	3.10222e-13	Upregulated	NA	NA	gsTcells	NA
ENSG00000119285	HEATR1	55127	2938.95	2.00972	0.0979783	10.3056	6.64777e-25	4.9487e-23	Upregulated	NA	NA	gsTcells	NA
ENSG00000119326	CTNNAL1	8727	391.943	2.4036	0.248815	5.64112	1.68945e-08	3.3161e-07	Upregulated	NA	NA	gsTcells	NA
ENSG00000119411	BSPRY	54836	92.9061	2.63256	0.197443	8.26851	1.35642e-16	5.57508e-15	Upregulated	NA	NA	gsTcells	NA
ENSG00000119508	NR4A3	8013	9943.59	8.65876	0.293003	26.1389	1.31957e-150	1.23116e-146	Upregulated	NA	NA	gsTcells	NA
ENSG00000119599	DCAF4	26094	337.283	2.49133	0.145156	10.274	9.22694e-25	6.77853e-23	Upregulated	NA	NA	gsTcells	NA
ENSG00000119725	ZNF410	57862	224.042	2.14475	0.157455	7.27031	3.58656e-13	1.10438e-11	Upregulated	NA	NA	gsTcells	NA
ENSG00000119772	DNMT3A	1788	726.344	2.32141	0.150884	8.75778	1.99139e-18	9.59363e-17	Upregulated	NA	NA	gsTcells	NA
ENSG00000119938	PPP1R3C	5507	4.99269	2.77858	0.473567	3.7557	0.000172858	0.00194857	Upregulated	NA	NA	gsTcells	NA
ENSG00000120158	RCL1	10171	682.504	2.23443	0.159224	7.75276	8.99175e-15	3.2061e-13	Upregulated	NA	NA	gsTcells	NA
ENSG00000120217	CD274	29126	745.155	2.16544	0.209177	5.57154	2.52503e-08	4.86077e-07	Upregulated	NA	NA	gsTcells	NA
ENSG00000120549	KIAA1217	56243	73.3505	4.37617	0.503474	6.70575	2.00378e-11	5.3162e-10	Upregulated	NA	NA	gsTcells	NA
ENSG00000120659	TNFSF11	8600	58.7404	5.12754	0.435441	9.47898	2.56789e-21	1.50999e-19	Upregulated	NA	NA	gsTcells	NA
ENSG00000120686	UFM1	51569	3041.47	2.11033	0.110309	10.0657	7.83676e-24	5.45649e-22	Upregulated	NA	NA	gsTcells	NA
ENSG00000120694	HSPH1	10808	8963.63	3.67334	0.153839	17.3776	1.21988e-67	6.32307e-65	Upregulated	NA	NA	gsTcells	NA
ENSG00000120705	ETF1	2107	3957.36	2.13444	0.105244	10.7791	4.32232e-27	3.7111e-25	Upregulated	NA	NA	gsTcells	NA
ENSG00000120738	EGR1	1958	4245.24	2.52167	0.322257	4.72192	2.33634e-06	3.49141e-05	Upregulated	NA	NA	gsTcells	NA
ENSG00000120875	DUSP4	1846	7515.43	3.31909	0.16733	13.8594	1.11578e-43	2.2631e-41	Upregulated	2.83012	0.0131834	Both	Q1
ENSG00000120913	PDLIM2	64236	200.893	-2.29292	0.23668	-5.46275	4.68826e-08	8.77168e-07	Downregulated	NA	NA	gsTcells	NA
ENSG00000120949	TNFRSF8	943	388.086	3.42281	0.330458	7.33168	2.27278e-13	7.14777e-12	Upregulated	NA	NA	gsTcells	NA
ENSG00000121039	RDH10	157506	8221.94	3.73727	0.285689	9.58131	9.58225e-22	5.76789e-20	Upregulated	NA	NA	gsTcells	NA
ENSG00000121101	TEX14	56155	30.9584	2.24322	0.290568	4.27861	1.88068e-05	0.000247835	Upregulated	NA	NA	gsTcells	NA
ENSG00000121236	TRIM6	117854	48.2374	7.13645	0.567555	10.8121	3.01764e-27	2.61497e-25	Upregulated	NA	NA	gsTcells	NA
ENSG00000121297	TSHZ3	57616	98.0134	3.54681	0.377387	6.74853	1.49346e-11	4.02328e-10	Upregulated	NA	NA	gsTcells	NA
ENSG00000121621	KIF18A	81930	277.853	-2.08404	0.201024	-5.39259	6.94496e-08	1.26638e-06	Downregulated	NA	NA	gsTcells	NA
ENSG00000121742	GJB6	10804	284.726	3.07774	0.513975	4.04249	5.28861e-05	0.00065182	Upregulated	NA	NA	gsTcells	NA
ENSG00000121753	BAI2	576	6.27013	2.1924	0.419305	2.84375	0.00445861	0.0378286	Upregulated	NA	NA	gsTcells	NA
ENSG00000121807	CCR2	729230	1321.78	-2.93664	0.421486	-4.5948	4.33165e-06	6.3016e-05	Downregulated	-3.31747	0.0139247	Both	Q3
ENSG00000121957	GPSM2	29899	368.118	-2.17135	0.178753	-6.55291	5.64271e-11	1.43451e-09	Downregulated	NA	NA	gsTcells	NA
ENSG00000122012	SV2C	22987	102.634	2.6325	0.336805	4.84702	1.25332e-06	1.94244e-05	Upregulated	NA	NA	gsTcells	NA
ENSG00000122043	LINC00544	440131	36.286	-2.56267	0.315515	-4.95276	7.31672e-07	1.17294e-05	Downregulated	NA	NA	gsTcells	NA
ENSG00000122176	FMOD	2331	11.3521	4.05145	0.435887	7.00055	2.54958e-12	7.27449e-11	Upregulated	NA	NA	gsTcells	NA
ENSG00000122547	EEPD1	80820	43.8071	-2.94886	0.218839	-8.90547	5.31623e-19	2.69568e-17	Downregulated	NA	NA	gsTcells	NA
ENSG00000122641	INHBA	3624	232.083	4.88727	0.478814	8.11853	4.7187e-16	1.86023e-14	Upregulated	NA	NA	gsTcells	NA
ENSG00000122861	PLAU	5328	282.746	4.78574	0.364714	10.38	3.05758e-25	2.33192e-23	Upregulated	NA	NA	gsTcells	NA
ENSG00000122862	SRGN	5552	22686.2	2.06015	0.135969	7.79705	6.33688e-15	2.29423e-13	Upregulated	NA	NA	gsTcells	NA
ENSG00000122863	CHST3	9469	14.4302	4.29269	0.477298	6.8986	5.25172e-12	1.46702e-10	Upregulated	NA	NA	gsTcells	NA
ENSG00000122877	EGR2	1959	8857.79	7.49416	0.240696	26.9808	2.48278e-160	3.47465e-156	Upregulated	NA	NA	gsTcells	NA
ENSG00000123080	CDKN2C	1031	133.758	-2.51414	0.328352	-4.61133	4.00104e-06	5.85717e-05	Downregulated	NA	NA	gsTcells	NA
ENSG00000123358	NR4A1	3164	5172.64	6.76515	0.334593	17.2303	1.57272e-66	7.86078e-64	Upregulated	NA	NA	gsTcells	NA
ENSG00000123545	NDUFAF4	29078	217.332	2.1538	0.143719	8.02817	9.89388e-16	3.78837e-14	Upregulated	NA	NA	gsTcells	NA
ENSG00000123610	TNFAIP6	7130	6.06768	2.60091	0.53086	3.01569	0.00256394	0.0229134	Upregulated	NA	NA	gsTcells	NA
ENSG00000123685	BATF3	55509	445.989	5.60348	0.215506	21.3613	3.0617e-101	7.79064e-98	Upregulated	NA	NA	gsTcells	NA
ENSG00000123700	KCNJ2	3759	24.9241	3.92008	0.552019	5.28982	1.22438e-07	2.16081e-06	Upregulated	NA	NA	gsTcells	NA
ENSG00000123908	AGO2	27161	2242.75	2.91455	0.170547	11.2259	3.04245e-29	2.93649e-27	Upregulated	NA	NA	gsTcells	NA
ENSG00000123965	PMS2P5	100132832	98.4776	2.03825	0.166157	6.24861	4.14113e-10	9.68339e-09	Upregulated	-3.49152	0.0382887	Both	Q2
ENSG00000124067	SLC12A4	6560	450.285	-2.10057	0.190564	-5.77533	7.68029e-09	1.57258e-07	Downregulated	NA	NA	gsTcells	NA
ENSG00000124104	SNX21	90203	7.76143	-2.08712	0.378412	-2.87285	0.00406789	0.0347984	Downregulated	NA	NA	gsTcells	NA
ENSG00000124145	SDC4	6385	8148.29	5.27977	0.24756	17.2878	5.81292e-67	2.95825e-64	Upregulated	NA	NA	gsTcells	NA
ENSG00000124181	PLCG1	5335	3231.28	-2.28767	0.138246	-9.31436	1.22685e-20	6.92331e-19	Downregulated	NA	NA	gsTcells	NA
ENSG00000124203	ZNF831	128611	612.905	-2.31377	0.178871	-7.3448	2.06074e-13	6.51016e-12	Downregulated	NA	NA	gsTcells	NA
ENSG00000124216	SNAI1	6615	29.293	4.05262	0.457112	6.67805	2.4214e-11	6.37583e-10	Upregulated	NA	NA	gsTcells	NA
ENSG00000124225	PMEPA1	56937	177.665	3.35552	0.457353	5.15034	2.60017e-07	4.38163e-06	Upregulated	NA	NA	gsTcells	NA
ENSG00000124256	ZBP1	81030	615.334	-2.27043	0.21162	-6.00338	1.93256e-09	4.18995e-08	Downregulated	NA	NA	gsTcells	NA
ENSG00000124374	PAIP2B	400961	22.723	-1.92188	0.302279	-3.04978	0.00229013	0.0207311	Downregulated	-2.78644	0.0385996	Both	Q3
ENSG00000124549	BTN2A3P	54718	38.3803	-1.77031	0.243545	-3.16291	0.00156198	0.014622	Downregulated	4.56361	0.00154662	Both	Q4
ENSG00000124614	RPS10	6204	106.251	2.34802	0.120827	11.1566	6.64665e-29	6.26396e-27	Upregulated	NA	NA	gsTcells	NA
ENSG00000124743	KLHL31	401265	8.42322	2.86537	0.301735	6.18213	6.3243e-10	1.44645e-08	Upregulated	NA	NA	gsTcells	NA
ENSG00000124784	RIOK1	83732	1047.11	2.24289	0.0947416	13.1187	2.57346e-39	4.13972e-37	Upregulated	NA	NA	gsTcells	NA
ENSG00000124787	RPP40	10799	91.6396	2.67145	0.19778	8.45108	2.8863e-17	1.24865e-15	Upregulated	NA	NA	gsTcells	NA
ENSG00000124802	EEF1E1	9521	146.875	2.07528	0.129219	8.32138	8.69458e-17	3.65957e-15	Upregulated	NA	NA	gsTcells	NA
ENSG00000124882	EREG	2069	6.97677	2.52863	0.484998	3.15183	0.00162252	0.0151583	Upregulated	NA	NA	gsTcells	NA
ENSG00000125124	BBS2	583	340.346	-2.00992	0.170987	-5.90639	3.49683e-09	7.42241e-08	Downregulated	NA	NA	gsTcells	NA
ENSG00000125245	GPR18	2841	510.805	2.66727	0.263381	6.33028	2.44723e-10	5.86959e-09	Upregulated	NA	NA	gsTcells	NA
ENSG00000125266	EFNB2	1948	15.0605	2.16639	0.3197	3.64839	0.000263893	0.00286072	Upregulated	NA	NA	gsTcells	NA
ENSG00000125454	SLC25A19	60386	227.634	2.43481	0.172549	8.3154	9.1444e-17	3.82474e-15	Upregulated	NA	NA	gsTcells	NA
ENSG00000125485	DDX31	64794	497.32	2.78546	0.134041	13.3203	1.76455e-40	3.03005e-38	Upregulated	NA	NA	gsTcells	NA
ENSG00000125630	POLR1B	84172	1265.6	2.18028	0.10484	11.2579	2.11792e-29	2.08002e-27	Upregulated	NA	NA	gsTcells	NA
ENSG00000125657	TNFSF9	8744	828.46	3.09229	0.309083	6.76932	1.29386e-11	3.50581e-10	Upregulated	NA	NA	gsTcells	NA
ENSG00000125703	ATG4C	84938	178.652	-2.23847	0.129507	-9.56294	1.14456e-21	6.86e-20	Downregulated	NA	NA	gsTcells	NA
ENSG00000125730	C3	718	19.1834	2.42755	0.316328	4.51289	6.39514e-06	9.08629e-05	Upregulated	NA	NA	gsTcells	NA
ENSG00000125735	TNFSF14	8740	3183.49	4.3273	0.238373	13.9584	2.797e-44	5.88632e-42	Upregulated	NA	NA	gsTcells	NA
ENSG00000125740	FOSB	2354	5423.41	2.0706	0.327881	3.26521	0.00109383	0.0105573	Upregulated	NA	NA	gsTcells	NA
ENSG00000125910	S1PR4	8698	815.495	-2.29958	0.298962	-4.34698	1.38023e-05	0.0001852	Downregulated	NA	NA	gsTcells	NA
ENSG00000125968	ID1	3397	10.8412	4.22087	0.568571	5.66484	1.47159e-08	2.91301e-07	Upregulated	NA	NA	gsTcells	NA
ENSG00000126003	PLAGL2	5326	604.137	2.42419	0.113351	12.5644	3.31378e-36	4.56909e-34	Upregulated	NA	NA	gsTcells	NA
ENSG00000126249	PDCD2L	84306	69.9569	2.73	0.157835	10.9608	5.89742e-28	5.35938e-26	Upregulated	NA	NA	gsTcells	NA
ENSG00000126351	THRA	7067	50.1219	-2.46478	0.276285	-5.3017	1.14728e-07	2.03114e-06	Downregulated	-3.54223	0.02924	Both	Q3
ENSG00000126368	NR1D1	9572	41.8348	2.019	0.277587	3.67093	0.00024167	0.00264232	Upregulated	NA	NA	gsTcells	NA
ENSG00000126464	PRR12	57479	199.883	-2.067	0.260856	-4.09038	4.30672e-05	0.000539835	Downregulated	NA	NA	gsTcells	NA
ENSG00000126549	STATH	6779	2.19353	2.53781	0.528507	2.90972	0.00361748	0.0312896	Upregulated	NA	NA	gsTcells	NA
ENSG00000126561	STAT5A	6776	4099.9	3.03547	0.110411	18.4354	6.82958e-76	5.31e-73	Upregulated	NA	NA	gsTcells	NA
ENSG00000126787	DLGAP5	9787	450.583	-2.0005	0.279278	-3.58246	0.00034037	0.00359643	Downregulated	NA	NA	gsTcells	NA
ENSG00000126822	PLEKHG3	26030	2271.86	-3.6719	0.292909	-9.12193	7.3799e-20	3.97237e-18	Downregulated	NA	NA	gsTcells	NA
ENSG00000126860	EVI2A	2123	5657.33	3.02485	0.172592	11.732	8.73371e-32	9.93725e-30	Upregulated	NA	NA	gsTcells	NA
ENSG00000126882	FAM78A	101927137	1317.29	-2.50266	0.140583	-10.6888	1.14837e-26	9.76984e-25	Downregulated	NA	NA	gsTcells	NA
ENSG00000126953	TIMM8A	1678	161.348	3.02506	0.111558	18.1525	1.22588e-73	8.1696e-71	Upregulated	NA	NA	gsTcells	NA
ENSG00000127084	FGD3	89846	2494.09	-2.23761	0.125683	-9.84708	7.05624e-23	4.63625e-21	Downregulated	NA	NA	gsTcells	NA
ENSG00000127124	HIVEP3	59269	1543.16	3.04144	0.185007	11.0344	2.60708e-28	2.4004e-26	Upregulated	NA	NA	gsTcells	NA
ENSG00000127152	BCL11B	64919	3051.81	-2.18329	0.092057	-12.8539	8.18221e-38	1.21175e-35	Downregulated	NA	NA	gsTcells	NA
ENSG00000127220	ABHD8	79575	39.4665	-2.16624	0.279424	-4.17373	2.99653e-05	0.000384737	Downregulated	NA	NA	gsTcells	NA
ENSG00000127318	IL22	50616	131.026	8.21932	0.561395	12.8596	7.59537e-38	1.13082e-35	Upregulated	-4.36846	0.0253722	Both	Q2
ENSG00000127528	KLF2	10365	610.209	-3.43148	0.260562	-9.33166	1.04224e-20	5.89341e-19	Downregulated	NA	NA	gsTcells	NA
ENSG00000127585	FBXL16	146330	94.6104	-2.24326	0.313634	-3.96404	7.36928e-05	0.000886785	Downregulated	NA	NA	gsTcells	NA
ENSG00000127955	GNAI1	2770	17.6824	4.46463	0.4037	8.58219	9.30839e-18	4.17535e-16	Upregulated	NA	NA	gsTcells	NA
ENSG00000128011	LRFN1	57622	24.7077	-2.99161	0.336186	-5.92414	3.13926e-09	6.69726e-08	Downregulated	-3.36286	0.00394841	Both	Q3
ENSG00000128050	PAICS	10606	1367.96	2.41333	0.147143	9.60521	7.60057e-22	4.61475e-20	Upregulated	NA	NA	gsTcells	NA
ENSG00000128268	MGAT3	4248	37.3792	-3.28405	0.36425	-6.27055	3.59768e-10	8.46922e-09	Downregulated	NA	NA	gsTcells	NA
ENSG00000128271	ADORA2A	135	44.272	2.53304	0.268657	5.7063	1.15456e-08	2.32155e-07	Upregulated	NA	NA	gsTcells	NA
ENSG00000128284	APOL3	80833	1151.32	-2.46641	0.129795	-11.2979	1.34393e-29	1.34827e-27	Downregulated	NA	NA	gsTcells	NA
ENSG00000128311	TST	7263	36.7998	-2.03423	0.29828	-3.46732	0.000525675	0.00540347	Downregulated	NA	NA	gsTcells	NA
ENSG00000128342	LIF	3976	1225.52	3.51591	0.405654	6.2021	5.57139e-10	1.28243e-08	Upregulated	NA	NA	gsTcells	NA
ENSG00000128578	STRIP2	57464	2585.94	4.85106	0.206262	18.6707	8.56806e-78	7.26727e-75	Upregulated	NA	NA	gsTcells	NA
ENSG00000128590	DNAJB9	4189	2562.7	2.04853	0.162935	6.43529	1.23239e-10	3.02849e-09	Upregulated	NA	NA	gsTcells	NA
ENSG00000128594	LRRC4	64101	13.9928	4.19062	0.341267	9.34934	8.81998e-21	5.04849e-19	Upregulated	NA	NA	gsTcells	NA
ENSG00000128917	DLL4	54567	17.8918	2.65899	0.43728	3.79389	0.000148307	0.00169295	Upregulated	NA	NA	gsTcells	NA
ENSG00000128965	CHAC1	79094	14.9662	2.88855	0.45412	4.1587	3.20067e-05	0.000408512	Upregulated	NA	NA	gsTcells	NA
ENSG00000129038	LOXL1	4016	34.0064	-2.06065	0.364675	-2.90847	0.00363205	0.031406	Downregulated	NA	NA	gsTcells	NA
ENSG00000129244	ATP1B2	482	4.07554	2.77024	0.5352	3.30763	0.00094089	0.009205	Upregulated	NA	NA	gsTcells	NA
ENSG00000129277	CCL4	6351	54026.5	6.38257	0.307117	17.5261	9.05006e-69	4.96689e-66	Upregulated	NA	NA	gsTcells	NA
ENSG00000129514	FOXA1	3169	3.05143	4.0997	0.502421	6.16952	6.84966e-10	1.56125e-08	Upregulated	NA	NA	gsTcells	NA
ENSG00000129757	CDKN1C	1028	6.94899	2.71298	0.494368	3.46499	0.000530247	0.00544646	Upregulated	NA	NA	gsTcells	NA
ENSG00000130193	THEM6	51337	86.6342	-2.49607	0.284307	-5.26217	1.42369e-07	2.48745e-06	Downregulated	-4.97561	0.0036604	Both	Q3
ENSG00000130204	TOMM40	10452	501.977	2.36796	0.146545	9.33475	1.01233e-20	5.74747e-19	Upregulated	NA	NA	gsTcells	NA
ENSG00000130340	SNX9	51429	2158.36	2.87391	0.22361	8.38025	5.28145e-17	2.24322e-15	Upregulated	NA	NA	gsTcells	NA
ENSG00000130449	ZSWIM6	57688	1343.02	2.93158	0.195106	9.90016	4.15604e-23	2.78295e-21	Upregulated	NA	NA	gsTcells	NA
ENSG00000130517	PGPEP1	54858	563.264	-2.41156	0.184106	-7.66711	1.75915e-14	6.0939e-13	Downregulated	NA	NA	gsTcells	NA
ENSG00000130584	ZBTB46	140685	80.5624	5.13568	0.301749	13.7057	9.38965e-43	1.76387e-40	Upregulated	NA	NA	gsTcells	NA
ENSG00000130775	THEMIS2	9473	591.574	-2.85419	0.219625	-8.44253	3.10533e-17	1.34133e-15	Downregulated	NA	NA	gsTcells	NA
ENSG00000130810	PPAN	692312	100.211	3.08764	0.210299	9.92705	3.17522e-23	2.14155e-21	Upregulated	NA	NA	gsTcells	NA
ENSG00000130812	ANGPTL6	83854	26.5762	2.73109	0.238989	7.2434	4.37588e-13	1.33421e-11	Upregulated	NA	NA	gsTcells	NA
ENSG00000130826	DKC1	100847052	1373.5	2.29679	0.100537	12.8987	4.57957e-38	6.89151e-36	Upregulated	NA	NA	gsTcells	NA
ENSG00000130830	MPP1	4354	889.364	2.06276	0.22951	4.63055	3.64698e-06	5.36411e-05	Upregulated	-3.48042	0.0255499	Both	Q2
ENSG00000131015	ULBP2	80328	17.7953	2.08086	0.34256	3.15525	0.00160363	0.0149869	Upregulated	NA	NA	gsTcells	NA
ENSG00000131196	NFATC1	4772	304.571	2.46432	0.301987	4.84897	1.24102e-06	1.92551e-05	Upregulated	NA	NA	gsTcells	NA
ENSG00000131323	TRAF3	7187	2955.18	2.43061	0.117218	12.2047	2.93244e-34	3.73086e-32	Upregulated	2.76358	0.00231041	Both	Q1
ENSG00000131370	SH3BP5	9467	1032.38	-1.67415	0.182604	-3.69187	0.000222607	0.00245306	Downregulated	3.83063	0.0404969	Both	Q4
ENSG00000131507	NDFIP1	80762	3665.95	2.43906	0.108295	13.2883	2.70647e-40	4.59115e-38	Upregulated	NA	NA	gsTcells	NA
ENSG00000131669	NINJ1	4814	797.584	3.56197	0.228058	11.2339	2.78052e-29	2.71174e-27	Upregulated	NA	NA	gsTcells	NA
ENSG00000131831	RAI2	10742	5.34087	4.95784	0.481784	8.21498	2.12205e-16	8.54622e-15	Upregulated	NA	NA	gsTcells	NA
ENSG00000131873	CHSY1	22856	4892.33	3.61058	0.127274	20.5114	1.70339e-93	2.80458e-90	Upregulated	NA	NA	gsTcells	NA
ENSG00000132170	PPARG	5468	367.783	5.51157	0.344545	13.0943	3.55e-39	5.6457e-37	Upregulated	4.40734	0.018591	Both	Q1
ENSG00000132256	TRIM5	85363	612.174	2.5072	0.192769	7.81869	5.33772e-15	1.94282e-13	Upregulated	NA	NA	gsTcells	NA
ENSG00000132326	PER2	8864	473.58	3.17754	0.201211	10.8222	2.70261e-27	2.34926e-25	Upregulated	NA	NA	gsTcells	NA
ENSG00000132334	PTPRE	5791	1605.74	2.68558	0.148982	11.3139	1.11941e-29	1.13523e-27	Upregulated	NA	NA	gsTcells	NA
ENSG00000132341	RAN	5901	5999.13	2.47187	0.111013	13.2586	4.0257e-40	6.66742e-38	Upregulated	NA	NA	gsTcells	NA
ENSG00000132359	RAP1GAP2	23108	764.867	-2.6066	0.356717	-4.50386	6.67305e-06	9.4428e-05	Downregulated	NA	NA	gsTcells	NA
ENSG00000132361	CLUH	23277	538.598	2.17931	0.230086	5.12552	2.96723e-07	4.97024e-06	Upregulated	4.09846	0.0338914	Both	Q1
ENSG00000132382	MYBBP1A	10514	924.278	2.52078	0.199279	7.63142	2.32178e-14	7.9738e-13	Upregulated	NA	NA	gsTcells	NA
ENSG00000132481	TRIM47	91107	10.7972	-2.52869	0.487453	-3.13608	0.00171221	0.0159536	Downregulated	NA	NA	gsTcells	NA
ENSG00000132510	KDM6B	23135	2113.43	5.35385	0.301602	14.4357	3.08307e-47	7.19125e-45	Upregulated	NA	NA	gsTcells	NA
ENSG00000132589	FLOT2	2319	1245.12	-2.07186	0.120394	-8.90296	5.4377e-19	2.75228e-17	Downregulated	NA	NA	gsTcells	NA
ENSG00000132661	NXT1	29107	297.443	2.62121	0.153841	10.5382	5.75805e-26	4.68511e-24	Upregulated	NA	NA	gsTcells	NA
ENSG00000132694	ARHGEF11	9826	123.13	-2.46855	0.329036	-4.46318	8.07518e-06	0.000112171	Downregulated	NA	NA	gsTcells	NA
ENSG00000132768	DPH2	1802	522.23	2.73218	0.143422	12.0775	1.38878e-33	1.72e-31	Upregulated	NA	NA	gsTcells	NA
ENSG00000132832	RP11-445H22.3	79015	45.3478	-2.07538	0.271672	-3.95839	7.54557e-05	0.000907219	Downregulated	NA	NA	gsTcells	NA
ENSG00000133124	IRS4	8471	2.49958	3.41014	0.61767	3.90199	9.54065e-05	0.00112486	Upregulated	NA	NA	gsTcells	NA
ENSG00000133316	WDR74	54663	711.705	2.55383	0.138419	11.2256	3.05308e-29	2.93662e-27	Upregulated	NA	NA	gsTcells	NA
ENSG00000133561	GIMAP6	474344	3697.89	-2.68506	0.188463	-8.94106	3.85449e-19	1.96874e-17	Downregulated	NA	NA	gsTcells	NA
ENSG00000133574	GIMAP4	55303	4012.53	-2.81399	0.260635	-6.9599	3.40512e-12	9.63694e-11	Downregulated	NA	NA	gsTcells	NA
ENSG00000133657	ATP13A3	79572	5876.52	2.52473	0.10999	13.8624	1.07052e-43	2.18715e-41	Upregulated	NA	NA	gsTcells	NA
ENSG00000133687	TMTC1	83857	952.221	2.6659	0.540525	3.082	0.00205615	0.0187954	Upregulated	NA	NA	gsTcells	NA
ENSG00000133805	AMPD3	100130460	583.025	-2.06947	0.193738	-5.52018	3.38645e-08	6.41753e-07	Downregulated	NA	NA	gsTcells	NA
ENSG00000134070	IRAK2	3656	579.41	2.31259	0.225682	5.81613	6.0227e-09	1.24778e-07	Upregulated	NA	NA	gsTcells	NA
ENSG00000134222	PSRC1	84722	71.9008	-2.26248	0.273075	-4.62321	3.7784e-06	5.54284e-05	Downregulated	NA	NA	gsTcells	NA
ENSG00000134317	GRHL1	29841	105.286	3.60091	0.299919	8.67202	4.24507e-18	1.97375e-16	Upregulated	NA	NA	gsTcells	NA
ENSG00000134352	IL6ST	3572	4091.16	2.81388	0.203809	8.89991	5.58901e-19	2.81361e-17	Upregulated	NA	NA	gsTcells	NA
ENSG00000134460	IL2RA	3559	8066.18	2.54602	0.186983	8.2682	1.35996e-16	5.5814e-15	Upregulated	NA	NA	gsTcells	NA
ENSG00000134531	EMP1	2012	791.24	5.05673	0.410787	9.8755	5.31647e-23	3.53463e-21	Upregulated	NA	NA	gsTcells	NA
ENSG00000134594	RAB33A	9363	174.427	-2.37176	0.139401	-9.84039	7.54184e-23	4.9437e-21	Downregulated	2.97412	0.0435454	Both	Q4
ENSG00000134697	GNL2	29889	1426.83	2.06997	0.0837344	12.7781	2.17241e-37	3.16696e-35	Upregulated	NA	NA	gsTcells	NA
ENSG00000134802	SLC43A3	29015	175.23	2.87206	0.282266	6.63223	3.30648e-11	8.60115e-10	Upregulated	NA	NA	gsTcells	NA
ENSG00000134987	WDR36	134430	1939.16	2.43356	0.0987386	14.5187	9.2189e-48	2.22446e-45	Upregulated	NA	NA	gsTcells	NA
ENSG00000135048	TMEM2	23670	12521.7	2.97309	0.147133	13.4102	5.26724e-41	9.33102e-39	Upregulated	NA	NA	gsTcells	NA
ENSG00000135127	CCDC64	92558	1065.78	2.00352	0.202314	4.96022	7.04137e-07	1.13139e-05	Upregulated	NA	NA	gsTcells	NA
ENSG00000135346	CGA	1081	4.87206	6.15836	0.682199	7.56138	3.98808e-14	1.33381e-12	Upregulated	NA	NA	gsTcells	NA
ENSG00000135378	PRRG4	79056	143.163	2.72998	0.273411	6.3274	2.49334e-10	5.96994e-09	Upregulated	NA	NA	gsTcells	NA
ENSG00000135436	FAM186B	84070	18.6298	3.97727	0.33864	8.79183	1.47137e-18	7.16237e-17	Upregulated	NA	NA	gsTcells	NA
ENSG00000135472	FAIM2	23017	10.274	2.54716	0.326713	4.73553	2.18485e-06	3.28255e-05	Upregulated	NA	NA	gsTcells	NA
ENSG00000135503	ACVR1B	91	81.7214	2.55616	0.31693	4.91011	9.10231e-07	1.44204e-05	Upregulated	NA	NA	gsTcells	NA
ENSG00000135521	LTV1	84946	839.648	2.33845	0.102361	13.0757	4.53289e-39	7.16811e-37	Upregulated	NA	NA	gsTcells	NA
ENSG00000135541	AHI1	54806	2534.28	2.78895	0.226837	7.88648	3.10832e-15	1.14627e-13	Upregulated	NA	NA	gsTcells	NA
ENSG00000135604	STX11	8676	397.41	2.16332	0.169478	6.86413	6.68992e-12	1.85397e-10	Upregulated	2.88264	0.0437464	Both	Q1
ENSG00000135625	EGR4	1961	72.12	5.73427	0.500163	9.46544	2.92327e-21	1.70819e-19	Upregulated	NA	NA	gsTcells	NA
ENSG00000135632	SMYD5	10322	275.231	2.59796	0.185107	8.63264	5.99523e-18	2.71532e-16	Upregulated	NA	NA	gsTcells	NA
ENSG00000135678	CPM	1368	14.9166	2.18868	0.362419	3.27984	0.00103865	0.0100734	Upregulated	NA	NA	gsTcells	NA
ENSG00000135750	KCNK1	3775	191.481	2.15273	0.386348	2.98366	0.00284824	0.0251807	Upregulated	NA	NA	gsTcells	NA
ENSG00000135763	URB2	9816	1172.98	3.82825	0.136906	20.6584	8.21109e-95	1.53219e-91	Upregulated	NA	NA	gsTcells	NA
ENSG00000135914	HTR2B	3357	6.64772	3.38047	0.567853	4.19205	2.76445e-05	0.00035674	Upregulated	NA	NA	gsTcells	NA
ENSG00000135919	SERPINE2	5270	81.6395	3.63158	0.378394	6.95459	3.53584e-12	9.98669e-11	Upregulated	NA	NA	gsTcells	NA
ENSG00000135931	ARMC9	80210	63.5242	3.32538	0.260543	8.92515	4.4508e-19	2.26505e-17	Upregulated	NA	NA	gsTcells	NA
ENSG00000136052	SLC41A2	84102	581.215	2.58885	0.244138	6.50802	7.61501e-11	1.90477e-09	Upregulated	NA	NA	gsTcells	NA
ENSG00000136111	TBC1D4	9882	3251.24	3.17096	0.293366	7.4002	1.3598e-13	4.35477e-12	Upregulated	3.48637	0.000732153	Both	Q1
ENSG00000136158	SPRY2	10253	6.70058	2.89028	0.392246	4.81911	1.44203e-06	2.21921e-05	Upregulated	NA	NA	gsTcells	NA
ENSG00000136161	RCBTB2	1102	2055.93	-2.0167	0.357074	-2.84731	0.00440901	0.0374531	Downregulated	NA	NA	gsTcells	NA
ENSG00000136205	TNS3	64759	1620.33	5.36267	0.425073	10.2633	1.0308e-24	7.55294e-23	Upregulated	NA	NA	gsTcells	NA
ENSG00000136213	CHST12	55501	216.093	-2.32556	0.234733	-5.64711	1.63171e-08	3.20727e-07	Downregulated	NA	NA	gsTcells	NA
ENSG00000136231	IGF2BP3	10643	91.9724	2.38056	0.441339	3.12813	0.00175925	0.0163268	Upregulated	NA	NA	gsTcells	NA
ENSG00000136244	IL6	3569	28.5646	3.31055	0.352543	6.55394	5.60372e-11	1.42589e-09	Upregulated	NA	NA	gsTcells	NA
ENSG00000136261	BZW2	28969	854.261	2.0863	0.124933	8.69501	3.46792e-18	1.62864e-16	Upregulated	NA	NA	gsTcells	NA
ENSG00000136274	NACAD	23148	1.58221	2.74768	0.53729	3.25277	0.00114285	0.010985	Upregulated	NA	NA	gsTcells	NA
ENSG00000136280	CCM2	83605	1244.9	-2.24923	0.140102	-8.91656	4.81009e-19	2.44346e-17	Downregulated	NA	NA	gsTcells	NA
ENSG00000136305	CIDEB	27141	289.806	-2.51686	0.157503	-9.63067	5.93408e-22	3.65848e-20	Downregulated	NA	NA	gsTcells	NA
ENSG00000136367	ZFHX2	85446	64.1452	3.10078	0.234029	8.97655	2.79402e-19	1.44023e-17	Upregulated	NA	NA	gsTcells	NA
ENSG00000136634	IL10	3586	2192.97	7.11142	0.635173	9.62167	6.47737e-22	3.96721e-20	Upregulated	NA	NA	gsTcells	NA
ENSG00000136689	IL1RN	3557	62.845	3.96484	0.434576	6.82237	8.95531e-12	2.45263e-10	Upregulated	NA	NA	gsTcells	NA
ENSG00000136826	KLF4	9314	28.4026	2.15711	0.368026	3.14411	0.00166594	0.0155432	Upregulated	NA	NA	gsTcells	NA
ENSG00000136997	MYC	4609	2425.36	4.01678	0.224746	13.423	4.43183e-41	7.90108e-39	Upregulated	NA	NA	gsTcells	NA
ENSG00000137094	DNAJB5	25822	132.987	2.75207	0.237311	7.38301	1.54753e-13	4.93342e-12	Upregulated	NA	NA	gsTcells	NA
ENSG00000137098	SPAG8	26206	35.5252	-2.08823	0.178583	-6.09373	1.10313e-09	2.46224e-08	Downregulated	NA	NA	gsTcells	NA
ENSG00000137101	CD72	971	196.206	2.88806	0.192602	9.80286	1.09437e-22	7.12359e-21	Upregulated	NA	NA	gsTcells	NA
ENSG00000137203	TFAP2A	7020	12.5672	2.42433	0.403222	3.53236	0.000411866	0.00430475	Upregulated	NA	NA	gsTcells	NA
ENSG00000137265	IRF4	3662	10125.3	5.34586	0.197792	21.9718	5.35774e-107	1.66626e-103	Upregulated	NA	NA	gsTcells	NA
ENSG00000137267	TUBB2A	7280	40.5106	2.33569	0.272513	4.90136	9.51732e-07	1.50163e-05	Upregulated	NA	NA	gsTcells	NA
ENSG00000137310	TCF19	6941	384.784	-2.17201	0.244235	-4.79869	1.59708e-06	2.44675e-05	Downregulated	NA	NA	gsTcells	NA
ENSG00000137331	IER3	8870	1534.07	6.50841	0.306324	17.9823	2.6812e-72	1.66771e-69	Upregulated	NA	NA	gsTcells	NA
ENSG00000137414	FAM8A1	51439	769.183	-2.8676	0.157838	-11.8324	2.65388e-32	3.09508e-30	Downregulated	NA	NA	gsTcells	NA
ENSG00000137486	ARRB1	408	377.716	-2.48148	0.16739	-8.85047	8.71511e-19	4.31745e-17	Downregulated	NA	NA	gsTcells	NA
ENSG00000137494	ANKRD42	338699	194.041	2.08275	0.189855	5.70303	1.17696e-08	2.36152e-07	Upregulated	NA	NA	gsTcells	NA
ENSG00000137575	SDCBP	6386	5612.88	2.23225	0.130954	9.40975	4.97319e-21	2.87602e-19	Upregulated	NA	NA	gsTcells	NA
ENSG00000137700	SLC37A4	2542	235.906	-2.26082	0.121915	-10.3418	4.56109e-25	3.4504e-23	Downregulated	NA	NA	gsTcells	NA
ENSG00000137752	CASP1	834	949.228	-2.29475	0.205566	-6.29847	3.00594e-10	7.13623e-09	Downregulated	NA	NA	gsTcells	NA
ENSG00000137869	CYP19A1	1588	10.1309	2.32576	0.400627	3.30922	0.00093557	0.00915936	Upregulated	NA	NA	gsTcells	NA
ENSG00000137877	SPTBN5	51332	117.622	2.1959	0.330102	3.62283	0.000291396	0.00312498	Upregulated	NA	NA	gsTcells	NA
ENSG00000137942	FNBP1L	54874	29.5024	2.42489	0.256951	5.54538	2.93309e-08	5.60008e-07	Upregulated	NA	NA	gsTcells	NA
ENSG00000138030	KHK	3795	21.3872	-2.70342	0.322498	-5.28194	1.27823e-07	2.25017e-06	Downregulated	NA	NA	gsTcells	NA
ENSG00000138035	PNPT1	87178	832.23	2.11885	0.120819	9.26051	2.03451e-20	1.13438e-18	Upregulated	NA	NA	gsTcells	NA
ENSG00000138166	DUSP5	1847	6507.7	2.86651	0.22599	8.25923	1.46613e-16	6.00832e-15	Upregulated	NA	NA	gsTcells	NA
ENSG00000138172	CALHM2	51063	610.402	-3.16903	0.204581	-10.6023	2.90775e-26	2.40793e-24	Downregulated	NA	NA	gsTcells	NA
ENSG00000138271	GPR87	53836	215.009	6.53904	0.404096	13.7072	9.19191e-43	1.73839e-40	Upregulated	NA	NA	gsTcells	NA
ENSG00000138311	ZNF365	22891	12.4805	2.55608	0.342606	4.5419	5.57493e-06	7.97763e-05	Upregulated	NA	NA	gsTcells	NA
ENSG00000138316	ADAMTS14	140766	5.01317	2.17007	0.355781	3.28873	0.00100639	0.0097775	Upregulated	NA	NA	gsTcells	NA
ENSG00000138386	NAB1	4664	1891.02	2.12058	0.136043	8.237	1.76584e-16	7.1528e-15	Upregulated	2.698	0.000959526	Both	Q1
ENSG00000138411	HECW2	57520	93.418	2.02885	0.251288	4.09431	4.23431e-05	0.000531234	Upregulated	NA	NA	gsTcells	NA
ENSG00000138413	IDH1	3417	370.722	-2.17523	0.14522	-8.09274	5.83393e-16	2.27426e-14	Downregulated	NA	NA	gsTcells	NA
ENSG00000138439	FAM117B	150864	98.9458	-1.50479	0.180372	-2.79862	0.00513209	0.0428669	Downregulated	-2.89839	0.0203471	Both	Q3
ENSG00000138442	WDR12	55759	616.93	2.25184	0.12597	9.93761	2.85605e-23	1.94031e-21	Upregulated	NA	NA	gsTcells	NA
ENSG00000138448	ITGAV	3685	2265.66	2.41193	0.115393	12.2358	2.00178e-34	2.55844e-32	Upregulated	NA	NA	gsTcells	NA
ENSG00000138606	SHF	90525	46.3992	2.74575	0.218853	7.97682	1.50146e-15	5.67151e-14	Upregulated	NA	NA	gsTcells	NA
ENSG00000138623	SEMA7A	8482	3817.98	6.60846	0.280004	20.0299	3.02177e-89	4.22896e-86	Upregulated	NA	NA	gsTcells	NA
ENSG00000138640	FAM13A	10144	217.195	-2.65287	0.324548	-5.09282	3.52768e-07	5.86341e-06	Downregulated	NA	NA	gsTcells	NA
ENSG00000138650	PCDH10	57575	6.73182	3.38719	0.511621	4.66594	3.07207e-06	4.54478e-05	Upregulated	NA	NA	gsTcells	NA
ENSG00000138670	RASGEF1B	153020	310.781	2.52844	0.340778	4.48516	7.28577e-06	0.000102066	Upregulated	NA	NA	gsTcells	NA
ENSG00000138684	IL21	59067	2998.37	8.30625	0.475243	15.3737	2.4563e-53	7.81272e-51	Upregulated	5.00851	9.21319e-05	Both	Q1
ENSG00000138685	FGF2	2247	93.9047	3.24995	0.369045	6.09668	1.08294e-09	2.42491e-08	Upregulated	NA	NA	gsTcells	NA
ENSG00000138709	LARP1B	55132	848.124	2.05262	0.0873202	12.0547	1.83287e-33	2.25009e-31	Upregulated	NA	NA	gsTcells	NA
ENSG00000138769	CDKL2	8999	46.2655	-2.02856	0.310915	-3.30817	0.000939069	0.0091904	Downregulated	NA	NA	gsTcells	NA
ENSG00000138794	CASP6	839	264.339	-2.4645	0.126225	-11.6022	4.01406e-31	4.35478e-29	Downregulated	NA	NA	gsTcells	NA
ENSG00000139055	ERP27	121506	142.196	-2.59793	0.156928	-10.1826	2.37203e-24	1.68939e-22	Downregulated	NA	NA	gsTcells	NA
ENSG00000139116	KIF21A	55605	2247	2.52533	0.160143	9.5248	1.65359e-21	9.80591e-20	Upregulated	NA	NA	gsTcells	NA
ENSG00000139187	KLRG1	10219	192.321	-2.60854	0.482734	-3.33215	0.000861767	0.00851685	Downregulated	NA	NA	gsTcells	NA
ENSG00000139211	AMIGO2	347902	584.063	2.93977	0.189134	10.256	1.11171e-24	8.1245e-23	Upregulated	NA	NA	gsTcells	NA
ENSG00000139263	LRIG3	121227	115.83	4.25607	0.34116	9.5441	1.37291e-21	8.17609e-20	Upregulated	NA	NA	gsTcells	NA
ENSG00000139266	MARCHF9	92979	172.41	-2.4755	0.135356	-10.9008	1.14225e-27	1.02803e-25	Downregulated	NA	NA	gsTcells	NA
ENSG00000139289	PHLDA1	22822	6378.49	3.30222	0.235826	9.76236	1.63307e-22	1.05322e-20	Upregulated	NA	NA	gsTcells	NA
ENSG00000139291	TMEM19	55266	273.313	-2.03619	0.1445	-7.17086	7.45285e-13	2.22394e-11	Downregulated	NA	NA	gsTcells	NA
ENSG00000139318	DUSP6	1848	6308.09	2.88734	0.297435	6.34538	2.21884e-10	5.33094e-09	Upregulated	NA	NA	gsTcells	NA
ENSG00000139372	TDG	6996	1719.45	2.05891	0.0921975	11.4852	1.56586e-30	1.64769e-28	Upregulated	NA	NA	gsTcells	NA
ENSG00000139508	SLC46A3	283537	329.526	-2.04469	0.191453	-5.45664	4.85238e-08	9.06663e-07	Downregulated	NA	NA	gsTcells	NA
ENSG00000139514	SLC7A1	6541	1668.62	3.34077	0.164236	14.2525	4.32652e-46	9.68794e-44	Upregulated	NA	NA	gsTcells	NA
ENSG00000139537	CCDC65	85478	147.268	-2.57244	0.246607	-6.37631	1.81404e-10	4.3961e-09	Downregulated	NA	NA	gsTcells	NA
ENSG00000139832	RAB20	55647	56.1236	3.00171	0.352397	5.68026	1.34492e-08	2.6755e-07	Upregulated	NA	NA	gsTcells	NA
ENSG00000140009	ESR2	2100	29.4361	4.8321	0.394725	9.70828	2.77992e-22	1.76041e-20	Upregulated	NA	NA	gsTcells	NA
ENSG00000140092	FBLN5	10516	39.3676	-2.3207	0.217464	-6.07319	1.25392e-09	2.77887e-08	Downregulated	NA	NA	gsTcells	NA
ENSG00000140284	SLC27A2	11001	1489.62	2.32973	0.184954	7.1895	6.50311e-13	1.95723e-11	Upregulated	NA	NA	gsTcells	NA
ENSG00000140287	HDC	3067	31.8861	5.73534	0.343683	13.7782	3.44726e-43	6.74747e-41	Upregulated	NA	NA	gsTcells	NA
ENSG00000140323	DISP2	85455	14.2427	-2.28269	0.395644	-3.24204	0.00118676	0.011368	Downregulated	NA	NA	gsTcells	NA
ENSG00000140379	BCL2A1	597	1256.03	5.56449	0.229364	19.9007	4.01499e-88	5.10816e-85	Upregulated	NA	NA	gsTcells	NA
ENSG00000140396	NCOA2	10499	8927.15	2.84918	0.112082	16.4985	3.76378e-61	1.52678e-58	Upregulated	NA	NA	gsTcells	NA
ENSG00000140650	PMM2	5373	758.887	2.82803	0.11906	15.3539	3.33645e-53	1.02623e-50	Upregulated	NA	NA	gsTcells	NA
ENSG00000140859	KIFC3	3801	94.7453	4.1815	0.374155	8.50315	1.84509e-17	8.18447e-16	Upregulated	NA	NA	gsTcells	NA
ENSG00000140950	TLDC1	57707	351.62	-2.26796	0.18636	-6.8038	1.01897e-11	2.78254e-10	Downregulated	NA	NA	gsTcells	NA
ENSG00000140968	IRF8	3394	99.076	4.43616	0.330926	10.3835	2.94878e-25	2.25509e-23	Upregulated	NA	NA	gsTcells	NA
ENSG00000141068	KSR1	8844	1166.82	2.96262	0.234523	8.36855	5.8333e-17	2.46638e-15	Upregulated	NA	NA	gsTcells	NA
ENSG00000141076	CIRH1A	84916	678.825	2.8603	0.0959957	19.3789	1.1621e-83	1.20471e-80	Upregulated	NA	NA	gsTcells	NA
ENSG00000141378	PTRH2	51651	376.221	2.69312	0.100482	16.8499	1.05032e-63	4.74169e-61	Upregulated	NA	NA	gsTcells	NA
ENSG00000141384	TAF4B	6875	241.53	3.21187	0.177542	12.4583	1.26076e-35	1.71304e-33	Upregulated	NA	NA	gsTcells	NA
ENSG00000141497	ZMYND15	84225	7.05857	3.30272	0.359292	6.40906	1.46416e-10	3.58234e-09	Upregulated	NA	NA	gsTcells	NA
ENSG00000141506	PIK3R5	23533	1779.85	-2.34851	0.113359	-11.896	1.24189e-32	1.49186e-30	Downregulated	NA	NA	gsTcells	NA
ENSG00000141574	SECTM1	6398	32.6145	2.86292	0.357131	5.21634	1.82496e-07	3.13763e-06	Upregulated	NA	NA	gsTcells	NA
ENSG00000141576	RNF157	114804	1883.88	-1.73953	0.176256	-4.19577	2.71945e-05	0.000351582	Downregulated	-2.95521	0.028575	Both	Q3
ENSG00000141582	CBX4	8535	278.865	-2.06393	0.179877	-5.91478	3.32315e-09	7.07338e-08	Downregulated	NA	NA	gsTcells	NA
ENSG00000141682	PMAIP1	5366	993.881	3.3693	0.210739	11.2428	2.51215e-29	2.45857e-27	Upregulated	NA	NA	gsTcells	NA
ENSG00000142065	ZFP14	57677	193.908	-2.71578	0.121906	-14.0746	5.44346e-45	1.16307e-42	Downregulated	NA	NA	gsTcells	NA
ENSG00000142102	ATHL1	80162	9628.44	3.38718	0.275581	8.66235	4.62148e-18	2.1452e-16	Upregulated	NA	NA	gsTcells	NA
ENSG00000142178	SIK1	150094	224.129	4.39501	0.335533	10.1183	4.58518e-24	3.23272e-22	Upregulated	NA	NA	gsTcells	NA
ENSG00000142207	URB1	9875	1303.44	3.05723	0.141115	14.5783	3.85775e-48	9.5556e-46	Upregulated	NA	NA	gsTcells	NA
ENSG00000142224	IL19	29949	9.44058	4.12989	0.416529	7.51423	5.72483e-14	1.89856e-12	Upregulated	NA	NA	gsTcells	NA
ENSG00000142235	LMTK3	114783	42.0093	-2.31706	0.314189	-4.19194	2.76578e-05	0.000356747	Downregulated	NA	NA	gsTcells	NA
ENSG00000142347	MYO1F	4542	5512.04	-2.29835	0.12741	-10.1903	2.19125e-24	1.56462e-22	Downregulated	NA	NA	gsTcells	NA
ENSG00000142549	IGLON5	402665	11.097	5.68516	0.727485	6.44021	1.19309e-10	2.93708e-09	Upregulated	NA	NA	gsTcells	NA
ENSG00000142684	ZNF593	51042	118.349	2.42054	0.217272	6.53807	6.23173e-11	1.57424e-09	Upregulated	NA	NA	gsTcells	NA
ENSG00000143067	ZNF697	90874	34.6552	2.7503	0.298499	5.86369	4.52692e-09	9.49128e-08	Upregulated	NA	NA	gsTcells	NA
ENSG00000143184	XCL1	6375	3837.44	6.77481	0.604755	9.549	1.30949e-21	7.81504e-20	Upregulated	NA	NA	gsTcells	NA
ENSG00000143185	XCL2	6846	1899.23	8.09407	0.631864	11.2272	2.99798e-29	2.91095e-27	Upregulated	NA	NA	gsTcells	NA
ENSG00000143322	ABL2	27	1508.35	3.39271	0.184224	12.988	1.43036e-38	2.19977e-36	Upregulated	NA	NA	gsTcells	NA
ENSG00000143333	RGS16	6004	910.128	4.14475	0.343019	9.16788	4.82426e-20	2.64767e-18	Upregulated	NA	NA	gsTcells	NA
ENSG00000143365	RORC	6097	174.708	3.08259	0.458177	4.54538	5.48364e-06	7.86307e-05	Upregulated	NA	NA	gsTcells	NA
ENSG00000143367	TUFT1	7286	132.286	2.30743	0.292448	4.47063	7.79904e-06	0.000108767	Upregulated	NA	NA	gsTcells	NA
ENSG00000143409	FAM63A	55793	170.262	-2.2068	0.252484	-4.77969	1.7557e-06	2.67512e-05	Downregulated	NA	NA	gsTcells	NA
ENSG00000143479	DYRK3	8444	342.906	3.14135	0.151499	14.1345	2.32915e-45	5.13331e-43	Upregulated	NA	NA	gsTcells	NA
ENSG00000143554	SLC27A3	11000	257.814	-2.43778	0.171606	-8.37839	5.36574e-17	2.27556e-15	Downregulated	NA	NA	gsTcells	NA
ENSG00000143845	ETNK2	55224	8.41219	3.76236	0.379532	7.27834	3.37961e-13	1.04757e-11	Upregulated	NA	NA	gsTcells	NA
ENSG00000143878	RHOB	388	460.828	2.65449	0.288462	5.73557	9.71858e-09	1.96548e-07	Upregulated	NA	NA	gsTcells	NA
ENSG00000144152	FBLN7	129804	29.7858	2.35042	0.36359	3.71413	0.000203908	0.00225677	Upregulated	NA	NA	gsTcells	NA
ENSG00000144182	LIPT1	51601	75.0145	-2.38032	0.135771	-10.1665	2.79743e-24	1.98228e-22	Downregulated	NA	NA	gsTcells	NA
ENSG00000144476	ACKR3	57007	15.1206	-2.60053	0.347498	-4.60587	4.10746e-06	5.99728e-05	Downregulated	-8.35499	7.72403e-09	Both	Q3
ENSG00000144655	CSRNP1	64651	2521.18	3.30116	0.167078	13.773	3.7073e-43	7.20606e-41	Upregulated	NA	NA	gsTcells	NA
ENSG00000144749	LRIG1	26018	2128.79	2.96424	0.18746	10.4781	1.08862e-25	8.60745e-24	Upregulated	NA	NA	gsTcells	NA
ENSG00000144834	TAGLN3	29114	23.2344	6.4682	0.728258	7.5086	5.97652e-14	1.975e-12	Upregulated	NA	NA	gsTcells	NA
ENSG00000144959	NCEH1	57552	1203.84	4.13128	0.172874	18.113	2.51477e-73	1.59974e-70	Upregulated	NA	NA	gsTcells	NA
ENSG00000145020	AMT	275	142.403	-2.35653	0.161416	-8.40392	4.3181e-17	1.8509e-15	Downregulated	NA	NA	gsTcells	NA
ENSG00000145088	EAF2	55840	230.309	2.19875	0.148816	8.0553	7.92839e-16	3.0609e-14	Upregulated	NA	NA	gsTcells	NA
ENSG00000145194	ECE2	9718	88.8451	2.73889	0.178521	9.74051	2.02545e-22	1.30327e-20	Upregulated	NA	NA	gsTcells	NA
ENSG00000145198	VWA5B2	90113	5.65607	4.28727	0.44	7.47107	7.95453e-14	2.59496e-12	Upregulated	NA	NA	gsTcells	NA
ENSG00000145414	NAF1	92345	228.354	2.24309	0.116251	10.6932	1.09572e-26	9.35035e-25	Upregulated	NA	NA	gsTcells	NA
ENSG00000145632	PLK2	10769	196.102	2.60621	0.321369	4.99801	5.79264e-07	9.37744e-06	Upregulated	NA	NA	gsTcells	NA
ENSG00000145685	LHFPL2	10184	73.6636	2.50408	0.471649	3.18898	0.00142775	0.0134239	Upregulated	NA	NA	gsTcells	NA
ENSG00000145777	TSLP	85480	6.06841	3.24304	0.412203	5.44159	5.28059e-08	9.84046e-07	Upregulated	NA	NA	gsTcells	NA
ENSG00000145839	IL9	3578	6.08673	5.9801	0.556186	8.95403	3.4275e-19	1.75706e-17	Upregulated	NA	NA	gsTcells	NA
ENSG00000145860	RNF145	153830	4925.21	2.14961	0.120952	9.50467	2.00685e-21	1.18506e-19	Upregulated	NA	NA	gsTcells	NA
ENSG00000146013	GFRA3	2676	3.44304	3.21306	0.578659	3.82447	0.000131055	0.00151454	Upregulated	NA	NA	gsTcells	NA
ENSG00000146072	TNFRSF21	27242	8.91078	4.25362	0.411159	7.91328	2.50694e-15	9.30628e-14	Upregulated	NA	NA	gsTcells	NA
ENSG00000146205	ANO7	50636	4.17885	2.50812	0.404683	3.72667	0.000194025	0.00216452	Upregulated	NA	NA	gsTcells	NA
ENSG00000146243	IRAK1BP1	134728	70.1728	-2.07374	0.142898	-7.51406	5.73208e-14	1.89871e-12	Downregulated	NA	NA	gsTcells	NA
ENSG00000146426	TIAM2	26230	2713.91	5.23763	0.304266	13.9274	4.31707e-44	8.95073e-42	Upregulated	NA	NA	gsTcells	NA
ENSG00000146700	SRCRB4D	136853	2.76384	2.3477	0.380314	3.54365	0.00039463	0.00413542	Upregulated	NA	NA	gsTcells	NA
ENSG00000147041	SYTL5	94122	19.464	4.53448	0.45936	7.69437	1.42199e-14	4.96276e-13	Upregulated	NA	NA	gsTcells	NA
ENSG00000147119	CHST7	56548	134.446	2.66406	0.170133	9.78096	1.35922e-22	8.78625e-21	Upregulated	NA	NA	gsTcells	NA
ENSG00000147130	ZMYM3	9203	301.052	-2.63132	0.130636	-12.4874	8.74209e-36	1.19947e-33	Downregulated	NA	NA	gsTcells	NA
ENSG00000147434	CHRNA6	8973	69.2765	4.83856	0.409022	9.38472	6.30809e-21	3.63299e-19	Upregulated	5.05079	0.0113416	Both	Q1
ENSG00000147509	RGS20	8601	2.13599	2.65941	0.459789	3.60907	0.000307297	0.00327293	Upregulated	NA	NA	gsTcells	NA
ENSG00000147650	LRP12	29967	1249.74	2.79861	0.190802	9.42655	4.23779e-21	2.45581e-19	Upregulated	NA	NA	gsTcells	NA
ENSG00000147883	CDKN2B	1030	262.101	-2.02271	0.347279	-2.94493	0.00323027	0.0282308	Downregulated	NA	NA	gsTcells	NA
ENSG00000147894	C9orf72	203228	329.409	-2.57271	0.138367	-11.3662	6.15978e-30	6.31547e-28	Downregulated	NA	NA	gsTcells	NA
ENSG00000148053	NTRK2	4915	1657.6	2.7178	0.453363	3.78901	0.000151246	0.00172369	Upregulated	4.9055	0.0476493	Both	Q1
ENSG00000148411	NACC2	138151	172.922	-2.23517	0.238115	-5.1873	2.13366e-07	3.65043e-06	Downregulated	NA	NA	gsTcells	NA
ENSG00000148660	CAMK2G	818	1152.63	-2.51923	0.130175	-11.6707	1.80003e-31	1.99142e-29	Downregulated	NA	NA	gsTcells	NA
ENSG00000148672	GLUD1	2746	5682.23	2.17467	0.117357	10.0093	1.38694e-23	9.609e-22	Upregulated	NA	NA	gsTcells	NA
ENSG00000148840	PPRC1	23082	1092.06	3.07482	0.152162	13.6356	2.4593e-42	4.49907e-40	Upregulated	NA	NA	gsTcells	NA
ENSG00000149289	ZC3H12C	85463	6904.42	4.99739	0.194623	20.5392	9.61859e-94	1.68265e-90	Upregulated	NA	NA	gsTcells	NA
ENSG00000149485	FADS1	100302263	143.333	-2.0163	0.321689	-3.15925	0.00158174	0.0147872	Downregulated	NA	NA	gsTcells	NA
ENSG00000149557	FEZ1	9638	6.77095	2.10173	0.334545	3.29322	0.000990482	0.0096545	Upregulated	NA	NA	gsTcells	NA
ENSG00000150347	ARID5B	84159	5205.27	1.66079	0.196843	3.35694	0.000788113	0.00781966	Upregulated	2.45683	0.0438797	Both	Q1
ENSG00000150455	TIRAP	114609	154.868	-1.50933	0.100843	-5.05069	4.40227e-07	7.23969e-06	Downregulated	-3.31125	0.0413968	Both	Q3
ENSG00000150630	VEGFC	7424	2.0733	2.53541	0.484732	3.16755	0.0015373	0.0144054	Upregulated	NA	NA	gsTcells	NA
ENSG00000150687	PRSS23	11098	1007.06	4.04089	0.314931	9.65572	4.64872e-22	2.87871e-20	Upregulated	NA	NA	gsTcells	NA
ENSG00000150764	DIXDC1	85458	473.098	3.39241	0.319398	7.49039	6.86697e-14	2.25066e-12	Upregulated	NA	NA	gsTcells	NA
ENSG00000150938	CRIM1	101929500	845.052	2.20366	0.327213	3.67853	0.00023458	0.00257386	Upregulated	NA	NA	gsTcells	NA
ENSG00000150977	RILPL2	196383	1787.59	3.41567	0.132317	18.2567	1.83076e-74	1.28107e-71	Upregulated	NA	NA	gsTcells	NA
ENSG00000151014	CCRN4L	25819	191.091	3.43135	0.161683	15.0377	4.15479e-51	1.15141e-48	Upregulated	NA	NA	gsTcells	NA
ENSG00000151079	KCNA6	3742	6.2979	2.86527	0.531843	3.50718	0.000452886	0.00470538	Upregulated	-4.87541	0.00047154	Both	Q2
ENSG00000151502	VPS26B	112936	810.027	-2.3361	0.094535	-14.1334	2.36376e-45	5.16887e-43	Downregulated	NA	NA	gsTcells	NA
ENSG00000151689	INPP1	3628	412.677	2.44419	0.132472	10.9019	1.12922e-27	1.01957e-25	Upregulated	NA	NA	gsTcells	NA
ENSG00000151692	RNF144A	9781	676.079	-2.27393	0.394798	-3.22678	0.00125192	0.0119391	Downregulated	-3.71796	0.0025713	Both	Q3
ENSG00000151694	ADAM17	6868	2261.92	2.12288	0.103232	10.8772	1.47982e-27	1.3115e-25	Upregulated	NA	NA	gsTcells	NA
ENSG00000151726	ACSL1	2180	1767.65	2.02309	0.179943	5.68561	1.30348e-08	2.59675e-07	Upregulated	NA	NA	gsTcells	NA
ENSG00000151835	SACS	26278	4813.12	2.50443	0.161013	9.34357	9.31431e-21	5.30555e-19	Upregulated	NA	NA	gsTcells	NA
ENSG00000151967	SCHIP1	29970	59.6523	3.86803	0.340487	8.42331	3.65994e-17	1.57603e-15	Upregulated	NA	NA	gsTcells	NA
ENSG00000152315	KCNK13	56659	2.91643	2.75192	0.431905	4.05625	4.98669e-05	0.000617599	Upregulated	NA	NA	gsTcells	NA
ENSG00000152413	HOMER1	9456	264.954	3.60728	0.286842	9.0896	9.94052e-20	5.28964e-18	Upregulated	NA	NA	gsTcells	NA
ENSG00000152465	NMT2	9397	879.143	-2.36278	0.141027	-9.66326	4.31911e-22	2.68648e-20	Downregulated	NA	NA	gsTcells	NA
ENSG00000152484	USP12	219333	3080.92	2.99034	0.117246	16.9758	1.24084e-64	5.78852e-62	Upregulated	NA	NA	gsTcells	NA
ENSG00000152782	PANK1	53354	94.9887	-2.10184	0.172648	-6.382	1.74795e-10	4.24328e-09	Downregulated	NA	NA	gsTcells	NA
ENSG00000153234	NR4A2	4929	5326.13	6.97888	0.259783	23.0149	3.30378e-117	1.15591e-113	Upregulated	NA	NA	gsTcells	NA
ENSG00000153982	GDPD1	284161	67.5139	-2.21155	0.184802	-6.55596	5.52857e-11	1.40933e-09	Downregulated	NA	NA	gsTcells	NA
ENSG00000154016	GRAP	10750	183.172	-2.32888	0.290303	-4.57756	4.70428e-06	6.81184e-05	Downregulated	NA	NA	gsTcells	NA
ENSG00000154639	CXADR	1525	49.8442	2.13445	0.311828	3.63805	0.000274711	0.00296896	Upregulated	NA	NA	gsTcells	NA
ENSG00000154760	SLFN13	146857	1148.49	-2.13395	0.113647	-9.97782	1.90615e-23	1.30448e-21	Downregulated	NA	NA	gsTcells	NA
ENSG00000155011	DKK2	27123	2.94103	2.80588	0.514462	3.51022	0.000447733	0.0046553	Upregulated	NA	NA	gsTcells	NA
ENSG00000155090	KLF10	7071	2988.08	3.0692	0.222622	9.29467	1.47666e-20	8.26634e-19	Upregulated	NA	NA	gsTcells	NA
ENSG00000155099	TMEM55A	55529	130.549	-2.78913	0.185193	-9.66092	4.41876e-22	2.74237e-20	Downregulated	NA	NA	gsTcells	NA
ENSG00000155265	GOLGA7B	401647	156.674	-1.68376	0.215737	-3.16943	0.00152741	0.0143223	Downregulated	-5.10846	0.00472165	Both	Q3
ENSG00000155367	PPM1J	333926	3.08196	2.78156	0.430537	4.13799	3.50363e-05	0.000444142	Upregulated	NA	NA	gsTcells	NA
ENSG00000155438	NIFK	84365	994.319	2.2431	0.104624	11.8816	1.47449e-32	1.74877e-30	Upregulated	NA	NA	gsTcells	NA
ENSG00000155760	FZD7	8324	16.3157	2.23816	0.303072	4.08537	4.40063e-05	0.000550254	Upregulated	NA	NA	gsTcells	NA
ENSG00000155926	SLA	6503	16343.4	3.20764	0.168021	13.1391	1.96644e-39	3.18154e-37	Upregulated	NA	NA	gsTcells	NA
ENSG00000156127	BATF	10538	1043.26	2.31063	0.184423	7.10667	1.18873e-12	3.49503e-11	Upregulated	NA	NA	gsTcells	NA
ENSG00000156136	DCK	1633	1012.22	-2.37863	0.135463	-10.1772	2.50702e-24	1.781e-22	Downregulated	NA	NA	gsTcells	NA
ENSG00000156273	BACH1	100379661	2480.38	2.77401	0.14347	12.365	4.04039e-35	5.33445e-33	Upregulated	NA	NA	gsTcells	NA
ENSG00000156510	HKDC1	80201	28.7769	-2.63989	0.391365	-4.19018	2.78732e-05	0.00035936	Downregulated	NA	NA	gsTcells	NA
ENSG00000156531	PHF6	84295	2691.05	2.77877	0.120187	14.8	1.46499e-49	3.8684e-47	Upregulated	NA	NA	gsTcells	NA
ENSG00000156535	CD109	135228	3857.99	4.24338	0.279708	11.5956	4.33942e-31	4.68959e-29	Upregulated	NA	NA	gsTcells	NA
ENSG00000156675	RAB11FIP1	80223	10075.5	2.58592	0.151262	10.4846	1.01647e-25	8.10567e-24	Upregulated	NA	NA	gsTcells	NA
ENSG00000156697	UTP14A	10813	601.315	2.01288	0.0968955	10.4534	1.4143e-25	1.10576e-23	Upregulated	NA	NA	gsTcells	NA
ENSG00000157303	SUSD3	203328	392.695	-2.34285	0.278498	-4.82174	1.4231e-06	2.19342e-05	Downregulated	NA	NA	gsTcells	NA
ENSG00000157456	CCNB2	9133	234.923	-2.07445	0.266717	-4.02843	5.61515e-05	0.000689333	Downregulated	NA	NA	gsTcells	NA
ENSG00000157483	MYO1E	4643	1415.27	2.36316	0.375942	3.62598	0.000287865	0.00309066	Upregulated	NA	NA	gsTcells	NA
ENSG00000157557	ETS2	2114	537.126	2.60795	0.200071	8.03689	9.21462e-16	3.53311e-14	Upregulated	NA	NA	gsTcells	NA
ENSG00000157680	DGKI	9162	197.42	4.439	0.3573	9.62497	6.27236e-22	3.85854e-20	Upregulated	NA	NA	gsTcells	NA
ENSG00000157978	LDLRAP1	26119	159.45	-3.04166	0.187861	-10.8679	1.63904e-27	1.44722e-25	Downregulated	NA	NA	gsTcells	NA
ENSG00000158050	DUSP2	1844	3623.67	4.42637	0.308661	11.1007	1.24402e-28	1.15681e-26	Upregulated	2.62363	0.0376718	Both	Q1
ENSG00000158417	EIF5B	9669	1887.24	2.1111	0.108874	10.2054	1.87615e-24	1.35344e-22	Upregulated	NA	NA	gsTcells	NA
ENSG00000158717	RNF166	115992	895.189	-2.65752	0.187288	-8.85012	8.74214e-19	4.32319e-17	Downregulated	NA	NA	gsTcells	NA
ENSG00000159128	IFNGR2	3460	68.0417	3.40425	0.408736	5.88217	4.04925e-09	8.54096e-08	Upregulated	NA	NA	gsTcells	NA
ENSG00000159200	RCAN1	1827	358.537	2.40689	0.189966	7.406	1.30166e-13	4.17335e-12	Upregulated	-3.84703	0.00501827	Both	Q2
ENSG00000159208	C1orf51	148523	11.4722	3.24839	0.355819	6.31892	2.6339e-10	6.28499e-09	Upregulated	NA	NA	gsTcells	NA
ENSG00000159388	BTG2	7832	11220.9	2.21062	0.159958	7.56832	3.78095e-14	1.26741e-12	Upregulated	NA	NA	gsTcells	NA
ENSG00000159761	C16orf86	388284	17.8371	-2.64394	0.318307	-5.16464	2.40901e-07	4.09151e-06	Downregulated	NA	NA	gsTcells	NA
ENSG00000159958	TNFRSF13C	115650	5.86334	2.18156	0.381493	3.0972	0.00195359	0.017948	Upregulated	NA	NA	gsTcells	NA
ENSG00000160193	WDR4	10785	215.695	2.50555	0.214631	7.01459	2.30622e-12	6.61385e-11	Upregulated	NA	NA	gsTcells	NA
ENSG00000160214	RRP1	8568	399.52	2.39492	0.157792	8.84026	9.54969e-19	4.71421e-17	Upregulated	NA	NA	gsTcells	NA
ENSG00000160298	C21orf58	54058	133.01	-2.23935	0.289156	-4.28608	1.8185e-05	0.000240094	Downregulated	NA	NA	gsTcells	NA
ENSG00000160570	DEDD2	162989	495.684	-2.15604	0.134527	-8.59335	8.44665e-18	3.80099e-16	Downregulated	NA	NA	gsTcells	NA
ENSG00000160606	TLCD1	116238	24.9348	3.79172	0.247323	11.2877	1.50894e-29	1.50304e-27	Upregulated	NA	NA	gsTcells	NA
ENSG00000160683	CXCR5	643	41.072	4.56913	0.413372	8.63418	5.91477e-18	2.68757e-16	Upregulated	NA	NA	gsTcells	NA
ENSG00000160789	LMNA	4000	2013.24	2.07356	0.363836	2.95067	0.00317088	0.0277613	Upregulated	NA	NA	gsTcells	NA
ENSG00000160818	GPATCH4	54865	570.771	2.94844	0.136745	14.2487	4.56986e-46	1.01516e-43	Upregulated	NA	NA	gsTcells	NA
ENSG00000161270	NPHS1	4868	8.23896	4.08277	0.487733	6.32062	2.60524e-10	6.22721e-09	Upregulated	NA	NA	gsTcells	NA
ENSG00000161277	THAP8	199745	27.7778	-2.57531	0.198289	-7.94448	1.95008e-15	7.28742e-14	Downregulated	NA	NA	gsTcells	NA
ENSG00000161326	DUSP14	11072	279.774	2.53792	0.137081	11.219	3.28792e-29	3.15168e-27	Upregulated	NA	NA	gsTcells	NA
ENSG00000161513	FDXR	2232	405.907	-2.22594	0.188427	-6.50617	7.70923e-11	1.92662e-09	Downregulated	4.64123	0.00230988	Both	Q4
ENSG00000161594	KLHL10	317719	3.40794	2.37933	0.452707	3.04685	0.00231254	0.0209138	Upregulated	NA	NA	gsTcells	NA
ENSG00000161647	MPP3	4356	3.90175	2.19592	0.432351	2.76608	0.00567339	0.0470095	Upregulated	NA	NA	gsTcells	NA
ENSG00000161835	GRASP	160622	20.7946	2.43107	0.345947	4.13667	3.52387e-05	0.000446505	Upregulated	NA	NA	gsTcells	NA
ENSG00000161921	CXCL16	58191	39.1529	2.01872	0.242014	4.20933	2.56128e-05	0.000332569	Upregulated	NA	NA	gsTcells	NA
ENSG00000161955	TNFSF13	8741	5.85894	-2.46136	0.388436	-3.76217	0.000168444	0.00190572	Downregulated	NA	NA	gsTcells	NA
ENSG00000162073	PAQR4	124222	176.979	-2.54587	0.239587	-6.45224	1.10208e-10	2.72501e-09	Downregulated	NA	NA	gsTcells	NA
ENSG00000162378	ZYG11B	79699	716.519	-2.45037	0.17281	-8.39286	4.74458e-17	2.0244e-15	Downregulated	NA	NA	gsTcells	NA
ENSG00000162398	C1orf177	163747	42.6192	-2.28151	0.414699	-3.09023	0.00200002	0.0183483	Downregulated	NA	NA	gsTcells	NA
ENSG00000162630	B3GALT2	8707	511.459	-3.39593	0.635182	-3.77204	0.000161916	0.00183781	Downregulated	-4.23515	0.0121672	Both	Q3
ENSG00000162645	GBP2	2634	12158.1	2.31704	0.19161	6.87356	6.26191e-12	1.73707e-10	Upregulated	NA	NA	gsTcells	NA
ENSG00000162711	NLRP3	114548	58.1135	2.8981	0.339889	5.58447	2.34414e-08	4.53438e-07	Upregulated	NA	NA	gsTcells	NA
ENSG00000162733	DDR2	4921	33.81	2.04514	0.238461	4.38286	1.17132e-05	0.000158689	Upregulated	NA	NA	gsTcells	NA
ENSG00000162771	FAM71A	149647	10.3635	2.16229	0.361962	3.2111	0.00132229	0.0125588	Upregulated	NA	NA	gsTcells	NA
ENSG00000162772	ATF3	467	2913.22	2.59109	0.258125	6.16403	7.09168e-10	1.60986e-08	Upregulated	NA	NA	gsTcells	NA
ENSG00000162851	TFB2M	64216	344.567	2.54169	0.1267	12.168	4.59941e-34	5.7472e-32	Upregulated	NA	NA	gsTcells	NA
ENSG00000162878	PKDCC	91461	2.54481	3.25858	0.567538	3.97962	6.9025e-05	0.000833841	Upregulated	NA	NA	gsTcells	NA
ENSG00000162889	MAPKAPK2	9261	5192.7	2.75117	0.112475	15.5694	1.17583e-54	3.87194e-52	Upregulated	NA	NA	gsTcells	NA
ENSG00000162892	IL24	11009	30.1525	7.06845	0.44181	13.7355	6.22675e-43	1.19375e-40	Upregulated	NA	NA	gsTcells	NA
ENSG00000162896	PIGR	5284	3.12998	2.3165	0.467244	2.81759	0.00483858	0.0407069	Upregulated	NA	NA	gsTcells	NA
ENSG00000162924	REL	5966	3157.82	4.05552	0.168676	18.1147	2.43793e-73	1.58692e-70	Upregulated	NA	NA	gsTcells	NA
ENSG00000162946	DISC1	27185	313.245	-2.19764	0.274231	-4.36727	1.25809e-05	0.00016987	Downregulated	NA	NA	gsTcells	NA
ENSG00000162999	DUSP19	142679	25.6292	-2.10316	0.287601	-3.83572	0.000125197	0.00145015	Downregulated	NA	NA	gsTcells	NA
ENSG00000163082	SGPP2	130367	245.194	3.42506	0.427049	5.67865	1.35763e-08	2.69695e-07	Upregulated	NA	NA	gsTcells	NA
ENSG00000163113	OTUD7B	56957	1092.75	2.17574	0.0769565	15.278	1.07131e-52	3.22429e-50	Upregulated	NA	NA	gsTcells	NA
ENSG00000163249	CCNYL1	151195	473.248	2.64721	0.108109	15.2365	2.02333e-52	6.02478e-50	Upregulated	NA	NA	gsTcells	NA
ENSG00000163293	NIPAL1	101927157	9.55704	2.44017	0.270157	5.33085	9.77531e-08	1.73721e-06	Upregulated	NA	NA	gsTcells	NA
ENSG00000163328	GPR155	151556	721.595	-2.01145	0.25114	-4.02743	5.63908e-05	0.000691968	Downregulated	NA	NA	gsTcells	NA
ENSG00000163347	CLDN1	9076	5.46347	2.81918	0.432362	4.20755	2.58159e-05	0.000334842	Upregulated	NA	NA	gsTcells	NA
ENSG00000163359	COL6A3	1293	33.1565	2.20008	0.311894	3.84772	0.000119223	0.00138871	Upregulated	NA	NA	gsTcells	NA
ENSG00000163376	KBTBD8	84541	1902.01	3.55462	0.184951	13.8124	2.14525e-43	4.28897e-41	Upregulated	NA	NA	gsTcells	NA
ENSG00000163449	TMEM169	92691	41.4825	-3.30643	0.259201	-8.89823	5.67469e-19	2.85161e-17	Downregulated	NA	NA	gsTcells	NA
ENSG00000163462	TRIM46	80128	105.317	-2.34502	0.176672	-7.61309	2.67617e-14	9.14604e-13	Downregulated	NA	NA	gsTcells	NA
ENSG00000163464	CXCR1	3577	28.3783	-3.1668	0.372706	-5.81368	6.11125e-09	1.26426e-07	Downregulated	NA	NA	gsTcells	NA
ENSG00000163516	ANKZF1	55139	909.898	-2.16339	0.0985134	-11.8094	3.48949e-32	4.03599e-30	Downregulated	NA	NA	gsTcells	NA
ENSG00000163545	NUAK2	81788	32.1482	-2.51772	0.312682	-4.85387	1.21072e-06	1.88163e-05	Downregulated	NA	NA	gsTcells	NA
ENSG00000163568	AIM2	9447	803.824	3.87936	0.26439	10.8906	1.27811e-27	1.13931e-25	Upregulated	NA	NA	gsTcells	NA
ENSG00000163599	CTLA4	1493	1928.19	2.37324	0.32624	4.20929	2.5617e-05	0.000332569	Upregulated	3.4297	1.56401e-06	Both	Q1
ENSG00000163734	CXCL3	2921	4.75771	2.42747	0.449641	3.17468	0.00150002	0.0140844	Upregulated	NA	NA	gsTcells	NA
ENSG00000163739	CXCL1	2919	2.38934	3.84776	0.705506	4.03648	5.42592e-05	0.000666395	Upregulated	NA	NA	gsTcells	NA
ENSG00000163755	HPS3	84343	822.264	-2.05618	0.111507	-9.47184	2.74963e-21	1.61009e-19	Downregulated	NA	NA	gsTcells	NA
ENSG00000163811	WDR43	23160	2531.61	2.64924	0.106052	15.5513	1.55911e-54	5.07435e-52	Upregulated	NA	NA	gsTcells	NA
ENSG00000163938	GNL3	100113381	1913.94	2.71883	0.107563	15.9798	1.76779e-57	6.51059e-55	Upregulated	NA	NA	gsTcells	NA
ENSG00000164023	SGMS2	166929	374.429	4.93956	0.446886	8.8156	1.1905e-18	5.83574e-17	Upregulated	NA	NA	gsTcells	NA
ENSG00000164038	SLC9B2	133308	813.245	2.96452	0.165236	11.8892	1.34644e-32	1.61055e-30	Upregulated	NA	NA	gsTcells	NA
ENSG00000164056	SPRY1	10252	2998.67	4.4993	0.339628	10.3033	6.80604e-25	5.05308e-23	Upregulated	NA	NA	gsTcells	NA
ENSG00000164104	HMGB2	3148	3077.11	-2.11548	0.201958	-5.52334	3.32607e-08	6.31592e-07	Downregulated	NA	NA	gsTcells	NA
ENSG00000164163	ABCE1	6059	2833.95	2.25213	0.136759	9.15568	5.40147e-20	2.94138e-18	Upregulated	NA	NA	gsTcells	NA
ENSG00000164164	OTUD4	54726	5610.47	2.98912	0.0995848	19.9742	9.24399e-89	1.23209e-85	Upregulated	NA	NA	gsTcells	NA
ENSG00000164171	ITGA2	3673	2845.15	3.08391	0.232407	8.96663	3.05721e-19	1.573e-17	Upregulated	NA	NA	gsTcells	NA
ENSG00000164181	ELOVL7	79993	111.477	4.27114	0.423577	7.72265	1.13933e-14	4.00627e-13	Upregulated	NA	NA	gsTcells	NA
ENSG00000164211	STARD4	134429	5194.72	3.33706	0.194871	11.9928	3.8741e-33	4.7352e-31	Upregulated	NA	NA	gsTcells	NA
ENSG00000164237	CMBL	134147	23.8512	-2.0355	0.36962	-2.80153	0.00508607	0.0425842	Downregulated	NA	NA	gsTcells	NA
ENSG00000164287	CDC20B	166979	6.55094	2.01577	0.340773	2.98077	0.00287522	0.0254032	Upregulated	NA	NA	gsTcells	NA
ENSG00000164338	UTP15	84135	694.214	2.32524	0.118139	11.2177	3.34002e-29	3.19069e-27	Upregulated	NA	NA	gsTcells	NA
ENSG00000164399	IL3	3562	2692.16	10.5871	0.692046	13.8533	1.21462e-43	2.44583e-41	Upregulated	NA	NA	gsTcells	NA
ENSG00000164400	CSF2	1437	17098.7	6.67314	0.349029	16.2541	2.08999e-59	8.01354e-57	Upregulated	NA	NA	gsTcells	NA
ENSG00000164530	PI16	221476	21.32	-2.7085	0.587897	-2.90613	0.00365933	0.0316125	Downregulated	NA	NA	gsTcells	NA
ENSG00000164626	KCNK5	8645	1336.05	3.79764	0.228169	12.2613	1.46202e-34	1.8858e-32	Upregulated	NA	NA	gsTcells	NA
ENSG00000164683	HEY1	23462	10.5231	2.90517	0.453516	4.20088	2.65883e-05	0.000344381	Upregulated	NA	NA	gsTcells	NA
ENSG00000164687	FABP5	2171	551.692	5.20639	0.238758	17.6178	1.79836e-69	1.02727e-66	Upregulated	NA	NA	gsTcells	NA
ENSG00000164692	COL1A2	1278	14.4155	2.52367	0.458819	3.32085	0.000897442	0.00881692	Upregulated	NA	NA	gsTcells	NA
ENSG00000164867	NOS3	4846	61.9266	-2.14641	0.308546	-3.71552	0.000202788	0.00224793	Downregulated	NA	NA	gsTcells	NA
ENSG00000164932	CTHRC1	115908	9.83664	2.62911	0.448809	3.62984	0.000283592	0.00304711	Upregulated	NA	NA	gsTcells	NA
ENSG00000164934	DCAF13	25879	1265.33	2.03265	0.0965343	10.6973	1.04829e-26	8.97301e-25	Upregulated	NA	NA	gsTcells	NA
ENSG00000164949	GEM	2669	601.929	5.98031	0.559446	8.90221	5.4744e-19	2.76586e-17	Upregulated	NA	NA	gsTcells	NA
ENSG00000165030	NFIL3	4783	4105.69	2.64962	0.192594	8.56527	1.07825e-17	4.82113e-16	Upregulated	NA	NA	gsTcells	NA
ENSG00000165271	NOL6	65083	1056.35	2.22404	0.136016	8.9992	2.27373e-19	1.17855e-17	Upregulated	NA	NA	gsTcells	NA
ENSG00000165312	OTUD1	220213	2051.06	3.04116	0.22283	9.16015	5.18248e-20	2.82764e-18	Upregulated	NA	NA	gsTcells	NA
ENSG00000165338	HECTD2	143279	1097.74	5.28744	0.219863	19.5005	1.08648e-84	1.16964e-81	Upregulated	NA	NA	gsTcells	NA
ENSG00000165370	GPR101	83550	2.65939	3.72756	0.774907	3.51985	0.000431792	0.00449456	Upregulated	NA	NA	gsTcells	NA
ENSG00000165474	GJB2	2706	295.076	5.89673	0.477673	10.2512	1.16856e-24	8.51769e-23	Upregulated	NA	NA	gsTcells	NA
ENSG00000165606	DRGX	644168	6.12398	3.60155	0.508699	5.11412	3.152e-07	5.26085e-06	Upregulated	NA	NA	gsTcells	NA
ENSG00000165688	PMPCA	23203	981.718	2.11655	0.0945253	11.8121	3.37837e-32	3.92368e-30	Upregulated	NA	NA	gsTcells	NA
ENSG00000165732	DDX21	9188	7565.33	3.20651	0.133509	16.527	2.34474e-61	9.79226e-59	Upregulated	NA	NA	gsTcells	NA
ENSG00000165895	ARHGAP42	143872	22.703	3.84825	0.34712	8.20537	2.29873e-16	9.20477e-15	Upregulated	NA	NA	gsTcells	NA
ENSG00000165985	C1QL3	389941	6.40884	2.6254	0.332358	4.8905	1.00579e-06	1.58336e-05	Upregulated	NA	NA	gsTcells	NA
ENSG00000165997	ARL5B	221079	3895.39	2.63265	0.19276	8.46986	2.45691e-17	1.0762e-15	Upregulated	NA	NA	gsTcells	NA
ENSG00000166068	SPRED1	161742	83.4404	3.81299	0.451947	6.22416	4.84133e-10	1.12269e-08	Upregulated	NA	NA	gsTcells	NA
ENSG00000166126	AMN	81693	32.217	5.80368	0.34	14.1285	2.53644e-45	5.5035e-43	Upregulated	NA	NA	gsTcells	NA
ENSG00000166128	RAB8B	51762	8027.96	2.3595	0.164724	8.25315	1.54271e-16	6.29454e-15	Upregulated	NA	NA	gsTcells	NA
ENSG00000166145	SPINT1	6692	44.2552	2.11841	0.30003	3.72765	0.000193273	0.00215698	Upregulated	-4.07925	0.0345009	Both	Q2
ENSG00000166166	TRMT61A	115708	159.956	2.73092	0.246435	7.02385	2.15833e-12	6.20242e-11	Upregulated	NA	NA	gsTcells	NA
ENSG00000166197	NOLC1	9221	2609.5	3.14117	0.127608	16.7793	3.46048e-63	1.53744e-60	Upregulated	NA	NA	gsTcells	NA
ENSG00000166313	APBB1	322	692.192	-2.03851	0.157906	-6.57678	4.80736e-11	1.22996e-09	Downregulated	NA	NA	gsTcells	NA
ENSG00000166341	DCHS1	8642	24.1672	2.68715	0.315011	5.35585	8.51542e-08	1.53376e-06	Upregulated	NA	NA	gsTcells	NA
ENSG00000166401	SERPINB8	5271	207.351	2.18809	0.184327	6.44558	1.15162e-10	2.84249e-09	Upregulated	NA	NA	gsTcells	NA
ENSG00000166402	TUB	7275	16.1064	2.49089	0.428212	3.48166	0.000498314	0.005143	Upregulated	NA	NA	gsTcells	NA
ENSG00000166582	CENPV	201161	58.0808	2.11848	0.260034	4.30131	1.69794e-05	0.000224813	Upregulated	NA	NA	gsTcells	NA
ENSG00000166592	RRAD	6236	165.377	7.44864	0.436654	14.7683	2.34556e-49	6.07891e-47	Upregulated	NA	NA	gsTcells	NA
ENSG00000166689	PLEKHA7	144100	12.1677	2.96543	0.312016	6.29912	2.99333e-10	7.11233e-09	Upregulated	NA	NA	gsTcells	NA
ENSG00000166750	SLFN5	162394	8341.86	-2.77972	0.203519	-8.74475	2.23518e-18	1.07496e-16	Downregulated	NA	NA	gsTcells	NA
ENSG00000166886	NAB2	4665	1083.9	5.60917	0.318229	14.4838	1.53381e-47	3.60767e-45	Upregulated	NA	NA	gsTcells	NA
ENSG00000166971	AKTIP	64400	1117.75	-3.01581	0.137663	-14.6431	1.49137e-48	3.76067e-46	Downregulated	NA	NA	gsTcells	NA
ENSG00000166997	CNPY4	245812	342.861	-2.3213	0.101421	-13.0278	8.50116e-39	1.32193e-36	Downregulated	NA	NA	gsTcells	NA
ENSG00000167065	DUSP18	150290	663.272	2.57379	0.132947	11.8377	2.49137e-32	2.91772e-30	Upregulated	NA	NA	gsTcells	NA
ENSG00000167107	ACSF2	80221	157.235	-2.23773	0.149939	-8.25491	1.52021e-16	6.22087e-15	Downregulated	NA	NA	gsTcells	NA
ENSG00000167157	PRRX2	51450	10.3597	5.05633	0.56272	7.20843	5.65994e-13	1.71452e-11	Upregulated	NA	NA	gsTcells	NA
ENSG00000167208	SNX20	124460	1444.79	-2.05408	0.113835	-9.25968	2.05038e-20	1.14096e-18	Downregulated	NA	NA	gsTcells	NA
ENSG00000167244	IGF2	3481	4.09598	4.687	0.535498	6.88518	5.77164e-12	1.60425e-10	Upregulated	NA	NA	gsTcells	NA
ENSG00000167257	RNF214	257160	479.953	-2.11188	0.152782	-7.27752	3.40021e-13	1.05046e-11	Downregulated	NA	NA	gsTcells	NA
ENSG00000167513	CDT1	81620	79.4574	-2.31121	0.412238	-3.18072	0.0014691	0.0138033	Downregulated	NA	NA	gsTcells	NA
ENSG00000167536	DHRS13	147015	135.101	-2.53193	0.187936	-8.15133	3.59948e-16	1.42705e-14	Downregulated	-4.278	0.00503832	Both	Q3
ENSG00000167580	AQP2	359	1.80553	3.41766	0.753648	3.20794	0.00133689	0.0126832	Upregulated	NA	NA	gsTcells	NA
ENSG00000167601	AXL	558	5.24708	2.17735	0.403147	2.92041	0.00349574	0.0303303	Upregulated	NA	NA	gsTcells	NA
ENSG00000167604	NFKBID	84807	3309.2	4.94918	0.187627	21.048	2.38468e-98	4.76765e-95	Upregulated	NA	NA	gsTcells	NA
ENSG00000167613	LAIR1	3903	1256.87	-2.20301	0.347792	-3.459	0.000542185	0.00555279	Downregulated	NA	NA	gsTcells	NA
ENSG00000167721	TSR1	55720	1436.38	2.58121	0.103291	15.3083	6.72854e-53	2.04709e-50	Upregulated	NA	NA	gsTcells	NA
ENSG00000167772	ANGPTL4	51129	98.3649	7.14843	0.415029	14.8145	1.18123e-49	3.14882e-47	Upregulated	NA	NA	gsTcells	NA
ENSG00000167851	CD300A	11314	444.274	-2.74922	0.48796	-3.58476	0.000337386	0.0035703	Downregulated	NA	NA	gsTcells	NA
ENSG00000167874	TMEM88	92162	78.7636	6.8265	0.40425	14.4131	4.2789e-47	9.81692e-45	Upregulated	NA	NA	gsTcells	NA
ENSG00000167972	ABCA3	21	168.468	-2.02271	0.2332	-4.38554	1.15699e-05	0.000156949	Downregulated	NA	NA	gsTcells	NA
ENSG00000167984	NLRC3	197358	4680.07	-2.20553	0.178709	-6.74579	1.52196e-11	4.08827e-10	Downregulated	NA	NA	gsTcells	NA
ENSG00000168016	TRANK1	9881	2386.63	-2.08502	0.162343	-6.68351	2.33282e-11	6.15996e-10	Downregulated	-3.6371	0.00905324	Both	Q3
ENSG00000168061	SAC3D1	29901	47.4211	-2.67125	0.279491	-5.97962	2.23657e-09	4.8341e-08	Downregulated	NA	NA	gsTcells	NA
ENSG00000168081	PNOC	5368	2.20654	3.90123	0.764561	3.79464	0.000147859	0.00168852	Upregulated	NA	NA	gsTcells	NA
ENSG00000168214	RBPJ	3516	9122.58	2.05279	0.204401	5.15058	2.59685e-07	4.37867e-06	Upregulated	NA	NA	gsTcells	NA
ENSG00000168243	GNG4	2786	61.3392	4.11128	0.402258	7.73454	1.03781e-14	3.67062e-13	Upregulated	5.6518	0.00060314	Both	Q1
ENSG00000168329	CX3CR1	1524	413.168	-2.97042	0.361697	-5.44769	5.10271e-08	9.528e-07	Downregulated	NA	NA	gsTcells	NA
ENSG00000168334	XIRP1	165904	244.159	9.23416	0.4361	18.8813	1.62399e-79	1.51518e-76	Upregulated	NA	NA	gsTcells	NA
ENSG00000168389	MFSD2A	84879	192.069	6.95025	0.282485	21.0639	1.70361e-98	3.66801e-95	Upregulated	NA	NA	gsTcells	NA
ENSG00000168405	CMAHP	8418	2895.56	2.54783	0.182497	8.48141	2.22488e-17	9.79157e-16	Upregulated	NA	NA	gsTcells	NA
ENSG00000168769	TET2	54790	5087.33	2.60372	0.132923	12.065	1.61573e-33	1.99226e-31	Upregulated	NA	NA	gsTcells	NA
ENSG00000168779	SHOX2	6474	6.77525	2.09261	0.390261	2.7997	0.00511496	0.0427749	Upregulated	NA	NA	gsTcells	NA
ENSG00000168874	ATOH8	84913	76.977	3.11028	0.45406	4.64758	3.35844e-06	4.95273e-05	Upregulated	NA	NA	gsTcells	NA
ENSG00000168906	MAT2A	4144	4149.3	2.39704	0.105487	13.2436	4.91197e-40	8.08742e-38	Upregulated	NA	NA	gsTcells	NA
ENSG00000168917	SLC35G2	80723	49.964	3.11104	0.289915	7.28157	3.2996e-13	1.0239e-11	Upregulated	NA	NA	gsTcells	NA
ENSG00000168959	GRM5	2915	5.35864	2.47991	0.415958	3.55783	0.000373927	0.00393096	Upregulated	NA	NA	gsTcells	NA
ENSG00000168970	JMJD7-PLA2G4B	8681	85.5579	-2.28662	0.265182	-4.85182	1.22335e-06	1.89914e-05	Downregulated	NA	NA	gsTcells	NA
ENSG00000169016	E2F6	1876	363.966	2.20931	0.101459	11.9192	9.39846e-33	1.1388e-30	Upregulated	NA	NA	gsTcells	NA
ENSG00000169194	IL13	3596	11671.2	8.5688	0.464801	16.2839	1.28324e-59	4.9886e-57	Upregulated	NA	NA	gsTcells	NA
ENSG00000169213	RAB3B	5865	8.93836	2.40702	0.3394	4.14562	3.38892e-05	0.000430576	Upregulated	NA	NA	gsTcells	NA
ENSG00000169220	RGS14	10636	517.998	-2.99195	0.192925	-10.325	5.43233e-25	4.07643e-23	Downregulated	NA	NA	gsTcells	NA
ENSG00000169245	CXCL10	3627	38.0169	2.8995	0.395648	4.80099	1.57886e-06	2.42415e-05	Upregulated	NA	NA	gsTcells	NA
ENSG00000169248	CXCL11	6373	5.44887	2.63933	0.485926	3.37361	0.000741881	0.00741087	Upregulated	NA	NA	gsTcells	NA
ENSG00000169258	GPRIN1	114787	239.473	3.08101	0.164353	12.6618	9.62622e-37	1.3608e-34	Upregulated	NA	NA	gsTcells	NA
ENSG00000169429	IL8	3576	4391.35	7.7323	0.435503	15.4587	6.59595e-54	2.12208e-51	Upregulated	NA	NA	gsTcells	NA
ENSG00000169508	GPR183	1880	1389.6	2.00632	0.351511	2.86284	0.00419858	0.0358178	Upregulated	NA	NA	gsTcells	NA
ENSG00000169554	ZEB2	9839	3963.96	4.79547	0.275247	13.7893	2.95475e-43	5.82419e-41	Upregulated	3.19201	0.00818506	Both	Q1
ENSG00000169683	LRRC45	201255	155.136	-2.75763	0.238097	-7.38201	1.55922e-13	4.96501e-12	Downregulated	NA	NA	gsTcells	NA
ENSG00000169752	NRG4	145957	5.07933	2.56297	0.430319	3.63212	0.000281098	0.00302613	Upregulated	NA	NA	gsTcells	NA
ENSG00000170113	NIPA1	123606	4337.92	3.71381	0.117207	23.1541	1.32258e-118	6.11468e-115	Upregulated	NA	NA	gsTcells	NA
ENSG00000170190	SLC16A5	9121	36.8475	-2.45551	0.256465	-5.67525	1.38484e-08	2.74906e-07	Downregulated	NA	NA	gsTcells	NA
ENSG00000170485	NPAS2	4862	9.9569	2.50811	0.404389	3.72935	0.000191974	0.0021442	Upregulated	-3.72014	0.0167845	Both	Q2
ENSG00000170542	SERPINB9	5272	2120.32	2.34616	0.221851	6.06784	1.29646e-09	2.87087e-08	Upregulated	NA	NA	gsTcells	NA
ENSG00000170613	FAM71B	153745	2.19712	2.62046	0.427666	3.78907	0.000151212	0.00172369	Upregulated	NA	NA	gsTcells	NA
ENSG00000170647	TMEM133	83935	2.56047	3.89412	0.490868	5.89592	3.72605e-09	7.87705e-08	Upregulated	NA	NA	gsTcells	NA
ENSG00000170915	PAQR8	85315	327.386	-2.79247	0.205144	-8.73761	2.38102e-18	1.13728e-16	Downregulated	NA	NA	gsTcells	NA
ENSG00000171033	PKIA	5569	1348.07	2.14558	0.192363	5.95533	2.59542e-09	5.57526e-08	Upregulated	NA	NA	gsTcells	NA
ENSG00000171115	GIMAP8	155038	854.387	-2.89701	0.27241	-6.96381	3.31192e-12	9.38265e-11	Downregulated	NA	NA	gsTcells	NA
ENSG00000171130	ATP6V0E2	155066	445.228	-2.226	0.176977	-6.92747	4.28434e-12	1.20159e-10	Downregulated	NA	NA	gsTcells	NA
ENSG00000171160	MORN4	118812	16.4327	-2.14904	0.293881	-3.90988	9.23421e-05	0.00109242	Downregulated	NA	NA	gsTcells	NA
ENSG00000171208	NETO2	81831	888.07	2.36719	0.248933	5.49222	3.96919e-08	7.46624e-07	Upregulated	NA	NA	gsTcells	NA
ENSG00000171217	CLDN20	49861	2.41071	2.562	0.463835	3.36758	0.000758312	0.00754806	Upregulated	NA	NA	gsTcells	NA
ENSG00000171314	PGAM1	5223	7048.68	2.27936	0.142117	9.00211	2.21427e-19	1.15414e-17	Upregulated	NA	NA	gsTcells	NA
ENSG00000171385	KCND3	3752	4.53653	2.41733	0.422107	3.35774	0.000785811	0.00780236	Upregulated	NA	NA	gsTcells	NA
ENSG00000171453	POLR1C	9533	597.225	3.18119	0.131272	16.6158	5.35908e-62	2.34376e-59	Upregulated	NA	NA	gsTcells	NA
ENSG00000171552	BCL2L1	598	2865.32	2.3116	0.173506	7.55937	4.05034e-14	1.35285e-12	Upregulated	NA	NA	gsTcells	NA
ENSG00000171574	ZNF584	201514	203.492	2.50945	0.112738	13.389	7.01188e-41	1.22664e-38	Upregulated	NA	NA	gsTcells	NA
ENSG00000171596	NMUR1	10316	58.7341	-2.23099	0.361006	-3.4099	0.000649874	0.00655968	Downregulated	-3.34163	0.0155676	Both	Q3
ENSG00000171604	CXXC5	51523	33.072	2.957	0.258449	7.57212	3.67191e-14	1.23381e-12	Upregulated	NA	NA	gsTcells	NA
ENSG00000171612	SLC25A33	84275	212.707	2.52959	0.141676	10.7963	3.58216e-27	3.08506e-25	Upregulated	NA	NA	gsTcells	NA
ENSG00000171617	ENC1	8507	113.664	3.19405	0.346971	6.32346	2.55773e-10	6.11887e-09	Upregulated	NA	NA	gsTcells	NA
ENSG00000171700	RGS19	10287	461.751	-2.05161	0.155721	-6.75313	1.44686e-11	3.90903e-10	Downregulated	NA	NA	gsTcells	NA
ENSG00000171793	CTPS1	1503	1690.27	3.76225	0.150053	18.4085	1.12353e-75	8.49933e-73	Upregulated	NA	NA	gsTcells	NA
ENSG00000171867	PRNP	5621	8589.52	3.3842	0.200685	11.8803	1.49817e-32	1.76936e-30	Upregulated	NA	NA	gsTcells	NA
ENSG00000172349	IL16	3603	3792.64	-3.43285	0.177332	-13.7192	7.78985e-43	1.48325e-40	Downregulated	NA	NA	gsTcells	NA
ENSG00000172380	GNG12	55970	22.4996	4.8964	0.480367	8.11131	5.00785e-16	1.96592e-14	Upregulated	NA	NA	gsTcells	NA
ENSG00000172548	NIPAL4	348938	6.23506	3.46715	0.418171	5.89986	3.63813e-09	7.70281e-08	Upregulated	NA	NA	gsTcells	NA
ENSG00000172613	RAD9A	5883	200.923	-2.17863	0.136312	-8.64655	5.30776e-18	2.43055e-16	Downregulated	NA	NA	gsTcells	NA
ENSG00000172731	LRRC20	55222	37.4296	-2.86831	0.294048	-6.35375	2.10128e-10	5.06153e-09	Downregulated	NA	NA	gsTcells	NA
ENSG00000172738	TMEM217	221468	64.1747	2.5932	0.211901	7.51861	5.53606e-14	1.83813e-12	Upregulated	NA	NA	gsTcells	NA
ENSG00000172794	RAB37	326624	1555.39	-2.58637	0.187666	-8.45316	2.83524e-17	1.22888e-15	Downregulated	NA	NA	gsTcells	NA
ENSG00000172818	OVOL1	5017	2.73176	3.73564	0.630483	4.33895	1.43165e-05	0.000191531	Upregulated	NA	NA	gsTcells	NA
ENSG00000172927	MYEOV	26579	2.79293	3.30726	0.544628	4.2364	2.27135e-05	0.000296387	Upregulated	NA	NA	gsTcells	NA
ENSG00000172965	MIR4435-1HG	101930489	1334.94	2.01452	0.145868	6.95503	3.52475e-12	9.96544e-11	Upregulated	NA	NA	gsTcells	NA
ENSG00000173166	RAPH1	65059	140.873	6.01074	0.342312	14.6379	1.6087e-48	4.02031e-46	Upregulated	NA	NA	gsTcells	NA
ENSG00000173208	ABCD2	225	1663.74	-3.03933	0.196942	-10.355	3.97174e-25	3.01271e-23	Downregulated	NA	NA	gsTcells	NA
ENSG00000173276	ZBTB21	49854	1102.32	2.64356	0.129913	12.6512	1.102e-36	1.55e-34	Upregulated	NA	NA	gsTcells	NA
ENSG00000173334	TRIB1	10221	2805.74	5.0543	0.279606	14.5001	1.21035e-47	2.871e-45	Upregulated	3.31544	0.0483677	Both	Q1
ENSG00000173404	INSM1	3642	12.0106	5.50168	0.463529	9.71174	2.68704e-22	1.70545e-20	Upregulated	NA	NA	gsTcells	NA
ENSG00000173548	SNX33	257364	286.814	2.69657	0.176428	9.61622	6.8297e-22	4.15572e-20	Upregulated	NA	NA	gsTcells	NA
ENSG00000173588	CCDC41	51134	436.683	2.06214	0.150619	7.05185	1.76552e-12	5.10504e-11	Upregulated	NA	NA	gsTcells	NA
ENSG00000173597	SULT1B1	27284	96.6541	-2.31113	0.467816	-2.80266	0.00506831	0.0424482	Downregulated	NA	NA	gsTcells	NA
ENSG00000173611	SCAI	286205	349.611	-2.00265	0.0982964	-10.2002	1.97805e-24	1.42328e-22	Downregulated	NA	NA	gsTcells	NA
ENSG00000173744	AGFG1	3267	3759.74	2.128	0.0960874	11.7393	8.0154e-32	9.15718e-30	Upregulated	NA	NA	gsTcells	NA
ENSG00000173988	LRRC63	220416	22.4589	-2.17113	0.256507	-4.56566	4.97914e-06	7.18753e-05	Downregulated	NA	NA	gsTcells	NA
ENSG00000174125	TLR1	7096	312.996	-2.03581	0.211316	-4.90174	9.49896e-07	1.49958e-05	Downregulated	NA	NA	gsTcells	NA
ENSG00000174173	TRMT10C	54931	598.707	2.22542	0.112768	10.8668	1.6595e-27	1.46067e-25	Upregulated	NA	NA	gsTcells	NA
ENSG00000174177	CTU2	348180	128.535	2.07891	0.241475	4.46802	7.89487e-06	0.000109939	Upregulated	NA	NA	gsTcells	NA
ENSG00000174307	PHLDA3	23612	284.562	-2.01135	0.221024	-4.57574	4.7455e-06	6.86442e-05	Downregulated	NA	NA	gsTcells	NA
ENSG00000174672	BRSK2	9024	2.56625	2.30056	0.406228	3.20154	0.00136696	0.0129396	Upregulated	NA	NA	gsTcells	NA
ENSG00000174684	B3GNT1	11041	67.123	-2.98375	0.186581	-10.6321	2.11384e-26	1.76616e-24	Downregulated	NA	NA	gsTcells	NA
ENSG00000174715	RP11-79L9.2	NA	8.17837	-2.26652	0.427764	-2.96078	0.00306862	0.0270096	Downregulated	NA	NA	gsTcells	NA
ENSG00000174749	C4orf32	132720	270.591	2.95049	0.238666	8.17247	3.02134e-16	1.20124e-14	Upregulated	NA	NA	gsTcells	NA
ENSG00000174788	PCP2	126006	6.47792	-2.40505	0.395128	-3.55592	0.000376658	0.00395597	Downregulated	NA	NA	gsTcells	NA
ENSG00000174885	NLRP6	171389	104.209	3.74285	0.303934	9.02447	1.80559e-19	9.48191e-18	Upregulated	NA	NA	gsTcells	NA
ENSG00000174939	ASPHD1	253982	2.17202	3.21517	0.441267	5.02001	5.16683e-07	8.39347e-06	Upregulated	NA	NA	gsTcells	NA
ENSG00000174946	GPR171	29909	13097.7	2.14908	0.162497	7.0714	1.5338e-12	4.45344e-11	Upregulated	NA	NA	gsTcells	NA
ENSG00000174951	FUT1	2523	7.54211	-2.39694	0.345783	-4.03994	5.34642e-05	0.000657816	Downregulated	NA	NA	gsTcells	NA
ENSG00000174990	CA5A	763	1.33786	2.51668	0.550311	2.75604	0.00585056	0.0483202	Upregulated	NA	NA	gsTcells	NA
ENSG00000175003	SLC22A1	6580	20.2559	2.30939	0.27399	4.77898	1.76183e-06	2.68301e-05	Upregulated	NA	NA	gsTcells	NA
ENSG00000175182	FAM131A	131408	123.863	1.55359	0.145588	3.80246	0.000143265	0.00164142	Upregulated	-2.83163	0.0489114	Both	Q2
ENSG00000175215	CTDSP2	10106	2028.43	-2.25071	0.130836	-9.55939	1.18458e-21	7.08471e-20	Downregulated	NA	NA	gsTcells	NA
ENSG00000175264	CHST1	8534	1.26425	3.77033	0.618827	4.47674	7.57903e-06	0.000105804	Upregulated	NA	NA	gsTcells	NA
ENSG00000175294	CATSPER1	117144	6.79705	3.22236	0.393409	5.64897	1.6141e-08	3.17489e-07	Upregulated	NA	NA	gsTcells	NA
ENSG00000175315	CST6	1474	4.05986	5.99956	0.642697	7.77903	7.30845e-15	2.62935e-13	Upregulated	NA	NA	gsTcells	NA
ENSG00000175463	TBC1D10C	374403	2303.24	-2.57394	0.172396	-9.1298	6.8625e-20	3.70813e-18	Downregulated	NA	NA	gsTcells	NA
ENSG00000175505	CLCF1	23529	31.5496	2.92107	0.414952	4.62963	3.6632e-06	5.38514e-05	Upregulated	NA	NA	gsTcells	NA
ENSG00000175592	FOSL1	8061	112.527	4.54318	0.271732	13.0393	7.31723e-39	1.14419e-36	Upregulated	NA	NA	gsTcells	NA
ENSG00000175606	TMEM70	54968	845.01	2.91375	0.130395	14.6765	9.11515e-49	2.31939e-46	Upregulated	NA	NA	gsTcells	NA
ENSG00000175749	EIF3KP1	NA	8.09143	3.10586	0.31446	6.69676	2.13088e-11	5.6427e-10	Upregulated	NA	NA	gsTcells	NA
ENSG00000175768	TOMM5	401505	111.938	2.29941	0.159844	8.12923	4.3203e-16	1.70919e-14	Upregulated	NA	NA	gsTcells	NA
ENSG00000175866	BAIAP2	10458	72.144	3.20096	0.276219	7.96818	1.61034e-15	6.06246e-14	Upregulated	NA	NA	gsTcells	NA
ENSG00000175938	ORAI3	93129	181.197	-2.64716	0.166727	-9.87937	5.11534e-23	3.40901e-21	Downregulated	NA	NA	gsTcells	NA
ENSG00000176014	TUBB6	84617	89.51	2.15172	0.333349	3.45501	0.000550283	0.00562337	Upregulated	NA	NA	gsTcells	NA
ENSG00000176049	JAKMIP2	9832	299.82	-2.54568	0.293827	-5.2605	1.43661e-07	2.50691e-06	Downregulated	NA	NA	gsTcells	NA
ENSG00000176092	AIM1L	55057	49.1083	-2.21896	0.405003	-3.00975	0.0026146	0.023314	Downregulated	NA	NA	gsTcells	NA
ENSG00000176105	YES1	7525	1039.38	3.8821	0.238506	12.084	1.28381e-33	1.59705e-31	Upregulated	NA	NA	gsTcells	NA
ENSG00000176125	UFSP1	402682	13.8207	2.23194	0.21631	5.69526	1.23182e-08	2.46452e-07	Upregulated	NA	NA	gsTcells	NA
ENSG00000176170	SPHK1	8877	37.3058	3.48347	0.316249	7.85288	4.06589e-15	1.48952e-13	Upregulated	NA	NA	gsTcells	NA
ENSG00000176182	MYPOP	339344	34.2651	-2.36778	0.181824	-7.52257	5.37116e-14	1.7855e-12	Downregulated	NA	NA	gsTcells	NA
ENSG00000176222	ZNF404	342908	9.18604	-2.1712	0.423808	-2.7635	0.00571847	0.047313	Downregulated	NA	NA	gsTcells	NA
ENSG00000176383	B3GNT4	79369	4.33835	2.84963	0.435352	4.24858	2.15126e-05	0.000281505	Upregulated	NA	NA	gsTcells	NA
ENSG00000176387	HSD11B2	3291	1.85898	3.74343	0.53092	5.16731	2.37484e-07	4.03838e-06	Upregulated	NA	NA	gsTcells	NA
ENSG00000176422	SPRYD4	283377	194.474	2.01252	0.107033	9.45993	3.08154e-21	1.79693e-19	Upregulated	NA	NA	gsTcells	NA
ENSG00000176597	B3GNT5	101928934	543.876	7.26179	0.364805	17.1647	4.87667e-66	2.35341e-63	Upregulated	NA	NA	gsTcells	NA
ENSG00000176641	RNF152	220441	6.08121	2.20858	0.392084	3.08245	0.00205307	0.0187749	Upregulated	NA	NA	gsTcells	NA
ENSG00000176659	C20orf197	284756	43.2094	-2.9775	0.445283	-4.44099	8.95462e-06	0.000123651	Downregulated	NA	NA	gsTcells	NA
ENSG00000176824	AC009951.1	NA	151.851	5.66508	0.365787	12.7536	2.97811e-37	4.29677e-35	Upregulated	NA	NA	gsTcells	NA
ENSG00000176845	METRNL	284207	170.896	3.9999	0.37989	7.89677	2.86216e-15	1.05828e-13	Upregulated	NA	NA	gsTcells	NA
ENSG00000176853	FAM91A1	157769	4270.12	2.44157	0.118176	12.1984	3.16798e-34	4.0123e-32	Upregulated	NA	NA	gsTcells	NA
ENSG00000177034	MTX3	345778	2771.89	2.03401	0.210595	4.90996	9.10949e-07	1.44216e-05	Upregulated	NA	NA	gsTcells	NA
ENSG00000177138	FAM9B	171483	6.49424	3.2966	0.497739	4.61406	3.94883e-06	5.78377e-05	Upregulated	NA	NA	gsTcells	NA
ENSG00000177192	PUS1	80324	353.003	2.36887	0.156893	8.72488	2.66463e-18	1.26412e-16	Upregulated	NA	NA	gsTcells	NA
ENSG00000177283	FZD8	8325	3.97755	2.20155	0.42928	2.79899	0.00512622	0.0428435	Upregulated	NA	NA	gsTcells	NA
ENSG00000177301	KCNA2	3737	161.072	-3.1348	0.203689	-10.4807	1.05979e-25	8.42716e-24	Downregulated	NA	NA	gsTcells	NA
ENSG00000177340	AC024940.1	NA	10.2244	2.4859	0.318807	4.66082	3.14946e-06	4.6519e-05	Upregulated	NA	NA	gsTcells	NA
ENSG00000177426	TGIF1	7050	2598.91	4.21793	0.171573	18.7554	1.74839e-78	1.5293e-75	Upregulated	NA	NA	gsTcells	NA
ENSG00000177494	ZBED2	79413	12274.7	7.53108	0.355206	18.3867	1.67746e-75	1.2039e-72	Upregulated	NA	NA	gsTcells	NA
ENSG00000177614	PGBD5	79605	16.4606	4.12508	0.439219	7.1151	1.11834e-12	3.29153e-11	Upregulated	NA	NA	gsTcells	NA
ENSG00000177674	AGTRAP	57085	292.744	-2.80522	0.290208	-6.22045	4.95737e-10	1.14675e-08	Downregulated	NA	NA	gsTcells	NA
ENSG00000177721	ANXA2R	389289	369.692	-2.44684	0.143143	-10.1076	5.1113e-24	3.5856e-22	Downregulated	NA	NA	gsTcells	NA
ENSG00000177725	AC105206.1	NA	17.264	2.75765	0.305491	5.75352	8.74037e-09	1.77922e-07	Upregulated	NA	NA	gsTcells	NA
ENSG00000177788	RP5-1061H20.4	NA	3.04336	2.20124	0.406782	2.95303	0.00314671	0.0276102	Upregulated	NA	NA	gsTcells	NA
ENSG00000177822	AC108142.1	101928703	51.7494	4.54813	0.464189	7.64371	2.11045e-14	7.26585e-13	Upregulated	NA	NA	gsTcells	NA
ENSG00000177854	TMEM187	8269	52.2097	-2.42252	0.158156	-8.9944	2.37518e-19	1.22886e-17	Downregulated	NA	NA	gsTcells	NA
ENSG00000178053	MLF1	4291	31.8094	2.5711	0.382964	4.10247	4.08758e-05	0.000514208	Upregulated	NA	NA	gsTcells	NA
ENSG00000178105	DDX10	1662	716.575	2.01427	0.119659	8.47629	2.32482e-17	1.02154e-15	Upregulated	NA	NA	gsTcells	NA
ENSG00000178146	RP1-232L22__B.1	NA	153.927	2.35244	0.199904	6.76544	1.32903e-11	3.59764e-10	Upregulated	NA	NA	gsTcells	NA
ENSG00000178343	SHISA3	152573	8.06607	4.12516	0.478733	6.52798	6.66605e-11	1.67639e-09	Upregulated	NA	NA	gsTcells	NA
ENSG00000178403	NEUROG2	63973	2.83772	3.96839	0.60751	4.88615	1.02824e-06	1.61779e-05	Upregulated	NA	NA	gsTcells	NA
ENSG00000178409	BEND3	57673	178.041	3.25783	0.136291	16.5663	1.22184e-61	5.18172e-59	Upregulated	NA	NA	gsTcells	NA
ENSG00000178430	AC006111.1	101929751	6.22992	-2.56058	0.445013	-3.50682	0.000453496	0.00470816	Downregulated	NA	NA	gsTcells	NA
ENSG00000178445	GLDC	2731	1668.23	4.37313	0.529084	6.37541	1.82472e-10	4.41435e-09	Upregulated	NA	NA	gsTcells	NA
ENSG00000178537	SLC25A20	788	854.608	-2.36409	0.103161	-13.2229	6.471e-40	1.0592e-37	Downregulated	NA	NA	gsTcells	NA
ENSG00000178685	PARP10	84875	619.107	-2.42569	0.262818	-5.42461	5.80799e-08	1.07021e-06	Downregulated	NA	NA	gsTcells	NA
ENSG00000179041	RRS1	23212	227.702	2.70765	0.173198	9.85953	6.23405e-23	4.11535e-21	Upregulated	NA	NA	gsTcells	NA
ENSG00000179133	C10orf67	256815	24.5086	4.77194	0.408975	9.22291	2.89156e-20	1.5995e-18	Upregulated	NA	NA	gsTcells	NA
ENSG00000179144	GIMAP7	168537	1792.8	-2.62332	0.253128	-6.41306	1.4263e-10	3.49275e-09	Downregulated	NA	NA	gsTcells	NA
ENSG00000179294	C17orf96	100170841	637.303	7.00865	0.222005	27.0653	2.52056e-161	7.05504e-157	Upregulated	NA	NA	gsTcells	NA
ENSG00000179388	EGR3	1960	4258.74	5.8129	0.331569	14.5155	9.66042e-48	2.31107e-45	Upregulated	NA	NA	gsTcells	NA
ENSG00000179409	GEMIN4	50628	346.859	2.05584	0.187543	5.62984	1.80374e-08	3.52561e-07	Upregulated	NA	NA	gsTcells	NA
ENSG00000179431	FJX1	24147	2.59269	4.87095	0.531524	7.28273	3.27122e-13	1.01735e-11	Upregulated	NA	NA	gsTcells	NA
ENSG00000179580	RNF151	146310	2.74382	2.40568	0.452166	3.10877	0.00187868	0.0173145	Upregulated	NA	NA	gsTcells	NA
ENSG00000179598	PLD6	201164	120.421	1.97777	0.187426	5.21682	1.8202e-07	3.1333e-06	Upregulated	-3.16237	0.0181705	Both	Q2
ENSG00000179902	C1orf194	127003	1.35923	3.81412	0.555523	5.06571	4.06881e-07	6.7229e-06	Upregulated	NA	NA	gsTcells	NA
ENSG00000180011	ZADH2	284273	693.652	-1.35004	0.0973112	-3.5971	0.00032178	0.00341548	Downregulated	3.71317	0.0414927	Both	Q4
ENSG00000180448	HMHA1	23526	3421.68	-2.23728	0.215604	-5.73868	9.54173e-09	1.93251e-07	Downregulated	NA	NA	gsTcells	NA
ENSG00000180535	BHLHA15	168620	2.49107	4.3815	0.585042	5.77993	7.47325e-09	1.53355e-07	Upregulated	NA	NA	gsTcells	NA
ENSG00000180539	C9orf139	401563	21.1283	-2.4715	0.424971	-3.46258	0.000535026	0.00548749	Downregulated	NA	NA	gsTcells	NA
ENSG00000180616	SSTR2	6752	1.89496	3.1881	0.54497	4.01509	5.9424e-05	0.000726006	Upregulated	NA	NA	gsTcells	NA
ENSG00000180730	SHISA2	387914	5.23674	3.77898	0.551659	5.0375	4.71653e-07	7.7022e-06	Upregulated	NA	NA	gsTcells	NA
ENSG00000180834	MAP6D1	79929	34.9166	2.8018	0.165106	10.913	9.99274e-28	9.05168e-26	Upregulated	NA	NA	gsTcells	NA
ENSG00000180884	ZNF792	126375	427.177	-2.70846	0.145717	-11.7245	9.54279e-32	1.08139e-29	Downregulated	NA	NA	gsTcells	NA
ENSG00000181035	SLC25A42	284439	310.771	-2.94952	0.166626	-11.7	1.27412e-31	1.42083e-29	Downregulated	NA	NA	gsTcells	NA
ENSG00000181036	FCRL6	343413	123.403	-2.6648	0.379029	-4.39228	1.12171e-05	0.000152633	Downregulated	NA	NA	gsTcells	NA
ENSG00000181260	MTHFD2P7	NA	11.0842	2.09693	0.21804	5.03086	4.88292e-07	7.9461e-06	Upregulated	NA	NA	gsTcells	NA
ENSG00000181649	PHLDA2	7262	15.2789	4.34035	0.58281	5.73145	9.95738e-09	2.01087e-07	Upregulated	NA	NA	gsTcells	NA
ENSG00000181773	GPR3	2827	4.35107	5.05532	0.572848	7.07923	1.44961e-12	4.21774e-11	Upregulated	NA	NA	gsTcells	NA
ENSG00000181788	SIAH2	6478	2623.84	3.26986	0.123123	18.4358	6.78532e-76	5.31e-73	Upregulated	NA	NA	gsTcells	NA
ENSG00000181915	ADO	84890	1552.48	3.2075	0.144907	15.2339	2.10546e-52	6.20335e-50	Upregulated	NA	NA	gsTcells	NA
ENSG00000182118	FAM89A	100302132	92.8511	2.7951	0.161186	11.1368	8.30125e-29	7.79705e-27	Upregulated	NA	NA	gsTcells	NA
ENSG00000182224	CYB5D1	124637	294.003	2.34748	0.188886	7.13385	9.75993e-13	2.8908e-11	Upregulated	NA	NA	gsTcells	NA
ENSG00000182257	C22orf26	55267	12.0525	-2.99922	0.380057	-5.26032	1.43809e-07	2.50791e-06	Downregulated	NA	NA	gsTcells	NA
ENSG00000182359	KBTBD3	143879	111.597	-2.01439	0.128698	-7.88191	3.22408e-15	1.18583e-13	Downregulated	NA	NA	gsTcells	NA
ENSG00000182404	RP1-86D1.3	NA	11.7551	2.42659	0.334987	4.25865	2.05665e-05	0.000269629	Upregulated	NA	NA	gsTcells	NA
ENSG00000182472	CAPN12	147968	161.654	-2.19602	0.264596	-4.52016	6.1792e-06	8.79734e-05	Downregulated	-3.29316	0.0326076	Both	Q3
ENSG00000182481	KPNA2	3838	2069.67	1.59555	0.16205	3.67511	0.000237749	0.00260454	Upregulated	2.36069	0.048884	Both	Q1
ENSG00000182759	MAFA	389692	4.15626	2.70844	0.545653	3.131	0.00174212	0.0161892	Upregulated	NA	NA	gsTcells	NA
ENSG00000182963	GJC1	10052	18.9452	3.48976	0.28275	8.80553	1.30238e-18	6.36186e-17	Upregulated	NA	NA	gsTcells	NA
ENSG00000183010	PYCR1	5831	39.8248	2.37241	0.317436	4.32342	1.53631e-05	0.000204379	Upregulated	NA	NA	gsTcells	NA
ENSG00000183134	PTGDR2	11251	170.608	-3.43681	0.695269	-3.50485	0.000456864	0.00473616	Downregulated	NA	NA	gsTcells	NA
ENSG00000183186	C2CD4C	126567	1.74925	3.6803	0.63338	4.23174	2.31894e-05	0.000302175	Upregulated	NA	NA	gsTcells	NA
ENSG00000183199	HSP90AB3P	NA	242.73	2.69605	0.13395	12.6619	9.61645e-37	1.3608e-34	Upregulated	NA	NA	gsTcells	NA
ENSG00000183307	CECR6	27439	7.38377	3.52288	0.394492	6.39526	1.60272e-10	3.90428e-09	Upregulated	NA	NA	gsTcells	NA
ENSG00000183578	TNFAIP8L3	388121	6.60524	4.2521	0.490876	6.62511	3.46995e-11	9.00963e-10	Upregulated	NA	NA	gsTcells	NA
ENSG00000183722	LHFP	10186	87.6151	2.98403	0.356429	5.56642	2.60024e-08	4.99181e-07	Upregulated	4.83552	0.00127695	Both	Q1
ENSG00000183734	ASCL2	430	1.28461	2.89979	0.545774	3.48091	0.000499709	0.00515549	Upregulated	NA	NA	gsTcells	NA
ENSG00000183971	NPW	283869	2.31435	2.46554	0.474125	3.09104	0.00199454	0.018304	Upregulated	NA	NA	gsTcells	NA
ENSG00000184068	RP5-821D11.7	NA	44.0003	2.36225	0.292837	4.6519	3.28896e-06	4.85282e-05	Upregulated	NA	NA	gsTcells	NA
ENSG00000184203	PPP1R2	5504	6315.7	2.5741	0.119623	13.1589	1.5127e-39	2.46166e-37	Upregulated	NA	NA	gsTcells	NA
ENSG00000184371	CSF1	1435	4247.28	2.32061	0.345796	3.81903	0.000133979	0.00154514	Upregulated	NA	NA	gsTcells	NA
ENSG00000184545	DUSP8	101927562	43.6922	2.37585	0.294006	4.67967	2.87331e-06	4.25524e-05	Upregulated	NA	NA	gsTcells	NA
ENSG00000184702	SEPTIN5	5413	6.12463	4.54728	0.478167	7.41849	1.18459e-13	3.81274e-12	Upregulated	NA	NA	gsTcells	NA
ENSG00000184886	PIGW	284098	225.795	2.48737	0.170474	8.7249	2.66427e-18	1.26412e-16	Upregulated	NA	NA	gsTcells	NA
ENSG00000185022	MAFF	23764	265.696	3.46274	0.304137	8.09747	5.61153e-16	2.19367e-14	Upregulated	NA	NA	gsTcells	NA
ENSG00000185112	FAM43A	131583	77.8588	3.01087	0.282558	7.11667	1.10565e-12	3.25759e-11	Upregulated	NA	NA	gsTcells	NA
ENSG00000185275	CD24P4	NA	2.40675	4.28536	0.563532	5.82995	5.54453e-09	1.1547e-07	Upregulated	NA	NA	gsTcells	NA
ENSG00000185340	GAS2L1	10634	67.4841	-3.02557	0.253185	-8.00034	1.24076e-15	4.71859e-14	Downregulated	NA	NA	gsTcells	NA
ENSG00000185433	LINC00158	54072	14.5804	2.11428	0.342196	3.25626	0.00112891	0.0108622	Upregulated	NA	NA	gsTcells	NA
ENSG00000185634	SHC4	399694	664.02	6.95318	0.323542	18.4	1.3132e-75	9.67278e-73	Upregulated	NA	NA	gsTcells	NA
ENSG00000185650	ZFP36L1	677	3565.1	2.66881	0.148031	11.2734	1.77608e-29	1.75663e-27	Upregulated	NA	NA	gsTcells	NA
ENSG00000185669	SNAI3	333929	83.2637	-3.68842	0.261614	-10.2763	9.01236e-25	6.65583e-23	Downregulated	NA	NA	gsTcells	NA
ENSG00000185905	C16orf54	101929877	1390.27	-2.72497	0.186634	-9.24251	2.40781e-20	1.33455e-18	Downregulated	NA	NA	gsTcells	NA
ENSG00000185924	RTN4RL1	146760	14.0314	-2.16923	0.394858	-2.96113	0.00306514	0.0269875	Downregulated	NA	NA	gsTcells	NA
ENSG00000185933	CALHM1	255022	5.27225	-2.2435	0.409776	-3.03458	0.00240872	0.0216994	Downregulated	NA	NA	gsTcells	NA
ENSG00000185947	ZNF267	10308	4290.71	2.01961	0.154467	6.60083	4.08849e-11	1.05278e-09	Upregulated	NA	NA	gsTcells	NA
ENSG00000186076	RP11-887P2.3	NA	25.6007	2.59086	0.302306	5.26243	1.4216e-07	2.48536e-06	Upregulated	NA	NA	gsTcells	NA
ENSG00000186141	POLR3C	10623	1241.42	2.83442	0.111001	16.5261	2.37897e-61	9.79226e-59	Upregulated	NA	NA	gsTcells	NA
ENSG00000186197	EDARADD	128178	662.57	4.48368	0.310715	11.2118	3.56734e-29	3.39625e-27	Upregulated	NA	NA	gsTcells	NA
ENSG00000186230	ZNF749	388567	189.198	2.02316	0.128318	7.97364	1.54071e-15	5.81191e-14	Upregulated	-4.1663	0.0284216	Both	Q2
ENSG00000186352	ANKRD37	353322	104.481	2.56485	0.171547	9.12204	7.37229e-20	3.97237e-18	Upregulated	NA	NA	gsTcells	NA
ENSG00000186603	HPDL	84842	12.6979	2.79885	0.509205	3.53266	0.000411395	0.00430196	Upregulated	NA	NA	gsTcells	NA
ENSG00000186665	C17orf58	284018	187.784	2.62562	0.197033	8.25049	1.57743e-16	6.41747e-15	Upregulated	NA	NA	gsTcells	NA
ENSG00000186919	ZACN	353174	5.97611	3.10405	0.329393	6.38766	1.68444e-10	4.09267e-09	Upregulated	NA	NA	gsTcells	NA
ENSG00000187079	TEAD1	7003	7.47683	2.35323	0.349332	3.87375	0.000107173	0.00125619	Upregulated	NA	NA	gsTcells	NA
ENSG00000187091	PLCD1	5333	425.634	-2.0442	0.159319	-6.55417	5.59509e-11	1.42499e-09	Downregulated	NA	NA	gsTcells	NA
ENSG00000187210	GCNT1	2650	2014.69	2.91827	0.291732	6.57543	4.85126e-11	1.24006e-09	Upregulated	NA	NA	gsTcells	NA
ENSG00000187456	RDM1	201299	18.2597	-2.17029	0.294691	-3.97123	7.15013e-05	0.000862084	Downregulated	NA	NA	gsTcells	NA
ENSG00000187479	C11orf96	387763	13.1501	3.21127	0.461405	4.79246	1.64745e-06	2.51979e-05	Upregulated	NA	NA	gsTcells	NA
ENSG00000187486	KCNJ11	3767	2.18755	2.99365	0.473641	4.20919	2.5629e-05	0.000332571	Upregulated	NA	NA	gsTcells	NA
ENSG00000187658	C5orf52	100190949	37.7575	5.59253	0.559344	8.21056	2.20152e-16	8.82815e-15	Upregulated	NA	NA	gsTcells	NA
ENSG00000187678	SPRY4	81848	8.22604	4.81453	0.48463	7.87101	3.51786e-15	1.29219e-13	Upregulated	NA	NA	gsTcells	NA
ENSG00000187808	SOWAHD	347454	5.43307	-3.20261	0.3893	-5.65788	1.53252e-08	3.02292e-07	Downregulated	NA	NA	gsTcells	NA
ENSG00000187944	C2orf66	401027	7.64873	2.33527	0.412438	3.23749	0.00120584	0.011539	Upregulated	NA	NA	gsTcells	NA
ENSG00000187950	OVCH1	341350	8.8547	2.13168	0.399689	2.83141	0.00463431	0.0391531	Upregulated	NA	NA	gsTcells	NA
ENSG00000188001	TPRG1	285386	449.668	2.26357	0.410581	3.07753	0.00208726	0.0190425	Upregulated	NA	NA	gsTcells	NA
ENSG00000188004	C1orf204	284677	14.3963	-2.20309	0.3128	-3.84619	0.000119967	0.00139505	Downregulated	NA	NA	gsTcells	NA
ENSG00000188211	NCR3LG1	374383	63.9644	4.93162	0.310851	12.648	1.14823e-36	1.60695e-34	Upregulated	NA	NA	gsTcells	NA
ENSG00000188215	DCUN1D3	123879	1217.43	2.16781	0.165697	7.04789	1.81652e-12	5.23629e-11	Upregulated	NA	NA	gsTcells	NA
ENSG00000188305	C19orf35	374872	20.2028	-3.00974	0.311056	-6.46104	1.03989e-10	2.58036e-09	Downregulated	NA	NA	gsTcells	NA
ENSG00000188322	SBK1	388228	23.1716	-2.92252	0.316943	-6.06582	1.31278e-09	2.90015e-08	Downregulated	3.87441	0.00330271	Both	Q4
ENSG00000188389	PDCD1	5133	952.052	3.12178	0.47985	4.42175	9.79043e-06	0.000134528	Upregulated	2.46939	0.00905324	Both	Q1
ENSG00000188613	NANOS1	340719	21.1239	3.577	0.381673	6.75186	1.45957e-11	3.93578e-10	Upregulated	NA	NA	gsTcells	NA
ENSG00000188706	ZDHHC9	51114	167.262	2.97174	0.143227	13.7665	4.05118e-43	7.82017e-41	Upregulated	NA	NA	gsTcells	NA
ENSG00000188807	TMEM201	199953	131.641	2.21251	0.273604	4.43163	9.35255e-06	0.000128955	Upregulated	NA	NA	gsTcells	NA
ENSG00000188886	ASTL	431705	53.9828	3.8306	0.421473	6.71596	1.86829e-11	4.97558e-10	Upregulated	NA	NA	gsTcells	NA
ENSG00000189007	ADAT2	134637	420.622	2.01169	0.123352	8.20166	2.37099e-16	9.48056e-15	Upregulated	NA	NA	gsTcells	NA
ENSG00000189127	ANKRD34B	340120	1.47454	2.5972	0.518776	3.07879	0.0020784	0.0189679	Upregulated	NA	NA	gsTcells	NA
ENSG00000196083	IL1RAP	3556	904.589	2.88888	0.176799	10.6838	1.21246e-26	1.02528e-24	Upregulated	NA	NA	gsTcells	NA
ENSG00000196167	COLCA1	399948	4.68819	2.31711	0.466476	2.82355	0.00474957	0.0400786	Upregulated	NA	NA	gsTcells	NA
ENSG00000196187	TMEM63A	9725	1074.98	-2.66744	0.186147	-8.95765	3.31658e-19	1.70332e-17	Downregulated	NA	NA	gsTcells	NA
ENSG00000196368	NUDT11	55190	17.5379	2.82715	0.362922	5.03455	4.78973e-07	7.80352e-06	Upregulated	NA	NA	gsTcells	NA
ENSG00000196372	ASB13	79754	39.0888	-1.86101	0.210928	-4.08199	4.46521e-05	0.000557703	Downregulated	-3.79945	0.0376149	Both	Q3
ENSG00000196428	TSC22D2	9819	1280.87	2.21701	0.186885	6.51206	7.41248e-11	1.8591e-09	Upregulated	NA	NA	gsTcells	NA
ENSG00000196449	YRDC	79693	556.326	2.72213	0.13275	12.9728	1.74612e-38	2.65619e-36	Upregulated	NA	NA	gsTcells	NA
ENSG00000196456	ZNF775	285971	167.234	-2.20292	0.113691	-10.5806	3.6661e-26	3.00921e-24	Downregulated	NA	NA	gsTcells	NA
ENSG00000196497	IPO4	79711	46.1526	3.0407	0.175409	11.634	2.76906e-31	3.03945e-29	Upregulated	NA	NA	gsTcells	NA
ENSG00000196526	AFAP1	60312	354.973	2.57301	0.309919	5.07555	3.86379e-07	6.39548e-06	Upregulated	NA	NA	gsTcells	NA
ENSG00000196544	C17orf59	54785	124.042	-2.12192	0.208446	-5.38231	7.35349e-08	1.33652e-06	Downregulated	NA	NA	gsTcells	NA
ENSG00000196569	LAMA2	3908	51.9847	4.43827	0.257961	13.3287	1.57703e-40	2.72477e-38	Upregulated	NA	NA	gsTcells	NA
ENSG00000196622	RIMBP3	85376	6.1981	-2.98258	0.50522	-3.92419	8.70219e-05	0.00103561	Downregulated	NA	NA	gsTcells	NA
ENSG00000196639	HRH1	3269	8.85935	3.00263	0.343551	5.82921	5.56888e-09	1.15891e-07	Upregulated	NA	NA	gsTcells	NA
ENSG00000196693	ZNF33B	7582	635.154	-2.17753	0.122764	-9.59185	8.65187e-22	5.23037e-20	Downregulated	-2.73617	0.0330736	Both	Q3
ENSG00000196756	SNHG17	NA	267.734	2.25697	0.151164	8.31526	9.15533e-17	3.82474e-15	Upregulated	NA	NA	gsTcells	NA
ENSG00000196850	PPTC7	160760	2227.29	2.15063	0.104169	11.0458	2.29733e-28	2.12219e-26	Upregulated	NA	NA	gsTcells	NA
ENSG00000196876	SCN8A	6334	78.0971	2.9621	0.516658	3.79768	0.000146058	0.00167105	Upregulated	NA	NA	gsTcells	NA
ENSG00000196917	HCAR1	27198	26.851	5.464	0.538502	8.28968	1.13555e-16	4.69486e-15	Upregulated	NA	NA	gsTcells	NA
ENSG00000196937	FAM3C	10447	1963	2.10453	0.173271	6.37455	1.83496e-10	4.43527e-09	Upregulated	NA	NA	gsTcells	NA
ENSG00000196979	AL360004.1	NA	5.15215	4.65382	0.594877	6.14215	8.14106e-10	1.84062e-08	Upregulated	NA	NA	gsTcells	NA
ENSG00000197019	SERTAD1	29950	389.375	2.61856	0.209995	7.70763	1.28178e-14	4.48462e-13	Upregulated	NA	NA	gsTcells	NA
ENSG00000197056	ZMYM1	79830	277.94	-1.53025	0.10285	-5.15554	2.52904e-07	4.27721e-06	Downregulated	-3.21122	0.0330736	Both	Q3
ENSG00000197077	KIAA1671	100996283	1732.42	-1.88802	0.230811	-3.84739	0.000119384	0.00139	Downregulated	3.72067	0.0189486	Both	Q4
ENSG00000197121	PGAP1	80055	2292.51	2.27417	0.179845	7.08485	1.39192e-12	4.06255e-11	Upregulated	NA	NA	gsTcells	NA
ENSG00000197147	LRRC8B	23507	4405.6	4.44616	0.197545	17.4449	3.76098e-68	2.02442e-65	Upregulated	NA	NA	gsTcells	NA
ENSG00000197208	SLC22A4	6583	16.4548	4.2718	0.431408	7.58401	3.35036e-14	1.13257e-12	Upregulated	NA	NA	gsTcells	NA
ENSG00000197262	CCL4L2	388372	6504.48	7.11582	0.371065	16.4818	4.95784e-61	1.98243e-58	Upregulated	NA	NA	gsTcells	NA
ENSG00000197279	ZNF165	7718	52.5254	4.93994	0.279716	14.0855	4.66307e-45	1.004e-42	Upregulated	NA	NA	gsTcells	NA
ENSG00000197329	PELI1	57162	4393.65	3.44768	0.211181	11.5904	4.60754e-31	4.9602e-29	Upregulated	NA	NA	gsTcells	NA
ENSG00000197355	UAP1L1	91373	215.166	-2.79704	0.224564	-8.00232	1.22093e-15	4.65204e-14	Downregulated	NA	NA	gsTcells	NA
ENSG00000197380	DACT3	147906	7.74483	2.733	0.333962	5.18921	2.11183e-07	3.6153e-06	Upregulated	NA	NA	gsTcells	NA
ENSG00000197461	PDGFA	5154	46.4531	5.28012	0.375115	11.4102	3.72074e-30	3.85716e-28	Upregulated	NA	NA	gsTcells	NA
ENSG00000197498	RPF2	84154	574.352	2.35005	0.115523	11.6864	1.49557e-31	1.66115e-29	Upregulated	NA	NA	gsTcells	NA
ENSG00000198042	MAK16	84549	1259.82	2.88757	0.119144	15.8428	1.57621e-56	5.51477e-54	Upregulated	NA	NA	gsTcells	NA
ENSG00000198125	MB	4151	46.3244	4.52467	0.531347	6.63346	3.27905e-11	8.53773e-10	Upregulated	NA	NA	gsTcells	NA
ENSG00000198130	HIBCH	26275	640.357	2.42867	0.128474	11.1203	9.99072e-29	9.35251e-27	Upregulated	NA	NA	gsTcells	NA
ENSG00000198150	AC135178.1	NA	27.8556	-2.39392	0.171926	-8.10763	5.16149e-16	2.02102e-14	Downregulated	NA	NA	gsTcells	NA
ENSG00000198221	MLLT4-AS1	653483	8.2665	3.03231	0.314582	6.46036	1.04454e-10	2.58961e-09	Upregulated	NA	NA	gsTcells	NA
ENSG00000198298	ZNF485	220992	24.062	2.74974	0.306684	5.70535	1.16107e-08	2.3313e-07	Upregulated	NA	NA	gsTcells	NA
ENSG00000198355	PIM3	415116	2362.92	4.45409	0.194656	17.7446	1.89842e-70	1.13057e-67	Upregulated	2.52266	0.0263978	Both	Q1
ENSG00000198400	NTRK1	4914	101.744	4.56702	0.327936	10.8772	1.48065e-27	1.3115e-25	Upregulated	NA	NA	gsTcells	NA
ENSG00000198435	NRARP	441478	14.6721	3.2098	0.323439	6.83219	8.36292e-12	2.29939e-10	Upregulated	NA	NA	gsTcells	NA
ENSG00000198535	C2CD4A	145741	1.7408	3.79992	0.5551	5.044	4.5591e-07	7.48003e-06	Upregulated	NA	NA	gsTcells	NA
ENSG00000198576	ARC	23237	89.8279	7.84808	0.534012	12.8238	1.2057e-37	1.76689e-35	Upregulated	NA	NA	gsTcells	NA
ENSG00000198734	F5	2153	346.558	4.97277	0.410153	9.68605	3.4563e-22	2.1691e-20	Upregulated	5.58725	0.0105511	Both	Q1
ENSG00000198754	OXCT2	64064	1.42918	2.97909	0.576239	3.43449	0.00059366	0.0060336	Upregulated	NA	NA	gsTcells	NA
ENSG00000198771	RCSD1	92241	3430.57	-2.88255	0.143641	-13.106	3.04397e-39	4.86861e-37	Downregulated	NA	NA	gsTcells	NA
ENSG00000198814	GK	2710	1540.4	2.76627	0.226605	7.79452	6.46547e-15	2.33508e-13	Upregulated	NA	NA	gsTcells	NA
ENSG00000198887	SMC5	23137	4670.36	2.32729	0.121787	10.8985	1.17215e-27	1.05155e-25	Upregulated	NA	NA	gsTcells	NA
ENSG00000198900	TOP1	7150	2379.13	2.37864	0.11309	12.1907	3.48544e-34	4.39448e-32	Upregulated	NA	NA	gsTcells	NA
ENSG00000199065	MIR101-2	406894	4.60705	2.78864	0.352802	5.0698	3.98227e-07	6.58379e-06	Upregulated	NA	NA	gsTcells	NA
ENSG00000199218	RN7SKP184	NA	6.75678	5.28295	0.691441	6.19423	5.85698e-10	1.34374e-08	Upregulated	NA	NA	gsTcells	NA
ENSG00000199279	RNU6-661P	NA	1.52627	2.55034	0.471213	3.2901	0.00100152	0.00974024	Upregulated	NA	NA	gsTcells	NA
ENSG00000199512	RNU6-212P	NA	5.76686	4.06332	0.500191	6.12429	9.10881e-10	2.05113e-08	Upregulated	NA	NA	gsTcells	NA
ENSG00000199562	RNU6-37P	NA	3.66506	2.8833	0.411688	4.57458	4.77185e-06	6.89897e-05	Upregulated	NA	NA	gsTcells	NA
ENSG00000199753	SNORD104	692227	20.9309	2.04961	0.315475	3.32706	0.000877672	0.00865306	Upregulated	NA	NA	gsTcells	NA
ENSG00000199788	RNY3P2	NA	6.2902	4.12798	0.425174	7.35693	1.88182e-13	5.96512e-12	Upregulated	NA	NA	gsTcells	NA
ENSG00000199846	RNU1-72P	NA	24.0471	5.64955	0.396731	11.7197	1.01074e-31	1.13617e-29	Upregulated	NA	NA	gsTcells	NA
ENSG00000200070	RNU4-80P	NA	4.01064	3.21969	0.488654	4.54245	5.56048e-06	7.96101e-05	Upregulated	NA	NA	gsTcells	NA
ENSG00000200120	Y_RNA	NA	14.3899	2.14801	0.207596	5.53002	3.20199e-08	6.08443e-07	Upregulated	NA	NA	gsTcells	NA
ENSG00000200164	Y_RNA	NA	11.6204	2.5934	0.239239	6.66028	2.73302e-11	7.15597e-10	Upregulated	NA	NA	gsTcells	NA
ENSG00000200253	RNU6-529P	NA	1.4903	2.94144	0.519275	3.73875	0.000184938	0.00207139	Upregulated	NA	NA	gsTcells	NA
ENSG00000200304	RNU6-1255P	NA	1.04993	2.9132	0.681419	2.80767	0.00499011	0.0418183	Upregulated	NA	NA	gsTcells	NA
ENSG00000200520	RNU6-1214P	NA	3.9497	2.29625	0.325317	3.98458	6.75982e-05	0.000818725	Upregulated	NA	NA	gsTcells	NA
ENSG00000200605	Y_RNA	NA	3.21825	4.13896	0.505396	6.21089	5.26845e-10	1.2147e-08	Upregulated	NA	NA	gsTcells	NA
ENSG00000200882	RNU6-681P	NA	10.9934	2.38785	0.332425	4.17492	2.98096e-05	0.000383134	Upregulated	NA	NA	gsTcells	NA
ENSG00000200913	SNORD46	94161	27.7001	2.17979	0.191281	6.16782	6.92384e-10	1.57432e-08	Upregulated	NA	NA	gsTcells	NA
ENSG00000201012	Y_RNA	NA	7.99881	3.2889	0.354484	6.457	1.06796e-10	2.64299e-09	Upregulated	NA	NA	gsTcells	NA
ENSG00000201047	Y_RNA	NA	3.45592	2.15732	0.347144	3.33382	0.000856618	0.00847234	Upregulated	NA	NA	gsTcells	NA
ENSG00000201076	RNU4-51P	NA	21.4445	4.47596	0.333874	10.411	2.20897e-25	1.70799e-23	Upregulated	NA	NA	gsTcells	NA
ENSG00000201178	Y_RNA	NA	2.9441	3.3412	0.64367	3.63727	0.000275538	0.00297542	Upregulated	NA	NA	gsTcells	NA
ENSG00000201208	Y_RNA	NA	11.6956	2.01908	0.206511	4.93473	8.02636e-07	1.2801e-05	Upregulated	NA	NA	gsTcells	NA
ENSG00000201264	SNORD73	NA	8.51718	2.44496	0.21258	6.79723	1.06646e-11	2.90939e-10	Upregulated	NA	NA	gsTcells	NA
ENSG00000201302	SNORA65	26783	31.5	2.12667	0.179737	6.26842	3.64732e-10	8.57886e-09	Upregulated	NA	NA	gsTcells	NA
ENSG00000201343	Y_RNA	NA	16.2112	2.40387	0.321733	4.36345	1.28026e-05	0.000172696	Upregulated	NA	NA	gsTcells	NA
ENSG00000201367	RNU6-522P	NA	38.0813	5.24978	0.365988	11.6118	3.58988e-31	3.92503e-29	Upregulated	NA	NA	gsTcells	NA
ENSG00000201555	Y_RNA	NA	1.72984	2.28831	0.442658	2.91039	0.00360972	0.0312418	Upregulated	NA	NA	gsTcells	NA
ENSG00000201574	RNU1-93P	NA	2.81617	2.31777	0.460566	2.86119	0.0042205	0.0359939	Upregulated	NA	NA	gsTcells	NA
ENSG00000201662	RNU6-60P	NA	15.6643	2.61221	0.246045	6.55248	5.65884e-11	1.4373e-09	Upregulated	NA	NA	gsTcells	NA
ENSG00000202016	RNU6-619P	NA	2.05891	4.7434	0.574985	6.51043	7.49361e-11	1.87608e-09	Upregulated	NA	NA	gsTcells	NA
ENSG00000202071	Y_RNA	NA	1.18984	3.76088	0.765218	3.60797	0.0003086	0.00328556	Upregulated	NA	NA	gsTcells	NA
ENSG00000202119	RNU6-302P	NA	2.34336	4.25081	0.67117	4.84351	1.27568e-06	1.97491e-05	Upregulated	NA	NA	gsTcells	NA
ENSG00000202222	Y_RNA	NA	5.56678	2.2516	0.296127	4.22657	2.37285e-05	0.000308768	Upregulated	NA	NA	gsTcells	NA
ENSG00000202314	SNORD6	692075	29.891	2.48554	0.154891	9.59085	8.73627e-22	5.27001e-20	Upregulated	NA	NA	gsTcells	NA
ENSG00000202337	RNU6-8	101954278	11.2511	2.92415	0.3003	6.40742	1.48001e-10	3.61795e-09	Upregulated	NA	NA	gsTcells	NA
ENSG00000202400	SNORD82	25826	8.60994	2.41348	0.237063	5.96246	2.48476e-09	5.34576e-08	Upregulated	NA	NA	gsTcells	NA
ENSG00000202515	VTRNA1-3	56662	86.8023	3.20145	0.227109	9.69334	3.21829e-22	2.02427e-20	Upregulated	NA	NA	gsTcells	NA
ENSG00000202569	MIR146B	574447	5.02012	2.31232	0.473491	2.77158	0.0055785	0.0462489	Upregulated	NA	NA	gsTcells	NA
ENSG00000203314	AC015815.1	NA	0.939484	2.81705	0.591321	3.07287	0.00212012	0.0193108	Upregulated	NA	NA	gsTcells	NA
ENSG00000203315	AC015815.2	NA	3.76915	2.7207	0.352957	4.8751	1.08752e-06	1.70435e-05	Upregulated	NA	NA	gsTcells	NA
ENSG00000203364	RP11-370F5.4	NA	6.9866	6.60187	0.568305	9.85717	6.38257e-23	4.20349e-21	Upregulated	NA	NA	gsTcells	NA
ENSG00000203401	AC009061.1	NA	2.76612	3.13799	0.449421	4.75721	1.96291e-06	2.96502e-05	Upregulated	NA	NA	gsTcells	NA
ENSG00000203443	AC092964.1	NA	8.22286	2.28218	0.358129	3.58022	0.000343309	0.00362476	Upregulated	NA	NA	gsTcells	NA
ENSG00000203647	AC106827.1	NA	3.29307	4.68896	0.647673	5.69572	1.22856e-08	2.45975e-07	Upregulated	NA	NA	gsTcells	NA
ENSG00000204131	NHSL2	340527	51.0115	-3.12898	0.411368	-5.17536	2.27466e-07	3.87745e-06	Downregulated	NA	NA	gsTcells	NA
ENSG00000204671	IL31	386653	61.603	9.24724	0.515418	16.0011	1.2559e-57	4.68703e-55	Upregulated	NA	NA	gsTcells	NA
ENSG00000204683	C10orf113	387638	7.30727	5.39436	0.815294	5.38991	7.04924e-08	1.28372e-06	Upregulated	NA	NA	gsTcells	NA
ENSG00000204934	ATP6V0E2-AS1	401431	41.6543	-2.77452	0.206445	-8.59559	8.28392e-18	3.73377e-16	Downregulated	NA	NA	gsTcells	NA
ENSG00000205020	CCL4L1	388372	167.183	5.59207	0.477423	9.61845	6.68333e-22	4.08442e-20	Upregulated	NA	NA	gsTcells	NA
ENSG00000205021	CCL3L1	414062	341.048	6.67964	0.552766	10.275	9.13894e-25	6.73155e-23	Upregulated	NA	NA	gsTcells	NA
ENSG00000205143	ARID3C	138715	2.15408	2.42667	0.497519	2.86757	0.00413643	0.0353414	Upregulated	NA	NA	gsTcells	NA
ENSG00000205189	ZBTB10	65986	80.8772	2.12894	0.293836	3.84208	0.000121996	0.00141629	Upregulated	NA	NA	gsTcells	NA
ENSG00000205595	AREGB	727738	10.4529	3.7987	0.604933	4.62646	3.71972e-06	5.45961e-05	Upregulated	NA	NA	gsTcells	NA
ENSG00000205710	C17orf107	100130311	25.951	2.7651	0.313101	5.63745	1.72582e-08	3.38275e-07	Upregulated	NA	NA	gsTcells	NA
ENSG00000205730	ITPRIPL2	162073	2170.87	2.74435	0.117872	14.7988	1.49177e-49	3.90231e-47	Upregulated	NA	NA	gsTcells	NA
ENSG00000205856	C22orf42	150297	2.67	2.41786	0.43893	3.23027	0.00123672	0.0117982	Upregulated	NA	NA	gsTcells	NA
ENSG00000205940	HSP90AB2P	NA	25.5341	2.68838	0.180642	9.34654	9.05654e-21	5.17332e-19	Upregulated	NA	NA	gsTcells	NA
ENSG00000206560	ANKRD28	23243	7261.39	2.3946	0.164964	8.45399	2.81502e-17	1.22348e-15	Upregulated	NA	NA	gsTcells	NA
ENSG00000206601	RNU6-431P	NA	4.55075	2.3324	0.307076	4.339	1.43133e-05	0.000191531	Upregulated	NA	NA	gsTcells	NA
ENSG00000206630	SNORD60	26788	12.9082	2.87146	0.334811	5.58962	2.2757e-08	4.41114e-07	Upregulated	NA	NA	gsTcells	NA
ENSG00000206659	Y_RNA	NA	1.71457	2.23077	0.425937	2.88955	0.00385797	0.0332056	Upregulated	NA	NA	gsTcells	NA
ENSG00000206687	RNU1-109P	NA	17.9404	3.46422	0.390918	6.30367	2.90674e-10	6.91246e-09	Upregulated	NA	NA	gsTcells	NA
ENSG00000206734	Y_RNA	NA	4.73431	2.32833	0.345353	3.84631	0.000119912	0.00139498	Upregulated	NA	NA	gsTcells	NA
ENSG00000206737	RNVU1-18	26870	195.535	2.21973	0.337922	3.60951	0.000306777	0.00326863	Upregulated	NA	NA	gsTcells	NA
ENSG00000206754	SNORD101	594837	39.4104	2.53154	0.195292	7.84228	4.42429e-15	1.61455e-13	Upregulated	NA	NA	gsTcells	NA
ENSG00000206763	RNU6-10P	100873745	10.3959	3.23875	0.313732	7.13586	9.61807e-13	2.85482e-11	Upregulated	NA	NA	gsTcells	NA
ENSG00000206775	SNORD37	26812	5.02096	2.13014	0.325594	3.47102	0.000518478	0.00533341	Upregulated	NA	NA	gsTcells	NA
ENSG00000206969	RNU6-1316P	NA	11.9473	3.16765	0.298708	7.25674	3.96517e-13	1.21428e-11	Upregulated	NA	NA	gsTcells	NA
ENSG00000207047	SNORD51	26798	13.8206	3.32438	0.246329	9.43606	3.87059e-21	2.25234e-19	Upregulated	NA	NA	gsTcells	NA
ENSG00000207105	Y_RNA	NA	3.81477	2.51956	0.344741	4.40782	1.04418e-05	0.000142708	Upregulated	NA	NA	gsTcells	NA
ENSG00000207212	Y_RNA	NA	3.92459	2.34616	0.358508	3.75489	0.000173419	0.00195411	Upregulated	NA	NA	gsTcells	NA
ENSG00000207280	SNORD20	6082	23.1779	2.70195	0.190118	8.9521	3.48775e-19	1.78468e-17	Upregulated	NA	NA	gsTcells	NA
ENSG00000207308	RNU6-878P	NA	4.80199	-2.99919	0.556679	-3.59127	0.000329066	0.00349017	Downregulated	NA	NA	gsTcells	NA
ENSG00000207357	RNU6-2	101954271	40.2967	2.31817	0.427125	3.08614	0.00202776	0.0185662	Upregulated	3.6681	0.0374291	Both	Q1
ENSG00000207385	RNU6-310P	NA	2.01717	2.52864	0.480947	3.17839	0.00148093	0.0139098	Upregulated	NA	NA	gsTcells	NA
ENSG00000207444	SNORD56B	319139	12.865	3.39292	0.431108	5.55062	2.84657e-08	5.44604e-07	Upregulated	NA	NA	gsTcells	NA
ENSG00000207508	RNU6-1237P	NA	10.3123	2.82614	0.291717	6.25996	3.85076e-10	9.03461e-09	Upregulated	NA	NA	gsTcells	NA
ENSG00000207606	MIR554	693139	1.73705	2.86948	0.58493	3.19608	0.00139307	0.0131374	Upregulated	NA	NA	gsTcells	NA
ENSG00000207725	MIR222	407007	11.9909	4.63645	0.356147	10.2105	1.77878e-24	1.28651e-22	Upregulated	NA	NA	gsTcells	NA
ENSG00000207763	MIR617	693202	16.5663	3.41535	0.368823	6.5488	5.80011e-11	1.47185e-09	Upregulated	NA	NA	gsTcells	NA
ENSG00000207870	MIR221	407006	28.2454	4.05214	0.270815	11.2702	1.84194e-29	1.81534e-27	Upregulated	NA	NA	gsTcells	NA
ENSG00000207939	MIR223	407008	8.01852	-2.25576	0.381593	-3.29083	0.000998924	0.00971842	Downregulated	NA	NA	gsTcells	NA
ENSG00000207963	MIR569	693154	5.10159	2.2789	0.321703	3.97541	7.02595e-05	0.000848023	Upregulated	NA	NA	gsTcells	NA
ENSG00000208022	MIR618	693203	24.0691	2.89897	0.317601	5.97909	2.24394e-09	4.84255e-08	Upregulated	NA	NA	gsTcells	NA
ENSG00000208032	MIR548A3	693127	3.38341	2.67566	0.465587	3.59903	0.000319406	0.00339157	Upregulated	NA	NA	gsTcells	NA
ENSG00000208317	SNORD78	692198	42.0247	2.60493	0.191007	8.40244	4.37295e-17	1.87154e-15	Upregulated	NA	NA	gsTcells	NA
ENSG00000209042	SNORD12C	26765	80.0107	2.70635	0.240184	7.10436	1.20884e-12	3.55029e-11	Upregulated	NA	NA	gsTcells	NA
ENSG00000209645	SNORD105	692229	9.22136	3.74675	0.317502	8.65113	5.09934e-18	2.34754e-16	Upregulated	NA	NA	gsTcells	NA
ENSG00000211670	IGLV3-9	NA	9.94766	-2.19607	0.316433	-3.77984	0.000156928	0.00178409	Downregulated	NA	NA	gsTcells	NA
ENSG00000211935	IGHV1-3	NA	22.5518	4.38996	0.447787	7.57048	3.71851e-14	1.24798e-12	Upregulated	-4.14307	0.0197498	Both	Q2
ENSG00000211990	AL117209.1	NA	5.81964	2.54413	0.36556	4.224	2.40002e-05	0.000312158	Upregulated	NA	NA	gsTcells	NA
ENSG00000212163	SNORD91A	692207	4.22716	3.14988	0.321336	6.69044	2.22495e-11	5.88068e-10	Upregulated	NA	NA	gsTcells	NA
ENSG00000212296	SNORD72	619564	16.1296	2.08505	0.184423	5.88347	4.01742e-09	8.4802e-08	Upregulated	NA	NA	gsTcells	NA
ENSG00000212304	SNORD12	692057	63.0735	2.69029	0.149449	11.3102	1.16881e-29	1.18104e-27	Upregulated	NA	NA	gsTcells	NA
ENSG00000212309	SNORD70	NA	2.93701	2.4359	0.37422	3.83705	0.00012452	0.00144319	Upregulated	NA	NA	gsTcells	NA
ENSG00000212329	RNU6-316P	NA	5.16476	3.0307	0.484352	4.19262	2.75756e-05	0.000356015	Upregulated	NA	NA	gsTcells	NA
ENSG00000212371	SNORA46	NA	8.67652	2.09379	0.201664	5.42385	5.83282e-08	1.07338e-06	Upregulated	NA	NA	gsTcells	NA
ENSG00000212452	SNORD69	692109	9.07487	3.0476	0.241998	8.46122	2.64593e-17	1.15537e-15	Upregulated	NA	NA	gsTcells	NA
ENSG00000212493	SNORD19	692089	15.5702	3.11801	0.20873	10.1471	3.41228e-24	2.41186e-22	Upregulated	NA	NA	gsTcells	NA
ENSG00000212534	SNORD70	692110	20.4054	2.33073	0.186242	7.14516	8.9892e-13	2.67099e-11	Upregulated	NA	NA	gsTcells	NA
ENSG00000212552	SNORD91B	692208	5.02023	3.10259	0.304448	6.90626	4.97589e-12	1.39136e-10	Upregulated	NA	NA	gsTcells	NA
ENSG00000212587	SNORA40	NA	1.34091	2.79642	0.519901	3.4553	0.000549673	0.00561919	Upregulated	NA	NA	gsTcells	NA
ENSG00000212615	SNORD58	NA	8.10658	2.09263	0.23873	4.57687	4.71984e-06	6.83083e-05	Upregulated	NA	NA	gsTcells	NA
ENSG00000212670	AL161915.1	NA	27.283	-2.38328	0.172972	-7.99712	1.27363e-15	4.83704e-14	Downregulated	NA	NA	gsTcells	NA
ENSG00000213062	AL021068.1	NA	17.4671	3.47165	0.282054	8.76304	1.90051e-18	9.18745e-17	Upregulated	NA	NA	gsTcells	NA
ENSG00000213073	RP11-288H12.3	729603	282.141	2.92388	0.195052	9.86338	5.99935e-23	3.97919e-21	Upregulated	NA	NA	gsTcells	NA
ENSG00000213171	LINGO4	339398	4.98216	3.44861	0.59526	4.11352	3.89673e-05	0.000490861	Upregulated	NA	NA	gsTcells	NA
ENSG00000213203	GIMAP1	170575	677.826	-2.77311	0.208602	-8.5	1.89592e-17	8.37015e-16	Downregulated	NA	NA	gsTcells	NA
ENSG00000213250	RBMS2P1	NA	7.44371	2.51101	0.329986	4.57902	4.67159e-06	6.768e-05	Upregulated	NA	NA	gsTcells	NA
ENSG00000213347	MXD3	83463	89.2508	-2.28122	0.270549	-4.73564	2.1836e-06	3.28244e-05	Downregulated	NA	NA	gsTcells	NA
ENSG00000213398	LCAT	3931	64.0375	-2.13471	0.209939	-5.40492	6.4836e-08	1.1838e-06	Downregulated	NA	NA	gsTcells	NA
ENSG00000213445	SIPA1	6494	938.514	-2.41635	0.226948	-6.24085	4.35206e-10	1.01259e-08	Downregulated	NA	NA	gsTcells	NA
ENSG00000213918	DNASE1	1773	622.162	-2.08078	0.13426	-8.04988	8.28737e-16	3.19069e-14	Downregulated	NA	NA	gsTcells	NA
ENSG00000213997	PGAM1P7	NA	27.7587	2.97002	0.215346	9.14815	5.79147e-20	3.14764e-18	Upregulated	NA	NA	gsTcells	NA
ENSG00000214093	RP11-247I13.3	NA	20.0066	2.04935	0.267816	3.91817	8.92248e-05	0.00105951	Upregulated	NA	NA	gsTcells	NA
ENSG00000214188	ST7-OT4	NA	10.9384	3.39335	0.385966	6.20094	5.61255e-10	1.29084e-08	Upregulated	NA	NA	gsTcells	NA
ENSG00000214198	RP11-642P15.1	253724	20.37	2.66023	0.204232	8.12914	4.32335e-16	1.70919e-14	Upregulated	NA	NA	gsTcells	NA
ENSG00000214203	RPS4XP1	NA	8.11203	2.51381	0.307557	4.92205	8.56425e-07	1.36201e-05	Upregulated	NA	NA	gsTcells	NA
ENSG00000214338	SOGA3	387104	30.7209	2.12898	0.255658	4.41599	1.00549e-05	0.000137824	Upregulated	NA	NA	gsTcells	NA
ENSG00000214357	NEURL1B	54492	22.6294	-2.90646	0.356203	-5.35218	8.69016e-08	1.55922e-06	Downregulated	NA	NA	gsTcells	NA
ENSG00000214706	IFRD2	7866	374.689	2.4378	0.18919	7.59979	2.9661e-14	1.00999e-12	Upregulated	NA	NA	gsTcells	NA
ENSG00000214756	METTL12	751071	146.685	2.6274	0.275168	5.91423	3.33437e-09	7.09187e-08	Upregulated	NA	NA	gsTcells	NA
ENSG00000214922	HLA-F-AS1	285830	70.9454	-2.82856	0.211799	-8.63349	5.95059e-18	2.69947e-16	Downregulated	NA	NA	gsTcells	NA
ENSG00000215120	AL590763.5	NA	4.64081	4.07887	0.427824	7.19658	6.17427e-13	1.86628e-11	Upregulated	NA	NA	gsTcells	NA
ENSG00000215154	AC141586.5	652276	85.4519	3.34491	0.20255	11.5769	5.39557e-31	5.78628e-29	Upregulated	NA	NA	gsTcells	NA
ENSG00000215284	RP11-198M15.1	NA	19.3364	4.31065	0.333045	9.94054	2.77308e-23	1.88853e-21	Upregulated	NA	NA	gsTcells	NA
ENSG00000215417	MIR17HG	407975	1539.58	4.94444	0.194651	20.2642	2.66471e-91	3.92554e-88	Upregulated	NA	NA	gsTcells	NA
ENSG00000215781	AC011043.1	389831	138.529	-2.20886	0.260518	-4.64021	3.48054e-06	5.12738e-05	Downregulated	NA	NA	gsTcells	NA
ENSG00000215930	MIR942	100126331	4.19876	2.17682	0.343996	3.42104	0.000623825	0.00631953	Upregulated	NA	NA	gsTcells	NA
ENSG00000216285	RP11-490H24.5	NA	24.4823	2.41964	0.203135	6.98865	2.77535e-12	7.89453e-11	Upregulated	NA	NA	gsTcells	NA
ENSG00000216331	HIST1H1PS1	NA	1.43509	-2.47823	0.500954	-2.95083	0.00316922	0.0277554	Downregulated	NA	NA	gsTcells	NA
ENSG00000217482	HMGB1P17	NA	4.38922	3.53204	0.479675	5.27866	1.30132e-07	2.28938e-06	Upregulated	NA	NA	gsTcells	NA
ENSG00000217801	RP11-465B22.3	100288175	128.593	3.06629	0.339018	6.09493	1.09487e-09	2.44576e-08	Upregulated	NA	NA	gsTcells	NA
ENSG00000218730	RP3-453I5.2	NA	18.4601	3.89303	0.416277	6.94977	3.65877e-12	1.03235e-10	Upregulated	NA	NA	gsTcells	NA
ENSG00000219891	ZSCAN12P1	221584	1.86003	3.07792	0.529174	3.92672	8.61126e-05	0.00102653	Upregulated	NA	NA	gsTcells	NA
ENSG00000220008	LINGO3	645191	2.27507	-2.25063	0.435451	-2.87202	0.00407853	0.0348787	Downregulated	NA	NA	gsTcells	NA
ENSG00000220867	HSPE1P26	NA	23.6155	3.24883	0.387016	5.81069	6.22153e-09	1.28517e-07	Upregulated	NA	NA	gsTcells	NA
ENSG00000221157	AC009196.1	NA	6.55802	3.09643	0.438972	4.77578	1.79012e-06	2.72165e-05	Upregulated	NA	NA	gsTcells	NA
ENSG00000221227	MIR1305	100302270	6.64197	6.43709	0.658711	8.25415	1.52993e-16	6.2515e-15	Upregulated	NA	NA	gsTcells	NA
ENSG00000221263	MIR548P	100302288	5.2364	2.1341	0.353073	3.21209	0.00131774	0.0125242	Upregulated	NA	NA	gsTcells	NA
ENSG00000221325	MIR1200	100302113	11.0559	2.95928	0.392106	4.99681	5.82874e-07	9.43043e-06	Upregulated	NA	NA	gsTcells	NA
ENSG00000221333	MIR548K	100313770	5.47491	2.29274	0.379898	3.40286	0.000666839	0.0067188	Upregulated	NA	NA	gsTcells	NA
ENSG00000221445	MIR1301	100302246	1.8596	3.43402	0.551811	4.41096	1.02914e-05	0.000140928	Upregulated	NA	NA	gsTcells	NA
ENSG00000221500	SNORD100	594838	31.1397	2.16514	0.156372	7.45104	9.26086e-14	3.00709e-12	Upregulated	NA	NA	gsTcells	NA
ENSG00000221740	SNORD93	692210	4.32326	2.21894	0.300886	4.05117	5.09632e-05	0.000629505	Upregulated	NA	NA	gsTcells	NA
ENSG00000221916	C19orf73	55150	7.49593	2.07155	0.345977	3.09716	0.00195382	0.017948	Upregulated	NA	NA	gsTcells	NA
ENSG00000221949	C12orf61	283416	43.9359	2.59718	0.309213	5.16532	2.40024e-07	4.0791e-06	Upregulated	NA	NA	gsTcells	NA
ENSG00000221955	SLC12A8	84561	16.1988	3.33282	0.495155	4.71129	2.46152e-06	3.67104e-05	Upregulated	NA	NA	gsTcells	NA
ENSG00000222009	BTBD19	149478	931.515	2.84977	0.229176	8.07139	6.95032e-16	2.69072e-14	Upregulated	NA	NA	gsTcells	NA
ENSG00000222022	AC112721.1	NA	3.70417	3.93482	0.556569	5.27305	1.34175e-07	2.35459e-06	Upregulated	NA	NA	gsTcells	NA
ENSG00000222032	AC112721.2	NA	5.11633	4.67172	0.530183	6.92538	4.34798e-12	1.21822e-10	Upregulated	NA	NA	gsTcells	NA
ENSG00000222040	ADRA2B	151	3.46143	3.1371	0.526652	4.05791	4.95144e-05	0.000613505	Upregulated	NA	NA	gsTcells	NA
ENSG00000222041	LINC00152	541471	1520.79	2.67802	0.135487	12.3851	3.14527e-35	4.19219e-33	Upregulated	NA	NA	gsTcells	NA
ENSG00000222043	AC079305.10	NA	4.80609	2.73682	0.480803	3.61233	0.000303461	0.00323947	Upregulated	NA	NA	gsTcells	NA
ENSG00000222047	C10orf55	414236	8.68372	4.23439	0.462442	6.99414	2.66892e-12	7.60723e-11	Upregulated	NA	NA	gsTcells	NA
ENSG00000222078	RN7SKP110	NA	24.7957	3.05925	0.331765	6.20694	5.40264e-10	1.24461e-08	Upregulated	NA	NA	gsTcells	NA
ENSG00000222222	RNU2-17P	NA	2.46312	2.80736	0.562775	3.21152	0.00132033	0.0125444	Upregulated	NA	NA	gsTcells	NA
ENSG00000222345	SNORD19	NA	22.7008	3.13113	0.204054	10.444	1.56125e-25	1.21388e-23	Upregulated	NA	NA	gsTcells	NA
ENSG00000222365	SNORD12B	100113393	74.3613	2.55299	0.170394	9.11415	7.92885e-20	4.25966e-18	Upregulated	NA	NA	gsTcells	NA
ENSG00000222578	RNA5SP345	NA	1.85402	2.45526	0.449181	3.23981	0.00119611	0.0114537	Upregulated	NA	NA	gsTcells	NA
ENSG00000222588	SNORA19	NA	16.7028	2.02548	0.203356	5.04278	4.58819e-07	7.52334e-06	Upregulated	NA	NA	gsTcells	NA
ENSG00000222701	Y_RNA	NA	2.26825	3.4787	0.489889	5.0597	4.19906e-07	6.92177e-06	Upregulated	NA	NA	gsTcells	NA
ENSG00000222724	RNU2-63P	NA	48.6967	2.46997	0.432338	3.40005	0.000673739	0.00678344	Upregulated	-4.49885	0.0049884	Both	Q2
ENSG00000222831	MIR1537	100302139	14.2478	3.26535	0.375916	6.02621	1.67853e-09	3.67334e-08	Upregulated	NA	NA	gsTcells	NA
ENSG00000222915	RNU6-564P	NA	1.80373	2.96614	0.506133	3.88463	0.000102488	0.0012048	Upregulated	NA	NA	gsTcells	NA
ENSG00000223023	Y_RNA	NA	2.01862	3.46052	0.539897	4.5574	5.17918e-06	7.46859e-05	Upregulated	NA	NA	gsTcells	NA
ENSG00000223117	RN7SKP296	NA	8.19704	2.31086	0.325736	4.0243	5.71441e-05	0.000699678	Upregulated	NA	NA	gsTcells	NA
ENSG00000223203	RNA5SP221	NA	2.93153	2.40159	0.491528	2.85149	0.00435149	0.036987	Upregulated	NA	NA	gsTcells	NA
ENSG00000223387	RP11-408H1.3	NA	17.7224	2.73123	0.412652	4.19537	2.72432e-05	0.000352048	Upregulated	NA	NA	gsTcells	NA
ENSG00000223486	AC092198.1	NA	1.81928	3.52544	0.526273	4.79872	1.59686e-06	2.44675e-05	Upregulated	NA	NA	gsTcells	NA
ENSG00000223575	RBMX2P3	NA	8.33944	2.4539	0.349321	4.16206	3.15388e-05	0.000403276	Upregulated	NA	NA	gsTcells	NA
ENSG00000223711	AC091633.3	101930485	37.0971	2.15521	0.202729	5.69832	1.20994e-08	2.42421e-07	Upregulated	NA	NA	gsTcells	NA
ENSG00000223725	AC007879.5	101927887	6.04696	2.64652	0.413595	3.98099	6.86302e-05	0.00082943	Upregulated	NA	NA	gsTcells	NA
ENSG00000223749	MIR503HG	494336	79.6631	2.53699	0.262092	5.86431	4.51009e-09	9.46307e-08	Upregulated	NA	NA	gsTcells	NA
ENSG00000223768	LINC00205	NA	76.732	-2.03673	0.279968	-3.70301	0.000213052	0.00235333	Downregulated	NA	NA	gsTcells	NA
ENSG00000223773	CD99P1	401577	415.699	3.08594	0.167264	12.471	1.07468e-35	1.46734e-33	Upregulated	NA	NA	gsTcells	NA
ENSG00000223861	RP11-74C1.2	NA	4.32872	3.92681	0.573456	5.10381	3.32888e-07	5.54285e-06	Upregulated	NA	NA	gsTcells	NA
ENSG00000224080	UBE2FP1	NA	32.363	3.1955	0.180296	12.1772	4.11145e-34	5.16052e-32	Upregulated	NA	NA	gsTcells	NA
ENSG00000224083	RP11-39K24.4	NA	26.5224	3.53283	0.383408	6.6061	3.9457e-11	1.01694e-09	Upregulated	NA	NA	gsTcells	NA
ENSG00000224152	AC009506.1	643072	2.21864	3.51919	0.632504	3.98288	6.80858e-05	0.000823917	Upregulated	NA	NA	gsTcells	NA
ENSG00000224187	RP11-132N15.3	NA	2.27067	3.52387	0.468728	5.38451	7.26438e-08	1.32118e-06	Upregulated	NA	NA	gsTcells	NA
ENSG00000224189	HOXD-AS1	401022	2.79103	2.73476	0.507626	3.4174	0.000632222	0.00640228	Upregulated	NA	NA	gsTcells	NA
ENSG00000224383	C17orf72	92340	42.1965	-2.56772	0.388055	-4.03993	5.34667e-05	0.000657816	Downregulated	NA	NA	gsTcells	NA
ENSG00000224460	RP11-439L18.2	NA	17.3515	3.17166	0.257721	8.42638	3.56528e-17	1.53763e-15	Upregulated	NA	NA	gsTcells	NA
ENSG00000224474	AL355490.1	NA	18.0943	2.50977	0.280659	5.37938	7.47436e-08	1.35761e-06	Upregulated	NA	NA	gsTcells	NA
ENSG00000224611	AC007919.18	NA	3.18245	2.74055	0.394846	4.40818	1.04241e-05	0.000142535	Upregulated	NA	NA	gsTcells	NA
ENSG00000224635	RP4-564F22.5	NA	25.0997	2.36031	0.212907	6.38923	1.66718e-10	4.05778e-09	Upregulated	NA	NA	gsTcells	NA
ENSG00000224790	AP000704.5	NA	5.67136	2.2219	0.296677	4.11863	3.81127e-05	0.00048099	Upregulated	NA	NA	gsTcells	NA
ENSG00000224885	TSSC1-IT1	NA	16.5106	2.2733	0.346281	3.67707	0.000235926	0.00258761	Upregulated	NA	NA	gsTcells	NA
ENSG00000224888	RP5-1142A6.2	100289580	1.87018	2.68813	0.563412	2.99627	0.00273306	0.0242631	Upregulated	NA	NA	gsTcells	NA
ENSG00000224959	AC017002.2	NA	201.128	3.06306	0.27199	7.58506	3.32321e-14	1.12475e-12	Upregulated	NA	NA	gsTcells	NA
ENSG00000225026	AC091492.2	NA	11.0167	4.43665	0.370953	9.26439	1.96197e-20	1.09612e-18	Upregulated	NA	NA	gsTcells	NA
ENSG00000225030	RP4-784A16.3	NA	7.83767	2.29825	0.355344	3.6535	0.000258689	0.00281302	Upregulated	NA	NA	gsTcells	NA
ENSG00000225194	LINC00092	100188953	106.299	2.65628	0.205655	8.05367	8.03459e-16	3.09763e-14	Upregulated	-3.44178	0.00290095	Both	Q2
ENSG00000225203	TBC1D4-AS1	NA	2.80856	4.46525	0.549361	6.30779	2.8305e-10	6.74836e-09	Upregulated	NA	NA	gsTcells	NA
ENSG00000225206	MIR137HG	100616452	111.675	4.43465	0.487127	7.05082	1.7787e-12	5.13786e-11	Upregulated	NA	NA	gsTcells	NA
ENSG00000225218	AP001628.6	NA	9.60912	2.27332	0.260748	4.88334	1.04305e-06	1.63833e-05	Upregulated	NA	NA	gsTcells	NA
ENSG00000225434	RP11-63P12.6	100507540	10.6004	-2.43897	0.473887	-3.03652	0.00239325	0.0215809	Downregulated	NA	NA	gsTcells	NA
ENSG00000225450	RP3-508I15.14	NA	11.5493	3.93831	0.35412	8.29751	1.06315e-16	4.40851e-15	Upregulated	NA	NA	gsTcells	NA
ENSG00000225484	RP11-773D16.1	NA	324.519	2.9902	0.150064	13.2623	3.82747e-40	6.37683e-38	Upregulated	NA	NA	gsTcells	NA
ENSG00000225527	RP11-383B4.4	NA	30.3738	3.00399	0.260739	7.68581	1.52034e-14	5.29284e-13	Upregulated	NA	NA	gsTcells	NA
ENSG00000225595	XXbac-BPG308K3.6	401242	5.93688	2.1975	0.297722	4.0222	5.76581e-05	0.000705662	Upregulated	NA	NA	gsTcells	NA
ENSG00000225602	MTOR-AS1	100873935	1.68442	2.85435	0.627166	2.95672	0.00310935	0.0273333	Upregulated	NA	NA	gsTcells	NA
ENSG00000225761	RP11-417O11.5	NA	4.94699	2.46707	0.309026	4.7474	2.06044e-06	3.10731e-05	Upregulated	NA	NA	gsTcells	NA
ENSG00000225854	RP11-569G9.7	NA	9.11025	-2.26968	0.397193	-3.19663	0.00139045	0.0131172	Downregulated	NA	NA	gsTcells	NA
ENSG00000225979	AC010746.3	NA	31.0629	2.64175	0.303495	5.4095	6.32013e-08	1.1566e-06	Upregulated	NA	NA	gsTcells	NA
ENSG00000226048	YBX1P8	NA	10.4046	3.28153	0.347323	6.5689	5.06883e-11	1.29449e-09	Upregulated	NA	NA	gsTcells	NA
ENSG00000226081	USP12PX	NA	1.22589	3.67869	0.531319	5.04158	4.61706e-07	7.56625e-06	Upregulated	NA	NA	gsTcells	NA
ENSG00000226104	AC011475.1	NA	6.78321	-2.23173	0.396012	-3.11033	0.00186879	0.0172348	Downregulated	NA	NA	gsTcells	NA
ENSG00000226117	AC079199.2	NA	13.9506	3.43106	0.507612	4.78922	1.67434e-06	2.55952e-05	Upregulated	NA	NA	gsTcells	NA
ENSG00000226268	RP11-61N20.3	NA	15.5235	2.18107	0.219987	5.36885	7.92401e-08	1.43463e-06	Upregulated	NA	NA	gsTcells	NA
ENSG00000226380	MIR29A	646329	1519.19	2.3173	0.22841	5.76727	8.05683e-09	1.64606e-07	Upregulated	NA	NA	gsTcells	NA
ENSG00000226432	CTD-2015B23.2	NA	18.0271	-2.87287	0.235549	-7.9511	1.84868e-15	6.94558e-14	Downregulated	NA	NA	gsTcells	NA
ENSG00000226435	ANKRD18DP	348840	14.3098	4.20949	0.382578	8.3891	4.89896e-17	2.08709e-15	Upregulated	NA	NA	gsTcells	NA
ENSG00000226784	PGAM4	441531	96.5067	2.46917	0.158025	9.29705	1.44398e-20	8.09961e-19	Upregulated	NA	NA	gsTcells	NA
ENSG00000226791	AC109826.1	NA	76.7226	-2.06888	0.20819	-5.13415	2.83425e-07	4.75033e-06	Downregulated	NA	NA	gsTcells	NA
ENSG00000226904	RP11-561O23.8	NA	21.2196	-2.07603	0.344893	-3.11988	0.00180926	0.0167519	Downregulated	NA	NA	gsTcells	NA
ENSG00000226979	LTA	4049	1130.8	4.75856	0.249187	15.0833	2.0865e-51	5.84011e-49	Upregulated	NA	NA	gsTcells	NA
ENSG00000226989	AL049758.2	NA	18.5286	2.02023	0.267569	3.81295	0.00013732	0.00157913	Upregulated	NA	NA	gsTcells	NA
ENSG00000227009	FUNDC2P4	NA	7.92962	-2.06507	0.357565	-2.97866	0.0028951	0.0255708	Downregulated	NA	NA	gsTcells	NA
ENSG00000227018	IL6STP1	NA	2.84555	2.49107	0.373414	3.99307	6.52224e-05	0.000793038	Upregulated	NA	NA	gsTcells	NA
ENSG00000227218	RP11-203J24.8	NA	2.91446	3.76169	0.474417	5.82123	5.84166e-09	1.21387e-07	Upregulated	NA	NA	gsTcells	NA
ENSG00000227295	ELL2P1	NA	59.745	3.45866	0.209765	11.721	9.94566e-32	1.1225e-29	Upregulated	NA	NA	gsTcells	NA
ENSG00000227354	RBM26-AS1	100505538	55.7043	2.3116	0.168639	7.77756	7.39392e-15	2.65328e-13	Upregulated	NA	NA	gsTcells	NA
ENSG00000227375	DLG1-AS1	100507086	3.20551	2.33831	0.455233	2.93984	0.00328381	0.0286604	Upregulated	NA	NA	gsTcells	NA
ENSG00000227450	CTB-58E17.5	NA	1.13924	3.25374	0.678473	3.32178	0.000894445	0.00879364	Upregulated	NA	NA	gsTcells	NA
ENSG00000227535	RP11-809N15.2	NA	2.8786	2.07568	0.345106	3.11694	0.00182736	0.0168916	Upregulated	NA	NA	gsTcells	NA
ENSG00000227583	RP11-119F7.3	NA	5.10959	-2.16271	0.403111	-2.88435	0.00392227	0.0336914	Downregulated	NA	NA	gsTcells	NA
ENSG00000227698	AP001619.2	NA	11.6499	2.30629	0.196666	6.64218	3.09084e-11	8.0702e-10	Upregulated	NA	NA	gsTcells	NA
ENSG00000227730	MTND6P5	NA	8.7054	3.2741	0.402357	5.65195	1.58642e-08	3.12282e-07	Upregulated	NA	NA	gsTcells	NA
ENSG00000227776	AKR1D1P1	NA	6.30075	2.09918	0.333532	3.29556	0.000982255	0.00957955	Upregulated	NA	NA	gsTcells	NA
ENSG00000227782	AC002553.1	NA	4.8955	1.83427	0.282539	2.95277	0.00314941	0.0276252	Upregulated	3.32877	0.0347869	Both	Q1
ENSG00000227933	RP11-331F9.4	101926948	4.37267	3.05139	0.362105	5.6652	1.46855e-08	2.90904e-07	Upregulated	NA	NA	gsTcells	NA
ENSG00000228022	HCG20	NA	5.24755	3.2795	0.410975	5.54656	2.91344e-08	5.56636e-07	Upregulated	NA	NA	gsTcells	NA
ENSG00000228079	AC012368.1	NA	29.6055	3.61819	0.30604	8.55504	1.17824e-17	5.25143e-16	Upregulated	NA	NA	gsTcells	NA
ENSG00000228097	RP11-39K24.12	NA	14.5488	3.25507	0.404406	5.57625	2.45754e-08	4.74717e-07	Upregulated	NA	NA	gsTcells	NA
ENSG00000228100	AC016912.3	NA	1.57538	3.54837	0.684908	3.72075	0.000198634	0.00220976	Upregulated	NA	NA	gsTcells	NA
ENSG00000228140	RP3-467K16.4	NA	36.8984	3.16817	0.374548	5.78876	7.09072e-09	1.45826e-07	Upregulated	NA	NA	gsTcells	NA
ENSG00000228166	MTND1P11	NA	10.7821	3.06746	0.393015	5.2605	1.43661e-07	2.50691e-06	Upregulated	NA	NA	gsTcells	NA
ENSG00000228170	RP1-40E16.11	NA	1.6358	2.89921	0.653514	2.90615	0.00365908	0.0316125	Upregulated	NA	NA	gsTcells	NA
ENSG00000228176	RP4-656G21.1	NA	4.00853	3.88748	0.506088	5.70548	1.16019e-08	2.3312e-07	Upregulated	NA	NA	gsTcells	NA
ENSG00000228384	AC007040.6	NA	3.47493	4.36592	0.466155	7.2206	5.17576e-13	1.57296e-11	Upregulated	NA	NA	gsTcells	NA
ENSG00000228408	RP1-111D6.3	101928709	59.0591	-2.20913	0.242643	-4.98316	6.25544e-07	1.01033e-05	Downregulated	-3.52146	0.016181	Both	Q3
ENSG00000228444	RP11-173B14.4	NA	7.02593	1.85815	0.239146	3.58841	0.000332704	0.00352475	Upregulated	-4.45995	0.0182323	Both	Q2
ENSG00000228486	LINC01125	728537	386.616	4.42516	0.250727	13.6609	1.73883e-42	3.20197e-40	Upregulated	NA	NA	gsTcells	NA
ENSG00000228509	AC006460.2	NA	1.61418	4.09688	0.591074	5.23942	1.61084e-07	2.79007e-06	Upregulated	4.90804	0.00549083	Both	Q1
ENSG00000228672	PROB1	389333	56.3956	2.2297	0.280627	4.38199	1.17602e-05	0.000159249	Upregulated	NA	NA	gsTcells	NA
ENSG00000228737	AC008781.7	NA	2.93319	2.45124	0.369728	3.92516	8.66735e-05	0.00103278	Upregulated	NA	NA	gsTcells	NA
ENSG00000228817	BACH1-IT2	NA	33.6538	3.00065	0.265018	7.54912	4.38219e-14	1.46195e-12	Upregulated	NA	NA	gsTcells	NA
ENSG00000228886	RP11-290D2.3	NA	39.3708	2.27655	0.21173	6.02914	1.64838e-09	3.61019e-08	Upregulated	NA	NA	gsTcells	NA
ENSG00000228950	AC023137.2	NA	2.93956	3.23835	0.610265	3.66783	0.000244613	0.00267137	Upregulated	NA	NA	gsTcells	NA
ENSG00000228972	RP1-86D1.2	NA	6.84292	2.39519	0.368657	3.78451	0.00015401	0.00175376	Upregulated	NA	NA	gsTcells	NA
ENSG00000229056	AC020571.3	101927482	2448.48	2.28211	0.278819	4.59834	4.25865e-06	6.20508e-05	Upregulated	NA	NA	gsTcells	NA
ENSG00000229057	RP11-106A1.3	NA	7.99831	2.7046	0.55222	3.08681	0.00202317	0.0185303	Upregulated	NA	NA	gsTcells	NA
ENSG00000229152	ANKRD10-IT1	NA	307.158	2.16098	0.191357	6.0671	1.30242e-09	2.87952e-08	Upregulated	NA	NA	gsTcells	NA
ENSG00000229162	RP11-84D1.1	NA	20.0714	3.26721	0.321224	7.05803	1.68881e-12	4.8883e-11	Upregulated	NA	NA	gsTcells	NA
ENSG00000229169	RP11-247I13.6	NA	4.05702	3.49062	0.442131	5.63322	1.76877e-08	3.46209e-07	Upregulated	NA	NA	gsTcells	NA
ENSG00000229206	RP11-397O4.1	NA	5.37846	4.02647	0.67089	4.51113	6.44841e-06	9.15269e-05	Upregulated	NA	NA	gsTcells	NA
ENSG00000229331	GK-IT1	NA	22.3056	3.07315	0.405624	5.11102	3.2042e-07	5.34479e-06	Upregulated	NA	NA	gsTcells	NA
ENSG00000229427	ANKRD26P4	NA	13.211	2.07289	0.29236	3.66975	0.000242788	0.0026535	Upregulated	NA	NA	gsTcells	NA
ENSG00000229590	MSX2P1	55545	8.11355	-2.29969	0.33867	-3.83764	0.000124224	0.00144036	Downregulated	-5.71454	0.012191	Both	Q3
ENSG00000229619	MBNL1-AS1	401093	155.026	2.2318	0.191259	6.44046	1.19113e-10	2.93484e-09	Upregulated	NA	NA	gsTcells	NA
ENSG00000229644	NAMPTL	NA	1048.01	5.39525	0.189877	23.1478	1.52922e-118	6.11468e-115	Upregulated	NA	NA	gsTcells	NA
ENSG00000229647	AC007879.7	NA	8.18898	4.75436	0.473108	7.93553	2.09601e-15	7.8223e-14	Upregulated	NA	NA	gsTcells	NA
ENSG00000229666	MAST4-AS1	NA	4.68712	2.12759	0.373585	3.0183	0.00254194	0.0227458	Upregulated	NA	NA	gsTcells	NA
ENSG00000229862	RP11-505P4.7	NA	5.59206	2.23056	0.385423	3.19276	0.00140921	0.0132808	Upregulated	NA	NA	gsTcells	NA
ENSG00000229874	RP11-312O7.2	NA	17.0776	2.5801	0.2912	5.42616	5.75783e-08	1.06173e-06	Upregulated	NA	NA	gsTcells	NA
ENSG00000229921	KIF25-AS1	100505879	3.52598	4.25749	0.692989	4.70064	2.59349e-06	3.85716e-05	Upregulated	NA	NA	gsTcells	NA
ENSG00000230001	RP11-70J12.1	NA	1.13334	3.37638	0.682036	3.48425	0.000493525	0.00509921	Upregulated	NA	NA	gsTcells	NA
ENSG00000230024	RP11-95P13.1	101929689	14.1306	2.94203	0.509884	3.80877	0.00013966	0.00160405	Upregulated	NA	NA	gsTcells	NA
ENSG00000230055	CISD3	284106	303.748	2.19194	0.143542	8.30378	1.00854e-16	4.1883e-15	Upregulated	NA	NA	gsTcells	NA
ENSG00000230149	RP3-508I15.19	NA	21.3102	3.72753	0.239689	11.3794	5.29401e-30	5.44777e-28	Upregulated	NA	NA	gsTcells	NA
ENSG00000230176	RP4-779E11.3	728228	21.7264	3.91854	0.350791	8.31988	8.8054e-17	3.6951e-15	Upregulated	NA	NA	gsTcells	NA
ENSG00000230225	MTND5P14	NA	18.1718	2.94369	0.341767	5.68717	1.29158e-08	2.57673e-07	Upregulated	NA	NA	gsTcells	NA
ENSG00000230284	RP11-402G3.4	NA	1.34311	3.43846	0.64964	3.75355	0.000174348	0.00196299	Upregulated	NA	NA	gsTcells	NA
ENSG00000230325	RP11-385F5.4	NA	5.41397	2.30769	0.324786	4.02631	5.66599e-05	0.000694357	Upregulated	NA	NA	gsTcells	NA
ENSG00000230385	AC012507.4	NA	3.51645	2.76419	0.585817	3.01151	0.00259953	0.0232018	Upregulated	NA	NA	gsTcells	NA
ENSG00000230408	AC007163.6	NA	1.81946	3.98975	0.6089	4.91009	9.10354e-07	1.44204e-05	Upregulated	NA	NA	gsTcells	NA
ENSG00000230633	RP11-37E23.5	NA	5.09782	-2.37858	0.427908	-3.22167	0.00127445	0.0121332	Downregulated	NA	NA	gsTcells	NA
ENSG00000230641	USP12-AS2	100874071	1.55065	3.47513	0.561054	4.41157	1.02626e-05	0.000140602	Upregulated	NA	NA	gsTcells	NA
ENSG00000230679	ENO1-AS1	100505975	18.9608	1.82014	0.209168	3.92098	8.81908e-05	0.00104818	Upregulated	-5.54907	0.0156081	Both	Q2
ENSG00000230735	RP11-413E1.4	NA	81.1667	2.36512	0.295723	4.6162	3.9084e-06	5.72754e-05	Upregulated	NA	NA	gsTcells	NA
ENSG00000230806	RP11-343N15.1	100873165	11.4407	3.57368	0.447867	5.74652	9.10993e-09	1.85176e-07	Upregulated	NA	NA	gsTcells	NA
ENSG00000230844	ZNF674-AS1	401588	128.451	2.65299	0.14604	11.3187	1.06045e-29	1.07935e-27	Upregulated	NA	NA	gsTcells	NA
ENSG00000230914	AC004840.8	NA	1.57122	3.06558	0.527328	3.91708	8.96298e-05	0.00106347	Upregulated	NA	NA	gsTcells	NA
ENSG00000230940	RP11-32B11.2	NA	2.64543	3.23963	0.49019	4.56891	4.90259e-06	7.08433e-05	Upregulated	NA	NA	gsTcells	NA
ENSG00000230955	RP11-109P14.10	NA	2.65084	4.74127	0.60127	6.22228	4.89992e-10	1.1344e-08	Upregulated	NA	NA	gsTcells	NA
ENSG00000231047	GCNT1P3	NA	11.8604	2.91969	0.327276	5.86565	4.47371e-09	9.39378e-08	Upregulated	NA	NA	gsTcells	NA
ENSG00000231181	RP13-15M17.1	NA	16.6629	2.46775	0.22431	6.54338	6.01436e-11	1.52071e-09	Upregulated	NA	NA	gsTcells	NA
ENSG00000231233	CCDC147-AS1	100505869	9.94404	3.09797	0.386411	5.42937	5.65548e-08	1.04555e-06	Upregulated	NA	NA	gsTcells	NA
ENSG00000231241	RPS3AP3	NA	5.90448	-2.55635	0.415248	-3.74799	0.000178257	0.00200137	Downregulated	NA	NA	gsTcells	NA
ENSG00000231249	ITPR1-AS1	100996539	8.36505	2.53784	0.31483	4.88466	1.03608e-06	1.6292e-05	Upregulated	NA	NA	gsTcells	NA
ENSG00000231272	RP4-799P18.4	NA	8.43651	4.22945	0.502824	6.42262	1.33944e-10	3.28581e-09	Upregulated	NA	NA	gsTcells	NA
ENSG00000231346	LINC01160	100129269	75.0298	2.50154	0.324501	4.62724	3.70575e-06	5.44482e-05	Upregulated	NA	NA	gsTcells	NA
ENSG00000231445	TIMM8AP1	NA	2.44964	3.0428	0.392066	5.21035	1.88489e-07	3.23867e-06	Upregulated	NA	NA	gsTcells	NA
ENSG00000231467	RP5-1170K4.7	NA	9.3481	2.42422	0.379989	3.74806	0.000178211	0.00200137	Upregulated	NA	NA	gsTcells	NA
ENSG00000231494	AC104634.3	NA	3.61768	-3.35618	0.658751	-3.57673	0.000347915	0.00367062	Downregulated	NA	NA	gsTcells	NA
ENSG00000231507	RP11-134P9.3	NA	95.7585	2.99106	0.23502	8.47185	2.41517e-17	1.05957e-15	Upregulated	NA	NA	gsTcells	NA
ENSG00000231508	RP11-452K12.6	NA	17.3285	3.958	0.384479	7.69352	1.43138e-14	4.98934e-13	Upregulated	NA	NA	gsTcells	NA
ENSG00000231566	RP5-1158E12.3	401585	162.855	3.83647	0.247253	11.4719	1.82559e-30	1.9138e-28	Upregulated	4.07041	0.0189003	Both	Q1
ENSG00000231585	AC034228.2	NA	2.1632	4.7956	0.701662	5.40944	6.32224e-08	1.1566e-06	Upregulated	NA	NA	gsTcells	NA
ENSG00000231621	AC013264.2	101927596	251.562	3.43664	0.27905	8.7319	2.50421e-18	1.19409e-16	Upregulated	NA	NA	gsTcells	NA
ENSG00000231622	RP4-700A9.1	NA	3.20938	2.69626	0.360778	4.70166	2.58057e-06	3.83999e-05	Upregulated	NA	NA	gsTcells	NA
ENSG00000231651	DLG3-AS1	100873930	9.06576	4.64023	0.396526	9.18029	4.29934e-20	2.36422e-18	Upregulated	NA	NA	gsTcells	NA
ENSG00000231970	RP11-452K12.7	NA	6.95303	4.31866	0.496582	6.68301	2.34089e-11	6.17545e-10	Upregulated	NA	NA	gsTcells	NA
ENSG00000231989	PPP1R2P3	153743	87.1422	2.49472	0.144628	10.3349	4.89674e-25	3.69433e-23	Upregulated	NA	NA	gsTcells	NA
ENSG00000232028	AC007391.2	101929542	1.05763	3.45832	0.606469	4.0535	5.04575e-05	0.000624361	Upregulated	NA	NA	gsTcells	NA
ENSG00000232034	AC092168.2	NA	1.75003	4.31382	0.676502	4.89847	9.65867e-07	1.52222e-05	Upregulated	NA	NA	gsTcells	NA
ENSG00000232132	NDFIP2-AS1	100874208	4.88356	5.91104	0.645803	7.60454	2.85922e-14	9.7478e-13	Upregulated	NA	NA	gsTcells	NA
ENSG00000232142	RP11-367H5.8	NA	3.95617	2.56836	0.321611	4.87656	1.07949e-06	1.69272e-05	Upregulated	NA	NA	gsTcells	NA
ENSG00000232166	RP4-799P18.5	NA	8.91353	3.65798	0.516368	5.14745	2.64054e-07	4.4443e-06	Upregulated	NA	NA	gsTcells	NA
ENSG00000232445	RP11-132A1.4	101927746	13.2126	5.08135	0.478206	8.53472	1.40498e-17	6.25204e-16	Upregulated	NA	NA	gsTcells	NA
ENSG00000232519	RP11-29H23.4	NA	3.22544	4.26516	0.470985	6.93262	4.13106e-12	1.1621e-10	Upregulated	NA	NA	gsTcells	NA
ENSG00000232536	RP11-74C1.4	NA	3.67345	3.74308	0.6876	3.98936	6.62525e-05	0.000805214	Upregulated	NA	NA	gsTcells	NA
ENSG00000232578	CTC-303L1.1	NA	54.0132	-2.06377	0.326462	-3.25849	0.00112008	0.0107921	Downregulated	NA	NA	gsTcells	NA
ENSG00000232618	RP11-439L18.1	NA	19.6139	3.48505	0.24294	10.229	1.46958e-24	1.06564e-22	Upregulated	NA	NA	gsTcells	NA
ENSG00000232623	AP000266.7	NA	10.668	3.15365	0.261183	8.24575	1.64123e-16	6.66736e-15	Upregulated	NA	NA	gsTcells	NA
ENSG00000232693	AC012370.2	NA	4.39613	2.51068	0.486383	3.10594	0.00189676	0.0174755	Upregulated	NA	NA	gsTcells	NA
ENSG00000232801	SDCBPP3	NA	2.37955	2.30273	0.416049	3.1312	0.00174096	0.0161838	Upregulated	NA	NA	gsTcells	NA
ENSG00000232810	TNF	7124	18162.4	4.18294	0.218649	14.5573	5.24573e-48	1.28796e-45	Upregulated	-3.0203	0.0499668	Both	Q2
ENSG00000232815	LINC00537	203274	16.2953	-2.05079	0.267714	-3.92504	8.6715e-05	0.00103283	Downregulated	NA	NA	gsTcells	NA
ENSG00000232832	LMLN-AS1	NA	1.41491	2.96073	0.596096	3.28929	0.00100439	0.00976481	Upregulated	NA	NA	gsTcells	NA
ENSG00000232860	SMG7-AS1	284649	12.0875	2.95584	0.263025	7.43595	1.03821e-13	3.3556e-12	Upregulated	NA	NA	gsTcells	NA
ENSG00000232956	SNHG15	101928927	820.919	2.76036	0.138421	12.7174	4.73245e-37	6.79289e-35	Upregulated	NA	NA	gsTcells	NA
ENSG00000233058	LINC00884	401106	8.87365	2.06504	0.291654	3.65171	0.000260496	0.00282937	Upregulated	NA	NA	gsTcells	NA
ENSG00000233081	RP11-440G5.2	NA	16.9731	2.94712	0.271379	7.17491	7.23555e-13	2.16602e-11	Upregulated	NA	NA	gsTcells	NA
ENSG00000233093	LINC00892	100128420	2832.52	2.60635	0.19563	8.21119	2.19006e-16	8.79481e-15	Upregulated	2.6626	0.0302059	Both	Q1
ENSG00000233175	CTD-2020K17.3	NA	7.87715	2.41991	0.315876	4.49515	6.95216e-06	9.77843e-05	Upregulated	NA	NA	gsTcells	NA
ENSG00000233230	AC079807.2	100506235	40.2239	2.0151	0.233443	4.34838	1.37147e-05	0.0001842	Upregulated	NA	NA	gsTcells	NA
ENSG00000233343	ATP6V1G1P4	NA	25.3563	2.45736	0.257133	5.66771	1.44717e-08	2.86871e-07	Upregulated	NA	NA	gsTcells	NA
ENSG00000233483	CTD-2020K17.4	101927036	6.39349	2.27783	0.357827	3.57109	0.000355501	0.00374641	Upregulated	NA	NA	gsTcells	NA
ENSG00000233496	SYNJ2-IT1	100874300	11.7024	2.92735	0.406603	4.74013	2.13577e-06	3.21572e-05	Upregulated	NA	NA	gsTcells	NA
ENSG00000233501	SRGAP2-AS1	NA	25.0547	2.94916	0.387044	5.03602	4.75317e-07	7.75299e-06	Upregulated	NA	NA	gsTcells	NA
ENSG00000233560	KRT8P39	NA	46.5663	2.63435	0.186326	8.77142	1.76419e-18	8.54322e-17	Upregulated	NA	NA	gsTcells	NA
ENSG00000233621	LINC01137	728431	26.8979	-2.04707	0.199193	-5.25658	1.4676e-07	2.55619e-06	Downregulated	NA	NA	gsTcells	NA
ENSG00000233654	AC093388.3	NA	10.3247	2.72951	0.302814	5.71145	1.12015e-08	2.25399e-07	Upregulated	NA	NA	gsTcells	NA
ENSG00000233705	SLC26A4-AS1	286002	128.058	2.52075	0.405813	3.74741	0.000178671	0.00200522	Upregulated	NA	NA	gsTcells	NA
ENSG00000233791	LINC01136	730227	49.5572	2.2546	0.266768	4.70296	2.56416e-06	3.81759e-05	Upregulated	NA	NA	gsTcells	NA
ENSG00000233844	KCNQ5-IT1	100507381	9.42599	3.07862	0.545518	3.81036	0.000138763	0.00159479	Upregulated	NA	NA	gsTcells	NA
ENSG00000233850	AC103563.8	NA	15.4427	-2.20115	0.265778	-4.51935	6.20286e-06	8.82654e-05	Downregulated	NA	NA	gsTcells	NA
ENSG00000233885	YEATS2-AS1	NA	7.42719	2.21785	0.272452	4.46998	7.82285e-06	0.00010899	Upregulated	NA	NA	gsTcells	NA
ENSG00000233903	Z83851.4	NA	9.28173	1.69247	0.186095	3.72108	0.000198371	0.00220771	Upregulated	-5.53275	0.0253597	Both	Q2
ENSG00000233956	BTF3P6	NA	8.9878	2.06667	0.251357	4.24363	2.19937e-05	0.00028753	Upregulated	NA	NA	gsTcells	NA
ENSG00000234006	DDX39B-AS1	NA	3.99803	2.56066	0.371812	4.19746	2.69923e-05	0.00034929	Upregulated	NA	NA	gsTcells	NA
ENSG00000234389	AC007278.3	NA	55.7926	2.90613	0.350414	5.43965	5.3384e-08	9.93496e-07	Upregulated	NA	NA	gsTcells	NA
ENSG00000234425	RP11-528G1.2	NA	3.32813	4.08141	0.492944	6.25102	4.07781e-10	9.5433e-09	Upregulated	NA	NA	gsTcells	NA
ENSG00000234568	BIN2P1	NA	8.42091	-2.03864	0.287073	-3.61804	0.000296845	0.00317732	Downregulated	NA	NA	gsTcells	NA
ENSG00000234604	RP1-206D15.5	NA	8.78524	2.92389	0.281968	6.82307	8.91122e-12	2.44295e-10	Upregulated	NA	NA	gsTcells	NA
ENSG00000234699	RP11-225H22.4	NA	5.11596	-2.32166	0.352121	-3.75344	0.000174427	0.00196309	Downregulated	NA	NA	gsTcells	NA
ENSG00000234814	SVILP1	645954	30.6772	2.59708	0.248146	6.43605	1.22622e-10	3.016e-09	Upregulated	NA	NA	gsTcells	NA
ENSG00000234832	RP3-322G13.7	NA	8.05814	2.53549	0.324956	4.72521	2.29879e-06	3.4445e-05	Upregulated	NA	NA	gsTcells	NA
ENSG00000234883	MIR155HG	406947	4450.72	5.45435	0.206648	21.5553	4.72551e-103	1.32267e-99	Upregulated	3.47575	0.0211665	Both	Q1
ENSG00000234964	FABP5P7	NA	17.8952	3.51228	0.256602	9.79057	1.23601e-22	8.0269e-21	Upregulated	NA	NA	gsTcells	NA
ENSG00000234999	AC004016.2	NA	79.8994	3.69724	0.303959	8.8737	7.07519e-19	3.51125e-17	Upregulated	NA	NA	gsTcells	NA
ENSG00000235092	AC011747.7	100506299	11.7415	2.37551	0.336864	4.08327	4.4407e-05	0.000554889	Upregulated	NA	NA	gsTcells	NA
ENSG00000235117	RP11-229P13.20	NA	10.3248	-2.74589	0.541325	-3.22521	0.00125879	0.0119964	Downregulated	NA	NA	gsTcells	NA
ENSG00000235261	NICN1-AS1	NA	11.758	-2.22479	0.294683	-4.15631	3.23429e-05	0.000412427	Downregulated	NA	NA	gsTcells	NA
ENSG00000235304	RP11-265P11.2	286442	29.3983	4.88857	0.481037	8.08373	6.28158e-16	2.43858e-14	Upregulated	6.15068	0.00730616	Both	Q1
ENSG00000235478	AC006946.15	NA	0.859529	2.87075	0.562818	3.32391	0.00088765	0.00874053	Upregulated	NA	NA	gsTcells	NA
ENSG00000235488	JARID2-AS1	100506681	9.01891	4.00039	0.413119	7.26277	3.79249e-13	1.16267e-11	Upregulated	NA	NA	gsTcells	NA
ENSG00000235586	AC011247.3	NA	3.8694	2.97914	0.417897	4.73595	2.1803e-06	3.27923e-05	Upregulated	4.12445	0.0293153	Both	Q1
ENSG00000235601	RP11-231K24.2	101928040	0.980178	2.57679	0.537054	2.936	0.00332471	0.0289993	Upregulated	NA	NA	gsTcells	NA
ENSG00000235641	LINC00484	100129347	223.491	2.36655	0.237377	5.7569	8.56749e-09	1.74784e-07	Upregulated	NA	NA	gsTcells	NA
ENSG00000235651	AC064850.4	NA	6.57929	2.12944	0.295923	3.81665	0.000135274	0.00155751	Upregulated	NA	NA	gsTcells	NA
ENSG00000235653	AC007253.1	NA	82.9962	2.31463	0.290269	4.52902	5.92571e-06	8.45796e-05	Upregulated	NA	NA	gsTcells	NA
ENSG00000235781	XXbac-BPG249D20.9	NA	5.71872	3.12745	0.396324	5.36795	7.96377e-08	1.44089e-06	Upregulated	NA	NA	gsTcells	NA
ENSG00000235802	HCFC1-AS1	NA	3.28994	-2.4621	0.405494	-3.60572	0.000311292	0.00331044	Downregulated	NA	NA	gsTcells	NA
ENSG00000235852	AC005540.3	NA	5.95158	2.5561	0.342028	4.54962	5.37416e-06	7.71795e-05	Upregulated	NA	NA	gsTcells	NA
ENSG00000235880	RP11-59O6.3	NA	25.2326	4.2871	0.345435	9.51583	1.80275e-21	1.06678e-19	Upregulated	NA	NA	gsTcells	NA
ENSG00000235917	RP11-39K24.14	NA	14.6749	3.08418	0.40157	5.19009	2.10193e-07	3.60055e-06	Upregulated	NA	NA	gsTcells	NA
ENSG00000236044	FABP5P2	NA	1.80108	3.17632	0.51086	4.26011	2.04325e-05	0.000268122	Upregulated	NA	NA	gsTcells	NA
ENSG00000236153	AC104076.3	NA	2.31771	2.30613	0.46996	2.77924	0.00544858	0.0452943	Upregulated	NA	NA	gsTcells	NA
ENSG00000236194	AC003104.1	NA	416.374	2.80519	0.227068	7.94998	1.86549e-15	6.99428e-14	Upregulated	NA	NA	gsTcells	NA
ENSG00000236200	KDM4A-AS1	NA	5.99045	2.86049	0.311531	5.97209	2.34237e-09	5.04331e-08	Upregulated	NA	NA	gsTcells	NA
ENSG00000236254	MTND4P14	NA	22.1216	3.31556	0.364551	6.35182	2.12777e-10	5.11653e-09	Upregulated	NA	NA	gsTcells	NA
ENSG00000236269	ENO1-IT1	NA	109.725	2.18391	0.158463	7.4712	7.94684e-14	2.59496e-12	Upregulated	NA	NA	gsTcells	NA
ENSG00000236320	SLFN14	342618	2.85358	2.37086	0.403808	3.39484	0.000686677	0.00690625	Upregulated	NA	NA	gsTcells	NA
ENSG00000236463	LINC00427	100507040	9.24986	-2.35467	0.432968	-3.12879	0.00175528	0.0162953	Downregulated	NA	NA	gsTcells	NA
ENSG00000236519	AL773604.8	101928689	7.74645	2.34414	0.25802	5.20942	1.89431e-07	3.25286e-06	Upregulated	NA	NA	gsTcells	NA
ENSG00000236525	AC007278.2	NA	51.8921	3.0421	0.386885	5.27832	1.30376e-07	2.29222e-06	Upregulated	NA	NA	gsTcells	NA
ENSG00000236567	RP11-39K24.7	NA	16.8452	3.1553	0.40863	5.27446	1.33146e-07	2.33799e-06	Upregulated	NA	NA	gsTcells	NA
ENSG00000236591	RP11-162J8.3	NA	13.9815	2.46701	0.328686	4.46328	8.07157e-06	0.000112171	Upregulated	NA	NA	gsTcells	NA
ENSG00000236603	RANP1	NA	162.51	2.31195	0.13643	9.6163	6.82411e-22	4.15572e-20	Upregulated	NA	NA	gsTcells	NA
ENSG00000236792	RP11-142L4.2	NA	44.4123	2.22214	0.172031	7.10422	1.21007e-12	3.55029e-11	Upregulated	NA	NA	gsTcells	NA
ENSG00000236804	RPS3AP12	NA	13.535	2.72538	0.278559	6.19395	5.86743e-10	1.34504e-08	Upregulated	NA	NA	gsTcells	NA
ENSG00000236809	SNX25P1	NA	17.9224	2.18261	0.212906	5.5546	2.78253e-08	5.3308e-07	Upregulated	NA	NA	gsTcells	NA
ENSG00000236924	RP11-390F4.6	101930478	6.56994	2.72149	0.517352	3.32751	0.00087626	0.00864523	Upregulated	NA	NA	gsTcells	NA
ENSG00000236933	RP11-439A17.7	NA	3.24405	2.60603	0.46191	3.47693	0.000507188	0.00522751	Upregulated	NA	NA	gsTcells	NA
ENSG00000237054	PRMT5-AS1	NA	24.3607	2.53182	0.385934	3.96912	7.214e-05	0.000868846	Upregulated	NA	NA	gsTcells	NA
ENSG00000237172	B3GNT9	84752	221.481	-1.7976	0.202581	-3.93719	8.24417e-05	0.000984867	Downregulated	-4.00861	0.00783184	Both	Q3
ENSG00000237232	ZNF295-AS1	150142	1.85618	2.60519	0.467435	3.43404	0.000594663	0.0060416	Upregulated	NA	NA	gsTcells	NA
ENSG00000237280	RP11-96C23.9	NA	56.3424	2.43825	0.239221	6.01222	1.83001e-09	3.97995e-08	Upregulated	NA	NA	gsTcells	NA
ENSG00000237399	PITRM1-AS1	100507034	66.3911	2.3561	0.163826	8.27766	1.25619e-16	5.17071e-15	Upregulated	NA	NA	gsTcells	NA
ENSG00000237406	NDUFA9P1	NA	1.14589	2.6211	0.583114	2.78007	0.0054347	0.0451923	Upregulated	NA	NA	gsTcells	NA
ENSG00000237605	RP11-343H5.6	NA	4.57397	3.86844	0.529339	5.41891	5.99646e-08	1.10204e-06	Upregulated	NA	NA	gsTcells	NA
ENSG00000237711	RP11-39K24.13	NA	21.5465	3.35924	0.377951	6.24216	4.31558e-10	1.00493e-08	Upregulated	NA	NA	gsTcells	NA
ENSG00000237766	GGTA2P	NA	2.92122	2.19282	0.409069	2.91594	0.00354617	0.0307393	Upregulated	NA	NA	gsTcells	NA
ENSG00000237819	AC002454.1	101927497	3.23526	2.95887	0.445235	4.39963	1.08434e-05	0.00014798	Upregulated	NA	NA	gsTcells	NA
ENSG00000238057	ZEB2-AS1	100303491	18.0231	2.93607	0.356485	5.43101	5.6036e-08	1.0377e-06	Upregulated	NA	NA	gsTcells	NA
ENSG00000238105	GOLGA2P5	55592	343.484	-2.43243	0.130205	-11.0013	3.76481e-28	3.4437e-26	Downregulated	NA	NA	gsTcells	NA
ENSG00000238121	LINC00426	100188949	1159.94	-2.24899	0.160588	-7.77757	7.39308e-15	2.65328e-13	Downregulated	NA	NA	gsTcells	NA
ENSG00000238137	ARPC3P2	NA	2.63413	2.18676	0.399395	2.9714	0.00296445	0.0261503	Upregulated	NA	NA	gsTcells	NA
ENSG00000238280	RP11-436D10.3	NA	6.80013	5.2953	0.557221	7.70843	1.2737e-14	4.46194e-13	Upregulated	NA	NA	gsTcells	NA
ENSG00000238317	SNORD11	692058	46.4025	2.57016	0.17279	9.08709	1.01722e-19	5.40266e-18	Upregulated	NA	NA	gsTcells	NA
ENSG00000238363	SNORA13	654322	22.1645	2.34232	0.180762	7.42592	1.11996e-13	3.61147e-12	Upregulated	NA	NA	gsTcells	NA
ENSG00000238375	snoU13	NA	2.04838	3.65602	0.501298	5.29828	1.169e-07	2.06568e-06	Upregulated	NA	NA	gsTcells	NA
ENSG00000238403	snoU13	NA	4.58642	2.32499	0.475368	2.7873	0.00531486	0.0442747	Upregulated	NA	NA	gsTcells	NA
ENSG00000238423	SNORD42B	26808	4.05673	2.00513	0.29296	3.43095	0.000601482	0.00610645	Upregulated	NA	NA	gsTcells	NA
ENSG00000238533	snoU13	NA	12.8684	2.14703	0.306839	3.73822	0.000185327	0.00207409	Upregulated	NA	NA	gsTcells	NA
ENSG00000238648	TRNAI6	NA	7.92705	3.09542	0.350771	5.97374	2.31871e-09	5.00004e-08	Upregulated	NA	NA	gsTcells	NA
ENSG00000238713	Y_RNA	NA	21.1415	2.92454	0.213821	9.00072	2.2425e-19	1.16452e-17	Upregulated	NA	NA	gsTcells	NA
ENSG00000238772	snoU13	NA	10.0541	2.9234	0.366416	5.24922	1.52741e-07	2.65377e-06	Upregulated	NA	NA	gsTcells	NA
ENSG00000238815	snoU13	NA	8.26784	3.17371	0.421762	5.15389	2.55133e-07	4.3097e-06	Upregulated	NA	NA	gsTcells	NA
ENSG00000238818	snoU13	NA	3.87095	2.47529	0.393855	3.74576	0.000179847	0.0020176	Upregulated	NA	NA	gsTcells	NA
ENSG00000238834	snoU13	NA	5.38189	3.29205	0.387279	5.91833	3.25229e-09	6.92782e-08	Upregulated	NA	NA	gsTcells	NA
ENSG00000238868	snoU13	NA	4.58806	2.04807	0.313131	3.34708	0.000816662	0.00809146	Upregulated	NA	NA	gsTcells	NA
ENSG00000238918	snoU13	NA	1.95141	2.17569	0.413698	2.84191	0.00448444	0.0380132	Upregulated	NA	NA	gsTcells	NA
ENSG00000238988	snoU13	NA	10.339	2.37286	0.345565	3.97281	7.10304e-05	0.000856957	Upregulated	NA	NA	gsTcells	NA
ENSG00000239043	SNORD127	100113389	3.02268	2.26358	0.303529	4.16296	3.14152e-05	0.000402062	Upregulated	NA	NA	gsTcells	NA
ENSG00000239151	RNU7-195P	NA	2.56504	2.5295	0.537377	2.84623	0.00442396	0.0375688	Upregulated	NA	NA	gsTcells	NA
ENSG00000239264	TXNDC5	81567	36.5462	2.12079	0.147752	7.58564	3.30852e-14	1.12113e-12	Upregulated	NA	NA	gsTcells	NA
ENSG00000239282	GATSL3	652968	10.4123	-2.02234	0.262622	-3.89281	9.90909e-05	0.00116634	Downregulated	NA	NA	gsTcells	NA
ENSG00000239581	RP11-19G24.1	NA	4.06683	2.44017	0.473982	3.03844	0.00237804	0.0214576	Upregulated	NA	NA	gsTcells	NA
ENSG00000239594	MIR18B	574033	1.55433	3.24496	0.727553	3.08563	0.00203121	0.0185857	Upregulated	NA	NA	gsTcells	NA
ENSG00000239636	RP4-728D4.2	NA	12.7995	-2.54199	0.436592	-3.53188	0.000412612	0.00431094	Downregulated	NA	NA	gsTcells	NA
ENSG00000239672	NME1	4830	304.458	2.36089	0.161571	8.42285	3.67431e-17	1.57979e-15	Upregulated	NA	NA	gsTcells	NA
ENSG00000239674	RP1-127L4.7	NA	3.73811	3.22088	0.50265	4.41833	9.9465e-06	0.000136472	Upregulated	NA	NA	gsTcells	NA
ENSG00000239726	RN7SL688P	NA	1.64823	-2.77045	0.596592	-2.9676	0.00300131	0.0264505	Downregulated	NA	NA	gsTcells	NA
ENSG00000239742	RN7SL672P	NA	2.43119	5.21092	0.54445	7.73427	1.03994e-14	3.67062e-13	Upregulated	NA	NA	gsTcells	NA
ENSG00000239919	SNRPGP3	NA	15.5869	5.78687	0.423435	11.3049	1.24147e-29	1.24996e-27	Upregulated	NA	NA	gsTcells	NA
ENSG00000240132	ETF1P2	NA	8.59779	2.15374	0.223204	5.169	2.35349e-07	4.0045e-06	Upregulated	NA	NA	gsTcells	NA
ENSG00000240159	RP11-162O12.1	NA	4.71293	4.99878	0.494888	8.08016	6.46835e-16	2.50761e-14	Upregulated	NA	NA	gsTcells	NA
ENSG00000240291	RP11-499P20.2	NA	149.045	2.36154	0.23425	5.81232	6.16148e-09	1.27371e-07	Upregulated	NA	NA	gsTcells	NA
ENSG00000240457	RN7SL472P	NA	4.268	2.30946	0.365263	3.58497	0.000337116	0.00356879	Upregulated	NA	NA	gsTcells	NA
ENSG00000240474	RN7SL116P	NA	46.7414	2.18323	0.314699	3.75988	0.000169994	0.00192093	Upregulated	NA	NA	gsTcells	NA
ENSG00000240775	RP11-170N16.2	NA	1.00601	3.01971	0.631757	3.19697	0.00138878	0.013109	Upregulated	NA	NA	gsTcells	NA
ENSG00000240787	RP11-615J4.4	NA	1.49958	4.30019	0.492222	6.70467	2.01856e-11	5.35033e-10	Upregulated	NA	NA	gsTcells	NA
ENSG00000240790	AC073934.6	NA	5.21465	2.16773	0.400167	2.9181	0.00352176	0.0305372	Upregulated	NA	NA	gsTcells	NA
ENSG00000240891	PLCXD2	257068	792.967	2.00161	0.162477	6.16467	7.06302e-10	1.60466e-08	Upregulated	NA	NA	gsTcells	NA
ENSG00000241058	NSUN6	221078	712.905	2.24822	0.17204	7.2554	4.00464e-13	1.22503e-11	Upregulated	NA	NA	gsTcells	NA
ENSG00000241150	RP11-308D16.2	NA	2.81476	2.47032	0.459684	3.19854	0.00138125	0.013048	Upregulated	NA	NA	gsTcells	NA
ENSG00000241155	ARHGAP31-AS1	NA	4.43779	3.96354	0.484392	6.11805	9.47276e-10	2.13137e-08	Upregulated	NA	NA	gsTcells	NA
ENSG00000241343	RPL36A	100529097	218.438	2.63054	0.141131	11.5533	7.10002e-31	7.55625e-29	Upregulated	NA	NA	gsTcells	NA
ENSG00000241644	INMT	11185	24.4666	-2.90242	0.486675	-3.90902	9.26706e-05	0.00109584	Downregulated	NA	NA	gsTcells	NA
ENSG00000241839	PLEKHO2	80301	684.982	-2.00131	0.115807	-8.64641	5.31438e-18	2.43055e-16	Downregulated	NA	NA	gsTcells	NA
ENSG00000241878	PISD	102465666	606.46	2.11092	0.0975803	11.3847	4.98576e-30	5.14949e-28	Upregulated	NA	NA	gsTcells	NA
ENSG00000241886	RP11-242C19.2	NA	48.5708	2.49823	0.293145	5.11089	3.20643e-07	5.34532e-06	Upregulated	NA	NA	gsTcells	NA
ENSG00000241942	RPS20P20	NA	9.37276	2.22608	0.395421	3.10071	0.0019306	0.0177755	Upregulated	NA	NA	gsTcells	NA
ENSG00000242163	RP11-299L17.1	NA	4.53977	3.55105	0.732463	3.48283	0.000496142	0.00512247	Upregulated	NA	NA	gsTcells	NA
ENSG00000242182	RN7SL745P	NA	3.69135	2.80706	0.350803	5.15121	2.58806e-07	4.36911e-06	Upregulated	NA	NA	gsTcells	NA
ENSG00000242330	RN7SL683P	NA	32.4975	3.53637	0.340559	7.44767	9.50054e-14	3.07778e-12	Upregulated	NA	NA	gsTcells	NA
ENSG00000242600	MBL1P	100288974	11.2353	2.23378	0.393616	3.13446	0.0017217	0.0160207	Upregulated	NA	NA	gsTcells	NA
ENSG00000242707	RN7SL362P	NA	5.57002	2.94329	0.314915	6.17084	6.79284e-10	1.55209e-08	Upregulated	NA	NA	gsTcells	NA
ENSG00000242829	RPS26P21	NA	25.6781	4.38664	0.299769	11.2975	1.34992e-29	1.34943e-27	Upregulated	NA	NA	gsTcells	NA
ENSG00000242861	RP11-285F7.2	NA	24.481	-2.61093	0.266671	-6.04087	1.53284e-09	3.36767e-08	Downregulated	NA	NA	gsTcells	NA
ENSG00000242871	RN7SL109P	NA	5.1949	4.07723	0.344202	8.9402	3.88454e-19	1.98048e-17	Upregulated	NA	NA	gsTcells	NA
ENSG00000242931	RPL7P49	NA	18.5057	2.00168	0.255818	3.91557	9.01892e-05	0.00106966	Upregulated	NA	NA	gsTcells	NA
ENSG00000242986	RP11-1110J8.1	NA	11.5911	3.91678	0.532652	5.47595	4.35167e-08	8.15829e-07	Upregulated	NA	NA	gsTcells	NA
ENSG00000243207	PPAN-P2RY11	692312	1.82077	4.3983	0.616911	5.50857	3.61752e-08	6.8369e-07	Upregulated	NA	NA	gsTcells	NA
ENSG00000243280	RP11-477G18.2	NA	7.91067	3.25489	0.372561	6.05241	1.42697e-09	3.14248e-08	Upregulated	NA	NA	gsTcells	NA
ENSG00000243364	EFNA4	1945	26.8906	-2.02332	0.157474	-6.49836	8.11996e-11	2.02746e-09	Downregulated	NA	NA	gsTcells	NA
ENSG00000243468	INGX	27160	2.25477	4.01129	0.51985	5.79262	6.92969e-09	1.42619e-07	Upregulated	NA	NA	gsTcells	NA
ENSG00000243629	LINC00880	339894	20.3789	-2.41888	0.319072	-4.44691	8.7116e-06	0.000120652	Downregulated	NA	NA	gsTcells	NA
ENSG00000243678	NME1-NME2	654364	32.298	3.11565	0.210458	10.0526	8.94713e-24	6.21415e-22	Upregulated	NA	NA	gsTcells	NA
ENSG00000243721	RP11-472I20.1	NA	11.8238	3.53891	0.330804	7.67497	1.65457e-14	5.74584e-13	Upregulated	NA	NA	gsTcells	NA
ENSG00000243770	RN7SL65P	NA	6.72978	2.49243	0.233339	6.39597	1.59526e-10	3.89289e-09	Upregulated	NA	NA	gsTcells	NA
ENSG00000244165	P2RY11	5032	101.568	2.09493	0.289627	3.7805	0.000156513	0.00178009	Upregulated	NA	NA	gsTcells	NA
ENSG00000244184	RP11-314A20.2	101559451	2.55317	2.73954	0.430276	4.04283	5.28094e-05	0.000651161	Upregulated	NA	NA	gsTcells	NA
ENSG00000244265	SIAH2-AS1	NA	9.50401	4.7032	0.416651	8.88801	6.22135e-19	3.11513e-17	Upregulated	NA	NA	gsTcells	NA
ENSG00000244274	DBNDD2	55861	10.7897	2.56071	0.282827	5.51827	3.42361e-08	6.48354e-07	Upregulated	NA	NA	gsTcells	NA
ENSG00000244491	RP3-508I15.18	NA	5.4644	2.83286	0.384502	4.76685	1.87132e-06	2.83893e-05	Upregulated	NA	NA	gsTcells	NA
ENSG00000244617	ASPRV1	151516	15.3372	-2.36301	0.24434	-5.57831	2.42866e-08	4.69462e-07	Downregulated	NA	NA	gsTcells	NA
ENSG00000244733	RP11-506M13.3	NA	24.4987	3.16833	0.191109	11.346	7.75971e-30	7.9268e-28	Upregulated	NA	NA	gsTcells	NA
ENSG00000245248	USP2-AS1	100499227	4.31799	3.02537	0.409792	4.94244	7.71502e-07	1.23326e-05	Upregulated	NA	NA	gsTcells	NA
ENSG00000245522	RP11-540A21.2	440028	3.65776	2.15749	0.418596	2.76518	0.00568916	0.0471123	Upregulated	NA	NA	gsTcells	NA
ENSG00000245571	AP001258.4	101927204	77.1137	-2.38093	0.151803	-9.09686	9.29839e-20	4.96683e-18	Downregulated	NA	NA	gsTcells	NA
ENSG00000245954	RP11-18H21.1	100996286	113.699	-2.14434	0.253649	-4.51148	6.43755e-06	9.14191e-05	Downregulated	-4.35124	0.024854	Both	Q3
ENSG00000246350	RP5-1186N24.3	NA	3.22072	2.95887	0.411107	4.76488	1.8897e-06	2.86371e-05	Upregulated	NA	NA	gsTcells	NA
ENSG00000246526	RP11-539L10.2	339988	391.466	-3.0549	0.178366	-11.5207	1.03773e-30	1.10023e-28	Downregulated	NA	NA	gsTcells	NA
ENSG00000246731	CTD-2514K5.2	85001	18.3133	-2.28439	0.343111	-3.74336	0.000181578	0.00203621	Downregulated	NA	NA	gsTcells	NA
ENSG00000247095	MIR210HG	100506211	37.2718	-2.31913	0.437479	-3.0153	0.00256726	0.0229357	Downregulated	NA	NA	gsTcells	NA
ENSG00000247372	CTD-2235C13.2	NA	2.26994	2.98599	0.647906	3.06525	0.00217488	0.0197517	Upregulated	NA	NA	gsTcells	NA
ENSG00000248266	RP11-402C9.1	NA	11.2497	5.56126	0.586096	7.78245	7.11346e-15	2.56249e-13	Upregulated	NA	NA	gsTcells	NA
ENSG00000248323	LUCAT1	100505994	302.049	3.88936	0.46845	6.16792	6.91941e-10	1.57432e-08	Upregulated	NA	NA	gsTcells	NA
ENSG00000248327	RP11-443J23.1	NA	3.94092	2.6099	0.435314	3.69825	0.000217094	0.00239608	Upregulated	NA	NA	gsTcells	NA
ENSG00000248476	BACH1-IT1	571	50.0856	3.29646	0.23226	9.88747	4.71801e-23	3.15172e-21	Upregulated	NA	NA	gsTcells	NA
ENSG00000248590	GLDCP1	NA	68.6013	4.03161	0.485618	6.24279	4.2984e-10	1.00344e-08	Upregulated	NA	NA	gsTcells	NA
ENSG00000248724	NPHP3-AS1	348808	10.6275	4.44333	0.354378	9.71654	2.56342e-22	1.63068e-20	Upregulated	NA	NA	gsTcells	NA
ENSG00000248774	RP11-798M19.3	NA	16.0443	-2.78576	0.255012	-7.00264	2.51179e-12	7.1813e-11	Downregulated	NA	NA	gsTcells	NA
ENSG00000248835	AL357673.1	NA	23.4374	-2.33766	0.19066	-7.01595	2.28387e-12	6.55647e-11	Downregulated	NA	NA	gsTcells	NA
ENSG00000248884	CTC-537E7.3	NA	3.28612	2.53861	0.412206	3.73262	0.000189501	0.00211826	Upregulated	NA	NA	gsTcells	NA
ENSG00000248909	HMGB1P21	NA	2.80404	3.62967	0.553983	4.74684	2.06622e-06	3.11435e-05	Upregulated	NA	NA	gsTcells	NA
ENSG00000249020	SNORA58	677836	5.68826	2.6707	0.299969	5.56957	2.55371e-08	4.90922e-07	Upregulated	NA	NA	gsTcells	NA
ENSG00000249055	TBCAP3	NA	5.48854	2.77875	0.304261	5.84611	5.03192e-09	1.05186e-07	Upregulated	NA	NA	gsTcells	NA
ENSG00000249125	RP11-381N20.2	NA	3.18132	5.75014	0.557711	8.51722	1.63435e-17	7.26119e-16	Upregulated	NA	NA	gsTcells	NA
ENSG00000249138	RP11-701P16.1	643036	36.1737	2.60244	0.297431	5.38762	7.13987e-08	1.29938e-06	Upregulated	NA	NA	gsTcells	NA
ENSG00000249163	CTD-3028N15.1	NA	3.09259	2.97382	0.646784	3.05175	0.00227514	0.0206021	Upregulated	NA	NA	gsTcells	NA
ENSG00000249240	AC069368.3	NA	2.72077	-2.77797	0.58821	-3.02268	0.0025055	0.0224844	Downregulated	NA	NA	gsTcells	NA
ENSG00000249454	GZMAP1	NA	9.32005	-2.07564	0.339067	-3.17236	0.00151203	0.0141924	Downregulated	NA	NA	gsTcells	NA
ENSG00000249740	CTD-2127H9.1	NA	15.6155	5.52227	0.513908	8.79977	1.37093e-18	6.68507e-17	Upregulated	NA	NA	gsTcells	NA
ENSG00000249899	CTD-2175A23.1	NA	7.16936	3.93458	0.435766	6.73432	1.64699e-11	4.40719e-10	Upregulated	NA	NA	gsTcells	NA
ENSG00000250081	CTD-2116N20.1	NA	7.44644	-2.224	0.403488	-3.03354	0.00241704	0.0217566	Downregulated	NA	NA	gsTcells	NA
ENSG00000250148	KRT8P31	NA	2.17686	2.93629	0.656053	2.95143	0.00316308	0.027719	Upregulated	NA	NA	gsTcells	NA
ENSG00000250274	CTB-114C7.4	NA	14.3977	4.80391	0.393326	9.67114	3.99884e-22	2.49838e-20	Upregulated	NA	NA	gsTcells	NA
ENSG00000250461	RP11-631M6.2	NA	167.284	2.10321	0.264306	4.17398	2.9932e-05	0.000384486	Upregulated	NA	NA	gsTcells	NA
ENSG00000250548	RP11-47I22.2	101927780	5.79226	2.56339	0.392012	3.98813	6.65967e-05	0.000808694	Upregulated	NA	NA	gsTcells	NA
ENSG00000250588	IQCJ-SCHIP1	100505385	23.3805	4.05466	0.33533	9.1094	8.28419e-20	4.44204e-18	Upregulated	NA	NA	gsTcells	NA
ENSG00000250654	RP11-834C11.7	101928930	9.76814	-2.39586	0.412898	-3.38065	0.000723151	0.00724186	Downregulated	NA	NA	gsTcells	NA
ENSG00000250714	RP11-1149O23.4	NA	4.40943	2.38337	0.40328	3.43028	0.00060295	0.00611692	Upregulated	NA	NA	gsTcells	NA
ENSG00000251194	RP1-68D18.2	NA	180.593	3.33283	0.241024	9.6788	3.71035e-22	2.32333e-20	Upregulated	NA	NA	gsTcells	NA
ENSG00000251230	RP11-701P16.5	731424	3.11577	3.0653	0.57209	3.6101	0.000306081	0.00326246	Upregulated	NA	NA	gsTcells	NA
ENSG00000251259	AC004069.2	101929491	14.0309	3.06633	0.272766	7.57547	3.57837e-14	1.20528e-12	Upregulated	NA	NA	gsTcells	NA
ENSG00000251682	RP11-631M6.3	NA	128.099	3.5399	0.308966	8.22065	2.02399e-16	8.18663e-15	Upregulated	NA	NA	gsTcells	NA
ENSG00000251774	RNU6-377P	NA	2.10858	2.43827	0.384738	3.73832	0.000185254	0.00207409	Upregulated	NA	NA	gsTcells	NA
ENSG00000251795	SNORA66	NA	26.528	2.49271	0.166228	8.97991	2.70995e-19	1.39947e-17	Upregulated	NA	NA	gsTcells	NA
ENSG00000251922	SNORA14	NA	64.2873	2.64756	0.23144	7.11876	1.089e-12	3.21192e-11	Upregulated	NA	NA	gsTcells	NA
ENSG00000252056	RNU5E-2P	NA	17.1766	2.79338	0.34049	5.26705	1.38637e-07	2.42528e-06	Upregulated	NA	NA	gsTcells	NA
ENSG00000252110	snoU13	NA	10.3714	5.96513	0.678916	7.31332	2.60616e-13	8.15955e-12	Upregulated	NA	NA	gsTcells	NA
ENSG00000252183	RNU6-948P	NA	33.8242	7.65938	0.537021	12.4006	2.59418e-35	3.49091e-33	Upregulated	NA	NA	gsTcells	NA
ENSG00000252239	RNU6-1185P	NA	2.68439	3.21706	0.514949	4.30539	1.66692e-05	0.00022081	Upregulated	NA	NA	gsTcells	NA
ENSG00000252310	RNY5	6090	3.95858	3.21348	0.421874	5.24679	1.54775e-07	2.68411e-06	Upregulated	NA	NA	gsTcells	NA
ENSG00000252316	RNY4	6086	2.01229	2.41892	0.473595	2.99606	0.00273491	0.0242631	Upregulated	NA	NA	gsTcells	NA
ENSG00000252396	RN7SKP195	NA	4.86932	4.84807	0.808764	4.75796	1.95559e-06	2.95557e-05	Upregulated	NA	NA	gsTcells	NA
ENSG00000252451	RNA5SP168	NA	7.98683	2.95078	0.338535	5.76241	8.292e-09	1.69287e-07	Upregulated	NA	NA	gsTcells	NA
ENSG00000252473	SNORA67	NA	19.191	2.59587	0.256876	6.21259	5.21183e-10	1.20263e-08	Upregulated	NA	NA	gsTcells	NA
ENSG00000252620	RNU6ATAC24P	NA	37.5583	2.66704	0.206096	8.08867	6.03217e-16	2.345e-14	Upregulated	NA	NA	gsTcells	NA
ENSG00000252629	AL050316.1	NA	4.03686	4.80823	0.775918	4.90803	9.19944e-07	1.45492e-05	Upregulated	NA	NA	gsTcells	NA
ENSG00000252658	RNU6-786P	NA	6.85358	3.24115	0.393554	5.69465	1.23622e-08	2.47157e-07	Upregulated	NA	NA	gsTcells	NA
ENSG00000252690	SCARNA15	677778	117.951	2.1085	0.160807	6.89336	5.44902e-12	1.5191e-10	Upregulated	NA	NA	gsTcells	NA
ENSG00000252695	MIR2276	100313842	1.17943	2.9594	0.64333	3.04571	0.00232129	0.0209793	Upregulated	NA	NA	gsTcells	NA
ENSG00000252787	SNORD19B	NA	4.11136	2.97987	0.316917	6.2473	4.17619e-10	9.75723e-09	Upregulated	NA	NA	gsTcells	NA
ENSG00000253030	MIR2116	100313886	3.86092	3.61501	0.480625	5.44085	5.30271e-08	9.87512e-07	Upregulated	NA	NA	gsTcells	NA
ENSG00000253054	RNU7-77P	NA	7.54815	2.02323	0.315285	3.24543	0.00117273	0.0112452	Upregulated	NA	NA	gsTcells	NA
ENSG00000253102	RP1-117B12.4	NA	2.30031	4.13891	0.568497	5.52143	3.36261e-08	6.37666e-07	Upregulated	NA	NA	gsTcells	NA
ENSG00000253111	RP11-136O12.2	NA	1.33826	2.45664	0.518394	2.80992	0.00495543	0.04159	Upregulated	NA	NA	gsTcells	NA
ENSG00000253182	RP11-486M23.2	NA	2.74951	2.24552	0.445217	2.79755	0.00514912	0.0429963	Upregulated	NA	NA	gsTcells	NA
ENSG00000253190	AC084082.3	NA	248.27	2.88505	0.188867	9.98083	1.84906e-23	1.26851e-21	Upregulated	NA	NA	gsTcells	NA
ENSG00000253256	CTB-11I22.1	NA	6.81462	3.81445	0.351707	8.00226	1.2216e-15	4.65204e-14	Upregulated	NA	NA	gsTcells	NA
ENSG00000253304	TMEM200B	399474	1.96753	3.1475	0.514956	4.17026	3.04247e-05	0.000390278	Upregulated	NA	NA	gsTcells	NA
ENSG00000253307	RP11-10J21.4	NA	19.7804	2.09142	0.268088	4.07111	4.67892e-05	0.000582317	Upregulated	NA	NA	gsTcells	NA
ENSG00000253372	RP11-44N11.1	NA	94.1125	2.9477	0.279401	6.97096	3.1478e-12	8.9358e-11	Upregulated	NA	NA	gsTcells	NA
ENSG00000253408	RP11-231D20.2	NA	148.435	3.30887	0.338783	6.81518	9.41478e-12	2.57344e-10	Upregulated	NA	NA	gsTcells	NA
ENSG00000253421	ZNHIT1P1	NA	4.34292	-2.79469	0.593484	-3.02399	0.00249463	0.0224012	Downregulated	NA	NA	gsTcells	NA
ENSG00000253516	HMGB1P41	NA	1.14156	3.90291	0.636424	4.56129	5.08408e-06	7.33522e-05	Upregulated	NA	NA	gsTcells	NA
ENSG00000253522	MIR146A	406938	2012.47	2.37044	0.20469	6.69519	2.15386e-11	5.69817e-10	Upregulated	NA	NA	gsTcells	NA
ENSG00000253540	FAM86HP	NA	8.98369	2.09756	0.270901	4.05151	5.08878e-05	0.000628852	Upregulated	NA	NA	gsTcells	NA
ENSG00000253632	RP11-486M23.1	NA	24.1911	3.28928	0.222215	10.3021	6.89352e-25	5.10449e-23	Upregulated	NA	NA	gsTcells	NA
ENSG00000253666	KB-1615E4.2	NA	4.17074	3.73137	0.396857	6.8825	5.88092e-12	1.633e-10	Upregulated	NA	NA	gsTcells	NA
ENSG00000253695	RP11-177H2.2	NA	1.548	3.17979	0.559897	3.89319	9.89358e-05	0.001165	Upregulated	NA	NA	gsTcells	NA
ENSG00000253824	KB-173C10.2	NA	4.21319	3.35074	0.40531	5.79985	6.63723e-09	1.36801e-07	Upregulated	NA	NA	gsTcells	NA
ENSG00000253842	KB-173C10.1	NA	37.1762	5.50832	0.293283	15.3719	2.52621e-53	7.91048e-51	Upregulated	NA	NA	gsTcells	NA
ENSG00000253923	KB-1980E6.2	NA	5.21789	3.51407	0.329444	7.63125	2.32489e-14	7.97472e-13	Upregulated	NA	NA	gsTcells	NA
ENSG00000254017	IGHEP2	NA	27.116	2.915	0.335156	5.71377	1.10499e-08	2.22508e-07	Upregulated	NA	NA	gsTcells	NA
ENSG00000254027	RP11-363E6.3	NA	5.52355	2.73992	0.31037	5.60596	2.07106e-08	4.03684e-07	Upregulated	NA	NA	gsTcells	NA
ENSG00000254093	PINX1	54984	117.207	2.20465	0.103816	11.6037	3.94576e-31	4.29735e-29	Upregulated	NA	NA	gsTcells	NA
ENSG00000254330	RP11-1D12.1	NA	5.74313	3.84327	0.632322	4.49656	6.90631e-06	9.71884e-05	Upregulated	NA	NA	gsTcells	NA
ENSG00000254336	AC008694.2	NA	7.2185	2.69847	0.526819	3.22401	0.00126408	0.0120416	Upregulated	NA	NA	gsTcells	NA
ENSG00000254352	RP11-578O24.2	NA	2.45799	-2.39895	0.492639	-2.8397	0.00451564	0.0382198	Downregulated	NA	NA	gsTcells	NA
ENSG00000254364	KB-1615E4.3	NA	3.30901	3.25409	0.480233	4.69375	2.6824e-06	3.98516e-05	Upregulated	NA	NA	gsTcells	NA
ENSG00000254431	RP11-550A5.2	NA	1.01251	3.64922	0.596127	4.44406	8.82764e-06	0.000122078	Upregulated	NA	NA	gsTcells	NA
ENSG00000254484	CTA-797E19.1	NA	9.69202	2.77514	0.342717	5.17961	2.22355e-07	3.79726e-06	Upregulated	NA	NA	gsTcells	NA
ENSG00000254512	RP11-472I20.2	NA	17.2044	2.70262	0.265112	6.42226	1.34269e-10	3.29088e-09	Upregulated	NA	NA	gsTcells	NA
ENSG00000254521	SIGLEC12	89858	20.8369	2.82714	0.506501	3.60739	0.000309296	0.00329046	Upregulated	NA	NA	gsTcells	NA
ENSG00000254590	RP11-334E6.2	NA	1.46424	3.49558	0.513167	4.86309	1.1557e-06	1.80312e-05	Upregulated	NA	NA	gsTcells	NA
ENSG00000254604	AP000487.6	NA	3.0208	4.14607	0.607134	5.18184	2.19712e-07	3.75442e-06	Upregulated	NA	NA	gsTcells	NA
ENSG00000254639	CTD-2589M5.5	NA	1.24061	2.7886	0.584146	3.0619	0.00219937	0.0199547	Upregulated	NA	NA	gsTcells	NA
ENSG00000254678	RP11-109L13.5	NA	1.52831	2.47633	0.489423	3.01647	0.0025574	0.0228695	Upregulated	NA	NA	gsTcells	NA
ENSG00000254694	RP11-50B3.4	NA	19.2161	2.23031	0.188402	6.53026	6.5655e-11	1.65408e-09	Upregulated	NA	NA	gsTcells	NA
ENSG00000254726	MEX3A	92312	4.32268	2.97995	0.437215	4.52856	5.93882e-06	8.47236e-05	Upregulated	NA	NA	gsTcells	NA
ENSG00000254905	RP11-712L6.7	NA	3.86351	2.12286	0.280255	4.00658	6.16052e-05	0.000750688	Upregulated	NA	NA	gsTcells	NA
ENSG00000255026	RP11-326C3.2	101930595	1123.16	3.50598	0.287571	8.7143	2.92565e-18	1.3856e-16	Upregulated	NA	NA	gsTcells	NA
ENSG00000255062	RP11-712L6.5	NA	8.18528	2.12891	0.25438	4.43789	9.0847e-06	0.000125385	Upregulated	NA	NA	gsTcells	NA
ENSG00000255176	AP002954.3	NA	5.26766	5.17081	0.520256	8.01684	1.08503e-15	4.14891e-14	Upregulated	NA	NA	gsTcells	NA
ENSG00000255185	PDXDC2P	NA	18.8215	2.56624	0.208792	7.50145	6.31139e-14	2.0783e-12	Upregulated	NA	NA	gsTcells	NA
ENSG00000255334	RP11-708L7.6	NA	1.45719	3.60725	0.661471	3.94159	8.09423e-05	0.00096778	Upregulated	NA	NA	gsTcells	NA
ENSG00000255355	AP000640.2	NA	6.4948	3.84741	0.382298	7.44814	9.46689e-14	3.07043e-12	Upregulated	NA	NA	gsTcells	NA
ENSG00000255389	C6orf3	643749	22.1736	-1.89152	0.22241	-4.00844	6.11212e-05	0.000745764	Downregulated	-4.57975	0.00929686	Both	Q3
ENSG00000255414	LINC01059	NA	574.072	3.46288	0.283902	8.67509	4.13223e-18	1.9309e-16	Upregulated	NA	NA	gsTcells	NA
ENSG00000255428	RP11-794P6.1	100132078	4.09717	2.31951	0.420873	3.13517	0.00171752	0.0159978	Upregulated	NA	NA	gsTcells	NA
ENSG00000255521	RP4-607I7.1	100507144	6.84176	2.24499	0.318911	3.90388	9.46628e-05	0.00111657	Upregulated	NA	NA	gsTcells	NA
ENSG00000255575	RP1-267D11.1	NA	3.40796	3.43778	0.511485	4.76608	1.87847e-06	2.84824e-05	Upregulated	NA	NA	gsTcells	NA
ENSG00000255647	AC093510.1	NA	16.8028	2.64262	0.296679	5.53669	3.08248e-08	5.8693e-07	Upregulated	NA	NA	gsTcells	NA
ENSG00000255710	RP11-667M19.9	NA	33.6193	-2.03797	0.242394	-4.28214	1.85104e-05	0.000244275	Downregulated	NA	NA	gsTcells	NA
ENSG00000255725	RP11-443N24.1	732360	42.0682	2.04961	0.149891	7.00247	2.51484e-12	7.18268e-11	Upregulated	NA	NA	gsTcells	NA
ENSG00000255949	AP003419.16	NA	23.1001	-2.13029	0.245246	-4.60881	4.04981e-06	5.92546e-05	Downregulated	NA	NA	gsTcells	NA
ENSG00000255989	RP11-711M9.1	NA	39.1154	2.14226	0.259067	4.40913	1.03788e-05	0.000142054	Upregulated	NA	NA	gsTcells	NA
ENSG00000256006	AC084117.3	NA	28.0157	2.56884	0.214528	7.31298	2.61278e-13	8.17116e-12	Upregulated	NA	NA	gsTcells	NA
ENSG00000256084	RP11-134N1.2	NA	3.5487	3.85612	0.668671	4.27134	1.94301e-05	0.000255447	Upregulated	-5.67315	0.00030715	Both	Q2
ENSG00000256515	CCL3L3	414062	40.3193	5.66392	0.590666	7.89604	2.87912e-15	1.06315e-13	Upregulated	NA	NA	gsTcells	NA
ENSG00000256533	RP11-212D19.5	NA	11.1603	2.4119	0.330315	4.2744	1.91655e-05	0.000252206	Upregulated	NA	NA	gsTcells	NA
ENSG00000256576	RP13-977J11.2	100996246	49.7458	-2.89271	0.258894	-7.31073	2.65703e-13	8.29101e-12	Downregulated	NA	NA	gsTcells	NA
ENSG00000256678	RP11-611O2.2	100130075	2.558	3.75711	0.617209	4.46706	7.93007e-06	0.000110374	Upregulated	NA	NA	gsTcells	NA
ENSG00000256940	RP11-783K16.5	NA	3.73172	2.84481	0.56514	3.26433	0.00109722	0.0105864	Upregulated	NA	NA	gsTcells	NA
ENSG00000257108	NHLRC4	283948	18.1217	-2.90004	0.359326	-5.28779	1.23805e-07	2.18356e-06	Downregulated	NA	NA	gsTcells	NA
ENSG00000257122	RRN3P3	101060405	347.065	2.06569	0.140305	7.59554	3.0652e-14	1.04247e-12	Upregulated	NA	NA	gsTcells	NA
ENSG00000257156	RP11-13A1.3	NA	2.14898	2.41767	0.479508	2.95651	0.00311145	0.0273333	Upregulated	NA	NA	gsTcells	NA
ENSG00000257342	RP11-571M6.7	NA	19.0364	-2.37425	0.263122	-5.22285	1.76189e-07	3.03666e-06	Downregulated	NA	NA	gsTcells	NA
ENSG00000257408	RP11-645C24.4	NA	1.85378	3.02343	0.659751	3.06697	0.00216242	0.019645	Upregulated	NA	NA	gsTcells	NA
ENSG00000257453	RP11-290L1.3	NA	1.85622	2.75689	0.530862	3.30951	0.000934581	0.00915287	Upregulated	NA	NA	gsTcells	NA
ENSG00000257548	RP11-797M17.1	NA	4.78339	4.96035	0.511826	7.7377	1.01229e-14	3.59114e-13	Upregulated	NA	NA	gsTcells	NA
ENSG00000257605	RP11-680A11.5	NA	18.4691	3.40182	0.24896	9.64744	5.04e-22	3.11412e-20	Upregulated	NA	NA	gsTcells	NA
ENSG00000257681	RP11-341G23.4	NA	3.63309	2.17498	0.321062	3.65966	0.000252545	0.00275048	Upregulated	NA	NA	gsTcells	NA
ENSG00000257696	RP11-175P13.2	NA	24.856	4.65318	0.297177	12.2929	9.88605e-35	1.29304e-32	Upregulated	NA	NA	gsTcells	NA
ENSG00000257913	RP11-386G11.5	NA	58.0854	3.09509	0.225087	9.30794	1.30336e-20	7.34028e-19	Upregulated	NA	NA	gsTcells	NA
ENSG00000257924	RP11-493L12.5	NA	10.344	3.26226	0.714741	3.16514	0.00155008	0.0145155	Upregulated	NA	NA	gsTcells	NA
ENSG00000258001	RP11-756H6.1	NA	4.1505	3.11808	0.517096	4.09611	4.2015e-05	0.000527591	Upregulated	NA	NA	gsTcells	NA
ENSG00000258082	RP11-443B7.3	NA	22.2224	3.79295	0.444175	6.28795	3.21685e-10	7.61112e-09	Upregulated	NA	NA	gsTcells	NA
ENSG00000258099	RP11-686G8.2	NA	5.95495	2.85687	0.366622	5.0648	4.08823e-07	6.74703e-06	Upregulated	NA	NA	gsTcells	NA
ENSG00000258215	RP11-299A16.1	NA	70.0584	3.66271	0.382331	6.9644	3.29804e-12	9.3528e-11	Upregulated	NA	NA	gsTcells	NA
ENSG00000258311	RP11-644F5.10	NA	19.2206	-2.25696	0.235359	-5.3406	9.26379e-08	1.65577e-06	Downregulated	NA	NA	gsTcells	NA
ENSG00000258413	RP11-665C16.6	NA	1.78928	2.85511	0.653074	2.84058	0.00450315	0.0381256	Upregulated	NA	NA	gsTcells	NA
ENSG00000258446	RP11-895M11.2	NA	2.68746	3.51099	0.470903	5.33229	9.69831e-08	1.72682e-06	Upregulated	NA	NA	gsTcells	NA
ENSG00000258469	CHMP4BP1	NA	52.9112	2.59492	0.294785	5.41044	6.2869e-08	1.15239e-06	Upregulated	NA	NA	gsTcells	NA
ENSG00000258560	CTD-2376I20.1	NA	34.928	2.42841	0.306368	4.66239	3.1256e-06	4.62153e-05	Upregulated	NA	NA	gsTcells	NA
ENSG00000258586	RP5-1021I20.2	100506498	2.82115	3.13639	0.493061	4.33291	1.47148e-05	0.000196502	Upregulated	NA	NA	gsTcells	NA
ENSG00000258818	RNASE4	6038	1.93692	2.32437	0.385564	3.4349	0.000592768	0.00602673	Upregulated	NA	NA	gsTcells	NA
ENSG00000258920	FOXN3-AS1	400236	10.589	2.814	0.273989	6.62072	3.57452e-11	9.25539e-10	Upregulated	NA	NA	gsTcells	NA
ENSG00000259015	RP11-109N23.6	NA	8.53121	2.61471	0.2649	6.09555	1.0906e-09	2.43817e-08	Upregulated	NA	NA	gsTcells	NA
ENSG00000259071	RP11-247L20.4	NA	22.4325	-2.15519	0.220745	-5.23316	1.66636e-07	2.88265e-06	Downregulated	NA	NA	gsTcells	NA
ENSG00000259242	AC002306.1	NA	4.37537	2.57816	0.494366	3.19228	0.00141153	0.0132936	Upregulated	NA	NA	gsTcells	NA
ENSG00000259291	RP11-617F23.1	NA	47.2662	-2.24282	0.210694	-5.8987	3.66378e-09	7.75126e-08	Downregulated	3.15804	0.0464564	Both	Q4
ENSG00000259326	RP11-102L12.2	NA	17.5869	2.76169	0.250421	7.03494	1.99344e-12	5.74038e-11	Upregulated	NA	NA	gsTcells	NA
ENSG00000259344	RP11-566K19.6	283683	2.27859	3.82357	0.570508	4.94923	7.45073e-07	1.19374e-05	Upregulated	NA	NA	gsTcells	NA
ENSG00000259398	RP11-430B1.1	NA	18.9669	2.90637	0.265329	7.18494	6.72376e-13	2.01929e-11	Upregulated	NA	NA	gsTcells	NA
ENSG00000259425	RP11-566K19.5	NA	4.71662	2.74568	0.49922	3.49682	0.000470844	0.00487567	Upregulated	NA	NA	gsTcells	NA
ENSG00000259438	CTD-2650P22.1	NA	4.97054	3.86668	0.505618	5.66965	1.43093e-08	2.83854e-07	Upregulated	NA	NA	gsTcells	NA
ENSG00000259508	RP11-661D19.3	NA	6.72179	4.66525	0.604085	6.06745	1.29961e-09	2.87558e-08	Upregulated	NA	NA	gsTcells	NA
ENSG00000259515	RP11-365N19.2	NA	1.2808	2.7814	0.592956	3.00427	0.0026622	0.0236856	Upregulated	NA	NA	gsTcells	NA
ENSG00000259659	RP11-151N17.1	NA	51.273	2.16802	0.223477	5.22657	1.7268e-07	2.97984e-06	Upregulated	NA	NA	gsTcells	NA
ENSG00000259735	RP11-356M20.3	NA	19.8499	4.1259	0.416946	7.49714	6.5226e-14	2.14281e-12	Upregulated	NA	NA	gsTcells	NA
ENSG00000259758	CASC7	NA	2794.23	2.54711	0.170937	9.05076	1.41975e-19	7.51206e-18	Upregulated	NA	NA	gsTcells	NA
ENSG00000259771	RP11-429D19.1	NA	16.4153	4.02086	0.393961	7.66791	1.74815e-14	6.0633e-13	Upregulated	NA	NA	gsTcells	NA
ENSG00000259802	CTD-2256P15.2	NA	16.0696	2.22379	0.271479	4.50787	6.54827e-06	9.27562e-05	Upregulated	NA	NA	gsTcells	NA
ENSG00000259818	RP5-1024G6.7	NA	13.9213	2.13176	0.276481	4.09346	4.24989e-05	0.00053295	Upregulated	NA	NA	gsTcells	NA
ENSG00000259932	CTD-2651B20.7	NA	47.8653	4.12098	0.223456	13.9669	2.48282e-44	5.2647e-42	Upregulated	NA	NA	gsTcells	NA
ENSG00000259939	RP11-77H9.5	NA	15.2209	2.9092	0.262775	7.26552	3.71593e-13	1.1417e-11	Upregulated	NA	NA	gsTcells	NA
ENSG00000259946	RP11-490G2.2	NA	4.9044	3.03239	0.612738	3.3169	0.000910235	0.00893633	Upregulated	NA	NA	gsTcells	NA
ENSG00000259953	RP11-4O1.2	NA	174.132	-2.14301	0.195184	-5.85606	4.73988e-09	9.92291e-08	Downregulated	NA	NA	gsTcells	NA
ENSG00000260021	RP11-480I12.10	NA	3.84258	2.31938	0.462178	2.8547	0.00430778	0.0366377	Upregulated	NA	NA	gsTcells	NA
ENSG00000260035	CTD-2651B20.6	NA	235.073	3.75422	0.180893	15.2256	2.39072e-52	6.97045e-50	Upregulated	NA	NA	gsTcells	NA
ENSG00000260100	RP11-220I1.5	NA	1.26427	4.44572	0.650148	5.29989	1.15872e-07	2.0488e-06	Upregulated	NA	NA	gsTcells	NA
ENSG00000260101	RP11-568N6.1	NA	108.182	4.11143	0.209596	14.8449	7.51065e-50	2.02138e-47	Upregulated	NA	NA	gsTcells	NA
ENSG00000260121	RP5-1142A6.9	NA	13.2809	2.38255	0.271334	5.09539	3.48022e-07	5.78797e-06	Upregulated	NA	NA	gsTcells	NA
ENSG00000260193	RP11-83N9.5	NA	16.589	-2.01243	0.249884	-4.0516	5.08677e-05	0.000628852	Downregulated	NA	NA	gsTcells	NA
ENSG00000260196	RP1-239B22.5	NA	8.89798	4.0964	0.369684	8.37581	5.48453e-17	2.32242e-15	Upregulated	NA	NA	gsTcells	NA
ENSG00000260219	RP11-347C12.10	NA	12.5234	2.79934	0.207791	8.65938	4.74317e-18	2.19078e-16	Upregulated	NA	NA	gsTcells	NA
ENSG00000260276	RP11-77H9.2	NA	44.6577	2.55065	0.192867	8.04	8.98358e-16	3.44925e-14	Upregulated	NA	NA	gsTcells	NA
ENSG00000260278	RP11-109G23.3	NA	8.52407	2.00373	0.341462	2.9395	0.00328738	0.0286826	Upregulated	NA	NA	gsTcells	NA
ENSG00000260286	C6orf229	101928603	4.3027	-3.40063	0.485305	-4.94665	7.55007e-07	1.20827e-05	Downregulated	NA	NA	gsTcells	NA
ENSG00000260293	RP11-715J22.6	NA	9.19203	2.7052	0.307673	5.54225	2.98604e-08	5.69728e-07	Upregulated	NA	NA	gsTcells	NA
ENSG00000260369	CTD-2526A2.2	NA	10.5029	3.02419	0.384234	5.26812	1.37829e-07	2.41265e-06	Upregulated	NA	NA	gsTcells	NA
ENSG00000260398	RP11-594N15.3	NA	48.6655	2.29414	0.265266	4.87867	1.06806e-06	1.67666e-05	Upregulated	NA	NA	gsTcells	NA
ENSG00000260400	RP11-119F7.5	NA	33.2183	-3.10684	0.206675	-10.194	2.10952e-24	1.51012e-22	Downregulated	NA	NA	gsTcells	NA
ENSG00000260417	CTD-2542L18.1	NA	49.8012	2.52742	0.310003	4.9271	8.34612e-07	1.32807e-05	Upregulated	NA	NA	gsTcells	NA
ENSG00000260461	RP11-541N10.3	NA	41.3258	-2.67461	0.20748	-8.07119	6.96177e-16	2.69144e-14	Downregulated	NA	NA	gsTcells	NA
ENSG00000260568	CTD-2358C21.3	NA	3.35319	4.07073	0.710249	4.32346	1.53603e-05	0.000204379	Upregulated	NA	NA	gsTcells	NA
ENSG00000260588	RP11-930P14.2	NA	4.35837	3.75614	0.402432	6.84871	7.45183e-12	2.05494e-10	Upregulated	NA	NA	gsTcells	NA
ENSG00000260630	SNAI3-AS1	197187	44.4771	-1.92088	0.211591	-4.35215	1.34807e-05	0.000181319	Downregulated	-3.64168	0.00515076	Both	Q3
ENSG00000260641	RP11-1299A16.3	NA	32.3309	2.10229	0.213764	5.15658	2.51498e-07	4.256e-06	Upregulated	NA	NA	gsTcells	NA
ENSG00000260647	RP1-178F10.1	NA	4.05425	-2.04143	0.330792	-3.14828	0.00164232	0.0153279	Downregulated	NA	NA	gsTcells	NA
ENSG00000260655	CTA-250D10.23	NA	5.47449	2.14414	0.332523	3.44079	0.000580019	0.00590568	Upregulated	NA	NA	gsTcells	NA
ENSG00000260671	RP11-278A23.2	NA	16.1882	2.0524	0.277195	3.7966	0.000146695	0.0016766	Upregulated	NA	NA	gsTcells	NA
ENSG00000260686	CTB-36H16.2	NA	20.2578	-1.65715	0.200535	-3.277	0.00104915	0.0101682	Downregulated	-7.21011	6.67759e-06	Both	Q3
ENSG00000260708	CTA-29F11.1	NA	98.7695	2.64382	0.28297	5.80915	6.27894e-09	1.29607e-07	Upregulated	NA	NA	gsTcells	NA
ENSG00000260711	RP11-747H7.3	NA	342.531	-2.75246	0.227152	-7.71491	1.21069e-14	4.25186e-13	Downregulated	NA	NA	gsTcells	NA
ENSG00000260719	AC009133.17	NA	52.3659	-2.8744	0.173043	-10.832	2.42764e-27	2.12343e-25	Downregulated	NA	NA	gsTcells	NA
ENSG00000260727	SLC7A5P1	NA	28.766	2.37663	0.439183	3.13454	0.00172126	0.0160207	Upregulated	NA	NA	gsTcells	NA
ENSG00000260792	RP11-982M15.8	101929634	5.41014	4.58117	0.54075	6.62259	3.52959e-11	9.15599e-10	Upregulated	NA	NA	gsTcells	NA
ENSG00000260805	RP11-61J19.4	NA	5.00918	2.23257	0.445686	2.76556	0.0056826	0.0470719	Upregulated	NA	NA	gsTcells	NA
ENSG00000260806	RP11-872J21.3	NA	39.472	3.38748	0.25677	9.29814	1.42927e-20	8.0332e-19	Upregulated	NA	NA	gsTcells	NA
ENSG00000260807	RP11-161M6.2	64788	6.59507	4.87612	0.501364	7.73114	1.06591e-14	3.75752e-13	Upregulated	NA	NA	gsTcells	NA
ENSG00000260823	RP11-249C24.10	NA	4.08294	3.82548	0.57711	4.89592	9.78485e-07	1.54124e-05	Upregulated	NA	NA	gsTcells	NA
ENSG00000260912	RP11-363E7.4	NA	74.1711	-2.18129	0.242218	-4.87696	1.07733e-06	1.69027e-05	Downregulated	NA	NA	gsTcells	NA
ENSG00000260917	RP11-57H14.4	NA	100.9	-2.58352	0.161895	-9.78116	1.35652e-22	8.78625e-21	Downregulated	-3.0695	0.0188177	Both	Q3
ENSG00000260924	AC004463.6	100652736	32.0539	2.6945	0.19619	8.63703	5.76933e-18	2.63002e-16	Upregulated	NA	NA	gsTcells	NA
ENSG00000261005	CTB-58E17.1	NA	325.18	3.49539	0.187716	13.2935	2.52561e-40	4.31047e-38	Upregulated	NA	NA	gsTcells	NA
ENSG00000261026	CTD-3247F14.2	NA	186.638	4.18711	0.412066	7.73447	1.03837e-14	3.67062e-13	Upregulated	NA	NA	gsTcells	NA
ENSG00000261055	RP11-195M16.3	NA	3.64575	2.87046	0.497959	3.75624	0.000172482	0.00194512	Upregulated	NA	NA	gsTcells	NA
ENSG00000261071	RP1-223E5.4	NA	10.9287	2.58135	0.295065	5.35934	8.35252e-08	1.50636e-06	Upregulated	NA	NA	gsTcells	NA
ENSG00000261079	RP11-252A24.3	440386	11.2452	2.192	0.297104	4.01208	6.01859e-05	0.000734993	Upregulated	NA	NA	gsTcells	NA
ENSG00000261286	RP11-517C16.2	NA	39.8731	-2.51417	0.335715	-4.51028	6.4743e-06	9.18012e-05	Downregulated	NA	NA	gsTcells	NA
ENSG00000261334	RP11-65J3.14	NA	7.38784	2.35522	0.386497	3.5064	0.000454207	0.0047121	Upregulated	NA	NA	gsTcells	NA
ENSG00000261373	VPS9D1-AS1	100128881	6.81053	3.59304	0.429674	6.0349	1.59059e-09	3.4918e-08	Upregulated	NA	NA	gsTcells	NA
ENSG00000261407	RP11-326A19.3	NA	4.60939	3.46002	0.447506	5.49718	3.85907e-08	7.26886e-07	Upregulated	NA	NA	gsTcells	NA
ENSG00000261409	RP6-24A23.7	NA	2.10432	3.00834	0.55296	3.63198	0.000281255	0.00302666	Upregulated	NA	NA	gsTcells	NA
ENSG00000261420	RP1-168L15.5	NA	5.05027	2.50606	0.538385	2.79737	0.00515201	0.0430077	Upregulated	NA	NA	gsTcells	NA
ENSG00000261428	RP11-16P6.1	NA	50.9913	2.17073	0.190923	6.13197	8.67951e-10	1.95919e-08	Upregulated	NA	NA	gsTcells	NA
ENSG00000261441	RP11-217B1.2	NA	39.0763	3.42022	0.211775	11.4283	3.02098e-30	3.15512e-28	Upregulated	NA	NA	gsTcells	NA
ENSG00000261504	RP11-317P15.4	284648	25.6641	3.53652	0.353422	7.17704	7.12391e-13	2.13488e-11	Upregulated	NA	NA	gsTcells	NA
ENSG00000261560	RP11-166B2.3	NA	83.5001	2.30955	0.228284	5.73647	9.66726e-09	1.95652e-07	Upregulated	NA	NA	gsTcells	NA
ENSG00000261594	TPBGL	100507050	8.12432	4.59214	0.47008	7.64154	2.14631e-14	7.38025e-13	Upregulated	NA	NA	gsTcells	NA
ENSG00000261595	RP11-426L16.9	NA	3.87884	3.22408	0.631649	3.52107	0.000429805	0.00447554	Upregulated	NA	NA	gsTcells	NA
ENSG00000261602	CTD-2033A16.1	NA	4.90056	2.26117	0.338727	3.72327	0.000196656	0.00219037	Upregulated	NA	NA	gsTcells	NA
ENSG00000261609	GAN	8139	1568.72	2.85509	0.115494	16.0622	4.699e-58	1.77737e-55	Upregulated	NA	NA	gsTcells	NA
ENSG00000261613	RP11-20I23.13	645644	3.58398	2.58713	0.565131	2.80843	0.00497835	0.0417451	Upregulated	NA	NA	gsTcells	NA
ENSG00000261618	RP11-79H23.3	NA	79.8333	4.68906	0.368857	10.0013	1.50383e-23	1.03676e-21	Upregulated	NA	NA	gsTcells	NA
ENSG00000261624	RP5-914M6.1	NA	6.35513	2.66358	0.500602	3.32316	0.000890048	0.00875657	Upregulated	NA	NA	gsTcells	NA
ENSG00000261740	RP11-345J4.5	552900	4.67381	2.40752	0.382038	3.68423	0.000229393	0.00252288	Upregulated	NA	NA	gsTcells	NA
ENSG00000261754	CTC-523E23.1	NA	10.6884	-2.59755	0.462553	-3.45376	0.000552836	0.00564534	Downregulated	NA	NA	gsTcells	NA
ENSG00000261827	RP11-340F14.5	NA	21.4945	-2.41558	0.409179	-3.45956	0.000541066	0.00554538	Downregulated	NA	NA	gsTcells	NA
ENSG00000262099	CTC-524C5.5	NA	2.35234	4.62532	0.493602	7.34462	2.06346e-13	6.51141e-12	Upregulated	NA	NA	gsTcells	NA
ENSG00000262454	RP11-65J21.3	100129781	1.28788	3.3317	0.57687	4.04199	5.29989e-05	0.000652922	Upregulated	NA	NA	gsTcells	NA
ENSG00000262495	RP11-46I8.1	NA	18.2154	-2.56124	0.340063	-4.59102	4.41075e-06	6.40669e-05	Downregulated	NA	NA	gsTcells	NA
ENSG00000262533	RP11-667K14.4	NA	66.9922	6.26357	0.330781	15.9125	5.18776e-57	1.88578e-54	Upregulated	NA	NA	gsTcells	NA
ENSG00000262652	RP13-638C3.2	NA	17.8863	2.15509	0.313662	3.6826	0.000230864	0.00253507	Upregulated	NA	NA	gsTcells	NA
ENSG00000262823	RP13-580F15.2	NA	31.0736	-2.94838	0.281159	-6.92984	4.21324e-12	1.18283e-10	Downregulated	-2.95909	0.0499668	Both	Q3
ENSG00000263050	RP11-667K14.3	NA	104.994	6.56983	0.311369	17.8882	1.45779e-71	8.87036e-69	Upregulated	NA	NA	gsTcells	NA
ENSG00000263214	ZNF205-AS1	81854	28.7935	-2.26705	0.233131	-5.43496	5.48096e-08	1.01732e-06	Downregulated	NA	NA	gsTcells	NA
ENSG00000263235	RP11-461A8.4	NA	10.4441	2.94327	0.250368	7.76166	8.38271e-15	3.00041e-13	Upregulated	NA	NA	gsTcells	NA
ENSG00000263264	CTB-133G6.1	NA	167.685	-2.9525	0.33306	-5.86231	4.56474e-09	9.56339e-08	Downregulated	NA	NA	gsTcells	NA
ENSG00000263272	CTC-524C5.2	NA	15.7615	2.67917	0.193942	8.65811	4.79658e-18	2.2118e-16	Upregulated	NA	NA	gsTcells	NA
ENSG00000263345	RP1-59D14.5	NA	15.259	2.1643	0.284191	4.09687	4.18767e-05	0.000526091	Upregulated	NA	NA	gsTcells	NA
ENSG00000263391	AL512428.1	NA	23.6279	-3.30596	0.261083	-8.83228	1.0256e-18	5.04508e-17	Downregulated	NA	NA	gsTcells	NA
ENSG00000263823	RP11-326K13.4	NA	14.5755	2.3281	0.283311	4.6878	2.76164e-06	4.09853e-05	Upregulated	NA	NA	gsTcells	NA
ENSG00000263884	RP11-705O1.8	NA	35.4588	2.54901	0.294844	5.25367	1.49101e-07	2.59537e-06	Upregulated	NA	NA	gsTcells	NA
ENSG00000263892	MIR4667	100616214	1.55775	3.44185	0.492707	4.956	7.196e-07	1.15491e-05	Upregulated	NA	NA	gsTcells	NA
ENSG00000263913	AC004812.1	NA	3.58134	2.00357	0.319703	3.13908	0.00169479	0.0158019	Upregulated	NA	NA	gsTcells	NA
ENSG00000263968	RN7SL381P	NA	10.6111	2.19591	0.316127	3.783	0.000154948	0.00176301	Upregulated	NA	NA	gsTcells	NA
ENSG00000264007	RP11-68I3.10	NA	7.20136	2.9372	0.370967	5.22202	1.76985e-07	3.0485e-06	Upregulated	NA	NA	gsTcells	NA
ENSG00000264354	MIR3134	100422990	9.99582	2.30085	0.330836	3.932	8.42409e-05	0.0010055	Upregulated	NA	NA	gsTcells	NA
ENSG00000264355	AC008738.2	NA	1.33129	2.50494	0.447899	3.36	0.000779434	0.00774178	Upregulated	NA	NA	gsTcells	NA
ENSG00000264371	MIR4425	100616365	4.89057	2.5205	0.45659	3.33012	0.000868093	0.00856767	Upregulated	NA	NA	gsTcells	NA
ENSG00000264419	MIR548AC	100616384	10.3628	2.80005	0.362375	4.96736	6.78718e-07	1.09306e-05	Upregulated	NA	NA	gsTcells	NA
ENSG00000264443	RP4-594I10.3	100506985	7.92111	2.43245	0.478097	2.99615	0.0027341	0.0242631	Upregulated	NA	NA	gsTcells	NA
ENSG00000264577	AC010761.8	26773	2.81376	2.51516	0.361242	4.19432	2.73693e-05	0.000353515	Upregulated	NA	NA	gsTcells	NA
ENSG00000264596	RP11-678G15.1	NA	4.43214	2.79856	0.640067	2.80995	0.00495491	0.04159	Upregulated	NA	NA	gsTcells	NA
ENSG00000264635	RP11-769O8.3	NA	39.9608	3.6867	0.291476	9.21757	3.03913e-20	1.67781e-18	Upregulated	NA	NA	gsTcells	NA
ENSG00000264647	RP11-68I3.7	NA	1.05656	3.08521	0.510154	4.08741	4.36225e-05	0.000546055	Upregulated	NA	NA	gsTcells	NA
ENSG00000264663	KRT8P34	NA	51.5365	3.74875	0.450042	6.10777	1.01036e-09	2.26966e-08	Upregulated	NA	NA	gsTcells	NA
ENSG00000264711	AC007919.1	NA	1.33822	4.68577	0.681118	5.41135	6.25497e-08	1.14729e-06	Upregulated	NA	NA	gsTcells	NA
ENSG00000264764	MIR4772	100616157	2.0509	3.0804	0.600575	3.46401	0.000532189	0.0054604	Upregulated	NA	NA	gsTcells	NA
ENSG00000264772	SNORA67	101928634	12.3511	2.11962	0.251324	4.45491	8.39291e-06	0.000116353	Upregulated	NA	NA	gsTcells	NA
ENSG00000264792	MIR4637	100616271	3.3929	4.76007	0.671536	5.59921	2.15332e-08	4.19134e-07	Upregulated	NA	NA	gsTcells	NA
ENSG00000264911	RP11-107K17.2	NA	2.72094	4.47185	0.53825	6.45025	1.11663e-10	2.75857e-09	Upregulated	NA	NA	gsTcells	NA
ENSG00000264991	AP001205.1	NA	20.8123	2.3921	0.213592	6.51755	7.14663e-11	1.79564e-09	Upregulated	NA	NA	gsTcells	NA
ENSG00000264994	SNORD92	692209	4.42622	3.55104	0.318398	8.01212	1.12752e-15	4.3055e-14	Upregulated	NA	NA	gsTcells	NA
ENSG00000265083	MIR3691	100500900	1.38675	3.14299	0.556192	3.85297	0.000116692	0.00136036	Upregulated	NA	NA	gsTcells	NA
ENSG00000265100	RP11-147L13.2	NA	54.7118	2.97898	0.219859	9.00112	2.2343e-19	1.16242e-17	Upregulated	NA	NA	gsTcells	NA
ENSG00000265113	RP11-70O5.2	NA	10.357	3.00113	0.334675	5.97935	2.24034e-09	4.83852e-08	Upregulated	NA	NA	gsTcells	NA
ENSG00000265134	MIR3191	100422899	5.35574	3.41927	0.555032	4.3588	1.30777e-05	0.000176237	Upregulated	NA	NA	gsTcells	NA
ENSG00000265145	SNORD53	26796	9.48274	2.39534	0.246877	5.65194	1.58651e-08	3.12282e-07	Upregulated	NA	NA	gsTcells	NA
ENSG00000265237	MIR3142	100422938	34.9792	3.00389	0.257011	7.79691	6.34416e-15	2.29423e-13	Upregulated	NA	NA	gsTcells	NA
ENSG00000265344	AP001992.1	NA	1.85221	2.5146	0.493345	3.07007	0.00214009	0.0194611	Upregulated	NA	NA	gsTcells	NA
ENSG00000265361	RN7SL867P	NA	4.2715	3.55039	0.40503	6.29679	3.03873e-10	7.20797e-09	Upregulated	NA	NA	gsTcells	NA
ENSG00000265451	RP11-204L24.2	NA	7.72952	2.3473	0.457503	2.9449	0.00323055	0.0282308	Upregulated	NA	NA	gsTcells	NA
ENSG00000265462	MIR3680-1	100847041	8.13152	2.86092	0.40219	4.62697	3.71046e-06	5.44889e-05	Upregulated	NA	NA	gsTcells	NA
ENSG00000265642	AL034375.1	NA	3.65101	2.97682	0.467517	4.22834	2.35421e-05	0.000306586	Upregulated	NA	NA	gsTcells	NA
ENSG00000265692	RP13-516M14.4	101929511	47.934	2.32117	0.294874	4.48047	7.44775e-06	0.000104127	Upregulated	NA	NA	gsTcells	NA
ENSG00000265706	SNORD53_SNORD92	NA	7.87361	3.16351	0.288087	7.50991	5.91673e-14	1.95755e-12	Upregulated	NA	NA	gsTcells	NA
ENSG00000265764	AL662890.3	NA	1.2745	3.29832	0.497276	4.62181	3.80413e-06	5.57766e-05	Upregulated	NA	NA	gsTcells	NA
ENSG00000265801	RP11-720N19.2	NA	45.896	3.71068	0.315465	8.59263	8.49987e-18	3.8188e-16	Upregulated	NA	NA	gsTcells	NA
ENSG00000266040	CTB-58E17.3	101929533	21.67	4.10658	0.319603	9.72014	2.47445e-22	1.58127e-20	Upregulated	NA	NA	gsTcells	NA
ENSG00000266088	RP5-1028K7.2	101059954	36.8768	-2.2531	0.409315	-3.06146	0.00220264	0.0199714	Downregulated	NA	NA	gsTcells	NA
ENSG00000266122	RN7SL373P	NA	3.83662	3.58296	0.40367	6.39868	1.56726e-10	3.82788e-09	Upregulated	NA	NA	gsTcells	NA
ENSG00000266176	RP11-855A2.5	NA	15.5551	7.09843	0.549192	11.1044	1.19453e-28	1.1145e-26	Upregulated	NA	NA	gsTcells	NA
ENSG00000266235	MIR3176	100423037	6.49368	2.80652	0.37389	4.8317	1.35375e-06	2.09114e-05	Upregulated	NA	NA	gsTcells	NA
ENSG00000266237	RP11-25D3.1	NA	5.45649	4.01841	0.390022	7.73906	1.00151e-14	3.5574e-13	Upregulated	NA	NA	gsTcells	NA
ENSG00000266401	RP11-874J12.4	NA	7.65819	5.69359	0.564231	8.31855	8.9044e-17	3.73105e-15	Upregulated	NA	NA	gsTcells	NA
ENSG00000266638	AC129492.1	NA	12.667	4.05178	0.277116	11.0126	3.32109e-28	3.04778e-26	Upregulated	NA	NA	gsTcells	NA
ENSG00000266758	MIR3680-2	100847041	4.67213	2.37349	0.398867	3.44346	0.000574313	0.00585184	Upregulated	NA	NA	gsTcells	NA
ENSG00000266835	RP11-838N2.4	100505592	8.45921	3.26809	0.34017	6.66752	2.60159e-11	6.83743e-10	Upregulated	NA	NA	gsTcells	NA
ENSG00000266897	AC005546.2	NA	30.3192	3.45837	0.198596	12.3788	3.40544e-35	4.51746e-33	Upregulated	NA	NA	gsTcells	NA
ENSG00000266926	AC005943.4	NA	10.3938	2.13102	0.223748	5.0549	4.30622e-07	7.09007e-06	Upregulated	NA	NA	gsTcells	NA
ENSG00000266947	RP11-799D4.4	NA	112.467	-1.792	0.153542	-5.15818	2.49357e-07	4.22487e-06	Downregulated	-2.26196	0.0489372	Both	Q3
ENSG00000266967	AARSD1	80755	41.6826	2.23394	0.171641	7.18909	6.52248e-13	1.96095e-11	Upregulated	NA	NA	gsTcells	NA
ENSG00000267024	CTD-2588C8.8	NA	7.60619	5.3153	0.444812	9.70139	2.97419e-22	1.87918e-20	Upregulated	NA	NA	gsTcells	NA
ENSG00000267074	RP11-1094M14.5	NA	254.379	-2.05428	0.144197	-7.3114	2.64369e-13	8.25857e-12	Downregulated	NA	NA	gsTcells	NA
ENSG00000267078	RP11-666A8.9	NA	2.27965	2.21415	0.420443	2.8878	0.0038795	0.0333704	Upregulated	NA	NA	gsTcells	NA
ENSG00000267102	RP11-686D22.7	NA	45.9486	-2.12044	0.188563	-5.94199	2.81586e-09	6.0349e-08	Downregulated	NA	NA	gsTcells	NA
ENSG00000267194	RP1-193H18.2	NA	18.9002	-2.79967	0.316887	-5.67923	1.35303e-08	2.68973e-07	Downregulated	NA	NA	gsTcells	NA
ENSG00000267226	RP11-126O1.5	NA	4.40263	3.05732	0.365192	5.63353	1.76562e-08	3.45833e-07	Upregulated	NA	NA	gsTcells	NA
ENSG00000267257	RP11-1151B14.4	NA	3.18087	4.0824	0.573344	5.37617	7.6085e-08	1.38018e-06	Upregulated	NA	NA	gsTcells	NA
ENSG00000267387	CTD-2240E14.4	NA	3.85877	2.19081	0.371663	3.204	0.00135531	0.0128376	Upregulated	NA	NA	gsTcells	NA
ENSG00000267413	RP11-636O21.1	NA	2.50293	3.6397	0.687718	3.83835	0.000123862	0.00143736	Upregulated	NA	NA	gsTcells	NA
ENSG00000267493	CIRBP-AS1	148046	2.92811	2.21524	0.37346	3.25402	0.00113786	0.0109408	Upregulated	NA	NA	gsTcells	NA
ENSG00000267547	RP11-686D22.4	NA	18.2776	-2.4121	0.235858	-5.98709	2.13631e-09	4.62453e-08	Downregulated	NA	NA	gsTcells	NA
ENSG00000267596	CCL15	6359	3.04826	5.05248	0.620635	6.52956	6.59614e-11	1.6603e-09	Upregulated	NA	NA	gsTcells	NA
ENSG00000267598	CTC-250I14.6	NA	6.325	3.57031	0.486552	5.2827	1.27297e-07	2.24232e-06	Upregulated	NA	NA	gsTcells	NA
ENSG00000267637	RP11-619I22.1	NA	28.8397	4.00834	0.310237	9.69689	3.10839e-22	1.95954e-20	Upregulated	NA	NA	gsTcells	NA
ENSG00000267648	RP11-686D22.3	NA	1.43232	-2.78206	0.569952	-3.12668	0.00176793	0.0163964	Downregulated	NA	NA	gsTcells	NA
ENSG00000267677	RP11-27G24.1	NA	1.953	3.95536	0.53587	5.51507	3.48644e-08	6.59807e-07	Upregulated	NA	NA	gsTcells	NA
ENSG00000267711	RP11-686D22.5	NA	5.04347	-2.57713	0.393844	-4.00445	6.21621e-05	0.000757144	Downregulated	NA	NA	gsTcells	NA
ENSG00000267758	RP11-358B23.5	NA	3.63574	3.95127	0.658752	4.4801	7.46097e-06	0.00010426	Upregulated	NA	NA	gsTcells	NA
ENSG00000267767	CTC-523E23.4	400685	9.61466	-2.30541	0.46024	-2.83638	0.00456287	0.0386078	Downregulated	NA	NA	gsTcells	NA
ENSG00000267905	CTD-2616J11.16	NA	2.74283	4.0817	0.520507	5.92057	3.20819e-09	6.83909e-08	Upregulated	NA	NA	gsTcells	NA
ENSG00000267981	AP003041.2	NA	4.27323	2.68557	0.392028	4.29961	1.71097e-05	0.00022643	Upregulated	NA	NA	gsTcells	NA
ENSG00000268041	CTD-2575K13.6	NA	32.949	3.5153	0.395971	6.35223	2.1221e-10	5.10728e-09	Upregulated	NA	NA	gsTcells	NA
ENSG00000268049	CTD-2619J13.9	NA	14.5414	-2.69642	0.308098	-5.50611	3.66856e-08	6.924e-07	Downregulated	NA	NA	gsTcells	NA
ENSG00000268144	NIFKP6	NA	3.50335	2.22489	0.312625	3.91808	8.9258e-05	0.00105951	Upregulated	NA	NA	gsTcells	NA
ENSG00000268364	SMC5-AS1	NA	20.6059	3.4606	0.272945	9.01501	1.96861e-19	1.02801e-17	Upregulated	NA	NA	gsTcells	NA
ENSG00000268543	CTD-2619J13.16	NA	15.6232	2.36958	0.164156	8.34313	7.23466e-17	3.04967e-15	Upregulated	NA	NA	gsTcells	NA
ENSG00000268635	DKFZP434E1119	NA	3.87653	3.04223	0.618715	3.30075	0.000964257	0.00941719	Upregulated	NA	NA	gsTcells	NA
ENSG00000268745	RP11-298J23.9	NA	1.56778	2.38538	0.426828	3.24575	0.00117141	0.0112364	Upregulated	NA	NA	gsTcells	NA
ENSG00000268785	RPL7P50	NA	14.0364	2.39577	0.361516	3.86087	0.000112982	0.0013193	Upregulated	NA	NA	gsTcells	NA
ENSG00000268802	CTD-2587H19.1	NA	50.5998	-2.77791	0.337245	-5.27186	1.35049e-07	2.36843e-06	Downregulated	NA	NA	gsTcells	NA
ENSG00000268804	RP11-542M13.3	NA	28.0717	4.64423	0.425938	8.55578	1.17074e-17	5.2263e-16	Upregulated	-6.87083	6.48541e-11	Both	Q2
ENSG00000269094	AC006449.1	NA	22.8993	5.06586	0.388675	10.4608	1.30695e-25	1.02757e-23	Upregulated	NA	NA	gsTcells	NA
ENSG00000269181	CTD-3073N11.5	NA	10.0469	7.24277	0.502629	12.4202	2.02962e-35	2.7444e-33	Upregulated	NA	NA	gsTcells	NA
ENSG00000269182	AC010760.1	NA	7.15329	-2.65599	0.367837	-4.50195	6.73317e-06	9.51826e-05	Downregulated	NA	NA	gsTcells	NA
ENSG00000269220	LINC00528	200298	71.3818	-2.15662	0.242218	-4.77514	1.79586e-06	2.72741e-05	Downregulated	NA	NA	gsTcells	NA
ENSG00000269303	CTD-2527I21.7	NA	2.66781	2.40032	0.4854	2.88489	0.00391553	0.0336493	Upregulated	NA	NA	gsTcells	NA
ENSG00000269343	ZNF587B	100293516	767.271	2.54827	0.0980997	15.7826	4.09856e-56	1.41628e-53	Upregulated	NA	NA	gsTcells	NA
ENSG00000269407	AL096677.1	NA	4.29796	2.97067	0.482966	4.08034	4.49691e-05	0.000561412	Upregulated	NA	NA	gsTcells	NA
ENSG00000269524	CTB-83J4.1	NA	1.93134	3.17632	0.532353	4.08811	4.34897e-05	0.000544643	Upregulated	NA	NA	gsTcells	NA
ENSG00000269653	CTB-102L5.7	NA	5.75987	-2.40951	0.433965	-3.24799	0.00116224	0.0111561	Downregulated	NA	NA	gsTcells	NA
ENSG00000269693	CTD-2192J16.20	163050	24.0694	-2.03714	0.160551	-6.4599	1.04769e-10	2.59512e-09	Downregulated	NA	NA	gsTcells	NA
ENSG00000269783	GOLGA7B	101927218	10.1077	-2.40716	0.293066	-4.80151	1.57475e-06	2.41917e-05	Downregulated	NA	NA	gsTcells	NA
ENSG00000269845	RP11-420K14.6	641367	3.70174	3.27718	0.337549	6.74623	1.51741e-11	4.07994e-10	Upregulated	NA	NA	gsTcells	NA
ENSG00000269886	RP11-266J6.2	NA	2.90948	-2.50985	0.466844	-3.23416	0.00122	0.011662	Downregulated	NA	NA	gsTcells	NA
ENSG00000269895	AP000654.4	NA	17.8218	4.74149	0.42958	8.70964	3.04833e-18	1.44126e-16	Upregulated	NA	NA	gsTcells	NA
ENSG00000269902	RP6-99M1.3	NA	225.364	4.01954	0.254535	11.8629	1.84386e-32	2.16847e-30	Upregulated	NA	NA	gsTcells	NA
ENSG00000269927	RP6-91H8.3	NA	273.154	2.2111	0.334815	3.61721	0.000297792	0.00318623	Upregulated	NA	NA	gsTcells	NA
ENSG00000269945	RP6-91H8.5	NA	2.30744	2.43981	0.494483	2.91175	0.0035941	0.0311163	Upregulated	NA	NA	gsTcells	NA
ENSG00000269952	RP11-324I22.3	NA	164.091	3.49601	0.249424	10.0071	1.41873e-23	9.805e-22	Upregulated	NA	NA	gsTcells	NA
ENSG00000270069	RP6-99M1.2	NA	1434.33	3.85776	0.210203	13.5952	4.27504e-42	7.71989e-40	Upregulated	NA	NA	gsTcells	NA
ENSG00000270109	RP11-393M11.2	NA	5.46448	3.01069	0.27933	7.19826	6.09841e-13	1.84534e-11	Upregulated	NA	NA	gsTcells	NA
ENSG00000270123	VTRNA2-1	100126299	1.03565	3.0788	0.657584	3.16127	0.00157084	0.0146902	Upregulated	NA	NA	gsTcells	NA
ENSG00000270210	RP11-373D23.3	NA	13.4066	2.74443	0.337227	5.17288	2.3051e-07	3.92456e-06	Upregulated	NA	NA	gsTcells	NA
ENSG00000270304	RP11-597G23.1	NA	1.14329	2.5458	0.533922	2.89517	0.00378948	0.0326563	Upregulated	NA	NA	gsTcells	NA
ENSG00000270423	RP11-361A21.3	NA	3.45114	4.17685	0.540755	5.87485	4.23217e-09	8.90665e-08	Upregulated	NA	NA	gsTcells	NA
ENSG00000270562	RP11-154H23.3	NA	6.67993	2.52955	0.418214	3.65735	0.000254838	0.00277437	Upregulated	NA	NA	gsTcells	NA
ENSG00000270638	RP3-466P17.1	NA	36.9899	3.23482	0.251777	8.8762	6.91817e-19	3.43943e-17	Upregulated	NA	NA	gsTcells	NA
ENSG00000270640	RP11-373D23.2	NA	147.658	3.79785	0.266429	10.5013	8.51948e-26	6.8523e-24	Upregulated	NA	NA	gsTcells	NA
ENSG00000270673	YTHDF3-AS1	101410533	13.7578	2.04247	0.324307	3.21445	0.00130695	0.0124258	Upregulated	NA	NA	gsTcells	NA
ENSG00000270781	RP11-501C14.9	NA	2.53587	2.27136	0.357473	3.55653	0.000375791	0.00394834	Upregulated	NA	NA	gsTcells	NA
ENSG00000270802	AC005776.1	NA	13.7736	2.49125	0.283901	5.25273	1.49861e-07	2.60696e-06	Upregulated	NA	NA	gsTcells	NA
ENSG00000270813	NANOGNBP3	NA	3.6118	2.27761	0.335655	3.80633	0.000141046	0.00161865	Upregulated	NA	NA	gsTcells	NA
ENSG00000270868	RP11-864G5.7	NA	2.92973	3.41828	0.623657	3.87758	0.0001055	0.00123761	Upregulated	NA	NA	gsTcells	NA
ENSG00000271099	RP11-809N15.3	NA	1.48853	3.82131	0.721157	3.91219	9.14615e-05	0.00108291	Upregulated	NA	NA	gsTcells	NA
ENSG00000271204	RP11-138A9.1	NA	572.079	2.04957	0.25179	4.16843	3.0671e-05	0.000393077	Upregulated	NA	NA	gsTcells	NA
ENSG00000271761	XXbac-BPGBPG55C20.3	NA	1.82153	-2.59241	0.520418	-3.05987	0.00221436	0.0200647	Downregulated	NA	NA	gsTcells	NA
ENSG00000271784	RP1-28H20.3	NA	5.88503	2.89882	0.311639	6.09302	1.10798e-09	2.4711e-08	Upregulated	NA	NA	gsTcells	NA
ENSG00000271798	SNORA51	677831	1.48172	2.20572	0.431911	2.79159	0.005245	0.0437317	Upregulated	NA	NA	gsTcells	NA
ENSG00000271818	7SK	NA	4.90414	2.47578	0.331235	4.45538	8.37444e-06	0.000116155	Upregulated	NA	NA	gsTcells	NA
ENSG00000271819	U6	NA	21.65	2.50441	0.232741	6.46387	1.02057e-10	2.53692e-09	Upregulated	NA	NA	gsTcells	NA
ENSG00000271852	SNORD11B	100113392	14.2905	2.80752	0.205263	8.80587	1.29844e-18	6.35372e-17	Upregulated	NA	NA	gsTcells	NA
ENSG00000271856	RP11-861A13.4	101929623	829.053	3.06065	0.187942	10.9643	5.67386e-28	5.17301e-26	Upregulated	NA	NA	gsTcells	NA
ENSG00000271882	KB-1410C5.5	NA	35.7448	4.36303	0.25356	13.2632	3.78217e-40	6.33911e-38	Upregulated	NA	NA	gsTcells	NA
ENSG00000271888	RP11-560J1.2	NA	4.97538	3.0324	0.405943	5.00662	5.53946e-07	8.97796e-06	Upregulated	NA	NA	gsTcells	NA
[truncated: 792 more rows]
