# Supplementary material for: Potential impact of celiac disease genetic risk factors on T cell receptor signaling in gluten-specific CD4+ T cells
Source: Sci Rep. 2021 Apr 29;11:9252. doi: 10.1038/s41598-021-86612-5 (PMC8085175; doi:10.1038/s41598-021-86612-5)
Supplement: Supplementary file 20 — Supplementary Table 7. [file 41598_2021_86612_MOESM20_ESM.xlsx]

## Sheet: Table legend
Supplementary Table 7. Gene Set Enrichment Analysis using Reactome.
Datasets of differential expressed genes
gsTcells	Clones of gluten specific T cells expanded in vitro that were used in this study
DICE	Primary naïve T cells stimulated with CD3/CD28
biopsy-derived_gsTcells	Primary gluten specific T cells derived from biopsies in CeD context
GSEA was performed using clusterProfiler
Tables added from the second to seventh sheet of the excel-file

## Sheet: Fig. 3C
Cluster	ID	Description	GeneRatio	BgRatio	pvalue	-log10(p.adjust)	qvalue	geneID	Count
Upregulated	R-HSA-6788467	IL-6-type cytokine receptor ligand interactions	4/171	17/10654	0.00012952	1.46711	0.0313608	CLCF1/IL6ST/LIFR/IL11	4
Upregulated	R-HSA-500792	GPCR ligand binding	19/171	468/10654	0.000180056	1.46711	0.0313608	CCL1/CCL4L1/CCL3L3/CGA/PTHLH/GNG12/EDN1/PNOC/CXCL1/TAC1/SSTR2/HRH1/GPR18/GRM5/NPW/C3/FZD7/FZD8/CXCL16	19
Upregulated	R-HSA-1296071	Potassium Channels	8/171	99/10654	0.000185048	1.46711	0.0313608	GNG12/KCNA1/KCNJ2/KCNJ11/KCNA6/KCNK13/KCND3/KCNK1	8

## Sheet: Fig. 3E
Cluster	ID	Description	GeneRatio	BgRatio	pvalue	-log10(p.adjust)	qvalue	geneID	Count
Upregulated	R-HSA-500792	GPCR ligand binding	19/164	468/10654	0.000103248	1.52578	0.0280058	CCL1/CCL4L1/CCL3L3/CGA/PTHLH/GNG12/EDN1/PNOC/CXCL1/TAC1/SSTR2/HRH1/GPR18/GRM5/NPW/C3/FZD7/FZD8/CXCL16	19
Upregulated	R-HSA-6788467	IL-6-type cytokine receptor ligand interactions	4/164	17/10654	0.000110168	1.52578	0.0280058	CLCF1/IL6ST/LIFR/IL11	4
Upregulated	R-HSA-375276	Peptide ligand-binding receptors	11/164	201/10654	0.000272017	1.30933	0.0460998	CCL1/CCL4L1/CCL3L3/EDN1/PNOC/CXCL1/TAC1/SSTR2/NPW/C3/CXCL16	11

## Sheet: Suppl. Fig. 5A
Quadrant	ID	Description	GeneRatio	BgRatio	pvalue	-log10(p.adjust)	qvalue	geneID	Count
Q1	R-HSA-6790901	rRNA modification in the nucleus and cytosol	31/543	62/10654	3.8858e-24	20.3947	3.75082e-21	PNO1/UTP4/WDR43/RRP9/NOP2/WDR36/NOP58/UTP15/RCL1/NOL6/NOP14/DCAF13/UTP14A/HEATR1/UTP20/UTP25/WDR3/IMP4/DHX37/PWP2/PDCD11/UTP11/WDR75/UTP6/NAT10/UTP3/MPHOSPH10/GAR1/WDR46/NOL11/BUD23	31
Q1	R-HSA-72312	rRNA processing	50/543	205/10654	3.28131e-21	17.7692	1.58366e-18	PNO1/DDX21/BYSL/UTP4/RPP40/WDR43/RRP9/TSR1/NOP2/WDR36/NOP58/RRP1/LTV1/UTP15/WDR12/RIOK1/RCL1/TRMT10C/NOL6/NOP14/DCAF13/UTP14A/HEATR1/PES1/UTP20/UTP25/WDR3/IMP4/NIP7/DHX37/RPP25/PWP2/PDCD11/UTP11/NCL/WDR75/UTP6/NAT10/MRM1/UTP3/ISG20L2/MPHOSPH10/NOB1/RPL22L1/GAR1/WDR46/EXOSC2/CSNK1D/NOL11/BUD23	50
Q1	R-HSA-8868773	rRNA processing in the nucleus and cytosol	48/543	195/10654	1.39675e-20	17.3162	4.49411e-18	PNO1/DDX21/BYSL/UTP4/RPP40/WDR43/RRP9/TSR1/NOP2/WDR36/NOP58/RRP1/LTV1/UTP15/WDR12/RIOK1/RCL1/NOL6/NOP14/DCAF13/UTP14A/HEATR1/PES1/UTP20/UTP25/WDR3/IMP4/NIP7/DHX37/RPP25/PWP2/PDCD11/UTP11/NCL/WDR75/UTP6/NAT10/UTP3/ISG20L2/MPHOSPH10/NOB1/RPL22L1/GAR1/WDR46/EXOSC2/CSNK1D/NOL11/BUD23	48
Q1	R-HSA-6791226	Major pathway of rRNA processing in the nucleolus and cytosol	45/543	185/10654	3.89354e-19	15.9959	9.39573e-17	PNO1/DDX21/BYSL/UTP4/RPP40/WDR43/RRP9/TSR1/WDR36/NOP58/RRP1/LTV1/UTP15/WDR12/RIOK1/RCL1/NOL6/NOP14/DCAF13/UTP14A/HEATR1/PES1/UTP20/UTP25/WDR3/IMP4/NIP7/DHX37/RPP25/PWP2/PDCD11/UTP11/NCL/WDR75/UTP6/UTP3/ISG20L2/MPHOSPH10/NOB1/RPL22L1/WDR46/EXOSC2/CSNK1D/NOL11/BUD23	45
Q1	R-HSA-449147	Signaling by Interleukins	62/543	461/10654	1.23175e-12	9.59267	2.37792e-10	IL3/IL2/IL31/IL13/IL21/IL22/CXCL8/IFNG/IL10/PTGS2/IL4/CSF2/CCL4/IL17A/CCL3/FASLG/IRF4/IL23A/CCL20/IL1RL1/IL1A/TNF/CCND1/MYC/IL1RN/YES1/IL1RL2/LIF/IL12RB2/PELI1/IL18RAP/DUSP4/IL6/FGF2/TSLP/IL1R1/MAP3K8/STAT5A/CXCL10/DUSP6/MAPKAPK2/ICAM1/IL2RA/STX1A/NFKBIA/BOLA2/CSF1/NFKB1/IRAK2/BCL2L1/BATF/IL21R/FYN/HIF1A/PSMD13/JAK2/NFKB2/PSMA2/PSMD11/HSPA9/STAT3/TXLNA	62
Q1	R-HSA-6783783	Interleukin-10 signaling	17/543	47/10654	5.43218e-11	8.0274	8.73915e-09	CXCL8/IL10/PTGS2/CSF2/CCL4/CCL3/CCL20/IL1A/TNF/IL1RN/LIF/IL6/IL1R1/CXCL10/ICAM1/CSF1/STAT3	17
Q1	R-HSA-72306	tRNA processing	23/543	107/10654	3.00275e-09	6.3518	4.14063e-07	METTL1/TRMT61A/RPP40/PUS7/WDR4/RAN/PUS1/TRMT1/TRMT10C/TRMT6/SEH1L/CTU2/QTRT2/NUP35/RPP25/TRMT44/POP1/NUP58/TRMT5/TSEN2/NSUN2/NUP88/NUP188	23
Q1	R-HSA-6785807	Interleukin-4 and Interleukin-13 signaling	22/543	108/10654	1.89544e-08	5.6096	2.287e-06	IL13/CXCL8/IL10/PTGS2/IL4/IL17A/FASLG/IRF4/IL23A/IL1A/TNF/CCND1/MYC/LIF/IL6/FGF2/ICAM1/BCL2L1/BATF/HIF1A/JAK2/STAT3	22
Q1	R-HSA-6782315	tRNA modification in the nucleus and cytosol	12/543	43/10654	9.77398e-07	3.94839	0.000104827	METTL1/TRMT61A/PUS7/WDR4/PUS1/TRMT1/TRMT6/CTU2/QTRT2/TRMT44/TRMT5/NSUN2	12
Q1	R-HSA-5676594	TNF receptor superfamily (TNFSF) members mediating non-canonical NF-kB pathway	8/543	18/10654	1.20227e-06	3.90422	0.00011605	TNFSF11/LTA/TNFSF14/BIRC3/CD40LG/TNFRSF12A/TRAF3/TNFRSF13C	8
Q1	R-HSA-5668541	TNFR2 non-canonical NF-kB pathway	18/543	102/10654	3.37143e-06	3.4978	0.000295847	TNFRSF9/FASLG/TNFSF11/LTA/TNFSF14/BIRC3/TNF/CD40LG/TNFSF9/TNFRSF12A/TRAF3/RELB/TNFSF8/TNFRSF13C/PSMD13/NFKB2/PSMA2/PSMD11	18
Q1	R-HSA-191859	snRNP Assembly	12/543	53/10654	1.06514e-05	3.07076	0.000790881	SEH1L/GEMIN4/GEMIN5/NUP35/SMN2/NUP58/WDR77/NCBP2/PRMT5/TGS1/NUP88/NUP188	12
Q1	R-HSA-194441	Metabolism of non-coding RNA	12/543	53/10654	1.06514e-05	3.07076	0.000790881	SEH1L/GEMIN4/GEMIN5/NUP35/SMN2/NUP58/WDR77/NCBP2/PRMT5/TGS1/NUP88/NUP188	12
Q1	R-HSA-8877330	RUNX1 and FOXP3 control the development of regulatory T lymphocytes (Tregs)	5/543	10/10654	6.87146e-05	2.2933	0.00473769	IL2/IFNG/IL2RA/CTLA4/CBFB	5
Q1	R-HSA-1268020	Mitochondrial protein import	12/543	64/10654	7.85305e-05	2.26527	0.0050535	TIMM8A/GRPEL1/TOMM40/TOMM5/PMPCA/PAM16/HSPD1/TIMM44/CMC2/TIMM50/HSPA9/TOMM70	12
Q1	R-HSA-112409	RAF-independent MAPK1/3 activation	7/543	23/10654	0.000103047	2.1753	0.00621674	DUSP2/DUSP4/IL6/DUSP6/DUSP5/PEA15/JAK2	7
Q1	R-HSA-446652	Interleukin-1 family signaling	18/543	140/10654	0.000261171	1.79774	0.0148294	IL13/IL4/IL1RL1/IL1A/IL1RN/IL1RL2/PELI1/IL18RAP/IL1R1/MAP3K8/NFKBIA/NFKB1/IRAK2/PSMD13/NFKB2/PSMA2/PSMD11/STAT3	18
Q1	R-HSA-451927	Interleukin-2 family signaling	9/543	44/10654	0.000310298	1.74771	0.01664	IL3/IL2/IL21/CSF2/STAT5A/IL2RA/IL21R/JAK2/STAT3	9
Q1	R-HSA-622312	Inflammasomes	6/543	20/10654	0.000357764	1.70938	0.0181756	AIM2/NLRP3/HSP90AB1/NFKB1/BCL2L1/NFKB2	6
Q1	R-HSA-5669034	TNFs bind their physiological receptors	7/543	29/10654	0.00050247	1.61365	0.0226579	TNFRSF9/FASLG/TNFSF11/LTA/TNFSF14/TNFSF9/TNFSF8	7
Q1	R-HSA-913531	Interferon Signaling	22/543	199/10654	0.0005055	1.61365	0.0226579	IFNG/IRF4/IRF8/IFNGR2/ICAM1/EGR1/TRIM5/GBP2/ABCE1/CD44/SEH1L/NUP35/JAK2/EIF4E/KPNA2/TRIM45/CAMK2D/NUP58/NUP88/EIF4A3/KPNA4/NUP188	22
Q1	R-HSA-6784531	tRNA processing in the nucleus	10/543	57/10654	0.000538024	1.61365	0.0226579	RPP40/RAN/SEH1L/NUP35/RPP25/POP1/NUP58/TSEN2/NUP88/NUP188	10
Q1	R-HSA-3371556	Cellular response to heat stress	13/543	89/10654	0.000539885	1.61365	0.0226579	HSPH1/MAPKAPK2/HSP90AB1/DNAJC2/SEH1L/NUP35/HSPA13/CAMK2D/NUP58/HSPA5/NUP88/HSPA9/NUP188	13
Q1	R-HSA-8956320	Nucleobase biosynthesis	5/543	15/10654	0.000661625	1.5543	0.0259756	PAICS/DHODH/PPAT/PFAS/ADSS2	5
Q1	R-HSA-3371453	Regulation of HSF1-mediated heat shock response	11/543	69/10654	0.000672758	1.5543	0.0259756	HSPH1/MAPKAPK2/DNAJC2/SEH1L/NUP35/HSPA13/NUP58/HSPA5/NUP88/HSPA9/NUP188	11
Q1	R-HSA-380108	Chemokine receptors bind chemokines	10/543	59/10654	0.000714386	1.54526	0.026522	XCL2/CXCL8/XCL1/CCL4/CCL3/CCL20/CXCR5/CXCL10/CXCL11/CXCL3	10
Q1	R-HSA-73863	RNA Polymerase I Transcription Termination	7/543	32/10654	0.000948773	1.43842	0.0339191	CD3EAP/POLR1C/POLR1B/POLR2K/TAF1A/POLR1A/TWISTNB	7
Q1	R-HSA-9020958	Interleukin-21 signaling	4/543	10/10654	0.0010954	1.39181	0.0377625	IL21/STAT5A/IL21R/STAT3	4
Q1	R-HSA-159227	Transport of the SLBP independent Mature mRNA	7/543	34/10654	0.00138813	1.30419	0.0462039	SEH1L/NUP35/EIF4E/NUP58/NCBP2/NUP88/NUP188	7
Q3	R-HSA-390918	Peroxisomal lipid metabolism	7/276	29/10654	6.9458e-06	2.2514	0.00535924	HSD17B4/PECR/ALDH3A2/ABCD1/CRAT/EHHADH/CROT	7

## Sheet: Suppl. Fig. 5B
Direction	ID	Description	GeneRatio	BgRatio	pvalue	-log10(p.adjust)	qvalue	geneID	Count
Upregulated	R-HSA-5668541	TNFR2 non-canonical NF-kB pathway	05/32	102/10654	1.19523e-05	2.61505	0.00192495	TNFRSF9/BIRC3/TNF/TRAF3/TNFSF8	5
Upregulated	R-HSA-9020958	Interleukin-21 signaling	02/32	10/10654	0.000387448	1.40532	0.0311998	IL21/IL21R	2

## Sheet: Suppl. Fig. 7A
Direction	ID	Description	GeneRatio	BgRatio	pvalue	-log10(p.adjust)	qvalue	geneID	Count
Upregulated	R-HSA-379716	Cytosolic tRNA aminoacylation	8/334	24/10654	4.06941e-07	3.4155	0.000368388	TARS1/FARSA/IARS1/YARS1/NARS1/AARS1/PPA1/EPRS1	8
Upregulated	R-HSA-379724	tRNA Aminoacylation	9/334	42/10654	4.6953e-06	2.65439	0.00212524	TARS1/FARSA/IARS1/YARS1/PARS2/NARS1/AARS1/PPA1/EPRS1	9
Downregulated	R-HSA-9018678	Biosynthesis of specialized proresolving mediators (SPMs)	6/314	19/10654	1.22568e-05	2.35015	0.00424719	HPGD/ALOX5AP/EPHX2/ALOX5/GSTM4/CYP2C8	6
Downregulated	R-HSA-6798695	Neutrophil degranulation	32/314	480/10654	1.28498e-05	2.35015	0.00424719	PTPRN2/FCER1G/LRRC7/SERPINA1/DOCK2/CYBA/STING1/SLC11A1/CD93/CLEC12A/EPX/SERPINB6/YPEL5/BST1/ALOX5/S100A12/KRT1/ITGB2/FPR1/SYNGR1/TMC6/DSC1/NFAM1/CST3/ADA2/CR1/S100A9/FCN1/S100A8/LYZ/ARG1/MNDA	32
Downregulated	R-HSA-9018677	Biosynthesis of DHA-derived SPMs	5/314	17/10654	9.95481e-05	1.7437	0.0171614	HPGD/EPHX2/ALOX5/GSTM4/CYP2C8	5
Downregulated	R-HSA-420499	Class C/3 (Metabotropic glutamate/pheromone receptors)	7/314	38/10654	0.000103843	1.7437	0.0171614	TAS2R14/GABBR1/TAS2R50/GRM2/TAS2R60/TAS2R10/TAS2R41	7
Downregulated	R-HSA-977225	Amyloid fiber formation	11/314	109/10654	0.000358475	1.30253	0.0473942	H2BC21/H2BC4/H2AC4/MFGE8/H3-3B/PRKN/NAT8B/H4C15/CST3/LYZ/CALB1	11
