# Supplementary material for: Potential impact of celiac disease genetic risk factors on T cell receptor signaling in gluten-specific CD4+ T cells
Source: Sci Rep. 2021 Apr 29;11:9252. doi: 10.1038/s41598-021-86612-5 (PMC8085175; doi:10.1038/s41598-021-86612-5)
Supplement: Supplementary file 21 — Supplementary Table 8. [file 41598_2021_86612_MOESM21_ESM.xlsx]

## Sheet: Legend
Supplementary table 8: DHS sequencing data
consensus_peaks_t0	Outer boundries of consensus peaks from DHS data at timepoint zero
consensus_peaks_t10	Outer boundries of consensus peaks from DHS data at timepoint ten
consensus_peaks_t30	Outer boundries of consensus peaks from DHS data at timepoint 30
consensus_peaks_t180	Outer boundries of consensus peaks from DHS data at timepoint 180
dhs_consensus_counts_rpkm	RPKM normalized count data for consensus sites merged over all timepoints

## Sheet: consensus_peaks_t0
chr1	713839	714712
chr1	825693	826254
chr1	839681	840340
chr1	894173	895243
chr1	901454	902706
chr1	948415	949557
chr1	954616	955498
chr1	975960	976384
chr1	994462	995353
chr1	1004463	1005225
chr1	1051171	1052283
chr1	1057457	1058127
chr1	1092763	1093813
chr1	1136485	1137119
chr1	1143451	1144029
chr1	1152152	1152813
chr1	1166650	1167824
chr1	1186093	1186681
chr1	1208462	1209876
chr1	1243176	1244297
chr1	1259701	1260633
chr1	1284388	1285381
chr1	1306769	1307148
chr1	1310129	1311081
chr1	1334367	1335472
chr1	1342202	1343340
chr1	1406473	1407271
chr1	1446705	1447646
chr1	1509516	1510829
chr1	1550418	1551428
chr1	1564926	1566175
chr1	1590277	1590801
chr1	1609245	1609997
chr1	1655579	1656092
chr1	1709586	1710858
chr1	1711461	1712316
chr1	1821501	1823286
chr1	1839985	1840886
chr1	1850423	1851489
chr1	1981517	1981973
chr1	2064472	2065371
chr1	2080020	2080625
chr1	2120783	2121362
chr1	2126134	2126969
chr1	2130589	2131080
chr1	2136020	2137273
chr1	2158829	2159587
chr1	2165698	2166464
chr1	2186874	2187849
chr1	2221941	2222843
chr1	2231749	2232921
chr1	2322538	2323631
chr1	2343396	2344776
chr1	2457374	2458446
chr1	2477453	2479965
chr1	2480156	2480523
chr1	2486878	2488539
chr1	2509673	2510213
chr1	2516880	2518553
chr1	2573905	2575052
chr1	3418475	3418790
chr1	3535431	3536062
chr1	3540817	3541895
chr1	3566320	3566951
chr1	3663553	3664226
chr1	3688643	3689563
chr1	3712607	3713829
chr1	3773391	3774575
chr1	3816387	3818113
chr1	5731637	5732827
chr1	6051996	6052885
chr1	6086073	6086977
chr1	6087607	6088693
chr1	6258961	6260295
chr1	6265900	6266563
chr1	6295163	6296365
chr1	6319937	6320416
chr1	6408106	6409268
chr1	6453122	6454309
chr1	6519851	6521137
chr1	6614144	6615037
chr1	6639574	6640501
chr1	6661070	6661848
chr1	6662373	6663892
chr1	6672944	6674370
chr1	6684777	6685879
chr1	6761249	6762339
chr1	6844477	6845749
chr1	7764338	7764929
chr1	7830824	7831998
chr1	7843820	7844473
chr1	7990713	7991701
chr1	8008773	8009558
chr1	8013799	8014878
chr1	8021143	8022349
chr1	8086070	8086749
chr1	8212689	8213537
chr1	8229434	8230204
chr1	8242150	8243053
chr1	8487534	8488140
chr1	8585421	8586369
chr1	8664008	8664471
chr1	8761063	8762124
chr1	8772483	8773250
chr1	8877142	8878396
chr1	8937988	8939675
chr1	9030917	9031433
chr1	9188710	9189927
chr1	9241362	9241895
chr1	9294164	9295462
chr1	9299617	9300196
chr1	9375153	9375985
chr1	9473160	9474065
chr1	9486150	9486905
chr1	9488587	9489429
chr1	9598960	9600067
chr1	9648359	9649779
chr1	9687062	9687710
chr1	9689185	9690267
chr1	9711767	9713223
chr1	9749161	9749878
chr1	9777171	9778216
chr1	9860051	9860521
chr1	9883653	9884697
chr1	9927410	9928079
chr1	9970086	9971308
chr1	10002536	10003940
chr1	10010404	10010795
chr1	10092365	10093687
chr1	10134207	10135315
chr1	10269980	10271003
chr1	10367936	10368620
chr1	10458468	10459684
chr1	10489937	10491307
chr1	10532163	10532980
chr1	10534789	10535712
chr1	10554731	10555800
chr1	10570705	10571597
chr1	10585156	10585602
chr1	10754149	10755304
chr1	11071919	11073419
chr1	11097661	11098078
chr1	11119685	11120782
chr1	11159309	11160310
chr1	11322003	11323060
chr1	11332629	11334037
chr1	11714494	11715072
chr1	11723972	11725106
chr1	11740719	11741850
chr1	11779303	11780290
chr1	11795751	11796807
chr1	11865448	11866903
chr1	11967743	11969270
chr1	11986332	11986787
chr1	11994282	11995141
chr1	12039812	12040864
chr1	12079177	12080000
chr1	12107072	12108137
chr1	12147603	12148610
chr1	12184911	12185349
chr1	12210464	12211184
chr1	12221461	12222493
chr1	12233480	12234177
chr1	12289843	12290604
chr1	12405219	12406289
chr1	12509409	12509925
chr1	12570484	12571343
chr1	12664044	12664739
chr1	12677815	12678725
chr1	13992169	13992841
chr1	14026286	14027872
chr1	14056919	14057992
chr1	14075212	14076568
chr1	15575495	15576031
chr1	15672380	15672834
chr1	15735663	15736563
chr1	15743927	15744385
chr1	15757474	15757991
chr1	15850564	15851863
chr1	15852881	15853635
chr1	15905474	15906491
chr1	15911052	15911691
chr1	15929740	15930531
chr1	15943499	15944665
chr1	16160767	16162928
chr1	16173639	16175343
chr1	16245806	16246189
chr1	16275815	16276872
chr1	16292477	16293180
chr1	16301821	16303078
chr1	16405394	16405881
chr1	16532694	16533817
chr1	16543489	16544437
chr1	16563104	16564101
chr1	16677912	16679498
chr1	16693271	16694592
chr1	16747132	16747707
chr1	16766669	16768246
chr1	16825262	16826310
chr1	16840145	16841028
chr1	16939720	16940527
chr1	16952114	16952531
chr1	16957331	16957907
chr1	16970677	16971569
chr1	17053699	17054325
chr1	17222576	17223709
chr1	17230802	17232124
chr1	17240027	17241088
chr1	17286981	17287761
chr1	17337854	17338744
chr1	17379945	17380931
chr1	17763844	17765013
chr1	17765502	17766680
chr1	19228728	19229621
chr1	19252946	19254592
chr1	19278207	19278921
chr1	19282852	19283727
chr1	19337349	19338090
chr1	19400770	19401870
chr1	19535886	19537425
chr1	19577690	19578639
chr1	19638282	19639515
chr1	19717356	19718307
chr1	19789635	19790229
chr1	19803303	19804633
chr1	19811551	19812789
chr1	19923008	19924376
chr1	19933253	19933971
chr1	20125958	20127074
chr1	20208350	20209554
chr1	20478536	20479184
chr1	20511730	20513017
chr1	20833955	20835036
chr1	20959609	20960761
chr1	20987437	20988497
chr1	21022949	21023739
chr1	21059493	21059921
chr1	21112442	21114232
chr1	21348637	21349546
chr1	21501884	21503877
chr1	21620835	21621568
chr1	21660395	21661321
chr1	21671505	21672413
chr1	21766181	21766925
chr1	22108495	22110504
chr1	22345512	22346091
chr1	22351419	22352739
chr1	22366107	22366925
chr1	22378815	22380532
chr1	22778135	22779215
chr1	23345456	23346662
chr1	23426559	23427314
chr1	23445248	23446062
chr1	23494944	23495621
chr1	23670103	23671492
chr1	23694295	23695818
chr1	23810641	23811439
chr1	23854665	23855131
chr1	23857460	23858146
chr1	23866174	23866754
chr1	23881022	23881876
chr1	23885529	23886313
chr1	23945877	23946650
chr1	23961451	23962006
chr1	24018006	24018977
chr1	24069376	24070692
chr1	24098618	24098970
chr1	24104310	24105402
chr1	24117290	24117905
chr1	24126909	24127880
chr1	24151471	24152168
chr1	24194165	24195295
chr1	24285377	24287095
chr1	24306399	24307392
chr1	24525708	24526259
chr1	24648032	24649126
chr1	24718457	24719143
chr1	24739943	24740489
chr1	24741900	24742577
chr1	24828334	24829979
chr1	24861459	24862116
chr1	24862864	24863422
chr1	24969052	24970249
chr1	25071315	25072453
chr1	25174276	25175477
chr1	25237428	25238256
chr1	25251449	25252027
chr1	25256104	25257256
chr1	25281515	25282187
chr1	25291347	25292238
chr1	25311549	25312099
chr1	25319116	25319744
chr1	25348674	25349792
chr1	25358334	25359152
chr1	25422106	25422531
chr1	25425830	25426536
chr1	25558598	25559987
chr1	25565973	25567074
chr1	25573061	25574586
chr1	25664709	25666151
chr1	25756521	25757691
chr1	25869726	25870594
chr1	25876016	25876741
chr1	25888662	25889348
chr1	25942715	25943502
chr1	25968928	25969617
chr1	26002291	26003074
chr1	26101271	26102024
chr1	26146022	26147519
chr1	26185591	26186421
chr1	26201782	26202542
chr1	26221856	26222304
chr1	26231525	26233496
chr1	26317082	26317772
chr1	26323798	26325210
chr1	26361682	26362775
chr1	26437337	26438924
chr1	26452685	26453385
chr1	26471422	26472394
chr1	26496151	26497029
chr1	26560124	26561477
chr1	26602179	26603119
chr1	26606027	26606826
chr1	26611200	26611816
chr1	26613765	26614307
chr1	26632731	26634315
chr1	26644139	26644770
chr1	26662550	26663433
chr1	26690281	26690777
chr1	26704542	26705361
chr1	26710577	26711121
chr1	26717732	26718310
chr1	26758255	26759519
chr1	26798366	26800236
chr1	26826504	26828198
chr1	26855919	26856787
chr1	26868185	26869168
chr1	26872072	26872614
chr1	26946456	26948182
chr1	27018805	27019816
chr1	27021715	27022637
chr1	27070382	27071173
chr1	27113586	27114995
chr1	27125782	27127024
chr1	27152768	27153576
chr1	27159774	27160638
chr1	27165170	27166086
chr1	27191153	27192184
chr1	27216275	27217191
chr1	27226402	27227461
chr1	27247533	27248891
chr1	27319846	27320810
chr1	27371041	27371572
chr1	27438363	27438953
chr1	27463499	27464269
chr1	27480975	27482151
chr1	27560003	27561681
chr1	27648261	27649284
chr1	27668039	27669244
chr1	27669370	27670387
chr1	27683587	27684334
chr1	27691880	27693031
chr1	27718630	27719392
chr1	27744884	27745392
chr1	27816108	27817330
chr1	27894710	27895544
chr1	27930302	27931028
chr1	27944618	27945390
chr1	27959068	27959835
chr1	27970250	27970736
chr1	27985975	27987020
chr1	27989194	27989961
chr1	27998326	27999268
chr1	28051822	28053077
chr1	28099159	28100515
chr1	28156972	28157861
chr1	28184523	28184994
chr1	28195423	28196162
chr1	28198712	28199957
chr1	28213577	28214236
chr1	28240623	28241763
chr1	28286051	28286907
chr1	28414367	28415505
chr1	28495704	28496258
chr1	28525809	28527027
chr1	28559168	28559723
chr1	28562243	28563044
chr1	28572902	28574527
chr1	28574686	28575345
chr1	28582692	28583267
chr1	28585485	28586404
chr1	28655207	28655821
chr1	28695626	28696982
chr1	28832053	28833216
chr1	28844314	28845672
chr1	28879088	28880384
chr1	28907247	28908995
chr1	28968809	28970233
chr1	28974448	28975858
chr1	28994686	28996646
chr1	29062898	29064333
chr1	29101479	29102302
chr1	29111486	29111988
chr1	29213226	29214228
chr1	29240470	29242163
chr1	29253014	29253969
chr1	29507608	29508987
chr1	29557108	29557844
chr1	29562760	29563299
chr1	30663728	30664629
chr1	30755892	30756425
chr1	31190845	31192325
chr1	31216358	31217301
chr1	31229130	31230160
chr1	31252250	31252811
chr1	31537758	31538972
chr1	31627294	31628607
chr1	31769228	31770423
chr1	32014274	32015074
chr1	32109706	32111314
chr1	32253889	32255171
chr1	32314015	32314692
chr1	32354726	32355369
chr1	32403346	32404508
chr1	32405306	32405914
chr1	32409235	32410640
chr1	32421627	32422167
chr1	32429741	32430253
chr1	32478851	32480558
chr1	32537852	32539249
chr1	32573370	32574461
chr1	32644885	32646235
chr1	32665968	32666514
chr1	32666830	32667335
chr1	32670928	32671431
chr1	32687432	32688412
chr1	32715411	32716837
chr1	32757027	32758356
chr1	32816438	32817621
chr1	32837502	32838309
chr1	32859528	32860747
chr1	32986012	32986366
chr1	33093108	33093662
chr1	33115797	33117379
chr1	33177744	33178244
chr1	33264423	33265242
chr1	33266630	33267357
chr1	33282397	33284097
chr1	33429460	33430784
chr1	33446551	33447466
chr1	33457693	33458645
chr1	33501843	33502886
chr1	33511140	33511937
chr1	33546384	33547076
chr1	33564601	33565561
chr1	33592485	33593589
chr1	33646352	33648040
chr1	33721953	33722753
chr1	33760859	33761516
chr1	33814650	33816153
chr1	33937767	33938433
chr1	35318235	35318871
chr1	35324920	35325813
chr1	35331768	35332317
chr1	35450177	35451194
chr1	35496494	35497759
chr1	35544602	35545481
chr1	35657343	35659256
chr1	35733942	35734900
chr1	35964885	35965961
chr1	35971470	35972374
chr1	36004628	36005548
chr1	36022628	36023678
chr1	36106825	36107536
chr1	36184056	36184950
chr1	36234755	36235914
chr1	36348272	36349343
chr1	36396035	36397547
chr1	36553908	36555261
chr1	36565232	36566049
chr1	36614596	36615755
chr1	36621177	36622069
chr1	36653440	36654313
chr1	36689011	36690701
chr1	36751066	36751494
chr1	36771844	36772976
chr1	36788584	36789814
chr1	36839147	36840684
chr1	36850457	36852581
chr1	36862831	36863832
chr1	36886248	36887043
chr1	36915812	36916632
chr1	36929621	36930596
chr1	37939688	37940451
chr1	37979645	37980976
chr1	38019580	38020123
chr1	38061000	38062005
chr1	38155997	38156746
chr1	38157245	38158364
chr1	38273266	38274566
chr1	38324778	38326199
chr1	38396257	38397812
chr1	38455023	38456142
chr1	38478020	38478752
chr1	38495729	38496170
chr1	38512246	38513066
chr1	39024831	39025582
chr1	39324614	39326097
chr1	39338281	39339626
chr1	39456331	39457575
chr1	39491490	39492716
chr1	39570685	39571821
chr1	39649346	39650102
chr1	39657779	39658447
chr1	39662055	39662987
chr1	39670017	39671761
chr1	39680413	39681780
chr1	39874002	39874989
chr1	39956659	39957607
chr1	40040880	40042795
chr1	40156906	40157549
chr1	40204272	40204921
chr1	40254332	40255161
chr1	40264679	40265230
chr1	40311221	40311710
chr1	40348678	40349383
chr1	40505120	40507031
chr1	40524967	40525796
chr1	40562420	40563421
chr1	40618541	40619168
chr1	40626605	40627756
chr1	40707226	40707700
chr1	40723071	40724435
chr1	40780934	40781523
chr1	40838890	40840681
chr1	40851142	40852111
chr1	40915366	40917133
chr1	40942728	40943935
chr1	40973950	40975112
chr1	40996763	40997904
chr1	41131025	41131785
chr1	41156914	41158331
chr1	41174307	41175354
chr1	41267760	41268705
chr1	41327849	41328744
chr1	41417842	41418480
chr1	41444950	41446389
chr1	41469028	41469932
chr1	41826571	41827575
chr1	42039735	42040320
chr1	42127827	42128469
chr1	42138814	42139753
chr1	42149368	42150339
chr1	42216783	42217780
chr1	42268437	42269143
chr1	42356916	42357934
chr1	42363721	42364391
chr1	42385441	42386128
chr1	42500735	42502111
chr1	42785276	42786087
chr1	42799795	42801553
chr1	42921475	42922849
chr1	42928431	42929289
chr1	43123584	43124611
chr1	43147378	43148181
chr1	43232030	43233516
chr1	43282124	43283527
chr1	43311767	43312865
chr1	43389594	43390620
chr1	43397466	43398229
chr1	43423540	43425182
chr1	43637624	43638678
chr1	43824022	43824829
chr1	43832968	43834333
chr1	43855209	43856167
chr1	43919222	43920557
chr1	44115382	44116702
chr1	44172602	44173667
chr1	44411932	44412923
chr1	44435329	44435833
chr1	44440095	44440934
chr1	44456879	44457797
chr1	44495461	44496478
chr1	44678688	44679723
chr1	44820462	44821539
chr1	45097232	45098466
chr1	45139449	45140562
chr1	45180642	45181161
chr1	45187111	45187965
chr1	45196092	45197265
chr1	45204934	45205997
chr1	45240759	45241976
chr1	45251692	45252320
chr1	45259146	45259612
chr1	45265311	45266729
chr1	45272975	45274028
chr1	45275147	45275807
chr1	45284919	45286235
chr1	45301424	45301915
chr1	45451924	45452632
chr1	45476635	45478240
chr1	45671508	45672417
chr1	45769022	45770223
chr1	45805261	45806487
chr1	45956299	45957519
chr1	45965123	45966198
chr1	45986661	45988131
chr1	46009300	46010055
chr1	46016189	46017058
chr1	46048958	46050843
chr1	46151714	46154140
chr1	46215745	46216882
chr1	46268479	46269437
chr1	46597912	46599297
chr1	46663736	46664556
chr1	46712473	46713648
chr1	46768021	46769813
chr1	46806030	46807121
chr1	46908044	46908846
chr1	47047235	47047908
chr1	47069266	47070577
chr1	47081675	47082781
chr1	47133413	47134508
chr1	47184349	47185419
chr1	47779258	47780459
chr1	47799078	47800639
chr1	47902125	47903945
chr1	48937533	48938248
chr1	51190125	51190989
chr1	51339052	51339668
chr1	51425115	51426437
chr1	51433747	51436039
chr1	51701465	51702876
chr1	51895604	51895960
chr1	51898992	51899940
chr1	51983800	51985452
chr1	51999980	52001040
chr1	52035013	52035852
chr1	52082517	52083227
chr1	52194786	52195961
chr1	52343924	52345087
chr1	52498694	52499892
chr1	52520521	52522788
chr1	52831267	52832565
chr1	52869284	52870812
chr1	52889443	52890502
chr1	52989057	52989524
chr1	53017803	53019505
chr1	53102438	53103522
chr1	53163578	53164366
chr1	53168568	53169329
chr1	53191694	53192676
chr1	53308200	53309019
chr1	53387065	53387684
chr1	53392765	53393560
chr1	53480192	53481111
chr1	53661997	53662967
chr1	53685670	53686690
chr1	53703703	53704679
chr1	53791569	53792560
chr1	53793324	53794076
chr1	53878628	53879650
chr1	54231362	54231857
chr1	54303507	54304554
chr1	54355099	54356131
chr1	54410860	54412340
chr1	54518349	54519658
chr1	54665294	54666427
chr1	54871975	54873752
chr1	54953655	54955423
chr1	55007577	55008504
chr1	55181070	55181989
chr1	55229937	55230804
chr1	55266607	55267613
chr1	55352388	55353488
chr1	55593600	55594170
chr1	55606020	55606734
chr1	55680659	55681588
chr1	57773120	57773504
chr1	59011470	59012884
chr1	59165013	59165977
chr1	59183443	59184433
chr1	59220409	59221670
chr1	59249146	59250994
chr1	59278619	59279128
chr1	59280902	59282530
chr1	59368910	59370013
chr1	59387985	59388697
chr1	59398671	59399473
chr1	59407176	59408127
chr1	59433844	59434714
chr1	59485676	59486579
chr1	59510465	59511185
chr1	59536703	59537391
chr1	59612237	59612887
chr1	59761988	59763010
chr1	60035874	60036589
chr1	60280230	60280820
chr1	61508502	61509320
chr1	61515474	61516313
chr1	61542316	61544057
chr1	61918772	61919394
chr1	62190337	62191324
chr1	62901584	62903187
chr1	63153866	63154479
chr1	63249279	63250360
chr1	63832751	63833848
chr1	63988526	63989570
chr1	64058901	64060291
chr1	65329651	65330267
chr1	65431311	65432693
chr1	65467956	65468925
chr1	65532373	65533399
chr1	65719651	65720848
chr1	65885395	65887079
chr1	66153293	66154057
chr1	66277611	66278272
chr1	66295842	66296568
chr1	66648152	66648787
chr1	66741618	66742306
chr1	66766657	66767166
chr1	66796192	66796815
chr1	66801534	66802191
chr1	66815635	66816319
chr1	66823204	66823726
chr1	66902094	66902667
chr1	66911149	66912435
chr1	67390184	67391330
chr1	67395432	67396621
chr1	67518840	67520274
chr1	67636405	67637338
chr1	67659936	67660664
chr1	67760409	67761206
chr1	67772944	67773660
chr1	67798484	67799270
chr1	67895998	67896941
chr1	67966123	67966619
chr1	68150249	68151589
chr1	68962325	68963346
chr1	70670790	70671941
chr1	70686670	70687882
chr1	70819617	70820980
chr1	70876196	70877328
chr1	71546145	71547336
chr1	74663410	74664476
chr1	75198288	75199732
chr1	76189732	76190738
chr1	76251506	76252516
chr1	76489322	76490027
chr1	76539956	76540719
chr1	76619816	76620715
chr1	77684584	77685479
chr1	78147971	78149627
chr1	78224793	78225942
chr1	78244980	78245862
chr1	78443898	78445456
chr1	78469985	78470954
chr1	84464483	84465360
chr1	84543295	84544385
chr1	84609721	84610298
chr1	84907730	84908475
chr1	84944747	84945630
chr1	84971106	84972700
chr1	85039328	85040554
chr1	85086279	85086944
chr1	85155628	85156800
chr1	85410430	85411273
chr1	85462441	85463456
chr1	85527562	85528343
chr1	85666207	85667650
chr1	85724912	85725836
chr1	85741789	85742828
chr1	85763634	85764397
chr1	86173709	86174484
chr1	86861172	86862508
chr1	87169595	87171361
chr1	87379297	87381176
chr1	87793888	87794795
chr1	87869695	87870667
chr1	87901132	87901657
chr1	87914958	87915845
chr1	89149165	89150984
chr1	89356548	89357706
chr1	89457977	89459012
chr1	89487438	89488735
chr1	89591365	89592241
chr1	89744534	89745155
chr1	89752210	89753011
chr1	89776240	89776694
chr1	89989657	89991195
chr1	90073692	90074334
chr1	90097993	90099273
chr1	90123478	90123856
chr1	90185056	90185400
chr1	90186698	90187273
chr1	90204507	90205985
chr1	90228348	90229319
chr1	90286216	90287647
chr1	90308578	90309688
chr1	90336167	90337059
chr1	90460287	90461341
chr1	91316836	91317470
chr1	91486571	91488193
chr1	91852678	91853235
chr1	91965940	91967360
chr1	92013884	92015214
chr1	92021307	92022333
chr1	92150053	92150791
chr1	92162921	92163807
chr1	92178738	92179413
chr1	92269362	92270816
chr1	92350477	92351954
chr1	92413820	92414939
chr1	92545691	92546521
chr1	92763738	92765091
chr1	92781253	92782045
chr1	92788960	92789893
chr1	92830992	92832076
chr1	92876126	92877227
chr1	92950484	92952246
chr1	93002333	93004631
chr1	93028809	93029456
chr1	93049335	93050319
chr1	93249810	93251141
chr1	93297216	93298302
chr1	93324259	93325171
chr1	93342956	93343783
chr1	93425955	93428320
chr1	93446508	93447158
chr1	93507663	93508543
chr1	93544103	93545211
chr1	93645084	93647025
chr1	93684786	93685669
chr1	93810830	93812491
chr1	94311561	94313670
chr1	94344010	94345136
chr1	94374238	94375678
chr1	94482844	94483439
chr1	94883231	94884476
chr1	95067795	95068522
chr1	95319945	95320499
chr1	95508910	95509341
chr1	95538030	95539088
chr1	95699214	95700134
chr1	97186927	97188285
chr1	98386039	98387208
chr1	98407702	98408434
chr1	98789178	98789972
chr1	98853443	98854495
chr1	98871140	98871676
chr1	99336749	99337784
chr1	100231824	100232435
chr1	100286108	100286604
chr1	100315108	100316170
chr1	100434973	100436345
chr1	100494235	100494821
chr1	100503256	100504878
chr1	100597927	100599225
chr1	100714843	100715872
chr1	100731113	100732313
chr1	100816759	100818575
chr1	100865883	100866430
chr1	100905512	100906287
chr1	101360740	101362602
chr1	101392580	101393419
chr1	101415106	101415536
chr1	101490818	101491954
chr1	101546773	101547912
chr1	101577332	101578300
chr1	101587992	101588632
chr1	101593800	101594989
chr1	101644125	101645061
chr1	101701000	101702728
chr1	101774830	101775767
chr1	101822846	101823322
chr1	104067765	104069078
chr1	107598997	107600256
chr1	108328570	108329424
chr1	108506165	108506810
chr1	108742153	108743672
chr1	109102266	109103354
chr1	109133422	109134181
chr1	109188951	109189915
chr1	109203513	109204304
chr1	109234497	109236206
chr1	109288702	109289980
chr1	109419319	109420294
chr1	109499223	109499976
chr1	109505456	109506341
chr1	109583966	109585350
chr1	109617893	109619023
chr1	109632954	109634186
chr1	109642424	109643519
chr1	109655288	109655816
chr1	109656247	109657005
chr1	109704737	109705557
chr1	109756157	109757567
chr1	109825277	109826611
chr1	109967803	109969564
chr1	110025855	110027008
chr1	110036215	110037099
chr1	110052171	110052752
chr1	110074747	110075800
chr1	110090698	110091830
chr1	110163205	110164057
chr1	110185835	110186470
chr1	110198288	110199056
chr1	110282648	110283520
chr1	110333223	110334036
chr1	110344661	110346020
chr1	110448777	110449241
chr1	110526671	110527842
chr1	110546321	110546887
chr1	110553905	110554710
chr1	110576862	110577835
chr1	110752389	110753867
chr1	110880742	110882523
chr1	110949837	110950898
chr1	111161936	111162717
chr1	111173399	111174394
chr1	111189797	111190622
chr1	111214690	111215638
chr1	111329392	111330629
chr1	111417151	111418357
chr1	111422399	111423153
chr1	111423273	111423908
chr1	111459354	111459844
chr1	111505779	111507348
chr1	111682033	111683345
chr1	111746253	111747503
chr1	111758359	111759197
chr1	111888736	111889340
chr1	111991520	111992419
chr1	112019288	112020138
chr1	112049959	112051366
chr1	112135178	112136126
chr1	112141055	112141515
chr1	112146394	112147166
chr1	112161927	112163067
chr1	112202759	112203495
chr1	112281295	112282938
chr1	112297692	112298899
chr1	112933446	112934136
chr1	112938402	112939547
chr1	113008653	113009477
chr1	113160690	113162968
chr1	113217120	113218379
chr1	113247546	113248334
chr1	113249526	113250244
chr1	113257578	113258477
chr1	113497802	113499287
chr1	113615104	113616415
chr1	113689156	113690074
chr1	113932534	113933442
chr1	114301425	114302713
chr1	114325994	114327091
chr1	114354171	114355574
chr1	114414103	114415405
chr1	114446881	114448299
chr1	114471684	114473684
chr1	114888926	114889540
chr1	115053046	115054604
chr1	115123883	115124676
chr1	115212121	115213302
chr1	115258914	115259870
chr1	115299702	115301125
chr1	115322719	115323621
chr1	115605074	115606149
chr1	115641442	115642528
chr1	116184411	116185840
chr1	116681504	116682239
chr1	116694476	116695064
chr1	116710931	116711367
chr1	116868429	116869126
chr1	116915304	116916399
chr1	116920269	116920818
chr1	116960909	116961628
chr1	117046645	117047528
chr1	117057527	117058660
chr1	117099097	117099751
chr1	117112497	117114032
chr1	117279900	117282081
chr1	117296694	117297229
chr1	117312041	117312721
chr1	117359067	117359567
chr1	117369716	117370227
chr1	117420291	117421410
chr1	117593713	117594460
chr1	117601976	117603266
chr1	117664056	117665052
chr1	117908959	117910556
chr1	118147989	118149607
chr1	118198666	118199278
chr1	118206844	118207410
chr1	118301280	118301942
chr1	118471609	118473007
chr1	119682434	119683605
chr1	121258181	121258630
chr1	121260470	121261664
chr1	121484318	121485521
chr1	142535439	142537151
chr1	142537348	142539695
chr1	142653920	142654329
chr1	144018645	144019447
chr1	144533555	144534326
chr1	144536098	144536404
chr1	144931445	144932713
chr1	145039181	145040361
chr1	145058663	145059646
chr1	145096179	145096657
chr1	145117634	145118292
chr1	145291456	145292167
chr1	145382070	145383368
chr1	145396640	145398302
chr1	145421639	145422151
chr1	145427102	145427943
chr1	145437397	145438657
chr1	145454554	145456048
chr1	145470030	145470849
chr1	145476696	145477695
chr1	145507058	145508424
chr1	145515514	145516718
chr1	145548750	145549436
chr1	145562664	145563368
chr1	145574898	145576528
chr1	145589077	145589819
chr1	145610289	145611369
chr1	145743806	145744788
chr1	146555927	146556828
chr1	146643346	146644613
chr1	146696496	146697339
chr1	146714011	146715163
chr1	147070761	147072334
chr1	147089658	147090497
chr1	147119886	147120937
chr1	147141657	147143144
chr1	147735432	147736376
chr1	147790394	147791248
chr1	147806286	147807410
chr1	148241349	148241730
chr1	148551315	148552830
chr1	149223150	149224163
chr1	149224453	149225028
chr1	149857022	149857547
chr1	149858092	149858599
chr1	149858984	149860250
chr1	149870706	149871767
chr1	149899339	149900524
chr1	149982125	149983046
chr1	150038871	150040151
chr1	150121559	150122544
chr1	150123275	150124419
chr1	150159142	150159987
chr1	150185732	150186609
chr1	150206426	150208947
chr1	150240623	150241917
chr1	150265828	150266687
chr1	150293689	150294632
chr1	150335652	150337483
chr1	150459399	150460474
chr1	150487639	150488527
chr1	150533475	150536266
chr1	150539746	150540776
chr1	150551015	150552755
chr1	150583801	150584723
chr1	150585923	150586393
chr1	150594075	150595212
chr1	150601327	150602475
chr1	150669407	150670351
chr1	150737759	150738428
chr1	150743182	150743701
chr1	150848579	150849506
chr1	150898318	150899280
chr1	150946314	150947621
chr1	150951804	150952314
chr1	150980286	150981468
chr1	150997064	150997431
chr1	151019850	151021316
chr1	151030136	151030867
chr1	151031556	151032297
chr1	151042710	151043939
chr1	151118800	151119719
chr1	151128569	151130174
chr1	151137913	151138917
chr1	151161982	151162872
chr1	151170312	151171784
chr1	151226845	151227806
chr1	151253624	151255248
chr1	151283990	151284678
chr1	151299428	151300582
chr1	151313321	151313743
chr1	151319193	151320294
chr1	151371741	151372372
chr1	151430405	151432219
chr1	151483178	151484330
chr1	151512277	151513231
chr1	151584188	151585049
chr1	151735504	151736371
chr1	151762555	151763692
chr1	151788071	151788577
chr1	151811956	151812730
chr1	151881594	151882628
chr1	151917885	151918976
chr1	151956653	151957375
chr1	151965109	151966943
chr1	152006915	152008143
chr1	152020078	152021229
chr1	152432180	152433252
chr1	153507906	153508984
chr1	153517275	153518463
chr1	153538852	153539592
chr1	153606169	153607101
chr1	153630823	153631697
chr1	153642845	153644358
chr1	153699956	153701171
chr1	153747413	153748723
chr1	153755730	153756619
chr1	153777732	153778406
chr1	153895008	153896256
chr1	153917700	153919424
chr1	153930201	153931406
chr1	153935761	153936525
chr1	153939567	153940464
chr1	153949243	153950965
chr1	153962914	153963605
chr1	154130138	154131165
chr1	154154477	154156067
chr1	154192692	154194391
chr1	154244548	154245315
chr1	154297131	154297633
chr1	154300907	154301487
chr1	154309787	154310456
chr1	154315153	154315842
chr1	154358841	154359774
chr1	154377434	154378023
chr1	154435802	154436581
chr1	154452215	154452818
chr1	154530724	154532245
chr1	154580231	154581548
chr1	154599411	154600817
chr1	154642100	154642682
chr1	154720445	154721025
chr1	154763755	154764451
chr1	154908856	154910353
chr1	154927438	154928901
chr1	154933581	154934970
chr1	154946173	154947906
chr1	154955235	154956310
chr1	154973310	154974946
chr1	154989757	154990340
chr1	155022797	155024271
chr1	155034004	155034377
chr1	155035582	155036535
chr1	155057152	155058796
chr1	155107660	155108862
chr1	155140204	155140662
chr1	155145316	155146510
chr1	155162961	155163553
chr1	155164164	155164921
chr1	155177968	155179263
chr1	155196404	155197990
chr1	155214143	155215123
chr1	155220262	155221004
chr1	155231401	155232627
chr1	155242781	155243700
chr1	155246856	155247593
chr1	155278103	155279488
chr1	155292852	155294571
chr1	155505878	155506482
chr1	155532114	155533169
chr1	155579363	155580063
chr1	155657977	155659027
chr1	155714704	155715646
chr1	155826698	155827275
chr1	155828830	155830653
chr1	155863193	155863723
chr1	155880536	155881537
chr1	155903521	155904819
chr1	155959009	155959998
chr1	155974610	155975298
chr1	155990125	155991200
chr1	156023578	156025205
chr1	156060165	156060966
chr1	156066483	156067387
chr1	156075995	156076737
chr1	156096609	156097344
chr1	156115723	156116247
chr1	156163273	156164504
chr1	156182620	156183163
chr1	156186155	156186706
chr1	156195283	156195596
chr1	156252072	156253102
chr1	156264995	156265833
chr1	156307536	156308758
chr1	156355255	156355846
chr1	156426212	156427531
chr1	156470479	156471403
chr1	156474445	156475391
chr1	156494087	156494625
chr1	156561187	156561910
chr1	156570812	156571667
chr1	156629719	156630454
chr1	156697951	156699046
chr1	156710507	156711692
chr1	156721033	156722261
chr1	156736483	156737828
chr1	156785796	156787094
chr1	156829871	156830240
chr1	157108035	157108958
chr1	158119350	158119880
chr1	158788929	158789704
chr1	158900216	158901662
chr1	158968230	158968822
chr1	158978525	158979993
chr1	158985261	158985743
chr1	159037538	159038425
chr1	159046284	159047563
chr1	159750297	159751145
chr1	159769922	159770419
chr1	159795773	159796976
chr1	159824451	159825034
chr1	159880052	159881005
chr1	159893068	159893801
chr1	159894968	159895689
chr1	160000873	160002196
chr1	160067928	160069327
chr1	160174761	160175880
chr1	160231329	160233013
chr1	160254212	160255276
chr1	160312349	160313743
chr1	160399069	160399878
chr1	160407531	160408242
chr1	160489493	160490297
chr1	160492188	160493186
chr1	160509743	160510718
chr1	160528083	160529109
chr1	160537635	160538418
chr1	160576731	160577258
chr1	160607751	160608533
chr1	160634219	160635810
chr1	160652688	160653733
chr1	160681183	160682086
chr1	160725930	160726778
chr1	160737620	160738422
chr1	160752013	160752420
chr1	160765614	160766187
chr1	160806965	160808194
chr1	160832226	160832866
chr1	160983097	160984230
chr1	160990531	160991437
chr1	161008281	161009020
chr1	161014721	161016325
chr1	161037820	161038654
chr1	161039055	161040151
chr1	161067197	161068367
chr1	161087329	161088374
chr1	161102072	161103080
chr1	161123467	161124238
chr1	161128740	161129777
chr1	161135511	161136416
chr1	161146836	161147730
chr1	161152074	161152472
chr1	161155045	161155800
chr1	161162229	161162791
chr1	161171548	161172645
chr1	161195178	161196109
chr1	161275657	161276338
chr1	161283725	161284679
chr1	161359361	161360552
chr1	161368808	161370363
chr1	161493453	161494374
chr1	161500571	161501170
chr1	161509611	161510350
chr1	161582160	161582735
chr1	161591246	161591786
chr1	161695670	161697711
chr1	161708579	161709196
chr1	161719116	161720338
chr1	161735711	161736601
chr1	161903847	161904333
chr1	162039170	162039841
chr1	162121832	162122699
chr1	162467342	162468401
chr1	162530634	162531927
chr1	162792272	162793602
chr1	162804873	162805716
chr1	163291091	163292344
chr1	164629642	164630149
chr1	165362141	165362836
chr1	165567006	165567976
chr1	165599744	165600855
chr1	165667232	165668174
chr1	165737722	165738819
chr1	165796594	165797741
chr1	165840543	165841142
chr1	166458895	166459832
chr1	166808317	166809568
chr1	166844817	166846073
chr1	167012963	167013616
chr1	167189230	167190451
chr1	167191198	167191754
chr1	167416719	167417517
chr1	167424303	167425531
chr1	167461188	167462127
chr1	167486383	167488040
chr1	167522505	167523455
chr1	167569186	167569839
chr1	167586527	167587585
chr1	167596986	167597887
chr1	167611138	167611934
chr1	167656802	167657433
chr1	167683585	167684583
chr1	167684683	167685573
chr1	167690490	167691750
chr1	167772442	167773096
chr1	167774175	167774886
chr1	167904528	167906616
chr1	168147568	168149306
chr1	168194833	168195766
chr1	168206450	168206936
chr1	168311734	168312680
chr1	168332026	168332882
chr1	168368191	168368829
chr1	168390384	168391163
chr1	168408782	168409387
chr1	168489393	168489967
chr1	168490747	168491243
chr1	168504541	168505372
chr1	169013399	169013947
chr1	169075214	169076081
chr1	169281326	169281921
chr1	169336606	169337628
chr1	169454614	169455672
chr1	169661870	169662606
chr1	169680637	169681815
chr1	169763454	169764691
chr1	169862309	169863678
chr1	170043205	170044341
chr1	170500812	170501725
chr1	171282613	171283691
chr1	171454101	171455650
chr1	171710793	171711836
chr1	171750059	171750971
chr1	171810194	171811031
chr1	172150051	172151184
chr1	172172258	172172840
chr1	172327481	172328481
chr1	172349695	172350492
chr1	172363259	172363767
chr1	172412805	172413490
chr1	172501257	172502909
chr1	172607957	172608867
chr1	172631660	172632431
chr1	172643957	172644706
chr1	172668208	172669090
chr1	172677521	172678075
chr1	172715276	172715865
chr1	172788081	172789058
chr1	172863751	172864691
chr1	173445375	173446868
chr1	173683685	173684846
chr1	173793067	173794474
chr1	173836648	173838135
chr1	173990712	173992145
chr1	174122318	174123077
chr1	174127925	174129709
chr1	174768511	174769741
chr1	174933538	174934054
chr1	174937793	174938318
chr1	174968010	174969698
chr1	174992014	174993027
chr1	175177913	175179163
chr1	175483558	175484279
chr1	175569743	175570498
chr1	176175687	176177049
chr1	177352913	177353394
chr1	178511272	178512271
chr1	178994552	178995791
chr1	179006127	179006595
chr1	179008047	179008469
chr1	179050567	179051722
chr1	179098810	179099159
chr1	179197606	179199301
chr1	179262364	179263495
chr1	179268099	179268502
chr1	179334618	179335605
chr1	179783766	179784494
chr1	179851035	179852642
chr1	179923019	179924561
chr1	180123328	180124571
chr1	180471211	180472456
chr1	180600651	180601965
chr1	180923226	180923792
chr1	180991118	180992591
chr1	181002341	181003431
chr1	181013519	181014181
chr1	181031683	181032555
chr1	181057430	181058621
chr1	181058776	181059930
chr1	181073922	181075155
chr1	181118569	181119310
chr1	181128621	181129362
chr1	181135557	181136075
chr1	181998405	181999520
chr1	182112163	182112836
chr1	182228343	182229004
chr1	182360340	182361210
chr1	182399630	182400220
chr1	182557518	182558672
chr1	182573109	182573965
chr1	182584031	182585775
chr1	182758386	182759283
chr1	182808004	182809382
chr1	183163830	183164706
chr1	183440117	183442347
chr1	183604344	183605587
chr1	183773935	183774779
chr1	183811223	183812195
chr1	183884910	183885673
chr1	183925485	183926372
chr1	184020294	184021692
chr1	184129402	184130382
chr1	184355581	184357083
chr1	184460705	184461331
chr1	184712159	184712600
chr1	184714957	184715437
chr1	184723174	184725076
chr1	184774738	184775316
chr1	184809496	184810180
chr1	184812788	184813701
chr1	184836041	184837010
chr1	184859531	184860070
chr1	184942597	184944022
chr1	184950952	184951794
chr1	185014105	185015293
chr1	185125330	185127242
chr1	185285061	185287322
chr1	185307739	185308734
chr1	185389779	185390520
chr1	185408781	185409664
chr1	185528894	185529616
chr1	185535943	185536898
chr1	186343662	186345312
chr1	186587530	186587952
chr1	192485531	192486477
chr1	192507897	192508709
chr1	192520021	192520624
chr1	192544514	192545286
chr1	192578256	192578768
chr1	192777403	192778759
chr1	193027702	193029208
chr1	193073449	193074831
chr1	193090553	193091772
chr1	193210127	193210969
chr1	193280270	193280794
chr1	193418019	193418572
chr1	193448160	193449029
chr1	193508918	193509938
chr1	193561362	193562196
chr1	195164467	195165072
chr1	196620692	196621311
chr1	197115180	197116314
chr1	197169568	197171240
chr1	197743868	197746047
chr1	197871441	197872645
chr1	197918358	197918920
chr1	198057372	198058312
chr1	198125556	198127146
chr1	198127934	198128633
chr1	198136531	198137150
chr1	198156578	198157769
chr1	198526004	198526511
chr1	198589818	198590995
chr1	198607568	198608520
chr1	198625567	198626073
chr1	198626603	198627114
chr1	198650774	198651592
chr1	198903996	198905014
chr1	198906201	198906842
chr1	199010497	199011126
chr1	199058506	199059298
chr1	200098628	200099081
chr1	200123184	200123719
chr1	200271223	200272119
chr1	200378649	200379661
chr1	200442613	200443667
chr1	200452523	200453035
chr1	200589402	200590343
chr1	200597348	200597990
chr1	200638408	200639551
chr1	200707861	200708539
chr1	200857148	200857966
chr1	200874630	200875276
chr1	200988516	200988984
chr1	200992646	200993097
chr1	201083206	201084019
chr1	201123232	201124072
chr1	201437750	201438632
chr1	201449531	201450068
chr1	201475639	201476757
chr1	201797878	201798838
chr1	201924238	201925118
chr1	201951504	201952664
chr1	202104204	202104900
chr1	202113480	202114221
chr1	202264636	202265232
chr1	202310729	202311622
chr1	202317240	202318582
chr1	202598381	202598696
chr1	202779682	202780500
chr1	202803883	202805076
chr1	202857524	202858651
chr1	202895641	202896747
chr1	202926972	202927984
chr1	202935757	202937111
chr1	202976001	202977377
chr1	202995212	202995928
chr1	203236424	203237043
chr1	203242208	203242774
chr1	203256307	203257029
chr1	203258610	203260022
chr1	203273939	203275525
chr1	203289753	203290648
chr1	203296074	203297393
chr1	203456512	203457225
chr1	203576316	203576841
chr1	203594751	203596256
chr1	203619007	203619955
chr1	203622093	203622690
chr1	203642637	203643665
chr1	203651385	203652427
chr1	203733695	203735174
chr1	203764402	203765405
chr1	203830455	203831302
chr1	203889544	203889963
chr1	204332356	204333207
chr1	204380012	204381482
chr1	204463050	204464408
chr1	204475461	204476680
chr1	204485132	204486031
chr1	204490291	204490675
chr1	204513351	204514099
chr1	204775863	204776696
chr1	205090815	205091910
chr1	205110766	205111481
chr1	205140552	205140979
chr1	205180160	205181288
chr1	205196741	205197386
chr1	205198669	205199392
chr1	205242583	205243319
chr1	205253796	205254307
chr1	205254460	205255425
chr1	205255703	205256222
chr1	205257027	205257790
chr1	205290170	205291152
chr1	205560956	205561461
chr1	205599970	205601619
chr1	205718030	205719799
chr1	205743773	205745008
chr1	205781849	205782716
chr1	205818784	205819759
chr1	206643300	206644726
chr1	206680273	206681111
chr1	206718008	206718628
chr1	206725203	206725694
chr1	206730033	206730846
chr1	206736217	206736895
chr1	206748402	206749094
chr1	206753172	206753853
chr1	206763276	206763863
chr1	206785435	206786153
chr1	206808205	206809332
chr1	206876904	206877503
chr1	206889158	206890052
chr1	206930851	206931595
chr1	206939631	206940234
chr1	206942575	206943088
chr1	206957679	206958277
chr1	206976342	206977216
chr1	206990037	206990748
chr1	207095023	207095617
chr1	207096237	207096806
chr1	207223657	207224561
chr1	207226145	207226788
chr1	207494308	207495626
chr1	207509239	207510661
chr1	207925085	207925975
chr1	207997189	207997634
chr1	207999079	207999604
chr1	208034975	208035561
chr1	208046258	208047128
chr1	208056213	208057098
chr1	208136499	208137439
chr1	209161831	209162675
chr1	209920985	209921516
chr1	209929053	209930273
chr1	209941345	209943440
chr1	209957512	209958424
chr1	210000881	210001787
chr1	210502055	210502843
chr1	211431694	211433141
chr1	211433426	211434455
chr1	211499837	211501109
chr1	211508696	211509580
chr1	211555628	211556643
chr1	211687325	211687838
chr1	211752117	211753206
chr1	211828261	211829011
chr1	211848592	211849384
chr1	211853964	211854684
chr1	212003426	212004396
chr1	212208116	212209588
chr1	212295052	212295584
chr1	212398471	212399485
chr1	212429272	212430352
chr1	212458026	212459828
chr1	212587518	212588605
chr1	212605957	212606732
chr1	212650484	212650844
chr1	212731662	212732769
chr1	212739804	212740825
chr1	212769373	212770410
chr1	212781493	212782657
chr1	212838436	212839168
chr1	212894659	212895753
chr1	212964732	212965731
chr1	212967943	212968415
chr1	213031106	213032289
chr1	213188230	213189382
chr1	213224213	213225381
chr1	214453902	214455254
chr1	214600915	214601765
chr1	214612553	214613545
chr1	214775985	214776995
chr1	215740320	215741417
chr1	217655637	217656408
chr1	217804010	217805003
chr1	218457996	218459263
chr1	219346820	219348096
chr1	220218907	220220238
chr1	220262810	220263813
chr1	220267047	220267939
chr1	220445018	220446329
chr1	221881353	221881872
chr1	221885601	221886001
chr1	221886336	221886841
chr1	221915056	221916805
chr1	221951018	221951588
chr1	222638166	222639429
chr1	222762789	222763781
chr1	222790819	222791747
chr1	222816938	222818171
chr1	222827948	222828763
chr1	222885741	222887061
chr1	222988028	222989041
chr1	223316219	223316963
chr1	223904078	223904670
chr1	223914253	223914888
chr1	224032627	224034484
chr1	224180139	224180547
chr1	224301488	224302679
chr1	224356579	224357198
chr1	224370024	224371655
chr1	224432836	224433331
chr1	224517500	224518594
chr1	224544277	224545342
chr1	224567476	224568264
chr1	224622370	224623177
chr1	224685251	224686456
chr1	224701427	224701953
chr1	224810996	224812182
chr1	225615295	225616806
chr1	225632499	225633093
chr1	225642278	225642955
chr1	225654790	225656229
chr1	225662608	225663314
chr1	225964898	225966174
chr1	226069342	226070803
chr1	226084354	226085272
chr1	226111359	226112485
chr1	226186713	226187878
chr1	226249493	226251477
chr1	226270752	226271796
chr1	226297274	226298844
chr1	226309130	226310304
chr1	226373130	226374792
chr1	226496329	226497594
chr1	226521027	226521496
chr1	226595002	226596379
chr1	226612274	226613293
chr1	226632478	226633138
chr1	226850371	226851121
chr1	226862587	226863274
chr1	226890743	226891528
chr1	226926618	226927632
chr1	226986061	226987088
chr1	227015425	227016108
chr1	227070098	227070976
chr1	227126926	227128328
chr1	227729817	227730639
chr1	227750986	227751989
chr1	227922571	227923491
chr1	227936070	227936972
chr1	227950104	227950742
chr1	227953766	227954592
chr1	227961688	227962388
chr1	227975227	227976483
chr1	228135289	228135928
chr1	228269510	228270904
chr1	228290603	228291290
chr1	228296688	228297476
chr1	228327375	228328669
chr1	228352974	228354517
chr1	228373230	228373773
chr1	228401004	228401499
chr1	228463296	228464009
chr1	228593905	228595016
chr1	228644745	228645930
chr1	228651249	228651893
chr1	228652228	228652895
chr1	228653429	228653858
chr1	228666558	228667415
chr1	228674207	228675778
chr1	228688452	228689170
chr1	228870661	228871526
chr1	228929758	228930446
chr1	229322249	229322794
chr1	229335558	229336180
chr1	229389081	229389730
chr1	229406603	229407478
chr1	229477741	229478992
chr1	229576590	229577517
chr1	229643406	229644726
chr1	229693402	229695101
chr1	229760789	229762558
chr1	230202322	230203600
chr1	230322524	230322996
chr1	230777769	230778807
chr1	231003588	231004707
chr1	231108513	231109063
chr1	231113041	231113759
chr1	231114069	231115280
chr1	231175238	231176401
chr1	231347085	231347606
chr1	231376384	231377689
chr1	231473108	231474307
chr1	231512418	231513361
chr1	231556971	231558693
chr1	231596143	231596833
chr1	231663753	231664810
chr1	231739403	231740031
chr1	231748230	231749201
chr1	231761926	231762831
chr1	231762923	231763423
chr1	232054260	232054919
chr1	232714337	232715190
chr1	232765491	232766639
chr1	232940801	232941508
chr1	233085854	233087210
chr1	233248494	233249301
chr1	233417411	233418228
chr1	233430615	233431627
chr1	233462776	233463594
chr1	233734581	233735233
chr1	234366117	234366666
chr1	234508759	234509849
chr1	234613716	234615128
chr1	234634681	234635300
chr1	234735441	234736632
chr1	234745790	234747297
chr1	234859235	234860722
chr1	234894605	234895131
chr1	234907930	234908773
chr1	235061613	235063224
chr1	235098526	235099614
chr1	235147142	235148392
chr1	235246551	235247711
chr1	235267370	235268827
chr1	235291573	235292650
chr1	235324049	235325196
chr1	235460354	235461465
chr1	235491154	235492784
chr1	235530407	235531203
chr1	235666796	235668688
chr1	235805241	235806262
chr1	236029223	236031153
chr1	236036306	236036857
chr1	236051362	236052065
chr1	236134863	236135690
chr1	236162030	236163204
chr1	236319774	236320437
chr1	236444624	236445928
chr1	236579217	236580082
chr1	236680003	236680780
chr1	236686778	236688242
chr1	236697191	236698137
chr1	236767301	236768315
chr1	236958136	236959539
chr1	237574864	237575440
chr1	239882156	239883512
chr1	241682401	241683402
chr1	241694567	241695347
chr1	241715068	241715672
chr1	241803188	241804106
chr1	242010880	242011850
chr1	243417776	243419664
chr1	243759065	243760110
chr1	244001508	244002096
chr1	244012349	244014628
chr1	244210962	244211991
chr1	244238130	244238702
chr1	244462552	244463195
chr1	244482733	244483460
chr1	244486072	244486860
chr1	244614498	244615788
chr1	244624325	244625156
chr1	244815652	244817157
chr1	244997664	244999337
chr1	245025865	245027261
chr1	245027355	245028407
chr1	245132921	245134961
chr1	246119573	246120183
chr1	246493166	246493624
chr1	246669746	246670958
chr1	246729198	246730364
chr1	246862324	246862814
chr1	246887213	246888106
chr1	247094806	247095819
chr1	247241371	247242387
chr1	247267204	247267972
chr1	247373461	247374421
chr1	247494478	247495385
chr1	247553256	247554066
chr1	247570577	247571033
chr1	248100108	248100685
chr1	249119831	249121121
chr1	249131855	249133427
chr1	249152517	249153812
chr1	249167250	249168827
chr1	249199946	249201176
chr1	249218954	249219325
chr10	180711	182436
chr10	369679	370523
chr10	977281	978170
chr10	1033700	1034889
chr10	1089455	1089988
chr10	1094308	1095783
chr10	1102032	1103327
chr10	1109100	1109760
chr10	1155854	1156761
chr10	3110214	3111114
chr10	3137418	3138235
chr10	3214413	3215792
chr10	3239626	3240285
chr10	3269706	3270355
chr10	3710651	3711474
chr10	3782318	3782985
chr10	3799471	3800787
chr10	3827138	3828044
chr10	3846512	3847043
chr10	3847191	3848472
chr10	3852279	3852978
chr10	3894348	3895128
chr10	3930089	3930580
chr10	3934570	3935234
chr10	3977093	3977704
chr10	4014775	4015599
chr10	4022408	4023220
chr10	4101793	4102431
chr10	4173331	4174395
chr10	4891700	4892329
chr10	5136484	5137147
chr10	5333457	5334581
chr10	5339357	5339815
chr10	5359511	5360126
chr10	5454146	5454805
chr10	5489434	5489972
chr10	5665053	5665554
chr10	5726157	5727999
chr10	5734411	5735232
chr10	5854447	5856182
chr10	5931092	5932680
chr10	6018848	6020104
chr10	6079966	6080694
chr10	6092670	6093451
chr10	6094407	6094956
chr10	6103864	6104706
chr10	6130597	6132006
chr10	6186594	6187409
chr10	6205113	6206420
chr10	6243460	6245739
chr10	6281183	6281692
chr10	6312158	6312814
chr10	6317059	6317639
chr10	6342076	6342493
chr10	6389726	6390702
chr10	6451919	6452628
chr10	6515263	6516346
chr10	6540668	6541196
chr10	6571965	6572976
chr10	6584923	6586166
chr10	6600178	6601005
chr10	6621878	6622794
chr10	6633807	6634641
chr10	6707852	6708517
chr10	6961825	6962504
chr10	6969271	6970495
chr10	7015841	7016343
chr10	7087926	7088877
chr10	7300969	7301417
chr10	7311186	7312387
chr10	7452491	7453293
chr10	7526322	7527174
chr10	7729277	7729759
chr10	7829612	7830860
chr10	7860041	7861211
chr10	8095317	8096806
chr10	8179048	8179963
chr10	8224994	8225750
chr10	8280811	8281494
chr10	8287064	8287771
chr10	8373401	8374836
chr10	8402061	8402754
chr10	8446642	8447284
chr10	8458074	8458857
chr10	11187222	11187817
chr10	11204898	11205603
chr10	11220368	11221213
chr10	11445075	11445499
chr10	11726789	11727575
chr10	11905460	11906306
chr10	12084405	12085730
chr10	12110469	12111475
chr10	12164701	12165092
chr10	12171149	12172599
chr10	12223122	12223755
chr10	12237269	12238535
chr10	12304389	12305088
chr10	12306209	12306794
chr10	12390497	12392838
chr10	12407999	12408404
chr10	12490507	12491498
chr10	12630033	12630790
chr10	12636242	12637028
chr10	13141209	13142966
chr10	13158012	13158874
chr10	13203042	13203979
chr10	13330163	13330667
chr10	13341520	13342289
chr10	13343862	13344649
chr10	13389188	13391034
chr10	13628641	13629355
chr10	13828859	13829654
chr10	14051276	14052023
chr10	14226626	14227954
chr10	14613789	14614567
chr10	14630043	14630724
chr10	14644049	14644454
chr10	14646113	14646698
chr10	14689976	14690959
chr10	14701538	14702220
chr10	14879588	14880620
chr10	14920050	14921406
chr10	14995625	14996576
chr10	15001137	15002316
chr10	15130409	15131134
chr10	15138660	15139864
chr10	15210144	15212306
chr10	15250733	15251289
chr10	15251635	15252204
chr10	15901753	15902852
chr10	16478265	16479512
chr10	16829337	16829996
chr10	16859085	16860195
chr10	17045024	17045758
chr10	17065428	17066021
chr10	17068732	17069304
chr10	17071449	17072071
chr10	17242868	17244068
chr10	17248177	17248829
chr10	17258183	17258849
chr10	17269776	17272888
chr10	17470222	17471332
chr10	17485812	17486802
chr10	17495953	17496906
chr10	17553164	17553699
chr10	17658992	17659767
chr10	17685541	17686605
chr10	18939953	18941019
chr10	18947390	18949188
chr10	21784620	21785110
chr10	21814494	21815709
chr10	21822515	21823785
chr10	21991367	21992195
chr10	22029599	22030315
chr10	22291439	22293097
chr10	22517880	22518692
chr10	22540521	22542212
chr10	22604914	22606014
chr10	22614278	22615065
[truncated: 15,868 more rows]

## Sheet: consensus_peaks_t10
chr1	713850	714706
chr1	840000	840345
chr1	894317	895164
chr1	901664	902689
chr1	948463	949380
chr1	954521	955767
chr1	968213	968823
chr1	976031	976411
chr1	994447	995358
chr1	999241	999848
chr1	1004429	1005116
chr1	1051247	1052252
chr1	1057337	1058028
chr1	1092815	1093588
chr1	1136319	1137163
chr1	1152104	1152776
chr1	1166688	1167894
chr1	1185989	1186677
chr1	1208879	1209817
chr1	1243151	1244291
chr1	1259681	1260659
chr1	1284526	1285405
chr1	1306716	1307565
chr1	1310263	1311090
chr1	1334376	1335446
chr1	1342234	1343258
chr1	1406523	1407285
chr1	1446807	1447652
chr1	1509571	1510848
chr1	1550345	1551528
chr1	1564938	1566207
chr1	1590289	1590804
chr1	1609175	1609915
chr1	1655587	1656089
chr1	1709680	1710717
chr1	1711475	1712510
chr1	1821679	1823275
chr1	1840067	1840914
chr1	1850418	1851458
chr1	1981374	1982103
chr1	2064403	2065383
chr1	2120766	2121496
chr1	2126069	2126982
chr1	2130545	2131079
chr1	2136030	2137179
chr1	2158830	2159578
chr1	2186803	2187873
chr1	2221616	2222869
chr1	2231782	2233047
chr1	2322618	2323580
chr1	2343693	2344602
chr1	2457362	2458440
chr1	2477448	2478964
chr1	2480148	2480524
chr1	2486791	2488541
chr1	2509513	2510099
chr1	2516900	2518529
chr1	2573893	2574995
chr1	3407646	3408464
chr1	3535593	3535961
chr1	3540899	3542024
chr1	3566290	3566940
chr1	3663533	3664225
chr1	3688636	3689732
chr1	3712609	3713663
chr1	3773349	3774377
chr1	3816502	3818118
chr1	5975887	5976551
chr1	6015620	6016109
chr1	6051882	6052946
chr1	6086092	6087536
chr1	6087967	6088738
chr1	6259105	6260334
chr1	6295498	6296400
chr1	6306589	6307097
chr1	6319905	6320682
chr1	6408023	6409342
chr1	6418874	6420169
chr1	6453107	6454426
chr1	6519735	6521024
chr1	6525722	6526542
chr1	6535369	6536177
chr1	6614094	6615183
chr1	6639524	6640826
chr1	6661061	6661740
chr1	6662325	6663896
chr1	6673068	6674193
chr1	6684771	6685666
chr1	6761527	6762235
chr1	6844437	6845950
chr1	7830829	7831723
chr1	7843799	7844471
chr1	7990690	7991673
chr1	8008924	8009648
chr1	8013807	8014828
chr1	8021139	8022383
chr1	8085891	8086780
chr1	8212669	8213576
chr1	8229548	8230537
chr1	8242145	8243006
chr1	8377964	8378479
chr1	8487557	8488118
chr1	8585521	8586402
chr1	8620568	8621664
chr1	8664061	8664499
chr1	8761082	8762016
chr1	8772448	8773318
chr1	8877173	8878433
chr1	8938024	8939689
chr1	8959982	8960329
chr1	9030923	9031457
chr1	9047849	9048570
chr1	9064687	9065568
chr1	9188615	9189999
chr1	9241156	9241877
chr1	9294117	9295314
chr1	9352726	9353901
chr1	9486338	9486838
chr1	9488523	9489411
chr1	9598888	9600328
chr1	9648386	9649187
chr1	9687018	9687709
chr1	9689128	9690357
chr1	9711596	9712936
chr1	9749123	9749798
chr1	9777384	9778174
chr1	9788461	9789189
chr1	9860000	9860539
chr1	9883572	9884913
chr1	9927212	9928068
chr1	9970074	9971303
chr1	10002524	10003957
chr1	10010390	10010775
chr1	10092415	10093782
chr1	10270039	10270829
chr1	10458397	10459602
chr1	10489913	10491208
chr1	10532146	10533023
chr1	10534793	10535495
chr1	10554539	10555700
chr1	10570702	10571923
chr1	10585051	10585633
chr1	10753827	10755314
chr1	11072017	11073311
chr1	11097508	11098302
chr1	11119617	11121138
chr1	11159328	11160266
chr1	11322149	11323245
chr1	11332656	11334047
chr1	11723988	11725072
chr1	11740511	11741853
chr1	11753019	11753519
chr1	11779295	11780281
chr1	11795798	11797054
chr1	11865593	11866854
chr1	11967760	11969318
chr1	11969580	11970305
chr1	11986281	11986813
chr1	11994239	11995150
chr1	12039879	12040853
chr1	12079165	12079978
chr1	12107341	12108171
chr1	12111948	12112409
chr1	12128453	12128898
chr1	12147711	12148909
chr1	12184933	12185386
chr1	12192979	12193455
chr1	12210466	12211182
chr1	12221621	12222475
chr1	12233422	12234192
chr1	12268902	12269401
chr1	12289806	12290600
chr1	12405116	12406148
chr1	12509377	12510011
chr1	12532883	12533606
chr1	12570585	12571427
chr1	12664116	12664729
chr1	12677876	12678685
chr1	13992159	13992755
chr1	14026539	14027701
chr1	14028957	14029633
chr1	14056892	14058136
chr1	14075366	14076388
chr1	15575485	15576040
chr1	15649937	15650515
chr1	15672391	15672793
chr1	15735761	15736761
chr1	15738166	15738930
chr1	15743396	15744398
chr1	15850633	15851992
chr1	15852882	15853487
chr1	15905467	15906559
chr1	15929757	15930581
chr1	15943340	15944449
chr1	16010629	16011752
chr1	16160754	16162918
chr1	16173658	16175376
chr1	16275926	16276525
chr1	16292307	16293243
chr1	16301524	16303063
chr1	16405373	16405959
chr1	16532713	16533759
chr1	16543394	16544448
chr1	16562869	16564096
chr1	16678452	16679563
chr1	16693241	16694662
chr1	16747102	16747827
chr1	16766776	16768124
chr1	16825398	16826351
chr1	16840034	16841084
chr1	16939713	16940543
chr1	16970682	16971567
chr1	17036260	17036734
chr1	17053797	17054372
chr1	17222564	17223618
chr1	17230807	17232241
chr1	17239974	17241126
chr1	17337786	17338689
chr1	17380048	17380933
chr1	17763878	17764872
chr1	17766037	17766683
chr1	19228746	19229671
chr1	19252934	19254546
chr1	19278236	19278937
chr1	19282793	19283675
chr1	19337288	19338116
chr1	19400745	19401593
chr1	19536154	19537390
chr1	19577697	19578741
chr1	19638268	19639116
chr1	19717275	19718347
chr1	19789441	19790339
chr1	19803276	19804287
chr1	19811715	19812778
chr1	19923018	19924401
chr1	19933227	19933891
chr1	20014454	20015352
chr1	20041958	20042525
chr1	20125844	20127055
chr1	20208374	20209455
chr1	20478676	20479366
chr1	20511808	20513096
chr1	20539139	20539676
chr1	20820266	20820649
chr1	20833974	20835036
chr1	20959591	20961021
chr1	20987483	20988466
chr1	21022908	21023626
chr1	21059354	21060009
chr1	21112377	21114250
chr1	21348647	21349546
chr1	21502951	21504016
chr1	21619687	21621479
chr1	21660427	21661383
chr1	21671667	21672444
chr1	21766185	21766951
chr1	22108605	22110521
chr1	22263755	22264292
chr1	22345510	22346088
chr1	22350891	22352798
chr1	22366108	22366909
chr1	22378882	22380265
chr1	22416110	22416864
chr1	22778091	22779201
chr1	23030950	23031302
chr1	23345379	23346643
chr1	23426787	23427203
chr1	23445024	23446215
chr1	23494906	23495622
chr1	23670256	23671459
chr1	23694378	23695753
chr1	23730096	23730989
chr1	23810559	23811573
chr1	23823388	23823902
chr1	23854653	23855264
chr1	23857460	23858269
chr1	23866163	23866805
chr1	23880986	23881832
chr1	23885679	23886292
chr1	23945848	23946691
chr1	23963939	23964262
chr1	24017958	24018973
chr1	24069205	24070702
chr1	24098642	24099186
chr1	24104462	24105360
chr1	24117234	24118326
chr1	24126909	24127868
chr1	24151635	24152177
chr1	24164857	24165551
chr1	24194290	24195421
chr1	24285230	24287060
chr1	24306344	24307486
chr1	24476452	24477304
chr1	24525769	24526283
chr1	24717767	24719084
chr1	24739910	24740488
chr1	24741917	24742790
chr1	24808240	24808875
chr1	24828357	24829885
chr1	24861454	24862197
chr1	24862931	24863480
chr1	24968997	24970152
chr1	25071286	25072314
chr1	25174276	25175378
chr1	25237376	25238223
chr1	25251559	25252205
chr1	25256365	25257284
chr1	25281418	25282030
chr1	25291276	25292072
chr1	25319142	25319697
chr1	25348689	25349904
chr1	25358448	25359212
chr1	25558484	25559997
chr1	25565998	25566966
chr1	25573092	25574495
chr1	25664700	25666033
chr1	25756517	25757738
chr1	25869718	25870579
chr1	25876049	25876887
chr1	25888830	25889481
chr1	25942692	25943570
chr1	25968848	25969613
chr1	26002304	26003306
chr1	26101260	26102007
chr1	26146042	26147569
chr1	26185451	26186634
chr1	26201809	26202502
chr1	26221880	26222353
chr1	26231520	26232499
chr1	26232647	26233333
chr1	26297657	26298232
chr1	26316939	26317762
chr1	26324195	26325168
chr1	26361751	26362716
chr1	26431300	26431798
chr1	26437333	26439049
chr1	26452746	26453405
chr1	26471403	26472154
chr1	26496128	26497009
chr1	26560197	26561536
chr1	26602161	26603093
chr1	26606082	26606841
chr1	26611239	26611861
chr1	26613791	26614278
chr1	26632577	26634184
chr1	26644183	26644874
chr1	26647733	26648410
chr1	26662479	26663615
chr1	26690328	26690788
chr1	26704478	26705392
chr1	26758274	26759343
chr1	26798550	26800042
chr1	26826510	26828074
chr1	26855888	26856610
chr1	26868140	26869201
chr1	26872029	26872509
chr1	26946570	26948139
chr1	27018776	27019877
chr1	27021725	27022584
chr1	27060399	27060865
chr1	27070344	27071241
chr1	27113663	27115005
chr1	27126007	27127116
chr1	27152749	27153718
chr1	27159693	27160589
chr1	27165218	27165810
chr1	27190919	27192187
chr1	27216225	27217179
chr1	27226333	27227457
chr1	27247689	27248910
chr1	27319784	27320642
chr1	27371060	27371577
chr1	27438380	27439018
chr1	27463463	27464305
chr1	27481096	27482159
chr1	27560287	27561566
chr1	27610832	27611516
chr1	27627265	27627654
chr1	27648238	27649340
chr1	27668049	27670338
chr1	27683795	27684330
chr1	27691763	27693186
chr1	27718630	27719432
chr1	27816167	27817289
chr1	27894787	27895487
chr1	27930259	27930925
chr1	27985858	27987096
chr1	27989204	27990032
chr1	27998384	27999233
chr1	28051876	28053153
chr1	28099185	28100537
chr1	28156982	28157871
chr1	28184409	28185118
chr1	28195381	28196415
chr1	28198672	28199455
chr1	28217735	28218500
chr1	28240611	28241683
chr1	28269882	28270280
chr1	28286050	28286883
chr1	28414563	28415532
chr1	28495720	28496257
chr1	28498950	28499512
chr1	28525734	28526833
chr1	28535185	28535916
chr1	28558875	28559752
chr1	28562217	28562994
chr1	28572888	28573406
chr1	28573576	28574512
chr1	28582681	28583143
chr1	28585521	28586415
chr1	28655208	28655842
chr1	28695761	28696902
chr1	28776411	28777315
chr1	28832057	28833164
chr1	28844324	28845727
chr1	28879063	28880314
chr1	28907548	28909005
chr1	28969142	28970206
chr1	28974466	28975817
chr1	28994669	28996655
chr1	29062818	29064446
chr1	29101627	29102342
chr1	29111381	29111950
chr1	29203701	29204106
chr1	29211488	29212082
chr1	29213174	29213907
chr1	29240540	29242178
chr1	29253094	29253951
chr1	29254609	29255362
chr1	29507489	29509066
chr1	29529148	29529725
chr1	29556998	29557957
chr1	29562696	29563289
chr1	30663677	30664584
chr1	31190829	31192329
chr1	31216360	31217304
chr1	31229186	31230165
chr1	31252164	31252801
chr1	31401879	31402839
chr1	31482798	31483666
chr1	31537841	31538957
chr1	31627431	31628705
chr1	31769119	31770552
chr1	31867467	31868023
chr1	32014362	32015294
chr1	32109849	32111018
chr1	32170654	32171236
chr1	32253698	32255309
chr1	32292558	32293164
chr1	32354791	32355391
chr1	32403258	32404415
chr1	32405426	32405924
chr1	32409267	32410591
chr1	32421552	32422184
chr1	32429717	32430319
chr1	32478820	32480078
chr1	32538008	32539294
chr1	32573371	32574577
chr1	32644890	32646146
chr1	32665569	32666508
chr1	32670907	32671520
chr1	32687468	32688361
chr1	32706130	32707078
chr1	32715381	32716180
chr1	32757087	32758496
chr1	32787243	32787903
chr1	32801632	32802034
chr1	32816622	32817606
chr1	32837573	32838362
chr1	32859464	32860705
chr1	32985901	32986354
chr1	33093001	33093681
chr1	33115852	33117342
chr1	33177754	33178303
chr1	33219192	33220036
chr1	33238445	33239307
chr1	33264459	33265324
chr1	33266709	33267217
chr1	33282444	33283980
chr1	33429400	33430794
chr1	33446595	33447448
chr1	33457813	33458529
chr1	33502212	33502903
chr1	33510939	33511877
chr1	33546302	33547054
chr1	33564670	33565562
chr1	33592474	33593550
chr1	33646330	33647938
chr1	33761044	33761448
chr1	33815054	33816153
chr1	33896427	33897006
chr1	33937813	33938362
chr1	35318218	35319178
chr1	35324599	35325837
chr1	35331705	35332462
chr1	35450570	35451189
chr1	35496463	35497759
chr1	35544563	35545466
chr1	35657235	35659160
chr1	35667686	35668162
chr1	35733886	35734808
chr1	35964932	35965947
chr1	35971387	35972437
chr1	36004391	36005300
chr1	36022706	36023612
chr1	36042956	36043777
chr1	36106775	36107568
chr1	36184112	36184991
chr1	36192286	36193089
chr1	36234776	36235920
chr1	36348432	36349280
chr1	36395961	36397278
chr1	36553960	36555301
chr1	36614690	36615907
chr1	36621232	36621888
chr1	36653388	36654306
chr1	36689010	36690622
chr1	36750895	36751362
chr1	36771838	36773017
chr1	36788724	36789649
chr1	36834476	36835134
chr1	36839263	36840538
chr1	36851005	36852387
chr1	36862789	36863746
chr1	36886105	36886929
chr1	36915580	36916639
chr1	36929639	36930523
chr1	37920406	37921014
chr1	37939856	37940488
chr1	37945028	37945553
chr1	37952795	37953347
chr1	37979564	37980885
chr1	38019609	38020134
chr1	38061008	38061963
chr1	38155981	38156627
chr1	38157580	38158504
chr1	38273315	38274660
chr1	38324930	38326131
chr1	38396223	38397904
chr1	38455115	38456193
chr1	38477980	38478787
chr1	38512242	38512830
chr1	39024984	39025746
chr1	39324675	39325978
chr1	39338323	39339575
chr1	39456232	39457385
chr1	39491425	39492662
chr1	39564149	39564670
chr1	39649251	39650046
chr1	39657777	39658441
chr1	39662256	39662946
chr1	39670126	39671507
chr1	39680462	39681813
chr1	39873906	39874802
chr1	39956942	39957619
chr1	40041504	40042782
chr1	40071560	40072147
chr1	40156881	40157597
chr1	40204216	40204899
chr1	40264689	40265241
chr1	40311136	40311915
chr1	40348811	40349380
chr1	40420558	40421449
chr1	40439195	40439669
chr1	40505182	40506723
chr1	40525007	40525899
chr1	40562479	40563308
chr1	40618549	40619229
chr1	40626580	40627720
chr1	40723046	40724195
chr1	40780944	40781509
chr1	40838941	40840724
chr1	40851197	40852112
chr1	40870472	40870815
chr1	40915412	40916965
chr1	40973999	40975049
chr1	40996793	40997849
chr1	41131036	41131797
chr1	41156833	41158269
chr1	41174431	41175226
chr1	41267846	41268592
chr1	41283930	41284703
chr1	41315480	41316035
chr1	41327850	41328594
chr1	41444958	41446147
chr1	41469065	41469752
chr1	41826420	41827283
chr1	42039782	42040274
chr1	42138920	42139786
chr1	42149400	42150195
chr1	42216902	42217511
chr1	42268559	42269150
chr1	42328388	42328998
chr1	42356866	42358068
chr1	42363676	42364332
chr1	42385428	42386177
chr1	42500918	42502121
chr1	42785231	42786039
chr1	42800010	42801480
chr1	42921569	42922799
chr1	42928436	42929320
chr1	42995367	42995922
chr1	43123609	43124602
chr1	43147179	43148181
chr1	43232106	43233512
chr1	43282193	43283446
chr1	43311775	43312568
chr1	43389528	43390613
chr1	43396754	43397270
chr1	43397480	43398199
chr1	43423655	43425029
chr1	43637613	43638579
chr1	43814565	43815325
chr1	43824023	43824896
chr1	43833237	43834274
chr1	43855118	43855986
chr1	43919255	43920562
chr1	44115269	44116507
chr1	44172568	44173773
chr1	44411941	44413074
chr1	44435238	44435827
chr1	44440087	44440929
chr1	44456913	44457766
chr1	44471142	44471686
chr1	44495395	44496461
chr1	44678269	44679748
chr1	44820641	44821473
chr1	45097215	45098568
chr1	45139487	45140534
chr1	45180631	45181208
chr1	45187017	45187970
chr1	45196083	45197275
chr1	45205008	45206118
chr1	45240813	45241948
chr1	45251785	45252293
chr1	45265307	45266562
chr1	45272952	45273949
chr1	45275000	45275829
chr1	45284925	45286231
chr1	45301421	45302014
chr1	45451892	45452696
chr1	45476836	45478056
chr1	45671648	45672451
chr1	45769100	45770277
chr1	45805210	45806514
chr1	45956190	45957412
chr1	45965270	45966202
chr1	45986757	45988143
chr1	46009321	46010228
chr1	46016134	46017102
chr1	46035563	46036142
chr1	46048935	46050878
chr1	46151741	46154180
chr1	46215625	46216868
chr1	46268841	46269427
chr1	46309038	46309581
chr1	46502728	46503231
chr1	46598079	46599209
chr1	46663743	46664553
chr1	46712635	46713576
chr1	46768248	46769748
chr1	46806064	46806963
chr1	46907953	46908806
chr1	46998363	46999199
chr1	47047199	47048062
chr1	47069339	47070582
chr1	47081640	47082838
chr1	47184353	47185288
chr1	47658479	47658915
chr1	47779179	47780507
chr1	47799094	47800516
chr1	47902110	47903971
chr1	48937384	48938237
chr1	51339063	51339713
chr1	51425132	51426422
chr1	51433703	51436235
chr1	51701340	51702494
chr1	51899031	51899987
chr1	51984670	51985368
chr1	52000036	52001021
chr1	52034777	52035682
chr1	52082489	52083363
chr1	52194818	52195925
chr1	52344073	52345238
chr1	52498835	52499897
chr1	52520544	52522756
chr1	52605451	52605885
chr1	52607402	52608246
chr1	52831272	52832556
chr1	52869301	52870800
chr1	52889449	52890208
chr1	53017826	53019562
chr1	53102434	53103581
chr1	53151813	53152198
chr1	53163537	53164390
chr1	53168526	53169276
chr1	53191702	53192676
chr1	53387000	53387740
chr1	53392446	53393825
chr1	53480318	53480906
chr1	53661918	53663048
chr1	53685740	53686635
chr1	53703825	53704699
chr1	53791533	53792396
chr1	53793560	53794219
chr1	53858847	53859674
chr1	53878853	53879595
chr1	54303584	54304633
chr1	54355013	54356131
chr1	54410987	54412350
chr1	54518406	54519641
chr1	54535548	54536127
chr1	54665248	54666378
chr1	54871981	54873648
chr1	54953582	54954548
chr1	54954661	54955439
chr1	55007605	55008370
chr1	55137716	55138076
chr1	55180798	55182094
chr1	55229862	55230805
chr1	55266583	55267423
chr1	55272912	55273611
chr1	55352461	55353372
chr1	55593549	55594200
chr1	55606242	55606649
chr1	55680526	55681550
chr1	55743100	55743584
chr1	57772788	57773623
chr1	59011626	59012867
chr1	59165012	59166011
chr1	59183518	59184515
chr1	59220298	59221532
chr1	59249215	59250994
chr1	59281784	59282529
chr1	59368954	59369909
chr1	59387959	59388622
chr1	59407196	59408079
chr1	59433834	59434639
chr1	59485587	59486477
chr1	59510517	59511047
chr1	59512370	59512845
chr1	59761958	59763060
chr1	60035872	60036815
chr1	60280160	60280747
chr1	61508431	61508990
chr1	61515545	61516464
chr1	61542468	61543994
chr1	61918770	61919506
chr1	62190290	62191353
chr1	62901647	62903072
chr1	63249190	63250332
chr1	63832682	63834007
chr1	63988509	63989622
chr1	64058782	64060292
chr1	64081477	64081847
chr1	64116927	64117430
chr1	65292528	65293133
chr1	65329692	65330425
chr1	65431337	65432613
chr1	65467912	65468977
chr1	65532335	65534317
chr1	65540901	65541549
chr1	65719556	65720779
chr1	65885387	65886711
chr1	66153370	66154140
chr1	66277617	66278281
chr1	66295751	66296761
chr1	66647800	66649091
chr1	66680508	66681111
chr1	66713151	66713796
chr1	66741702	66742379
chr1	66766536	66767174
chr1	66796169	66796817
chr1	66801514	66802284
chr1	66902054	66902600
chr1	66911178	66912667
chr1	67235287	67236030
chr1	67390159	67391343
chr1	67395490	67396611
chr1	67518880	67520410
chr1	67614741	67615201
chr1	67636299	67637247
chr1	67659964	67660660
chr1	67760167	67761263
chr1	67772810	67773588
chr1	67798467	67799331
chr1	67895967	67897021
chr1	67966113	67966692
chr1	68140080	68140821
chr1	68150389	68152312
chr1	68225812	68226314
chr1	68962247	68963249
chr1	70670904	70671927
chr1	70686773	70687718
chr1	70819773	70820900
chr1	70876151	70877365
chr1	71150797	71151351
chr1	71546212	71547281
chr1	74663368	74664342
chr1	75198260	75199762
chr1	76189764	76190762
chr1	76251519	76252500
chr1	76489309	76490033
chr1	76539953	76540801
chr1	76619770	76620696
chr1	77684556	77685387
chr1	78147794	78149654
chr1	78224657	78225900
chr1	78244991	78245728
chr1	78443847	78445506
chr1	78469808	78470954
chr1	84464646	84465416
chr1	84543172	84544485
chr1	84609725	84610436
chr1	84763965	84764801
chr1	84899214	84899893
chr1	84907742	84908674
chr1	84944757	84945589
chr1	84971423	84972694
chr1	85038719	85040554
chr1	85086317	85086955
chr1	85155592	85156786
chr1	85328157	85328859
chr1	85410433	85411399
chr1	85454110	85454792
chr1	85492984	85493768
chr1	85527508	85528369
chr1	85666531	85667447
chr1	85724938	85725823
chr1	85741666	85742844
chr1	85763585	85764393
chr1	86173696	86174502
chr1	86861269	86862513
chr1	87169611	87171232
chr1	87379507	87380725
chr1	87793892	87794812
chr1	87869681	87870602
chr1	87901050	87901587
chr1	87915050	87915633
chr1	89149209	89150918
chr1	89356586	89357768
chr1	89457964	89459059
chr1	89487795	89488806
chr1	89530465	89531414
chr1	89591451	89592216
chr1	89664166	89665145
chr1	89744628	89745240
chr1	89752290	89753142
chr1	89776038	89776717
chr1	89823885	89824366
chr1	89989789	89991410
chr1	90097937	90099441
chr1	90184752	90185449
chr1	90204697	90205858
chr1	90228304	90229236
chr1	90286319	90287443
chr1	90308593	90309664
chr1	90321053	90321762
chr1	90460270	90461569
chr1	91316824	91317616
chr1	91486794	91488310
chr1	91852677	91853236
chr1	91965890	91967320
chr1	92014062	92015225
chr1	92021268	92022399
chr1	92150070	92150744
chr1	92162930	92163781
chr1	92178799	92179567
chr1	92269239	92271034
chr1	92351052	92352192
chr1	92413816	92414942
chr1	92545497	92546487
chr1	92763979	92765257
chr1	92781206	92782039
chr1	92788976	92789884
chr1	92831251	92832101
chr1	92876391	92877330
chr1	92950118	92952214
chr1	93002227	93003291
chr1	93003528	93004483
chr1	93049342	93050373
chr1	93249595	93251199
chr1	93297126	93298311
chr1	93324364	93324987
chr1	93343039	93343879
chr1	93425783	93428374
chr1	93446445	93447148
chr1	93456333	93456798
chr1	93507825	93508579
chr1	93544330	93545239
chr1	93645074	93647096
chr1	93684984	93685410
chr1	93811037	93812557
chr1	94311531	94313745
chr1	94344003	94345112
chr1	94374196	94375823
chr1	94482794	94483444
chr1	94883326	94884376
chr1	94946876	94947385
chr1	95067875	95068385
chr1	95319950	95320559
chr1	95428323	95428764
chr1	95508782	95509287
chr1	95537987	95539089
chr1	95699247	95700132
chr1	97186933	97188495
chr1	98385699	98387252
chr1	98407700	98408617
chr1	98519387	98520201
chr1	98789195	98790083
chr1	98853958	98854592
chr1	98871114	98871720
chr1	99336745	99337788
chr1	100231858	100232474
chr1	100286029	100286534
chr1	100315129	100316302
chr1	100434885	100436176
chr1	100494194	100494867
chr1	100503255	100504913
chr1	100598047	100599175
chr1	100714664	100715863
chr1	100731223	100732440
chr1	100816721	100818776
chr1	100865898	100866423
chr1	100905535	100906134
chr1	100918191	100918727
chr1	101360410	101362534
chr1	101392723	101393499
chr1	101415116	101415465
chr1	101490817	101492102
chr1	101546975	101547669
chr1	101577402	101578286
chr1	101602326	101603118
chr1	101644194	101645082
chr1	101700884	101702644
chr1	101774828	101775731
chr1	101822751	101823394
chr1	104057394	104057868
chr1	104067887	104069052
chr1	107599054	107600275
chr1	108328876	108329547
chr1	108346778	108347480
chr1	108506209	108506992
chr1	108668134	108668665
chr1	108742383	108743742
chr1	109102225	109103731
chr1	109133474	109134051
chr1	109189157	109189890
chr1	109203524	109204389
chr1	109234543	109235843
chr1	109246101	109247102
chr1	109288816	109290119
chr1	109370774	109371244
chr1	109419294	109420246
chr1	109499228	109500011
chr1	109505494	109506375
chr1	109584008	109585288
chr1	109618008	109619023
chr1	109632901	109634172
chr1	109642348	109643585
chr1	109655179	109655752
chr1	109656211	109657056
chr1	109704681	109705535
chr1	109756131	109757368
chr1	109791830	109792467
chr1	109825464	109826608
chr1	109967946	109969610
chr1	110025746	110027092
chr1	110036314	110037121
chr1	110044761	110045490
chr1	110074832	110075923
chr1	110090632	110091745
chr1	110163268	110164074
chr1	110185802	110186571
chr1	110198232	110199215
chr1	110282585	110283368
chr1	110319454	110319840
chr1	110333170	110333892
chr1	110344585	110345810
chr1	110448731	110449254
chr1	110526854	110527925
chr1	110576704	110577761
chr1	110752340	110753349
chr1	110880708	110882385
chr1	110949846	110950786
chr1	111038644	111039147
chr1	111161970	111162749
chr1	111173386	111174405
chr1	111184181	111184801
chr1	111189721	111190578
chr1	111214672	111215571
chr1	111308332	111309059
chr1	111323528	111323881
chr1	111329678	111330657
chr1	111415392	111415895
chr1	111417197	111418372
chr1	111422544	111423925
chr1	111459334	111459940
chr1	111505721	111507127
chr1	111682046	111683332
chr1	111746284	111747430
chr1	111758374	111759187
chr1	111888792	111889391
chr1	111948838	111949553
chr1	111991414	111992394
chr1	112013523	112014168
chr1	112019358	112020044
chr1	112050062	112051373
chr1	112135156	112136002
chr1	112146377	112147106
chr1	112162006	112163451
chr1	112281241	112282742
chr1	112297680	112298904
chr1	112933416	112933999
chr1	112938413	112939445
chr1	113008597	113009322
chr1	113160818	113163094
chr1	113217119	113217836
chr1	113247537	113248150
chr1	113249636	113250199
chr1	113257614	113258539
chr1	113497907	113499295
chr1	113614990	113616407
chr1	113932524	113933473
chr1	114301494	114302565
chr1	114326094	114327085
chr1	114354023	114355447
chr1	114414076	114415315
chr1	114447097	114448298
chr1	114471605	114473668
chr1	114489575	114490525
chr1	114883758	114884356
chr1	114888975	114889570
chr1	115053108	115054658
chr1	115123797	115124688
chr1	115212230	115213289
chr1	115258931	115259839
chr1	115299877	115301000
chr1	115322898	115323623
chr1	115605049	115605945
chr1	115641504	115642454
chr1	116184210	116185751
chr1	116681488	116682271
chr1	116694381	116695010
chr1	116710866	116711583
chr1	116868285	116868972
chr1	116915361	116916417
chr1	116920225	116920947
chr1	116960638	116961702
chr1	117046961	117047532
chr1	117057542	117058640
chr1	117098996	117099608
chr1	117112550	117114130
chr1	117279772	117281100
chr1	117281184	117282001
chr1	117296619	117297314
chr1	117311652	117312733
chr1	117351209	117351950
chr1	117359017	117359475
chr1	117369525	117370288
chr1	117420394	117421607
chr1	117543997	117544636
chr1	117602102	117603449
chr1	117664082	117665095
chr1	117908927	117910590
chr1	118077467	118078163
chr1	118147990	118149720
chr1	118198720	118199266
chr1	118201298	118201737
chr1	118206859	118207511
chr1	118216981	118217484
chr1	118471599	118472998
chr1	119682461	119683579
chr1	120838220	120838846
chr1	121258091	121258633
chr1	121260664	121261750
chr1	121484311	121485519
chr1	142535449	142536747
chr1	142536973	142539644
chr1	144533424	144534349
chr1	144536103	144536392
chr1	144931455	144932759
chr1	145039207	145040289
chr1	145058753	145059619
chr1	145096182	145096792
chr1	145139155	145139567
chr1	145291356	145292714
chr1	145382117	145383319
chr1	145396654	145398380
chr1	145399054	145399520
chr1	145421327	145422156
chr1	145427380	145427963
chr1	145437218	145438641
chr1	145454507	145456187
chr1	145470012	145470898
chr1	145476674	145477695
chr1	145507134	145508210
chr1	145515706	145516741
chr1	145548752	145549505
chr1	145575031	145576537
chr1	145588673	145589826
chr1	145610270	145611367
chr1	145713395	145713892
chr1	145743980	145744593
chr1	146555752	146556828
chr1	146643624	146644645
chr1	146696524	146697364
chr1	146713890	146715285
chr1	146966804	146967145
chr1	147016842	147017255
chr1	147070991	147072218
chr1	147089745	147090430
chr1	147119973	147120951
chr1	147141454	147143091
chr1	147171995	147172643
chr1	147735373	147736400
chr1	147790422	147791241
chr1	147806426	147807373
chr1	148241356	148241736
chr1	148551269	148552732
chr1	149223183	149224156
chr1	149224438	149224994
chr1	149815053	149816062
chr1	149821038	149821914
chr1	149858086	149858590
chr1	149859013	149860379
chr1	149870757	149871741
chr1	149899296	149900406
chr1	149982177	149983218
chr1	150038953	150040158
chr1	150121654	150122304
chr1	150123416	150124261
chr1	150159226	150160137
chr1	150185565	150186519
chr1	150206559	150207542
chr1	150207856	150209005
chr1	150240687	150241879
chr1	150253856	150255027
chr1	150265896	150266936
chr1	150293674	150294408
chr1	150335828	150337421
chr1	150459403	150460267
chr1	150487648	150488518
chr1	150533477	150535074
chr1	150535165	150536240
chr1	150539801	150540934
chr1	150551556	150552735
chr1	150583877	150584629
chr1	150585844	150586351
chr1	150594044	150594592
chr1	150601344	150602447
chr1	150669224	150670255
chr1	150737786	150738409
chr1	150743191	150743719
chr1	150848523	150849528
chr1	150862334	150862876
chr1	150898306	150899305
chr1	150946969	150947730
chr1	150980349	150981753
chr1	151019962	151021294
chr1	151030054	151030711
chr1	151031732	151032339
chr1	151042748	151043949
chr1	151118788	151119832
chr1	151128546	151129382
chr1	151129591	151130310
chr1	151138103	151139180
chr1	151161969	151162905
chr1	151170466	151171735
chr1	151226907	151227589
chr1	151253586	151255306
chr1	151299597	151300676
chr1	151313139	151313712
chr1	151319193	151320308
chr1	151371719	151372439
chr1	151416290	151416822
chr1	151430403	151432457
chr1	151483294	151484497
chr1	151512155	151513218
chr1	151566418	151567164
chr1	151584066	151585164
chr1	151735446	151736387
chr1	151762518	151763640
chr1	151811961	151812571
chr1	151881649	151882564
chr1	151906295	151906921
chr1	151918018	151919066
chr1	151956679	151957290
chr1	151965486	151966989
chr1	152006964	152008155
chr1	152020194	152021154
chr1	152161171	152162014
chr1	152432329	152433241
chr1	153507770	153509047
chr1	153517394	153518469
chr1	153538598	153539578
chr1	153606166	153607075
chr1	153630889	153631769
chr1	153643002	153644363
chr1	153699917	153700984
chr1	153721778	153722272
chr1	153747694	153748756
chr1	153755711	153756637
chr1	153777652	153778465
chr1	153895017	153896183
chr1	153917548	153919433
chr1	153930184	153931428
chr1	153935689	153936480
chr1	153939608	153940498
chr1	153949645	153950796
chr1	153959168	153959696
chr1	153962921	153963706
chr1	154130121	154131173
chr1	154154485	154156113
chr1	154192641	154194138
chr1	154244528	154245482
chr1	154297082	154298228
chr1	154300859	154301313
chr1	154309675	154310506
chr1	154315252	154315984
chr1	154324943	154326335
chr1	154357973	154358448
chr1	154435755	154436507
chr1	154452301	154452819
chr1	154530774	154532206
chr1	154580327	154580890
chr1	154599993	154600986
chr1	154642176	154642683
chr1	154720245	154721003
chr1	154732786	154733239
chr1	154842565	154843065
chr1	154908840	154910330
chr1	154927545	154928857
chr1	154933787	154934835
chr1	154946143	154947749
chr1	154955229	154956195
chr1	154973313	154974956
chr1	154989827	154990610
chr1	155022956	155024348
chr1	155035203	155036658
chr1	155057067	155058818
chr1	155107569	155108932
chr1	155139881	155140706
chr1	155145251	155146486
chr1	155162842	155163764
chr1	155164142	155164911
chr1	155178123	155179162
chr1	155196380	155197906
chr1	155214121	155214962
chr1	155220183	155220939
chr1	155231558	155232626
chr1	155242799	155243681
chr1	155246907	155247379
chr1	155278104	155278978
chr1	155292888	155294597
chr1	155484424	155485047
chr1	155505820	155506465
chr1	155532090	155533178
chr1	155579377	155580070
chr1	155657966	155659044
chr1	155714875	155715636
chr1	155826840	155827282
chr1	155828816	155830513
chr1	155863219	155863739
chr1	155880648	155881613
chr1	155903830	155904715
chr1	155915977	155916413
chr1	155958979	155960023
chr1	155990139	155991145
chr1	156023540	156024950
chr1	156060354	156061000
chr1	156066455	156067233
chr1	156075919	156076701
chr1	156096720	156097341
chr1	156115733	156116342
chr1	156163324	156164327
chr1	156182615	156183177
chr1	156186154	156186707
chr1	156195235	156195606
chr1	156252175	156253062
chr1	156265159	156265799
chr1	156307615	156308740
chr1	156355417	156355917
chr1	156426188	156427449
chr1	156470340	156471378
chr1	156474430	156475383
chr1	156561038	156562001
chr1	156570835	156571784
chr1	156577837	156578238
chr1	156629743	156630501
chr1	156675575	156676261
chr1	156697945	156699123
chr1	156710502	156711585
chr1	156720945	156722173
chr1	156736505	156737839
chr1	156785875	156787083
chr1	156829605	156830311
chr1	156862022	156862445
chr1	157103186	157103694
chr1	157108031	157108800
chr1	158173415	158174186
chr1	158788980	158789705
chr1	158900153	158901703
chr1	158968273	158968757
chr1	158978526	158978956
chr1	158979237	158980052
chr1	158985260	158985700
chr1	159037565	159038468
chr1	159046317	159047597
chr1	159750288	159751296
chr1	159769868	159770469
chr1	159795923	159796888
chr1	159861328	159861664
chr1	159879998	159880842
chr1	159892825	159893803
chr1	159894664	159895878
chr1	160001154	160002131
chr1	160068078	160069359
chr1	160162892	160163357
chr1	160174833	160175790
chr1	160231330	160232984
chr1	160254420	160255299
chr1	160260930	160261710
chr1	160312424	160313603
chr1	160398550	160399855
chr1	160407278	160408530
chr1	160489603	160490231
chr1	160492166	160493218
chr1	160509592	160510792
chr1	160537663	160538470
chr1	160576847	160577514
chr1	160592827	160593682
chr1	160607750	160608444
chr1	160634339	160636140
chr1	160642684	160643560
chr1	160652668	160653703
chr1	160681169	160682041
chr1	160696325	160697031
chr1	160725948	160727031
chr1	160736840	160738440
chr1	160751644	160752361
chr1	160765567	160766171
chr1	160807066	160808268
chr1	160832115	160833033
chr1	160921119	160921827
chr1	160960139	160960564
chr1	160983064	160984151
chr1	160990484	160991386
chr1	161008399	161009043
chr1	161014649	161016224
chr1	161038047	161038867
chr1	161038971	161040158
chr1	161067109	161068338
chr1	161087374	161088516
chr1	161101968	161103161
chr1	161123416	161124223
chr1	161128836	161129661
chr1	161135515	161136555
chr1	161146837	161147694
chr1	161155044	161155917
chr1	161162296	161162859
chr1	161171633	161172491
chr1	161195242	161196151
chr1	161275651	161276462
chr1	161283621	161284730
chr1	161321063	161321852
chr1	161337542	161338094
chr1	161359468	161360519
chr1	161368774	161370301
chr1	161493550	161494393
chr1	161500527	161501169
chr1	161509614	161510339
chr1	161582155	161582744
chr1	161591177	161591727
chr1	161695948	161697774
chr1	161708576	161709204
chr1	161719149	161720326
chr1	161735674	161736649
chr1	161903793	161904370
chr1	162467289	162468301
chr1	162530802	162531944
chr1	162804861	162805629
chr1	163291169	163292306
chr1	165362137	165362754
chr1	165567140	165567876
chr1	165599873	165600943
chr1	165667214	165668279
chr1	165737688	165738852
chr1	165796651	165797805
chr1	165840457	165841049
chr1	165883274	165883779
chr1	166458857	166459916
chr1	166808237	166809519
chr1	166844904	166846111
chr1	167059747	167060219
chr1	167189242	167190433
chr1	167191102	167191756
chr1	167416798	167417599
chr1	167424385	167425864
chr1	167461170	167462008
chr1	167486582	167488042
chr1	167522450	167523467
chr1	167569177	167569853
chr1	167586497	167587459
chr1	167596955	167597900
chr1	167656904	167657466
chr1	167683519	167685048
chr1	167690606	167691529
chr1	167772569	167772925
chr1	167773988	167774854
chr1	167904580	167906398
chr1	168147762	168148922
chr1	168194811	168195688
chr1	168311741	168312389
chr1	168332092	168332895
chr1	168378125	168378961
chr1	168390443	168391130
chr1	168408734	168409505
chr1	168436422	168437034
chr1	168489338	168490058
chr1	168490686	168491293
chr1	168504599	168505372
chr1	169013045	169014116
chr1	169075308	169076023
chr1	169281346	169282003
chr1	169336645	169337959
chr1	169454515	169455701
chr1	169573835	169574520
chr1	169661842	169662555
chr1	169663457	169664024
chr1	169680545	169681610
chr1	169763631	169764543
chr1	169862467	169863648
chr1	170043281	170044334
chr1	170500846	170501720
chr1	171282596	171283619
chr1	171454093	171455627
chr1	171710369	171711813
chr1	171750054	171750997
chr1	171810100	171811089
chr1	172150025	172151227
chr1	172327072	172328449
chr1	172349875	172350496
chr1	172363174	172363765
chr1	172412850	172413583
chr1	172501337	172502771
chr1	172607755	172608968
chr1	172631782	172632306
chr1	172639671	172640274
chr1	172667988	172668933
chr1	172715254	172715953
chr1	172788014	172788876
chr1	172807438	172807989
chr1	172863716	172864747
chr1	173174679	173175283
chr1	173445662	173446898
chr1	173683596	173684873
chr1	173793136	173794427
chr1	173836654	173838155
chr1	173990594	173992050
chr1	174121854	174123138
chr1	174127942	174129604
chr1	174173733	174174424
chr1	174768494	174769570
chr1	174933530	174934107
chr1	174937824	174938317
chr1	174967871	174969704
chr1	174992130	174993094
chr1	174998833	174999212
chr1	175177919	175179140
chr1	175288733	175289299
chr1	175483762	175484204
chr1	176175715	176177017
chr1	177355202	177355863
chr1	178511116	178512203
chr1	178994564	178995847
chr1	179006112	179006567
chr1	179050592	179051702
chr1	179098829	179099148
chr1	179262506	179263571
chr1	179334681	179335657
chr1	179783610	179784574
chr1	179846672	179847183
chr1	179851116	179852820
chr1	179923085	179924549
chr1	180123453	180124492
chr1	180471197	180472607
chr1	180600610	180602038
chr1	180923354	180923826
chr1	180990851	180992583
chr1	181002443	181003488
chr1	181031336	181032419
chr1	181057465	181058527
chr1	181058701	181060115
chr1	181073959	181075326
chr1	181111532	181112131
chr1	181118300	181119277
chr1	181128600	181129576
chr1	181135515	181136069
chr1	181159010	181159506
chr1	181365305	181365861
chr1	181393984	181394451
chr1	181998343	181999515
chr1	182112335	182112917
chr1	182228333	182229279
chr1	182360037	182361248
chr1	182399619	182400215
chr1	182557571	182558727
chr1	182573143	182573863
chr1	182584815	182585825
chr1	182758393	182759230
chr1	182808059	182809333
chr1	183163851	183164704
chr1	183440112	183441992
chr1	183604202	183605512
chr1	183884757	183885717
chr1	183925425	183926303
chr1	184020288	184021397
chr1	184129188	184129944
chr1	184355971	184357220
chr1	184460716	184461491
chr1	184712159	184712715
chr1	184723442	184724956
chr1	184774455	184775483
chr1	184809576	184810201
chr1	184812766	184813529
chr1	184835920	184836966
chr1	184859615	184860309
chr1	184942597	184943932
chr1	184951008	184951614
chr1	185014279	185015222
chr1	185125341	185127024
chr1	185285045	185287293
chr1	185307812	185308730
chr1	185389711	185390549
chr1	185408717	185409670
chr1	185528824	185529910
chr1	185535974	185536800
chr1	186343623	186345315
chr1	186373555	186374090
chr1	186649339	186650248
chr1	186797934	186798605
chr1	192485683	192486504
chr1	192507873	192508672
chr1	192514140	192514600
chr1	192544406	192545203
chr1	192578167	192578936
chr1	192777679	192778682
chr1	193027685	193029166
chr1	193073795	193074979
chr1	193090561	193091744
chr1	193210214	193210858
chr1	193280146	193280990
chr1	193387216	193387992
chr1	193448124	193448906
chr1	193508902	193510013
chr1	193561179	193562406
chr1	195164499	195165254
chr1	196620741	196621410
chr1	197115214	197116342
chr1	197169583	197171096
chr1	197743790	197746119
chr1	197871481	197872440
chr1	197918305	197919030
chr1	198071528	198072046
chr1	198125394	198127248
chr1	198127957	198128615
chr1	198136235	198137148
chr1	198156993	198157798
chr1	198489418	198490135
chr1	198525986	198526490
chr1	198533806	198534236
chr1	198589769	198591034
chr1	198607612	198608599
chr1	198625589	198626117
chr1	198637973	198638572
chr1	198650846	198651710
chr1	198904028	198904969
chr1	198906422	198906849
chr1	199010471	199011214
chr1	199058679	199059339
chr1	199142329	199142991
chr1	200098592	200099117
chr1	200123237	200123702
chr1	200271363	200271895
chr1	200378499	200379793
chr1	200406767	200407391
chr1	200442701	200443606
chr1	200457818	200458163
chr1	200589448	200590363
chr1	200597183	200597884
chr1	200638412	200639594
chr1	200707583	200708717
chr1	200857155	200857946
chr1	200874690	200875269
chr1	200988426	200989124
chr1	200992414	200993104
chr1	201083315	201083986
chr1	201123171	201124027
chr1	201449480	201450061
chr1	201475534	201476685
chr1	201797859	201798906
chr1	201924266	201925037
chr1	201951404	201952412
chr1	202104325	202104895
chr1	202113377	202114441
chr1	202264600	202265258
chr1	202310756	202311637
chr1	202317313	202318807
chr1	202598251	202598700
chr1	202779632	202780535
chr1	202857617	202858847
chr1	202895549	202896747
chr1	202926946	202927970
chr1	202935956	202937400
chr1	202968196	202969002
chr1	202976025	202977242
chr1	202995192	202995973
chr1	203236429	203237226
chr1	203242210	203242718
chr1	203256254	203256998
chr1	203258569	203260143
chr1	203274055	203275412
chr1	203289704	203290605
chr1	203296103	203297394
chr1	203456471	203457251
chr1	203576313	203576992
chr1	203594766	203596101
chr1	203619031	203619763
chr1	203622010	203622680
chr1	203642850	203643673
chr1	203651423	203652175
chr1	203733538	203735007
chr1	203764308	203765388
chr1	203830400	203831278
chr1	203889559	203889938
chr1	204332543	204333183
chr1	204380162	204381550
chr1	204421994	204422648
chr1	204463050	204464466
chr1	204475487	204476729
chr1	204485175	204486092
chr1	204490269	204490711
chr1	204513310	204514007
chr1	204775982	204776846
chr1	205090898	205091886
chr1	205110776	205111440
chr1	205140527	205141000
chr1	205180146	205181347
chr1	205198640	205199171
chr1	205242405	205243354
chr1	205253868	205254360
chr1	205254565	205256183
chr1	205257145	205257784
chr1	205290403	205291239
chr1	205560785	205561481
chr1	205600002	205601667
chr1	205628068	205628775
chr1	205680260	205680784
chr1	205718123	205719845
chr1	205743886	205745134
chr1	205781803	205782902
chr1	205818894	205819616
chr1	206643217	206644646
chr1	206680293	206681013
chr1	206717958	206718651
chr1	206725229	206725694
chr1	206729894	206730889
chr1	206736297	206736771
chr1	206748491	206749189
chr1	206753225	206753732
chr1	206763266	206764112
chr1	206785318	206786210
chr1	206807721	206809433
chr1	206857921	206859406
chr1	206876886	206877890
chr1	206930820	206931584
chr1	206939622	206940207
chr1	206957703	206958330
chr1	206976388	206977188
chr1	206990090	206990723
chr1	207094983	207095792
chr1	207096147	207096853
chr1	207223568	207224562
chr1	207226125	207226788
chr1	207494315	207495504
chr1	207509211	207510701
chr1	207925059	207925944
chr1	207997173	207997627
chr1	207998929	207999849
chr1	208046345	208047066
chr1	208056144	208057343
chr1	208136505	208137372
chr1	209161927	209162612
chr1	209833195	209833655
chr1	209846483	209846947
chr1	209920954	209921542
chr1	209929027	209930190
chr1	209941342	209942346
chr1	209942532	209943207
chr1	209957476	209958435
chr1	209979366	209979908
chr1	210000905	210001719
chr1	210501957	210502745
chr1	211431799	211433394
chr1	211433639	211434408
chr1	211496625	211497314
chr1	211508664	211509633
chr1	211555795	211556665
chr1	211687310	211687740
chr1	211688577	211689261
chr1	211752163	211753139
chr1	211848855	211849382
chr1	211854046	211854727
chr1	211871818	211872366
chr1	212003412	212004477
chr1	212208157	212209472
chr1	212295020	212295609
chr1	212398594	212399433
chr1	212429279	212430500
chr1	212457900	212459813
chr1	212541198	212541710
chr1	212587569	212588632
chr1	212606005	212606780
chr1	212731718	212732774
chr1	212740133	212740880
chr1	212769199	212770263
chr1	212781492	212782681
chr1	212809815	212810435
chr1	212838471	212839245
chr1	212894672	212895740
chr1	212964621	212965718
chr1	213030991	213032385
chr1	213188401	213189388
chr1	213224229	213225257
chr1	213256052	213256743
chr1	214434811	214435373
chr1	214453809	214455159
chr1	214600855	214601749
chr1	214612730	214613518
chr1	214775983	214777085
chr1	214801257	214801844
chr1	217655683	217656358
chr1	217804046	217804964
chr1	218457992	218458987
chr1	219346812	219347823
chr1	220218720	220220333
chr1	220262874	220263697
chr1	220267032	220268064
chr1	220445196	220446252
chr1	221885551	221887033
chr1	221915069	221916697
chr1	221951021	221951591
chr1	222002703	222003371
chr1	222628245	222629011
chr1	222638279	222639302
chr1	222762851	222763817
chr1	222790750	222792047
chr1	222817030	222818297
chr1	222827961	222828752
chr1	222885729	222887163
chr1	222987908	222988819
chr1	223316103	223317023
chr1	223688639	223689495
chr1	223885722	223886300
chr1	223903859	223904769
chr1	223913893	223914930
chr1	223936631	223937174
chr1	224032559	224034256
chr1	224180144	224180549
chr1	224301566	224302703
chr1	224356486	224357169
chr1	224370051	224371831
chr1	224432802	224433387
chr1	224453990	224455019
chr1	224517387	224518510
chr1	224544285	224545229
chr1	224567587	224568420
chr1	224622226	224623262
chr1	224685475	224686517
chr1	224701411	224701798
chr1	224811066	224812189
chr1	225615291	225616686
chr1	225632501	225633152
chr1	225642023	225642884
chr1	225654789	225656160
chr1	225662459	225663197
chr1	225964910	225966207
chr1	226069013	226070784
chr1	226084599	226085288
chr1	226111458	226112377
chr1	226163665	226164047
chr1	226186723	226187864
chr1	226249589	226251368
chr1	226270797	226271764
chr1	226297349	226298561
chr1	226309150	226310496
chr1	226373791	226374885
chr1	226496480	226497466
chr1	226520849	226521514
chr1	226595116	226596355
chr1	226632434	226633117
chr1	226813944	226814518
chr1	226850371	226851196
chr1	226862501	226863198
chr1	226890719	226891675
chr1	226925795	226927741
chr1	226986080	226987010
chr1	227015433	227016160
chr1	227058043	227058832
chr1	227070078	227070994
chr1	227127058	227128299
chr1	227729919	227730798
chr1	227750778	227751797
chr1	227922572	227923479
chr1	227936149	227937018
chr1	227950054	227950753
chr1	227953858	227954566
chr1	227961706	227962401
chr1	227975280	227976565
chr1	228269835	228270898
chr1	228290492	228291290
chr1	228296586	228297532
chr1	228327401	228328422
chr1	228352915	228354396
chr1	228373073	228373716
chr1	228401033	228401519
chr1	228463419	228463988
chr1	228594083	228595069
chr1	228644891	228645947
chr1	228651232	228651920
chr1	228652196	228652729
chr1	228666476	228667528
chr1	228674182	228675671
chr1	228688102	228689365
chr1	228782465	228783949
chr1	228870545	228871532
chr1	228929736	228930347
chr1	229335415	229336251
chr1	229389004	229389743
chr1	229406479	229407515
chr1	229421828	229422536
chr1	229477711	229479289
chr1	229576564	229577330
chr1	229643438	229644661
chr1	229693329	229695097
chr1	229760924	229762511
chr1	230202312	230203361
chr1	230777744	230778785
chr1	231003836	231004813
chr1	231108504	231109116
chr1	231113103	231115139
chr1	231175552	231176400
chr1	231347074	231347565
chr1	231376318	231377888
chr1	231473067	231474375
chr1	231493387	231494112
chr1	231512540	231513420
chr1	231557516	231558732
chr1	231595954	231596794
chr1	231663845	231664833
chr1	231739423	231740094
chr1	231748187	231749527
chr1	231761938	231763297
chr1	232714225	232715171
chr1	232765668	232766411
chr1	232940795	232941615
chr1	233085869	233087228
chr1	233248473	233249349
chr1	233417493	233418378
chr1	233430473	233431634
chr1	233462685	233463492
chr1	233734400	233735229
chr1	234462125	234462740
chr1	234508773	234509885
chr1	234613842	234615229
chr1	234634717	234635321
chr1	234735357	234736654
chr1	234745792	234747296
chr1	234859281	234860563
chr1	234866683	234867433
chr1	234894571	234895063
chr1	234907946	234908780
chr1	235047430	235047826
chr1	235061642	235062892
chr1	235090649	235091634
chr1	235098396	235099533
chr1	235114276	235115021
chr1	235147269	235148570
chr1	235246765	235247673
chr1	235256956	235257518
chr1	235267334	235268865
chr1	235291073	235292599
chr1	235323889	235325135
chr1	235460646	235461559
chr1	235467925	235468848
chr1	235491194	235492764
chr1	235530258	235531191
chr1	235667118	235668677
chr1	235805180	235806261
chr1	236029351	236031046
chr1	236036316	236036838
chr1	236050966	236052099
chr1	236134527	236135610
chr1	236162062	236163197
chr1	236305652	236306373
chr1	236319836	236320518
chr1	236444432	236445866
chr1	236579255	236579974
chr1	236679910	236680747
chr1	236687000	236688129
chr1	236697242	236698070
chr1	236767150	236768386
chr1	236922576	236923078
chr1	236958128	236959574
chr1	237574768	237575640
chr1	239881992	239883485
chr1	240061280	240061779
chr1	241682316	241683527
chr1	241694636	241695497
chr1	241790805	241791611
chr1	241803135	241804146
chr1	242010808	242011827
chr1	243417937	243419659
chr1	243759251	243760299
chr1	244001296	244002042
chr1	244012557	244014508
chr1	244210872	244212034
chr1	244237840	244238773
chr1	244462518	244463218
chr1	244482836	244483491
chr1	244486248	244486677
chr1	244614660	244615778
chr1	244624368	244625137
chr1	244815803	244816888
chr1	244997659	244999166
chr1	245025741	245027078
chr1	245027461	245028297
chr1	245132898	245134890
chr1	245205807	245206447
chr1	246660585	246660983
chr1	246669962	246671002
chr1	246729369	246730503
chr1	246862382	246862873
chr1	246887212	246888115
chr1	247094807	247095772
chr1	247241544	247242441
chr1	247267180	247268106
chr1	247373568	247374450
chr1	247494398	247495350
chr1	247553395	247554126
chr1	247578924	247579617
chr1	248100110	248100762
chr1	249119881	249121120
chr1	249131956	249133470
chr1	249152391	249153758
chr1	249167468	249168738
chr1	249199851	249201135
chr10	180476	182492
chr10	369670	370386
chr10	379394	380015
chr10	496591	497443
chr10	977314	978244
chr10	1033773	1034919
chr10	1089451	1090058
chr10	1094299	1095639
chr10	1102063	1103400
chr10	1109031	1109903
chr10	1155806	1156843
chr10	3109688	3110958
chr10	3137579	3138385
chr10	3214552	3215709
chr10	3239726	3240495
chr10	3269765	3270373
chr10	3710611	3711496
chr10	3799561	3800769
chr10	3807081	3807782
chr10	3827284	3828234
chr10	3846377	3846980
chr10	3847318	3847876
chr10	3852314	3852938
chr10	3870761	3871528
chr10	3894402	3895064
chr10	3929888	3930572
chr10	3934563	3935065
chr10	3944156	3945212
chr10	3977254	3977931
chr10	4003024	4003676
chr10	4014710	4015431
chr10	4173570	4174430
chr10	4891661	4892431
chr10	5136475	5137143
chr10	5333610	5334633
chr10	5339315	5339940
chr10	5454181	5454679
chr10	5475751	5476633
chr10	5489483	5489935
chr10	5665085	5665619
chr10	5726178	5728006
chr10	5854594	5856198
[truncated: 17,247 more rows]

## Sheet: consensus_peaks_t30
chr1	713843	714406
chr1	839940	840626
chr1	894176	895066
chr1	901548	902716
chr1	948424	949378
chr1	954579	955515
chr1	968227	968894
chr1	975974	976414
chr1	994493	995286
chr1	1004368	1005163
chr1	1014845	1015824
chr1	1034273	1035189
chr1	1051191	1052164
chr1	1057361	1058182
chr1	1092736	1093850
chr1	1136268	1137112
chr1	1143455	1144121
chr1	1152062	1152772
chr1	1166850	1167832
chr1	1185962	1186673
chr1	1208671	1209859
chr1	1243023	1244292
chr1	1259712	1260662
chr1	1284454	1285395
chr1	1310301	1311093
chr1	1334360	1335570
chr1	1342230	1343505
chr1	1406517	1407273
chr1	1446552	1447668
chr1	1509540	1510775
chr1	1550390	1551569
chr1	1564845	1566208
chr1	1590263	1590803
chr1	1609123	1610064
chr1	1624264	1624751
chr1	1655590	1656090
chr1	1677522	1678028
chr1	1709552	1710677
chr1	1711403	1712297
chr1	1821627	1823284
chr1	1840025	1840925
chr1	1850423	1851312
chr1	1981330	1982089
chr1	2064376	2065372
chr1	2120787	2121436
chr1	2126133	2126978
chr1	2130544	2131080
chr1	2135998	2137162
chr1	2158788	2159586
chr1	2165724	2166407
chr1	2186772	2187987
chr1	2221454	2222872
chr1	2231664	2232986
chr1	2322626	2323573
chr1	2343629	2344610
chr1	2457403	2458347
chr1	2477432	2478981
chr1	2479244	2480520
chr1	2486988	2488565
chr1	2509414	2510448
chr1	2516875	2518500
chr1	2573871	2574903
chr1	3407803	3408336
chr1	3540855	3541916
chr1	3566311	3567046
chr1	3663602	3664276
chr1	3688577	3689726
chr1	3712531	3713706
chr1	3773256	3774489
chr1	3816510	3818100
chr1	5727072	5727738
chr1	5731824	5732842
chr1	6015313	6016141
chr1	6051746	6052934
chr1	6086073	6087481
chr1	6088164	6088704
chr1	6259045	6260358
chr1	6265877	6266481
chr1	6295425	6296366
chr1	6306630	6307126
chr1	6319832	6320767
chr1	6403362	6403866
chr1	6408145	6409374
chr1	6453090	6454274
chr1	6519908	6520967
chr1	6525627	6526531
chr1	6535463	6536058
chr1	6614125	6615079
chr1	6639392	6640539
chr1	6661050	6661590
chr1	6662414	6663871
chr1	6672896	6674195
chr1	6684828	6685822
chr1	6761471	6762262
chr1	6844480	6845947
chr1	7764494	7765066
chr1	7830889	7831762
chr1	7843802	7844492
chr1	7990768	7991618
chr1	8008808	8009594
chr1	8013856	8014863
chr1	8021146	8022379
chr1	8042387	8042888
chr1	8086035	8086692
chr1	8212676	8213583
chr1	8229401	8230411
chr1	8242203	8242968
chr1	8377774	8378512
chr1	8487557	8488074
chr1	8570245	8570878
chr1	8585401	8586400
chr1	8620816	8621520
chr1	8761105	8761959
chr1	8876911	8878383
chr1	8938030	8939651
chr1	8959967	8960363
chr1	8978247	8978676
chr1	9030875	9031440
chr1	9047892	9048398
chr1	9064940	9065555
chr1	9188808	9190029
chr1	9241205	9242212
chr1	9256344	9256880
chr1	9294189	9295496
chr1	9352532	9353253
chr1	9473137	9473930
chr1	9486247	9486821
chr1	9488591	9489406
chr1	9555007	9555829
chr1	9598977	9600490
chr1	9648325	9649229
chr1	9675513	9676013
chr1	9687019	9687820
chr1	9689205	9690474
chr1	9711557	9713017
chr1	9749111	9749860
chr1	9777180	9778255
chr1	9860058	9860575
chr1	9883692	9884890
chr1	9927353	9927871
chr1	9934812	9935349
chr1	9970067	9971286
chr1	10002516	10003960
chr1	10010413	10010904
chr1	10092418	10093739
chr1	10134140	10135038
chr1	10269898	10270792
chr1	10367893	10368451
chr1	10458414	10459667
chr1	10490094	10491263
chr1	10532111	10532921
chr1	10534783	10535548
chr1	10554666	10555691
chr1	10570648	10571902
chr1	10585098	10585673
chr1	10754220	10755375
chr1	10927248	10927836
chr1	11071965	11073320
chr1	11097619	11098214
chr1	11119581	11120786
chr1	11159205	11160392
chr1	11322256	11323183
chr1	11332633	11334016
chr1	11724014	11724985
chr1	11740856	11741864
chr1	11779353	11780376
chr1	11790240	11790878
chr1	11795744	11797056
chr1	11865608	11866665
chr1	11967779	11969258
chr1	11986314	11986817
chr1	11994193	11995238
chr1	12039847	12040983
chr1	12073308	12073903
chr1	12079143	12080038
chr1	12107120	12108027
chr1	12147657	12149122
chr1	12178494	12178965
chr1	12193003	12193531
chr1	12210299	12211228
chr1	12221646	12222490
chr1	12233381	12234189
chr1	12237943	12238469
chr1	12289784	12290584
chr1	12405235	12405827
chr1	12495645	12496173
chr1	12509297	12509998
chr1	12532964	12533596
chr1	12570537	12571257
chr1	12664152	12664734
chr1	12677591	12679416
chr1	13992105	13992973
chr1	14026530	14027794
chr1	14029058	14029739
chr1	14057148	14058011
chr1	14075194	14076425
chr1	15575469	15576072
chr1	15649937	15650583
chr1	15672313	15672796
chr1	15735640	15736594
chr1	15757520	15757967
chr1	15850602	15851950
chr1	15852899	15853549
chr1	15905303	15906493
chr1	15911060	15911800
chr1	15929668	15930544
chr1	15943304	15945143
chr1	16010713	16011920
chr1	16141856	16142484
chr1	16160760	16162909
chr1	16173695	16175427
chr1	16275961	16276772
chr1	16301830	16303001
chr1	16405373	16405987
chr1	16532712	16533757
chr1	16543246	16544447
chr1	16563150	16564074
chr1	16570685	16571411
chr1	16678421	16679470
chr1	16693298	16694683
chr1	16747088	16747832
chr1	16766761	16768142
chr1	16825312	16826415
chr1	16840151	16841086
chr1	16939720	16940489
chr1	16970464	16971563
chr1	17036271	17036667
chr1	17053644	17054372
chr1	17222566	17223582
chr1	17230787	17232084
chr1	17240036	17241094
chr1	17337763	17338721
chr1	17380157	17380938
chr1	17763802	17765283
chr1	17766020	17766580
chr1	19228906	19229678
chr1	19252929	19254310
chr1	19278326	19278914
chr1	19282710	19283698
chr1	19337512	19338104
chr1	19400837	19401655
chr1	19536094	19537419
chr1	19577707	19578536
chr1	19638171	19639190
chr1	19717253	19718319
chr1	19789464	19790162
chr1	19803059	19804745
chr1	19811676	19812681
chr1	19923069	19924381
chr1	19933216	19933875
chr1	20014587	20015216
chr1	20042084	20042504
chr1	20125830	20126994
chr1	20208411	20209414
chr1	20478549	20479397
chr1	20511601	20513031
chr1	20833950	20834991
chr1	20848653	20849201
chr1	20959577	20960859
chr1	20987438	20988493
chr1	21022770	21023717
chr1	21044165	21044890
chr1	21059397	21059917
chr1	21112497	21114263
chr1	21258569	21259646
chr1	21348640	21349503
chr1	21502915	21503880
chr1	21620348	21621619
chr1	21660378	21661369
chr1	21671520	21672479
chr1	21766171	21766967
chr1	21985702	21986310
chr1	22099935	22100476
chr1	22108614	22110384
chr1	22263767	22264185
chr1	22290451	22290832
chr1	22345481	22346122
chr1	22350935	22352767
chr1	22366086	22366897
chr1	22378882	22380473
chr1	22415794	22416852
chr1	22778107	22779384
chr1	23345443	23346458
chr1	23426756	23427191
chr1	23429821	23430232
chr1	23445307	23446064
chr1	23494258	23495653
chr1	23670191	23671497
chr1	23694384	23695825
chr1	23730420	23730832
chr1	23810435	23811528
chr1	23854601	23855233
chr1	23857500	23858114
chr1	23866144	23866774
chr1	23881038	23881889
chr1	23885759	23886362
chr1	23945779	23946614
chr1	24017911	24018964
chr1	24069380	24070612
chr1	24098606	24099150
chr1	24104352	24105312
chr1	24117188	24117878
chr1	24126943	24127782
chr1	24136221	24136772
chr1	24151429	24152154
chr1	24164792	24165414
chr1	24194302	24195364
chr1	24285334	24286833
chr1	24306426	24307462
chr1	24397199	24397964
chr1	24525748	24526284
chr1	24718099	24719348
chr1	24739944	24740475
chr1	24741878	24742605
chr1	24807690	24808770
chr1	24828470	24830139
chr1	24861468	24862122
chr1	24862765	24863421
chr1	24968993	24970156
chr1	25071290	25072226
chr1	25174226	25175498
chr1	25237359	25238258
chr1	25251542	25252184
chr1	25256345	25257236
chr1	25281377	25282074
chr1	25291299	25292143
chr1	25319132	25319742
chr1	25348584	25349837
chr1	25358224	25359191
chr1	25425759	25426551
chr1	25558627	25560007
chr1	25565992	25567049
chr1	25573090	25574476
chr1	25664703	25666113
chr1	25756448	25757757
chr1	25869697	25870423
chr1	25875936	25876841
chr1	25888828	25889512
chr1	25935010	25935447
chr1	25942737	25943619
chr1	25968831	25969615
chr1	26002357	26003119
chr1	26101260	26102099
chr1	26146012	26147524
chr1	26185603	26186596
chr1	26221886	26222287
chr1	26231513	26233343
chr1	26297618	26298356
chr1	26317032	26317704
chr1	26324033	26325230
chr1	26361745	26362784
chr1	26437299	26438881
chr1	26452633	26453394
chr1	26471336	26472022
chr1	26495992	26496871
chr1	26560235	26561689
chr1	26602100	26603127
chr1	26606103	26606769
chr1	26611187	26611813
chr1	26613845	26614298
chr1	26632797	26634289
chr1	26647675	26648387
chr1	26662671	26663554
chr1	26685310	26685808
chr1	26690175	26690964
chr1	26704535	26705491
chr1	26758249	26759319
chr1	26798325	26800028
chr1	26826658	26828147
chr1	26855805	26856749
chr1	26868124	26869096
chr1	26872024	26872514
chr1	26946542	26948379
chr1	27003859	27004491
chr1	27018767	27019893
chr1	27021650	27022582
chr1	27060424	27061196
chr1	27070344	27071300
chr1	27113691	27115004
chr1	27126115	27127087
chr1	27152756	27153661
chr1	27159810	27160591
chr1	27190975	27192158
chr1	27216163	27217347
chr1	27226231	27227343
chr1	27247505	27248743
chr1	27319754	27320588
chr1	27371054	27371960
chr1	27438388	27439049
chr1	27463456	27464268
chr1	27481151	27482139
chr1	27560162	27561541
chr1	27610836	27611505
chr1	27627159	27627776
chr1	27648255	27649240
chr1	27667993	27669276
chr1	27669558	27670336
chr1	27683748	27684333
chr1	27691867	27693133
chr1	27718483	27719498
chr1	27757289	27757790
chr1	27816124	27817291
chr1	27894797	27895509
chr1	27930208	27931063
chr1	27944631	27945430
chr1	27970265	27970876
chr1	27985897	27987050
chr1	27989190	27990034
chr1	27998313	27999235
chr1	28051846	28053115
chr1	28099071	28100479
chr1	28156991	28157843
chr1	28184399	28185081
chr1	28195445	28196308
chr1	28198736	28199520
chr1	28213618	28214221
chr1	28217769	28218533
chr1	28240659	28241856
chr1	28286038	28286817
chr1	28382625	28383307
chr1	28414228	28415502
chr1	28495734	28496273
chr1	28525716	28526860
chr1	28559167	28559758
chr1	28562171	28562997
chr1	28572966	28574449
chr1	28582656	28583145
chr1	28585503	28586388
chr1	28655196	28655836
chr1	28695647	28697118
chr1	28776396	28776932
chr1	28832057	28833225
chr1	28844186	28845615
chr1	28879096	28880319
chr1	28907470	28908896
chr1	28969141	28970196
chr1	28974457	28975836
chr1	28994699	28996668
chr1	29062815	29064336
chr1	29101497	29102210
chr1	29111395	29112000
chr1	29203678	29204166
chr1	29211368	29211951
chr1	29213233	29214068
chr1	29240467	29242192
chr1	29252869	29254419
chr1	29254449	29255171
chr1	29507580	29509002
chr1	29529170	29529841
chr1	29557090	29557820
chr1	29562408	29563497
chr1	30663826	30664589
chr1	30755898	30756648
chr1	31190835	31192396
chr1	31216265	31217520
chr1	31229343	31230305
chr1	31252426	31252946
chr1	31402076	31402642
chr1	31482777	31483714
chr1	31537747	31538942
chr1	31627368	31628686
chr1	31769209	31770381
chr1	31867283	31868017
chr1	32014340	32015144
chr1	32109911	32111035
chr1	32253839	32255153
chr1	32292574	32293189
chr1	32354736	32355388
chr1	32403056	32404425
chr1	32405430	32405919
chr1	32409240	32410625
chr1	32421577	32422108
chr1	32447349	32447974
chr1	32478969	32480636
chr1	32538077	32539314
chr1	32573388	32574708
chr1	32644932	32646074
chr1	32665888	32667398
chr1	32671043	32671492
chr1	32687302	32688357
chr1	32705989	32706699
chr1	32715456	32716156
chr1	32757051	32758503
chr1	32801460	32802407
chr1	32816500	32817742
chr1	32837642	32838344
chr1	32859519	32860640
chr1	32879431	32879948
chr1	32985878	32986354
chr1	33092912	33093606
chr1	33115877	33117344
chr1	33177744	33178288
chr1	33219164	33219738
chr1	33264343	33265380
chr1	33282572	33283815
chr1	33429424	33430799
chr1	33446625	33447290
chr1	33457953	33458911
chr1	33502200	33503018
chr1	33511099	33512007
chr1	33546402	33547039
chr1	33564691	33565572
chr1	33592494	33593490
chr1	33646286	33647107
chr1	33647335	33647932
chr1	33721760	33722711
chr1	33760778	33761450
chr1	33814725	33816155
chr1	33896212	33896988
chr1	33937711	33938505
chr1	35318235	35318818
chr1	35325018	35325844
chr1	35331552	35332312
chr1	35450500	35451221
chr1	35496209	35497754
chr1	35544576	35545451
chr1	35657308	35659204
chr1	35733900	35734770
chr1	35896561	35897250
chr1	35964828	35966040
chr1	35971483	35972430
chr1	36004599	36005413
chr1	36022778	36023578
chr1	36106719	36107512
chr1	36184031	36185002
chr1	36234803	36235885
chr1	36348330	36349500
chr1	36395960	36397350
chr1	36488821	36489630
chr1	36553925	36555161
chr1	36565179	36565877
chr1	36614608	36615753
chr1	36621164	36621991
chr1	36653494	36654242
chr1	36688938	36690481
chr1	36751026	36751585
chr1	36771918	36773038
chr1	36839185	36840647
chr1	36850831	36852446
chr1	36862650	36863796
chr1	36886241	36887065
chr1	36915788	36916541
chr1	36929638	36930498
chr1	37920430	37921096
chr1	37939706	37940490
chr1	37945137	37945650
chr1	37952822	37953372
chr1	37979498	37980960
chr1	38019468	38020147
chr1	38061170	38062004
chr1	38156016	38156679
chr1	38157577	38158351
chr1	38273306	38274482
chr1	38324631	38326120
chr1	38396838	38397925
chr1	38455042	38456096
chr1	38477975	38478961
chr1	38512399	38512869
chr1	39024749	39025604
chr1	39324651	39326118
chr1	39338263	39339580
chr1	39456354	39457422
chr1	39491452	39492765
chr1	39564146	39564752
chr1	39649186	39650167
chr1	39657784	39658483
chr1	39662463	39663149
chr1	39670088	39671880
chr1	39680580	39681681
chr1	39864112	39864671
chr1	39874065	39874923
chr1	39956866	39957612
chr1	39991451	39991963
chr1	40042031	40042802
chr1	40071508	40072199
chr1	40156900	40157559
chr1	40204269	40205020
chr1	40254413	40255123
chr1	40264699	40265226
chr1	40311282	40311997
chr1	40348714	40349398
chr1	40367346	40368288
chr1	40420385	40421626
chr1	40439194	40439606
chr1	40505170	40506758
chr1	40524834	40525829
chr1	40562335	40563475
chr1	40626595	40627751
chr1	40707198	40707737
chr1	40722972	40724251
chr1	40780940	40781576
chr1	40804392	40804899
chr1	40838881	40840690
chr1	40851186	40852096
chr1	40915408	40916972
chr1	40942655	40943601
chr1	40973987	40974998
chr1	40996857	40997901
chr1	41077898	41078446
chr1	41131007	41131862
chr1	41156992	41158227
chr1	41174431	41175316
chr1	41267830	41268559
chr1	41284050	41284721
chr1	41315368	41316111
chr1	41327747	41328725
chr1	41341384	41341910
chr1	41444989	41446461
chr1	41469318	41469929
chr1	41826420	41827398
chr1	42039772	42040295
chr1	42127528	42128338
chr1	42138778	42139919
chr1	42149477	42150242
chr1	42216743	42217705
chr1	42257373	42258619
chr1	42268531	42269302
chr1	42328393	42328929
chr1	42356982	42358217
chr1	42363635	42364414
chr1	42385375	42386324
chr1	42500965	42502120
chr1	42800113	42801661
chr1	42921570	42922798
chr1	42928437	42929307
chr1	43123602	43124819
chr1	43147300	43148184
chr1	43148386	43149074
chr1	43232075	43233371
chr1	43281948	43283481
chr1	43311722	43312704
chr1	43389528	43390550
chr1	43397480	43398225
chr1	43423496	43425002
chr1	43637626	43638690
chr1	43823855	43824849
chr1	43833034	43834300
chr1	43855096	43855947
chr1	43919436	43920653
chr1	43994785	43995431
chr1	44115232	44116525
chr1	44172549	44173843
chr1	44411965	44412914
chr1	44435190	44435830
chr1	44440024	44440949
chr1	44456911	44457747
chr1	44495404	44496466
chr1	44678519	44679583
chr1	44820554	44821605
chr1	45097214	45098528
chr1	45139483	45140569
chr1	45180528	45181175
chr1	45186990	45187964
chr1	45196123	45197277
chr1	45204989	45205978
chr1	45240663	45242087
chr1	45259162	45259651
chr1	45265342	45266733
chr1	45272926	45273996
chr1	45274908	45275713
chr1	45284931	45286203
chr1	45301388	45301942
chr1	45451875	45452673
chr1	45476682	45478332
chr1	45671154	45672476
chr1	45769041	45770161
chr1	45805239	45806412
chr1	45956375	45957483
chr1	45965227	45966239
chr1	45986701	45988131
chr1	46009354	46010171
chr1	46016131	46017179
chr1	46035526	46036095
chr1	46048943	46050830
chr1	46151659	46153355
chr1	46153516	46154176
chr1	46215787	46216839
chr1	46268769	46269436
chr1	46597955	46599202
chr1	46632225	46633057
chr1	46663726	46664615
chr1	46712528	46713615
chr1	46768167	46769730
chr1	46806081	46806992
chr1	46943069	46943439
chr1	46998463	46999194
chr1	47047253	47047902
chr1	47069540	47070429
chr1	47081663	47082881
chr1	47133306	47134514
chr1	47184386	47185347
chr1	47190782	47191256
chr1	47644705	47645317
chr1	47658402	47658989
chr1	47779412	47780485
chr1	47799069	47800562
chr1	47902142	47903994
chr1	48463126	48463675
chr1	48937322	48938208
chr1	51190181	51190863
chr1	51338888	51339851
chr1	51425164	51426497
chr1	51433714	51436073
chr1	51701362	51702699
chr1	51898970	51899951
chr1	51907974	51908620
chr1	51984376	51985303
chr1	52000087	52001032
chr1	52035018	52035683
chr1	52082359	52083236
chr1	52194714	52195924
chr1	52343912	52345212
chr1	52467747	52468313
chr1	52498759	52499839
chr1	52520651	52522766
chr1	52831128	52832480
chr1	52869299	52870791
chr1	52889467	52890472
chr1	53017622	53019416
chr1	53102587	53103526
chr1	53151799	53152179
chr1	53163547	53164338
chr1	53168560	53169296
chr1	53191730	53192677
chr1	53308166	53308744
chr1	53387031	53387675
chr1	53392718	53393861
chr1	53480223	53481154
chr1	53662006	53663154
chr1	53685714	53686616
chr1	53703807	53704740
chr1	53791540	53792449
chr1	53792994	53794165
chr1	53878676	53879628
chr1	54231236	54232040
chr1	54303492	54304556
chr1	54355142	54356065
chr1	54411012	54412368
chr1	54518332	54519652
chr1	54665259	54666394
chr1	54871980	54873710
chr1	54953589	54955609
chr1	55181055	55182041
chr1	55229902	55230799
chr1	55266850	55267526
chr1	55352360	55353348
chr1	55461486	55462466
chr1	55593582	55594392
chr1	55606022	55606673
chr1	55680562	55681539
chr1	55723656	55724112
chr1	55743202	55743624
chr1	57772996	57773594
chr1	59011609	59012886
chr1	59165068	59165984
chr1	59183625	59184534
chr1	59220432	59221614
chr1	59248983	59250940
chr1	59281356	59282348
chr1	59368962	59369949
chr1	59388024	59388762
chr1	59407217	59408324
chr1	59433913	59434632
chr1	59485726	59486549
chr1	59512277	59512823
chr1	59612205	59613086
chr1	59762018	59763084
chr1	60280072	60280705
chr1	61508452	61509099
chr1	61515560	61516294
chr1	61542503	61544080
chr1	61918545	61919397
chr1	62190318	62191346
chr1	62207596	62208503
chr1	62737360	62738213
chr1	62901597	62903024
chr1	63153682	63154405
chr1	63249188	63250224
chr1	63832845	63834096
chr1	63988429	63989717
chr1	64058810	64060294
chr1	65292616	65293242
chr1	65329567	65330472
chr1	65431297	65432745
chr1	65467940	65469131
chr1	65532367	65533697
chr1	65540782	65541577
chr1	65719596	65720710
chr1	65885389	65886807
chr1	66153240	66154094
chr1	66277593	66278388
chr1	66295792	66296517
chr1	66332067	66332538
chr1	66647644	66648915
chr1	66680516	66681140
chr1	66740330	66741213
chr1	66741765	66742303
chr1	66747976	66748471
chr1	66766421	66767164
chr1	66796222	66796816
chr1	66801498	66802278
chr1	66815726	66816311
chr1	66839984	66840760
chr1	66911149	66911666
chr1	66911691	66912519
chr1	67235214	67235728
chr1	67390214	67391350
chr1	67395432	67396631
chr1	67518884	67520362
chr1	67636406	67637182
chr1	67659965	67660627
chr1	67760370	67761240
chr1	67772893	67773507
chr1	67798474	67799390
chr1	67895964	67896939
chr1	67965960	67966734
chr1	68139873	68140857
chr1	68150394	68151752
chr1	68962208	68963211
chr1	70670876	70672032
chr1	70686692	70687682
chr1	70819805	70820868
chr1	70876208	70877369
chr1	71150991	71151521
chr1	71546307	71547316
chr1	74663395	74664455
chr1	75198425	75199716
chr1	76189766	76190825
chr1	76251440	76252463
chr1	76489259	76489966
chr1	76539999	76540736
chr1	76619691	76620719
chr1	77684588	77685433
chr1	78147776	78149607
chr1	78224717	78225929
chr1	78244913	78245904
chr1	78443822	78445524
chr1	78469771	78470920
chr1	78579956	78580480
chr1	79506056	79506770
chr1	83974024	83974608
chr1	84464721	84465279
chr1	84543189	84544291
chr1	84609711	84610338
chr1	84899231	84899927
chr1	84907697	84908460
chr1	84944793	84945677
chr1	84971276	84972758
chr1	85038693	85040561
chr1	85086350	85087171
chr1	85155640	85156803
chr1	85237856	85238531
chr1	85328186	85329160
chr1	85410394	85411292
chr1	85462443	85463220
chr1	85492946	85493876
chr1	85527401	85528328
chr1	85666300	85667628
chr1	85724731	85725785
chr1	85741726	85742813
chr1	85763381	85764326
chr1	86173742	86174533
chr1	86861497	86862530
chr1	87169597	87171287
chr1	87379489	87381303
chr1	87793914	87794905
chr1	87800573	87801130
chr1	87869718	87870606
chr1	87901076	87901599
chr1	89149197	89150730
chr1	89356822	89357837
chr1	89457932	89459054
chr1	89487498	89488753
chr1	89530817	89531252
chr1	89591375	89592631
chr1	89664099	89665065
chr1	89744599	89745170
chr1	89751503	89753190
chr1	89776060	89776668
chr1	89823760	89824262
chr1	89948737	89949383
chr1	89989784	89991169
chr1	90098095	90099224
chr1	90123464	90123904
chr1	90185010	90185535
chr1	90186861	90187366
chr1	90204912	90205953
chr1	90228361	90229237
chr1	90286194	90287502
chr1	90308464	90309563
chr1	90321160	90321802
chr1	90336445	90337002
chr1	90460227	90461396
chr1	91316845	91317483
chr1	91486498	91488267
chr1	91852677	91853236
chr1	91965987	91967228
chr1	92014087	92015224
chr1	92021217	92022639
chr1	92150065	92150754
chr1	92163016	92163639
chr1	92178661	92179477
chr1	92269294	92270889
chr1	92350992	92351944
chr1	92413764	92414880
chr1	92545729	92546547
chr1	92763964	92764928
chr1	92781295	92782209
chr1	92788965	92790176
chr1	92831047	92832042
chr1	92876194	92876888
chr1	92925221	92925859
chr1	92950507	92952084
chr1	93002271	93003096
chr1	93003517	93004626
chr1	93049331	93050309
chr1	93249503	93251250
chr1	93297297	93298220
chr1	93324241	93325018
chr1	93425958	93427449
chr1	93427587	93428361
chr1	93446143	93447211
chr1	93459368	93460200
chr1	93487108	93487827
chr1	93507772	93508574
chr1	93544331	93545258
chr1	93545756	93546503
chr1	93645069	93647112
chr1	93811015	93812553
chr1	94311483	94313759
chr1	94343978	94345162
chr1	94374221	94375600
chr1	94482768	94483462
chr1	94883403	94884483
chr1	95067814	95068427
chr1	95319763	95320528
chr1	95537988	95539073
chr1	95699126	95700194
chr1	97186813	97188309
chr1	98386017	98387250
chr1	98407755	98408434
chr1	98519491	98520202
chr1	98789121	98789970
chr1	98853702	98854516
chr1	98871147	98871698
chr1	99336755	99337585
chr1	100231908	100232410
chr1	100274150	100274719
chr1	100286002	100286648
chr1	100315155	100316295
chr1	100434983	100436330
chr1	100494234	100494768
chr1	100503235	100504791
chr1	100597968	100599236
chr1	100714886	100715892
chr1	100731183	100732307
chr1	100816711	100818506
chr1	100865863	100866357
chr1	100905498	100906129
chr1	100918190	100918768
chr1	101360442	101362447
chr1	101392628	101393359
chr1	101415082	101415704
chr1	101490783	101491961
chr1	101546803	101547517
chr1	101555163	101555638
chr1	101577390	101578245
chr1	101587916	101588635
chr1	101593673	101594972
chr1	101644319	101645193
chr1	101701000	101702602
chr1	101723312	101723801
chr1	101744301	101744907
chr1	101774778	101775826
chr1	101822738	101823369
chr1	104067868	104069047
chr1	107599016	107600151
chr1	108328601	108329560
chr1	108346759	108347210
chr1	108479521	108479997
chr1	108506161	108507393
chr1	108668167	108668691
chr1	108741835	108743593
chr1	109102129	109103713
chr1	109133483	109134174
chr1	109187555	109187862
chr1	109189117	109189925
chr1	109203527	109204289
chr1	109234377	109236000
chr1	109246110	109246916
chr1	109288883	109289856
chr1	109419296	109420261
chr1	109499211	109499847
chr1	109505408	109506413
chr1	109583981	109585350
chr1	109618141	109619045
chr1	109632938	109634580
chr1	109642433	109643766
chr1	109655172	109655673
chr1	109656197	109657078
chr1	109704680	109705550
chr1	109756025	109757642
chr1	109791934	109792433
chr1	109825467	109826504
chr1	109968034	109969797
chr1	110025805	110027029
chr1	110036413	110037176
chr1	110044563	110045553
chr1	110052087	110052777
chr1	110074908	110075732
chr1	110090580	110091736
chr1	110162134	110162746
chr1	110163197	110164016
chr1	110185813	110186647
chr1	110198212	110199035
chr1	110282571	110283511
chr1	110333234	110333926
chr1	110344562	110345604
chr1	110448737	110449289
chr1	110526871	110527720
chr1	110576883	110577864
chr1	110745627	110746136
chr1	110752388	110753986
chr1	110880711	110882443
chr1	110949856	110950809
chr1	111161943	111162743
chr1	111173297	111174410
chr1	111184375	111184780
chr1	111189647	111190600
chr1	111216945	111217821
chr1	111323530	111323870
chr1	111329495	111330562
chr1	111415486	111416026
chr1	111417161	111418401
chr1	111422538	111423919
chr1	111459288	111460021
chr1	111505799	111507159
chr1	111681986	111683262
chr1	111746211	111747450
chr1	111758376	111759304
chr1	111764325	111764869
chr1	111888728	111889398
chr1	111948904	111949714
chr1	111991358	111992437
chr1	112019261	112020134
chr1	112050049	112051384
chr1	112135146	112136104
chr1	112146176	112147308
chr1	112162011	112163056
chr1	112281522	112282956
chr1	112297694	112298866
chr1	112933434	112934007
chr1	112938495	112939510
chr1	113008558	113009300
chr1	113160589	113163097
chr1	113247511	113248268
chr1	113249602	113250214
chr1	113257579	113258497
chr1	113497648	113499288
chr1	113589110	113589606
chr1	113615129	113616484
chr1	113932528	113933225
chr1	114301415	114302681
chr1	114326113	114327033
chr1	114354140	114355455
chr1	114414033	114415314
chr1	114446909	114448283
chr1	114471690	114473657
chr1	114482870	114483884
chr1	114825122	114825926
chr1	114888933	114889583
chr1	115053030	115054615
chr1	115123874	115124676
chr1	115212259	115213257
chr1	115258925	115259841
chr1	115299712	115301061
chr1	115322761	115323594
chr1	115605134	115606047
chr1	115641366	115642547
chr1	116184264	116185650
chr1	116681524	116682227
chr1	116694435	116695109
chr1	116710881	116711539
chr1	116868297	116868990
chr1	116915377	116916778
chr1	116920276	116920974
chr1	116960737	116961767
chr1	117046507	117047531
chr1	117057568	117058622
chr1	117099036	117099601
chr1	117112582	117114020
chr1	117279847	117281071
chr1	117281098	117282049
chr1	117296633	117297296
chr1	117311889	117312747
chr1	117358921	117359531
chr1	117369575	117370312
chr1	117420339	117421142
chr1	117593794	117594664
chr1	117602018	117603423
chr1	117664084	117665115
chr1	117909042	117910576
chr1	118077527	118078182
chr1	118147965	118149684
chr1	118187276	118187952
chr1	118198730	118199539
chr1	118206831	118207630
chr1	118216982	118217668
chr1	118471462	118473047
chr1	119682530	119683583
chr1	120838218	120838851
chr1	121258118	121258643
chr1	121260587	121261707
chr1	121484310	121485517
chr1	142535449	142537119
chr1	142537352	142539330
chr1	142653911	142654302
chr1	144018777	144019440
chr1	144533453	144534347
chr1	144931214	144932801
chr1	145039237	145040276
chr1	145058848	145059706
chr1	145096183	145096657
chr1	145117405	145118291
chr1	145139140	145139514
chr1	145292168	145292710
chr1	145382150	145383343
chr1	145396661	145398273
chr1	145421563	145422022
chr1	145427084	145427982
chr1	145437459	145438814
chr1	145454445	145456092
chr1	145470045	145471014
chr1	145476691	145477642
chr1	145507120	145508084
chr1	145515497	145516614
chr1	145548736	145549383
chr1	145562435	145563199
chr1	145574980	145576549
chr1	145589090	145589794
chr1	145610453	145611397
chr1	145744008	145745077
chr1	146555836	146556768
chr1	146643477	146644607
chr1	146696715	146697347
chr1	146713884	146715308
chr1	147070894	147072290
chr1	147089510	147090414
chr1	147119807	147120654
chr1	147141543	147143116
chr1	147735448	147736314
chr1	147790397	147791239
chr1	147806237	147807381
chr1	148241355	148241742
chr1	148551252	148552843
chr1	148556237	148557020
chr1	149204113	149204659
chr1	149223176	149224171
chr1	149224452	149225079
chr1	149815077	149816028
chr1	149858094	149858634
chr1	149859123	149860279
chr1	149870724	149871662
chr1	149899339	149900576
chr1	149934017	149934441
chr1	149982160	149983105
chr1	150039027	150040155
chr1	150044906	150045432
chr1	150121748	150122408
chr1	150123487	150124442
chr1	150159188	150160116
chr1	150185598	150186466
chr1	150206469	150207615
chr1	150207889	150209012
chr1	150227850	150228628
chr1	150240628	150241926
chr1	150253754	150255012
chr1	150266018	150266781
chr1	150293686	150294477
chr1	150335832	150337579
chr1	150459398	150460250
chr1	150487735	150488511
chr1	150533494	150536188
chr1	150539773	150541027
chr1	150551340	150552700
chr1	150583822	150584526
chr1	150586007	150586391
chr1	150594055	150594771
chr1	150601312	150602461
chr1	150669306	150670228
chr1	150737930	150738429
chr1	150743234	150743702
chr1	150848572	150849491
chr1	150862257	150862876
chr1	150894889	150895323
chr1	150898328	150899296
chr1	150946359	150947681
chr1	150951761	150952475
chr1	150980341	150981432
chr1	151019830	151020495
chr1	151029954	151030703
chr1	151031429	151032362
chr1	151042732	151043915
chr1	151118807	151119626
chr1	151128556	151129438
chr1	151129535	151130178
chr1	151137952	151138938
chr1	151162047	151162910
chr1	151170467	151171749
chr1	151226878	151227675
chr1	151253607	151255253
chr1	151283908	151284532
chr1	151299471	151300699
chr1	151319229	151320331
chr1	151371679	151372570
chr1	151416305	151416830
chr1	151430428	151432379
chr1	151483258	151484376
chr1	151512321	151513244
chr1	151566368	151566997
chr1	151584068	151585020
chr1	151735460	151736394
chr1	151762379	151763822
chr1	151788038	151788708
chr1	151811949	151812625
chr1	151870597	151871589
chr1	151881528	151882630
chr1	151918017	151919096
chr1	151956575	151957574
chr1	151965647	151966924
chr1	152006964	152008402
chr1	152020159	152021232
chr1	152432345	152433078
chr1	153508138	153509088
chr1	153516995	153518516
chr1	153538783	153539617
chr1	153606000	153607180
chr1	153630852	153631773
chr1	153642989	153644342
chr1	153699918	153700962
chr1	153747588	153748845
chr1	153755701	153756623
chr1	153777573	153778449
chr1	153894885	153896110
chr1	153917496	153919402
chr1	153930246	153931442
chr1	153935755	153936512
chr1	153939624	153940518
chr1	153949455	153950965
chr1	153959092	153959651
chr1	153962903	153963833
chr1	154130113	154131052
chr1	154154500	154156108
chr1	154192699	154194346
chr1	154244496	154245422
chr1	154297067	154297840
chr1	154300814	154301617
chr1	154307467	154307952
chr1	154315158	154316174
chr1	154358855	154359732
chr1	154403974	154404732
chr1	154435838	154436554
chr1	154452228	154452818
chr1	154530755	154532252
chr1	154580298	154580891
chr1	154599466	154600844
chr1	154763736	154764296
chr1	154842642	154843186
chr1	154908931	154910318
chr1	154927526	154928857
chr1	154933681	154934746
chr1	154946166	154947879
chr1	154955294	154956462
chr1	154973300	154974983
chr1	154989690	154990380
chr1	155022949	155024435
chr1	155033981	155034462
chr1	155035146	155036763
chr1	155057088	155058720
chr1	155107749	155108875
chr1	155112806	155113264
chr1	155139892	155140676
chr1	155145256	155146469
chr1	155162972	155163790
chr1	155164172	155164887
chr1	155178164	155179310
chr1	155188996	155189919
chr1	155196365	155197913
chr1	155214123	155214973
chr1	155220154	155221183
chr1	155231632	155232578
chr1	155242855	155243716
chr1	155246915	155247549
chr1	155278077	155279128
chr1	155292854	155294525
chr1	155505847	155506514
chr1	155532094	155533203
chr1	155579429	155580059
chr1	155657961	155659054
chr1	155714902	155715652
chr1	155826710	155827294
chr1	155828807	155830554
chr1	155862903	155863737
chr1	155880591	155881638
chr1	155903775	155904709
chr1	155915889	155916389
chr1	155958959	155959895
chr1	155974620	155975270
chr1	155990236	155991104
chr1	156014788	156015453
chr1	156023563	156025100
chr1	156060272	156060859
chr1	156066393	156067388
chr1	156075976	156076644
chr1	156084012	156084818
chr1	156096610	156097349
chr1	156115644	156116295
chr1	156163337	156164230
chr1	156182600	156183191
chr1	156186156	156186709
chr1	156195201	156195581
chr1	156252189	156253100
chr1	156265000	156265897
chr1	156307608	156308727
chr1	156355427	156355781
chr1	156426069	156427451
chr1	156470312	156471438
chr1	156474500	156475395
chr1	156561046	156562021
chr1	156570886	156571620
chr1	156577875	156578246
chr1	156629722	156630359
chr1	156697871	156699096
chr1	156710420	156711601
chr1	156721178	156722178
chr1	156736583	156737846
chr1	156785970	156787104
chr1	156829857	156830805
chr1	157059792	157060412
chr1	157108033	157108778
chr1	158119375	158120042
chr1	158173438	158174175
chr1	158788933	158789713
chr1	158900195	158900831
chr1	158900864	158901620
chr1	158968256	158968963
chr1	158978345	158980116
chr1	158985248	158985636
chr1	159046284	159047479
chr1	159750268	159751190
chr1	159769922	159770473
chr1	159795773	159797256
chr1	159824214	159824969
chr1	159861348	159861713
chr1	159880023	159880839
chr1	159892767	159893995
chr1	159894773	159895727
chr1	160000881	160002133
chr1	160068079	160069320
chr1	160174878	160175622
chr1	160231306	160233107
chr1	160254152	160255219
chr1	160261127	160261787
chr1	160312517	160313550
chr1	160398514	160399961
chr1	160407294	160408579
chr1	160489499	160490267
chr1	160492286	160493210
chr1	160509564	160510790
chr1	160537318	160538410
chr1	160576682	160577486
chr1	160607635	160608404
chr1	160634441	160635854
chr1	160642896	160643521
chr1	160645290	160645706
chr1	160652663	160653612
chr1	160681356	160681992
chr1	160696455	160697169
chr1	160714194	160714633
chr1	160726003	160726693
chr1	160736747	160738392
chr1	160751741	160752431
chr1	160765522	160766152
chr1	160806947	160808113
chr1	160832209	160832925
chr1	160921169	160921968
chr1	160983127	160984124
chr1	160990280	160991494
chr1	161008403	161008970
chr1	161014758	161016232
chr1	161037938	161038706
chr1	161038835	161040116
chr1	161067196	161068511
chr1	161087223	161088330
chr1	161102084	161103030
chr1	161123426	161124201
chr1	161128834	161129746
chr1	161135478	161136654
chr1	161146806	161147671
chr1	161155044	161156117
chr1	161162274	161162667
chr1	161171638	161172505
chr1	161195170	161196171
chr1	161275687	161276552
chr1	161283726	161284672
chr1	161321039	161321875
chr1	161359354	161360529
chr1	161368759	161370306
chr1	161493475	161494360
chr1	161500547	161501172
chr1	161509609	161510332
chr1	161582158	161582731
chr1	161591144	161591706
chr1	161593150	161593600
chr1	161695807	161697731
chr1	161708559	161709196
chr1	161719138	161720307
chr1	161735546	161736617
chr1	161903863	161904468
chr1	162038959	162040021
chr1	162467228	162468298
chr1	162530812	162531835
chr1	162792937	162793907
chr1	162804568	162805626
chr1	163291067	163292267
chr1	164629626	164630320
chr1	165362016	165362808
chr1	165567173	165567928
chr1	165599739	165601039
chr1	165667235	165668295
chr1	165737735	165738772
chr1	165796636	165797994
chr1	165840488	165841156
chr1	166458950	166459665
chr1	166808169	166809310
chr1	166844849	166845970
chr1	166879664	166880125
chr1	167013051	167013597
chr1	167189155	167190472
chr1	167190975	167191832
chr1	167416719	167417650
chr1	167424377	167425544
chr1	167461114	167462058
chr1	167486654	167488266
chr1	167502911	167503415
chr1	167522471	167523469
chr1	167569158	167569848
chr1	167586516	167587440
chr1	167596974	167597893
chr1	167611265	167611832
chr1	167656887	167657497
chr1	167683491	167685179
chr1	167690759	167691533
chr1	167772454	167773067
chr1	167774054	167774912
chr1	167904741	167906202
chr1	168114899	168115612
chr1	168147662	168149125
chr1	168194823	168195722
chr1	168204477	168205009
chr1	168311613	168312417
chr1	168332153	168332887
chr1	168378118	168378572
chr1	168390492	168391239
chr1	168408784	168409474
chr1	168436379	168437081
chr1	168489302	168489971
chr1	168504272	168505379
chr1	169013214	169014006
chr1	169075127	169076354
chr1	169281260	169281979
chr1	169336664	169337799
chr1	169454690	169455705
chr1	169573957	169574465
chr1	169661845	169662604
chr1	169663453	169663902
chr1	169680455	169681597
chr1	169763492	169764689
chr1	169862317	169863658
chr1	170043312	170044310
chr1	170500700	170501945
chr1	171282700	171283594
chr1	171454143	171455652
chr1	171710348	171711906
chr1	171750131	171751118
chr1	171810081	171810999
chr1	172123576	172124258
chr1	172150008	172151290
chr1	172327175	172328358
chr1	172349727	172350427
chr1	172363196	172363965
chr1	172412786	172413722
chr1	172501276	172502848
chr1	172607943	172608888
chr1	172631677	172632352
chr1	172644129	172644969
chr1	172668181	172668978
chr1	172677533	172678031
chr1	172715151	172715936
chr1	172788002	172788891
chr1	172863801	172864738
chr1	173174557	173175233
chr1	173379376	173380431
chr1	173445676	173446886
chr1	173683702	173684917
chr1	173793009	173794442
chr1	173836675	173838218
chr1	173990783	173992131
chr1	174121982	174123028
chr1	174127972	174129517
chr1	174768487	174769593
chr1	174933474	174934460
chr1	174937848	174938281
chr1	174967956	174969759
chr1	174992082	174993077
chr1	174998633	174999159
chr1	175161067	175162305
chr1	175177872	175179121
chr1	175288634	175289312
chr1	175569761	175570549
chr1	176175641	176177109
chr1	177355001	177355754
chr1	178511333	178512304
chr1	178971693	178972336
chr1	178994707	178995892
chr1	179006061	179006571
chr1	179050390	179051626
chr1	179098830	179099576
chr1	179197676	179199105
chr1	179262349	179263477
chr1	179268055	179268454
chr1	179334548	179335528
chr1	179783716	179784542
chr1	179846666	179847161
chr1	179851187	179852655
chr1	179922966	179924650
chr1	180123461	180124496
chr1	180471321	180472558
chr1	180484814	180485530
chr1	180600708	180602011
chr1	180991049	180992579
chr1	181002412	181003482
chr1	181031691	181032402
chr1	181057422	181058519
chr1	181058617	181059739
chr1	181074113	181075045
chr1	181111501	181111981
chr1	181118572	181119343
chr1	181135379	181136082
chr1	181393998	181394456
chr1	181998443	181999568
chr1	182112275	182112659
chr1	182228262	182229138
chr1	182360020	182361207
chr1	182399591	182400223
chr1	182557502	182558813
chr1	182572994	182573942
chr1	182584650	182585866
chr1	182758465	182759257
chr1	182808057	182809289
chr1	183440122	183441907
chr1	183559062	183559883
chr1	183604442	183605512
chr1	183624334	183624975
chr1	183774043	183774845
chr1	183811432	183812284
chr1	183884911	183885798
chr1	183925526	183926316
chr1	184020421	184021498
chr1	184129419	184130052
chr1	184355758	184357305
chr1	184460739	184461764
chr1	184712137	184712803
chr1	184714923	184715520
chr1	184723447	184724852
chr1	184774716	184775405
chr1	184809538	184810255
chr1	184812764	184813378
chr1	184836000	184836978
chr1	184859522	184860293
chr1	184942601	184943935
chr1	184951082	184951642
chr1	185014138	185015258
chr1	185125242	185126961
chr1	185285063	185287309
chr1	185307716	185308712
chr1	185389737	185390577
chr1	185408841	185409673
chr1	185528891	185529660
chr1	185535958	185536646
chr1	186343594	186345313
chr1	186373589	186374240
chr1	186587188	186588099
chr1	192485663	192486584
chr1	192507868	192508559
chr1	192514017	192514560
chr1	192519692	192520609
chr1	192544424	192545196
chr1	192578191	192578821
chr1	192774968	192775363
chr1	192777539	192778607
chr1	193027635	193029236
chr1	193073597	193074943
chr1	193090686	193091776
chr1	193152331	193152724
chr1	193280367	193280776
chr1	193375966	193376491
chr1	193387422	193388062
chr1	193417957	193418567
chr1	193448148	193449045
chr1	193508759	193509961
chr1	193561134	193562507
chr1	195164480	195165172
chr1	196620648	196621340
chr1	197115374	197116322
chr1	197169754	197171001
chr1	197744084	197746171
chr1	197871500	197872442
chr1	197917800	197918901
chr1	198071493	198072076
chr1	198125423	198127069
chr1	198127903	198128584
chr1	198136427	198137380
chr1	198157069	198157700
chr1	198525804	198526487
chr1	198589873	198591068
chr1	198607493	198608436
chr1	198625563	198626084
chr1	198626509	198627019
chr1	198638112	198638730
chr1	198650671	198651619
chr1	198888766	198889484
chr1	198903986	198905161
chr1	198906118	198906860
chr1	199010524	199011217
chr1	199058442	199059329
chr1	199142420	199143059
chr1	200098382	200099103
chr1	200123215	200123708
chr1	200271237	200271954
chr1	200378414	200379617
chr1	200442677	200443472
chr1	200589402	200590385
chr1	200638439	200639677
chr1	200857160	200857967
chr1	200874668	200875347
chr1	200988478	200989067
chr1	200992608	200993085
chr1	201083083	201084055
chr1	201123230	201124009
chr1	201139600	201140741
chr1	201404775	201405670
chr1	201438013	201438637
chr1	201449345	201450121
chr1	201475599	201476711
chr1	201528675	201529226
chr1	201797850	201798895
chr1	201924201	201925143
chr1	201951354	201952660
chr1	202104286	202105097
chr1	202113322	202114041
chr1	202264535	202265214
chr1	202310748	202311588
chr1	202317285	202318743
chr1	202779665	202780613
chr1	202804502	202805066
chr1	202857566	202858729
chr1	202895825	202896739
chr1	202926777	202928015
chr1	202935928	202937147
chr1	202968407	202969008
chr1	202976020	202977236
chr1	202995048	202996011
chr1	203236447	203237100
chr1	203242099	203242917
chr1	203256206	203257033
chr1	203258458	203259286
chr1	203259460	203260030
chr1	203274040	203275169
chr1	203289676	203290457
chr1	203296194	203297386
chr1	203456513	203457374
chr1	203473603	203474254
chr1	203576271	203576879
chr1	203594693	203596097
chr1	203618721	203619911
chr1	203621951	203622699
chr1	203642716	203643689
chr1	203651396	203652502
chr1	203733560	203735049
chr1	203764227	203765792
chr1	203830409	203831253
chr1	203889534	203889964
chr1	204332451	204333452
chr1	204380354	204381515
chr1	204422155	204422731
chr1	204463100	204464544
chr1	204475450	204476736
chr1	204485183	204486030
chr1	204490273	204490719
chr1	204513278	204513988
chr1	204775961	204776735
chr1	205090722	205091998
chr1	205110727	205111324
chr1	205140537	205141018
chr1	205168516	205169195
chr1	205180118	205181315
chr1	205196722	205197213
chr1	205198631	205199125
chr1	205242448	205243216
chr1	205254481	205256201
chr1	205257145	205257788
chr1	205290392	205291327
chr1	205409978	205410857
chr1	205560702	205561495
chr1	205600033	205601712
chr1	205627895	205628550
chr1	205718119	205719861
chr1	205743385	205744969
chr1	205781704	205782887
chr1	205818833	205819754
chr1	206642876	206644801
chr1	206680426	206680941
chr1	206718123	206718641
chr1	206725198	206725708
chr1	206729985	206730982
chr1	206736285	206736900
chr1	206748477	206749153
chr1	206753146	206754029
chr1	206763325	206764030
chr1	206785449	206786183
chr1	206807666	206809286
chr1	206858060	206859429
chr1	206876962	206878205
chr1	206889201	206889864
chr1	206930955	206931609
chr1	206939629	206940202
chr1	206957690	206958333
chr1	206976367	206977219
chr1	206990098	206990751
chr1	207094963	207095726
chr1	207096406	207096784
chr1	207223993	207224566
chr1	207226097	207226815
chr1	207251115	207251489
chr1	207494344	207495688
chr1	207509061	207510723
chr1	207925080	207925965
chr1	207997170	207997583
chr1	207998918	207999721
chr1	208035049	208035574
chr1	208042336	208042874
chr1	208046258	208047073
chr1	208056093	208057451
chr1	208136506	208137412
chr1	208417678	208418857
chr1	209161835	209162963
chr1	209833229	209833665
chr1	209846558	209847110
chr1	209920940	209921696
chr1	209929051	209930579
chr1	209941335	209942423
chr1	209942491	209943222
chr1	209957516	209958516
chr1	210000939	210001686
chr1	210501914	210502967
chr1	211307417	211307960
chr1	211431758	211433170
chr1	211433673	211434420
chr1	211496638	211497152
chr1	211508930	211509567
chr1	211555694	211556655
chr1	211687202	211687847
chr1	211688605	211689239
chr1	211752165	211753154
chr1	211828414	211829169
chr1	211848636	211849421
chr1	211854034	211854714
chr1	211868379	211869103
chr1	212003563	212004535
chr1	212208107	212209479
chr1	212295046	212295554
chr1	212398634	212399642
chr1	212429266	212430252
chr1	212458035	212459972
chr1	212541309	212541692
chr1	212587514	212588915
chr1	212606009	212606665
chr1	212731759	212732786
chr1	212739983	212740886
chr1	212769218	212770448
chr1	212781340	212782599
chr1	212838418	212839148
chr1	212894713	212895863
chr1	212964664	212965749
chr1	213031099	213032510
chr1	213188252	213189378
chr1	213224246	213225277
chr1	214434693	214435188
chr1	214453835	214455046
chr1	214600902	214601832
chr1	214612671	214613555
chr1	214776006	214776914
chr1	215716393	215716918
chr1	215740403	215741674
chr1	217804003	217804944
chr1	218458113	218458995
chr1	219346824	219347776
chr1	220218873	220220268
chr1	220262813	220263735
chr1	220267190	220267973
chr1	220445046	220446276
chr1	221881349	221881832
chr1	221885597	221886107
chr1	221886289	221886879
chr1	221915051	221916788
chr1	221950648	221951773
chr1	222002687	222003393
chr1	222628228	222628972
chr1	222638313	222639375
chr1	222762938	222763686
chr1	222790761	222791766
chr1	222807761	222808183
chr1	222817059	222818215
chr1	222828012	222828675
chr1	222885729	222887202
chr1	222987888	222988871
chr1	223254561	223255134
chr1	223306913	223307729
chr1	223316104	223316957
chr1	223688476	223689452
chr1	223885898	223886284
chr1	223899834	223900651
chr1	223903999	223904652
chr1	223914149	223914899
chr1	224032615	224034398
chr1	224180135	224180554
chr1	224301539	224302600
chr1	224303745	224304211
chr1	224356583	224357185
chr1	224370039	224371835
chr1	224432731	224433370
chr1	224517434	224518638
chr1	224544205	224545237
chr1	224567520	224568226
chr1	224622377	224623070
chr1	224685321	224686306
chr1	224701441	224701960
chr1	224811106	224812154
chr1	225615321	225616988
chr1	225632503	225633081
chr1	225641585	225642911
chr1	225648321	225648844
chr1	225654807	225656082
chr1	225662361	225663272
chr1	225964896	225966140
chr1	226053507	226054269
chr1	226069102	226070589
chr1	226084628	226085278
chr1	226111473	226112445
chr1	226163667	226164050
chr1	226186653	226187879
chr1	226249530	226251433
chr1	226270799	226271739
chr1	226297249	226298697
chr1	226309059	226310571
chr1	226373959	226374910
chr1	226496190	226497407
chr1	226520749	226521492
chr1	226595115	226596347
chr1	226612309	226613096
chr1	226632266	226633088
chr1	226814007	226814747
chr1	226840812	226841625
chr1	226850380	226851146
chr1	226862480	226863286
chr1	226867599	226868077
chr1	226890624	226891710
chr1	226899330	226900176
chr1	226926607	226927581
chr1	226986056	226987075
chr1	227015441	227016138
chr1	227057910	227058623
chr1	227070255	227071140
chr1	227127090	227128359
chr1	227729871	227730797
chr1	227751023	227751943
chr1	227915834	227916616
chr1	227922490	227923819
chr1	227936116	227936990
chr1	227950120	227950762
chr1	227953825	227954631
chr1	227961794	227962261
chr1	227975395	227976598
chr1	228269720	228271075
chr1	228290463	228291315
chr1	228296677	228297628
chr1	228327353	228328409
chr1	228353005	228354334
chr1	228373193	228373790
chr1	228400723	228401537
chr1	228463390	228464156
chr1	228593992	228595152
chr1	228644901	228645943
chr1	228651222	228651859
chr1	228652229	228652851
chr1	228666493	228667459
chr1	228674213	228675644
chr1	228688258	228689200
chr1	228782502	228783848
chr1	228870718	228871787
chr1	228929730	228930565
chr1	228940449	228941168
chr1	229321930	229322746
chr1	229335430	229336072
chr1	229363009	229363733
chr1	229388888	229389780
chr1	229406623	229407515
chr1	229421972	229422918
chr1	229477512	229479133
chr1	229576663	229577351
chr1	229643518	229644717
chr1	229650275	229650945
chr1	229693300	229695164
chr1	229760987	229762586
chr1	230202332	230203445
chr1	230777895	230778807
chr1	231003772	231004718
chr1	231108454	231109128
chr1	231113021	231113936
chr1	231114233	231115173
chr1	231175508	231176344
chr1	231347071	231347587
chr1	231376278	231377477
chr1	231473063	231474339
chr1	231493336	231494133
chr1	231512531	231513252
chr1	231557292	231558568
chr1	231596242	231596815
chr1	231663713	231664797
chr1	231739364	231740110
chr1	231748179	231749378
chr1	231761791	231763578
chr1	232664426	232664853
chr1	232714256	232715143
chr1	232765489	232766784
chr1	232940785	232941516
chr1	233085859	233087206
chr1	233248486	233249299
chr1	233417369	233418164
chr1	233430702	233431670
chr1	233462867	233463598
chr1	233734534	233735167
chr1	233926645	233927200
chr1	234445667	234446305
chr1	234462132	234462817
chr1	234508759	234509868
chr1	234544494	234545508
chr1	234613829	234615133
chr1	234634619	234635483
chr1	234735425	234737019
chr1	234745754	234747420
chr1	234859238	234860498
chr1	234866605	234867386
chr1	234894329	234895076
chr1	234907960	234908793
chr1	234978614	234979144
chr1	235047365	235047852
chr1	235061618	235062825
chr1	235098471	235099605
chr1	235116254	235116940
chr1	235147303	235148461
chr1	235246492	235247714
chr1	235257124	235257653
chr1	235267355	235268885
chr1	235291598	235292659
chr1	235324001	235325207
chr1	235460439	235461486
chr1	235467867	235468864
chr1	235491319	235492772
chr1	235530256	235531284
chr1	235580312	235581018
chr1	235666923	235668638
chr1	235730835	235731800
chr1	235805228	235806523
chr1	236029394	236031409
chr1	236036320	236036802
chr1	236051326	236052070
chr1	236134735	236135692
chr1	236162062	236163221
chr1	236305322	236306996
chr1	236319674	236320407
chr1	236444343	236445892
chr1	236558020	236558887
chr1	236579309	236580109
chr1	236680065	236680793
chr1	236686783	236688204
chr1	236697325	236698013
chr1	236767398	236768334
chr1	236958111	236959664
[truncated: 18,262 more rows]

## Sheet: consensus_peaks_t180
chr1	713844	714416
chr1	894273	895186
chr1	901214	902564
chr1	948404	949459
chr1	954533	955879
chr1	975972	976435
chr1	994499	995334
chr1	999199	1000000
chr1	1004493	1005102
chr1	1051222	1052308
chr1	1057318	1058040
chr1	1072437	1073530
chr1	1092792	1093996
chr1	1136123	1137162
chr1	1143467	1144205
chr1	1152078	1152775
chr1	1166555	1167919
chr1	1185994	1186684
chr1	1208755	1209794
chr1	1243173	1244297
chr1	1259690	1260608
chr1	1284311	1285339
chr1	1306642	1307742
chr1	1310423	1311108
chr1	1334051	1335513
chr1	1342138	1343274
chr1	1406520	1407286
chr1	1446713	1447640
chr1	1509449	1510972
chr1	1550369	1551583
chr1	1565134	1566430
chr1	1590283	1590802
chr1	1609162	1610556
chr1	1655593	1656094
chr1	1709603	1710629
chr1	1711554	1712197
chr1	1821457	1823365
chr1	1840040	1840900
chr1	1850423	1851492
chr1	2064471	2065317
chr1	2120828	2121418
chr1	2126080	2126980
chr1	2130549	2131086
chr1	2136014	2137175
chr1	2158768	2159605
chr1	2165783	2166441
chr1	2186750	2187965
chr1	2221742	2222885
chr1	2231717	2232909
chr1	2322639	2323613
chr1	2343404	2344599
chr1	2457304	2458578
chr1	2477427	2480494
chr1	2486882	2488417
chr1	2509441	2510481
chr1	2516677	2518527
chr1	2573901	2574995
chr1	3407773	3408216
chr1	3535541	3535936
chr1	3540897	3541979
chr1	3566327	3567036
chr1	3663679	3664217
chr1	3688409	3689604
chr1	3712578	3713695
chr1	3773454	3774366
chr1	3816526	3818100
chr1	5732277	5732857
chr1	6051604	6052967
chr1	6086102	6087812
chr1	6088025	6088715
chr1	6259163	6260621
chr1	6265886	6266571
chr1	6295353	6296369
chr1	6319971	6320440
chr1	6408155	6409211
chr1	6453039	6454459
chr1	6519937	6521175
chr1	6525644	6526546
chr1	6535449	6536032
chr1	6614129	6615049
chr1	6639461	6640424
chr1	6661064	6661925
chr1	6662408	6664043
chr1	6672695	6674268
chr1	6684765	6685811
chr1	6761288	6762291
chr1	6844467	6845751
chr1	7830753	7831878
chr1	7843822	7844503
chr1	7990547	7991479
chr1	8000404	8001423
chr1	8008910	8009703
chr1	8013866	8014863
chr1	8021072	8022409
chr1	8086112	8086977
chr1	8157420	8157969
chr1	8212691	8213533
chr1	8229603	8230481
chr1	8242067	8243016
chr1	8487551	8488121
chr1	8570272	8570836
chr1	8585506	8586517
chr1	8663786	8664490
chr1	8761046	8761899
chr1	8772197	8773322
chr1	8876809	8878381
chr1	8918107	8918673
chr1	8937967	8939634
chr1	8959766	8960517
chr1	9006505	9006903
chr1	9030869	9031419
chr1	9047925	9048427
chr1	9064975	9065527
chr1	9188425	9190074
chr1	9241234	9242974
chr1	9294138	9295415
chr1	9335427	9336163
chr1	9375370	9375955
chr1	9473076	9473972
chr1	9486294	9486899
chr1	9488487	9489449
chr1	9598960	9600389
chr1	9648333	9649508
chr1	9687050	9687771
chr1	9688999	9690315
chr1	9711551	9713048
chr1	9777267	9778276
chr1	9859945	9860567
chr1	9883688	9884703
chr1	9969798	9971227
chr1	10002538	10003998
chr1	10092427	10093565
chr1	10134152	10135315
chr1	10269866	10270857
chr1	10367985	10368468
chr1	10458389	10459842
chr1	10489928	10491459
chr1	10532047	10533006
chr1	10534768	10535495
chr1	10554489	10555682
chr1	10570609	10571808
chr1	10753959	10755399
chr1	11072041	11073445
chr1	11097619	11098195
chr1	11119687	11121290
chr1	11159197	11160324
chr1	11322288	11323116
chr1	11332618	11334122
chr1	11538803	11539361
chr1	11724025	11725145
chr1	11740736	11741925
chr1	11753003	11753572
chr1	11779312	11780194
chr1	11795759	11796429
chr1	11865596	11866695
chr1	11967785	11969268
chr1	11969586	11970263
chr1	11986327	11986834
chr1	11994218	11995376
chr1	12039841	12040987
chr1	12079164	12079934
chr1	12100495	12100967
chr1	12107269	12108155
chr1	12138657	12139837
chr1	12147654	12148639
chr1	12210289	12211392
chr1	12221525	12222479
chr1	12233011	12234172
chr1	12237948	12238566
chr1	12289826	12290585
chr1	12404936	12406065
chr1	12509303	12509926
chr1	12570543	12571240
chr1	12664187	12664705
chr1	12677643	12678667
chr1	14026328	14027703
chr1	14028969	14029771
chr1	14056911	14058071
chr1	14075335	14076627
chr1	15575497	15575991
chr1	15649924	15650605
chr1	15672380	15673052
chr1	15735801	15736676
chr1	15738303	15738951
chr1	15743544	15744398
chr1	15850466	15851970
chr1	15852895	15853637
chr1	15905328	15906403
chr1	15911015	15911769
chr1	15929623	15930509
chr1	15943212	15944638
chr1	16023442	16024115
chr1	16160748	16162885
chr1	16173663	16175397
chr1	16245676	16246238
chr1	16275694	16276603
chr1	16291706	16293189
chr1	16301514	16303056
chr1	16405389	16406042
chr1	16532682	16533828
chr1	16543358	16544447
chr1	16563124	16564253
chr1	16678110	16679560
chr1	16693294	16694807
chr1	16747075	16747898
chr1	16766681	16768241
chr1	16825305	16826338
chr1	16840204	16841075
chr1	16939711	16940471
chr1	16970678	16971581
chr1	17036299	17036667
chr1	17053615	17054323
chr1	17222563	17223756
chr1	17230801	17232084
chr1	17240045	17241063
chr1	17338002	17338776
chr1	17380129	17380933
chr1	17763790	17765547
chr1	17765966	17766692
chr1	19228909	19229738
chr1	19252936	19254475
chr1	19278333	19278931
chr1	19282825	19283703
chr1	19337577	19338020
chr1	19400789	19401575
chr1	19536093	19537390
chr1	19577642	19578663
chr1	19638168	19639584
chr1	19717200	19718300
chr1	19789440	19790263
chr1	19803104	19804200
chr1	19811650	19812792
chr1	19822074	19822918
chr1	19908552	19909261
chr1	19922960	19924384
chr1	19933265	19934008
chr1	20125742	20127109
chr1	20208433	20209529
chr1	20478588	20479356
chr1	20511598	20513170
chr1	20834157	20835073
chr1	20959324	20960850
chr1	20987439	20988487
chr1	21022889	21023641
chr1	21059364	21059968
chr1	21112206	21114312
chr1	21348635	21349607
chr1	21501927	21504021
chr1	21619676	21621631
chr1	21650771	21651626
chr1	21660458	21661402
chr1	21671812	21672479
chr1	21766168	21766927
chr1	22094711	22095146
chr1	22108564	22110354
chr1	22345529	22346100
chr1	22351390	22352705
chr1	22366133	22367011
chr1	22378870	22380395
chr1	22778138	22779223
chr1	23345447	23346796
chr1	23426568	23427295
chr1	23445041	23446143
chr1	23494775	23495719
chr1	23669656	23671547
chr1	23694410	23695865
chr1	23810762	23811513
chr1	23823230	23823923
chr1	23857653	23858243
chr1	23866177	23866745
chr1	23871180	23871530
chr1	23880985	23881827
chr1	23885679	23886318
chr1	23945725	23946655
chr1	24017943	24018950
chr1	24069391	24070807
chr1	24104309	24105368
chr1	24126980	24127884
chr1	24151627	24152181
chr1	24164791	24165548
chr1	24194289	24195419
chr1	24285304	24286989
chr1	24306363	24307448
chr1	24648689	24649244
chr1	24717781	24719320
chr1	24739846	24740474
chr1	24741919	24742803
chr1	24807650	24808764
chr1	24828364	24830092
chr1	24861417	24862184
chr1	24862782	24863550
chr1	24968954	24970333
chr1	25071289	25072399
chr1	25174282	25175459
chr1	25237419	25238268
chr1	25251455	25252178
chr1	25256655	25257311
chr1	25281392	25282201
chr1	25291251	25292235
chr1	25348600	25349843
chr1	25357148	25357602
chr1	25358447	25359281
chr1	25558541	25559849
chr1	25565947	25566945
chr1	25573035	25574467
chr1	25664702	25666051
chr1	25756470	25757687
chr1	25869706	25870571
chr1	25876067	25876993
chr1	25888942	25889390
chr1	25942676	25943442
chr1	25968690	25969661
chr1	26002336	26003196
chr1	26101214	26102103
chr1	26146047	26147502
chr1	26185628	26186533
chr1	26221847	26222437
chr1	26231528	26233330
chr1	26297553	26298412
chr1	26317060	26317746
chr1	26323707	26325175
chr1	26361599	26362965
chr1	26431287	26431844
chr1	26437315	26438856
chr1	26452739	26453369
chr1	26471418	26472137
chr1	26495946	26496895
chr1	26560106	26561640
chr1	26602139	26603314
chr1	26611195	26611852
chr1	26632660	26634209
chr1	26644086	26644911
chr1	26647838	26648385
chr1	26662619	26663498
chr1	26685316	26685790
chr1	26690245	26691009
chr1	26704518	26705464
chr1	26758218	26759660
chr1	26798303	26800070
chr1	26826498	26828175
chr1	26855880	26856659
chr1	26868206	26869087
chr1	26872025	26872617
chr1	26946528	26948228
chr1	27003922	27004503
chr1	27018757	27019795
chr1	27021685	27022523
chr1	27060369	27061045
chr1	27070319	27071388
chr1	27113646	27115151
chr1	27126215	27127171
chr1	27147220	27147852
chr1	27152768	27153644
chr1	27159771	27160621
chr1	27165156	27165943
chr1	27191023	27192180
chr1	27216232	27217252
chr1	27226237	27227506
chr1	27247687	27248829
chr1	27319560	27320594
chr1	27371040	27371638
chr1	27438257	27439012
chr1	27463451	27464298
chr1	27481133	27482289
chr1	27560132	27561705
chr1	27648236	27649441
chr1	27668043	27670462
chr1	27683819	27684514
chr1	27691849	27693110
chr1	27718610	27719425
chr1	27816047	27817345
chr1	27894864	27895514
chr1	27930239	27931099
chr1	27944400	27945335
chr1	27958965	27959671
chr1	27970185	27970961
chr1	27985832	27987024
chr1	27989003	27990034
chr1	27998393	27999160
chr1	28051738	28053354
chr1	28099155	28100494
chr1	28157005	28157949
chr1	28184495	28185097
chr1	28195498	28196386
chr1	28240579	28241781
chr1	28286054	28287165
chr1	28382709	28383328
chr1	28414278	28415547
chr1	28495576	28496257
chr1	28498950	28499528
chr1	28525735	28526863
chr1	28559230	28559730
chr1	28562187	28563013
chr1	28572923	28573376
chr1	28573567	28574681
chr1	28574784	28575381
chr1	28582690	28583164
chr1	28585516	28586496
chr1	28655207	28655861
chr1	28695620	28697177
chr1	28776406	28777088
chr1	28832070	28833138
chr1	28843895	28845676
chr1	28879078	28880345
chr1	28907115	28909042
chr1	28968831	28970216
chr1	28974433	28975724
chr1	28994692	28996695
chr1	29062706	29064388
chr1	29101468	29102127
chr1	29111416	29111949
chr1	29211402	29211971
chr1	29213207	29214232
chr1	29240508	29242110
chr1	29252844	29254046
chr1	29507349	29509014
chr1	29529180	29529708
chr1	29557051	29557765
chr1	29562435	29563227
chr1	30663829	30664581
chr1	31190833	31192452
chr1	31216238	31217305
chr1	31229124	31230005
chr1	31252267	31252796
chr1	31296886	31297507
chr1	31482887	31483524
chr1	31509558	31510110
chr1	31537815	31539058
chr1	31627262	31628534
chr1	31769144	31770340
chr1	31867325	31867995
chr1	32014252	32015038
chr1	32109894	32111151
chr1	32170739	32171297
chr1	32253734	32255185
chr1	32354823	32355430
chr1	32403214	32404510
chr1	32405241	32405897
chr1	32409268	32410686
chr1	32421588	32422189
chr1	32478798	32480721
chr1	32537993	32539251
chr1	32573372	32574410
chr1	32644889	32646533
chr1	32670959	32671674
chr1	32687525	32688487
chr1	32705955	32707047
chr1	32715411	32716535
chr1	32756917	32758540
chr1	32785508	32786167
chr1	32816568	32817629
chr1	32837701	32838229
chr1	32859540	32860605
chr1	33115758	33117401
chr1	33177690	33178293
chr1	33264458	33265430
chr1	33266621	33267297
chr1	33282366	33284154
chr1	33429440	33430840
chr1	33446446	33447278
chr1	33457622	33458572
chr1	33502136	33502964
chr1	33511000	33511950
chr1	33546247	33547079
chr1	33564685	33565651
chr1	33592487	33593527
chr1	33646335	33647882
chr1	33760950	33761427
chr1	33814543	33816163
chr1	33937669	33938431
chr1	34098684	34099183
chr1	35318231	35318908
chr1	35324721	35325736
chr1	35331687	35332325
chr1	35450406	35451271
chr1	35496378	35497760
chr1	35544585	35545389
chr1	35657223	35659302
chr1	35667496	35668243
chr1	35733855	35734884
chr1	35964778	35966021
chr1	35971371	35972450
chr1	36004605	36005551
chr1	36022620	36023600
chr1	36106762	36107552
chr1	36184143	36185004
chr1	36234778	36235939
chr1	36348198	36349411
chr1	36395819	36397435
chr1	36553909	36555095
chr1	36565218	36565811
chr1	36614706	36616117
chr1	36621182	36621887
chr1	36653397	36654189
chr1	36688928	36690672
chr1	36750940	36751581
chr1	36771550	36773064
chr1	36839181	36840554
chr1	36850968	36852582
chr1	36862815	36863776
chr1	36886238	36886887
chr1	36915664	36916575
chr1	36929638	36930523
chr1	37920328	37920765
chr1	37939346	37940411
chr1	37945020	37945652
chr1	37979265	37980949
chr1	38019330	38020126
chr1	38061003	38062060
chr1	38155945	38156731
chr1	38157635	38158478
chr1	38273265	38274570
chr1	38324890	38326128
chr1	38396216	38397920
chr1	38455160	38456151
chr1	38478015	38478840
chr1	39024867	39025557
chr1	39324480	39326157
chr1	39338308	39339614
chr1	39456273	39457485
chr1	39491480	39492782
chr1	39649177	39650071
chr1	39651319	39651787
chr1	39657771	39658470
chr1	39662430	39662959
chr1	39670104	39671943
chr1	39680654	39681762
chr1	39864061	39864793
chr1	39874020	39874964
chr1	39956664	39957643
chr1	39991470	39991985
chr1	40041641	40042829
chr1	40071641	40072188
chr1	40156896	40157585
chr1	40204272	40205080
chr1	40264667	40265174
chr1	40311127	40311815
chr1	40348437	40349382
chr1	40505045	40506897
chr1	40524687	40525699
chr1	40562524	40563394
chr1	40618633	40619343
chr1	40626603	40627632
chr1	40652031	40652656
chr1	40723061	40724274
chr1	40781007	40782003
chr1	40838920	40840661
chr1	40851158	40852041
chr1	40860445	40860836
chr1	40915392	40917155
chr1	40942570	40943677
chr1	40973793	40975096
chr1	40996806	40997827
chr1	41131077	41131817
chr1	41156776	41158399
chr1	41174440	41175307
chr1	41267770	41268663
chr1	41315455	41316066
chr1	41327816	41328769
chr1	41341403	41342059
chr1	41444805	41446253
chr1	41469314	41469954
chr1	41826572	41827292
chr1	42127670	42128476
chr1	42139016	42139693
chr1	42194255	42194973
chr1	42216763	42217529
chr1	42268680	42269119
chr1	42328079	42329125
chr1	42356840	42357731
chr1	42363702	42364357
chr1	42385450	42386518
chr1	42500912	42502155
chr1	42800035	42801659
chr1	42921406	42922901
chr1	42928449	42929595
chr1	43123555	43124666
chr1	43147280	43148190
chr1	43232069	43233597
chr1	43281983	43283460
chr1	43311701	43312853
chr1	43388727	43390650
chr1	43397465	43398143
chr1	43423475	43424993
chr1	43637596	43638525
chr1	43823995	43824908
chr1	43832957	43834399
chr1	43855175	43855912
chr1	43919358	43920671
chr1	44115298	44116635
chr1	44172673	44173858
chr1	44411655	44413021
chr1	44435318	44435874
chr1	44440096	44441256
chr1	44456860	44457747
chr1	44495257	44496552
chr1	44678498	44679581
chr1	44820468	44821455
chr1	45097110	45098525
chr1	45139439	45140613
chr1	45173496	45174208
chr1	45180490	45181180
chr1	45186883	45187997
chr1	45196126	45197257
chr1	45204880	45206003
chr1	45240589	45242492
chr1	45259019	45259612
chr1	45265341	45266802
chr1	45272960	45274077
chr1	45274859	45275802
chr1	45284946	45286282
chr1	45301396	45302039
chr1	45451838	45452663
chr1	45476659	45478238
chr1	45671517	45672495
chr1	45769086	45770102
chr1	45805227	45806486
chr1	45956238	45957376
chr1	45965142	45966248
chr1	45986768	45988373
chr1	46009293	46010225
chr1	46016129	46017132
chr1	46035073	46036093
chr1	46048961	46050826
chr1	46151695	46154174
chr1	46215750	46216890
chr1	46268470	46269413
chr1	46598008	46599240
chr1	46632252	46632967
chr1	46663580	46664572
chr1	46712597	46713663
chr1	46768345	46769809
chr1	46806023	46806967
chr1	46908074	46908688
chr1	47047227	47048064
chr1	47069495	47071141
chr1	47081660	47082749
chr1	47133176	47134535
chr1	47184446	47185342
chr1	47190745	47191204
chr1	47644805	47645303
chr1	47779248	47780558
chr1	47799105	47800599
chr1	47902113	47903910
chr1	48937178	48938256
chr1	51339048	51339670
chr1	51425149	51426507
chr1	51433786	51436008
chr1	51701375	51702755
chr1	51899208	51899937
chr1	51907919	51908633
chr1	51970406	51971286
chr1	51983670	51985474
chr1	52000186	52001024
chr1	52034927	52035925
chr1	52082473	52083377
chr1	52194873	52195978
chr1	52343782	52345208
chr1	52498714	52499856
chr1	52520481	52522794
chr1	52605327	52606078
chr1	52831077	52832564
chr1	52869320	52870728
chr1	52889459	52890425
chr1	53017835	53019462
chr1	53102297	53103596
chr1	53163570	53164588
chr1	53168586	53169290
chr1	53191683	53193010
chr1	53392591	53393549
chr1	53480197	53481197
chr1	53661885	53663148
chr1	53685594	53686752
chr1	53703607	53704683
chr1	53791567	53792460
chr1	53858874	53859333
chr1	53878746	53879634
chr1	54231349	54231917
chr1	54303450	54304612
chr1	54354975	54356219
chr1	54410943	54412340
chr1	54518335	54519753
chr1	54665208	54666377
chr1	54696206	54697257
chr1	54752885	54753296
chr1	54872001	54873818
chr1	54953757	54955560
chr1	55181067	55182006
chr1	55229688	55230830
chr1	55266722	55267442
chr1	55352367	55353372
chr1	55593564	55594373
chr1	55606016	55606677
chr1	55680675	55681525
chr1	59011340	59012919
chr1	59165253	59165982
chr1	59183577	59184301
chr1	59220183	59221606
chr1	59249026	59250950
chr1	59281350	59282337
chr1	59369022	59370029
chr1	59387952	59388644
chr1	59407361	59408645
chr1	59433991	59434694
chr1	59473222	59474213
chr1	59485554	59486423
chr1	59612222	59613112
chr1	59761914	59763138
chr1	59942641	59943564
chr1	60035851	60036680
chr1	61508434	61509057
chr1	61515447	61516234
chr1	61542465	61544039
chr1	61918739	61919389
chr1	62190179	62191387
chr1	62901581	62903035
chr1	63249277	63250317
chr1	63832539	63833983
chr1	63988407	63989634
chr1	64058758	64060318
chr1	65292520	65293291
chr1	65329717	65330656
chr1	65431063	65432744
chr1	65467971	65468872
chr1	65532338	65533334
chr1	65540930	65541568
chr1	65614273	65615169
chr1	65719590	65720842
chr1	65885438	65886829
chr1	66153221	66153966
chr1	66277561	66278250
chr1	66295713	66296538
chr1	66647648	66649679
chr1	66740296	66741059
chr1	66741678	66742389
chr1	66747954	66748401
chr1	66766638	66767201
chr1	66796271	66796806
chr1	66801510	66802266
chr1	66815666	66816335
chr1	66839983	66840929
chr1	66911055	66912501
chr1	67390162	67391396
chr1	67395454	67396568
chr1	67518758	67520373
chr1	67628516	67628953
chr1	67636522	67637159
chr1	67660022	67660626
chr1	67760178	67761200
chr1	67772773	67773627
chr1	67798485	67799427
chr1	67895997	67896978
chr1	67966087	67966659
chr1	68149697	68152422
chr1	68962094	68963176
chr1	70670744	70671875
chr1	70686758	70687764
chr1	70819536	70820928
chr1	70876004	70877381
chr1	71546170	71547382
chr1	74663338	74664378
chr1	75198379	75199679
chr1	76189759	76190779
chr1	76251382	76252557
chr1	76539918	76540747
chr1	76619826	76620728
chr1	77684579	77685347
chr1	78147750	78149619
chr1	78224717	78225978
chr1	78244833	78245899
chr1	78443852	78445454
chr1	78469800	78471083
chr1	84464701	84465337
chr1	84542999	84544120
chr1	84609761	84610391
chr1	84610681	84611272
chr1	84763671	84764423
chr1	84899275	84899840
chr1	84907580	84908425
chr1	84944717	84945670
chr1	84971151	84972733
chr1	85038724	85040713
chr1	85086236	85086943
chr1	85155612	85156869
chr1	85320043	85320753
chr1	85328237	85328783
chr1	85410399	85411316
chr1	85454131	85454810
chr1	85527590	85528376
chr1	85666434	85667869
chr1	85724772	85725871
chr1	85741524	85742825
chr1	85763565	85764307
chr1	86173611	86174577
chr1	86861147	86862464
chr1	87169630	87171344
chr1	87299077	87299715
chr1	87379351	87380911
chr1	87793999	87794707
chr1	87869777	87870626
chr1	87901042	87901679
chr1	87914966	87915751
chr1	89149204	89150894
chr1	89356341	89357722
chr1	89457933	89459099
chr1	89487690	89488912
chr1	89530801	89531197
chr1	89591319	89592616
chr1	89664108	89664741
chr1	89752269	89753142
chr1	89775970	89776790
chr1	89989468	89991240
chr1	90073846	90074936
chr1	90097938	90099276
chr1	90184908	90185754
chr1	90186881	90187281
chr1	90190168	90190857
chr1	90204394	90205790
chr1	90228167	90229134
chr1	90286042	90287454
chr1	90308524	90310233
chr1	90321203	90321710
chr1	90460151	90461438
chr1	91486776	91488294
chr1	91590290	91590902
chr1	91852679	91853235
chr1	91965972	91967298
chr1	92014105	92015208
chr1	92021281	92022375
chr1	92162987	92163885
chr1	92178774	92179542
chr1	92269288	92270810
chr1	92350481	92352039
chr1	92413890	92414758
chr1	92545686	92546546
chr1	92763958	92765080
chr1	92781293	92782035
chr1	92788980	92790023
chr1	92831008	92832032
chr1	92950657	92952817
chr1	93002202	93004698
chr1	93049379	93050364
chr1	93249500	93251238
chr1	93297141	93298296
chr1	93324191	93325049
chr1	93342825	93343793
chr1	93425872	93428487
chr1	93446544	93447151
chr1	93507658	93508604
chr1	93544227	93545168
chr1	93645053	93647095
chr1	93684927	93685571
chr1	93810854	93812481
chr1	94311454	94313700
chr1	94344001	94345183
chr1	94374062	94375639
chr1	94482791	94483429
chr1	94883332	94884493
chr1	95319818	95320548
chr1	95428259	95428860
chr1	95508789	95509271
chr1	95538069	95539073
chr1	95699260	95700154
chr1	97186984	97188427
chr1	98385848	98387213
chr1	98407796	98408449
chr1	98519498	98520059
chr1	98789202	98790055
chr1	98853427	98854471
chr1	98871116	98871718
chr1	99336655	99337664
chr1	100231902	100232374
chr1	100273932	100274651
chr1	100285836	100286612
chr1	100315154	100316161
chr1	100434918	100436187
chr1	100494233	100494868
chr1	100503187	100504878
chr1	100597903	100599234
chr1	100714538	100715813
chr1	100731052	100732401
chr1	100816613	100818755
chr1	100905515	100906123
chr1	100918175	100918821
chr1	101360266	101362461
chr1	101392765	101393384
chr1	101490651	101492098
chr1	101577349	101578245
chr1	101587930	101588607
chr1	101593650	101594782
chr1	101602276	101603135
chr1	101644034	101645086
chr1	101701067	101702572
chr1	101744346	101744734
chr1	101774813	101775684
chr1	101822756	101823362
chr1	104057561	104057915
chr1	104067842	104069149
chr1	107599059	107600234
chr1	108742224	108743903
chr1	109102154	109103830
chr1	109133483	109134167
chr1	109189002	109189907
chr1	109203523	109204531
chr1	109234484	109235987
chr1	109246110	109247220
chr1	109288942	109290075
chr1	109419279	109420296
chr1	109499231	109499851
chr1	109505537	109506468
chr1	109583973	109585389
chr1	109618170	109619127
chr1	109632950	109634108
chr1	109642379	109643841
chr1	109656171	109657015
chr1	109704675	109705724
chr1	109756049	109757360
chr1	109825471	109826454
chr1	109967964	109969626
chr1	110025852	110027151
chr1	110036289	110037113
chr1	110074896	110075806
chr1	110090591	110091792
chr1	110163274	110164024
chr1	110198232	110199071
chr1	110282426	110283439
chr1	110333062	110333987
chr1	110344501	110345681
chr1	110448612	110449262
chr1	110526728	110527920
chr1	110576691	110577795
chr1	110745615	110746079
chr1	110752364	110753441
chr1	110880795	110882468
chr1	110949767	110950767
chr1	111161945	111162734
chr1	111173440	111174372
chr1	111189697	111190530
chr1	111214627	111215656
chr1	111329565	111330763
chr1	111417065	111418357
chr1	111422547	111423932
chr1	111505740	111507189
chr1	111681974	111683198
chr1	111746277	111747418
chr1	111758384	111759313
chr1	111991233	111992466
chr1	112013399	112013961
chr1	112019307	112019958
chr1	112050009	112051363
chr1	112135021	112136066
chr1	112146382	112147059
chr1	112161951	112163067
chr1	112281365	112282625
chr1	112297611	112298909
chr1	112938405	112939256
chr1	113008641	113009487
chr1	113160613	113163202
chr1	113217095	113217860
chr1	113247694	113248118
chr1	113257589	113258664
chr1	113497740	113499315
chr1	113589213	113589772
chr1	113614968	113616408
chr1	113932480	113933831
chr1	114301288	114302591
chr1	114326085	114327085
chr1	114353983	114355529
chr1	114414000	114415283
chr1	114446896	114448423
chr1	114471642	114473707
chr1	114888835	114889569
chr1	115052917	115054661
chr1	115123771	115124752
chr1	115212254	115213532
chr1	115258714	115259847
chr1	115299795	115300904
chr1	115322721	115323610
chr1	115605129	115606131
chr1	115641537	115642575
chr1	116184232	116185599
chr1	116681524	116682227
chr1	116694245	116695175
chr1	116868419	116869111
chr1	116915341	116916696
chr1	116960893	116961601
chr1	117046654	117047528
chr1	117057547	117058656
chr1	117087110	117088175
chr1	117099100	117099723
chr1	117112602	117114088
chr1	117279684	117282093
chr1	117296614	117297359
chr1	117311782	117312751
chr1	117320316	117321074
chr1	117359092	117359506
chr1	117360192	117360690
chr1	117369465	117370329
chr1	117420308	117421151
chr1	117476222	117476657
chr1	117544094	117544672
chr1	117601981	117603429
chr1	117664163	117664977
chr1	117908755	117910474
chr1	118077566	118078095
chr1	118147935	118149779
chr1	118198708	118199369
chr1	118206763	118207456
chr1	118471628	118473089
chr1	119682540	119683571
chr1	121257998	121258616
chr1	121260596	121261679
chr1	121484315	121485517
chr1	142535438	142536760
chr1	142537393	142539666
chr1	142653877	142654454
chr1	144018644	144019465
chr1	144533424	144534346
chr1	144931308	144932825
chr1	145039259	145040415
chr1	145058805	145059726
chr1	145096179	145096792
chr1	145291453	145292022
chr1	145292321	145292717
chr1	145382093	145383336
chr1	145396686	145398521
chr1	145421639	145422177
chr1	145427098	145427962
chr1	145437443	145438914
chr1	145454609	145456112
chr1	145469919	145470838
chr1	145476711	145477731
chr1	145507067	145508209
chr1	145515707	145516776
chr1	145548747	145549482
chr1	145562662	145563247
chr1	145574992	145576453
chr1	145588842	145589891
chr1	145610314	145611376
chr1	145713397	145713900
chr1	145743842	145745152
chr1	146555607	146556775
chr1	146643399	146644593
chr1	146696521	146697339
chr1	146713889	146715259
chr1	147070570	147072313
chr1	147089732	147090428
chr1	147120047	147120546
chr1	147141587	147143079
chr1	147171967	147172606
chr1	147727141	147727714
chr1	147735458	147736398
chr1	147790369	147791245
chr1	147806347	147807419
chr1	148241372	148241732
chr1	148551274	148552763
chr1	148556594	148557013
chr1	149223152	149224173
chr1	149224457	149225112
chr1	149815108	149815646
chr1	149821134	149821884
chr1	149858097	149858577
chr1	149858989	149860356
chr1	149870758	149871763
chr1	149899311	149900412
chr1	149910946	149911441
chr1	149981693	149983189
chr1	150039135	150040224
chr1	150121782	150122437
chr1	150123516	150124214
chr1	150159149	150160108
chr1	150185628	150186502
chr1	150206289	150209037
chr1	150227878	150228800
chr1	150240677	150241926
chr1	150254006	150255045
chr1	150265899	150266784
chr1	150293686	150294974
chr1	150335776	150337509
chr1	150459211	150460339
chr1	150487596	150488484
chr1	150533473	150536229
chr1	150539780	150541048
chr1	150551365	150552749
chr1	150583822	150584801
chr1	150585804	150586401
chr1	150601139	150602464
chr1	150669316	150670304
chr1	150737883	150738412
chr1	150743169	150743698
chr1	150848428	150849500
chr1	150862133	150862894
chr1	150898334	150899458
chr1	150951690	150952381
chr1	150980274	150981574
chr1	151019823	151021282
chr1	151030140	151031035
chr1	151031709	151032312
chr1	151042804	151043931
chr1	151118394	151119796
chr1	151128580	151130196
chr1	151138027	151138926
chr1	151162057	151162916
chr1	151170456	151171678
chr1	151226923	151227599
chr1	151253641	151255356
chr1	151283926	151284716
chr1	151299428	151300630
chr1	151313184	151313826
chr1	151319326	151320516
chr1	151371726	151372544
chr1	151416298	151416721
chr1	151430458	151432386
chr1	151483363	151484343
chr1	151506991	151507642
chr1	151512418	151513376
chr1	151566432	151567047
chr1	151583984	151585003
chr1	151693281	151694169
chr1	151735508	151736399
chr1	151762448	151763852
chr1	151811885	151812732
chr1	151881630	151882620
chr1	151918045	151919313
chr1	151940273	151940824
chr1	151945365	151945738
chr1	151956392	151957270
chr1	151965426	151966968
chr1	152006975	152008258
chr1	152019910	152021168
chr1	152432381	152433062
chr1	153507841	153509105
chr1	153517443	153518560
chr1	153606179	153607165
chr1	153630872	153631705
chr1	153643048	153644210
chr1	153699912	153701230
chr1	153747855	153748743
chr1	153755718	153756601
chr1	153777696	153778309
chr1	153894580	153896387
chr1	153917549	153919511
chr1	153930160	153931459
chr1	153935829	153936441
chr1	153939680	153940519
chr1	153949362	153950985
chr1	153959243	153959671
chr1	153962932	153963871
chr1	154130147	154131257
chr1	154154503	154156088
chr1	154192535	154194219
chr1	154244455	154245487
chr1	154297060	154297839
chr1	154300682	154301374
chr1	154309757	154310468
chr1	154315163	154315947
chr1	154358872	154359849
chr1	154377526	154378001
chr1	154451950	154452861
chr1	154530953	154532302
chr1	154580023	154582382
chr1	154599581	154600836
chr1	154731706	154732212
chr1	154842441	154843081
chr1	154908792	154910290
chr1	154927548	154928851
chr1	154933832	154935057
chr1	154946151	154948243
chr1	154955065	154956425
chr1	154973250	154974928
chr1	154989744	154990543
chr1	155022812	155024323
chr1	155035627	155036566
chr1	155057138	155058475
chr1	155107499	155108927
chr1	155139959	155140684
chr1	155145214	155146536
chr1	155163012	155163752
chr1	155164162	155164900
chr1	155178325	155179480
chr1	155196312	155197898
chr1	155214130	155215118
chr1	155220293	155221017
chr1	155231334	155232627
chr1	155242829	155243629
chr1	155246905	155248274
chr1	155278123	155279172
chr1	155292867	155294645
chr1	155505873	155506466
chr1	155532054	155533153
chr1	155579377	155580060
chr1	155607101	155607494
chr1	155657962	155659017
chr1	155714556	155715629
chr1	155826827	155827297
chr1	155828807	155830515
chr1	155880526	155881674
chr1	155903864	155904907
chr1	155915861	155916492
chr1	155958967	155959853
chr1	155974686	155975333
chr1	155990168	155991171
chr1	156023596	156025165
chr1	156060124	156061064
chr1	156066463	156067451
chr1	156075907	156076605
chr1	156083874	156084823
chr1	156096711	156097349
chr1	156115694	156116431
chr1	156163184	156164369
chr1	156182647	156183231
chr1	156186156	156186707
chr1	156251895	156253094
chr1	156307564	156308745
chr1	156355260	156355862
chr1	156426045	156427545
chr1	156450473	156451199
chr1	156470320	156471387
chr1	156474295	156475395
chr1	156494193	156494905
chr1	156561115	156562076
chr1	156570796	156571741
chr1	156577862	156578278
chr1	156629755	156630473
chr1	156698070	156699121
chr1	156710379	156711684
chr1	156721228	156722244
chr1	156736358	156737932
chr1	156785967	156787142
chr1	156829372	156830508
chr1	157059684	157060595
chr1	157108037	157108763
chr1	158173258	158174041
chr1	158789104	158789706
chr1	158900180	158901452
chr1	158978475	158979359
chr1	158985182	158985740
chr1	159046247	159047723
chr1	159750279	159751274
chr1	159795836	159796738
chr1	159879762	159880920
chr1	159892916	159893793
chr1	159895112	159895703
chr1	160001127	160002270
chr1	160068047	160069282
chr1	160162755	160163245
chr1	160231318	160233083
chr1	160254383	160255149
chr1	160312450	160313595
chr1	160398659	160399870
chr1	160407382	160408550
chr1	160423087	160423652
chr1	160429977	160431039
chr1	160492139	160493177
chr1	160509793	160510792
chr1	160537501	160538429
chr1	160576685	160577482
chr1	160592977	160594070
chr1	160607742	160608531
chr1	160634499	160636189
chr1	160642728	160643604
chr1	160652655	160653589
chr1	160681276	160682097
chr1	160696490	160696950
chr1	160725947	160726593
chr1	160736918	160738394
chr1	160751459	160752444
chr1	160765418	160766162
chr1	160807142	160808103
chr1	160832060	160832927
chr1	160960153	160960585
chr1	160983306	160984229
chr1	160990468	160991412
chr1	161008427	161008985
chr1	161014641	161016228
chr1	161037981	161038697
chr1	161039207	161040138
chr1	161067066	161068393
chr1	161087261	161088375
chr1	161101950	161103133
chr1	161123390	161124245
chr1	161128739	161129667
chr1	161135460	161136548
chr1	161146707	161147676
chr1	161155057	161155906
chr1	161162148	161162884
chr1	161171426	161172467
chr1	161195158	161196141
chr1	161275767	161276619
chr1	161283808	161284815
chr1	161321098	161321826
chr1	161359409	161360518
chr1	161368710	161370315
chr1	161410093	161410627
chr1	161493528	161494382
chr1	161500556	161501175
chr1	161509684	161510357
chr1	161582163	161582753
chr1	161591216	161591724
chr1	161695774	161697822
chr1	161708596	161709212
chr1	161719261	161720313
chr1	161735740	161736711
chr1	161903593	161904321
chr1	162121942	162122707
chr1	162467179	162468435
chr1	162530676	162531914
chr1	162792798	162793427
chr1	162804826	162805695
chr1	163290945	163292340
chr1	164527834	164528650
chr1	164629604	164630053
chr1	165361986	165362821
chr1	165567133	165568009
chr1	165599765	165600931
chr1	165667268	165668303
chr1	165737662	165738796
chr1	165796678	165797836
chr1	165840319	165841005
chr1	166458773	166459826
chr1	166807932	166809493
chr1	166844916	166846098
chr1	166879523	166880123
chr1	167189175	167190482
chr1	167191046	167191813
chr1	167416704	167417664
chr1	167424315	167425863
chr1	167461082	167462046
chr1	167486441	167488096
chr1	167522447	167523570
chr1	167569281	167569798
chr1	167597094	167598291
chr1	167611298	167611829
chr1	167683241	167685203
chr1	167690771	167691431
chr1	167772440	167772990
chr1	167774163	167774868
chr1	167904728	167906379
chr1	168114786	168115337
chr1	168147568	168149327
chr1	168194777	168195709
chr1	168311721	168312416
chr1	168332173	168332980
chr1	168368281	168368802
chr1	168377898	168378629
chr1	168390424	168391134
chr1	168408849	168409430
chr1	168489230	168490129
chr1	168504301	168505287
chr1	169013337	169013978
chr1	169075164	169076134
chr1	169281348	169282046
chr1	169336682	169337951
chr1	169454447	169455743
chr1	169661870	169662610
chr1	169680488	169681569
chr1	169763668	169764737
chr1	169862351	169863644
chr1	170043253	170044291
chr1	170500777	170501806
chr1	171282759	171283593
chr1	171454051	171455669
chr1	171710731	171711855
chr1	171750129	171751135
chr1	171810099	171811084
chr1	172149905	172151320
chr1	172327362	172328554
chr1	172349868	172350445
chr1	172363076	172363747
chr1	172412794	172413618
chr1	172501276	172502869
chr1	172557753	172558679
chr1	172607946	172609156
chr1	172615982	172616636
chr1	172627908	172628468
chr1	172631640	172632545
chr1	172639659	172640273
chr1	172666527	172667728
chr1	172668083	172668797
chr1	172677423	172678376
chr1	172715029	172715898
chr1	172788024	172788787
chr1	172863797	172864718
chr1	173379314	173380231
chr1	173445476	173446977
chr1	173683651	173684912
chr1	173792878	173794495
chr1	173836607	173838383
chr1	173990354	173992169
chr1	174122331	174123126
chr1	174127970	174129237
chr1	174768452	174770068
chr1	174933466	174934479
chr1	174937791	174938356
chr1	174967958	174969820
chr1	174991993	174993201
chr1	174998750	174999398
chr1	175177923	175179118
chr1	176175632	176177090
chr1	177354596	177355879
chr1	178511214	178512472
chr1	178994525	178995989
chr1	179005901	179006563
chr1	179050399	179051610
chr1	179098817	179099155
chr1	179197883	179199186
chr1	179262445	179263555
chr1	179268071	179268706
chr1	179334679	179335705
chr1	179783720	179784593
chr1	179846780	179847199
chr1	179850975	179852931
chr1	179922975	179924559
chr1	180123339	180124635
chr1	180471296	180472407
chr1	180600632	180601867
chr1	180990817	180992645
chr1	181002401	181003428
chr1	181013459	181014135
chr1	181031794	181032572
chr1	181057368	181059773
chr1	181073797	181075203
chr1	181103725	181104481
chr1	181110200	181111099
chr1	181118570	181119291
chr1	181135545	181135987
chr1	181998418	181999535
chr1	182399626	182400205
chr1	182557330	182558812
chr1	182572455	182573919
chr1	182583906	182584587
chr1	182584810	182585721
chr1	182598774	182599449
chr1	182758279	182759379
chr1	182808055	182809327
chr1	183163470	183164693
chr1	183439975	183442064
chr1	183559482	183559944
chr1	183604336	183605688
chr1	183774085	183774813
chr1	183811130	183812191
chr1	183884838	183885714
chr1	183925479	183926273
chr1	184020290	184021415
chr1	184129366	184130777
chr1	184460726	184461443
chr1	184712170	184712842
chr1	184714953	184715493
chr1	184723168	184725153
chr1	184774754	184775454
chr1	184809606	184810208
chr1	184812620	184813579
chr1	184835840	184836885
chr1	184859484	184860187
chr1	184942711	184943975
chr1	184951089	184951602
chr1	185014227	185015262
chr1	185125313	185127157
chr1	185285094	185287353
chr1	185307750	185308739
chr1	185389668	185390585
chr1	185408619	185409658
chr1	185528791	185529579
chr1	185535970	185536767
chr1	186343554	186345230
chr1	186587458	186588120
chr1	186797905	186798773
chr1	192485675	192486533
chr1	192499316	192499892
chr1	192507937	192508535
chr1	192514052	192514619
chr1	192519936	192520643
chr1	192544488	192545315
chr1	192578225	192578977
chr1	192774999	192775379
chr1	192777656	192778729
chr1	193027599	193029260
chr1	193073445	193074922
chr1	193090632	193092026
chr1	193417882	193418708
chr1	193448177	193448876
chr1	193508821	193509997
chr1	193538764	193539424
chr1	195164503	195165392
chr1	197115317	197116380
chr1	197169762	197171294
chr1	197744045	197746091
chr1	197871364	197872443
chr1	197918201	197918973
chr1	198125435	198127151
chr1	198127769	198128680
chr1	198136559	198137625
chr1	198157004	198157716
chr1	198525957	198526481
chr1	198589884	198591013
chr1	198607708	198608509
chr1	198625593	198626117
chr1	198626633	198627157
chr1	198638148	198638608
chr1	198648763	198649268
chr1	198650691	198651611
chr1	198903901	198904597
chr1	198906012	198906828
chr1	199010479	199011136
chr1	199058570	199059434
chr1	199142414	199142930
chr1	200098588	200099274
chr1	200123192	200123692
chr1	200271374	200272113
chr1	200378417	200379700
chr1	200442692	200443468
chr1	200452392	200453042
chr1	200589536	200590488
chr1	200597207	200597930
chr1	200638419	200639685
chr1	200707685	200708576
chr1	200857174	200857798
chr1	200874666	200875312
chr1	200988519	200989088
chr1	200992499	200993237
chr1	201083240	201083894
chr1	201123222	201123992
chr1	201139747	201140654
chr1	201404804	201405505
chr1	201475829	201476676
chr1	201797823	201798919
chr1	201924242	201925218
chr1	201951284	201952830
chr1	202114377	202114819
chr1	202134729	202135362
chr1	202264656	202265210
chr1	202310760	202311605
chr1	202317212	202318730
chr1	202779657	202780522
chr1	202803694	202805262
chr1	202817239	202817960
chr1	202857569	202858727
chr1	202895582	202896739
chr1	202926829	202927990
chr1	202935652	202937442
chr1	202976007	202977078
chr1	202995232	202996217
chr1	203236410	203236937
chr1	203242221	203242729
chr1	203256285	203257054
chr1	203258435	203260149
chr1	203273882	203275106
chr1	203289748	203290704
chr1	203295980	203297422
chr1	203456551	203457270
chr1	203576323	203576862
chr1	203594665	203596361
chr1	203618426	203619820
chr1	203622109	203622684
chr1	203642888	203643665
chr1	203651601	203652397
chr1	203733428	203735262
chr1	203764312	203765388
chr1	203830425	203831207
chr1	203889556	203889947
chr1	204332378	204333374
chr1	204380036	204381577
chr1	204422182	204422757
chr1	204463053	204464470
chr1	204475452	204476714
chr1	204485077	204486144
chr1	204490197	204490825
chr1	204513361	204513976
chr1	204776066	204776840
chr1	205090593	205091957
chr1	205140550	205140967
chr1	205168566	205169253
chr1	205179967	205181374
chr1	205198675	205199604
chr1	205242468	205243136
chr1	205253857	205256072
chr1	205257080	205257747
chr1	205290161	205291180
chr1	205409896	205410651
chr1	205560753	205561486
chr1	205599986	205601669
chr1	205680220	205680914
chr1	205718165	205720090
chr1	205744040	205745058
chr1	205781997	205782832
chr1	205888082	205888629
chr1	206643363	206644195
chr1	206717952	206718603
chr1	206725246	206725657
chr1	206730005	206730923
chr1	206736297	206736761
chr1	206748511	206749128
chr1	206753131	206753886
chr1	206762846	206763959
chr1	206785404	206786198
chr1	206808430	206809337
chr1	206857948	206858467
chr1	206890479	206891015
chr1	206930821	206931581
chr1	206939632	206940254
chr1	206957665	206958340
chr1	206976356	206977256
chr1	206990084	206990811
chr1	207095009	207095735
chr1	207224030	207224615
chr1	207226127	207226695
chr1	207494325	207495775
chr1	207509204	207510756
chr1	207925001	207925970
chr1	207998869	207999718
chr1	208035125	208035500
chr1	208046245	208047173
chr1	208056197	208057252
chr1	208136607	208137440
chr1	209161817	209162643
chr1	209846572	209847019
chr1	209920920	209921759
chr1	209929021	209930291
chr1	209941462	209943247
chr1	209957542	209958432
chr1	210000907	210001752
chr1	210502024	210502938
chr1	211431780	211433105
chr1	211496465	211497255
chr1	211508355	211509969
chr1	211555744	211556684
chr1	211751179	211753282
chr1	211848847	211849474
chr1	211854065	211854785
chr1	212003652	212004502
chr1	212208118	212209557
chr1	212295042	212295486
chr1	212398533	212399711
chr1	212429261	212430325
chr1	212457905	212459874
chr1	212587545	212588674
chr1	212731546	212732805
chr1	212739929	212740855
chr1	212769221	212770362
chr1	212781443	212782645
chr1	212809828	212810614
chr1	212838035	212839251
chr1	212894656	212896074
chr1	212964541	212965707
chr1	213030999	213032395
chr1	213188171	213189370
chr1	213224221	213225357
chr1	214434835	214435264
chr1	214454006	214455320
chr1	214600951	214601744
chr1	214612732	214613354
chr1	214776006	214777038
chr1	217655481	217656096
chr1	217804051	217804838
chr1	218458085	218459017
chr1	218550477	218551094
chr1	219346703	219348084
chr1	220218912	220220324
chr1	220262856	220263629
chr1	220267013	220268075
chr1	220445343	220446348
chr1	221881361	221881861
chr1	221886109	221886828
chr1	221914977	221916856
chr1	221950809	221952243
chr1	222002821	222003345
chr1	222638166	222639394
chr1	222762850	222763686
chr1	222790771	222792117
chr1	222807705	222808264
chr1	222817081	222818188
chr1	222828056	222828687
chr1	222885769	222887194
chr1	222988023	222988805
chr1	223316239	223317141
chr1	223688447	223689586
chr1	223903980	223904634
chr1	223914180	223914894
chr1	224032862	224034540
chr1	224180139	224180552
chr1	224301488	224302742
chr1	224356526	224357138
chr1	224370063	224371704
chr1	224517388	224518457
chr1	224544271	224545414
chr1	224567588	224568310
chr1	224621528	224623076
chr1	224685403	224686562
chr1	224701258	224701891
chr1	224811079	224812152
chr1	225614855	225616798
chr1	225632497	225633103
chr1	225642050	225642962
chr1	225654813	225656254
chr1	225662444	225663266
chr1	225964940	225966153
chr1	226053728	226054308
chr1	226069301	226070712
chr1	226084595	226085274
chr1	226111321	226112541
chr1	226186638	226187801
chr1	226249463	226251442
chr1	226270863	226271858
chr1	226297265	226299028
chr1	226309182	226310599
chr1	226373848	226374837
chr1	226496285	226497623
chr1	226595073	226596415
chr1	226632431	226633275
chr1	226813993	226814715
chr1	226841058	226841655
chr1	226850331	226851187
chr1	226862506	226863297
chr1	226890766	226891924
chr1	226899261	226900192
chr1	226926574	226927707
chr1	226986074	226987165
chr1	227015545	227016148
chr1	227057799	227058734
chr1	227070066	227070989
chr1	227126991	227128326
chr1	227730079	227730670
chr1	227751017	227751901
chr1	227922565	227923581
chr1	227936145	227936981
chr1	227950092	227950757
chr1	227953862	227954567
chr1	227975211	227976590
chr1	228122428	228123184
chr1	228269630	228270937
chr1	228290436	228291289
chr1	228296668	228297650
chr1	228318724	228319059
chr1	228327264	228328725
chr1	228352993	228354440
chr1	228373274	228373794
chr1	228400878	228401493
chr1	228593851	228595147
chr1	228644815	228645970
chr1	228651267	228651882
chr1	228652218	228652770
chr1	228666606	228667636
chr1	228674188	228675646
chr1	228688479	228689413
chr1	228782495	228783849
chr1	228870673	228871628
chr1	228929871	228930564
chr1	229363208	229363653
chr1	229389056	229389710
chr1	229406402	229407638
chr1	229421957	229422494
chr1	229477684	229479107
chr1	229576708	229577210
chr1	229643447	229644806
chr1	229650393	229650886
chr1	229694347	229695144
chr1	229760990	229762582
chr1	230202319	230203865
chr1	230777762	230778822
chr1	231108522	231109073
chr1	231113718	231115230
chr1	231175408	231176378
chr1	231346958	231347588
chr1	231376055	231377568
chr1	231473111	231474333
chr1	231493573	231494154
chr1	231512598	231513437
chr1	231557464	231558617
chr1	231596055	231596804
chr1	231663776	231664769
chr1	231739506	231740060
chr1	231748097	231749164
chr1	231761857	231762941
chr1	232664389	232664880
chr1	232714283	232715121
chr1	232765780	232766846
chr1	232940841	232941564
chr1	233085837	233087285
chr1	233248648	233249301
chr1	233417436	233418319
chr1	233430669	233431624
chr1	233462712	233464292
chr1	233542247	233543056
chr1	233734409	233735474
chr1	233763011	233763834
chr1	234366140	234366720
chr1	234445713	234446289
chr1	234462009	234462749
chr1	234504106	234504788
chr1	234508774	234509878
chr1	234544387	234545444
chr1	234613724	234615128
chr1	234634604	234635360
chr1	234735344	234736661
chr1	234745798	234747301
chr1	234859481	234861306
chr1	234894593	234895072
chr1	234907936	234908819
chr1	234978524	234979122
chr1	234980997	234981446
chr1	235061587	235062998
chr1	235098396	235099795
chr1	235116322	235117052
chr1	235147048	235148602
chr1	235246659	235247535
chr1	235267335	235268887
chr1	235291553	235292624
chr1	235323856	235325192
chr1	235460644	235461507
chr1	235467749	235468809
chr1	235491204	235492742
chr1	235530353	235531216
chr1	235666882	235668712
chr1	235805101	235806350
chr1	236029268	236031453
chr1	236036307	236036950
chr1	236051175	236052105
chr1	236134676	236135617
chr1	236162030	236163220
chr1	236305608	236306959
chr1	236319679	236320407
chr1	236444323	236445878
chr1	236579161	236579977
chr1	236679968	236680737
chr1	236686621	236688293
chr1	236697114	236698019
chr1	236767221	236768371
chr1	236958018	236959563
chr1	237574873	237575376
chr1	239882176	239883482
chr1	241682245	241683482
chr1	241694597	241695200
chr1	241714975	241715614
chr1	241790821	241791360
chr1	241803160	241804336
chr1	242010924	242011987
chr1	243417776	243419742
chr1	243759072	243760272
chr1	244012055	244014440
chr1	244210895	244211975
chr1	244237957	244238855
chr1	244462590	244463187
chr1	244482708	244483386
chr1	244486160	244486744
chr1	244613944	244615917
chr1	244624358	244625146
chr1	244763084	244763632
chr1	244815686	244817049
chr1	244997643	244999461
chr1	245025730	245027230
chr1	245027451	245028412
chr1	245132940	245134984
chr1	246669921	246670971
chr1	246729126	246730346
chr1	246862301	246862874
chr1	246887193	246887939
chr1	247094787	247096033
chr1	247241206	247242407
chr1	247267283	247268035
chr1	247373443	247374537
chr1	247553371	247554014
chr1	247570516	247571281
chr1	247578935	247579776
chr1	248100153	248100735
chr1	249119964	249121109
chr1	249131872	249133588
chr1	249152391	249153841
chr1	249167147	249168767
chr1	249200098	249201170
chr10	180676	182589
chr10	369767	370315
chr10	379548	379965
chr10	496635	497388
chr10	977124	978236
chr10	1033651	1034911
chr10	1089512	1090011
chr10	1094233	1095663
chr10	1102002	1103234
chr10	1109050	1109849
chr10	1155741	1156718
chr10	3137418	3138246
chr10	3214383	3215859
chr10	3239516	3240539
chr10	3269624	3270335
chr10	3782264	3782979
chr10	3799442	3800767
chr10	3807122	3807804
chr10	3827154	3828090
chr10	3846541	3848269
chr10	3852289	3852958
chr10	3870715	3871807
chr10	3894303	3895122
chr10	3915924	3916276
chr10	3944134	3945172
chr10	3977178	3978086
chr10	4173490	4174425
chr10	4891529	4892357
chr10	5136512	5137091
chr10	5333409	5334588
chr10	5339067	5339765
chr10	5359466	5360117
chr10	5454099	5454826
chr10	5489470	5489969
chr10	5726204	5727841
chr10	5734585	5735351
chr10	5854612	5856326
chr10	5915421	5915815
chr10	5931330	5932713
chr10	6019079	6020168
chr10	6079950	6080682
chr10	6086949	6087800
chr10	6092691	6093463
chr10	6094258	6095212
chr10	6103835	6104704
chr10	6125347	6126145
chr10	6130552	6131540
chr10	6171842	6172433
chr10	6186461	6187209
chr10	6205146	6206492
chr10	6243593	6244104
chr10	6244324	6245472
chr10	6281112	6281608
chr10	6309137	6309619
chr10	6312141	6312898
chr10	6316987	6317649
chr10	6333435	6333992
chr10	6342014	6342642
chr10	6389591	6390735
chr10	6451891	6452608
chr10	6515223	6516314
chr10	6540686	6541206
chr10	6571949	6572969
chr10	6584915	6586084
chr10	6600056	6601013
chr10	6625264	6625769
chr10	6633743	6634655
chr10	6685753	6686413
chr10	6707838	6708758
chr10	6961890	6962454
chr10	6969249	6970394
chr10	7015810	7016519
chr10	7087897	7088985
chr10	7311152	7312138
chr10	7452313	7453534
chr10	7525962	7527190
chr10	7729191	7729601
chr10	7829520	7830852
chr10	7860027	7861321
chr10	8095311	8096977
chr10	8130516	8131089
chr10	8173155	8173934
chr10	8179053	8179947
chr10	8224927	8225780
chr10	8280836	8281493
chr10	8286901	8287767
chr10	8373365	8374833
chr10	8402160	8402943
chr10	8407945	8408521
chr10	8444407	8444955
chr10	8446589	8447236
chr10	8458118	8458963
chr10	11187255	11187787
chr10	11204918	11205650
chr10	11220261	11221131
chr10	11222048	11222708
chr10	11445074	11445493
chr10	11726789	11727348
chr10	11905424	11906196
chr10	12084329	12085853
chr10	12110462	12111464
chr10	12164606	12165255
chr10	12171139	12172475
chr10	12223176	12223793
chr10	12237109	12238611
chr10	12306255	12306743
chr10	12390816	12392996
chr10	12461350	12461829
chr10	12490521	12491404
chr10	12630208	12630793
chr10	12636209	12637042
chr10	13141127	13142881
chr10	13149801	13150411
chr10	13157950	13158931
chr10	13202757	13203909
chr10	13341529	13342402
chr10	13343852	13344679
chr10	13389198	13390824
chr10	13628381	13629625
chr10	13828882	13829605
chr10	14051051	14051989
chr10	14226672	14227814
chr10	14613799	14614626
chr10	14629819	14630825
chr10	14689909	14690865
chr10	14701491	14702347
chr10	14879520	14880623
chr10	14919992	14921563
chr10	14995400	14996570
chr10	15001066	15002334
chr10	15130462	15131158
[truncated: 16,589 more rows]

## Sheet: dhs_consensus_counts_rpkm
consensus_peak	TCC436_2_t10	TCC436_2_t180	TCC436_2_t0	TCC436_2_t30	TCC436_1_t0	TCC436_1_t10	TCC436_1_t30	TCC436_1_t180	TCC678_1_t0	TCC678_1_t10	TCC678_1_t30	TCC678_1_t180	TCC364_1_t0	TCC364_1_t10	TCC364_1_t30	TCC364_1_t180	TCC439_1_t0	TCC439_1_t10	TCC439_1_t30	TCC439_1_t180
chr1:713839-714712	1.48802	1.70709	1.73232	2.19723	1.76464	2.28813	2.13149	2.20935	2.8912	2.95599	3.06206	2.48458	1.78828	2.41331	2.50801	2.7403	2.16731	2.87318	2.82499	2.04416
chr1:762732-763079	0.935911	1.32147	1.29134	1.31617	1.67288	1.52584	1.29643	1.43864	1.25639	2.29866	2.48506	1.66689	1.47625	1.87779	1.07859	1.20951	1.37882	1.50025	1.81307	1.01586
chr1:805023-805524	0.777871	1.14409	1.30433	1.5953	0.980408	1.10486	1.26526	1.08701	1.51139	1.45161	1.49169	1.36068	1.46067	1.51735	1.08322	1.42413	0.868176	1.0391	0.904147	0.967452
chr1:825662-826315	0.828895	0.91289	1.0579	1.22396	0.957341	1.10567	1.15863	1.21623	1.19472	1.04186	0.880362	1.42357	1.04596	1.06437	0.94571	0.964086	0.965829	1.01465	0.963455	1.04591
chr1:839681-840626	0.641503	0.873432	1.28422	1.35322	1.15767	1.0951	1.16847	1.10455	1.43258	1.61364	2.0075	1.42089	1.34227	1.60887	1.36639	1.66547	0.851502	1.5525	1.09183	0.955865
chr1:894173-895243	1.71992	1.7785	2.39053	1.98477	2.10746	1.61944	1.77728	2.22672	2.18734	2.10481	2.44457	2.25882	2.39373	2.67945	2.1337	2.94181	2.72356	2.85284	2.39895	1.87371
chr1:901214-902716	1.16758	1.70965	1.60353	1.30749	1.30808	1.23378	1.34779	1.57117	1.92487	2.20229	1.99025	2.25555	1.55909	1.60512	1.25837	1.52288	1.62167	1.78024	1.18958	1.3348
chr1:911018-911882	0.927173	1.40644	1.18852	0.766471	0.620183	1.19776	1.25435	0.892946	1.08886	0.896035	1.16439	1.12373	0.903454	1.03068	0.931348	0.947237	0.956501	1.09551	0.728166	0.509989
chr1:948404-950152	1.37485	1.57398	1.85851	1.59379	1.64767	1.36305	1.69622	1.89527	1.96902	2.16077	2.12125	2.02085	1.9816	2.29872	2.15185	2.1129	2.31413	2.11181	2.57701	2.02922
chr1:954521-955879	1.56242	1.63768	2.84595	2.75775	1.97289	2.92416	2.72543	2.43957	2.43312	3.2132	3.80993	2.82938	2.19144	2.89491	2.53557	3.02875	2.80255	3.62438	3.11325	1.91437
chr1:968213-968962	0.693749	0.887717	1.62028	1.5244	1.10291	1.54233	1.31043	1.15123	1.28667	1.53475	1.80368	1.40659	1.40041	1.24693	1.49909	1.40086	1.42275	1.42168	1.24315	1.35307
chr1:975960-976435	1.32183	1.73767	2.4763	2.06722	2.02114	2.432	2.66903	2.43633	2.02888	2.07434	2.48104	2.39193	1.69469	1.87476	2.24563	2.20894	2.47238	2.3414	2.33111	1.8089
chr1:994447-995358	1.73491	2.1644	2.54133	2.23091	1.74005	1.84925	1.54877	2.24173	2.14092	2.1889	3.02899	2.49432	2.08856	2.81332	2.2596	2.28047	2.19627	2.33773	2.5414	1.81379
chr1:999199-1e+06	1.97316	3.57796	1.56171	1.33991	1.6724	1.92293	1.83804	2.35129	1.14585	1.25939	1.83013	2.06318	1.3095	1.73541	1.61203	2.48885	1.62905	1.92022	1.69655	1.87034
chr1:1004368-1005225	1.89476	2.08676	2.13502	2.45142	1.84969	2.05002	2.02812	2.33003	2.1955	2.65531	2.88444	2.1453	1.76474	2.12889	2.48932	2.81595	2.15702	2.98204	2.93646	1.90237
chr1:1014845-1015824	0.862491	1.24123	0.91541	0.933015	0.820998	0.884986	0.7937	0.880767	0.820324	0.766817	1.2625	0.738523	0.647829	0.643385	0.898405	0.857403	0.755287	0.725119	0.951094	0.697628
chr1:1034252-1035273	1.42076	1.4821	0.621742	1.65507	0.656021	1.06073	1.10152	1.1779	0.471947	0.528478	0.957189	0.566514	0.764529	0.829649	0.806462	0.781026	0.447311	0.533056	0.640844	0.409989
chr1:1051171-1052308	2.93247	3.26673	4.86058	4.35823	4.00582	4.25454	4.19036	4.25088	4.2178	4.82814	5.2836	4.36043	4.26936	5.19594	5.00346	4.79867	4.24628	4.7451	5.4005	3.25532
chr1:1057318-1058182	1.52858	1.85756	1.53427	1.8501	1.11116	1.22562	1.60935	1.91721	1.4341	1.76492	1.66341	1.5541	1.55281	1.45804	1.40785	1.91876	1.45992	1.91715	1.7476	1.09648
chr1:1072437-1073530	0.772533	1.36349	0.888261	0.961057	0.674087	0.83672	1.08508	1.72313	1.17562	1.07318	0.946731	1.20959	0.848073	1.27179	1.07864	1.57435	0.974971	1.01753	1.01306	1.37067
chr1:1079325-1080172	0.715727	0.785006	0.705381	0.943618	0.790788	1.25022	1.01396	0.964449	1.05653	0.775531	1.01808	0.804839	1.18078	1.25652	1.34773	1.33788	1.18111	0.949875	1.27758	0.962416
chr1:1092736-1093996	1.06535	1.21917	1.46697	1.1599	1.08089	1.26064	1.55796	1.54877	1.23834	1.54537	1.43719	1.39356	1.41326	1.27561	1.27728	1.71544	1.63972	1.44608	1.77756	1.04912
chr1:1108823-1109403	1.15719	0.711546	0.901337	1.29926	1.07783	1.16184	1.23394	0.860706	0.949475	1.21344	1.28852	1.03288	1.21966	1.31068	1.03247	1.30251	1.08739	1.26475	1.04133	0.49381
chr1:1136123-1137163	1.58217	3.30686	2.02863	2.4153	1.95357	2.36039	2.2611	3.57825	1.76505	2.12041	2.65327	2.46301	2.15786	2.52701	2.15926	2.92579	1.652	2.09327	2.05679	1.65236
chr1:1143433-1144205	1.99119	3.02929	2.0557	2.21848	1.96659	2.15104	2.19845	3.02747	2.40751	2.49185	2.718	2.70261	2.21182	1.91314	1.89075	2.41925	1.97195	2.05366	1.69508	1.88352
chr1:1152062-1152813	3.02707	4.57941	2.48609	4.22655	1.90266	4.13396	3.45796	3.83728	2.84147	3.90476	3.75086	3.82343	3.2481	3.5573	3.26429	3.9958	2.66418	2.86729	3.48496	2.69894
chr1:1166555-1167919	2.28571	2.37008	3.39465	3.26461	2.7499	3.65235	3.14819	3.27727	4.02053	4.04183	5.01542	3.57418	3.80921	4.33122	4.04729	4.58469	4.14548	4.85752	4.46483	3.23043
chr1:1185962-1186684	1.31944	1.65129	1.47399	1.20187	1.11324	1.36667	1.13287	1.60285	1.90684	2.37198	2.34887	1.71669	1.55414	1.89522	1.94393	1.77297	1.47596	1.24542	1.60334	1.4647
chr1:1208462-1209876	1.28618	1.29718	2.29751	2.09945	1.81581	2.05946	2.0535	1.9899	2.07712	2.38912	2.35805	2.01608	2.19091	2.36552	2.51456	2.77524	2.29167	3.09594	2.13568	2.02553
chr1:1243023-1244297	3.05897	2.82546	4.74824	5.12635	4.32862	4.83601	4.78302	4.55964	4.57472	5.5427	6.43013	4.68605	4.95907	6.12041	5.99305	5.73215	5.08701	5.70216	5.51111	4.44435
chr1:1259681-1260662	2.29529	2.57088	3.59708	3.44512	2.75384	3.48366	3.39761	3.12266	3.62546	4.08933	4.98109	3.60086	3.87905	4.36167	3.87244	4.14993	3.76873	4.89664	4.36098	3.32382
chr1:1284311-1285405	1.10826	1.82331	2.37222	2.25433	2.04082	2.44187	2.07473	2.24009	2.30715	2.85206	3.36308	1.83161	2.29662	2.70008	2.24084	2.76219	2.4849	2.83351	2.80638	1.91316
chr1:1306642-1307772	2.05011	2.11015	2.23055	2.52606	2.43024	2.70484	2.40674	2.73099	1.66508	2.34598	2.11127	1.80982	2.54726	2.57562	2.61659	2.93418	3.04085	3.09923	2.69471	2.59309
chr1:1310129-1311108	3.75958	2.97426	4.10027	3.98864	3.39802	3.83494	4.63688	3.68531	4.40631	4.81657	6.10696	4.36784	5.1328	5.76828	5.37132	4.71572	4.93158	5.31754	4.96111	3.8257
chr1:1334051-1335570	1.81017	2.30936	3.07284	3.08182	2.93964	3.39057	3.21733	2.98767	2.85499	3.70662	3.57642	3.44066	3.62928	4.18953	3.24008	4.37935	3.46476	3.50506	3.99267	3.2924
chr1:1342138-1343505	1.67884	1.66045	2.41747	2.08811	1.89457	2.13026	1.91468	1.99192	2.23246	2.09371	2.83863	2.19118	3.10492	2.57396	2.71053	2.65574	2.52956	2.78694	2.52207	2.01459
chr1:1370671-1371198	1.15032	2.13179	1.66512	1.51659	1.35569	2.00936	0.97003	1.46396	1.13204	1.42451	1.4181	1.64633	0.833166	1.11278	1.66895	1.39369	1.56815	1.25724	1.52807	0.668889
chr1:1376023-1376952	0.908912	1.23399	0.683314	0.6391	0.937283	0.906711	0.990495	1.27013	0.889174	0.9091	1.17574	1.08958	0.813984	0.841671	0.906471	0.993905	0.749117	0.84056	0.921017	0.830036
chr1:1406473-1407286	1.70436	2.00229	1.65348	1.57293	2.16949	2.22018	2.18819	2.23285	1.74985	1.7025	2.15667	1.75322	2.31031	2.72499	1.93351	2.60699	2.43426	2.53221	2.4144	2.05953
chr1:1446552-1447668	1.99823	2.46533	2.86081	2.96698	2.50074	2.93286	2.91332	2.80592	2.59064	3.1532	3.32254	2.90612	2.90708	3.6005	3.48784	3.59151	2.72822	3.47737	3.20205	2.52691
chr1:1509449-1510972	1.46423	1.89683	2.80733	2.44399	2.65339	2.82859	2.45701	2.48815	3.34467	3.31179	3.869	3.07896	3.55568	3.8933	3.46503	4.27139	3.85549	3.49585	3.55257	2.93657
chr1:1549673-1550203	1.38892	2.11972	1.58524	1.42184	2.10628	1.27145	1.4661	1.92662	2.16468	2.21319	2.27781	1.79292	2.85355	2.66375	2.50692	3.16754	2.62615	2.32166	2.08921	2.45257
chr1:1550345-1551583	3.1829	2.75946	4.72042	5.1463	3.89543	4.86	4.60828	3.95907	4.61508	5.98813	6.91895	4.42185	5.08357	5.54398	5.18478	5.57677	4.69036	5.82975	5.87464	3.80836
chr1:1564845-1566430	1.85773	1.70691	2.39124	2.70857	2.36648	3.2342	2.65762	2.34787	2.33076	2.66421	3.01039	2.50236	1.87759	2.34327	2.07798	2.39639	2.71676	2.94109	2.98492	1.8904
chr1:1590263-1590804	2.36117	2.37328	2.55383	3.88331	2.8063	3.29193	4.30887	3.35546	4.19892	3.98947	4.94117	4.46753	3.87767	4.41622	3.87416	4.07286	3.77873	5.16126	4.97727	3.78731
chr1:1596532-1597442	0.547217	0.680269	0.882235	0.652444	0.662437	0.766961	0.651647	0.773001	0.65559	0.644501	0.600145	0.726419	0.938202	0.620565	0.719754	0.899355	1.09934	0.936121	0.940247	1.28316
chr1:1609123-1610801	0.799968	0.929128	1.17943	0.748483	0.864855	1.00397	0.877397	1.13592	1.0666	0.894773	1.02779	1.15722	1.00306	0.90607	0.858729	1.02549	1.24421	0.987136	1.27477	0.984723
chr1:1624264-1624783	0.959474	1.10441	1.76273	1.58397	1.6347	1.20565	1.69417	1.2242	1.23791	2.03409	2.15994	1.39309	0.799008	1.12993	1.18988	0.929969	0.75426	1.00306	0.775813	0.46695
chr1:1648542-1649064	0.663624	0.878452	0.786882	0.612448	0.940967	0.783782	0.626765	0.65205	0.835186	0.898844	0.825971	1.26636	0.841147	0.707349	0.896245	1.12563	1.37486	1.13329	1.25345	1.47721
chr1:1650489-1650936	0.968713	0.769382	0.751834	1.1239	1.29864	1.07681	0.823418	0.964508	1.33465	1.25959	1.28608	1.29398	1.6917	1.02039	0.879162	0.845031	1.84881	1.21756	1.35116	1.5772
chr1:1655579-1656094	3.40526	3.29445	3.95163	3.902	3.12138	3.87871	4.12935	3.43675	4.72279	5.55747	6.13945	5.57553	3.88397	5.77789	4.79649	4.60446	4.77185	5.32993	4.69103	3.72183
chr1:1660005-1660386	0.852391	0.541597	0.392033	1.01891	0.878999	1.32651	0.644039	0.833802	2.22832	2.33982	2.56506	2.11455	1.15244	1.5392	0.933224	1.10157	1.25578	1.6148	1.18892	1.21434
chr1:1677490-1678031	0.720357	0.6357	0.86278	1.18188	0.825382	1.02317	1.2473	1.04858	1.06033	1.95137	1.96584	1.22189	1.44285	1.68619	1.24527	1.55157	1.52757	1.53088	1.67459	1.18099
chr1:1709552-1710858	1.5749	1.66778	2.35884	1.92336	2.25659	2.10077	2.53646	2.72782	2.49485	2.8741	3.45542	2.42006	2.80168	2.61103	2.89445	2.84405	2.9974	3.24325	3.08305	2.83407
chr1:1711403-1712510	1.74066	2.09186	1.87212	1.87718	1.93618	2.34797	2.16119	2.15229	2.88116	2.67022	2.70041	2.25796	2.84257	2.57027	2.62024	2.4454	2.7504	3.05674	3.11442	2.46785
chr1:1789947-1790409	1.12471	0.794029	1.01031	0.494276	0.724889	1.14603	1.15077	0.884078	1.63897	1.42181	1.67983	1.11783	0.73919	1.08129	0.850618	0.681329	0.988537	1.02437	0.708118	0.953746
chr1:1821457-1823365	1.35033	1.82652	2.6127	2.77665	2.02437	2.53533	2.47565	2.60451	2.6818	3.47963	3.79635	3.07481	3.24732	3.07356	2.88354	3.32152	3.36248	3.81982	3.58752	2.41331
chr1:1839985-1840925	2.57966	2.07324	3.35673	3.20669	2.77895	3.96845	3.30652	3.11402	2.90482	4.49231	4.21984	3.4942	3.19188	4.136	3.76263	3.43796	3.44726	4.27949	4.71183	2.95316
chr1:1850418-1851492	3.50766	3.5224	5.21524	4.86903	4.22001	5.64694	5.0835	4.52136	3.88837	5.50454	6.26262	4.26999	4.08825	6.55234	5.00075	4.57214	4.49536	6.01491	5.9516	3.32319
chr1:1981330-1982103	0.616192	0.56355	1.54582	1.15212	1.58857	2.08599	2.24851	1.05678	1.39514	1.57815	2.00798	0.962059	1.29382	1.4611	1.71884	1.52025	1.23791	1.92855	2.344	1.14005
chr1:2064376-2065383	3.74104	3.0054	4.61665	4.30859	4.36776	4.85158	4.81254	3.92085	4.26101	5.77759	6.36531	4.57461	2.2528	3.70983	3.1592	2.95915	4.14655	5.19318	4.49829	3.08485
chr1:2080020-2080860	0.721691	0.873432	1.13357	1.06022	1.01001	0.802224	1.14413	0.891445	1.20191	1.42435	1.33453	1.35258	0.842148	1.11185	0.913402	0.999283	1.21684	1.71839	1.40807	1.1278
chr1:2120766-2121496	1.77951	1.79024	1.86706	1.50152	2.38558	1.91215	2.07283	1.80287	1.63448	2.37812	2.99251	2.17895	2.23883	2.82655	2.33279	2.67342	3.00894	3.01461	2.99917	1.96171
chr1:2126069-2126982	3.31994	3.26461	3.86499	4.30199	3.64366	4.00672	4.07621	4.00143	3.94574	5.26754	5.95025	4.5252	3.63361	5.16232	4.93973	4.29812	4.14471	5.88337	4.32746	3.86095
chr1:2130544-2131086	2.03725	2.45351	2.44577	1.72741	2.3068	2.4866	3.05592	2.05143	2.66711	3.33285	3.8714	3.0872	3.06041	4.68859	3.55627	3.60074	3.61126	3.79831	4.45735	3.37383
chr1:2135998-2137273	2.20753	2.12193	3.71947	3.00892	3.58976	3.17114	3.06322	3.1145	2.89745	3.45917	5.02735	3.51583	3.32896	3.84994	3.6253	3.40697	3.27497	3.78609	4.06594	2.8857
chr1:2143926-2144564	1.22167	1.32966	1.28762	1.32432	1.15482	0.71672	0.929465	1.42265	1.72632	1.06636	0.946113	1.06849	1.10878	1.08939	1.46658	1.44724	1.3635	1.29813	1.41999	1.41582
chr1:2158768-2159605	2.45737	2.82144	6.42428	6.16587	5.57497	6.75708	5.71671	4.63586	5.48283	6.25035	8.48234	5.70119	4.92528	6.33169	5.6342	6.11747	5.17063	7.15263	5.98318	4.4221
chr1:2163193-2163737	1.79096	2.23375	2.36814	2.05688	2.13416	2.16777	2.36808	2.50272	2.40423	3.92434	4.27987	3.37963	2.95948	2.47542	2.924	2.46882	3.19821	3.65385	4.11714	2.79444
chr1:2165698-2166464	1.27191	2.45439	2.87614	2.17623	2.50664	2.04221	2.37584	1.95513	3.8043	1.99072	3.00196	3.04739	3.02527	1.72964	2.12543	2.57518	2.41327	2.34777	3.08819	2.47351
chr1:2186750-2187987	2.62539	2.18711	1.5999	2.58446	1.67855	2.43196	2.77712	2.05451	1.52105	2.27581	2.64898	1.77017	2.11001	2.66888	2.05744	2.05269	1.51197	2.48682	2.21749	1.76323
chr1:2221454-2222885	1.61889	2.21105	1.70918	2.53728	1.73183	2.11908	2.07197	2.25169	1.45916	1.96728	2.75185	1.8189	1.63644	2.17046	2.11852	1.70109	2.15806	2.23236	2.19824	1.8629
chr1:2231664-2233047	1.69073	2.37068	2.61901	2.97209	2.71212	2.9235	2.98665	3.1338	2.60482	3.10423	3.74106	2.8828	2.71624	3.36084	3.15276	3.04987	3.08212	3.76419	3.73023	2.96303
chr1:2313020-2313680	1.73862	1.14638	1.07497	1.14178	1.11633	1.16687	1.33223	1.54714	1.25158	1.1019	1.56784	1.09548	1.29358	1.05308	1.16251	0.985656	1.2851	1.03974	1.10575	1.13496
chr1:2322538-2323631	2.85243	3.02065	4.81711	4.42922	3.88111	4.27168	4.7145	3.94451	4.59752	5.06543	6.39043	4.23357	4.59745	5.70318	4.93094	5.33743	4.61619	5.30416	5.31859	3.7895
chr1:2343396-2344776	1.96112	2.30937	3.66646	3.21021	3.04159	3.38329	3.17096	3.18994	2.99291	3.85897	4.45737	3.18845	3.65899	4.10787	4.05461	3.96889	4.05014	4.06387	3.95717	2.79385
chr1:2345661-2346173	2.36805	2.0599	2.22442	1.51642	2.0059	2.53829	2.6359	2.88074	1.703	2.56592	2.02105	2.78393	2.04865	2.46044	2.193	2.3772	2.12381	2.17219	2.94907	2.79697
chr1:2457304-2458578	2.17527	2.53751	3.79566	3.62071	3.38228	3.62701	3.83605	3.6869	4.44864	4.58516	4.82824	4.08611	4.07831	4.58605	4.27446	4.89209	3.97743	4.30913	4.70123	3.5624
chr1:2477427-2480524	2.78936	2.62072	2.99018	2.91988	2.84759	3.07731	3.29469	2.80619	3.26736	3.98446	4.51993	3.44181	3.73342	3.87127	3.70405	3.97067	3.75689	3.91201	4.02224	3.02338
chr1:2486791-2488565	1.61099	2.559	2.17858	1.89224	2.0766	2.17062	1.84426	2.0082	2.22472	2.11588	2.317	2.2707	2.20007	2.24054	2.08866	2.42498	2.43958	2.41432	2.49668	2.09883
chr1:2509414-2510481	1.03485	2.08433	1.15488	1.2841	1.40195	1.15033	1.20735	1.78638	1.74189	1.62702	1.91266	1.9554	1.64603	1.60812	1.9117	1.61271	1.38599	1.28628	1.76889	1.40407
chr1:2516677-2518553	2.31972	2.56652	3.6525	3.45698	3.52274	3.79731	3.73867	3.20533	3.52257	4.23927	4.74978	3.60076	3.99186	4.6774	3.90033	3.74731	4.01106	4.54088	4.6548	3.25306
chr1:2573871-2575052	2.14491	2.25199	2.89307	2.66834	2.3631	3.05674	2.66641	2.26721	2.6812	3.53586	3.7238	2.60624	2.91232	3.51268	2.56698	2.98516	3.07526	2.78507	3.19629	2.20129
chr1:3407646-3408464	0.926376	1.17721	1.14123	1.33998	1.11906	1.35338	1.54987	1.02638	1.4306	1.63473	0.983896	1.33845	0.98408	1.48693	1.25825	1.35966	1.1964	1.88032	1.35364	0.996536
chr1:3418475-3418791	1.91842	2.32178	2.36336	1.87887	2.68484	2.43713	2.006	2.58509	2.68667	1.70752	1.54634	1.50356	1.46668	1.4434	2.25037	1.79302	1.99584	2.32138	2.62804	2.57964
chr1:3535431-3536062	1.71559	1.27174	1.3315	1.3752	1.34455	1.37306	1.26384	1.51036	1.38183	1.9333	1.32103	1.53868	1.54632	1.10148	1.69045	1.29701	1.79221	1.68754	1.3161	1.3617
chr1:3540817-3542024	2.54715	2.48841	3.88261	3.17844	2.97811	3.66883	3.64239	3.34636	3.76407	3.96504	4.83429	3.49142	3.9005	4.39074	3.98458	3.92924	3.60361	5.03845	4.64945	3.13954
chr1:3566290-3567046	2.11925	2.33522	2.22268	2.14461	1.68335	2.10106	1.83926	2.31115	2.3067	2.54458	2.66146	2.43191	2.71036	2.72934	2.22781	2.97009	2.04245	2.41013	1.96397	1.63197
chr1:3663533-3664276	0.990747	0.956602	1.60823	1.35231	1.20197	1.23087	1.65127	1.58809	1.45147	1.51557	1.89562	1.36234	1.77286	1.84165	1.56157	1.21447	1.49278	1.6561	1.96446	1.63087
chr1:3688409-3689732	1.17827	1.87164	1.86282	1.81234	1.92383	1.67357	2.2102	1.97241	1.54358	2.23427	1.95536	1.983	1.73316	1.95363	1.6408	1.99857	1.39725	1.98534	1.88313	1.41548
chr1:3712531-3713829	1.38445	1.4131	1.94185	1.95281	1.66847	1.74289	2.06373	1.46847	2.05061	2.25923	1.94873	1.86204	1.8605	2.40959	2.24909	2.58674	2.26191	2.51579	2.11328	1.90103
chr1:3773256-3774575	2.90537	2.36403	3.18489	3.20286	3.06377	3.72222	3.2866	2.71814	3.54883	4.16194	4.51097	3.41421	3.88369	4.39665	4.17119	3.85016	3.95715	4.09035	4.42637	3.1068
chr1:3807112-3807947	1.03716	0.988495	1.0062	1.12127	0.909106	0.691738	0.930578	1.44029	1.07171	0.899059	0.895017	1.08854	1.16854	1.09249	0.806814	1.5079	1.25017	0.821831	1.20553	1.10817
chr1:3816192-3818118	3.92321	3.59508	4.92453	4.4936	4.6021	5.32317	5.24477	4.48878	4.82502	5.72488	6.76062	4.42968	5.00277	6.49564	5.57716	5.30616	5.00222	6.15534	6.52002	4.01509
chr1:4712675-4713391	0.755962	0.992675	0.704057	0.765437	0.686012	0.806705	1.02812	0.982446	0.865268	0.655302	1.24449	0.807837	0.817651	1.12239	1.17613	1.05511	0.820099	0.991469	0.843534	0.676946
chr1:5388972-5389666	0.53035	0.495553	0.538056	0.361947	0.73993	0.624209	0.648215	0.523143	1.52089	1.28454	1.49103	1.57759	0.773273	0.594634	0.566261	0.544278	0.720749	0.852415	0.50766	0.603169
chr1:5448818-5449572	1.03372	1.06428	0.569526	0.636003	1.21404	1.05332	1.03055	0.842649	1.55203	1.86683	2.43979	1.47945	0.938202	0.633734	0.967944	1.33591	1.09604	0.878734	1.56867	1.16878
chr1:5727008-5727760	1.38196	1.372	1.66347	1.30576	1.722	1.47217	1.82185	1.29751	1.58667	1.87179	1.52893	1.75809	2.20577	1.96402	1.99081	1.47899	1.18572	1.10134	1.84056	0.673837
chr1:5731637-5732857	1.47296	1.42828	1.86706	2.07766	1.84835	1.67678	1.72637	1.85995	1.6739	1.73064	1.88484	1.49005	1.31964	1.40645	1.76399	1.61687	1.94304	1.59047	1.48517	1.73363
chr1:5733894-5734327	2.05007	1.85327	1.76788	1.68762	2.26875	2.16767	1.79453	1.93898	1.43079	2.00465	1.85872	2.14686	1.52106	2.20709	1.68552	2.08395	1.65745	1.91272	1.8598	1.67908
chr1:5805698-5806262	1.11325	1.30086	0.993115	0.728794	0.791722	0.853429	1.01516	0.965589	0.813675	1.03989	1.12121	0.988925	0.562256	1.00127	1.02858	0.967391	0.616959	0.79716	1.16011	0.859386
chr1:5975881-5976551	1.26027	1.12927	0.668796	0.81799	0.999697	1.11353	1.15975	1.32084	0.924675	1.15548	1.07253	1.04829	0.946604	1.39396	1.36861	1.03359	0.908864	1.13018	0.826328	0.789189
chr1:6015313-6016141	1.67349	1.46759	1.1951	1.76507	1.32126	1.30797	1.33358	1.6717	0.859076	1.55832	1.80517	1.29733	1.1195	1.28535	1.49166	1.0898	0.840495	0.828778	0.607861	0.505554
chr1:6035150-6036092	0.781449	0.632821	0.673884	0.606039	0.687336	0.459873	0.542681	0.770831	1.36407	2.09196	2.16647	2.06137	1.03581	1.31425	0.953559	1.24751	0.8773	1.28112	0.854877	1.05246
chr1:6051604-6052967	3.08162	3.09514	4.05465	3.93716	3.4399	4.18475	4.38069	4.26191	3.93931	4.87097	5.5674	4.15273	4.31311	5.418	4.76421	4.31092	4.02087	4.60067	4.98508	3.10349
chr1:6086073-6088738	1.64919	1.98734	1.84253	1.8337	1.70905	1.85129	2.20979	1.99241	1.95447	2.12151	2.39442	1.87584	2.29745	2.2168	2.05042	2.28354	2.35839	2.49505	2.37962	2.14942
chr1:6187596-6188404	1.179	1.47554	1.75614	1.52614	1.05001	1.01271	1.31597	1.26375	0.624757	0.493585	0.640332	0.639157	0.996259	0.913952	0.995897	0.727201	0.753637	0.966436	0.903215	0.818002
chr1:6208585-6209150	1.1496	1.09565	1.15658	1.25292	0.987901	1.10749	0.796214	1.08436	1.09652	1.3287	1.57709	1.27967	0.863478	1.30703	0.894278	1.26281	1.00078	1.50773	1.38076	0.584908
chr1:6258961-6260621	2.26941	2.16845	2.48566	2.33858	2.39405	2.66763	2.67305	2.5972	3.01334	2.84062	3.60163	3.2853	3.79124	3.49348	3.28052	3.24887	3.39318	3.56371	3.18358	3.13219
chr1:6265120-6265571	1.00813	1.52512	1.49033	1.11393	0.594055	1.38744	0.997474	1.76097	1.37369	1.56052	1.27467	1.64894	2.05531	2.21532	1.78422	1.95425	2.07352	1.62651	2.17617	1.75861
chr1:6265877-6266722	0.896776	1.54659	1.78972	1.64848	1.16257	1.19621	1.37935	1.20841	1.16765	1.33263	1.19057	1.44236	2.48263	2.33905	1.57238	2.13575	2.18765	1.45619	1.78689	1.64259
chr1:6295163-6296400	1.3652	1.55693	2.65644	2.4737	2.09368	2.27632	2.51264	2.36636	2.78241	2.88269	3.57845	2.68865	2.8002	3.44145	3.23744	3.39288	2.98879	3.32851	3.31606	2.51127
chr1:6305122-6305737	1.02093	1.45394	1.73044	1.74516	1.56104	1.56531	1.36321	1.66034	1.4924	1.44955	1.40214	1.17563	1.30891	1.76584	1.97786	2.1838	1.73275	1.84687	1.35034	1.07471
chr1:6306589-6307126	1.93526	1.53705	1.4255	1.78602	1.45518	2.15121	1.71354	1.35218	1.58098	1.74747	2.24812	1.50027	1.22648	1.69875	1.84697	1.75851	1.49845	1.80668	1.92138	1.10773
chr1:6319832-6320767	1.48198	1.56938	1.4577	1.68519	1.28945	1.51865	1.46527	1.60174	1.3252	1.70617	1.32191	1.34771	1.46099	1.32409	1.5211	1.93017	1.69796	1.89811	1.9917	1.50804
chr1:6403362-6403866	1.33169	1.31925	1.0743	1.49518	0.930274	1.24154	1.42002	0.945472	1.04712	1.07059	1.71094	0.942705	0.919587	1.29284	1.5966	0.999283	0.863009	0.704257	1.64774	1.26769
chr1:6408023-6409374	1.41026	1.18796	1.34052	1.41983	1.43776	1.26479	1.5741	1.69639	1.46064	1.85803	1.91484	1.14679	1.64307	1.36653	1.62064	1.49116	1.69024	1.69898	1.76959	1.30461
chr1:6418547-6420281	1.03634	1.03134	0.925991	1.13256	1.03006	0.874396	1.2618	1.04689	1.24388	1.29881	1.22667	1.04836	1.13948	1.24006	1.19793	1.06498	1.2542	1.11901	0.972367	1.04186
chr1:6425169-6425573	0.696682	0.510763	0.785642	1.187	1.10528	1.19142	1.16413	0.954833	0.681554	1.04524	1.49411	0.715855	1.56986	1.29028	1.43594	1.14274	1.02279	0.761435	1.3081	1.09067
chr1:6453039-6454459	1.99736	2.61568	3.73411	3.57006	2.72007	2.96597	2.86563	3.35576	3.60343	3.91548	3.9877	3.62234	2.78289	3.93098	3.05743	3.87187	3.1856	3.88274	3.54443	2.46691
chr1:6474398-6474776	0.687325	1.09179	1.08665	0.785349	1.06317	0.955028	0.811437	0.84042	0.971244	1.1792	1.14063	0.655795	1.48425	1.37903	1.63373	1.49892	1.03561	0.813809	1.39808	0.582845
chr1:6483341-6484030	1.4769	0.831915	0.867137	1.22629	0.972129	0.908178	1.36519	0.988011	1.03239	0.953374	1.66873	1.07935	1.20373	1.1979	1.38519	1.066	0.978494	1.30507	1.24184	0.703474
chr1:6519735-6521175	1.48849	1.86287	1.95781	1.53823	2.10862	1.93871	1.76082	1.67033	3.12316	2.37856	2.05598	2.81172	2.67648	2.20215	2.27422	2.81257	1.96334	2.33344	2.09712	1.91246
chr1:6525627-6526546	1.0366	1.5967	1.48308	1.61514	1.26331	1.91172	1.84679	1.58024	2.14725	1.81246	2.15813	1.97809	1.91111	1.81983	1.8734	2.12361	1.32522	2.0084	1.56086	1.10278
chr1:6535369-6536177	0.991432	1.19178	1.03982	0.960902	1.35396	1.90627	1.0629	1.54458	1.16432	1.16138	1.06722	1.07378	1.1774	1.20964	1.20434	1.42843	0.8613	1.52287	1.18352	0.872536
chr1:6546540-6547000	1.31787	1.39559	1.50176	1.09213	1.26194	1.04638	1.51139	1.72651	1.0974	1.32599	1.8746	1.79631	1.69692	1.51094	1.87136	1.4142	1.46561	1.33748	1.64122	1.00579
chr1:6549958-6550859	0.913128	1.34868	0.994658	1.1912	1.28855	1.57596	1.06667	1.33478	1.37521	1.43206	1.4356	1.28393	1.02879	1.25353	1.47466	1.56048	0.917222	1.75963	1.81549	1.17371
chr1:6605268-6606060	0.820104	0.492133	0.683644	1.03798	0.535612	0.546971	0.490551	1.00277	0.98504	1.1256	1.27024	1.17372	0.893187	0.904991	0.921503	0.503427	0.741403	1.25486	0.762589	0.751075
chr1:6614094-6615183	1.68991	1.78957	2.14308	1.74045	1.61965	2.25418	1.93404	1.87532	2.08597	2.69282	2.37552	2.12456	1.90397	2.85209	2.14802	2.29312	2.19675	2.21637	2.12601	1.49709
chr1:6639392-6640826	1.97786	2.39828	2.63002	2.03832	1.77492	2.29926	2.33857	1.97798	2.28816	2.78115	3.42761	2.3481	2.0753	2.62031	2.19239	2.48775	1.95639	2.72274	2.77276	1.76682
chr1:6661050-6661925	1.80629	2.77751	2.83792	2.00953	2.39851	2.39292	2.40705	2.93042	3.35662	3.24416	3.44926	3.16356	3.06658	2.78013	3.1225	2.87793	3.03227	3.32635	3.13489	3.34879
chr1:6662325-6664043	1.52488	2.10859	2.53215	2.48559	2.37821	2.6196	2.65422	2.90576	3.0986	3.16803	3.39639	3.16236	3.23729	3.69161	3.75797	4.01865	3.5318	3.66378	3.53019	2.53914
chr1:6672695-6674370	1.87424	2.35436	3.09875	2.78116	3.05241	3.70699	3.10081	3.19711	3.45212	3.55749	3.72382	3.23121	3.81554	4.11055	3.64217	4.14688	4.02497	3.80022	4.11661	3.18306
chr1:6684765-6685879	1.28272	1.66709	2.12851	1.5579	1.48309	2.00916	1.50517	2.07766	2.01856	1.89532	2.01258	1.90999	2.03642	2.20317	2.04942	2.31701	1.77653	1.86925	2.0557	1.87881
chr1:6706385-6707043	0.592269	1.2544	0.96474	1.14525	0.950067	0.841237	1.21198	0.965589	1.08103	0.99829	1.31051	0.753467	1.00094	1.25433	0.824763	1.33946	0.892388	1.00694	1.18561	1.10492
chr1:6761026-6762339	1.28618	1.20488	2.11875	1.61745	1.85346	1.7963	1.99343	1.93559	2.32427	2.05474	1.92647	1.9981	2.50806	2.44823	2.55121	2.54121	2.36857	2.55914	2.0508	1.71151
chr1:6844437-6845950	5.36618	4.83404	6.88577	7.22949	6.74372	8.25553	7.54138	6.64393	6.68805	8.07836	9.09999	7.20898	6.91653	8.45536	7.37165	6.53266	5.97957	8.82086	8.29977	5.21301
chr1:7707122-7707828	0.797336	1.10416	1.00493	0.646899	0.980345	0.954487	0.926832	0.707095	0.910025	1.09656	1.05855	0.877799	0.898335	1.10752	0.848208	0.683645	0.739303	1.5753	1.31887	0.873772
chr1:7727467-7728263	1.03358	1.20975	1.2666	1.23358	0.981696	1.39079	1.20737	1.19728	1.12422	0.854692	1.01109	0.596889	0.858054	1.41888	1.64567	1.02816	0.928927	1.09992	0.853601	1.16247
chr1:7740299-7740897	0.832721	0.460085	1.31131	1.22197	0.746708	0.885397	1.1968	1.10042	0.844154	1.33384	1.2978	1.20905	1.01978	1.16226	1.18916	1.08785	1.01829	0.910117	1.09415	0.847367
chr1:7764338-7765066	0.832721	0.661373	1.79525	1.63111	1.2574	1.35541	1.74147	1.58964	1.32379	1.0312	1.97416	0.766145	1.20626	1.73042	1.64515	2.01778	1.58329	1.69022	1.76296	1.66447
chr1:7830753-7831998	1.32165	1.62058	1.85956	1.74247	1.56017	1.58512	1.51103	1.87727	1.78773	1.94085	2.26256	1.90813	2.2336	2.28538	2.05925	2.61258	2.13111	2.39481	2.18303	1.7873
chr1:7843799-7844503	1.96825	1.69352	3.44769	2.69226	3.39339	3.14508	4.21164	3.44882	3.87859	4.6653	5.75693	3.63854	3.7768	4.87461	4.19993	3.72602	3.42899	5.00823	5.11173	3.50502
chr1:7902692-7903246	0.977019	1.07602	0.572923	1.23658	0.886615	0.912276	1.32877	0.614386	1.07687	0.973964	1.03768	1.30508	0.660467	0.548876	0.675581	0.681821	1.3347	1.28139	1.04477	1.19304
chr1:7962669-7963085	0.884766	1.5432	1.12203	0.988076	1.34174	0.636379	0.737316	1.47275	1.32379	1.52263	0.760053	0.943494	0.762289	1.30528	0.899692	1.66467	0.836454	1.30829	1.14938	0.794406
chr1:7990547-7991701	1.05064	1.86759	1.0031	1.3456	1.25756	1.10532	1.31124	1.868	1.55092	1.50436	1.74356	1.75428	1.35283	1.18574	1.00541	1.45476	1.52649	1.47638	1.43927	1.5655
chr1:8000404-8001423	0.892376	2.22751	0.897799	0.873981	0.76686	0.614067	0.862879	1.4029	0.878194	0.690672	0.761612	1.05416	0.933599	1.10837	0.973327	1.42096	1.04577	1.32364	1.01254	0.821588
chr1:8008773-8009703	1.74603	2.81048	1.32501	1.47326	1.60847	1.6562	2.00085	1.87874	1.72709	2.04327	1.85444	2.26567	1.25901	2.14862	1.79087	2.21132	1.94093	1.75565	2.19183	1.82412
chr1:8013799-8014878	1.62531	3.50607	2.05912	2.15869	1.98642	1.9182	2.04672	2.90213	2.21163	2.43512	2.77049	3.36953	2.50941	2.95904	2.20262	3.26735	2.51944	3.26765	2.77543	2.40938
chr1:8021072-8022409	3.54638	4.40717	3.77042	4.08205	3.59029	4.30213	4.26706	4.03929	3.80997	4.50948	5.65417	4.6043	4.39699	5.06849	4.77288	4.63019	4.21293	4.79633	5.59023	4.07015
chr1:8042383-8042888	1.32906	1.45284	1.07217	1.31135	1.28212	1.19142	1.29573	0.9436	1.04505	1.62593	1.42296	1.14537	0.917766	1.11825	1.29698	1.4544	0.51678	1.17144	1.29565	1.04704
chr1:8085891-8086977	1.07656	1.14005	1.58167	1.55601	1.52133	1.55126	1.5628	1.56708	1.54239	1.20971	1.29691	1.25543	1.72954	2.13998	1.96441	1.77773	1.96251	2.35323	2.08553	1.56209
chr1:8157277-8157969	1.40792	1.49096	1.29507	1.08898	1.09697	1.04335	0.916033	1.37722	0.928436	0.847537	0.996895	1.16423	1.02226	1.38103	0.892411	1.03105	0.785687	1.64137	1.49102	1.0188
chr1:8212669-8213583	1.7529	1.60543	1.73632	1.72391	1.49007	1.84318	2.14773	1.81233	2.03348	2.31005	2.61021	1.55949	1.8415	2.32882	1.80175	1.42349	2.18906	2.27828	3.08373	2.16941
chr1:8229401-8230537	1.5247	1.31188	1.00256	1.10559	1.12026	1.58891	1.60202	1.15854	1.71688	1.98252	2.32784	1.49113	0.966282	1.49132	1.30139	1.31156	1.66555	1.99969	1.81652	1.29939
chr1:8242067-8243053	2.63498	2.30206	2.80248	2.20018	2.06057	2.44084	2.23976	2.41642	2.32714	2.85515	2.59452	2.24174	2.375	2.46716	2.54323	2.3624	2.66885	2.90388	3.1393	2.27912
chr1:8342982-8343860	0.789093	1.04454	0.680476	0.910301	0.864582	0.712681	0.675397	1.34391	0.418144	0.400794	0.45833	0.517615	0.444524	0.841085	0.852556	0.86043	0.966019	0.99719	0.77388	0.752786
chr1:8377774-8378698	1.07785	1.24067	1.03052	1.63111	1.15982	1.04185	1.10651	1.32612	1.04298	1.06636	0.902132	1.20726	0.818388	1.05778	0.972135	1.31724	1.43573	1.15242	1.3073	1.00143
chr1:8456981-8457864	1.0053	1.14248	0.803489	1.06031	1.08725	1.03571	1.0421	0.873732	1.03944	1.22214	0.813811	0.631658	1.13264	1.20529	1.14443	0.974386	1.15758	1.01834	1.596	1.19764
chr1:8483903-8484825	0.939295	1.4423	1.51875	1.18884	1.40449	1.40955	1.19762	1.42744	1.5181	1.93378	2.30699	1.92684	1.40222	1.76679	1.92819	1.68426	1.76907	1.69388	1.71955	1.69657
chr1:8487534-8488140	1.85782	1.39987	1.84857	1.80876	1.80528	1.38999	1.92335	1.75989	2.49903	2.28404	2.27674	2.72707	2.01264	2.72393	2.56308	2.35475	2.79922	2.38192	2.07636	2.29041
chr1:8537211-8537761	0.826665	1.50071	1.05234	0.913422	1.01484	0.918911	1.15254	0.990167	1.20986	1.36493	1.25428	1.16433	0.709622	1.2637	1.12282	0.839398	1.18624	1.07559	0.960862	1.04149
chr1:8556013-8556927	0.758013	1.40475	0.817092	0.77451	0.903811	0.947923	1.0515	1.36545	0.878662	0.82135	0.912003	0.72324	0.720588	0.974301	0.552809	0.711743	0.785206	0.880245	0.936132	0.771345
chr1:8570200-8570878	0.670598	0.845413	0.963819	0.673615	1.02083	1.24238	1.29686	1.20485	1.28604	1.17645	1.18706	1.00546	0.791522	1.2814	1.26965	1.23805	0.769834	1.46585	1.41045	1.2673
chr1:8585401-8586517	1.06702	1.54083	1.17109	1.26864	1.42042	1.89773	1.92389	1.64695	1.82989	2.71175	2.57561	2.36932	2.01091	1.90729	2.12959	1.59832	2.26053	2.65043	2.52556	1.99389
chr1:8593154-8593890	0.735419	0.654184	0.659558	0.837717	1.09206	1.04638	0.944619	0.832427	0.717051	0.796869	0.702974	0.898154	1.09372	1.50504	0.991617	0.826852	1.00465	0.771621	1.19673	0.838156
chr1:8620568-8621664	1.46182	1.75722	0.9199	1.08344	1.10003	1.14185	1.19406	1.61489	1.25615	1.19868	1.31131	1.14974	1.22411	1.46648	1.21229	1.16796	1.01199	1.44656	1.2399	1.1056
chr1:8662593-8663114	0.914235	1.10017	0.680884	1.13959	1.24275	1.10864	1.13819	1.48082	1.10104	1.75611	1.4896	1.38774	1.31096	1.20897	1.29307	1.20835	0.834849	1.63507	1.44907	0.888027
chr1:8663786-8664571	1.15838	1.60639	1.11785	0.989055	1.33675	1.19567	1.22429	1.27187	0.964594	1.34483	0.878792	1.15788	1.36727	1.18975	1.2873	1.14949	1.24669	1.0249	0.929678	1.17876
chr1:8761046-8762124	1.908	2.1694	2.49403	2.60554	2.29893	2.61206	2.94014	2.44174	2.40525	2.48091	2.55975	2.43368	2.60225	3.06253	2.96848	2.53065	2.96561	3.20483	3.50168	2.69774
chr1:8763124-8763849	0.77644	1.13847	1.87993	1.60636	1.72454	1.29462	1.2692	1.9092	1.07607	1.77971	1.42728	1.76658	1.2449	1.58779	1.21316	1.59196	1.34986	1.37083	1.31902	1.64097
chr1:8772197-8773322	1.05848	1.20242	0.879591	0.81193	0.773988	1.26217	0.745224	1.35139	1.0402	1.23034	1.3797	1.02829	1.32266	1.13908	1.28084	1.24977	1.39186	1.34616	1.34216	1.17501
chr1:8876809-8878433	1.86644	2.08946	1.98892	2.12326	2.24091	2.66749	2.56862	2.44519	2.58562	3.20695	2.9558	2.42955	2.83887	2.95571	2.84622	2.48098	2.57117	3.17644	2.99072	2.41479
chr1:8908822-8909302	1.08254	1.19415	0.933528	0.999055	0.744219	0.651807	1.32061	1.27639	1.00387	0.879743	1.19766	1.11895	1.01639	1.17649	1.20859	0.96181	1.08739	1.18315	1.04856	0.688485
chr1:8918107-8918703	0.762862	1.0002	1.15908	1.37933	2.0978	1.25179	1.47529	1.48484	0.731488	1.10214	1.06101	1.28243	2.33291	2.25944	2.3549	2.28863	1.64203	1.90575	1.52006	1.58952
chr1:8937967-8939689	2.91694	3.59492	3.87072	3.40809	3.46179	3.98317	3.59803	4.09814	4.30397	5.12247	5.30809	4.66654	4.54717	4.45243	4.1948	4.86236	4.07929	4.79582	5.12954	3.0706
chr1:8959766-8960640	0.966109	1.57398	1.15356	0.99285	0.587541	1.12899	1.12301	1.55776	1.05014	1.34209	1.34839	1.67813	1.03267	0.96919	1.24186	1.36858	0.572311	1.1642	0.575868	0.756231
chr1:8978154-8978676	0.82953	0.834529	0.858416	1.09366	0.898195	0.507153	1.17519	1.34757	1.36267	1.57298	1.32155	0.949772	0.981338	1.37309	1.21889	1.40704	0.6666	1.22395	1.25345	0.84412
chr1:9006471-9006903	2.55599	2.33522	0.864377	2.00868	0.82691	1.83843	1.08868	2.36368	1.16853	1.35763	1.92956	1.86492	1.12932	1.45804	1.73274	1.94305	0.755132	1.53372	1.04856	1.01998
chr1:9030869-9031457	1.43602	1.94962	1.23835	1.28159	1.86055	1.06417	1.53014	1.11913	1.75604	1.6757	2.05313	1.75659	2.19871	2.10549	1.78225	1.67737	1.36849	1.73046	1.49794	1.68609
chr1:9047817-9048570	1.29387	1.12659	1.48769	1.24337	1.24531	1.34237	1.35778	1.35606	1.18842	1.46429	1.37421	1.09735	1.29579	1.32684	1.49112	1.19834	0.808684	1.09988	0.802085	0.731459
chr1:9064687-9065568	0.983007	1.11905	0.868891	1.14048	0.912323	1.39319	1.20693	1.08177	1.22411	1.22492	1.46819	1.17239	1.07984	1.60248	0.700963	0.905139	0.789932	0.993794	1.22828	1.10033
chr1:9118038-9118674	0.646799	0.648894	0.557768	0.682194	1.12335	0.794655	0.610875	0.78492	0.721561	0.700844	0.542336	0.682089	0.767083	0.717163	1.05926	0.923865	0.51292	1.07898	0.830934	0.658175
chr1:9170666-9171336	1.45415	0.855507	1.08679	1.09065	0.899727	0.79025	0.976632	0.914427	1.16441	1.1905	1.11543	1.26412	1.01942	1.16703	1.00551	1.06491	1.10362	1.05954	0.863888	0.822072
chr1:9182038-9182813	0.78222	0.828352	1.0841	0.6777	0.74902	0.869507	0.870699	0.995491	0.829004	0.998934	1.07557	1.17282	0.818354	1.00892	0.748544	0.92063	1.03828	1.03812	1.3638	1.0234
chr1:9188425-9190074	1.52304	1.7658	2.00406	2.10491	1.62474	1.99948	1.82286	2.02282	1.98983	2.17668	2.35319	2.02943	1.71596	2.12061	2.06542	2.1634	1.52986	2.29599	1.96867	1.75023
chr1:9223772-9224339	0.878249	1.37485	1.02079	0.765212	1.37818	0.848914	1.08192	1.64082	0.485622	0.496504	0.405556	0.582929	0.817411	1.49395	1.22117	1.18434	1.15068	1.33548	1.10959	1.08798
chr1:9241156-9242974	0.92891	0.933246	1.10914	1.04255	1.01931	0.992851	1.11352	1.11085	1.03495	1.21299	1.53364	0.954474	1.16733	1.45754	1.16317	1.54674	0.992887	1.23652	1.10739	1.11491
chr1:9256338-9256913	1.35552	1.35572	1.16894	1.19142	1.43667	0.920813	1.67142	0.947116	0.997636	1.26479	1.54967	1.5089	1.48481	1.32207	1.432	1.38683	1.24814	1.06998	1.83817	1.30273
chr1:9294117-9295496	1.75844	2.24454	2.89739	2.79855	2.63904	2.72256	2.5653	2.20496	2.51254	3.02817	3.83529	3.04096	3.27248	3.44934	3.09405	3.53046	3.01221	3.3976	3.06584	2.54026
chr1:9299617-9300319	1.51123	1.8943	1.80854	1.43129	2.13088	0.78851	1.74771	1.58387	1.6343	1.93828	1.47404	1.85388	1.66791	1.70169	1.41285	1.70391	1.73487	1.55057	1.61317	1.9458
chr1:9335427-9336163	1.02959	1.9937	1.31912	0.868744	1.27407	0.752085	0.833487	1.35655	1.18469	0.924368	1.445	1.40337	1.25943	1.47553	1.60184	1.34007	1.35924	1.22173	1.26511	1.01776
chr1:9344095-9344676	0.633498	0.631397	1.22114	0.550254	0.845412	1.24269	1.09104	0.742057	1.30328	1.65551	2.52312	0.746658	1.59543	1.60749	1.57825	1.80593	0.860929	1.0182	1.12616	1.28928
chr1:9352522-9353985	0.858334	1.22239	1.6718	1.27991	0.976692	1.28312	1.38371	1.41142	1.42724	1.58751	1.39495	1.53908	1.58398	1.9003	1.43262	1.82166	1.54598	1.92475	1.66852	1.34026
chr1:9375125-9375985	0.981836	1.51962	1.41115	0.876248	1.11633	0.895505	0.855972	1.29288	0.933834	0.872923	1.16981	1.15298	1.84368	1.26278	1.32736	1.26886	1.23912	1.04558	0.907126	0.819778
chr1:9472741-9474065	0.997504	1.59316	1.21274	1.08659	1.14668	1.01793	1.03477	1.25111	1.28246	1.29348	1.25917	1.20138	1.10543	1.4108	1.13073	1.36307	1.3962	1.50128	1.3305	1.24801
chr1:9486150-9486905	1.86397	2.49015	3.19007	2.08696	3.13459	1.49819	2.65421	2.31422	3.43425	1.77114	2.28428	3.50221	3.6186	2.38774	2.45384	3.27977	3.19736	2.476	2.96652	3.15153
chr1:9488487-9489449	3.60095	3.43199	3.97865	3.96417	3.17956	3.95274	4.67631	3.86838	3.86403	4.36518	5.85633	4.87449	4.81779	5.3735	4.84375	4.97356	4.9283	4.96875	5.28422	4.19103
chr1:9551028-9551498	0.921308	1.17077	1.15201	0.923139	1.09258	1.33135	1.30521	0.965589	1.26933	1.09812	1.46777	0.966949	1.03801	1.20152	1.15467	1.33946	0.925439	1.30902	1.44567	0.937512
chr1:9554848-9555983	0.763022	0.909023	0.838941	1.04621	0.944207	0.763349	0.882787	1.23953	0.78844	0.909456	1.06365	0.76442	1.01012	1.03336	0.972777	1.3312	0.804765	0.875637	0.953404	0.795853
chr1:9598888-9600490	1.4596	1.55999	2.15609	2.20943	1.90933	2.67408	2.36137	2.23797	1.6758	2.31376	2.7452	2.07607	1.82721	2.37264	2.1961	2.39716	1.90056	2.27473	2.59195	1.81533
chr1:9648325-9649779	1.16146	1.52956	2.88918	2.16734	2.334	2.18487	2.43297	2.68426	2.30403	2.74289	2.90601	2.35843	2.53327	2.68883	2.41964	2.5257	2.70726	3.01077	3.06347	1.9395
chr1:9675462-9676013	0.864458	0.95705	1.05043	0.953208	1.013	1.04828	0.890667	0.864824	1.08273	1.107	1.0955	0.974766	0.796876	0.670121	1.12078	1.10447	0.986743	0.815967	1.68987	0.839677
chr1:9687018-9687820	1.86272	2.48716	2.65392	2.84732	2.14357	2.46069	2.47316	3.0274	2.88966	3.27618	4.04994	2.83333	3.01114	2.76237	2.68337	3.03523	2.35918	3.65863	3.45162	2.38995
chr1:9688999-9690474	2.1137	2.33162	1.93667	1.96618	2.46728	2.39851	2.39833	2.76911	2.33345	3.02194	2.68925	2.56294	3.22487	2.91561	2.91805	3.12996	2.88988	2.69518	2.81512	2.25543
chr1:9711551-9713223	1.28195	1.54953	2.23332	2.03499	1.81604	2.18788	2.07907	2.02213	2.4565	2.56767	2.20048	2.3598	2.8595	2.88385	2.70855	2.82393	2.71848	3.09941	2.90486	2.14781
chr1:9747138-9747799	0.851618	1.42213	1.18633	1.14005	1.24975	1.56561	1.63957	1.71644	1.66625	1.49064	1.91335	1.34383	1.40234	1.57723	1.5288	1.65086	1.51346	1.61095	1.63709	1.86651
chr1:9749111-9749887	1.17182	1.21138	2.18946	1.79506	1.78382	1.76779	1.89726	1.72524	1.80372	1.69298	2.18542	1.62385	1.5403	2.04323	1.97747	2.10931	1.73758	2.31752	2.04307	1.07886
chr1:9777171-9778276	2.58633	2.63512	2.41619	2.99652	2.54584	2.46112	3.09036	2.50529	2.69949	3.18459	3.35561	2.95375	3.46583	3.43979	3.14998	2.98157	2.89315	3.64047	2.86954	2.21312
chr1:9788461-9789411	0.9344	1.52046	1.31677	1.1538	1.33959	1.46934	1.37756	1.60034	1.32843	1.45698	1.78514	1.2612	1.30953	1.4175	1.63498	1.89969	1.19041	1.44469	1.0596	1.06679
chr1:9844586-9844967	1.307	1.26373	1.42112	1.31859	1.1134	1.51601	1.0734	1.31026	1.02382	1.23149	1.88608	1.30126	0.960364	1.76723	1.03146	1.32189	1.25578	1.55269	0.726561	1.67694
chr1:9847720-9848202	0.988208	1.09406	0.735976	0.85278	0.880093	0.798895	1.48483	1.22401	0.952101	1.26547	0.894517	0.900017	1.26521	0.946298	1.16475	1.08843	1.03776	1.37462	1.14863	1.09701
chr1:9859945-9860575	1.37465	1.09179	1.68924	1.19615	1.41756	0.955028	0.941267	1.33267	1.42044	1.15437	1.41438	1.24601	1.85853	1.8617	1.54461	1.43231	1.6915	1.4273	2.19698	1.04912
chr1:9883572-9884913	1.21089	1.26521	2.1302	2.02642	2.11445	2.01005	2.31777	2.18283	1.76242	1.94186	2.63646	1.72531	2.4557	2.85062	2.62353	2.30036	1.97855	2.68217	2.79616	1.77435
chr1:9927212-9928079	0.973909	1.32224	1.24901	1.44862	1.15882	1.41569	0.966986	1.15158	1.27035	1.37999	1.09405	0.881579	1.041	1.12732	1.03605	0.943959	1.2542	1.22819	1.13201	0.965626
chr1:9934761-9935406	1.34268	1.35077	1.41838	1.16833	0.865371	1.64176	1.39492	1.12577	1.45856	1.1639	1.24779	1.08892	1.17239	1.27962	1.01547	1.5942	0.910374	1.02723	1.40458	0.92225
chr1:9969798-9971308	3.9	3.43155	4.79747	5.58034	5.33768	5.5465	5.59279	4.47816	4.6803	6.43203	6.70054	4.89762	5.16943	6.30018	5.68844	5.12811	4.95447	6.75416	6.53301	4.07073
chr1:10002516-10003998	1.08108	1.67084	1.49919	1.7874	1.65717	1.70513	1.91788	1.7608	1.85795	1.88375	2.42441	1.99327	2.00808	1.9199	2.24765	2.19478	1.849	2.01184	1.9358	1.81366
chr1:10010390-10010904	1.22154	1.11516	1.19869	1.51052	1.52029	0.655513	1.31282	0.927078	1.11603	1.36925	1.7895	1.00474	1.47119	1.77477	1.09223	1.02067	1.35395	1.28904	1.4688	1.11444
chr1:10092365-10093782	2.78083	3.02573	4.03189	3.70655	3.38759	4.16115	4.15603	3.50699	3.82157	4.60256	5.09153	4.06736	3.78724	4.65971	4.30532	4.0874	3.8216	4.89292	4.9727	3.66933
chr1:10134140-10135315	0.810751	2.00982	1.03284	1.10777	1.25409	0.737363	0.765721	1.19733	2.20669	1.49744	1.54116	1.70535	1.16257	1.14607	1.19448	1.25017	0.980965	1.04722	1.17796	1.16251
chr1:10230156-10230803	1.10429	1.87815	0.721428	1.2706	1.20777	0.929935	1.10616	1.47301	0.993011	1.23282	0.977378	0.989774	1.01796	1.24209	0.983404	1.00546	0.974786	0.658323	0.777911	0.544829
chr1:10269866-10271003	1.80899	2.23831	2.93934	1.76739	1.88509	2.43419	2.62572	2.63435	2.28044	2.90927	2.67972	2.30739	2.6603	3.09464	2.6334	3.10068	2.71609	3.62126	3.18718	1.89894
chr1:10275914-10276862	0.82218	0.991594	1.16199	0.843084	0.777191	0.634671	0.949074	1.14893	0.774536	0.643413	1.1825	0.915208	1.02925	1.07682	0.671163	0.973985	0.757044	0.873636	1.2742	0.97608
chr1:10367893-10368620	0.982771	1.16688	1.23272	1.06796	0.982738	0.827603	1.12507	1.34213	1.45186	1.5812	1.18613	1.33549	1.07371	1.10541	1.49297	1.09687	1.16666	1.4647	1.66154	1.03036
chr1:10384537-10385248	1.09624	1.22538	1.12916	1.18835	0.973451	1.01547	0.977833	1.02127	0.806809	0.923875	1.09154	0.610138	0.823401	0.702609	1.28969	1.03301	0.51999	0.432658	0.601705	0.526774
chr1:10458389-10459842	2.36921	2.55628	3.34091	2.95463	3.01171	3.46176	2.99757	3.18584	3.23734	3.39061	3.69931	2.77235	3.08903	3.67727	3.6062	3.45176	2.79893	3.22456	3.44661	2.57767
chr1:10475264-10475820	1.05138	1.27834	0.940244	1.10892	1.48576	0.692567	1.06654	1.22435	0.701575	1.13924	0.62037	1.04031	1.22844	0.89848	1.1107	0.754854	0.782296	1.02143	0.678924	0.792501
chr1:10489913-10491459	1.62451	2.18005	2.45157	1.84634	2.45506	2.78651	2.75112	2.68597	3.02776	3.217	3.96018	3.0198	3.28189	3.80729	3.06244	3.50201	3.23544	3.55099	3.30439	2.99264
chr1:10532047-10533023	1.86338	1.71487	2.18078	2.24612	2.51631	2.34256	2.68173	2.41793	2.30397	3.12477	3.85803	2.68802	3.14913	3.33808	2.89524	3.39715	2.5625	3.46702	2.81048	2.30248
chr1:10534768-10535712	1.60546	1.70014	2.23493	1.81426	2.2232	2.269	2.686	2.49989	2.5036	2.60941	2.8622	2.057	2.45483	2.43887	2.65638	2.44528	2.64936	2.98295	2.77246	2.10046
chr1:10554489-10555800	1.84964	1.92375	1.68049	1.65475	1.6349	2.0744	1.76251	1.88662	1.57522	2.03998	2.01711	1.87509	1.87927	2.03778	1.59872	2.00085	1.36028	1.66056	1.7468	1.71412
chr1:10570609-10571923	2.27382	3.3676	2.44394	2.45039	2.5487	2.32608	2.02304	3.09113	2.28758	2.17816	2.69063	2.64115	2.85887	2.39678	2.72016	2.82674	1.93645	2.23304	2.24076	2.11261
chr1:10585051-10585673	1.21829	1.47444	1.17066	1.17482	1.50758	1.74116	1.841	1.60517	1.06981	0.792052	1.06287	0.963133	1.01965	1.32693	1.41405	0.94466	1.4685	2.13044	1.82065	1.2043
chr1:10598973-10599859	0.439857	1.34564	0.969352	0.515475	1.38596	1.00504	1.08473	1.48544	0.492062	0.397175	0.421749	0.396364	0.550638	0.686404	0.5914	0.876346	0.515467	0.801232	0.681682	0.795721
chr1:10753827-10755399	1.01918	1.32723	2.03096	1.96107	2.05938	2.20458	2.71863	2.42503	1.88294	2.46239	2.1759	2.08941	2.15691	2.61135	2.1904	2.68319	2.28269	2.60414	2.35326	1.4996
chr1:10926793-10927836	0.685019	1.03317	0.87714	1.07281	1.09171	1.33832	0.999865	1.39237	0.681989	1.07965	1.21259	0.812041	0.467752	0.895447	1.04064	1.28767	0.875751	1.13437	1.0375	0.675943
chr1:10969844-10970497	0.895207	0.877779	0.714799	0.909225	0.923151	0.663401	1.15863	0.972982	0.491943	0.790377	1.36456	0.790871	1.19538	0.798277	1.03168	1.18904	1.19896	0.652274	0.809302	0.742257
chr1:11021049-11021533	1.07359	0.805308	0.964388	0.51899	0.922586	0.944767	1.2252	1.31272	0.948167	0.920943	1.0096	1.06702	1.31038	1.57065	1.1986	1.08393	0.943604	1.36894	1.14388	0.728315
chr1:11071919-11073445	2.90852	2.89975	3.2178	3.56151	3.30656	3.24885	3.21597	3.77693	3.20277	3.75111	4.25695	3.09999	3.42081	4.01375	3.59311	4.00172	3.57713	4.41938	3.85892	2.97411
chr1:11097508-11098302	1.11799	1.50155	0.940582	1.09288	1.181	1.33367	1.41644	1.28603	0.838065	1.47732	1.52045	1.74314	1.10599	1.50452	1.53197	1.55933	0.766925	0.89407	1.42625	0.915668
chr1:11119581-11121290	1.30487	1.99895	2.33792	2.20472	1.81591	2.05602	2.09388	2.03146	2.06766	2.51208	2.43877	2.52629	2.69767	2.77058	2.80321	2.89786	2.32876	2.57538	2.66527	2.2689
chr1:11123016-11123414	1.46877	2.36189	2.06408	1.43439	2.01949	1.69314	1.54132	2.1095	2.24844	1.88622	2.16662	2.17994	1.83869	2.18289	2.68009	2.00359	2.02178	1.90256	2.90857	2.26958
chr1:11159197-11160392	1.8299	1.89944	2.07798	2.274	2.16727	1.89311	2.27583	2.08874	2.47698	2.47359	2.54966	2.3337	2.44953	2.85356	2.8501	2.38824	2.83905	2.59402	2.88507	2.23081
chr1:11301677-11302138	0.939295	1.54177	0.931503	0.891626	1.11391	0.835287	1.55247	1.37822	0.995472	2.03556	1.30937	0.537723	1.1641	1.08363	1.13662	1.18353	1.13221	1.43724	1.09178	0.908024
chr1:11322003-11323245	2.51023	2.75057	2.69084	2.79469	3.038	3.06163	3.04583	2.97801	2.86359	3.90997	4.35091	3.35976	2.74964	3.39262	3.29974	3.26095	3.11684	3.77237	3.68769	2.44795
chr1:11332618-11334122	1.5835	1.85982	2.89245	2.49005	2.39001	2.91233	2.03938	2.61011	3.28013	3.46282	3.45919	2.76075	2.53015	2.91715	2.93644	2.99984	3.38364	3.19388	3.22934	2.85648
chr1:11538619-11539369	0.779427	1.16166	1.56833	1.52237	1.25029	1.34774	1.06331	1.36148	0.94842	0.844553	0.958127	1.23945	1.3335	1.30319	1.54699	1.28708	1.13089	1.54599	1.07373	1.11626
chr1:11710137-11710732	1.01886	1.00188	1.16103	1.4584	1.46342	1.37524	1.82144	1.5636	1.54256	1.97141	1.73912	1.21515	1.3939	1.53316	2.07579	1.76344	1.20618	1.47148	1.39573	0.6665
chr1:11714296-11715187	1.16637	1.54395	1.34109	1.2302	1.22784	1.29652	1.56058	1.2479	1.23613	1.36915	1.48397	1.62293	1.61527	1.70638	1.34419	1.43668	0.903108	1.06231	1.01679	0.618169
chr1:11723972-11725145	1.12591	1.60278	1.36886	2.08304	1.59883	1.76448	1.74324	1.85709	1.5258	1.73999	1.76433	1.40887	1.72604	1.85164	1.85062	2.1468	1.22366	1.77523	1.6305	1.03302
chr1:11740511-11741925	1.99052	1.81605	2.2579	2.40629	2.27371	2.65517	2.38611	2.53552	2.33676	2.8039	3.17117	2.41053	2.43242	3.04138	2.31604	2.65651	2.21477	2.49349	2.81198	1.8853
chr1:11752989-11753751	1.22176	1.11328	0.980082	0.899037	1.1427	1.10543	1.26124	1.34004	0.75281	1.47778	1.16937	0.813289	1.24847	0.969124	0.859548	0.963875	0.884754	1.27321	1.22194	0.983034
chr1:11779295-11780376	1.4821	1.315	1.03629	1.79558	1.54902	1.80333	1.74027	1.70028	1.23113	1.64935	1.35609	1.49055	1.69241	1.84849	1.92156	2.05773	1.44851	1.88254	1.48991	0.896751
chr1:11790240-11790878	1.1538	1.40153	0.936454	1.14536	1.01484	1.09394	1.44227	1.38709	1.4386	1.28698	1.4417	1.29514	1.9117	1.63409	1.40792	1.44724	1.26124	1.26104	1.45944	1.24316
chr1:11795744-11797222	1.25979	1.50472	1.52851	1.37508	1.75229	1.72603	1.86773	1.91909	1.52143	1.92059	1.7892	1.69118	1.81547	1.99857	1.97518	1.94515	1.79515	1.7291	1.63456	1.4161
chr1:11800806-11801253	1.16246	1.48747	1.83782	1.17498	1.64827	1.50753	1.46385	1.21833	0.923985	0.997173	1.41468	1.24777	2.34655	1.4577	1.88392	1.97174	1.70285	1.05875	1.57636	0.985751
chr1:11865448-11866903	2.64868	2.86792	4.1319	4.28461	3.46791	4.30058	4.07559	3.71171	3.89524	4.72421	5.39317	3.79077	4.6607	5.32919	5.00315	3.79315	4.48409	5.20424	4.92931	3.69463
chr1:11898618-11899053	1.54293	1.4758	1.45931	1.04991	1.07783	1.54912	0.846133	1.61708	1.05497	0.970751	1.85018	0.997261	1.45799	1.59778	1.67777	1.44724	1.29987	1.25115	0.694219	0.810355
chr1:11953711-11954368	1.02157	1.04692	0.909372	0.868932	0.713635	0.989043	0.964832	1.34697	0.768347	0.71415	1.4875	0.786056	0.668308	1.02483	1.13934	0.894335	1.35717	0.79237	0.919285	1.10661
chr1:11967743-11969318	3.69781	4.33805	3.62742	4.23364	3.74236	4.30909	4.57002	4.19249	3.72958	4.61749	5.05526	4.06593	4.6928	4.84041	4.56255	4.35687	4.03198	4.83778	5.12895	4.11255
chr1:11969580-11970320	3.15984	2.78849	1.96798	2.43785	1.84043	2.37415	2.98434	3.34237	2.94572	2.5679	2.91322	2.5124	3.16453	3.22862	3.59099	3.37461	2.58623	3.58143	2.61857	2.23293
chr1:11986281-11986834	1.56606	1.82426	2.97108	2.7254	2.58391	2.82882	2.84722	2.66715	2.86302	3.47867	4.21021	3.06314	3.35242	4.20256	3.68857	3.7568	2.83154	3.93671	3.68608	2.35056
chr1:11994193-11995376	1.2262	1.33728	1.57824	1.44773	1.41546	1.54613	1.43466	1.82221	2.0172	1.78477	2.42974	1.65889	1.75269	2.12975	1.78752	2.07543	2.09573	1.88024	2.08471	1.84372
chr1:12039812-12040987	2.34012	2.98546	3.89301	3.8286	3.34424	4.03501	3.98523	3.72717	3.69083	4.672	4.55008	4.0436	4.29736	4.86154	4.50719	4.37558	4.07193	4.45067	4.5619	3.24379
chr1:12061492-12062076	1.22342	1.06001	0.799253	1.25126	0.8793	0.989043	1.12045	1.01023	1.02155	0.923931	1.23047	1.06118	0.835385	1.07855	0.833139	0.790529	0.893746	0.972454	0.904921	1.24493
chr1:12073308-12073915	1.64075	2.22855	0.922762	1.65529	1.2138	1.58594	1.34749	2.09343	0.567026	1.27541	1.42062	1.055	1.16541	1.68176	1.41816	1.03715	1.28982	1.09154	0.95355	1.12517
chr1:12079143-12080038	2.63679	3.04847	3.15	3.95476	3.3178	3.97975	4.4095	3.44807	3.35852	4.14151	4.36777	3.27751	3.07982	4.29542	4.30726	3.61082	3.35329	4.3889	4.38638	3.42166
chr1:12100495-12101216	1.11106	2.09878	0.828651	0.760129	0.898017	1.10153	0.964271	2.3604	0.541021	0.748371	1.15613	1.00279	0.981143	0.843487	1.24584	1.106	1.11605	0.951773	0.837684	1.22228
chr1:12107072-12108171	1.51693	2.89985	2.00466	1.45449	1.9909	1.40152	1.67456	2.60155	2.1505	1.8358	1.85697	2.06763	2.1308	2.01585	1.92415	2.4823	1.86014	2.13161	2.15246	1.60375
chr1:12111948-12112550	1.7263	2.58983	2.01592	1.78284	1.66893	1.75903	1.35869	1.62081	1.79144	2.0654	2.05313	1.81869	1.90446	1.80397	1.49211	1.88237	1.66179	1.69022	2.09015	1.72007
chr1:12125777-12126326	1.69578	1.58697	1.6324	1.37263	1.46404	1.44663	1.45261	1.57062	1.7554	1.70928	2.14662	1.99426	1.3774	2.37375	2.35198	1.56718	2.53526	2.24131	1.55851	1.84599
chr1:12127937-12128898	1.37429	2.36195	1.34055	1.16435	1.48689	1.07687	1.3618	1.81814	1.19384	1.19618	1.28614	1.5477	1.59914	1.7403	1.59679	1.50672	1.33519	1.74826	1.25696	1.51309
chr1:12138657-12139917	0.893523	1.69227	1.02244	0.978666	0.974573	1.24154	0.925039	1.42271	0.983384	1.0799	1.02656	1.34438	0.658231	1.05151	1.18816	1.399	0.897529	0.882669	1.13844	0.909238
chr1:12147603-12149251	0.840805	1.7947	1.04229	1.0531	1.09736	1.2121	1.36487	1.3769	1.19741	1.48047	1.30812	1.44152	1.6874	1.68697	1.4989	1.8591	1.64956	1.75175	2.09203	1.55076
chr1:12178494-12178965	0.919352	1.50903	1.30813	1.30904	1.32727	1.07304	1.30243	1.15625	1.07177	1.34483	1.58671	1.09647	1.13939	1.2912	1.39061	1.02474	1.15434	1.256	1.28232	0.561313
chr1:12184911-12185573	1.04656	1.48925	1.12813	1.17282	1.24786	1.09064	1.05021	1.3368	1.17848	1.48839	1.73679	1.27939	1.03174	1.31237	1.41341	1.20457	1.31407	1.25107	1.36851	1.29793
chr1:12192972-12193531	0.774624	1.31249	1.002	0.694462	1.43785	1.54991	1.24372	1.74549	0.738858	1.13312	1.23408	0.702135	1.00366	1.08793	1.10474	1.42653	1.51729	1.35459	1.75573	1.10355
chr1:12210289-12211392	1.33477	1.74607	2.03125	1.28359	2.10513	1.52735	1.55725	1.76922	2.39234	2.0631	2.89262	2.09759	2.21154	2.08731	1.9511	2.05474	2.4449	2.40278	2.48688	1.81765
chr1:12221461-12222493	2.53851	2.77708	2.84038	2.36764	2.07689	2.30872	2.1003	2.63853	2.64586	3.40986	2.81311	2.86243	3.42735	2.84125	2.84693	2.9078	2.36023	2.31586	2.58482	2.6045
chr1:12233011-12234192	2.19991	3.14502	2.19747	2.66834	1.90939	2.13972	2.54521	2.80519	2.46748	2.93993	3.26136	3.41086	2.70577	3.0713	2.82051	3.14508	2.94636	3.16576	3.06844	3.28328
chr1:12237943-12238620	1.4711	2.57385	1.57197	1.65279	1.78085	1.77745	2.77878	2.81547	1.79633	1.94055	1.95305	2.2885	1.69348	2.14952	2.32192	1.98381	2.44141	2.30689	2.63921	2.24546
chr1:12239095-12239512	1.24609	1.31957	1.11934	1.04047	1.65977	1.96227	1.56917	1.68689	1.92589	1.74402	1.58539	1.48615	1.69641	1.40632	1.61556	1.711	1.25167	1.87262	1.93116	1.84917
chr1:12268869-12269404	1.295	1.6285	1.60532	1.10976	1.58581	1.61944	1.14663	1.52689	1.28667	2.01711	1.66553	1.35143	1.04868	1.50212	1.43413	1.01983	1.5447	1.59228	1.55226	1.27659
chr1:12289784-12290604	1.18815	0.894735	1.54829	1.86583	1.27969	1.87838	1.8952	1.82638	1.65097	1.65935	2.62901	2.14133	1.48739	1.45682	1.57468	1.89376	1.67087	1.73144	1.81068	1.55833
chr1:12356579-12357108	1.1869	1.17022	0.847057	1.07918	1.09734	0.591431	1.12098	1.28684	1.04101	1.55216	1.08672	1.05435	1.19891	1.14963	1.02589	0.991727	0.945557	0.80517	0.713576	0.791303
chr1:12404936-12406289	0.976124	1.06758	0.772765	0.827008	1.23761	1.10284	1.01259	1.09012	1.17018	1.5085	1.25343	0.931345	0.973567	1.28424	1.05117	1.17876	0.9805	1.13681	1.20898	1.05843
chr1:12445002-12445519	0.87943	1.19738	1.11951	0.795048	1.33873	0.977564	0.672379	0.833917	0.621352	1.1798	1.00075	1.15874	1.27392	1.34436	1.19448	0.974156	1.17783	1.32733	1.31425	1.15058
chr1:12467487-12467861	1.0999	1.10347	0.748819	0.671634	1.07454	1.48004	0.984139	1.57747	1.34974	0.815448	1.15283	0.718043	1.17401	0.754966	1.40102	1.45885	0.930388	1.58175	1.27846	0.706894
chr1:12494119-12494753	1.26353	2.13364	1.38409	1.47675	1.05646	1.3286	1.19335	2.11165	1.15814	1.11009	0.952082	1.46623	1.92376	1.40459	1.74149	2.11835	1.47501	1.90349	2.10373	1.42475
chr1:12495645-12496232	1.3647	1.5233	1.65395	0.855847	1.33123	1.27098	1.60242	2.24207	1.28996	1.87838	1.66489	1.54844	1.53756	2.14608	2.04032	1.57298	1.66721	1.89466	2.40079	1.87662
chr1:12509297-12510011	1.75874	1.79824	1.46436	1.69508	1.87618	2.02241	2.2052	2.1293	1.86393	1.97141	2.85828	1.6202	2.08402	2.37275	2.43748	2.23369	2.1626	2.18734	2.8549	1.9131
chr1:12532883-12533723	1.57226	1.22826	1.13357	1.16896	1.14291	1.37524	1.70402	1.5938	1.58434	1.56399	1.30032	1.47554	1.1035	1.18942	1.44808	1.37401	1.52753	1.83107	2.06716	1.3114
chr1:12570484-12571427	1.56124	1.77488	1.26714	1.40452	1.20748	1.83754	1.62632	1.63628	1.21663	1.14438	0.9754	1.00769	1.37099	1.61229	1.19068	1.2907	1.38374	1.65616	1.73463	1.47188
chr1:12664044-12664739	1.83798	1.71545	1.7193	1.51142	1.7026	1.62753	2.26549	2.05691	2.24504	1.9578	2.5642	2.08062	2.0357	2.53137	1.80404	2.14379	2.09655	2.38333	2.46223	1.7435
chr1:12677591-12680719	1.4743	1.48062	1.67725	1.46007	1.8772	1.86963	1.90231	1.94414	1.86323	2.06248	2.25135	1.7765	2.03537	2.12476	1.92042	1.92541	1.88416	2.37538	2.46988	1.84535
chr1:12718788-12719509	0.96092	1.01759	1.16529	0.918489	0.836085	0.968009	1.19116	1.22741	0.60467	1.23644	1.35546	0.91684	0.608986	1.29535	1.0382	1.01869	1.11605	1.08305	0.977298	0.641695
chr1:13992105-13992973	1.04762	1.05657	1.11851	0.89448	0.977431	1.08134	1.01299	1.07183	1.00453	1.13515	1.62263	0.880563	0.927393	0.850775	1.01329	1.13628	1.02726	0.981417	1.04373	1.16757
chr1:14026286-14027872	1.35146	1.5179	1.53037	1.48301	1.33734	1.63884	1.70187	1.70257	2.0544	1.73064	2.3198	2.03189	1.70722	1.62967	1.84068	2.19641	1.86488	1.52184	1.9358	1.41691
chr1:14028957-14029771	1.62248	1.77449	1.46796	1.34657	1.56341	1.65569	2.21062	2.36949	2.0014	2.33445	2.25996	2.25863	2.15763	2.18799	1.65526	1.90772	1.76334	1.65699	1.91678	1.46155
chr1:14056892-14058136	1.6708	1.49287	1.78601	1.48688	1.84858	2.3022	2.25193	1.87878	2.32408	2.73446	2.7265	2.39123	2.74522	2.82846	2.66263	2.64842	2.0629	2.625	2.42753	2.12523
chr1:14075194-14076627	1.7375	2.11196	2.74912	2.54968	2.63307	2.53599	2.8539	2.47024	2.70608	2.68486	3.51023	2.37857	2.8768	3.22841	2.84687	2.84095	2.8987	3.07141	2.96787	2.29079
chr1:15295372-15296027	0.7272	0.840095	0.769626	0.766995	0.511296	0.771604	0.811685	0.831438	1.08598	1.00286	1.05321	0.567688	0.856557	0.92848	1.11424	1.3456	0.730461	0.975423	0.691569	0.706354
chr1:15438560-15439183	0.799305	1.14086	1.10885	0.916354	0.860093	0.772607	1.24724	1.27479	0.773448	1.205	0.461377	0.663164	1.37041	1.18535	1.44182	0.976827	1.08215	0.949561	1.09064	0.954818
chr1:15454864-15455375	0.805018	1.07683	0.876895	1.29595	1.13599	1.17743	1.08043	0.888115	1.16749	0.918192	1.40625	1.13192	1.00246	0.722576	0.878916	1.39626	1.10654	1.52814	1.18194	0.819176
chr1:15575469-15576072	1.75935	1.97717	2.10547	1.81775	2.07345	1.91576	2.40767	2.03206	1.06547	1.40059	1.52538	1.3018	2.18447	2.34127	2.38963	2.43606	1.98363	2.07984	2.21189	2.08258
chr1:15631205-15631554	1.05462	1.24821	1.23044	0.719745	0.895622	1.10334	1.40618	1.10531	0.920455	1.47884	1.07069	1.47977	1.11832	1.55586	1.01879	1.32283	1.24629	0.745827	0.937394	1.38881
chr1:15649870-15650605	1.14881	1.40373	1.2447	1.36703	1.33656	0.916827	1.08501	1.35839	1.31118	1.46823	1.36875	1.29285	1.22796	1.18203	1.04389	1.14204	1.03561	1.1912	1.12988	1.0791
chr1:15668532-15668914	1.87035	2.22074	2.15053	1.31514	1.40272	1.00803	1.44529	1.30683	2.52282	2.08805	2.40786	1.78455	1.78799	1.42145	1.61662	1.81284	1.76488	1.11501	1.58107	1.03813
chr1:15672313-15673052	1.1426	2.07869	1.94538	1.20512	1.7825	1.30266	1.52186	1.78092	1.80088	1.93647	2.10036	2.40399	2.07953	2.05735	1.64599	1.95935	1.76572	1.569	1.5324	1.37138
chr1:15678946-15679407	0.7984	1.2931	1.4175	1.04023	1.01705	0.783082	1.37504	1.13211	0.746604	1.06867	1.18467	1.43393	0.952448	1.50766	0.974243	1.82082	1.27373	1.28325	0.928009	0.573489
chr1:15735640-15736761	1.6803	2.04528	2.76477	3.09634	2.56925	2.61921	2.68144	2.59098	2.31299	2.61595	3.23079	2.93002	2.61123	2.7513	2.18687	2.90158	2.21164	3.54629	2.62654	1.88673
chr1:15738027-15739000	1.98039	2.30925	1.89968	1.66631	2.31756	1.78089	1.97547	2.35542	1.86301	1.71187	1.94973	2.22923	1.72984	2.32154	2.23101	2.15673	2.30218	2.69948	2.87088	2.0605
chr1:15743396-15744398	0.972339	2.17377	1.43476	1.23066	1.29236	1.24897	1.55096	1.78904	1.39689	1.19406	1.34826	1.58746	1.65543	2.18932	1.62483	2.01053	1.4542	1.81842	1.78318	1.5831
chr1:15757467-15758017	1.10222	1.20891	1.3918	1.41165	1.74553	1.57528	1.5615	1.36148	1.46018	1.62086	1.41106	1.27701	1.81841	1.18472	1.49709	1.56433	1.73983	1.16164	1.37266	1.24178
chr1:15850466-15851992	4.82389	4.73276	6.92499	7.0033	6.67164	8.02749	7.79873	6.33454	5.96947	8.27089	9.21083	6.74145	5.88251	7.8994	7.21074	6.28448	5.94288	9.05585	8.87222	5.12529
chr1:15852881-15853637	5.29813	5.42862	5.60611	5.7693	5.69977	6.01668	6.51855	6.06303	6.03992	6.67177	7.41408	6.36668	6.45324	7.12501	6.73293	5.6626	6.81777	7.41818	8.3219	5.07075
chr1:15905303-15906559	0.982557	1.07701	0.713524	0.836334	1.10211	0.958069	1.09079	1.12011	1.09613	1.1954	1.32734	1.06906	0.912805	1.4526	1.01316	1.16954	0.986963	1.07388	1.36246	1.07
chr1:15911015-15911800	0.689514	1.19749	1.26056	0.959966	1.22298	1.25699	1.0159	1.56093	1.37382	1.1954	1.61112	0.999983	1.14975	1.24508	1.47802	1.36335	1.02506	0.90432	1.41055	0.870035
chr1:15929623-15930581	1.89839	1.43597	2.00738	1.95461	1.7479	2.11023	1.75027	1.77646	2.61072	2.79167	3.06041	2.2857	1.80785	2.19919	2.18781	1.88383	1.58909	2.47005	2.36418	2.29974
chr1:15943212-15945143	1.59213	2.16096	2.49456	2.10499	2.47431	2.50513	2.44616	2.66749	2.85187	2.94007	3.58739	2.87772	2.8802	2.83448	3.01394	3.17328	2.56784	3.10034	3.29718	2.46443
chr1:16010629-16011920	0.536657	0.81694	1.01235	1.29124	0.639878	1.08123	1.04538	1.03702	1.10196	1.18117	1.29136	0.896067	1.02032	0.975792	1.23211	1.20285	1.14551	1.15474	1.20856	0.836208
chr1:16023421-16024217	0.843182	1.15214	0.867852	1.06145	0.981696	1.11868	0.924794	1.08325	1.47013	1.5915	1.55274	1.11592	1.28708	1.03687	0.987401	1.08088	1.1475	1.07019	1.23298	1.05176
chr1:16067729-16068215	1.24737	1.36811	0.729919	1.03371	0.872849	0.79232	1.30431	1.16725	1.22754	1.44814	1.18287	1.19015	1.2548	1.25135	1.38619	0.906757	1.16346	1.02248	1.3463	0.725318
chr1:16118343-16118851	0.852391	1.03806	0.918826	1.48341	0.791099	0.805382	0.563534	0.848691	1.44539	1.15452	0.961899	0.528638	1.15244	1.41093	1.03146	1.03272	0.856213	1.39742	1.18892	1.04086
chr1:16141856-16142484	0.999795	1.35083	0.772985	1.01815	1.17321	0.881424	1.26987	1.04785	0.840366	1.1954	1.05272	0.986825	0.815698	0.933813	1.04296	1.33662	0.831127	1.35648	1.1621	0.666559
chr1:16160748-16162928	3.94282	4.34362	4.28224	4.65091	4.33217	4.7471	5.01826	4.90258	4.90489	5.81115	6.38165	5.25915	6.14307	6.30671	6.09479	5.96819	5.82602	6.86011	6.79928	4.96215
chr1:16173639-16175427	2.02219	2.17992	3.52944	3.21843	2.98437	3.66115	3.67107	3.47731	3.70877	4.25111	4.53342	3.77797	4.25654	4.53103	4.14462	4.54204	4.41524	4.68497	4.61648	3.35155
chr1:16245676-16246238	1.04016	3.01894	1.42853	1.50341	1.31099	1.02776	1.01877	2.13993	1.7148	1.08533	1.58551	1.65407	1.08511	1.23671	1.09884	2.38974	0.928732	0.968417	1.0299	1.13686
chr1:16275694-16276872	1.54386	3.42551	1.85438	1.58957	1.81948	1.96129	2.43018	3.67915	2.31794	2.09107	2.26925	3.45461	2.31922	2.26786	2.04928	3.22434	1.86463	1.90831	2.13628	2.03857
chr1:16291706-16293243	1.0283	2.37182	0.789581	0.846861	1.23472	0.986469	1.10423	2.03735	1.16445	1.48055	1.14078	1.51874	1.28553	1.59684	1.36365	1.74761	1.20271	1.33942	1.11337	1.03206
chr1:16301514-16303078	1.48122	2.87328	2.06522	1.75209	1.99854	2.10814	2.17034	3.22089	2.00994	2.23498	2.49946	2.73409	2.52667	2.97189	2.4409	3.3007	2.62809	2.85954	2.31702	2.09891
chr1:16382474-16382985	1.31345	1.83959	0.876895	0.893759	1.13599	0.989043	1.32053	1.95385	1.3022	0.918192	1.06875	0.889366	0.90699	1.27513	0.769052	1.14986	0.936305	1.11138	1.28043	0.646718
chr1:16405373-16406042	1.42396	1.40513	1.59076	1.63842	1.63528	1.87066	1.89505	2.10293	1.33764	2.13909	2.01937	1.48216	1.3491	1.6233	1.98605	1.63112	1.33283	1.20261	1.46704	1.11969
chr1:16494171-16494748	0.863028	0.913925	1.03546	0.949832	1.04474	1.20959	1.02773	1.4944	1.11348	1.21975	0.996319	0.787636	0.676416	1.01635	1.03784	1.12744	0.904589	1.06627	1.13397	0.420012
chr1:16514123-16514710	1.03274	1.17177	0.795168	0.894749	1.10302	1.10699	0.870878	1.58491	1.1336	1.2789	1.27315	1.23171	1.12201	0.888032	0.988282	1.25123	1.14852	1.0078	1.2004	0.93831
chr1:16532682-16533828	3.32507	2.96098	4.28478	3.90556	3.27301	3.78011	3.28314	3.70269	3.26365	4.74928	4.53982	3.60516	3.76754	4.47284	4.14769	3.42424	4.34577	4.522	4.58951	2.92216
chr1:16543246-16544448	1.06272	1.79301	1.80182	1.65282	1.76458	1.4416	1.80325	1.69902	2.23348	3.02518	3.10873	2.16543	2.04968	2.43941	2.38201	2.42671	2.37019	3.16951	2.67985	2.1445
chr1:16562869-16564253	1.39228	2.00451	1.75374	1.69947	2.09715	1.99976	2.21621	2.13141	2.13872	2.72907	2.26378	2.43293	2.5204	2.24417	2.66371	2.54731	2.32563	2.68432	2.38199	2.05352
chr1:16570515-16571439	1.10128	1.1166	0.767837	0.864983	0.966518	0.937664	1.21716	1.44891	1.19198	1.32025	1.27543	0.871909	1.21438	1.36336	1.29618	0.863017	1.05915	0.973156	1.389	1.23987
chr1:16677912-16679563	1.6261	2.13861	2.26173	2.14386	2.17721	2.08452	2.14267	2.25401	2.72401	3.12608	3.34271	2.35228	2.77767	3.03893	2.83368	2.89798	2.85843	2.93817	2.92657	2.24185
chr1:16693241-16694807	3.95409	4.05552	4.0894	4.0684	4.06326	5.04079	4.75297	4.72374	4.43967	5.60279	6.40587	4.3795	5.15592	5.86684	5.32967	5.14573	4.69397	6.58818	5.83337	4.45977
chr1:16713416-16714221	1.02202	1.45256	0.834956	0.99285	1.13713	1.16596	1.14307	1.04296	0.997636	1.25313	1.21402	1.07778	1.06058	1.32207	1.25532	0.912389	1.1887	1.46975	1.3755	1.47789
chr1:16747075-16747898	1.15751	1.25363	1.08893	1.44283	1.11226	1.40365	1.26714	1.70943	1.25462	1.71031	1.88598	1.38052	1.63017	1.31955	1.47799	1.12192	1.45338	1.61012	1.25368	1.09756
chr1:16766669-16768246	1.77105	1.91911	1.50359	1.57836	1.6706	1.95342	2.17838	2.18712	2.12433	2.70747	2.8434	2.61985	2.7688	2.60307	2.46825	2.60815	2.41336	2.52086	2.60112	2.22131
chr1:16825262-16826415	0.976443	0.894832	1.52214	1.54482	1.51038	1.66985	2.09271	1.4957	1.49256	2.07537	1.81986	1.61247	1.41747	1.97795	1.8178	1.80183	1.60326	1.97021	1.72426	1.31845
chr1:16840034-16841086	1.72877	0.980743	1.22459	1.49777	1.20971	1.71578	1.47725	1.22947	1.41774	1.38261	1.91261	1.27637	2.15644	1.75493	2.11684	1.75539	1.86055	2.58674	2.46392	1.36126
chr1:16939711-16940543	2.02976	2.01168	3.65781	3.43082	3.40802	3.26868	4.5222	4.20008	3.33705	3.21445	3.90391	2.9298	4.60305	4.56847	3.84618	4.46434	3.84246	5.06253	4.35556	3.09818
chr1:16952109-16952695	1.33008	0.860763	1.46561	1.55874	1.2954	1.56064	1.46557	1.70379	1.5271	1.24105	1.17722	1.48057	2.08134	1.40845	1.56479	1.57566	2.15251	1.65561	1.63189	2.143
chr1:16957331-16957912	1.04341	1.22333	1.67103	1.33633	1.22969	1.49122	0.950262	1.01545	1.57973	1.13059	0.692622	1.38665	1.84734	1.57011	1.12732	1.91429	1.83415	1.54767	1.51599	1.1376
chr1:16963289-16963618	1.31615	1.18471	1.47548	1.45759	1.15365	1.24357	0.807984	1.44838	1.39487	1.99658	1.83471	1.06741	1.33459	1.78248	1.76329	1.14811	1.45426	2.0858	1.07087	1.87502
chr1:16970464-16971581	1.80261	1.80629	2.25651	2.04436	2.03877	2.02531	2.26999	1.95019	2.25964	2.39429	2.31597	2.12678	2.79529	2.7806	2.61354	2.83682	2.20009	2.4574	2.3656	2.24852
chr1:17014135-17014893	1.02827	0.816682	0.615783	0.512143	0.795274	0.698506	0.593484	0.538844	0.454069	0.618993	0.568809	0.790328	0.740165	0.830968	1.20972	1.02433	0.946805	0.718008	0.995993	0.697568
chr1:17036260-17036734	1.78139	2.03156	1.81191	2.21611	1.60148	2.13249	2.07071	1.91488	1.25862	2.1777	2.12243	1.56893	1.54388	2.10783	1.85557	1.9037	2.24819	2.74571	2.01748	1.67328
chr1:17053615-17054372	1.22983	1.09035	1.60315	1.0558	1.44518	1.58961	1.62073	1.46879	1.42463	1.17764	1.21506	1.09155	1.70785	1.66413	1.68101	1.63555	1.40772	1.71924	1.76191	1.28056
chr1:17215404-17216212	0.5895	0.454012	0.670107	0.706545	0.552638	0.86378	1.0629	0.75825	0.539563	0.52262	0.35574	0.588024	0.845311	0.833309	1.06538	1.19469	0.780553	0.732149	1.18352	0.981603
chr1:17222563-17223756	1.10704	1.01858	0.939005	1.05277	1.16031	1.69455	1.04555	1.33143	0.827043	1.16021	1.32515	1.02162	1.51308	1.72957	1.9294	1.72383	1.67712	1.7058	1.75082	1.64359
chr1:17230787-17232241	3.127	3.67409	3.03043	3.48658	3.34745	4.35319	3.86744	3.62062	3.47183	4.53384	5.17942	4.02069	4.74779	5.36273	4.64622	4.37307	4.17307	4.99626	4.74232	3.8487
chr1:17239974-17241126	1.46594	1.69171	3.06314	2.35888	2.26754	2.90388	2.73353	2.65914	2.66902	3.78778	3.91734	2.63599	3.28208	4.09131	3.70373	3.42463	2.81287	3.45086	4.01948	2.63919
chr1:17278011-17278462	1.05613	0.711721	0.952157	1.01266	0.841578	1.06726	1.49621	1.00627	0.712281	1.09236	1.21094	0.870273	1.13583	1.58925	1.20331	0.837536	1.10909	1.62651	1.22758	0.879307
chr1:17286907-17287866	0.609562	0.836773	1.01238	0.881038	0.907963	1.1293	1.17273	0.922797	0.957065	1.02744	0.929153	1.01241	1.14463	1.10977	1.17082	1.35669	1.06585	0.715567	0.78724	0.918938
chr1:17337763-17338776	1.13276	1.31273	1.89839	1.8034	1.34444	1.3542	1.51394	1.83681	1.8574	2.17692	1.78762	1.79453	1.97458	1.84393	2.0136	2.00942	2.01806	1.89211	1.71413	1.23968
chr1:17372221-17373077	0.708202	0.803537	0.567096	0.746957	0.860721	0.89969	0.716643	0.874783	1.09903	1.56216	1.41033	1.06184	1.11137	0.98957	1.04936	0.686423	1.11788	0.995175	0.823168	0.952297
chr1:17379945-17380938	3.00886	3.11704	3.4784	3.54146	3.91221	4.41102	3.91255	3.54195	3.95136	4.77229	5.2393	4.32706	4.12696	5.22762	4.82445	4.5013	3.8765	5.52853	5.09391	3.86051
chr1:17452287-17452750	1.44962	1.13895	0.887154	1.03574	1.06087	0.727719	1.14828	1.0292	0.842496	1.21606	0.931225	1.16003	1.00102	1.21969	1.45505	1.04245	1.12732	1.43103	1.30447	0.99927
chr1:17563350-17564132	1.10745	1.14345	0.978891	1.02205	1.02782	1.04638	1.17669	0.696409	0.850925	1.04999	0.808649	0.71324	1.02938	0.777691	1.12473	1.01973	1.14023	1.05909	1.09415	0.647986
chr1:17746360-17746849	1.15116	0.98462	1.33634	1.21416	1.32407	0.984323	1.25449	1.20649	1.22001	1.3433	1.76342	1.05611	1.04756	1.55459	1.33942	0.901194	1.0229	1.30655	1.33804	1.17141
chr1:17763790-17766692	1.39514	1.64333	1.96871	1.53444	1.92338	1.74985	1.82498	2.16592	2.00043	2.02909	2.35735	2.29924	2.70663	2.62703	2.43754	2.95033	2.54049	2.85392	2.59285	2.28514
chr1:17820592-17821263	0.806659	0.922571	1.113	0.816771	0.798566	0.573871	0.975176	1.1836	0.889101	0.804137	0.856745	0.492579	0.981547	1.19766	1.22712	0.875676	0.583399	1.37535	0.825096	0.689511
chr1:19228728-19229738	3.15115	2.97378	3.45683	3.821	2.87372	3.38364	3.66448	3.68453	3.52136	4.25064	4.86653	3.76335	3.35709	4.21493	3.65008	3.05424	2.82076	3.9126	3.43845	3.01025
chr1:19252929-19254592	1.88777	2.19211	2.2005	1.81256	1.96012	2.055	2.07802	2.04672	2.4284	2.51103	2.85191	2.2732	1.76019	2.20724	2.10429	2.39756	1.90931	2.29089	2.30015	1.60302
chr1:19278207-19278937	2.72859	2.07291	2.9924	2.47124	3.39486	3.0001	2.96919	2.89081	2.86035	3.05299	3.46501	2.43363	3.57545	3.3621	3.40946	2.75966	3.72394	3.14427	3.65416	2.86712
chr1:19282159-19283727	1.54648	1.85702	3.03635	2.82532	2.66267	2.71671	2.93422	2.73512	2.70723	3.42621	3.83129	2.35823	2.86247	3.96165	3.18656	3.01123	2.95426	3.39553	3.19383	2.10761
chr1:19337288-19338116	1.20282	1.35683	1.37549	1.37896	1.56394	1.48237	1.33358	1.34284	1.41332	1.18999	1.38859	1.27238	1.23734	1.46897	1.28825	1.41927	1.3658	2.02908	1.42847	1.54327
chr1:19400745-19401870	1.23169	1.10052	1.72599	1.27879	1.82582	1.34774	1.49045	1.0085	1.87644	1.75167	2.0951	1.92804	2.12492	2.27816	2.04602	1.75341	1.50785	1.6196	1.6777	1.52752
chr1:19450461-19451058	1.26931	0.921712	1.31351	1.14751	1.04714	1.41095	1.1303	0.950223	0.960873	1.49325	1.20368	1.07267	1.02149	1.16421	1.47326	1.30057	1.34785	1.03055	1.09598	0.738075
chr1:19535886-19537425	2.19462	2.24956	2.79027	3.0121	2.66932	3.0963	2.85664	3.28796	3.02662	3.52126	4.09025	3.31541	3.43946	3.44355	3.35604	3.57249	3.23603	3.76702	3.67916	3.34982
chr1:19577642-19578741	2.71866	2.50347	2.65023	2.53497	2.3769	2.23367	2.4002	2.56026	2.86037	3.62891	3.34778	3.10145	2.77448	3.55738	3.06501	3.05513	2.55275	2.84215	2.77072	2.06483
chr1:19637819-19639584	1.34934	1.72769	2.10507	1.97951	1.84684	1.85443	1.79574	2.147	2.19706	2.13996	2.50796	2.0599	2.46006	2.36272	2.4492	2.79403	2.45202	2.57411	2.82309	2.29677
chr1:19717200-19718347	2.30287	2.19881	2.75094	2.46871	2.64727	2.371	2.76327	2.07724	2.98073	3.17025	3.73394	2.6835	3.55159	3.02979	3.11621	3.2383	2.99578	3.23897	3.7079	2.91961
chr1:19789440-19790339	1.97482	1.78524	1.53684	1.72727	1.76328	2.24872	2.09259	1.94353	2.5013	2.71393	3.13336	2.48166	2.46917	2.39183	2.45629	2.33425	2.08044	2.31629	2.85525	1.96054
chr1:19795726-19796261	0.768905	1.71421	0.802659	0.853665	1.46062	0.809721	1.26129	1.06034	1.158	1.1401	1.66553	1.39004	1.36785	1.33973	1.1543	1.01983	1.42275	1.37113	1.55226	1.4825
chr1:19803059-19805045	1.34091	1.32763	1.26915	1.04634	1.31531	1.22394	1.45176	1.16542	1.398	1.70101	1.89599	1.42502	1.68272	1.45455	1.76206	1.26797	1.74114	1.56086	1.65996	1.67511
chr1:19811551-19812792	1.95397	1.82903	3.65588	2.98095	3.49021	3.85921	3.78976	3.51067	3.49454	4.21558	5.53567	3.71203	3.69535	4.18294	3.72462	3.97378	3.92547	4.44278	4.44096	2.73397
chr1:19822074-19822918	0.666966	1.22244	0.906982	0.81169	0.767145	0.712876	0.799516	1.69378	1.46809	1.22302	0.851416	1.46855	0.809255	1.15805	1.08645	0.895092	0.901864	1.14951	1.22249	0.965837
chr1:19908552-19909308	0.859156	1.30408	1.23482	1.11761	0.82691	0.986862	1.13601	1.44072	0.910541	1.14817	0.83646	1.03834	1.09705	0.919356	0.79211	1.08256	0.776708	1.09551	1.53123	0.845125
chr1:19922960-19924401	2.53919	3.97772	3.34282	3.35957	2.94382	3.30688	3.39148	3.81076	3.61461	3.9561	4.16895	4.37235	4.46899	4.23543	4.02583	4.3397	3.6674	3.66194	4.45329	3.05781
chr1:19933216-19934008	0.984125	2.48961	1.48516	1.03798	1.24037	1.03317	0.981102	1.34658	1.59345	1.92536	2.4679	1.79971	1.72478	1.97453	1.65398	1.69575	1.42789	1.49388	1.58873	1.64124
chr1:19970385-19971089	0.70734	1.17243	1.75036	1.16773	1.07827	0.683713	1.10374	1.74053	1.07558	1.19965	0.979903	0.968322	1.35133	1.26493	1.1696	1.66926	1.05032	1.51255	1.0009	0.625896
chr1:19980035-19980637	1.15087	1.40917	1.20955	1.47938	1.00136	1.47918	1.22282	1.1308	1.37216	1.6757	1.6234	1.50985	1.21561	1.19062	1.088	1.25491	1.19216	1.33645	1.4213	1.09792
chr1:19986233-19986584	1.11029	0.84917	1.383	1.49635	1.14495	1.98842	1.16514	1.93943	1.30744	1.13623	0.982694	1.23592	1.11194	1.42323	1.97266	1.25551	1.23919	1.95507	1.86411	1.31813
chr1:20014454-20015606	1.03367	0.855804	0.761733	0.832546	0.969035	1.14902	1.36676	1.10305	0.83656	1.16077	1.04795	0.842799	0.846988	1.15009	0.942177	0.874373	1.17046	1.19137	1.26701	0.898856
chr1:20041941-20042525	1.55707	1.29557	1.5026	1.40767	0.841069	0.989043	1.15546	0.93252	1.02155	1.16496	1.23047	1.59176	0.877155	1.45047	1.24971	0.826462	0.595831	1.25609	1.20656	0.980856
chr1:20125742-20127109	1.25121	1.14051	1.63897	1.11923	1.2576	1.19717	0.9723	1.27815	1.32605	1.39008	1.66113	0.95203	1.17773	1.41409	1.12254	1.81143	1.2091	1.41944	1.36228	1.20875
chr1:20208350-20209554	1.88815	1.90428	2.72925	2.46563	2.41068	2.81844	2.53055	2.52545	3.01114	3.11758	3.15131	2.72803	3.38345	3.64402	3.01531	3.45101	2.90814	2.88909	3.21883	2.23243
chr1:20478536-20479397	1.13157	1.78414	1.34445	1.40567	0.933515	1.36965	1.51996	1.4495	1.19925	1.22612	1.30198	1.48754	1.33157	1.89197	1.60837	1.38925	1.23768	1.29171	1.51986	1.38177
chr1:20511598-20513170	1.54255	1.61893	1.49649	1.42359	1.17882	1.28601	1.30078	1.3713	1.32828	1.38789	1.86506	1.4455	1.33449	1.79617	1.44042	2.02908	1.32811	1.62571	1.66489	1.09317
chr1:20539002-20539911	0.690728	0.933246	1.12968	1.15559	1.08071	1.3238	0.989793	0.92363	0.908738	1.08395	1.29648	1.11355	1.23442	1.19471	0.96759	0.969601	0.789525	1.09334	1.32887	0.678639
chr1:20649530-20649894	0.951681	0.755855	1.02585	0.941025	1.28807	1.38846	1.17971	0.935082	1.76505	1.9335	2.60589	1.41879	0.871188	1.49174	1.02822	0.691811	0.657214	1.23516	0.82963	0.847367
chr1:20820142-20820649	2.00707	1.35666	1.4362	1.48634	1.05688	2.08863	1.49228	1.25317	1.22196	1.29561	1.70082	1.5483	1.53961	1.58507	1.58715	1.2831	1.24396	2.14694	1.63799	1.52091
chr1:20833950-20835073	1.63875	1.63331	1.59606	1.74876	1.90859	1.99306	2.14861	1.89936	2.47233	2.36061	2.96908	2.64887	2.86724	2.45629	2.33295	2.50399	2.382	2.67605	2.42018	2.21689
chr1:20848653-20849201	1.10624	0.753096	0.715477	1.16678	0.529645	0.966182	1.23137	0.952373	1.04679	0.813388	1.1015	1.0178	1.0238	1.30794	1.16106	0.842461	0.952459	0.993157	1.19398	0.884478
chr1:20959324-20961021	1.17376	1.35107	1.73833	1.85699	1.73666	1.70183	1.6267	1.69817	1.79833	2.3363	1.98175	1.9355	1.75367	2.22701	1.73131	1.74359	1.37125	1.78484	1.57191	1.41511
chr1:20966447-20967117	1.13101	0.923948	0.919594	1.12474	1.29961	1.4009	1.37339	1.18537	0.993169	1.15548	1.07253	0.955797	1.20146	1.06978	1.0893	0.845662	1.10362	1.20081	1.16437	0.986486
chr1:20987437-20988497	2.85953	2.66047	3.13524	3.40379	3.68599	3.95057	3.85816	3.36089	3.35526	4.07227	4.47427	3.46891	3.03765	4.07758	3.81334	3.4249	3.057	3.63875	4.05971	2.88904
chr1:21022770-21023739	1.51935	1.396	1.34875	1.50823	1.17508	1.53987	1.68819	1.52212	1.46814	1.62209	2.1061	1.74811	1.18316	1.61385	1.4098	1.62422	1.18951	1.61172	1.71405	0.932191
chr1:21043980-21044926	0.709485	0.751327	1.5197	1.06212	1.06205	1.14482	0.95108	1.05541	1.01873	0.818366	1.03308	1.35388	0.850927	1.51533	1.04844	1.44188	0.781634	1.10061	0.904466	0.791831
chr1:21059354-21060009	1.52051	1.68019	1.1972	1.39454	1.63615	1.91064	2.24774	1.69752	1.82164	2.47134	1.71146	1.82922	1.41518	2.3212	1.97136	1.76209	1.62694	2.09535	1.95945	1.34544
chr1:21112206-21114312	2.34395	2.40598	3.85645	3.8493	3.62568	3.96541	3.90322	3.82499	3.86785	4.96822	5.67779	3.95299	4.98058	5.03289	4.68284	4.55371	4.73991	5.40452	5.38918	4.09037
chr1:21258486-21259646	0.839899	0.869667	0.820861	0.689003	1.17407	0.871381	0.9519	1.11501	0.632983	0.687615	1.01594	0.80137	1.07246	0.861302	1.04861	1.04925	1.06864	1.16275	1.32335	0.949635
chr1:21318510-21319436	0.794952	1.03991	0.725853	0.61651	0.867988	0.935639	0.86121	1.0537	1.01595	0.760037	1.14851	1.00388	1.18542	0.961675	1.23275	1.01979	1.12732	1.09882	1.386	1.26098
chr1:21348635-21349607	1.78195	2.97209	2.07451	1.94995	2.04431	2.00556	1.45157	2.21777	2.5023	2.22048	2.15874	2.52906	1.8571	2.27924	2.04078	2.31007	1.81232	2.02061	2.09712	1.99462
chr1:21501853-21504021	1.94737	2.22085	2.72997	2.99137	2.73933	2.60871	2.81069	2.88875	2.64595	3.17054	3.48691	2.89663	3.09416	3.09567	3.00384	3.50394	2.68838	2.92514	3.07603	2.53037
chr1:21521495-21522052	0.932886	1.68767	0.770956	1.14793	1.00209	1.03699	0.917784	0.896246	0.906291	1.26354	1.29012	1.78018	0.65691	1.28681	0.940719	0.791174	0.741847	0.849661	0.768065	0.514201
chr1:21581792-21582326	1.01361	1.37394	1.46847	1.2829	1.04525	1.30699	1.30195	0.934849	1.16017	1.01044	1.45334	0.735006	0.867925	1.34223	1.22655	1.02174	0.97743	1.28507	0.989652	0.825151
chr1:21606488-21606943	1.1896	1.15898	0.98482	1.10414	0.736041	0.68762	0.808941	0.897679	0.75645	1.23744	1.70568	1.04423	0.965008	0.90698	1.48064	1.15302	1.14714	0.884114	1.38272	0.871577
chr1:21619586-21621631	1.66218	2.30958	1.71641	1.77548	2.07435	2.40079	2.35979	2.67414	2.22163	2.51232	2.54407	1.94959	2.51686	2.4853	2.33348	2.24729	2.1801	2.37209	2.54731	1.92843
chr1:21650771-21651725	0.839704	2.30718	1.03725	0.765972	1.05314	1.26136	1.71474	1.83148	0.986133	1.20496	0.934023	1.23426	0.9205	1.11559	1.41235	1.3858	0.820672	1.48824	1.23981	1.03922
chr1:21660378-21661402	1.75489	2.59727	1.78683	2.34154	2.20213	2.35026	1.95696	2.50402	2.01671	2.291	2.49824	2.09803	2.04865	2.03623	2.35747	2.23375	2.08133	2.4495	2.43299	2.15152
chr1:21671505-21672479	1.22258	1.29468	1.91689	1.80527	1.78796	2.00144	2.54028	1.88706	1.79042	2.11957	2.56747	1.82397	1.97851	2.34146	2.24794	2.34842	2.56776	2.55094	1.93779	1.65123
chr1:21695006-21695623	1.19307	0.928995	1.14989	0.962276	1.04939	1.01416	1.06052	0.919422	0.929726	0.95056	0.65221	1.23878	0.711635	0.985663	0.697589	1.12237	0.951687	0.920443	1.46832	0.99981
chr1:21766168-21766967	1.21938	1.06173	2.0096	1.74339	1.67659	1.80726	2.55923	1.67558	1.75179	1.99658	1.79874	1.44784	1.80125	2.1747	1.85028	2.07486	1.742	2.36927	2.33072	1.54414
chr1:21985661-21986310	0.900724	1.16581	1.12196	1.37224	1.16965	1.44623	1.26029	1.36358	1.16673	1.40976	1.46155	1.1777	1.12758	1.53946	1.29755	1.74605	1.13933	1.13028	1.66736	1.05235
chr1:22094711-22095686	0.799412	1.03468	0.823419	0.843159	0.686971	0.71583	0.587231	1.18693	0.58835	0.673718	0.913906	0.656804	0.725543	0.779685	1.03645	1.09767	1.02605	0.970792	1.2131	1.01684
chr1:22099935-22100485	1.14158	1.08385	1.32391	1.16254	0.933657	1.05018	1.26407	0.94891	1.37674	1.27963	1.98594	1.53993	1.33054	1.69809	1.25891	1.83141	1.42349	1.50583	1.60144	1.28183
chr1:22108495-22110521	2.9174	3.51949	3.14248	3.59553	2.99745	3.97944	3.42149	3.48322	3.92998	4.36543	4.9798	4.21104	4.57524	4.62055	4.22118	4.5678	4.14346	4.64852	4.69523	3.72992
chr1:22263673-22264315	0.539582	0.785681	1.39593	0.960373	1.39106	1.53697	1.65624	1.41379	1.14371	1.24242	1.47749	1.2549	1.82379	1.65774	1.22425	1.66703	0.813002	1.69548	1.37195	1.16678
chr1:22283498-22284135	0.849715	1.0438	0.762063	0.681123	1.01644	0.982315	0.77042	1.67424	0.612364	0.810229	0.947598	0.713447	0.765879	1.1593	1.29262	0.922415	1.09251	1.48591	0.790123	0.691728
chr1:22290342-22290841	1.4752	1.24057	1.27214	1.18983	1.20805	1.54336	1.39327	0.773051	0.965648	1.12833	1.20966	1.32473	1.22211	1.13169	1.23757	1.05135	0.958822	1.09068	1.71468	0.794725
chr1:22345481-22346122	1.68883	2.18188	1.71851	1.78124	1.63705	1.57691	1.27602	2.12399	1.57505	1.97633	2.46632	1.5469	1.1797	1.25372	1.48891	1.34225	1.32319	1.14439	1.13853	1.54668
chr1:22350891-22352798	2.4069	2.9456	2.43784	2.99365	2.85668	2.66286	3.29187	2.97474	3.33295	3.73979	4.65749	3.03309	3.40252	3.33713	3.38552	3.49932	2.73701	3.15176	3.85333	2.74961
chr1:22366086-22367011	2.45765	2.67695	3.16895	3.08588	3.54811	3.7466	3.5812	2.2814	3.49766	4.26081	4.59901	3.26054	3.58647	4.13263	4.22826	2.76774	2.98592	3.53027	3.7272	2.81051
chr1:22378815-22380532	2.05537	1.68251	2.01168	2.44714	2.05451	2.60711	2.46522	2.57706	2.67276	3.36116	3.164	2.53858	2.64248	2.92211	2.85554	2.9088	2.83722	2.97683	2.91667	2.23267
chr1:22415614-22416886	0.868072	0.865192	0.77794	0.933529	0.912721	1.00278	1.2539	1.01683	1.19058	1.25414	1.01688	0.990653	1.15063	1.07574	1.08868	0.791885	1.09423	1.09758	1.20683	0.935301
chr1:22431304-22432267	0.899304	1.16662	0.969395	0.782526	1.06648	1.04964	1.2528	1.27241	1.14371	1.09625	0.98499	1.26562	1.21586	1.48858	1.14652	1.2421	1.26467	1.17947	1.07143	0.823609
chr1:22778091-22779384	2.16005	2.19878	2.07932	2.73744	2.43468	2.5686	3.13128	2.40426	2.12953	3.12072	3.35678	2.65209	2.22614	2.97324	3.16959	2.93757	3.09482	3.20266	3.38653	2.35139
chr1:23030917-23031463	1.26891	1.51171	0.820684	1.2547	1.18584	1.49866	1.16098	1.28834	1.13467	1.4179	1.52669	1.3242	1.07223	1.43207	0.993945	1.15302	1.23477	1.34351	1.24444	1.04912
chr1:23345379-23346796	1.83351	1.97401	2.39805	1.74046	1.79621	2.03811	2.13574	2.33799	2.348	2.83107	3.20503	2.59495	2.75435	2.49847	2.91863	3.05074	2.68586	2.722	2.8593	2.03679
chr1:23426559-23427314	1.69191	1.8828	1.75577	1.27032	2.27701	1.53007	1.67919	1.86339	1.73232	1.21183	1.44671	1.45013	2.00315	1.92745	1.75982	2.27916	1.84352	1.69246	1.76658	1.54658
chr1:23429817-23430236	1.60184	2.35295	2.00519	1.6895	2.29127	2.75705	2.44012	2.27455	1.25955	1.95965	1.64642	2.31719	2.09584	2.69553	2.67975	2.15359	1.50522	1.75073	2.88291	1.63002
chr1:23445024-23446215	1.59972	1.3283	1.01896	1.01619	1.27473	1.09119	1.35635	1.14314	1.21375	1.35913	1.78593	1.45696	1.24936	1.82366	1.39841	1.46243	1.20517	1.35104	1.33117	0.906419
chr1:23494033-23495719	0.860379	1.1695	1.39531	1.34088	1.36396	1.42744	1.62518	1.467	1.33373	1.58625	1.65371	1.42128	1.6349	1.58454	1.8092	1.41891	1.30281	1.90876	1.43291	0.901646
chr1:23503796-23504513	0.905889	1.05524	1.04159	0.859916	1.15214	0.772014	0.912612	1.07602	0.832059	0.588949	0.601335	0.691466	1.02064	1.33287	0.991794	1.19998	0.818955	1.05609	0.701965	0.891094
chr1:23669656-23671547	1.8777	2.48554	2.62632	2.46349	2.71555	2.79993	2.99532	3.4199	2.80298	3.17595	3.61768	2.99321	3.39261	3.8248	3.36469	3.40686	3.3007	3.62892	3.4867	2.65637
chr1:23694295-23695865	3.32346	3.03754	4.1979	3.82532	4.39421	4.59873	4.29803	4.29256	4.45759	5.58852	5.69384	4.69729	5.04956	5.51987	4.91083	5.42668	4.30801	5.39578	5.64219	3.80289
chr1:23730096-23730989	1.09102	1.12969	0.919938	1.1763	0.85006	1.05107	1.28231	1.04182	0.899325	1.12964	0.997825	1.04097	0.983379	1.3134	0.922058	0.704981	1.16898	1.29842	1.35268	0.937512
chr1:23810435-23811573	2.26401	1.51105	2.2805	2.3879	1.82458	2.4532	2.19216	2.07372	2.43974	2.41195	2.95521	2.23276	1.90773	2.82472	2.56531	2.36034	1.8155	2.32888	2.1008	1.60687
chr1:23823220-23823923	1.20111	1.14149	1.30136	0.779592	0.889252	0.924326	1.04714	0.90378	1.2403	1.00113	1.43106	1.43986	0.832771	1.01956	0.958306	1.04477	0.928072	1.21176	0.966524	0.658125
chr1:23854601-23855309	1.86539	1.81348	2.16241	1.51592	1.98669	2.20951	2.07948	1.79479	2.91682	2.91591	2.9231	2.1883	2.7563	2.42354	2.43171	2.1637	2.27308	2.67379	2.41702	2.0849
chr1:23857460-23858269	1.36488	2.01219	2.16938	1.80652	1.98704	1.66593	1.84514	1.90731	2.04213	2.43588	2.4871	2.01724	2.50265	2.60423	2.4057	2.41236	2.47318	2.69098	2.11526	2.39651
chr1:23866144-23866805	2.26006	1.94243	2.34441	2.00372	2.22928	2.40303	2.32015	2.2657	2.36052	2.34243	3.2614	1.87512	2.21421	2.7273	3.42564	2.19056	2.3031	2.79231	2.39852	1.96651
chr1:23870984-23871730	1.04481	1.01422	1.02613	1.13259	1.22706	0.903308	1.28829	1.33836	1.35336	1.32079	1.42563	1.21841	1.37335	1.31017	1.10375	0.956418	1.1078	1.2688	1.38309	1.12225
chr1:23880985-23881889	1.91599	1.52174	2.68492	2.60184	1.85232	2.79536	2.82746	2.00808	2.8682	3.03628	3.87914	3.40484	2.72535	2.90718	2.89812	3.20345	3.00716	3.3767	2.70027	2.21778
chr1:23885529-23886362	1.42952	1.92669	2.37584	1.89154	1.76897	2.65803	2.52841	2.20648	2.42403	2.64733	2.6915	2.25671	3.0455	2.94638	2.17913	2.44362	2.92408	2.67026	3.26275	2.35391
chr1:23903568-23904251	0.665689	0.537103	0.874755	0.702118	0.719157	0.916156	1.10774	0.963468	0.604717	1.06479	1.22045	0.725887	1.07145	1.04942	0.904171	0.829566	0.700515	1.24725	1.2159	0.903196
chr1:23918582-23919372	0.904398	0.754579	0.661741	0.549209	0.56523	0.609284	0.854166	0.861696	0.784218	1.51449	1.05515	1.09825	1.26598	1.51214	1.25547	1.24847	0.798338	1.16818	1.01936	1.11552
chr1:23928518-23929107	0.771928	0.622821	0.950962	0.891711	0.568588	0.776345	0.65962	1.04018	1.32454	1.47371	0.92722	1.40289	1.03537	1.3644	1.30264	0.997586	0.701542	1.08472	0.89724	0.635885
chr1:23939444-23940443	0.823552	0.84917	0.710191	0.800044	1.0057	0.794996	0.94156	1.11299	1.42405	1.15068	1.1509	1.05459	1.26972	0.934886	1.14267	1.13432	1.02317	1.18434	1.23434	1.25705
chr1:23945725-23946691	0.986162	1.9937	1.43025	0.99285	1.36363	1.69414	1.24891	1.36242	2.44658	1.43285	1.51753	2.07431	2.19691	1.59638	2.05346	2.86751	1.37331	1.56774	1.69333	1.14035
chr1:23961261-23962006	1.07527	1.20024	1.20293	0.858249	1.01893	1.25987	1.18023	1.3097	1.04718	0.850222	1.11889	1.13686	1.34245	0.816314	1.4569	0.873199	1.16767	1.30226	1.38494	1.00547
chr1:23963939-23964451	1.43774	1.38819	1.27631	1.07042	1.17738	1.03412	1.23808	1.24093	1.65818	1.46624	1.29123	0.927976	1.28636	1.44233	1.462	1.4755	1.35924	1.38651	1.08133	1.24788
chr1:24017911-24018977	1.70606	2.38739	1.73394	2.33497	2.03159	1.87386	2.32105	2.36279	2.21707	2.68489	2.53463	2.46108	2.76884	2.99513	2.52792	2.95285	2.22374	2.30859	2.80927	2.02541
chr1:24046716-24047490	1.00701	1.03678	0.89252	0.796589	0.576914	0.652973	0.686891	0.820875	0.741138	0.757746	1.03983	0.880748	1.04002	0.897976	1.06382	0.623584	0.899135	1.03946	0.74781	0.626219
chr1:24069205-24070807	1.27039	1.45981	1.4102	1.63926	1.5191	1.30699	1.85081	1.6289	1.4896	1.50834	1.91984	1.36685	2.05561	1.8032	1.81062	2.10897	1.94128	1.93499	1.80651	1.32024
chr1:24098606-24099186	1.11987	0.830137	1.12667	1.02366	1.19332	1.36931	1.2692	1.60404	1.34509	1.65837	1.63542	1.17534	1.30378	1.04854	1.61324	1.48342	1.08739	1.38714	1.21488	1.10158
chr1:24104309-24105402	1.44602	1.46837	2.52813	1.9639	2.14482	2.11382	2.11404	2.24214	2.26727	2.53272	2.6824	2.68378	2.72276	2.72243	2.26001	2.82231	2.18871	2.29486	2.55568	2.35836
chr1:24117188-24118461	1.13951	1.20672	1.20266	1.66827	1.59601	1.94727	1.18866	1.22993	1.51409	1.6033	1.62573	1.72011	1.89704	1.33083	1.61704	1.66495	1.65714	1.54284	1.73964	1.45377
chr1:24126909-24127884	2.44265	2.37506	3.02559	3.46632	3.34326	3.40636	3.16685	3.42115	2.91821	3.80169	4.3042	3.32639	3.90292	3.72021	3.81949	4.00328	3.32351	3.83463	3.3812	3.14091
chr1:24136221-24136772	0.943045	0.998661	1.21985	1.61631	1.25612	1.09196	1.07622	0.98837	1.04109	1.23473	1.51283	1.12473	0.752605	1.34024	1.15474	1.40915	0.986743	1.11659	1.3245	0.799693
chr1:24151429-24152181	1.38196	1.21955	1.98623	1.70052	1.722	1.02412	1.52274	1.23716	1.58667	2.05897	1.94938	1.62074	2.1409	2.02179	1.94104	2.26035	1.85088	2.04534	1.7067	1.43557
chr1:24152403-24152735	1.23905	1.58836	0.899786	0.825381	1.14323	1.30482	0.61591	1.23025	1.45138	1.83721	1.03893	1.86665	1.396	1.83179	1.12732	1.76981	1.70314	1.56803	1.28859	1.45992
chr1:24164777-24165551	1.06296	0.918288	0.964886	0.944105	0.951908	0.995006	1.21527	0.96746	1.27476	1.57611	1.37406	0.960816	0.724864	1.48727	1.11218	1.16583	0.871037	1.00889	0.780323	0.853935
chr1:24194165-24195421	1.67207	1.6429	1.97706	2.01811	1.95535	2.1844	2.1653	2.24023	1.699	2.55891	2.17409	1.74339	1.86445	2.38641	2.13061	2.1553	1.90467	2.03472	2.54459	2.17509
chr1:24243273-24243653	1.13951	0.905036	0.589596	1.50234	1.4101	1.64667	1.02241	1.13457	0.784982	1.04952	1.05898	0.761067	1.28386	1.08599	1.18191	0.828353	0.686773	0.871797	1.19205	0.985621
chr1:24285230-24287095	2.68167	3.29469	2.85314	3.18351	2.99284	3.30353	3.51951	3.30941	3.3834	4.02528	4.51578	3.32293	3.5053	3.76166	3.36142	3.40935	3.06685	3.94596	4.1695	2.89422
chr1:24306344-24307486	2.5215	2.97135	3.53138	4.03921	3.46042	3.73013	3.92133	4.03357	3.55637	4.29343	5.00877	4.07001	4.3361	4.79281	4.32608	4.79603	4.45621	5.38738	4.42929	3.99346
chr1:24397199-24397964	0.764144	1.019	1.00064	1.10446	0.817182	0.880873	1.01573	0.978842	0.569892	1.04266	1.35265	0.89111	0.669619	1.0505	0.782791	0.658351	0.653856	0.958895	1.21715	0.719985
chr1:24476452-24477349	1.15857	0.86905	0.853392	0.99285	1.19473	1.12687	0.980238	1.23955	0.946476	0.993838	1.50609	1.08239	0.897411	1.81604	0.980534	1.02936	1.01829	1.05521	1.06609	1.03158
chr1:24513698-24514258	0.811903	0.736958	1.26693	0.897111	0.837246	1.16036	1.27801	1.17509	1.18826	1.38245	1.28321	1.14354	1.08898	1.3187	1.20302	1.49892	1.2039	1.73247	1.39309	0.826182
chr1:24525708-24526284	1.31558	1.79122	1.23174	1.50651	1.47293	1.4206	0.95851	1.81215	1.71296	1.62915	1.49707	1.39869	1.31283	1.13124	1.55947	1.05653	1.28373	1.27353	1.3107	1.14748
chr1:24603932-24604531	0.722896	0.803805	0.779238	0.800578	0.894554	0.883919	0.75102	0.454584	0.497985	0.783299	0.959726	0.827681	1.30315	0.979022	0.999725	0.805766	0.943979	1.46166	1.26037	0.809171
chr1:24648032-24649265	0.807732	1.07851	2.19564	1.14826	1.90129	1.36632	1.32673	1.38025	1.69347	1.00841	0.955796	1.3068	1.85966	1.90246	1.57844	1.88916	2.46934	2.20702	2.18386	1.84043
chr1:24710803-24711359	0.895624	1.56699	1.20888	1.14999	1.44561	1.16871	0.809102	1.22435	1.44442	1.64556	1.70602	1.04031	1.79878	1.60164	1.48093	0.943568	1.09521	1.10655	0.995754	0.951001
chr1:24717767-24719348	1.39682	1.43569	1.21636	1.12661	1.39806	1.2178	1.25457	1.30608	1.48036	1.67676	1.63627	1.47647	1.41947	1.2639	1.5861	1.59278	1.41684	1.64639	1.59174	1.37958
chr1:24739846-24740489	2.39067	2.35338	2.35197	2.73458	2.22224	2.65744	2.83031	2.68202	2.1768	2.04316	2.86097	2.21675	2.20032	3.41166	2.18277	2.41506	2.40139	2.57607	2.46566	2.70683
chr1:24741878-24742803	2.76193	2.7761	3.16895	3.15995	2.84815	3.51244	3.33803	2.79655	3.22479	4.05791	4.38149	3.32754	3.13816	3.87434	3.90457	3.5164	2.77432	3.96516	3.78162	2.85814
chr1:24743043-24743656	1.34213	1.12207	1.43151	1.19207	1.42045	1.64894	1.56781	1.51769	2.02131	2.71721	1.64116	1.41536	2.58656	1.91333	2.32012	2.32786	2.12866	2.58634	2.25791	1.58138
chr1:24807650-24808875	0.86603	0.786089	1.09737	1.09983	0.929514	1.29666	1.30201	1.22255	1.31118	1.39801	1.24361	1.11298	1.09521	1.24113	1.16101	0.942181	1.29599	0.985156	1.08879	1.187
chr1:24827742-24828168	2.13458	2.36811	2.0599	1.98337	2.46326	1.80783	1.48802	1.70451	2.69315	2.69843	2.09169	1.2123	2.51949	3.00814	2.67965	2.41376	2.96097	2.88845	2.12666	2.17212
chr1:24828334-24830139	1.58332	1.86723	2.6687	2.0242	2.38727	2.44	2.31105	2.28799	3.06366	2.85937	3.16898	2.7696	3.1218	3.05641	3.26581	2.99951	2.92782	3.01524	2.9836	2.3069
chr1:24861417-24862197	1.44338	1.58729	1.74737	1.6102	1.34532	2.22154	2.43806	2.29822	2.05922	2.43621	2.80068	2.51598	2.37678	2.6732	2.25523	1.96398	2.11902	2.18428	2.48428	2.25964
chr1:24862765-24863550	1.87548	2.42419	1.30813	1.89084	1.96246	2.39134	1.90155	2.65937	2.25072	2.54024	2.74622	2.0526	1.98875	2.51784	2.31238	2.03166	2.21634	2.86368	2.21199	2.10492
chr1:24913511-24914055	0.875581	1.0958	1.02963	0.839542	1.06708	1.37145	1.39078	1.0428	1.13885	1.20749	1.58514	1.1392	1.47974	1.11793	1.2384	1.11868	0.99944	0.826467	1.06398	1.17447
chr1:24961683-24962103	1.18564	0.982611	1.2447	1.08741	1.22265	1.14603	1.4119	1.29665	0.764855	1.06128	1.23188	1.42635	0.987346	1.29284	1.24757	1.59885	1.13917	1.23949	1.61778	1.20649
chr1:24968954-24970333	3.54827	3.97367	5.19905	5.08377	4.64665	5.68945	5.51613	4.49219	4.97516	5.73311	6.8785	5.49769	5.55437	6.41041	6.4188	5.88918	5.78785	6.6236	6.64265	4.76098
chr1:25014978-25015664	0.978386	1.10293	1.08866	0.932063	0.716012	0.982315	0.655774	0.826944	0.970005	0.649762	0.879912	0.782939	0.853408	1.29812	1.09117	0.764757	0.760857	0.620896	1.13721	1.12406
chr1:25036271-25036705	1.44671	1.1094	1.33361	1.2628	1.54331	0.609986	1.31924	0.784263	0.845922	0.918933	0.6623	0.428382	1.29273	1.35123	1.33669	1.25716	0.751653	0.981417	0.637834	0.507639
chr1:25054023-25054351	1.05613	0.699012	1.08153	0.905067	1.36138	0.807115	0.87279	0.968532	0.699562	1.28743	0.613435	0.755764	1.41302	1.32438	1.48339	0.767742	0.861956	1.44287	0.843963	1.47772
chr1:25071286-25072453	3.04261	3.22204	5.23159	4.34404	4.61071	4.82571	4.73095	4.41382	3.14593	3.65869	3.89162	3.36327	3.80426	5.45321	5.5323	4.72925	3.89485	5.49502	4.72256	3.39818
chr1:25174226-25175498	1.85529	2.00076	2.46592	2.8724	2.68551	2.55425	2.60425	2.08717	2.11057	2.1763	2.39532	2.32235	3.08751	3.22723	3.03066	3.11805	3.50495	3.6648	3.42266	2.77126
chr1:25237359-25238268	2.28655	2.14394	1.82803	2.08509	2.77547	2.75351	3.05936	2.57118	1.59029	1.78078	1.51782	1.40899	3.46175	4.18148	4.09682	3.67063	2.05755	2.16065	2.18709	1.52694
chr1:25251449-25252205	2.09061	3.45733	2.27208	1.75193	2.30354	3.05609	3.35394	2.52126	2.21565	2.2653	2.73751	2.45923	2.77489	3.67742	3.614	3.46973	2.79039	2.97353	2.92931	2.94337
chr1:25255540-25257311	1.44257	2.08433	2.75156	2.23069	2.29443	2.44608	2.62097	2.75474	2.44874	2.3844	2.74292	2.47284	3.26437	3.39717	3.06434	3.29408	2.68931	2.92615	2.99825	2.13971
chr1:25281377-25282201	1.73416	3.08855	2.0166	2.10619	1.81539	1.84005	1.68747	2.64365	2.17204	1.87906	2.02323	2.70754	2.27947	2.18779	2.5436	2.75045	1.74194	2.03893	2.1073	1.73792
chr1:25291251-25292238	3.44394	3.97226	3.80221	3.70181	3.91337	3.80386	4.32997	4.64402	3.99863	4.37346	5.30028	4.24871	4.05319	4.8633	4.17122	4.54993	4.36278	4.31545	4.51295	4.19648
chr1:25292993-25293666	1.64069	4.19033	2.35809	2.4091	1.36016	1.96682	1.91417	2.59618	2.523	1.56864	1.96466	3.13086	2.10224	2.19457	1.94644	2.21386	2.61749	2.21511	2.31836	2.74985
chr1:25311549-25312107	1.82363	2.25989	2.37564	1.47326	1.08032	1.33704	1.35589	1.34196	2.1383	1.21924	1.85444	2.36932	2.14206	2.02407	1.34148	2.06841	1.83181	2.24757	1.66868	1.42139
chr1:25319116-25319744	1.2756	1.53337	2.22976	1.34541	1.70649	1.49459	1.43268	1.37304	2.41148	2.12931	2.33429	2.10523	1.98098	1.83304	1.54953	2.17201	1.62762	2.18544	1.60289	1.22787
chr1:25348584-25349904	4.21533	4.77658	3.52195	4.39411	3.87332	3.81056	3.76433	3.98817	4.13717	4.35428	4.48578	4.5071	3.65899	3.55415	3.70019	4.1016	3.88825	4.42786	4.61366	3.78876
chr1:25357148-25357648	2.16507	3.34743	2.57654	2.46624	2.00939	1.54027	2.65827	2.81372	2.66169	1.68911	2.47197	3.05732	2.14661	2.25886	2.39534	2.6441	2.21828	2.22433	2.51654	2.15909
chr1:25358224-25359281	2.1917	2.60294	2.13731	2.52768	2.04889	2.16304	2.45688	2.55465	2.64841	2.75215	3.0457	3.26377	2.33086	2.54802	2.53173	2.30298	2.44843	2.84315	2.90462	2.77218
chr1:25363674-25364290	1.54648	1.71213	1.51547	1.48283	1.15982	1.56277	1.59337	1.21561	1.97422	1.25678	1.63317	1.37493	1.46518	1.69245	1.4582	1.15826	1.90646	2.1896	1.51156	1.18026
chr1:25390851-25391612	1.22337	1.05449	0.981369	0.840204	1.08552	1.32825	1.07481	1.22253	0.783951	0.863173	0.642109	0.651486	0.929572	1.22727	1.03281	1.10302	1.28601	1.02612	1.35582	0.839572
chr1:25392163-25392831	1.29645	0.892391	1.2298	1.02555	1.16981	1.87346	1.40811	1.66448	0.893094	0.913107	0.946652	0.89681	0.912921	1.26807	1.23263	1.16234	1.17204	1.62949	1.69528	1.22031
chr1:25422106-25422569	1.54314	1.78271	1.77431	1.62759	1.54309	1.66336	1.81075	1.17622	2.0319	1.06405	1.6762	1.47235	2.58158	2.06408	2.74843	2.58346	2.44252	2.5043	2.44588	2.09371
chr1:25425759-25426551	1.09347	1.44745	1.46158	1.55697	1.66322	1.51936	1.80729	1.31793	1.07196	1.48105	1.34283	0.782483	2.64876	2.30361	2.45734	1.98721	2.00453	1.70302	2.25599	1.91941
chr1:25427939-25428434	1.31217	1.99169	1.50873	1.29171	1.30802	2.09064	1.40452	1.5586	1.06616	1.84835	1.97432	2.08662	1.92189	1.22859	1.4744	1.95012	1.53772	1.95997	1.27098	1.69131
chr1:25558484-25560007	1.94757	1.9721	1.94919	2.05415	2.38951	2.38613	2.45701	2.02628	2.41057	2.54161	2.22703	2.41434	2.6107	2.96633	2.62949	2.61795	2.55605	2.57916	2.51159	2.4592
chr1:25565947-25567074	3.07375	2.8278	3.36302	2.8975	3.66497	3.41675	3.22962	2.73826	3.03363	3.66365	4.13176	3.35433	3.52804	3.39191	3.43719	3.03509	3.62785	4.05232	4.35427	3.34285
chr1:25573035-25574586	2.86164	3.25214	4.00857	4.13719	3.35402	3.95681	3.67831	3.37956	4.15714	4.53768	5.93038	4.1688	4.57668	5.16738	4.33152	4.45135	4.78143	5.21777	4.80269	4.09096
chr1:25594368-25594686	0.748925	0.720993	0.587124	1.22077	1.05314	1.13522	1.22175	1.07035	1.58743	2.43451	2.16934	1.88386	0.230125	0.614711	0.411934	0.527923	1.84651	2.60442	1.82014	1.93988
chr1:25664700-25666151	1.44736	1.69073	1.78856	1.71542	2.18496	1.90742	1.76156	2.07991	1.94508	2.31203	2.35735	1.92196	2.3704	2.40998	2.36016	2.16936	2.45806	2.88653	2.74027	2.08017
chr1:25756448-25757757	2.81178	2.80246	3.76549	3.66346	4.05938	4.59639	4.51454	3.88301	3.69865	4.89269	5.33594	3.80326	3.55929	4.46342	4.4032	4.02385	3.3062	5.11585	4.53708	3.1137
chr1:25829637-25830820	0.805268	0.775235	0.66286	0.75282	0.736041	0.813752	0.725972	0.65216	0.814638	0.733739	0.607435	0.768328	0.927892	0.844556	0.616932	0.780505	0.955948	0.840108	0.510541	0.875302
chr1:25846987-25847486	0.824377	1.37841	0.972814	1.05254	0.894853	1.06106	1.5162	1.18231	1.24155	1.3634	1.09445	1.24194	0.928801	1.52343	1.50009	0.925188	1.35107	0.711314	0.857339	0.66227
chr1:25869697-25870594	1.23098	1.66142	2.03982	1.96024	1.41875	1.71713	1.86929	1.69489	1.68831	2.22306	2.05084	1.56601	1.82202	1.71918	1.71072	2.08212	1.60017	1.47729	2.04802	1.03158
chr1:25875936-25876993	1.10609	1.40993	1.16581	1.27464	1.3096	1.25229	1.12204	1.22366	1.36762	1.42046	1.16933	1.46577	1.10774	1.27401	1.36324	1.21105	1.29623	1.47754	1.76182	1.1047
chr1:25888662-25889512	1.50282	1.26776	1.6474	1.55819	1.75986	1.6422	1.34718	1.228	1.91664	1.90439	1.89371	1.45818	1.3775	1.60982	1.45306	1.40723	1.4328	2.33847	2.3093	2.02172
chr1:25934999-25935592	1.35089	1.00526	1.07049	1.00122	0.865955	0.852278	1.44827	1.49235	1.3156	1.30552	1.74499	1.28892	0.740436	1.42845	1.00984	1.27396	1.1369	0.997599	1.52775	1.00312
chr1:25942676-25943619	1.19389	1.53175	2.85107	2.05835	1.91776	2.22036	2.40695	2.21379	2.50626	2.5873	3.4139	2.62874	2.14702	2.55662	2.69889	2.6259	2.85973	2.53443	2.50854	1.68215
chr1:25968690-25969661	1.73919	1.81815	1.76899	1.7403	1.79348	1.80934	1.55836	2.29017	1.46512	1.59459	2.22017	1.48922	2.23584	1.81185	1.92725	1.92344	1.6798	1.87647	1.96969	1.7244
chr1:26002291-26003306	1.40783	1.78451	1.43478	1.32739	1.51777	1.32782	1.63183	1.78848	1.7181	1.20188	1.47259	1.791	1.77842	2.05429	1.8437	2.12951	1.30701	1.88838	1.78513	1.43259
chr1:26030842-26031437	0.873307	1.11748	1.06689	0.921098	1.12571	1.05165	1.031	1.18224	0.578461	1.34056	1.40096	1.24987	0.69695	0.985604	0.629028	0.916989	1.24273	1.15333	1.48032	0.592445
chr1:26101214-26102103	1.29076	1.54742	1.61713	1.07884	1.15526	1.65137	1.90911	1.58252	1.78093	1.58334	2.10163	2.4631	2.05792	1.83238	1.64191	2.17167	1.95706	1.88985	2.12307	1.38781
chr1:26123030-26123604	1.24473	1.47791	1.00834	1.51176	1.16689	1.42555	1.74558	2.17426	1.23922	1.38961	1.9029	1.22362	1.14742	1.40006	1.4997	1.49892	1.2882	1.11307	1.40295	1.42015
chr1:26137382-26137874	1.05613	1.67763	1.36614	1.53165	0.816826	1.17399	0.914351	1.38362	1.21257	0.858286	1.22687	1.09166	1.04118	1.10365	1.55947	1.10896	1.28188	1.25049	1.53448	1.02993
chr1:26146012-26147569	1.90504	2.3119	2.66208	2.24396	2.45205	2.65862	2.66602	2.37552	2.85899	3.46548	4.00604	2.73311	2.71036	3.29215	2.81245	3.26163	2.52817	2.7964	2.63453	2.08005
chr1:26185451-26186634	1.64714	1.84118	2.2411	2.04613	1.86841	1.99369	2.05692	1.91812	1.86203	2.39952	2.89139	1.8859	2.41252	2.84579	2.38863	2.35925	1.69129	2.10027	2.02089	1.54575
chr1:26201723-26202542	1.08386	0.923822	1.55018	1.44988	1.14495	1.05788	1.12353	1.16366	1.0086	1.20307	0.947598	0.95847	1.22115	1.24643	1.43951	1.33238	1.19493	1.30017	1.01399	0.726314
chr1:26221847-26222437	2.42195	1.94302	1.64554	1.58688	1.47582	1.99876	1.69824	1.69223	1.16673	1.5905	1.8513	1.61059	1.36437	1.87747	1.77621	1.2093	1.73245	1.92513	1.83409	1.531
chr1:26231513-26233496	1.82334	1.60713	1.95838	2.02676	1.9478	2.01466	2.35108	2.3458	1.90924	2.54355	2.39169	1.94804	2.01739	2.51919	2.43475	2.15881	2.62114	2.62525	2.79193	2.15538
chr1:26248802-26249973	0.739564	0.920236	1.13203	1.17005	1.06771	0.924852	0.890572	1.10453	0.822986	0.941598	0.859123	1.12902	0.979063	0.890307	0.799043	1.02147	1.00289	1.13162	0.902603	0.714943
chr1:26297553-26298530	0.930738	1.2907	0.993724	1.19203	1.07405	1.1085	0.879043	1.41676	1.47961	1.36869	1.55929	1.62808	0.823928	1.11156	1.03432	1.35317	1.00169	0.920364	0.824252	0.856907
chr1:26316939-26317772	1.01366	1.34868	1.38965	1.04172	1.39374	1.58904	1.37467	1.44375	1.43238	1.77427	1.44927	1.73593	1.52275	1.43408	1.21313	1.38556	1.56647	1.56239	1.66158	1.29597
chr1:26323707-26325230	2.81474	2.95063	2.88088	3.34362	2.68271	3.44487	3.82649	3.20331	3.43507	4.03577	4.39744	3.2146	3.44357	4.12148	3.98109	3.80292	4.09824	4.1018	4.18047	3.74666
chr1:26361599-26362965	1.91782	1.93021	2.24156	2.00605	1.7652	2.32563	2.52983	2.1595	1.83095	2.66199	2.50404	2.20791	1.98218	2.43274	2.06863	2.16609	1.57616	2.44253	2.17388	1.51608
chr1:26431287-26431844	1.36046	1.3172	1.47487	1.10693	0.962007	1.20982	1.32161	1.34437	1.02988	1.34778	1.0837	1.18679	0.963468	1.16983	1.1759	0.904199	0.976114	1.31697	1.12951	1.42394
chr1:26437299-26439049	1.96712	2.13554	3.28602	2.70112	2.58988	3.03928	3.18992	2.95636	3.09438	3.60611	4.43476	3.31701	4.11201	4.07091	3.55024	3.88521	3.85247	3.97539	3.99771	3.15995
chr1:26452633-26453405	2.58014	2.49471	2.39428	2.75091	2.71852	2.58748	2.78117	1.99872	3.21001	3.31233	3.98392	3.1575	4.23406	3.96696	3.6603	3.04445	3.21147	3.12647	3.87913	3.16775
chr1:26471336-26472394	1.1869	1.10521	0.917645	1.20869	1.22395	0.909894	1.063	1.32974	1.12776	1.21956	1.22256	1.13246	0.92224	1.10857	1.13201	1.1504	1.27445	1.34195	1.28444	1.10366
chr1:26490581-26491052	0.96532	1.26564	1.50633	1.35753	0.75844	1.07304	1.25902	1.39713	0.974337	0.697319	1.03746	0.877178	0.880436	0.87617	1.15222	1.42573	0.831127	1.65792	0.908306	0.654865
chr1:26495946-26497029	1.11952	1.52427	1.55157	1.56032	1.25754	1.35556	1.43496	1.46666	1.50428	1.90625	1.99057	1.81207	1.46405	1.56431	1.48603	1.70515	1.50608	1.46392	1.5801	1.15955
chr1:26560106-26561689	3.26881	3.91058	4.59982	4.48633	4.45685	5.1995	4.62442	4.31465	4.78336	5.29069	5.91944	4.89361	4.34548	5.14524	4.95325	4.85186	4.28637	5.42621	5.24611	3.92476
chr1:26602100-26603314	1.76559	2.64404	1.66097	1.31671	2.17013	1.80401	1.81912	2.07474	2.1925	2.00974	2.41505	2.38225	2.17008	2.2185	2.42013	2.61015	2.1497	2.00766	2.21804	2.25034
chr1:26605961-26606841	1.5992	2.47514	2.63085	2.64685	2.13117	2.16053	2.43984	2.42385	2.8682	3.51897	3.29901	3.84981	3.57583	3.38138	3.21108	3.36236	2.81733	3.06544	3.28866	2.55365
chr1:26611187-26611861	2.5377	4.38822	4.21057	3.1509	4.04131	3.24936	3.51928	3.87167	3.30227	3.48069	3.96613	3.64725	3.76394	3.73812	3.72051	3.8296	3.35575	3.89703	3.84576	3.07265
chr1:26613765-26614307	2.31687	1.94588	3.23807	2.73858	3.33663	2.17577	2.7541	2.47009	3.42914	3.41942	3.7123	2.59172	3.33044	3.56653	3.90154	3.13613	2.96926	2.92514	3.38944	2.19502
chr1:26632577-26634315	1.64436	1.38515	2.06257	1.94457	1.93977	1.95248	2.22366	2.11507	2.00675	2.36218	2.365	2.1751	2.52634	2.63687	2.74567	2.45106	2.05215	2.53241	2.60632	1.92681
chr1:26644058-26644911	1.26909	2.23094	2.32014	1.20469	1.67515	1.66464	1.77394	1.75572	1.80229	2.31023	1.95444	2.03427	1.74442	1.65508	1.90865	2.06651	2.11614	2.05283	2.09466	1.60135
chr1:26647675-26648410	1.88523	1.77806	2.03217	1.4913	1.94408	1.99737	2.08655	1.60537	2.09164	2.23427	2.26822	2.0517	1.82535	2.42316	1.93501	2.11277	1.74574	2.3824	2.15704	1.85844
chr1:26662479-26663615	0.819526	0.807309	1.21622	0.924679	1.12026	1.24994	1.22401	1.43818	1.29271	1.77601	1.77119	1.50931	1.30985	1.5678	1.4167	1.53323	1.22523	1.74973	1.39562	1.43515
chr1:26685268-26685933	1.56276	1.6894	1.17919	1.33923	1.74584	1.33905	0.983975	1.67199	0.966132	1.27001	1.51283	0.994047	1.7974	1.60041	1.40704	1.48315	1.43895	1.24542	1.28665	1.19268
chr1:26690175-26691009	1.22013	1.56699	1.63423	1.17737	1.31175	1.38513	1.29947	1.63247	1.48569	1.68776	1.79218	1.73385	1.37468	1.35423	1.95214	1.56003	1.06914	1.7875	1.62942	1.268
chr1:26704478-26705491	3.01358	4.02874	4.33127	3.11086	4.23169	3.25483	3.47196	2.80002	4.84735	4.19173	6.10061	4.83301	4.33444	4.39542	4.39668	4.35028	3.67115	4.18133	4.29775	3.39281
chr1:26710540-26711145	0.823086	1.47798	1.38872	1.01911	1.40233	0.755814	0.980163	1.2002	1.47914	1.12452	1.75789	1.50237	1.53214	1.54372	1.11354	1.49149	1.90518	1.29071	1.955	1.05606
chr1:26717732-26718391	0.821348	0.93937	1.1616	1.10886	1.18578	0.913001	0.806758	0.757525	1.1142	0.996775	1.30852	1.09714	0.740311	1.28539	1.33466	1.14637	1.05604	1.00541	1.06924	1.06982
chr1:26735049-26735480	1.25584	1.32991	1.03966	1.37755	0.673423	1.50766	1.61308	1.36885	1.22448	1.7418	1.26713	1.53374	1.52812	1.20945	1.38941	1.85018	1.05964	1.09805	1.05099	1.07346
chr1:26743542-26744087	1.07261	0.883448	1.47309	1.0056	1.22899	1.28061	1.31319	1.45724	1.30516	1.54964	1.74045	1.47825	1.34275	1.19558	1.20179	1.42467	1.35674	1.21572	1.24673	0.970196
chr1:26758218-26759660	2.41732	1.98748	2.51185	2.64462	2.57019	2.43671	2.9779	2.58071	2.80058	3.18871	3.62786	3.06568	3.29867	3.34382	3.21843	3.37622	3.18224	3.62658	3.19367	2.96402
chr1:26798303-26800236	1.79209	2.46712	3.31298	2.83525	2.51795	2.8636	2.82446	3.33385	3.06258	3.84726	3.5242	2.93886	3.28104	3.53944	3.35935	3.33284	3.33024	3.86835	4.19207	3.04316
chr1:26826498-26828198	2.20328	2.19835	2.56995	3.18354	2.18012	2.83138	2.81464	2.763	2.84796	3.60177	4.24394	3.08648	3.34331	3.09188	3.19232	3.5551	3.41569	3.89744	3.62678	2.43643
chr1:26855805-26856787	0.595285	1.02731	1.73016	1.46501	1.31868	1.54399	1.5409	1.68683	1.30851	1.60062	1.55135	1.32528	1.49042	1.15013	1.61981	1.81642	1.55025	1.494	1.84512	1.21151
chr1:26868124-26869201	2.27162	3.6616	2.49634	2.65036	2.77786	2.65918	2.67707	3.11821	2.66314	2.83173	2.72225	2.83873	3.71448	3.32754	3.145	3.23445	3.51357	2.96612	3.318	3.02755
chr1:26872024-26872617	1.86204	2.47448	2.55028	2.58007	2.59786	2.27274	2.72413	2.64031	1.9734	3.00665	3.39303	2.68235	2.71493	3.11329	2.84017	2.65408	2.86059	3.07261	3.0555	2.52638
chr1:26924146-26924590	0.82897	1.49752	0.925118	0.668608	0.502851	0.813064	0.736873	1.07324	0.930228	1.21526	1.10055	1.11662	0.824096	0.978369	1.09584	1.08706	0.63676	0.852723	1.13358	0.744308
chr1:26928869-26929229	1.56366	1.33744	1.55588	1.20521	1.42642	1.06963	0.681607	1.70185	1.08354	1.23816	2.07594	1.77884	1.62622	1.08599	1.19559	1.10754	1.1478	1.24888	1.25827	0.856782
chr1:26946456-26948379	2.71338	3.11186	3.18458	3.46749	2.92579	3.72953	3.84933	3.91759	3.09044	4.07466	4.63369	3.75982	4.35095	4.45013	4.32077	4.74698	4.3654	4.93442	5.28697	3.39123
chr1:27003737-27004553	1.03478	1.20819	0.846581	1.0914	1.03972	0.914299	1.02742	1.0289	0.871709	0.862493	1.02153	0.63289	1.31532	1.54381	1.21547	1.05439	1.19933	1.30495	0.89436	1.05298
chr1:27018757-27019893	2.59199	2.72467	2.48174	2.85444	2.55498	3.09308	3.31204	2.89634	3.45396	3.57267	3.59298	3.20046	3.50009	4.26366	3.42643	3.28813	4.00114	4.10354	4.05394	3.18061
chr1:27021650-27022637	2.41295	2.83401	3.91571	4.00258	3.84551	3.63317	3.85346	3.81637	4.02188	4.75376	5.38764	3.62083	4.44862	4.77527	4.6073	4.46488	4.45092	4.96277	4.61494	3.79469
chr1:27024586-27024952	2.48451	3.19483	2.14252	2.3709	3.41609	3.02478	3.35217	3.2239	3.82427	3.0126	3.84821	2.93495	2.93252	3.61996	3.11893	3.26815	3.26811	3.74988	3.50666	3.67192
chr1:27049716-27050400	0.854634	0.871517	0.764292	0.701091	0.81603	1.05556	1.61433	0.829361	0.972841	1.20043	1.26069	1.17784	0.927229	1.23841	1.25852	1.10447	0.922057	0.934068	1.14054	0.966295
chr1:27060369-27061196	1.04719	1.08123	0.948202	0.717925	1.02589	1.10585	0.865402	1.01521	0.998843	1.07796	1.18173	1.17401	1.03236	1.36569	1.5161	1.01499	1.52524	0.82978	1.36934	0.87913
chr1:27070319-27071388	1.96457	3.43163	2.13078	2.17888	2.38094	2.63405	2.23802	2.97174	2.38257	3.29184	3.09218	3.36241	3.10335	3.12895	3.22105	3.33718	2.74645	3.05472	3.24867	2.76167
chr1:27113586-27115151	2.55935	3.28165	4.09201	3.70622	3.52375	3.98292	3.97205	4.08879	4.25191	5.4115	5.4549	4.5143	5.29949	5.17667	4.55583	4.45176	4.82204	5.38278	5.86925	4.32184
chr1:27115439-27116004	2.06927	2.23189	2.0488	2.70793	2.05483	2.72614	2.38864	2.65067	1.90875	3.03109	3.51031	2.48622	2.76313	2.99848	2.68283	2.93418	3.31029	2.80606	2.89514	3.7824
chr1:27125782-27127171	0.872888	1.23799	0.967804	0.838454	0.932283	1.23019	1.07467	1.24157	1.22245	1.16539	0.889837	0.951823	1.15907	1.09459	0.94309	1.08777	1.18995	1.12438	1.03271	1.01513
chr1:27147220-27147852	0.993467	1.12461	0.827176	0.939437	0.847844	1.18049	1.13242	0.933504	1.01658	1.55904	1.54634	1.60161	0.964923	0.996636	0.769863	1.16214	1.03233	1.19813	0.995468	1.28982
chr1:27152749-27153718	0.916079	1.41966	2.11946	2.02668	1.40549	1.58955	2.11024	2.08414	2.41533	2.13051	2.52139	1.68415	1.83768	2.30871	2.27885	2.12232	1.66082	2.46643	2.25944	1.5006
chr1:27159693-27160638	2.24526	2.6203	2.48941	2.75476	2.05546	2.77595	2.5966	2.56928	2.79233	3.3514	3.83251	3.16968	3.09756	3.19476	3.22785	3.21991	3.31395	2.67931	3.19561	2.44795
chr1:27165156-27166086	1.11746	1.99692	0.92349	0.761185	0.98429	0.828102	0.725582	1.29316	1.30765	1.26128	1.01994	1.44381	1.5213	1.61147	1.50916	1.66977	1.47324	1.29765	1.24474	1.46877
chr1:27190919-27192187	1.51965	1.93474	3.10685	2.30517	2.50029	2.60027	2.9995	2.98853	3.02202	3.53377	4.05768	2.89988	2.88564	3.68277	3.05498	3.55817	2.82996	3.69502	2.97698	2.641
chr1:27204493-27204807	0.896368	1.82545	0.535143	1.45449	1.20876	1.53291	1.17219	1.80663	1.53458	1.34483	1.73927	0.921037	1.47602	1.24508	1.84752	1.60394	1.31595	1.80864	1.4426	1.33312
chr1:27216163-27217347	1.00574	1.82026	1.62421	1.56223	1.60284	1.82939	2.02064	1.97399	1.97674	1.84271	2.37913	1.74472	2.10145	1.9812	1.91245	2.19775	2.03886	1.69878	1.89166	1.61887
chr1:27226231-27227506	1.46036	1.60044	1.56686	1.61192	1.48844	1.60445	1.66793	1.8509	1.78166	1.72959	2.23187	1.97664	1.32011	1.80572	1.5558	1.89276	1.50103	1.67033	1.85533	1.57245
chr1:27247505-27248910	2.12655	2.34987	2.72417	3.00682	2.36773	2.82634	3.04176	2.68097	2.66202	3.50645	3.68248	2.5583	2.96886	3.49372	3.3165	3.13654	2.63141	3.35156	2.99119	2.39916
chr1:27319560-27320810	1.0912	1.17389	1.38909	1.05957	0.85734	1.27072	1.16146	1.52486	1.04632	1.08854	1.10376	1.28903	1.28796	1.16418	1.24258	1.88025	1.35706	1.24941	1.40926	1.03989
chr1:27324104-27324604	1.42895	1.3298	1.12023	1.14178	1.56286	1.20334	1.92213	1.49763	1.69798	1.82987	2.01207	1.69392	1.12209	1.52039	1.34738	1.8047	1.34836	1.41978	1.71125	1.23377
chr1:27371040-27371960	1.36494	1.76941	1.19735	0.918386	1.06779	1.33413	1.22245	1.40588	1.17222	1.09649	1.59341	1.32478	1.14012	1.36929	1.42386	1.23172	1.25286	1.33748	1.4771	0.909998
chr1:27372232-27372670	1.13691	1.09927	0.767283	0.625631	1.63117	1.15388	1.30719	1.60601	0.785809	0.964102	0.853127	1.08476	1.00246	0.942183	0.769052	1.43732	0.993051	1.18856	1.37893	0.704204
chr1:27429163-27429541	1.54648	1.63768	1.23482	1.63111	1.3585	1.91006	1.40649	1.86093	1.21405	1.79983	1.52084	1.91274	1.03252	1.37903	1.18816	1.7765	1.43835	1.50242	1.3315	1.04912
chr1:27438257-27439049	0.956788	1.82379	1.36729	1.32631	1.38132	1.48898	1.21347	1.34658	1.44859	1.6884	1.85093	1.5128	1.32438	1.3712	1.74849	1.61626	1.26313	1.464	1.30276	1.25179
chr1:27463451-27464305	1.8	1.58399	1.90204	1.65785	1.75162	1.66269	1.72397	1.88652	1.82705	2.58223	2.52434	1.69324	1.4853	2.21267	1.75303	1.5235	1.52795	1.71793	2.03327	1.93485
chr1:27480975-27482289	2.43859	2.28578	2.18818	2.74583	2.66763	2.63745	2.50545	2.07227	2.37489	3.0887	3.34688	2.46821	3.19303	3.3059	2.99076	2.87465	2.78054	3.25952	2.60464	2.46471
chr1:27524378-27524973	1.12802	1.19455	1.03551	0.844339	0.82552	1.05165	0.962269	1.18224	1.31118	1.41942	1.40096	0.902683	1.02493	1.27763	1.0379	0.705376	0.877223	0.994246	1.56491	1.07381
chr1:27560003-27561705	2.49327	2.57296	3.31287	3.67623	3.21387	3.50678	4.00074	3.21305	3.49173	3.72159	4.03629	3.59262	4.05599	4.49199	3.66136	4.30302	3.68001	4.62973	4.93846	3.1714
chr1:27610832-27611516	1.13951	1.07264	1.22833	1.46895	1.04452	1.1963	1.40507	0.862536	1.07348	1.30332	1.51283	0.966435	1.1412	1.36543	1.09436	1.01243	0.985647	1.07245	1.39808	0.837456
chr1:27627084-27627776	1.34535	1.75601	1.37601	0.956981	1.25829	1.25203	1.50702	1.27885	1.16055	1.49166	1.70303	1.19408	1.02226	1.31825	1.3251	1.91048	1.28853	1.19683	1.49102	1.05064
chr1:27648236-27649441	2.04829	2.26422	2.81995	2.72889	2.77924	2.87602	2.90178	2.80582	2.78014	3.115	4.4368	3.10292	3.23894	4.38001	4.06885	4.16216	3.86227	3.43654	3.73827	2.70595
chr1:27667993-27670462	1.30659	1.9501	1.6712	1.14686	1.6277	1.69607	1.75578	1.91162	1.77506	1.6533	1.79285	1.85742	2.08464	1.96173	1.88728	2.07385	1.32125	1.89764	1.95697	1.50803
chr1:27675704-27676396	0.594457	0.463853	0.836398	0.824984	0.645277	0.69557	0.650088	0.819773	0.795802	1.08485	0.706134	1.28363	0.740258	0.690514	1.05467	0.879427	1.2571	1.06005	1.16372	0.604912
chr1:27683587-27684514	1.54148	1.80552	1.75225	1.47803	1.18015	1.40194	1.47792	1.27287	1.58416	1.77151	2.01548	1.33706	2.07882	1.66354	1.69573	1.76572	1.43109	1.40396	1.27592	1.61612
chr1:27691763-27693379	1.7551	1.7593	1.76769	1.97833	1.65791	1.87649	1.91069	1.92371	2.25765	2.13403	2.61469	1.78964	2.02271	2.05639	1.96863	1.9089	1.70914	2.00609	2.1646	1.58147
chr1:27718483-27719498	1.6638	2.07817	2.20736	2.22731	2.08968	2.13399	2.19592	1.85555	2.01198	2.38065	2.80358	2.27945	1.94665	2.22548	2.00964	2.27423	1.8641	1.93501	2.23142	1.64965
chr1:27721729-27722298	1.97863	2.09532	1.37814	1.64544	1.37334	1.73416	1.97654	1.71481	1.33077	1.69043	1.56601	1.30698	1.28611	2.02311	1.84176	1.77026	1.56707	1.78824	1.90178	1.04543
chr1:27742773-27743484	0.82218	1.16089	1.12916	0.867173	1.38167	1.32011	1.20791	1.34042	1.35544	0.725902	1.25325	1.19122	0.789093	0.733157	1.26336	1.23962	0.856454	0.865315	1.20341	0.712694
chr1:27744879-27745463	1.22342	1.49186	1.24683	0.938447	1.45276	0.741782	1.50561	1.20451	1.17871	1.48632	1.42735	1.62714	1.54546	1.748	1.73037	1.50919	1.4151	0.810378	0.991104	0.86768
chr1:27757289-27758055	1.04579	1.07754	0.95059	1.10302	1.36991	0.879723	1.12118	0.888694	0.928609	1.22506	1.27583	1.2675	1.14642	1.38939	1.44139	1.56154	1.07887	1.35924	1.54409	1.23676
chr1:27771709-27772389	0.92334	0.91036	0.768787	0.671634	1.01783	0.778629	0.902127	0.967718	0.776102	1.03499	0.803136	0.759469	1.00443	0.990167	1.07328	0.987527	1.02343	1.07876	1.48032	1.13398
chr1:27781658-27782418	0.854634	0.99554	1.20376	0.811263	1.05757	0.918335	1.02241	1.01514	1.29824	1.23473	1.21027	1.25032	0.898699	1.3432	1.57588	1.02164	0.972929	1.27656	1.49006	0.927643
chr1:27816047-27817345	2.75221	3.44444	3.32273	3.58895	3.93897	4.22743	3.98567	3.82851	3.67696	4.53653	4.67253	4.1697	3.92773	4.30045	3.6764	4.34896	3.92064	4.01069	4.34288	3.2589
chr1:27894710-27895544	1.71337	1.89689	3.17892	2.46427	2.62351	2.36627	2.45183	2.39429	2.00843	2.39099	2.99845	2.45215	2.51537	3.07306	2.84967	2.34005	1.90359	3.03591	2.77604	2.19259
chr1:27930208-27931099	1.91965	1.64688	2.32596	1.92218	1.97957	1.86375	2.34087	2.49579	2.47226	2.34335	2.22595	2.59668	2.40921	3.07149	2.26831	2.63784	2.24557	2.49644	2.68318	1.85451
chr1:27944400-27945430	1.07203	1.62497	1.68579	1.48542	1.32225	1.07482	1.15145	1.45401	1.53713	1.0705	1.61858	1.8652	1.49201	1.09653	1.34447	1.38541	1.73138	0.89598	1.29492	1.11227
chr1:27958965-27959835	1.26918	3.0043	1.69537	1.12865	1.46278	1.43847	1.57475	2.34738	1.21322	1.34827	1.48675	1.99452	1.99071	1.99722	1.9574	2.17086	1.52485	1.87672	2.0248	1.87395
chr1:27970185-27970961	0.753312	1.32956	1.0827	1.02995	1.15085	0.930414	1.05403	1.11117	1.06449	1.14881	1.25939	1.35765	1.38312	1.25952	1.15754	1.05466	1.4293	0.762341	1.03775	0.99369
chr1:27985832-27987096	1.57584	2.14039	2.09748	2.49312	1.9783	2.5133	2.76633	2.90822	2.43253	2.8768	3.52475	2.81099	3.06846	3.04146	3.03504	2.88875	1.97864	2.80812	2.9864	2.16132
chr1:27989003-27990034	2.70897	3.18006	2.58961	2.94581	2.25215	2.31096	3.23284	2.55305	2.64843	3.77724	3.62434	2.8051	2.91016	3.37068	3.01305	3.11416	2.67893	2.96075	2.95346	2.45745
chr1:27995715-27996179	1.58648	2.12476	1.48882	2.06701	1.73223	1.81538	2.1594	2.00505	1.58246	2.17408	1.85844	1.38014	2.31315	1.96602	1.89556	2.35176	2.01542	2.4989	1.89825	1.61438
chr1:27998313-27999268	2.08573	2.13671	2.48289	2.51071	2.50151	2.44447	2.76212	2.77998	2.64295	2.45653	3.25061	2.53082	3.24392	3.25228	3.23324	2.61488	2.61885	3.17159	3.1885	2.51459
chr1:28051738-28053354	3.12167	2.72407	4.04375	3.91426	3.68886	3.94658	4.04915	3.25767	3.70595	4.35516	5.21159	4.07782	3.59257	4.39503	4.19203	3.53212	3.64707	4.39289	4.43821	3.14931
chr1:28099071-28100537	2.83557	2.83076	3.3877	3.56708	3.27436	3.61165	3.98922	3.25046	3.64688	4.75277	5.0586	4.1146	4.84204	4.42989	4.65925	4.52336	4.10924	5.29433	5.30431	3.8172
chr1:28156972-28157949	1.97228	2.60487	2.63719	2.03346	2.0567	2.21699	2.49062	2.50836	3.10013	3.31367	3.5893	2.68527	2.79636	3.11235	3.63929	3.41515	2.42632	3.19705	3.32276	2.54817
chr1:28184399-28185118	1.53573	1.40308	1.09063	1.46097	1.17999	1.50626	1.96235	1.1677	1.08505	1.37039	1.35923	1.35035	0.949946	1.45	1.56164	1.34257	1.20989	1.38226	1.92503	1.40953
chr1:28195381-28196415	1.67511	1.57433	1.46259	1.56801	1.31714	1.6991	1.77983	1.29477	1.84186	1.92852	2.0849	1.75809	1.93447	2.07955	1.61074	1.40035	1.59849	1.87657	1.97137	1.87502
chr1:28198672-28199957	1.31421	1.39171	1.5692	1.51052	1.52898	1.32976	1.44808	1.73055	1.69637	1.82567	2.10266	1.76835	1.59458	1.90999	1.74757	1.68206	1.57397	1.95197	1.8409	1.45734
chr1:28213577-28214236	1.54413	1.56562	2.01155	1.80189	1.86337	1.0956	1.98587	1.44618	2.19359	1.70876	2.2681	1.9435	1.70272	1.81273	1.95939	1.81509	2.01308	2.04673	2.29124	1.27041
chr1:28217735-28218707	1.89333	1.53322	1.22934	1.48008	1.63085	1.3618	1.99854	2.12439	1.01508	1.32746	1.1533	0.935115	0.903454	1.11727	1.02039	0.712452	0.827849	1.33896	0.828492	0.861315
chr1:28240579-28241856	2.3397	2.78291	2.55861	3.14726	3.11208	3.46772	3.61887	3.234	3.1265	3.85792	4.0741	3.65592	3.99232	4.2181	3.92736	3.89462	3.78075	4.50284	4.51283	3.26074
chr1:28269859-28270280	1.54281	1.03474	0.975658	0.9221	0.901548	1.60064	1.26284	1.02407	1.30806	2.28469	1.29723	1.22669	1.56441	1.49614	1.60021	1.14645	0.82652	1.18034	1.67371	0.784971
chr1:28286038-28287165	1.34477	1.87164	1.88859	1.92491	1.62447	1.85786	1.50595	1.91276	1.64915	2.03998	2.09139	1.75965	1.90471	2.25485	1.77671	2.62545	1.58236	1.88968	2.05432	1.77894
chr1:28306131-28306716	0.740196	1.0582	0.670225	0.897808	0.877797	1.19305	1.39817	0.930926	0.980583	1.52389	1.17923	1.20061	1.00075	1.22522	1.37553	1.04028	0.855042	0.808993	0.98941	0.640233
chr1:28318761-28319301	0.801879	1.10392	1.17555	0.803473	0.82691	1.1142	0.719474	1.05052	1.18977	1.34677	1.33073	1.30066	1.12932	1.20665	1.0743	1.04925	1.08739	1.13933	1.21167	1.01998
chr1:28382625-28383328	1.04712	1.53285	0.82331	0.844558	1.07981	0.992794	1.19257	1.54934	1.01183	1.30147	1.43106	1.29293	1.52675	1.73017	1.54394	1.49253	1.14462	1.58202	1.53928	1.66098
chr1:28414228-28415547	2.8233	2.8855	3.29813	2.78736	3.06377	2.8829	2.93003	2.75255	3.28789	4.17973	4.07513	3.30458	3.32887	4.16612	4.22794	3.1024	3.13274	4.14417	3.96847	2.83955
chr1:28495576-28496273	1.73951	1.57894	2.33047	1.83471	2.21023	1.86457	1.90694	1.46501	2.13984	2.15413	2.3094	2.40066	2.93979	2.99153	2.57748	2.61935	2.27775	2.44439	2.81622	1.89654
chr1:28498950-28499528	1.08628	1.86435	1.5828	1.10622	1.35196	1.41569	1.13208	1.8844	0.992458	1.37999	1.3427	1.46533	2.06794	1.76614	1.71595	1.63378	1.7308	1.9651	2.17694	1.67714
chr1:28525716-28527027	1.86616	1.62644	1.56656	1.5154	1.41351	1.28503	1.8093	1.80008	1.76774	2.03998	2.19251	1.55995	1.65599	2.08749	2.0555	1.72874	1.79158	1.93131	2.24589	1.54607
chr1:28535185-28535946	1.19492	1.05449	0.907767	1.05025	0.821477	1.1385	1.18229	1.04362	0.964862	1.4489	1.13313	0.922939	0.865464	1.25581	0.811496	0.772113	1.14312	0.963935	1.19048	0.955375
chr1:28558875-28559758	1.56925	1.92145	1.94529	1.65512	1.79523	2.15319	2.24629	2.10724	2.33874	2.31144	2.24612	2.03534	2.23766	2.82874	2.24648	1.90124	2.0935	2.25107	2.67899	1.94616
chr1:28562171-28563044	2.43044	1.99599	2.92997	2.64191	2.99222	2.86705	3.13867	2.96313	3.18032	2.82163	3.75349	2.29528	2.9339	3.10994	3.47263	2.548	3.21359	3.30686	3.68978	2.67508
chr1:28572888-28574681	2.95841	2.44237	3.08226	2.75096	3.42432	3.3288	3.29589	3.16388	3.53207	4.13458	4.64903	3.2605	2.91141	3.33126	3.4964	2.85573	3.09297	3.77447	3.63516	3.34221
chr1:28574686-28575381	2.30526	2.21029	2.06854	1.70856	2.47359	1.93919	1.94185	2.15486	2.31107	2.90294	2.60555	2.58591	2.24629	2.15635	2.28871	2.29476	2.56593	2.41738	2.78811	2.5994
chr1:28582656-28583267	2.09066	2.02633	2.44459	1.98082	2.19246	1.77251	2.54348	1.89404	2.2157	2.45733	2.77559	2.26523	2.7148	2.6661	3.27718	2.54155	3.20344	2.78844	2.71836	2.01926
chr1:28585485-28586496	2.71973	2.33585	3.30567	3.41065	3.2463	3.66595	3.51928	3.29933	3.3817	4.01439	4.52054	3.45314	2.96773	3.75961	3.35031	3.57014	3.4633	3.93214	4.23158	2.72398
chr1:28655196-28655861	4.36271	4.20626	3.81834	3.84599	3.69312	4.05334	4.24339	4.57239	4.27858	5.36224	5.35975	5.74684	4.80529	4.96452	4.33367	4.54411	4.84012	4.98169	5.56288	4.075
chr1:28686083-28686651	0.838585	0.928406	0.920379	1.24631	1.13991	1.05927	0.93601	1.03869	1.21192	1.03256	1.11332	1.38202	0.901863	1.14717	1.02134	0.812797	0.689191	0.916527	0.974717	0.853334
chr1:28695620-28697177	1.48788	1.32529	1.58286	1.62797	1.64904	1.57662	1.47091	1.61769	1.5916	1.64234	1.60611	1.79112	1.84869	1.72977	2.12736	1.84646	1.732	1.88453	1.85872	1.415
chr1:28736147-28736525	1.4892	1.33441	0.691502	1.027	0.94504	1.08237	1.08192	0.96048	0.910541	1.36539	1.29271	0.819744	0.903454	1.43649	1.73274	0.832736	0.575339	1.06421	0.732327	1.04912
chr1:28776396-28777315	0.942361	0.798349	0.812647	0.670903	0.923188	0.916577	0.756517	0.987653	0.848914	1.12321	1.18854	0.876653	1.08827	1.22898	1.40505	1.2559	0.804598	1.0042	1.39656	1.03086
chr1:28832053-28833225	3.01115	3.42349	3.12238	3.2149	3.2004	3.9016	3.50691	3.36885	3.91564	4.24358	4.97866	4.10683	4.26674	4.78132	3.7523	4.06449	4.08235	5.4312	5.1748	4.32359
chr1:28843895-28845727	1.28817	1.75211	1.98731	1.85726	1.75493	1.81289	1.74122	1.89507	1.64076	2.01048	2.07106	1.88308	2.1171	2.01548	2.05318	2.05038	2.10118	2.05373	2.03302	1.79187
chr1:28879063-28880384	2.2126	2.4993	3.23661	3.09429	3.29575	3.71658	3.69956	3.29806	3.83875	4.12012	4.26479	3.2683	3.78548	4.19269	4.16487	4.00318	3.62189	4.15581	4.15296	3.18548
chr1:28907115-28909042	1.97744	2.42721	2.76134	2.50042	2.53737	3.05986	2.67408	2.53173	2.63154	3.28705	3.40093	2.80865	3.81026	3.76461	3.43779	3.39767	3.76947	3.86812	4.27042	2.77824
chr1:28968809-28970233	2.49348	2.72104	3.1205	2.7903	2.85354	2.99144	2.98682	2.91609	3.52886	3.55851	4.27927	3.80076	3.75149	3.75215	3.56137	3.81678	3.97081	3.9383	4.29438	3.79054
chr1:28974433-28975858	4.4517	4.18328	4.20579	4.74338	3.99528	4.94845	4.74973	3.99686	3.76791	4.11576	4.82089	4.26198	4.72459	5.0146	4.57006	4.10863	4.6548	5.52968	5.45693	4.1744
chr1:28994669-28996695	2.06248	2.04832	2.50661	2.61493	2.23707	2.28075	2.80583	2.57601	3.11454	3.13801	3.06449	2.81416	3.38327	3.00175	3.02041	3.26271	3.03782	3.20023	3.00594	2.87084
chr1:29062706-29064446	2.06553	2.08193	3.27271	2.83476	2.68175	2.87694	3.11424	3.27329	3.3891	3.72121	4.675	3.37169	3.68703	3.94451	3.52762	3.87136	3.62464	3.90304	3.64465	2.98818
chr1:29101468-29102342	0.966109	1.20672	1.32446	1.04511	1.09845	0.826088	1.52075	1.47987	1.1289	1.31525	1.54572	1.11087	1.45131	1.3171	1.39174	1.1765	1.3188	1.48909	1.26691	1.18476
chr1:29111381-29112000	1.29415	1.22231	1.11601	1.40186	0.865651	1.3608	1.18923	1.35635	1.29741	1.47808	1.1609	1.40164	1.0246	1.29827	1.26974	1.59336	1.19455	1.26152	1.42292	1.10336
chr1:29203503-29204166	1.33888	1.17577	0.985625	0.895512	1.01025	1.16159	1.3262	1.12943	1.00366	1.16768	1.08385	1.24631	1.25094	1.04832	1.35483	1.0445	1.31209	1.21349	1.44236	0.996902
chr1:29211368-29212082	1.6981	1.83035	1.62125	1.59913	2.43904	2.66284	2.2052	2.2882	2.24957	2.66141	3.14008	2.54603	2.04985	2.09897	2.17539	1.79283	1.70571	2.41933	2.78441	1.97482
chr1:29213174-29214232	1.45293	1.777	2.08235	2.07203	2.06806	2.07001	2.43523	2.31632	1.9519	2.01781	2.60813	2.08918	2.21338	2.38138	2.08715	1.92395	2.38445	2.14712	2.21208	1.64508
chr1:29240467-29242192	1.53124	1.44876	2.12141	2.01218	2.34267	2.4555	2.47749	2.55195	2.56725	2.16238	2.83272	2.14359	2.31913	2.54342	2.56024	2.39654	2.74842	2.89444	2.9615	2.12014
chr1:29252844-29254419	1.23719	1.47028	1.19729	1.46437	1.55932	1.43636	1.48006	1.64242	1.92306	1.90658	2.13525	2.03296	2.38512	1.94444	1.96047	1.77206	1.83648	1.89304	2.23693	2.00032
chr1:29254449-29255362	1.09084	1.18028	1.24743	1.35062	1.44279	1.42344	1.59017	1.3918	1.65872	1.6188	1.88897	1.69695	1.76337	1.87937	1.82422	1.05729	1.40539	1.76242	1.70893	1.39959
chr1:29450660-29451695	0.732151	0.731025	1.13647	1.0811	0.841291	0.953367	1.14589	1.27159	0.931127	0.974659	1.22196	1.19754	1.15485	1.59488	1.21141	1.5612	1.00859	1.25746	1.24004	0.872747
chr1:29507349-29509066	2.64802	3.52527	3.72976	3.51111	3.13378	4.191	4.02533	3.71361	3.62159	5.16471	5.49095	4.17482	4.09159	4.98404	4.66477	4.93763	4.35716	5.20945	5.05654	3.57996
chr1:29524030-29524549	0.959474	0.927706	1.33104	0.967981	0.774332	0.69557	0.866784	0.961868	0.751591	0.904039	1.60611	0.91546	0.752008	1.54842	1.262	1.01084	1.2152	1.32221	1.30918	1.06125
chr1:29529122-29529841	1.50561	1.56252	1.01273	1.30217	1.02472	1.13806	1.39355	1.70422	1.59566	1.37039	1.31926	1.26416	1.66241	1.29896	1.45753	1.34257	1.11915	1.21771	1.57503	1.3176
chr1:29556998-29557957	1.69323	1.96044	1.65485	2.07163	1.79264	1.85708	1.83373	2.01122	2.1534	2.61752	2.90735	2.56334	2.54361	2.96694	2.82948	2.71338	2.31311	2.64019	2.30924	2.2514
chr1:29562408-29563497	0.795252	1.3685	1.40586	1.34203	1.0661	1.12709	1.33317	1.37523	1.28529	1.07713	1.53089	1.51754	1.45598	1.53574	1.51221	1.63794	1.27811	1.65142	1.20166	0.789008
chr1:29586143-29586757	0.811021	0.896192	1.21632	1.00417	0.909062	0.862325	1.0324	1.44131	1.00901	1.06983	1.12354	0.706528	0.913754	0.778233	1.2496	1.33292	0.743818	0.963479	1.39353	0.897049
chr1:30184614-30185247	1.23132	2.39055	1.15032	0.974028	1.30503	0.988522	1.03372	2.15084	0.906226	0.889472	1.68013	1.24011	0.924863	1.16662	0.857337	1.06085	0.927632	1.04671	0.834872	0.904929
chr1:30663677-30664629	2.2515	1.85444	1.70624	1.87098	1.71202	2.30049	1.95461	1.45396	2.19333	2.78462	3.59298	2.3218	1.89611	2.44119	2.49646	2.16021	1.53057	2.23705	1.8504	1.50425
chr1:30755892-30756648	1.05963	1.09179	1.25952	1.26864	1.29943	1.08237	1.08192	0.84042	1.94249	2.54458	2.05313	1.94006	1.61331	1.58014	1.93077	1.38789	2.15752	2.06582	1.99726	1.57368
chr1:30852935-30853743	1.15221	1.27691	1.03982	1.01743	1.10528	0.893566	0.986981	0.786333	0.937136	1.19041	1.10279	0.945952	1.11702	1.18276	1.25066	0.934973	0.995878	1.23001	1.46383	0.790736
chr1:31190829-31192452	4.7757	4.3934	6.40758	6.95056	6.17661	7.79981	7.13105	5.28486	5.62684	7.93558	9.40417	6.46582	5.17023	7.32022	7.31018	6.24506	5.7887	7.90226	7.55118	4.73753
chr1:31216238-31217520	2.14481	2.11034	2.54863	2.24437	2.24659	2.42169	2.47229	2.51339	3.23959	3.33049	3.81158	3.0938	3.13954	3.10041	3.32816	2.9464	2.42585	2.84252	2.94447	2.88713
chr1:31222499-31222984	1.4285	1.84366	1.46285	1.83626	1.65723	2.18337	2.15023	1.63752	1.65587	2.07994	2.37062	2.17224	2.1627	2.32872	2.23791	1.99032	1.65911	2.53707	2.9057	1.95331
chr1:31229124-31230305	1.79659	2.67909	2.51365	1.85623	2.11734	2.01745	2.19892	2.32485	2.6812	2.36386	2.6529	2.50129	2.91232	2.48279	2.31345	2.36325	2.79904	3.0255	2.57834	2.40649
chr1:31230318-31230818	1.34235	2.10934	2.12844	1.91819	1.92009	2.5992	1.84034	2.54143	2.01922	1.73603	2.41448	2.56154	2.00025	2.47606	2.17078	2.51819	2.21828	2.65026	2.31522	2.15909
chr1:31252164-31252946	1.38432	1.70051	1.31315	1.13886	1.42753	1.44646	1.38588	1.07363	1.46711	1.82999	1.83784	1.03024	1.59086	1.94423	1.57941	1.31491	1.11242	1.81558	1.12633	1.12693
chr1:31274435-31275103	0.810282	1.13265	0.978248	1.88017	0.935844	1.1529	1.22444	1.39273	0.824394	1.29942	1.63513	1.14421	0.730337	0.91041	0.924474	1.16234	1.26971	1.02729	0.94182	0.923477
chr1:31296803-31297555	1.18043	1.40249	1.39036	1.18429	1.36572	1.18413	1.3324	1.02594	1.03744	1.37265	0.917356	1.07134	1.10289	1.41525	1.54288	1.17203	1.67736	1.73068	1.7067	1.37697
chr1:31391883-31392557	0.610332	0.952481	0.831034	0.474329	1.09314	0.678438	0.849481	0.976333	0.714923	1.04421	1.06616	0.582334	0.651452	0.708955	0.916244	0.778373	0.871203	0.737276	1.00811	0.751818
chr1:31401879-31402839	1.1953	1.02696	0.914079	0.951481	1.3489	1.1532	1.29931	1.58367	0.908265	1.00193	0.80842	0.882249	0.762289	0.972866	0.838213	1.13668	1.06474	1.3064	1.04856	1.00978
chr1:31482777-31483714	1.31707	1.29686	1.21548	1.3404	1.19139	1.43835	1.37485	1.21085	0.979536	1.32697	1.22706	1.19051	1.53597	1.55307	1.09845	1.25417	1.23013	1.59101	1.42344	1.31672
chr1:31509540-31510110	0.531773	1.36761	1.17919	0.801247	1.17508	0.675557	0.825104	1.51276	0.966132	1.15241	0.806844	1.08724	1.06988	0.800203	0.820772	0.957208	0.877543	0.830282	0.662248	1.19821
chr1:31537747-31539058	2.11388	2.02868	2.5777	2.38632	2.63968	2.97392	2.99471	2.80396	2.48534	2.95261	3.17914	2.83628	3.49804	3.3466	3.25454	3.34543	3.10209	3.55577	3.41682	2.45355
chr1:31627262-31628705	1.02027	1.08044	1.47501	0.933678	0.92834	0.933982	1.09114	1.25801	1.81275	1.8046	1.73299	1.50315	1.69045	2.04705	1.73778	1.59968	1.94419	1.73824	1.9358	1.43518
chr1:31643555-31644096	0.960476	1.18664	1.10436	0.590938	0.701574	0.578313	1.02052	0.922753	0.721027	0.997368	1.11575	0.916416	0.721427	1.00369	1.1069	0.814573	1.32658	0.743571	1.02336	0.529408
chr1:31654359-31654972	0.635748	1.53349	1.03556	1.15482	0.946967	0.74595	1.03409	1.14752	0.786066	0.72714	1.26604	0.943575	0.636692	0.850367	0.854781	0.821596	0.603121	1.11946	0.98527	0.898513
chr1:31769119-31770552	2.37206	2.73595	2.99667	3.02774	3.3186	3.39252	3.46749	3.24614	3.01031	3.7981	3.71082	2.85429	3.30237	4.1833	3.60429	3.67566	3.20223	4.11172	4.03911	3.02876
chr1:31867283-31868023	0.877733	1.05343	1.21106	1.45037	1.11633	1.33343	1.32637	1.04257	0.868213	1.42661	1.55372	1.39578	1.15373	1.67301	1.26443	1.07761	1.23434	1.24711	1.32629	1.28021
chr1:31885858-31886730	0.496577	0.7625	1.04915	0.916564	1.10097	0.99358	0.891092	0.728621	0.789414	0.941621	0.791114	0.687005	0.78327	1.22049	0.901343	0.986677	1.07243	0.732686	0.721486	0.656903
chr1:31895478-31895944	0.696912	1.08242	0.961574	1.12708	0.766578	1.08455	1.31641	1.16865	1.37871	1.4096	0.740184	1.10824	1.41334	1.30505	0.682685	1.30593	1.16673	1.2187	1.51209	1.08739
chr1:32014252-32015294	1.72458	1.73827	1.03924	1.55597	1.24275	1.15483	1.51105	1.50259	1.057	1.12571	1.21375	0.951595	1.14709	1.2715	1.5445	1.63127	1.33576	1.74861	1.59397	1.01489
chr1:32029649-32030181	1.22091	0.948133	1.05285	1.03017	0.965246	1.04048	0.807167	0.981016	0.733225	1.23473	0.972535	1.43671	1.00874	0.898187	0.77387	0.907244	0.899346	1.24542	1.13528	0.869666
chr1:32059455-32060117	0.817626	0.692676	0.789691	0.862369	0.573341	1.23605	0.86488	0.994031	0.762544	0.850507	0.824973	0.561685	0.810652	0.98428	1.07419	0.697385	0.657034	0.536172	0.950356	0.432643
chr1:32109706-32111314	3.51421	3.40777	3.87809	3.84853	3.54059	4.25059	3.80225	3.796	4.05259	4.39142	5.2554	4.17519	4.39928	4.87615	4.32926	4.31966	3.70578	4.54719	4.27249	3.60342
chr1:32170403-32171351	0.41109	1.45111	0.984734	1.03579	0.965601	1.11702	1.1432	1.31648	0.750332	0.915626	1.00058	1.00237	1.87838	1.46631	1.30285	1.57166	1.21586	1.39782	1.35384	1.32468
chr1:32226393-32226894	1.29645	1.28138	1.37886	1.1395	1.02497	1.87346	1.3877	1.81168	0.870194	1.35795	1.09008	1.56684	1.02247	2.03758	1.30734	0.75395	1.30226	1.32249	1.70783	1.36323
chr1:32253698-32255309	2.37876	2.3625	1.92384	2.43806	2.17584	2.52469	2.37357	2.29589	1.8516	2.50471	2.67633	2.15423	2.22583	2.62902	2.38131	2.46192	1.94394	2.45297	2.56184	2.14708
chr1:32281299-32282121	1.05356	1.03202	0.908543	0.750073	0.896322	0.81979	1.11943	1.04899	0.753689	0.827658	1.43369	0.90471	0.890265	1.18904	0.956169	0.816932	0.899545	1.06513	0.765372	0.616454
chr1:32292426-32293189	1.19178	0.781281	1.02774	1.22707	0.93637	1.4194	1.55439	1.4275	0.872115	1.10689	1.50688	0.893446	1.43866	1.39485	1.2999	1.15513	1.22563	1.30255	1.31929	1.155
chr1:32313856-32314692	0.932329	1.23414	1.07199	0.874088	1.01484	0.748486	1.17406	1.11285	1.15277	0.785736	0.893946	0.938979	0.99207	1.24707	1.164	1.12957	0.780424	1.1039	0.933168	0.948726
chr1:32354726-32355430	1.35317	1.40041	1.59124	1.8489	1.33198	1.40161	1.48133	1.77276	1.89041	1.2663	1.87815	1.99533	1.59388	2.03623	1.462	1.8183	1.29745	1.57978	2.0018	1.25179
chr1:32403056-32404510	2.17401	2.30222	3.51838	3.20389	3.39352	3.31041	3.38929	3.72987	3.5823	4.35636	4.42821	3.38136	4.21094	4.4067	3.86113	3.98339	4.08332	4.86606	4.69039	3.72748
chr1:32405241-32405924	2.18726	4.09541	3.14365	3.10938	3.30159	2.88941	2.90407	3.92032	4.03144	3.36612	3.99804	3.99238	3.67863	4.29308	3.31529	4.4858	3.9802	3.7071	3.6477	3.4515
chr1:32409235-32410686	2.20835	2.38599	2.63781	2.61247	2.41576	2.65381	2.49437	2.58034	2.57763	2.87791	3.42707	2.64804	2.97561	2.81414	2.90183	2.9214	2.66789	3.09854	3.38198	2.7938
chr1:32421552-32422189	1.66544	2.44753	1.99309	1.82828	2.17307	1.77572	2.08655	2.60042	1.15269	1.50997	1.7147	1.75119	2.02958	2.48908	2.29146	2.37192	1.94604	1.89453	2.13333	1.66015
chr1:32423337-32423779	1.56747	2.64549	1.81637	0.929954	1.91948	0.925643	1.48041	2.25887	0.882524	0.955377	1.0405	0.841257	1.93159	1.71989	1.98991	1.47179	1.42689	1.92731	1.48032	1.5452
chr1:32429711-32430353	1.45013	1.14281	0.959701	1.45834	1.32151	1.23707	1.56069	1.44913	1.35815	1.35205	1.02976	1.57667	1.25386	1.69157	0.961914	0.849857	1.25338	1.29004	1.45034	1.13246
chr1:32447240-32447974	1.17988	1.21822	1.19553	1.02667	1.42963	1.21317	1.53222	1.23658	1.40675	1.15062	1.52726	1.29461	1.5952	1.33159	1.19828	1.28654	1.27405	1.45073	1.30284	0.960503
chr1:32450285-32451406	1.15883	1.65668	1.18252	1.16113	1.11533	1.07345	1.55049	1.25501	1.37142	1.29751	1.35898	1.17938	1.06625	1.22065	1.13517	0.973432	0.853616	1.11877	1.54899	1.17921
chr1:32478798-32480740	2.85406	2.99877	4.0283	3.60994	3.64445	4.17635	4.2539	3.56378	3.82821	4.59049	4.91398	4.07407	4.50936	5.06646	4.75067	4.73296	4.52426	5.10547	5.20932	4.2316
chr1:32537852-32539314	2.93218	2.9326	3.55021	3.73303	3.74146	3.75322	4.07006	3.41456	3.51561	4.63741	5.05278	3.65958	3.77078	4.56086	4.6592	3.48792	4.26924	5.08221	4.80243	2.99882
chr1:32573370-32574708	1.84468	2.26191	1.85589	2.3211	2.00238	2.42826	2.70503	2.47603	2.86392	2.85796	2.47051	2.4857	2.91698	3.10051	2.86718	2.47804	2.84445	2.52901	2.89647	2.35464
chr1:32644885-32646533	1.86554	2.87986	2.70768	2.93758	2.60115	3.44645	3.00271	3.31833	3.20236	3.65848	4.08134	3.33429	3.4044	3.91431	3.42931	4.03655	3.35191	3.63274	3.77176	2.86089
chr1:32665569-32667469	1.26486	1.73767	1.37572	1.3461	1.4806	1.64667	1.61433	1.82725	1.48543	1.95087	2.16335	1.9679	1.68185	1.95478	1.87136	1.52417	1.96875	1.70623	2.11919	1.85529
chr1:32670907-32671674	1.24202	1.88323	1.60659	1.60772	1.80476	1.63164	1.81288	1.5384	1.55564	2.04929	2.36096	2.34316	1.94001	2.43533	1.68349	2.40766	2.09822	2.56067	1.70613	1.66601
chr1:32681121-32681656	1.21406	1.58565	1.22144	0.981715	0.834638	0.89969	1.03197	1.35724	0.557558	1.53475	1.18199	1.2742	1.04868	1.13674	1.25923	0.980605	1.0569	1.14998	1.31707	0.905969
chr1:32687302-32688487	1.49819	2.18634	1.73313	1.52237	1.82758	2.29497	2.08796	2.20211	2.26552	2.03912	2.2801	2.31853	1.95558	1.85122	2.00559	2.03651	2.42254	2.25648	2.25109	2.00794
chr1:32705955-32707345	0.87226	0.791744	0.711899	0.919993	1.02799	0.883023	1.11803	1.1917	1.00697	1.06329	1.01327	1.30782	1.14069	1.31256	0.928948	0.951116	0.938755	1.08952	1.21301	0.903451
chr1:32713816-32714364	1.85691	1.96642	1.2606	2.4169	1.95561	1.88845	2.01497	1.94615	2.47042	2.39735	2.51771	2.26177	2.27018	2.61589	1.80989	2.4125	2.53989	2.11586	2.15835	1.40712
chr1:32715381-32717112	1.98872	2.60932	2.21113	2.42735	2.0121	2.09941	2.26809	2.39891	2.92951	2.85963	3.71959	2.86413	2.69157	2.77301	2.43244	2.4246	2.67607	2.73403	2.70408	2.43098
chr1:32719291-32719702	1.89642	2.45454	1.81709	1.2779	2.06426	1.99092	2.78613	2.09798	2.34481	3.31063	2.72751	2.21151	2.67079	1.95531	2.54978	2.24656	2.27532	2.64842	2.14304	2.35861
chr1:32722247-32722722	1.09393	1.30325	1.53295	1.44224	1.78613	1.31734	2.06635	1.86308	1.40089	2.12373	2.2995	2.17448	1.95146	1.4175	1.69407	1.36954	1.64826	1.44469	1.74834	1.48423
chr1:32729323-32729855	0.936028	0.861939	1.19323	0.472164	0.965246	0.859525	0.960913	0.981016	1.46645	1.41112	0.972535	1.08724	0.641928	0.816533	0.77387	0.749462	1.10374	0.934068	1.3245	1.20097
chr1:32739052-32739788	1.17667	1.18376	0.963969	1.0549	1.36508	1.40607	1.19467	1.5107	1.18469	0.828744	0.937298	0.813952	0.861718	1.35749	1.14417	0.997925	1.06375	1.25388	0.923188	1.3171
chr1:32756917-32758540	2.49457	2.68407	2.96796	3.1376	2.76503	2.90639	2.82218	2.53058	2.81342	3.35347	3.55977	2.85107	2.7805	3.22518	3.15929	3.0902	2.45216	3.48458	3.45773	2.49772
chr1:32785385-32786167	0.858277	0.938213	1.02664	0.99285	1.11347	0.830948	1.12439	1.71201	1.67251	1.46999	1.39676	1.55856	2.05877	1.91645	1.81871	1.90528	1.14023	0.998569	0.965426	0.957893
chr1:32787145-32787928	0.801879	0.878452	1.12071	0.991582	0.684339	1.2602	1.59303	1.0143	0.996362	1.43815	1.39497	0.844242	1.49537	1.16505	1.05159	1.23283	1.08322	1.7226	1.54271	1.18177
chr1:32800744-32801275	1.22321	1.12263	1.75806	1.72019	1.93413	1.85826	2.00246	1.32473	1.55564	1.67886	1.8946	1.32271	2.06722	1.96337	2.43171	1.77838	2.37547	2.00534	2.41702	1.28621
chr1:32801460-32802407	0.800186	0.96843	1.47866	1.49504	1.74463	1.65189	1.59785	1.31787	1.18726	1.51114	1.66939	1.26519	1.95764	1.83483	2.43059	1.83923	2.02092	1.67415	1.96646	1.27955
chr1:32802880-32803254	1.0999	1.83911	1.6474	1.22115	1.07454	1.67309	2.02295	1.39546	1.5338	1.69362	1.22968	1.49132	2.41324	2.38105	2.15156	1.51496	1.57003	1.7083	1.61489	1.59051
chr1:32816438-32817742	1.85957	1.63517	2.46268	2.62679	2.1402	2.62076	2.28945	2.48839	2.28753	3.22033	3.28438	2.43962	2.28219	2.71497	2.46836	2.70358	2.63509	3.55672	3.01059	2.09502
chr1:32837502-32838362	0.981836	1.11972	1.19405	0.902801	0.90864	1.11938	1.30774	0.923484	1.49413	1.71857	1.27008	1.51329	1.78695	1.76789	1.47968	1.70808	1.59315	1.56836	1.60942	1.63956
chr1:32859464-32860747	2.88564	2.93073	3.2015	3.00796	3.09753	3.4515	3.90477	3.20119	3.16553	4.297	4.32389	3.349	3.11808	3.70743	3.35474	3.0586	3.45795	3.79937	3.98175	2.76467
chr1:32866148-32866775	0.863267	1.20672	0.982661	0.910508	1.10387	0.806062	0.58703	0.904758	0.98809	1.38439	1.10024	0.955453	0.66138	0.796739	0.984926	0.937127	0.936509	1.16994	1.08368	0.70276
chr1:32879268-32880036	1.29679	1.224	0.948114	1.15962	1.19191	0.877432	1.06501	1.15229	0.806683	1.43569	1.04795	0.99522	1.20696	1.27264	0.852833	0.874373	1.1327	0.770282	1.2124	0.91798
chr1:32966037-32966903	0.975033	0.741308	1.14266	1.26571	0.747657	0.750348	0.613919	0.995693	0.715395	0.623067	0.663829	0.596349	0.760529	1.12863	0.929197	1.09044	1.00452	0.819736	0.871782	0.763217
chr1:32985878-32986507	1.27357	1.67674	1.18732	1.37957	1.38432	1.37743	1.17033	0.865806	0.693111	0.895128	1.05105	1.24799	1.16343	1.31217	1.63632	1.26777	1.27928	1.54242	1.32028	0.94571
chr1:33092912-33093681	1.06987	0.894444	1.01972	1.00963	1.24843	1.15796	1.16999	1.09178	1.34272	1.22028	1.7194	1.18197	0.793019	1.63816	1.14374	1.14612	1.18779	1.26162	1.34172	1.03139
chr1:33115758-33117401	3.63701	3.50263	4.21593	4.55877	3.96796	4.89244	4.43066	3.90849	4.7204	5.61151	6.50803	4.55145	5.06275	4.87803	4.81792	4.98121	4.54017	6.04898	6.00417	4.63963
chr1:33177690-33178303	1.20086	1.6457	1.91883	1.52734	1.52972	2.43415	1.23423	1.51769	1.27268	1.41601	1.17226	1.44906	2.06925	2.26765	1.95378	2.01976	1.73841	1.8143	1.60106	1.22198
chr1:33190579-33191298	0.542021	0.829092	0.59725	0.698723	0.403679	0.502087	0.625676	0.75743	0.638265	0.61994	0.919482	0.632081	0.848166	0.90625	1.06712	1.13827	0.937667	0.822776	0.980017	0.766048
chr1:33219164-33220256	1.09047	1.28075	1.19683	1.12923	1.20629	1.25623	1.17971	1.53769	1.13467	1.5468	1.05289	1.00261	0.96054	1.21328	1.3881	1.51814	0.896201	1.34351	1.17531	1.17017
chr1:33238445-33239307	1.23073	1.19692	1.2346	1.2186	1.08784	1.1447	1.02004	1.07929	1.09138	0.898114	1.13375	0.958587	1.18853	1.25985	1.23744	1.14419	1.16056	1.45492	1.08019	0.843434
chr1:33264343-33265430	1.77269	3.24825	1.66609	1.76466	1.74587	1.79338	2.27621	2.37977	2.21646	2.05031	2.1419	2.48955	2.40118	2.53764	2.56516	2.20081	2.44088	2.19868	2.36143	2.18897
chr1:33266564-33267357	0.982884	1.79257	2.16607	1.12306	1.43588	1.39605	0.979864	1.63103	2.28588	1.65668	1.66736	2.03189	1.99945	1.47903	2.00587	1.72008	1.72776	1.31296	1.52325	1.72252
chr1:33282366-33284154	2.24015	2.73131	3.08043	2.66926	2.49738	2.93431	2.72186	2.81738	3.34945	3.52947	3.85823	3.15409	3.5744	3.51064	3.34919	3.32144	3.44219	3.67915	4.34906	2.871
chr1:33405276-33405804	0.984125	1.34613	1.02547	0.908232	1.18398	1.09394	1.04565	1.0744	0.651865	0.933061	1.52429	1.2911	0.877788	1.48089	1.20504	1.43079	0.947348	1.61339	1.04856	1.16834
chr1:33429400-33430840	1.26296	1.52851	2.39865	2.23598	1.84504	2.33982	2.39983	2.71035	2.62919	3.29089	3.51313	2.29528	2.8967	3.36355	2.94999	3.26432	2.58255	3.10578	3.37287	2.55505
chr1:33446446-33447466	1.2948	1.66337	1.35453	1.36566	1.48844	1.51007	1.58373	1.8687	2.13709	1.86299	1.94443	1.94424	1.38707	2.00163	1.81632	1.56358	1.70571	1.43834	1.77638	1.55517
chr1:33449851-33450553	1.2645	2.02494	1.32981	1.30117	1.65382	1.40561	1.57294	1.3576	1.24207	1.16965	1.55593	1.23592	1.80691	1.79451	2.31921	1.70391	1.79683	1.95507	1.9358	2.29103
chr1:33457622-33458911	1.14216	1.29846	1.07185	1.11609	1.26442	0.914871	1.396	1.44351	1.15707	1.0374	1.13726	1.26606	1.77887	1.43226	1.45179	1.51404	1.18103	1.34011	1.87423	1.09389
chr1:33501843-33503018	1.80576	1.9708	2.14513	1.78797	2.22316	2.13016	2.34937	2.25948	2.20669	2.35596	2.88661	2.54923	2.3459	2.73577	2.35712	2.39318	2.38763	2.67846	2.65576	2.23128
chr1:33510939-33512007	1.56096	1.63155	1.83559	1.73191	1.44245	1.53234	1.85719	1.72097	0.68751	0.593085	0.672842	0.715664	1.62165	1.46426	1.31416	1.15928	1.48651	1.44017	1.9793	1.42339
chr1:33520742-33521613	1.21801	0.842345	0.857431	1.02249	1.1535	1.18814	0.798208	0.833665	0.843008	0.969637	1.18803	0.972399	1.28828	1.14708	1.20317	1.20465	0.948814	0.652024	0.751207	1.11296
chr1:33546247-33547079	2.10782	2.09435	2.58067	2.08594	2.09312	2.57444	2.2611	2.15459	1.79263	2.84789	3.07476	2.25942	1.70049	2.55834	2.85652	2.5979	1.72519	2.4175	2.26852	1.72121
chr1:33554139-33554680	1.2006	0.88998	0.897291	1.13967	1.27934	1.2456	0.90713	1.21636	1.56929	1.21419	1.85958	1.52736	1.2625	1.76649	1.83331	1.62915	1.16578	1.48714	1.90718	1.58822
chr1:33564601-33565651	3.27854	2.33643	2.61388	3.19698	2.3815	2.42959	2.43431	2.44202	1.96677	2.83752	3.88726	2.38054	2.39286	2.62706	2.97635	2.71805	2.75472	2.79449	2.75621	2.70673
chr1:33592474-33593589	4.31073	4.83227	4.55461	5.12008	4.64553	5.05077	5.20834	4.80283	4.63029	5.47045	6.05811	5.44692	4.98804	5.98025	5.82387	5.23212	4.73966	5.89985	5.82303	4.68294
chr1:33646286-33648040	1.01218	1.63395	1.69248	1.75758	1.48929	1.70141	1.72539	1.79823	1.72681	1.79226	2.16316	1.66061	1.64105	2.0432	2.0378	1.80657	1.50028	2.26647	1.72169	1.39424
chr1:33721760-33722807	0.868511	1.05112	1.40876	1.11233	1.30078	1.83891	1.34759	1.14865	1.4026	1.61328	1.89429	1.10489	1.2814	1.55586	1.30477	1.74373	1.35015	1.31085	1.346	1.34672
chr1:33738871-33739419	1.06673	0.753096	0.95397	0.666731	1.10003	0.922264	1.64183	0.952373	1.25615	1.2843	1.41621	1.31937	1.0238	1.07014	1.29766	1.03393	1.1112	1.3386	0.642912	1.1659
chr1:33760778-33761516	1.20282	1.21162	0.961356	1.4543	1.0891	0.750046	1.24684	1.29138	1.02602	1.17617	1.63583	1.37157	1.25602	1.35381	0.963573	1.19426	0.736715	1.37874	1.63678	0.68662
chr1:33767781-33768292	1.48293	0.583285	0.694208	1.38533	1.00491	1.46002	1.32053	1.06574	1.43691	1.10183	1.74375	0.970217	1.47983	1.23263	1.06202	0.821328	1.19166	1.62076	1.52667	1.03475
chr1:33814543-33816163	1.26964	1.47189	2.73143	2.15669	2.16375	2.21354	2.1458	2.28314	2.32289	2.18669	2.60823	2.04025	2.40921	2.66805	2.59911	2.9923	2.47012	2.97979	2.88936	1.94476
chr1:33833196-33833909	1.18426	1.51136	1.12599	1.40921	1.1586	1.55269	1.31924	1.20936	1.062	1.18451	1.24973	1.07199	0.923728	0.974801	1.04985	1.23614	0.976059	1.49346	0.847083	0.957893
chr1:33896212-33897006	0.981646	1.12617	1.48142	1.40925	1.51843	1.90957	2.06027	1.77187	1.01146	1.03412	1.12224	0.780512	1.10599	1.91484	1.93264	1.53291	1.28734	1.66893	1.23609	0.860173
chr1:33937669-33938505	1.47619	2.08433	2.14399	2.07596	1.78933	2.33182	2.32366	2.08999	1.23511	1.65566	1.95981	1.53202	2.21757	2.28629	2.28324	2.33445	1.79498	2.17949	2.25766	1.31768
chr1:34098684-34099187	1.2913	1.7321	1.22491	1.77055	0.97651	1.14831	1.01631	1.39847	0.957969	1.44583	1.6572	1.23206	1.35787	1.46814	1.07891	1.25159	1.16738	1.08201	1.60098	1.48921
chr1:35208113-35208709	1.30776	1.26948	1.0651	0.996181	0.636832	1.33255	1.16651	1.10411	1.23198	1.37767	1.68798	1.07447	1.35063	1.56703	1.09895	1.26755	1.20416	1.3102	0.971149	0.887176
chr1:35318218-35319178	1.44338	1.43297	1.06967	1.16556	1.25587	1.77993	1.42712	1.44184	1.3863	2.0283	1.73661	1.74298	1.44835	1.60636	1.30605	1.53015	1.47251	2.09517	1.41556	1.51467
chr1:35324599-35325844	2.33028	2.43088	1.82956	1.90755	1.7933	1.83642	2.13516	2.51518	2.34064	2.43078	2.60888	2.73775	2.39034	2.58195	2.55527	2.96655	2.37567	2.43283	2.80963	2.12352
chr1:35331552-35332462	1.40373	1.99042	1.60033	2.28355	2.01184	2.1951	1.68529	2.01978	2.04241	1.77882	2.87438	2.11116	1.68876	2.07651	1.97418	2.09849	1.8641	2.08027	2.15704	1.6221
chr1:35450154-35451271	1.16298	1.31367	1.55449	1.36972	1.35918	1.59439	1.50112	1.72674	1.88988	1.61719	1.49252	1.66444	1.22294	1.76947	1.55807	1.52174	1.616	1.48291	1.7573	1.3215
chr1:35496209-35497760	1.78678	1.92172	2.05846	1.85511	2.36077	2.23443	2.26763	2.25304	2.35226	2.43522	3.15051	2.58386	2.89385	3.19285	2.89572	2.58422	2.79034	2.71568	2.83943	2.51424
chr1:35544563-35545481	1.60376	1.57346	1.9118	1.76615	1.65382	2.64786	2.42795	2.07633	2.52452	2.01887	2.63015	2.20527	2.65722	2.79187	2.28314	2.08021	2.20321	2.42301	2.79616	1.82396
chr1:35657223-35659302	2.29108	2.18358	2.84683	3.02057	2.78142	3.54229	3.47197	3.55814	3.25587	3.81405	4.29982	3.33859	4.08314	3.7819	4.09557	4.47154	4.06922	4.2227	4.36976	3.26393
chr1:35667496-35668243	1.04341	0.920787	0.849798	0.88652	0.866761	1.15984	1.09495	1.12393	0.82936	1.03638	0.885017	1.18912	0.881684	1.25027	1.02712	1.26415	1.01897	1.17207	1.28017	1.12075
chr1:35733855-35734900	2.00969	2.06239	2.03679	2.27263	1.79467	2.46425	2.30899	2.41028	2.12988	2.33476	2.53056	1.99657	2.56771	2.97218	2.65035	2.65073	1.8314	2.53614	2.48042	2.06611
chr1:35896561-35897304	0.845049	1.14175	0.854373	1.0757	0.721181	0.712608	1.18341	1.03837	0.648531	1.10511	1.16058	0.889692	1.64154	1.0816	1.6875	0.96028	1.72695	1.78349	1.93059	1.51226
chr1:35916646-35917259	1.48341	1.19687	1.34014	1.45283	1.05623	1.09929	0.900656	1.18454	1.45984	0.880222	1.40671	0.876176	1.7509	1.02753	1.28217	1.43779	1.24172	1.00365	1.23159	0.898513
chr1:35923081-35923607	1.39948	1.1333	1.5263	1.12875	1.27338	1.32687	1.32175	1.46674	1.00333	1.73942	1.4208	1.4531	1.76225	2.27108	1.99232	1.39634	0.826913	0.719789	0.765488	0.712046
chr1:35964778-35966040	1.86999	1.21723	1.30191	1.91804	1.37993	1.67819	1.45827	1.31257	1.23637	1.54292	1.68545	1.42409	1.97156	2.32343	2.00185	1.97877	2.11964	2.21255	2.1935	1.85051
chr1:35971371-35972450	1.82597	1.89115	2.30137	1.77774	1.98642	2.34199	2.19833	1.85064	1.93517	1.9568	1.91803	1.72306	2.32855	2.77788	2.23731	1.51698	2.62022	2.34657	2.56552	2.36854
chr1:36004391-36005551	0.914557	1.22544	1.3842	1.18115	1.3088	1.05811	1.21632	1.25194	1.20662	1.55725	1.09028	1.3	1.24069	1.23578	1.27446	1.41106	1.33112	1.32595	1.5403	1.27251
chr1:36010492-36011164	0.708804	1.56945	0.972425	0.883518	1.06317	0.823712	1.12587	0.979239	0.853632	1.0124	0.983791	0.922212	1.27048	1.32517	1.67086	1.21788	1.3916	1.23245	1.34815	0.91798
chr1:36022620-36023678	2.49659	2.66549	3.40588	3.38864	3.50303	3.52584	3.24698	4.05356	3.62185	4.32388	4.5914	3.96359	4.08091	4.3727	3.32529	4.12558	3.49445	3.91402	4.01981	3.10274
chr1:36034599-36035159	1.1212	1.8424	0.933528	1.26411	1.07646	1.41822	1.38756	0.891445	1.4341	1.21488	1.38586	1.21732	1.26322	1.55141	1.30327	0.936828	1.00972	1.22541	0.898765	0.865524
chr1:36042946-36043784	0.981776	1.01232	1.18083	1.2535	0.879209	1.03389	1.09805	1.05604	1.09526	1.45574	1.09762	1.1586	1.33901	1.5292	1.02724	1.42738	1.14189	1.44011	1.32134	1.18308
chr1:36106719-36107568	2.09112	2.64653	2.28709	2.39383	2.39307	2.72132	2.5771	2.24508	2.89185	3.26061	3.58874	3.33343	2.93064	3.58159	2.84341	3.13909	2.61281	3.09376	3.26054	2.595
chr1:36181126-36181598	1.37611	1.65156	1.54269	1.11275	1.13525	1.27472	1.86287	1.39417	1.45841	1.44139	1.64424	1.83817	1.3437	1.61058	1.70484	1.46717	1.38228	1.60427	1.97271	1.35363
chr1:36184031-36185004	1.15708	1.74372	1.66941	1.59591	1.44561	1.38513	1.6182	1.74907	1.74509	1.80831	1.92019	2.05939	1.65463	2.36618	1.73096	2.58807	1.51989	1.58078	2.27601	1.38122
chr1:36192028-36193089	0.857051	1.18852	0.739079	0.667203	0.841718	0.793906	0.790176	0.769923	0.865057	1.08344	1.13783	0.876145	0.57477	1.02355	1.02299	0.969144	0.942884	0.959011	0.782714	0.830595
chr1:36234755-36235939	2.02976	2.30438	3.01189	3.27875	3.07367	2.92703	2.95325	3.18139	2.63565	3.74485	3.35021	2.86135	3.04916	3.37537	3.63524	3.82833	3.28789	3.61741	3.25195	2.82837
chr1:36273269-36274116	0.817974	0.595522	1.32259	1.13234	1.5025	1.16498	1.13467	1.33951	1.54416	1.21869	1.3235	1.04873	1.26718	1.3078	1.03842	1.38743	1.38652	1.36894	1.27758	0.884383
chr1:36276207-36277085	1.085	1.25344	1.02071	1.09236	1.27144	0.712681	0.908292	1.18884	1.2283	1.17566	1.50594	1.0117	1.55583	1.70691	1.25752	1.41015	1.23849	1.2128	1.2898	0.978622
chr1:36348198-36349500	1.67951	1.76095	2.38042	1.82404	1.97201	1.81147	2.02598	1.9868	2.23817	2.19823	2.49466	2.20538	2.3419	2.55233	2.41466	2.90114	2.05452	2.81703	2.62865	2.11516
chr1:36395819-36397547	1.81676	1.93717	2.38784	2.41835	2.35153	2.46517	2.41403	2.56065	2.2441	2.55234	2.92761	2.72565	3.57147	3.69538	3.55212	3.89824	2.79399	3.12221	3.13112	2.42245
chr1:36488680-36489630	1.00277	0.941238	1.00231	1.05765	0.822558	0.684001	0.77488	0.740454	0.579679	0.81492	0.968212	0.869791	1.28386	1.18887	1.2804	1.30328	1.41933	1.32015	1.19205	1.50742
chr1:36553908-36555301	1.5698	2.02447	2.47958	2.26224	1.84318	2.38421	2.334	2.76922	2.70142	3.30088	3.54913	2.4617	3.02946	3.43026	3.49285	3.63056	3.30979	2.9048	3.17955	2.56217
chr1:36565048-36566049	1.51404	1.30557	1.36159	1.18626	1.0706	1.08192	1.34823	1.33745	1.35244	1.59367	1.26346	1.11439	1.21844	1.25849	1.60776	1.32073	0.977674	1.06377	1.08103	1.03445
chr1:36574531-36575172	0.945742	0.92998	1.57287	1.21125	1.4629	0.938639	1.11652	0.884997	1.50346	1.53715	1.21074	1.03127	0.98943	1.21983	0.963414	1.11309	1.11962	0.88598	1.17779	1.06549
chr1:36614596-36616117	3.00349	3.31629	3.52298	3.46812	3.42018	3.70257	3.95252	3.67	4.10336	4.85854	5.36702	4.26461	4.33016	4.74094	4.39234	4.37359	4.33241	4.65171	4.43415	4.17165
chr1:36616313-36616786	2.01402	2.37516	2.60519	2.31735	2.64331	2.59493	2.33447	2.87839	3.10469	3.52145	3.58538	2.75143	3.71314	3.85721	3.4816	3.50488	3.54034	3.00166	3.24544	2.98101
chr1:36621164-36622069	1.69857	2.12809	3.36276	2.82606	2.78774	2.95183	2.77915	3.61055	2.63685	2.85147	3.17611	2.67064	3.18056	2.68797	3.03967	3.0376	2.76353	2.95461	3.1422	1.72844
chr1:36626498-36627977	1.22966	0.821611	1.275	1.03447	0.981222	1.26924	1.10606	1.36547	1.70657	1.58619	1.92403	1.73194	1.31945	1.21889	1.36651	1.56075	1.85276	1.19995	1.80361	1.43004
chr1:36653388-36654313	1.21712	1.01625	1.00922	1.30841	0.748242	1.06674	1.23795	1.07937	1.33953	1.11593	1.3362	0.937964	1.16033	1.19752	1.1127	1.04358	0.987468	1.17676	0.952206	0.809808
chr1:36688928-36690701	4.07859	4.11222	4.79137	5.12608	4.77257	5.15812	5.35137	4.77375	4.71078	5.53085	7.1819	5.06826	5.00798	6.10065	5.3196	4.84086	4.93098	6.20605	5.83361	4.69708
chr1:36750895-36751585	1.1296	1.56173	1.08235	1.38999	1.29429	1.25565	1.27431	1.1839	1.36344	1.12199	1.41636	1.31729	1.13128	1.25912	1.13909	1.18611	0.819483	1.47465	1.34945	1.30912
chr1:36771550-36773064	1.67314	1.71124	2.03477	1.9457	1.62214	2.06649	2.17448	2.09827	1.84899	2.2933	2.03143	1.97843	1.96564	2.36708	2.12598	2.10681	1.92484	2.31316	2.41016	1.65891
chr1:36788584-36789819	0.999265	0.983937	1.58737	1.12791	1.44626	1.34462	1.27491	1.26777	1.61641	1.78561	1.7223	1.12069	2.03442	1.68834	1.985	1.85211	1.51442	2.10764	1.48751	1.33795
chr1:36831850-36832314	0.793238	1.08708	0.885242	1.42722	0.866117	1.40043	1.54243	0.929171	1.03849	2.0224	1.05311	1.64726	1.36686	1.02982	1.37125	1.44724	1.54672	0.917963	1.30166	1.37697
chr1:36834466-36835134	1.23163	1.2013	1.20185	1.23066	1.3035	1.47715	1.68361	1.08701	1.47704	1.58038	1.37695	1.29883	1.49719	1.78831	1.54079	1.53931	1.00925	1.59407	1.39389	1.0554
chr1:36839147-36840684	1.8594	2.22265	1.79782	1.69372	1.94649	1.65977	1.74282	1.91924	2.16468	2.27424	2.26285	2.37891	2.47583	2.00664	1.96024	2.03432	1.96678	1.87826	1.91565	1.64842
chr1:36850457-36852582	2.97507	3.81947	3.82197	3.92234	3.83492	3.83935	3.69511	3.76943	4.13561	4.38285	5.74876	3.99541	3.87996	4.63015	4.19184	3.8316	4.05277	4.40968	4.65412	3.22438
chr1:36862650-36863832	1.8317	1.90093	1.80071	2.24105	2.0211	1.81213	1.95486	2.30369	1.96067	2.44125	2.23725	1.97488	2.31137	2.42556	2.53314	2.55654	2.2079	2.20215	2.15035	1.93848
chr1:36886105-36887065	1.21785	1.24191	1.34195	1.07042	1.09307	1.20334	1.04371	0.850925	1.26679	1.17299	1.55696	1.22654	1.16884	1.67423	1.18909	0.96181	1.08739	1.3064	1.4942	1.03273
chr1:36915580-36916639	1.67645	1.60212	1.5691	2.00539	1.49687	1.99988	1.96952	1.79988	1.79838	2.17097	2.63281	1.69708	1.95791	1.72282	2.17353	1.92213	2.1563	2.01102	1.73473	1.85156
chr1:36929621-36930596	1.95412	2.25749	2.16387	1.49895	1.87772	2.29559	2.3699	1.88513	2.4946	2.69487	2.88912	2.69078	2.45183	2.49499	2.61031	2.56124	2.29746	2.71822	2.52945	2.41782
chr1:36939490-36940055	1.26456	1.42029	1.15658	0.970005	0.513709	0.937111	0.94098	1.0442	1.01529	1.37022	1.22098	1.31623	0.906652	1.34547	1.15925	1.0771	0.769834	0.795749	1.15806	1.01384
chr1:37920328-37921096	1.18402	0.806048	1.11829	1.04068	0.988416	1.12813	1.01176	1.0932	1.22496	1.31351	1.42222	1.10281	1.46105	1.41405	1.36453	1.12029	0.707937	1.50975	1.08133	0.975354
chr1:37939346-37940490	1.62759	1.46304	2.26854	1.99611	2.2834	2.18788	2.32366	2.57856	2.32666	2.93248	3.34172	3.25031	2.81461	2.88585	2.89537	2.67815	3.34582	3.0613	3.18967	2.311
chr1:37945020-37945652	2.26099	3.01106	2.15657	2.45699	2.26092	2.85602	3.30019	3.91354	2.65037	3.04384	3.82038	3.43203	3.08775	2.92117	2.45764	3.3204	2.33995	3.25741	2.90677	2.16132
chr1:37952795-37953372	1.42587	1.62917	0.776591	1.3456	1.3156	1.6684	1.31124	1.4944	1.43162	1.58567	2.09227	1.32466	1.26828	1.65628	1.36217	1.60024	1.20612	1.88648	1.70096	0.992755
chr1:37979265-37980976	1.18946	2.22442	1.986	1.74837	1.51367	2.09581	1.76875	2.05561	2.05183	2.19379	2.40232	2.00418	2.19554	2.52615	2.13276	2.80862	2.13538	2.7245	2.60332	2.04735
chr1:38019330-38020147	1.77552	1.85217	1.7825	1.78883	1.585	1.73799	2.27759	1.99973	1.85363	1.92388	2.42757	2.32619	2.06014	2.33946	2.03857	2.59422	1.78348	2.11432	2.7722	1.96855
chr1:38061000-38062060	2.06295	2.79024	2.5716	2.92984	2.40116	2.88346	2.99007	2.4832	2.96562	3.23126	3.3896	3.23505	2.85355	2.82767	2.89531	3.32592	2.74925	2.85742	3.13381	2.70198
chr1:38148055-38148598	1.11643	1.47784	1.16906	1.09341	1.56245	1.46262	1.16739	1.37903	1.56351	0.95049	1.37631	1.97825	1.07815	1.19999	1.89548	1.15939	1.32169	1.43809	1.11228	1.29836
chr1:38155945-38156746	3.89227	4.06457	3.58959	3.64913	4.01377	4.02614	4.00795	3.99435	4.29694	4.86184	4.95212	4.5132	4.75075	5.01643	5.30335	5.26588	4.53419	5.70158	5.05822	3.96072
chr1:38157245-38158504	2.04642	2.05784	3.29219	2.72068	3.15658	3.24967	3.50819	3.56861	3.42635	4.22985	3.97254	3.1175	3.58439	4.2784	4.0727	4.05031	4.05936	4.58601	4.35748	3.41235
chr1:38259403-38259959	0.817744	1.15463	1.34321	1.10892	1.00389	1.25528	0.919434	1.14273	1.40315	1.05485	0.672067	1.00315	0.877455	1.28912	1.14436	1.39648	1.36902	1.27678	1.1768	0.990626
chr1:38273265-38274660	1.70723	2.10375	2.12804	2.259	2.06461	2.4498	1.87625	2.19594	2.40148	2.48893	2.67863	2.01393	2.93768	3.08281	2.69637	2.94842	2.32288	2.79886	2.88636	2.14788
chr1:38317204-38317900	0.71547	0.592955	0.885242	0.984291	0.994431	0.553258	0.969528	0.749857	0.9231	1.24715	1.19766	1.2169	0.911242	0.842578	1.20993	1.14573	0.937406	1.22395	1.15703	1.10791
chr1:38324631-38326199	2.16784	2.29568	2.53624	2.40298	2.69115	2.56323	2.9603	2.73512	2.67797	3.11202	3.09803	3.18822	2.80025	2.68727	2.44661	2.7971	2.53817	2.68624	2.93704	2.26217
chr1:38396102-38397925	1.23515	1.5218	1.55673	1.74116	1.57988	1.71622	1.76104	1.55591	1.7118	1.90458	2.14435	1.91504	2.14093	2.21606	2.29942	2.23318	1.527	2.58308	2.40197	1.87322
chr1:38412208-38413034	1.07467	1.16581	1.40142	1.05055	0.729803	0.932366	1.08925	0.988968	0.638922	0.908855	0.626378	0.85031	0.885954	1.13069	0.906227	0.711354	1.31645	1.17456	1.1882	1.3603
chr1:38455023-38456193	2.12806	2.21437	2.39366	2.01031	2.04183	2.07755	2.48175	2.59884	2.82408	2.88736	3.16919	2.89559	3.00225	3.15587	2.6231	3.06703	3.29005	2.7708	3.3769	2.44795
chr1:38477975-38478961	2.76673	2.88339	2.84035	3.01077	3.03424	3.24632	3.67073	3.42901	2.88566	3.52135	3.67314	3.35214	3.21615	3.81088	3.43525	3.9799	3.22026	4.53582	4.46648	3.08352
chr1:38484318-38484957	0.982584	1.07641	0.964207	0.821937	0.908436	1.0169	1.21601	0.994299	0.789991	1.1014	1.25951	1.22846	0.687134	1.12168	0.96643	0.853847	0.918922	0.81469	0.984563	1.06882
chr1:38493726-38494298	1.43834	1.28266	1.46884	1.03798	1.52227	0.883568	1.46569	1.4678	1.0831	1.10737	0.753771	1.4807	1.10878	1.44292	1.50494	1.3941	1.33072	1.7375	1.53984	1.07847
chr1:38495517-38496320	0.808869	2.02722	1.30206	1.22282	1.05655	0.989043	0.993127	1.49768	1.2573	1.19782	1.18125	1.18337	1.42775	1.21717	1.39828	1.09759	1.73333	1.59129	1.34759	1.28952
chr1:38512242-38513066	0.604329	0.918217	1.7447	1.30251	1.51734	1.69402	1.24079	1.62474	1.2531	1.50894	1.29068	1.05293	1.50978	1.63426	1.24909	1.34976	1.37243	1.60817	1.74081	0.882331
chr1:38992827-38993528	0.864794	0.948502	1.092	0.944694	0.859939	0.858299	1.05012	0.971098	0.654654	0.836655	0.779076	0.942998	1.25272	1.5492	1.2013	1.43691	1.02379	0.978928	1.14878	0.72286
chr1:39024749-39025746	1.47668	1.14983	1.77904	2.01557	1.61235	1.61732	1.96894	1.68421	1.68007	1.43535	1.78748	1.45038	1.835	2.59243	2.00838	2.04166	2.07226	2.51583	2.47363	1.65734
chr1:39300727-39301292	1.26456	1.42029	1.28876	1.41459	0.869353	0.979707	1.2667	1.08436	1.21835	1.24565	1.57709	1.38936	1.25204	1.03794	1.12613	0.854254	0.962293	1.21456	0.846271	0.896859
chr1:39324480-39326157	1.96238	2.14647	2.72766	2.30126	2.42304	2.89891	3.02395	2.89561	2.73651	3.13357	3.32516	3.23967	3.41826	3.22494	3.45928	3.76653	3.57925	3.97912	3.67652	2.66691
chr1:39338263-39339626	2.76392	2.45593	3.16427	2.98219	2.9321	3.49612	3.1955	3.14649	3.3501	4.11364	4.40752	3.5768	3.88359	4.63717	4.21502	4.31092	4.05278	4.96525	4.37579	3.4106
chr1:39443229-39443807	0.524412	0.357004	1.03366	0.513602	1.35196	1.08259	1.06133	0.745909	1.03216	0.811758	0.944866	1.14367	1.4349	1.27763	1.16555	1.41594	0.827772	0.85973	1.08847	0.686103
chr1:39456232-39457575	1.88618	2.86808	2.5858	2.63552	2.37729	2.65218	2.832	2.82163	3.07536	3.07441	3.51004	2.93789	2.63367	3.31538	3.09339	3.31259	2.86624	3.25962	3.1855	2.24745
chr1:39462605-39463596	0.720963	0.670939	0.715924	0.852588	0.765997	0.801414	0.825357	0.870101	1.01878	1.53874	1.27621	1.37578	1.3292	1.42461	1.30296	0.974074	1.07532	0.883484	1.06655	1.31167
chr1:39491425-39492782	1.77099	1.67268	1.63729	1.2621	1.62884	1.73805	1.85345	1.48823	2.29964	2.33388	2.35119	2.07032	1.74366	1.9527	2.1651	2.05674	1.90714	2.02278	1.83595	1.47743
chr1:39557840-39558399	0.929549	1.18945	1.1022	1.06212	0.838744	0.602744	0.87792	0.933633	1.27248	0.881317	1.18266	0.776044	1.00366	1.04908	1.07126	0.938504	0.778097	1.01594	0.990411	0.945898
chr1:39564035-39564752	0.996478	1.27908	1.06763	1.27395	1.27669	1.00698	1.28336	1.3292	1.50411	1.0143	1.60356	0.720277	1.1227	1.39346	1.40939	1.40485	1.18294	1.65014	1.33373	1.07546
chr1:39570685-39572031	0.707751	0.868727	1.23453	1.13669	1.14453	1.05493	0.98747	1.31495	1.2274	1.39434	1.47349	1.24314	1.37733	1.48456	1.41812	1.59024	1.50264	1.30094	1.23397	0.982089
chr1:39620510-39621221	0.517669	0.935162	0.60397	0.706585	0.502426	0.880076	0.632716	1.02127	1.09726	1.55079	1.3341	1.30744	0.892018	0.916447	1.13176	0.737867	0.978805	1.13157	0.955649	1.23947
chr1:39649177-39650167	1.44338	1.73694	1.35786	1.4993	1.48844	1.28842	1.71435	2.26913	1.59924	1.77726	1.77108	2.04489	1.45374	1.79901	1.72014	1.99251	1.8233	2.17509	1.80479	1.6468
chr1:39651310-39651787	1.49785	2.45138	1.44824	1.14896	1.54461	0.908178	1.15745	2.18826	1.82795	1.52464	1.32571	1.90552	1.32961	1.54816	1.7262	2.0677	1.50457	1.04177	0.474819	1.47801
chr1:39657771-39658483	1.8245	4.02521	2.3076	2.69408	2.69675	2.1295	2.29755	3.66503	3.06157	3.22902	3.27001	4.323	2.08987	2.07436	2.05008	2.56417	2.50466	2.39289	2.04999	2.38262
chr1:39662055-39663149	1.46449	2.2215	1.27997	1.62813	1.7347	1.58391	2.09342	1.88749	1.88767	2.12296	2.81132	1.90714	1.33784	1.01253	1.57372	1.59209	1.88852	2.18461	1.97827	1.26873
chr1:39670017-39671959	1.2598	1.99524	1.5671	1.39929	1.55205	1.63584	1.52677	1.72931	1.93774	1.64291	2.17577	2.01044	1.54499	1.59935	1.44544	1.81538	1.6686	1.79118	1.98265	1.57692
chr1:39680413-39681813	1.02068	1.58855	1.05355	0.929733	1.3077	1.42681	1.27071	1.37769	1.54064	1.60867	1.76569	1.62309	1.56814	1.70655	1.30995	1.13918	1.50681	1.35217	1.40207	1.40058
chr1:39696396-39696997	0.936638	0.762981	0.96304	1.13988	1.04017	1.0812	0.748521	0.943899	1.10719	0.819727	0.860879	1.34051	0.689992	1.12032	0.96526	0.907834	1.19414	1.10244	1.50741	0.659846
chr1:39733850-39734210	1.08254	0.891628	1.76333	1.45894	1.42642	1.27019	2.10162	1.07154	1.40223	1.36849	1.83641	0.975495	1.82949	2.11165	1.71541	1.3407	1.51026	1.18315	1.95731	1.34637
chr1:39793634-39794362	0.624541	0.850336	0.743745	0.595983	0.582699	0.826467	0.898823	0.841574	0.977081	1.22455	1.1845	1.30528	1.4073	1.61108	1.43951	1.816	1.04557	1.33267	1.34815	0.968419
chr1:39864023-39864793	0.984125	1.2506	0.824414	0.652444	1.10183	0.750131	1.16847	1.20824	1.07278	1.06636	1.0079	1.20726	1.20382	1.24113	0.874921	1.22639	0.875561	0.9834	1.20925	0.60086
chr1:39873906-39874989	1.25946	1.60895	2.55147	1.98203	2.02032	2.06667	2.30349	2.53523	2.35177	2.44779	2.52139	2.04096	2.61276	2.70745	2.10809	2.71273	2.18884	2.6001	2.62576	1.62744
chr1:39956659-39957643	0.704089	0.815514	1.59383	1.46203	1.40676	1.39411	1.26762	1.2222	1.35249	1.26359	1.8403	1.21762	0.942016	1.21401	1.19813	1.57814	1.23768	1.13025	1.48333	1.05232
chr1:39991405-39991985	1.23185	1.34403	2.0602	1.45675	1.65525	1.70127	1.37497	0.821583	0.949475	0.889855	0.991166	1.17534	1.17761	1.53536	1.41965	1.12161	0.974902	1.38714	1.21488	1.21553
chr1:40004764-40005205	1.17827	1.61169	1.35478	1.03563	1.21505	1.36433	1.62287	1.49217	0.832495	1.06394	1.10804	1.03054	0.442508	1.13278	0.975992	0.999283	1.28218	1.12681	1.42661	0.999162
chr1:40024835-40025514	1.1479	1.24937	1.26487	1.0762	1.44679	1.06333	1.14438	1.20307	0.337933	0.518258	0.846651	0.547623	1.18553	1.50343	0.909497	0.958075	1.08899	1.35914	0.963625	1.1032
chr1:40040880-40042829	1.02199	1.494	1.52315	1.60517	1.85577	1.75345	1.50031	1.6416	1.9661	2.09441	2.06472	1.79124	2.20278	2.00593	2.10276	2.43335	2.13126	1.95472	2.09174	1.62778
chr1:40071508-40072199	0.971307	0.796327	0.891647	0.760083	1.13087	1.35832	1.33165	1.01799	0.896573	1.49382	1.16473	1.19581	1.02374	1.63448	1.3541	1.15402	0.84977	1.43828	1.60243	1.11592
chr1:40075285-40075800	0.882846	1.06847	1.0151	0.886817	0.606936	1.07482	0.952927	0.704973	0.801983	1.18438	0.948825	0.882458	0.615752	1.09653	1.19912	1.71139	1.14018	1.0568	1.27049	1.02671
chr1:40105032-40105886	0.760565	0.832266	1.28989	0.802185	0.705875	0.817253	0.718322	1.14254	0.913526	0.659292	0.976078	0.822431	0.856906	0.839289	0.920341	1.40063	1.24783	1.16376	1.0019	0.748143
chr1:40119036-40119612	1.46594	1.39317	0.972425	1.11006	1.43417	1.00278	1.49102	1.22123	1.47394	0.936764	1.54698	1.07591	1.05873	1.24436	1.462	1.1294	1.1327	1.52002	1.87867	0.803233
chr1:40156881-40157597	1.1793	1.50502	1.69495	1.65845	1.87094	2.25205	2.28472	1.90151	2.37148	2.55568	2.32841	2.16385	1.29461	2.27512	2.03863	1.93437	1.79207	2.11513	1.37074	1.35389
chr1:40185731-40186091	1.3231	1.71957	1.34843	0.888049	0.930274	0.935927	1.64722	1.38669	1.65718	1.75949	0.958127	1.14764	0.948627	1.38765	1.81938	1.28241	1.51026	1.38034	1.53789	1.04038
chr1:40204216-40205080	1.278	1.59219	1.90163	1.61223	1.44709	1.89414	1.84602	1.60205	1.99181	1.57485	2.69473	2.0801	1.94807	1.98595	2.27422	1.87019	2.16471	2.32796	2.24275	2.06546
chr1:40254238-40255191	0.749711	0.601458	1.23425	1.17413	0.960535	1.16167	0.793897	1.30957	0.818627	0.763121	0.935003	0.845377	1.02385	1.39025	1.00146	1.25513	0.958456	0.893882	1.02986	0.809133
chr1:40264667-40265241	1.69736	1.47791	1.69141	1.90959	1.51696	1.59327	1.38934	1.26502	1.55902	1.38961	1.50229	1.25961	1.82737	1.81629	1.82572	1.42581	1.47764	1.48409	1.57832	1.42015
chr1:40265411-40265795	1.12764	1.01502	0.972425	1.48669	0.930274	1.1908	1.27801	1.53639	1.01582	1.09968	1.49707	1.61387	1.14343	1.47061	1.70567	1.4755	1.52914	0.924338	1.70391	1.14748
chr1:40282265-40282778	1.0129	1.20672	1.49219	1.11284	1.13156	1.17284	1.43496	1.19428	0.760382	1.41765	0.840462	0.926167	1.23631	0.973792	0.911968	0.818126	0.975048	1.10704	1.27544	1.03071
chr1:40311127-40311997	1.16964	1.05414	0.944258	0.866176	1.05217	0.885212	1.12818	1.25194	1.39784	1.42916	1.09028	1.47215	1.14957	1.67267	1.11851	1.44724	1.47485	1.76793	1.7934	1.44345
chr1:40348437-40349398	1.80235	2.07565	2.37025	1.71088	1.78891	1.92834	1.97886	2.64457	2.07728	2.17266	2.9013	2.30006	2.38602	2.48614	2.35624	2.81692	2.35356	2.3146	2.40918	2.24671
chr1:40367225-40368452	0.829327	0.971666	1.32383	1.22832	1.09176	1.00033	1.18323	1.46097	1.02853	1.39573	1.5227	0.92597	1.05366	1.32762	1.52515	1.21429	1.13436	1.00284	1.41517	1.09529
chr1:40385150-40385528	0.515494	1.09179	0.938467	1.20823	1.06317	1.14603	1.56878	1.26063	0.971244	0.806819	1.14063	0.983693	1.48425	1.32157	1.4357	1.0548	0.978076	1.18941	0.865478	1.04912
chr1:40420135-40421716	0.944909	1.62422	1.14551	1.03995	1.27096	1.2178	1.25457	1.7223	0.682128	0.712253	0.9454	1.05836	1.38861	1.45623	1.44406	1.4866	1.10046	1.10757	1.55991	1.12875
chr1:40439081-40439669	1.69377	1.24776	0.730311	1.28159	0.683466	1.18696	1.39104	0.771814	1.05363	1.35652	1.56429	1.19448	1.16158	1.47754	1.08208	0.82084	1.18355	0.965839	1.06996	1.3114
chr1:40461486-40462282	0.571188	0.806498	0.703664	0.631133	1.00974	0.937271	1.05324	0.769681	0.922438	0.736803	0.938868	1.01212	0.735475	0.900444	1.24601	0.632712	1.25678	1.09992	1.01168	0.747301
chr1:40497872-40498322	1.34716	1.019	1.28619	1.52237	1.43882	1.23008	1.09057	1.26063	1.42773	1.35546	1.533	1.37717	0.97573	1.39972	1.4555	2.09849	1.06323	1.57754	1.6777	0.832302
chr1:40505045-40507031	3.49944	3.50956	4.74755	4.74878	4.36189	4.54432	4.60239	3.5191	4.18244	5.30386	6.42611	4.50389	5.03587	5.81819	5.53116	5.02962	4.97156	5.98129	5.77817	4.10457
chr1:40515467-40515955	0.931692	0.704741	1.26256	0.608324	1.55554	1.33156	1.00565	0.976471	0.752316	0.769174	0.765716	1.2276	0.799779	1.20171	0.881993	0.817037	0.846739	1.21225	0.979802	1.03837
chr1:40524687-40525899	0.92891	1.70254	1.294	1.43193	1.27107	1.27085	1.50156	1.25439	1.15485	1.74207	2.03958	1.63624	1.69062	1.61286	1.46682	1.6968	1.63288	1.83525	2.09712	1.54512
chr1:40544227-40544666	0.88773	1.3579	0.808065	1.1964	0.610294	1.15125	1.35079	1.24053	1.1499	1.4963	1.24404	1.1764	1.16688	1.03899	1.32146	1.09944	1.23849	1.13195	0.917191	1.0539
chr1:40545449-40546194	0.668412	0.800157	1.02751	1.04216	1.43849	0.646086	0.823418	0.700538	0.708389	0.881711	0.617317	0.748663	1.14599	1.31193	1.13035	0.535186	0.875751	0.603487	0.776919	0.946321
chr1:40562335-40563475	1.6333	1.76985	2.01445	1.60249	1.31218	1.62556	1.50671	1.47295	2.11341	2.0373	2.04232	1.63086	2.50352	2.01956	2.49515	2.24576	1.94586	1.61905	1.6777	1.6427
chr1:40609548-40610082	1.29742	1.37394	0.944017	0.983553	1.04525	0.811237	0.765851	1.18981	1.20314	1.27404	1.29186	1.16054	1.00497	0.935497	1.5069	1.06104	1.14033	1.46232	1.17816	0.907666
chr1:40618541-40619343	1.18782	1.28646	1.00104	1.08198	0.80732	1.02028	0.892379	0.99027	1.17303	0.906801	1.25441	1.49394	0.912466	1.29994	1.02668	1.28212	1.05756	1.41624	1.19238	1.1263
chr1:40626580-40627756	2.19085	2.0861	2.61959	2.56317	1.97446	2.39439	1.91267	2.73994	2.47797	3.03222	3.22635	2.58219	2.86247	3.52762	3.02345	3.51533	2.73697	2.75666	3.03868	2.64154
chr1:40651821-40652656	0.751942	0.878662	1.2298	0.711047	0.882367	0.778205	0.857111	1.11419	0.796914	1.06763	1.03271	1.01432	1.46067	1.22255	1.21022	1.10579	0.93763	1.10522	1.44664	1.0554
chr1:40707198-40707737	1.08455	1.4888	1.35093	1.31336	1.73973	1.11627	1.40368	1.17877	2.08597	1.47984	2.6664	1.53303	1.0409	1.61186	1.97899	1.36266	1.69464	1.49266	2.19439	1.34887
chr1:40722972-40724435	2.26423	3.02462	2.39922	2.74713	2.59434	3.04329	3.25662	3.03999	3.16816	3.47969	4.22414	3.30408	4.56852	4.1569	3.64551	4.00191	3.52306	4.05976	3.45745	3.43349
chr1:40780934-40782501	1.20205	1.14126	1.2034	1.41356	1.46754	1.24404	1.47457	1.53496	1.2593	1.7666	1.68758	1.22601	1.36988	1.82962	1.51667	1.23205	1.51277	2.05372	1.78262	1.64498
chr1:40804389-40804900	1.18634	1.43578	1.5711	1.78752	1.13599	1.97809	1.68068	1.5542	1.61652	1.56093	1.85625	1.33405	1.28888	1.70018	1.94094	1.64266	1.70237	2.03752	1.82215	1.55212
chr1:40807141-40808224	1.1595	1.39725	1.29297	0.801247	1.11324	0.977779	0.86853	1.15238	1.29241	1.66796	1.48629	1.79299	1.62171	1.58436	1.31323	0.988211	1.04422	1.04878	1.37097	0.956124
chr1:40838881-40840724	1.9266	2.15218	2.63394	2.30462	2.18057	2.76839	2.44092	2.57324	2.68923	3.11864	3.55593	2.89183	3.04419	3.33516	3.1477	3.00598	2.79665	3.19702	2.89478	2.39083
chr1:40851142-40852112	2.81236	3.78187	2.59848	3.13106	3.13032	3.42392	3.8156	3.88326	3.57195	3.82129	4.38565	3.64169	3.47038	4.232	4.22503	3.3749	3.69937	4.53745	4.82554	3.88391
chr1:40860386-40860944	1.43562	2.09553	1.33839	1.59603	1.40041	1.55269	1.94221	2.19594	1.76821	2.14418	2.06049	2.51741	2.40435	1.7516	2.24697	1.84276	1.59796	1.8659	1.75887	1.69777
chr1:40870167-40870815	1.16941	2.12292	1.26775	1.2334	1.137	1.55988	1.83024	1.89094	1.31017	1.70156	1.9961	1.17952	1.50576	1.70943	1.50171	1.4249	1.67807	1.35113	1.82527	1.42797
chr1:40915366-40917155	1.21021	2.76823	2.03508	1.76149	1.90943	1.73539	1.53162	2.87922	2.16759	1.71785	1.71917	2.55188	2.03163	2.58598	2.30128	2.70963	2.00581	2.08986	2.22255	1.95808
chr1:40942570-40943935	0.713761	0.957416	0.98482	0.953572	0.948675	0.987352	1.00369	1.11379	1.1767	1.35775	1.41087	1.63444	1.30455	1.25704	1.20644	1.42974	1.21087	1.30017	1.38272	1.0007
chr1:40973793-40975112	1.26392	1.56443	1.41551	1.21189	1.23566	1.11302	1.42626	1.44509	1.20034	1.70746	1.50366	1.58181	1.64594	1.81135	2.08559	1.9569	1.385	1.79401	1.58357	1.5534
chr1:40996763-40997904	1.65085	1.86877	2.17632	1.72117	1.80021	1.79287	2.27601	2.12793	2.71486	2.83738	2.87186	2.55277	2.71511	2.95054	2.78818	2.59323	2.61126	2.79975	2.71284	2.375
chr1:41077898-41078500	0.719294	1.02831	0.992455	1.21385	1.07553	1.03943	1.22282	0.942331	1.56274	1.05218	1.28917	1.57848	0.729366	1.29886	1.36777	1.39435	1.1199	1.02199	1.3377	1.24431
chr1:41131007-41131862	1.67129	2.01119	2.38022	2.51057	1.90625	2.16741	2.22419	2.07009	2.12012	2.52433	2.45415	1.69126	2.02564	2.69275	2.18872	2.60164	1.88227	2.10338	2.11919	1.41723
chr1:41134512-41134913	1.13383	1.4294	1.48992	1.36672	1.78167	1.68047	2.29469	1.52785	1.43053	1.93061	2.79553	1.33939	1.94659	1.94991	1.68002	1.9886	1.62702	1.88832	1.56892	1.64824
chr1:41156776-41158399	2.13439	3.09374	2.72638	3.19388	2.91635	3.42539	2.94817	3.39741	3.43548	4.22074	4.46299	3.8184	3.8927	4.63034	3.58591	3.89185	3.08195	4.35937	4.24851	3.02713
chr1:41174307-41175354	1.53023	1.46719	1.44443	1.54854	1.89787	1.83891	2.07021	2.12393	2.16964	3.36101	3.21206	2.13086	1.3746	1.86703	1.78735	1.64352	2.90802	2.6669	3.43711	2.69344
chr1:41229773-41230264	0.925999	1.35418	0.722486	1.1162	0.954904	1.12736	1.24938	0.970505	0.981382	1.91119	1.46353	1.26217	0.844573	1.01742	1.33396	0.983001	0.974444	1.01207	1.02507	1.25638
chr1:41267760-41268705	1.74122	1.96522	1.91645	2.12648	1.74832	1.98646	2.33694	2.4012	1.55399	2.50735	2.58542	1.96739	1.78109	2.66613	2.57436	2.06518	1.84108	2.35378	2.44997	1.72522
chr1:41283930-41284721	1.23171	1.53624	1.20379	1.58781	1.21371	1.58213	1.31841	1.3196	1.42141	2.16507	1.67157	1.69752	1.14102	1.97702	1.63241	1.6979	1.29222	1.70518	2.1634	1.25337
chr1:41315368-41316111	1.80666	1.57376	1.55797	1.75185	0.961575	1.42522	1.40358	1.64917	1.08088	1.45242	1.43139	1.55696	1.14908	1.78319	1.36007	1.49691	1.3757	1.49686	1.28706	1.09713
chr1:41327747-41328769	2.41505	2.33314	2.81337	2.74831	3.25505	2.87293	2.94118	3.064	3.14324	3.44322	4.33126	3.80002	2.79257	3.61288	3.60722	3.22371	2.87275	3.63513	3.00409	2.43597
chr1:41341359-41342059	1.29904	2.35827	2.21379	1.20702	1.14822	0.825144	1.37295	1.36148	1.86843	0.804337	1.27294	2.06575	1.32421	1.45833	1.22975	1.49892	1.02525	1.01413	1.36612	1.44779
chr1:41414529-41414991	1.31217	1.43918	0.767837	1.48283	0.724889	0.573017	0.796684	1.71904	1.04298	1.26947	1.1821	0.983693	0.844788	1.22233	1.25567	0.953861	1.12976	0.973156	0.87153	1.00143
chr1:41417842-41418510	0.842693	0.926714	1.118	0.786254	0.935844	0.864672	1.102	1.25686	1.13354	1.33454	1.07574	1.02051	0.912921	1.04047	1.00852	0.722535	1.20459	0.956441	1.05484	0.692608
chr1:41444805-41446461	2.70634	2.8521	3.78823	3.37845	3.31663	3.72046	3.42039	3.48043	3.22846	4.20747	4.53027	3.44292	3.19646	4.13148	3.54835	3.83964	3.11246	4.14389	4.55896	3.2595
chr1:41469028-41469954	1.30933	1.60939	1.20976	1.10972	1.51898	1.63737	1.61201	1.42127	1.70977	1.79875	1.6762	1.51697	1.36982	1.2666	1.39443	1.54101	1.29172	1.96766	1.98388	1.5227
chr1:41733832-41734317	1.38386	1.08729	1.38586	0.941672	1.01275	1.43904	0.758903	1.07608	1.23008	1.45112	1.48164	0.937043	1.40827	1.43306	1.35047	0.82209	1.39007	1.26853	1.14152	0.817665
chr1:41826420-41827575	1.34966	1.54836	2.97436	2.37252	2.55161	2.81299	2.53168	2.65223	2.34423	2.57956	2.78728	1.8243	2.44989	3.02761	2.68957	2.68898	2.35366	2.88874	3.29003	1.86934
chr1:42039735-42040320	1.5174	1.41093	1.91493	1.75658	1.41211	1.56331	1.15349	1.59033	1.33359	1.48378	1.86712	1.1653	1.62622	2.07916	1.63144	1.43487	1.44985	1.17304	1.37657	1.20514
chr1:42127428-42128476	0.909001	1.90334	1.79936	1.65601	1.93866	1.28601	1.77556	2.46833	1.53263	1.99229	1.48107	2.26681	2.00174	2.03105	2.19635	2.62312	1.49412	1.76118	1.80096	1.6818
chr1:42132778-42133336	1.43562	2.13662	1.30493	0.982174	1.24037	1.12139	1.72234	1.42329	1.31588	1.76579	1.59688	1.59189	1.53004	1.94622	1.97868	2.21884	1.63693	1.39943	1.57848	1.50036
chr1:42138778-42139919	1.57494	1.7683	1.70179	1.50102	1.5654	1.4343	1.66668	1.39211	2.07134	1.66542	2.29245	1.79237	2.26616	1.8084	1.93532	1.7656	1.79167	1.74207	1.89678	1.81504
chr1:42149368-42150355	1.79874	1.90483	1.58898	1.92031	1.56082	1.46302	1.45023	1.37941	1.34838	1.49744	2.15506	1.96739	2.44674	1.80448	2.04769	2.04109	2.07122	2.03785	2.09075	1.51788
chr1:42194255-42194973	1.35694	1.82016	1.09215	1.01774	1.05725	1.03909	1.02526	1.64338	1.31027	0.816846	1.24103	1.35223	0.951269	1.39152	1.56381	1.60748	1.60534	1.81263	1.15663	1.41149
chr1:42204384-42205498	0.991192	1.64651	0.921796	0.819948	0.901881	1.08019	1.15641	1.73139	0.885693	0.800245	1.03209	1.03844	1.00726	1.40379	1.09191	1.62002	1.11277	1.1258	1.49095	0.889963
chr1:42216743-42217780	1.16918	2.52049	1.08026	1.23316	1.39945	1.25323	1.6958	2.07876	1.10635	1.22163	1.38591	1.67332	2.21115	1.92692	2.14746	2.00338	1.25831	1.52886	1.82006	1.59341
chr1:42257212-42258619	0.5078	1.25474	0.968693	0.811498	0.79341	0.615779	0.915592	0.935392	0.945876	0.833682	1.26661	0.880919	1.17892	1.15777	0.904424	1.40198	1.15927	1.24454	1.28778	0.829901
chr1:42268437-42269302	1.50179	1.59035	1.9426	1.37277	1.88421	1.55808	1.77297	2.01992	1.85687	1.76288	1.49534	1.45677	2.31242	1.98366	2.05525	2.11062	2.18735	2.18849	2.15288	2.06307
chr1:42272043-42272883	0.927889	2.94783	1.17802	1.00585	1.24922	1.14603	0.998068	2.35017	1.06533	0.893707	1.02656	1.52472	1.82949	1.26699	1.33669	1.79871	1.34629	1.21132	1.43802	1.36386
chr1:42328079-42329125	1.15912	2.41112	0.981721	1.13523	1.25934	0.943341	0.9579	2.27781	0.811653	1.21112	1.15415	1.06645	1.04942	1.16282	1.10922	1.48459	1.01878	1.01801	1.15482	0.968882
chr1:42356840-42358433	1.5358	1.45366	1.66429	1.63418	1.38753	1.51078	1.78425	1.83753	1.64206	1.78194	2.11113	1.63393	1.66909	1.88156	1.7856	1.58079	1.36521	1.72311	1.73773	1.70112
chr1:42363635-42364414	2.02889	1.67763	1.53391	2.1106	1.63365	2.31708	2.28369	1.83511	1.9735	2.37911	2.91497	2.41314	2.00407	2.39782	2.11399	2.37057	1.64714	2.00483	2.26134	1.5555
chr1:42381776-42382185	1.4822	1.56961	1.78032	1.50748	2.07435	1.94181	2.14981	1.71988	1.62695	1.60605	2.38946	2.0203	1.31211	2.12418	2.33348	1.43662	2.60548	2.37209	2.89187	1.77761
chr1:42385375-42386810	1.97648	1.96522	2.12077	1.78229	2.16264	2.16349	2.0092	1.72359	1.85484	2.19067	2.40366	1.71306	2.39683	2.31577	2.36039	2.17892	1.39429	1.73144	1.89398	1.45853
chr1:42446880-42447324	0.975259	0.826219	1.51383	1.44008	1.30741	1.40931	0.967146	1.12435	1.70542	1.05675	1.61846	1.53536	1.0988	1.61431	1.51732	1.13432	0.93065	1.27908	1.53033	0.545826
chr1:42500735-42502155	1.82964	2.01827	3.33966	2.71775	3.20748	2.72869	2.80803	2.74853	2.69854	3.15551	3.96746	2.44399	3.0921	3.57918	3.321	3.41375	3.21623	3.78276	3.57987	2.4514
chr1:42638901-42639380	1.6724	1.43597	1.13037	1.4302	0.699162	1.35658	1.45144	1.75277	1.485	1.37135	1.74023	0.819402	1.01851	1.22429	1.32831	1.18287	1.31667	1.28442	1.31344	1.60982
chr1:42785146-42786102	0.97383	0.911348	0.917904	0.812143	1.49467	1.28389	1.13364	1.18679	1.53611	1.57053	1.56347	1.33972	1.70957	1.5222	1.48769	1.44875	1.27393	1.33662	1.05295	1.17532
chr1:42799795-42801661	1.74041	2.06422	2.44138	2.34964	2.05797	2.48921	2.11496	2.50505	2.42245	2.94191	3.08079	2.44658	2.64064	3.27077	2.90833	3.07014	2.99528	2.70109	3.10185	2.37317
chr1:42845977-42846884	0.620639	0.581405	1.21451	0.805664	0.960018	0.928704	1.1047	1.07577	0.93604	0.905285	0.728895	0.706046	1.15646	1.24524	1.01099	0.925466	0.935132	0.939217	0.804628	0.680135
chr1:42921406-42922901	1.91164	2.20841	2.77248	2.64251	2.70308	2.99425	2.79026	2.79278	3.00826	3.45228	4.24908	2.97082	3.0512	3.39962	3.2295	3.74781	2.96759	3.40305	3.26561	2.78526
chr1:42928431-42929595	2.02743	1.95003	2.34184	2.47189	2.24417	2.77057	3.07426	2.57324	3.19346	3.26503	3.7041	3.10573	2.99677	3.32141	3.58516	3.53355	2.72782	3.41529	3.37269	2.40378
chr1:42995356-42995922	0.688539	0.891178	1.05558	0.847255	0.63114	1.2331	0.867062	0.801814	1.05404	1.07766	1.47274	0.912436	0.991245	1.65009	0.925761	0.852745	0.653203	1.21242	0.9337	0.973124
chr1:43123555-43124819	2.12396	2.12225	2.25996	2.00534	2.24326	2.17057	2.44279	2.53123	2.88636	2.56128	3.09269	2.40242	2.77898	3.14456	2.72413	2.88875	2.54642	2.73323	2.58822	2.19618
chr1:43147179-43148190	2.52699	2.67602	2.82551	2.82339	3.13588	3.21366	3.66086	3.38911	3.22283	4.22323	3.98035	3.51444	3.61918	4.10334	3.68349	3.48711	3.29121	4.07257	4.13201	3.02906
chr1:43148386-43149149	0.964777	1.29212	1.73736	1.85558	1.66791	1.89253	2.17078	1.8736	1.89459	2.09078	2.71239	1.92226	2.07806	2.81816	2.42811	2.39278	1.99521	2.38801	2.67156	2.07899
chr1:43232030-43233597	2.36265	2.95557	3.86041	3.62862	3.47651	3.71675	4.16272	3.37401	3.90969	4.68598	4.95267	3.92849	4.09408	4.24139	4.31117	4.75409	4.51056	4.83228	4.94636	3.38838
chr1:43281948-43283527	3.03028	2.84598	3.78377	3.60105	3.4925	3.42939	3.67783	3.31963	4.14155	4.65036	5.49755	3.61082	3.83124	4.55304	4.02953	4.15978	3.55347	4.316	4.2394	3.26496
chr1:43311701-43312865	1.74843	2.18639	1.98896	2.07953	1.95645	2.29502	2.63508	2.47577	2.56266	2.94255	3.06206	2.52008	2.74529	2.79894	2.70093	2.93861	2.35415	2.84607	2.96191	2.1388
chr1:43379102-43379472	1.34586	1.05343	0.958758	1.17264	1.08616	0.975677	1.16057	1.83984	1.05426	1.20469	1.16529	1.56327	0.725205	1.05664	1.16328	1.30447	0.999224	1.08722	1.8364	1.0718
chr1:43388626-43390650	2.05383	2.18628	2.30615	2.09852	2.12897	2.52082	2.28325	2.78036	2.67548	2.73543	3.08172	2.49034	2.21757	2.5862	2.76451	2.85121	2.39613	2.88773	2.80997	2.01375
chr1:43396724-43397274	1.85015	2.54288	1.83311	1.9514	1.25841	1.61903	1.97047	2.22788	2.67004	2.34598	1.98594	2.14087	2.48368	2.32994	2.04148	2.5945	3.04469	2.40933	2.51654	2.24321
chr1:43397465-43398229	2.55048	2.82093	3.29912	3.28784	2.71776	2.80358	3.31882	2.64336	3.30369	3.07066	3.31081	3.24464	3.09705	3.35463	2.9638	2.80165	3.1597	3.65476	3.42566	3.17208
chr1:43423475-43425182	1.99131	2.12218	2.69066	3.19724	2.7336	3.01715	3.30622	3.30998	2.52711	3.31214	3.53615	2.84389	3.50108	3.42274	3.69448	3.3807	2.80288	3.41014	3.09592	2.5426
chr1:43500104-43500803	0.55753	0.656011	0.614339	0.58804	0.702696	0.860755	0.819099	0.746639	0.853486	1.27535	0.740184	0.88659	0.628152	1.11862	0.937018	0.510363	0.653368	0.778613	0.936053	0.630373
chr1:43539164-43539848	1.45604	1.34079	0.900772	1.63588	1.14244	0.879631	1.2257	1.32698	1.34185	1.30332	1.17665	1.05704	1.31952	0.920868	1.39531	1.07379	1.04924	0.934068	0.919789	1.22397
chr1:43637596-43638690	2.61234	2.51491	2.76474	2.69267	2.69388	3.38782	3.04667	2.50974	3.14611	3.38816	3.80974	3.17227	2.87635	3.43466	3.06191	3.41437	2.98188	3.22285	3.47347	2.57773
chr1:43692893-43693302	1.64101	1.62567	1.14123	1.50748	1.03718	1.58876	1.44987	1.71988	1.12204	0.975102	1.54612	0.959641	1.43139	1.06209	1.32688	1.12877	1.01029	1.56211	1.41517	1.34667
chr1:43814565-43815510	2.1078	1.52851	1.83742	2.10232	1.74832	1.68085	1.53632	1.70485	0.582746	0.645455	0.577918	0.546496	0.851828	0.988308	0.732702	1.26576	1.5189	1.40225	1.86411	1.11906
chr1:43823855-43824908	2.24115	2.13381	2.99651	2.58066	2.9684	3.03976	2.71866	2.8445	2.68026	3.56464	3.93078	3.33503	2.38604	3.07336	3.23445	3.02917	2.87079	3.19103	3.60872	3.03378
chr1:43832957-43834399	1.78671	2.14648	2.7708	2.78714	2.22956	2.30319	2.62339	2.62791	2.48233	3.00975	3.54813	2.70754	3.04493	3.14801	2.90697	3.5654	2.88061	2.77327	3.05406	2.56678
chr1:43855096-43856167	1.67788	1.90528	2.19654	1.81234	1.98041	2.29207	2.06201	2.20345	2.14245	2.23427	2.68383	2.1024	2.14096	2.57555	2.46369	2.23369	2.15244	2.20944	2.56119	1.95424
chr1:43919222-43920671	1.16546	1.21837	1.23697	1.26076	1.18644	1.29552	1.2983	1.45638	1.39352	1.37618	1.50761	1.36862	1.3636	1.5739	1.49812	1.52065	1.23073	1.55141	1.63254	1.20117
chr1:43994785-43995431	1.30709	1.02926	0.838152	0.954427	1.10596	1.11765	1.80425	1.47529	1.10111	1.27104	1.37935	1.15119	0.906251	1.54661	1.39048	1.10447	0.740638	1.39194	1.63614	0.682091
chr1:44115232-44116702	3.8883	3.6341	4.62318	4.80012	4.32862	5.59919	5.14683	4.33759	4.97936	6.25595	6.7851	4.91846	4.64633	5.86582	5.46131	5.21055	4.55669	5.68235	5.35835	4.37633
chr1:44172549-44173858	1.47205	2.25948	2.39622	1.83173	2.3367	2.42689	2.65561	2.94693	2.26126	2.52699	3.16204	2.4303	2.57163	3.20238	2.81633	3.07801	2.84101	3.19966	2.65304	2.18801
chr1:44228986-44229604	0.945906	0.853292	1.23866	1.07157	0.903178	1.24617	0.992632	0.991369	1.26238	0.8731	1.16278	0.969367	1.22361	1.12465	1.24152	1.3922	0.985338	1.07211	1.38451	1.03384
chr1:44411655-44413074	2.47175	2.68216	3.36833	3.12198	3.28841	3.23942	3.25673	3.19821	3.39576	3.81904	4.57794	3.0717	3.33495	3.59701	3.56073	3.53446	2.83534	3.40188	3.42278	2.42207
chr1:44435190-44435874	2.46894	2.81567	3.13906	3.1716	3.29676	3.20186	2.95961	3.78189	2.88498	3.3269	4.07624	3.47312	3.45928	3.96926	3.88499	3.49749	3.75182	3.97844	3.16407	2.80226
chr1:44440024-44441256	2.19671	2.34487	2.80361	2.57641	2.57335	2.53951	2.87138	2.94693	3.37107	3.54182	3.80296	3.20259	3.04916	3.3849	3.18982	3.95171	3.67171	3.38044	3.71762	2.61088
chr1:44456860-44457797	1.34017	1.6639	1.6937	1.55974	1.50115	1.77225	1.68038	2.03423	1.83663	2.05305	1.87126	1.5653	1.69217	1.99349	1.71758	2.15	1.23013	1.91931	1.77259	1.31672
chr1:44471142-44471835	0.937261	0.992536	0.942957	1.28512	1.03095	1.11131	1.2983	1.11328	1.05954	1.01558	0.912502	0.715413	0.985586	1.28501	0.972135	1.36266	1.00423	1.1951	0.87153	0.890163
chr1:44495257-44496552	1.55484	2.05375	2.24912	2.29237	2.2068	2.37879	2.43168	2.45312	2.44517	3.20648	3.3294	2.39277	2.46758	3.01897	2.35546	2.8358	2.31753	3.32562	2.91491	1.71829
chr1:44678269-44679748	1.66882	1.73623	1.74208	1.62118	1.44919	1.8225	1.78352	1.84108	1.92377	2.26826	2.35159	2.03922	2.25955	2.40841	2.21425	2.63908	2.07332	2.25591	2.10988	2.08547
chr1:44820462-44821605	2.0268	1.62479	2.38487	2.6172	2.4026	2.58986	2.79083	2.14406	2.69004	3.44816	3.87274	2.63867	2.75304	3.23041	2.84879	2.35002	2.58767	2.91906	2.92826	2.15882
chr1:45060604-45061311	0.979949	1.52418	1.26759	1.06587	0.9158	0.885056	1.12798	1.05914	0.876283	0.995466	1.42296	1.05187	0.966069	1.35173	1.08523	0.801405	1.13815	1.27185	1.10343	0.903698
chr1:45097110-45098568	1.98985	1.99712	2.5227	2.4903	2.35822	2.70709	2.44032	2.41232	2.80132	3.05718	3.72605	2.7345	2.64344	2.78573	2.59269	3.05131	2.50592	2.59677	3.07232	2.16084
chr1:45118202-45118907	1.07486	1.07321	1.03284	1.45759	1.26676	1.43376	1.13118	1.15871	1.30188	1.16467	1.7124	1.11346	1.45322	1.41718	1.06176	1.33946	0.925439	1.24189	1.49922	1.28127
chr1:45130295-45130833	0.845103	1.5768	0.589962	0.976241	0.49799	0.939407	0.760157	0.885721	0.938297	0.610479	1.12197	1.2671	0.634769	0.847798	0.973942	1.05315	0.727622	0.615767	1.1694	0.900918
chr1:45139439-45140613	4.66579	4.62848	5.51847	5.83532	4.94456	6.55992	5.97423	4.83205	4.98393	6.29458	7.46751	5.71866	5.1737	6.04972	5.65871	4.64743	5.18687	6.75223	6.28064	4.07227
chr1:45173398-45174208	1.14936	1.5002	0.991153	0.732993	0.799346	0.891359	0.934055	0.812406	0.793182	0.95577	1.0291	1.02013	1.23472	1.12621	0.993438	1.13992	0.993419	0.788768	0.900985	1.06078
chr1:45180490-45181208	1.02524	1.53276	1.24817	1.14496	1.52368	1.47484	1.42397	1.54857	1.59789	1.73171	1.48123	1.66872	1.63075	1.87552	1.69413	1.89975	1.39331	1.51602	1.40197	1.16601
chr1:45186883-45187997	2.95414	2.96371	2.04471	3.1363	1.84385	3.02454	2.56979	2.46468	2.01856	3.11674	3.56072	2.55901	2.62764	3.3535	2.75496	2.63725	2.55742	2.93133	3.54665	2.571
chr1:45196083-45197277	3.2458	4.03249	2.31427	3.97805	3.19752	3.24518	3.73343	3.26877	2.69044	3.94927	3.75547	3.26991	3.65695	4.32941	3.68316	3.32174	3.66106	4.10239	5.12161	3.72728
chr1:45204880-45206118	2.51834	2.75946	2.44316	1.88144	2.21823	2.77992	2.36195	2.43776	2.61336	2.93721	3.01833	2.7866	3.31023	3.50885	3.03831	3.00027	3.54851	3.13469	3.17109	3.1499
chr1:45240589-45242492	1.58143	2.08433	1.88373	1.87196	1.86544	1.89701	1.94489	2.37287	2.35123	2.63815	2.65839	2.51842	2.53803	2.43106	2.65511	2.8671	2.38849	2.59883	2.60514	2.17653
chr1:45251606-45252469	1.37983	1.67374	1.27643	1.6141	1.39703	1.36648	1.16102	1.81425	1.62188	1.73978	1.79857	1.8192	1.44155	1.18289	1.47454	1.11855	1.68842	1.28872	1.2539	1.14881
chr1:45259019-45259651	0.95921	1.41484	1.21122	1.15623	0.883171	1.14241	1.13242	1.18483	1.19811	1.41056	1.4099	1.37281	1.38949	1.16847	1.03635	1.09573	1.27321	1.12325	1.31402	1.15038
chr1:45265307-45266802	3.80879	3.66535	4.62081	4.07832	4.37571	4.68456	4.65043	4.37131	4.85005	5.39811	6.07561	4.73949	4.79707	5.21566	5.31992	4.70231	5.17874	6.15714	5.79057	3.99368
chr1:45272926-45274077	2.31368	3.98394	3.61732	3.21404	3.62734	3.01095	2.61155	3.60774	4.36585	3.34267	3.97069	4.59455	3.77237	3.73633	3.34926	3.8834	3.66557	4.15286	3.69501	3.50284
chr1:45274859-45275829	2.67844	3.56914	3.13742	3.27231	2.11757	2.28262	2.7194	3.11129	4.0214	4.15989	4.62272	4.21669	3.69671	3.87374	3.18324	3.87248	3.43033	3.56166	3.76184	3.11167
chr1:45279352-45279742	1.27684	2.46913	2.10642	2.57632	2.11816	2.90035	2.09725	3.08369	2.17689	2.52644	1.98996	2.33059	2.25168	2.61751	2.6391	2.95941	2.28631	2.54833	2.6456	2.37263
chr1:45284919-45286282	2.82746	2.40546	2.84921	3.58533	2.39155	2.93109	2.5654	2.33073	2.76088	2.97766	3.41636	2.62198	2.66661	3.33047	2.99308	2.86368	2.87205	2.96873	3.268	2.48926
chr1:45301388-45302039	1.23053	1.37354	1.34795	1.19264	1.16606	1.62663	1.41347	1.08054	1.09265	1.00902	1.63367	1.26928	0.86182	1.50137	1.29357	1.06375	1.10242	1.19951	1.08238	1.3537
chr1:45451838-45452696	1.69068	2.45844	2.04549	2.44857	1.97764	2.07568	2.66923	2.56534	2.38014	2.76159	3.08209	2.52802	3.01362	2.83522	2.70453	3.39966	2.53471	3.08888	2.81571	2.33668
chr1:45476635-45478557	1.81362	1.90864	1.95254	1.94851	1.87023	2.17878	2.15972	2.3258	2.17279	2.92943	2.82652	2.18183	2.50025	2.89296	2.6386	2.63131	2.54592	2.67163	2.71032	2.32695
chr1:45671154-45672495	0.807261	0.803577	1.40621	1.20904	1.14879	1.27423	1.5096	1.3537	1.02665	1.03216	1.50042	1.18615	0.964088	1.40911	1.47923	1.36144	1.4758	1.65871	1.3887	0.985751
chr1:45769022-45770277	3.26055	3.54419	4.47796	3.96665	4.28741	4.3531	4.46439	3.95968	4.55256	4.69196	6.32135	4.70762	4.02343	5.01892	5.09964	4.54813	3.77771	5.65651	4.87267	3.30034
chr1:45792219-45793072	0.558401	1.04827	1.26951	1.01729	0.863748	0.959283	0.886969	1.4099	0.887698	0.935092	0.842433	0.750743	0.915104	1.04398	0.833665	0.73804	0.688383	0.776747	0.64905	0.671536
chr1:45805210-45806514	2.55691	2.5143	3.17858	3.23971	3.15038	3.59893	3.15191	3.61948	3.25532	4.17383	4.2763	3.58022	4.3212	4.21404	4.16177	3.86226	3.95263	4.55477	4.2457	3.56492
chr1:45956190-45957519	3.38853	3.62287	3.82121	3.81452	3.91429	4.2737	4.18504	3.46602	3.91923	4.57193	4.82308	3.69939	3.89117	4.65774	4.21021	3.67908	3.63282	4.91422	4.69603	3.03369
chr1:45965123-45966248	2.98299	2.71055	3.30261	3.67399	3.09595	3.87207	3.52618	3.40874	4.01804	4.35831	5.31441	4.14987	4.40163	5.13552	4.59107	3.9545	4.05959	3.84919	4.2949	3.30963
chr1:45986661-45988373	1.80844	2.47757	1.98484	1.8007	1.87794	2.2914	1.98271	2.54482	2.01042	2.50768	2.48486	2.58219	2.74994	3.04483	2.66712	2.84375	3.09957	3.30343	2.99868	2.56091
chr1:46009293-46010228	1.18095	1.81459	1.17814	1.09904	1.21781	1.36421	1.74958	1.74735	1.42337	1.6309	1.81378	1.98843	1.85232	2.06745	1.9214	1.45885	1.4421	1.84749	1.74947	2.02643
chr1:46016129-46017179	2.20631	2.48928	2.52497	2.28355	2.63666	3.00261	2.9017	2.42041	2.73162	3.12798	3.69563	2.79369	2.95042	3.16488	3.20804	3.25766	2.63045	3.01986	3.04382	2.76968
chr1:46035073-46036148	1.08757	1.10906	0.76419	0.998391	1.01768	0.738792	0.913037	1.24538	1.02455	1.00386	1.28344	0.999249	0.97573	1.25268	1.13152	0.956523	0.849682	0.968534	1.17049	1.12719
chr1:46048935-46050878	3.45431	4.00023	3.94936	3.58458	3.55065	4.19898	4.32538	4.14587	4.05062	4.93827	5.26649	3.85934	4.1053	4.81793	4.35334	4.14731	4.11899	5.22463	5.12893	3.24293
chr1:46151659-46154180	3.20338	3.7288	3.9474	4.02181	3.87903	4.50594	4.15291	4.23043	4.023	5.54623	6.36218	4.74443	5.21538	5.3761	4.9215	4.59488	4.62389	5.93219	5.79973	4.45699
chr1:46215625-46216890	2.41324	2.37432	2.86331	2.32868	2.75332	3.10109	2.73182	2.40367	3.15616	3.31961	3.77191	3.07005	3.72166	3.82886	3.49123	3.83203	4.0573	4.0592	3.89915	2.80401
chr1:46268470-46269437	1.0747	1.44631	2.52931	1.9128	1.89326	1.94126	1.79741	2.08845	1.80338	1.98935	2.37798	2.45669	2.87573	2.35841	2.12874	2.56073	2.4739	2.37365	2.21206	1.59484
chr1:46309038-46309627	1.13951	1.4792	0.729071	0.7754	0.83393	1.43011	1.21509	0.886079	1.32454	1.15507	0.878419	0.94695	0.869709	1.3644	1.4615	1.06884	1.32924	0.964199	1.06814	0.785504
chr1:46502564-46503231	1.55807	1.78746	1.34361	1.71181	1.3724	1.4072	1.41022	1.32678	1.10084	1.58275	1.76686	1.51757	1.06058	0.944339	1.17837	1.32139	1.49985	1.3836	1.16961	1.12305
chr1:46528342-46529031	1.0684	1.03158	1.16522	1.25943	0.972129	0.768458	0.860665	0.955078	1.1323	1.05552	1.12639	1.16929	0.885096	0.914186	0.869136	0.822342	0.94693	0.824257	0.438295	1.02324
chr1:46530838-46531578	0.936248	0.96048	0.832606	0.833189	0.784447	1.04072	0.967146	0.827927	1.36434	0.919371	1.3595	0.725806	0.560386	1.20339	0.885102	0.935815	0.734724	0.799427	1.15625	1.04203
chr1:46597912-46599297	2.4699	2.9632	3.37014	2.50614	3.19181	3.21469	2.45083	2.73607	2.76673	2.57465	3.11305	2.52067	3.66339	3.81076	4.02646	3.62123	3.87849	3.79292	4.26995	3.05419
chr1:46632146-46633057	1.0457	1.0067	0.983739	1.12799	1.2499	1.05672	1.09985	0.896694	0.831181	0.927062	1.32518	1.06576	1.12461	1.33514	1.35576	1.08265	0.931026	1.22082	1.10496	0.943172
chr1:46645133-46645707	1.16929	1.39802	1.23603	1.39241	0.855722	1.38363	1.13997	1.38362	1.1193	1.02177	1.15176	1.04367	1.01993	1.17302	1.04327	0.621505	0.985093	1.23674	0.920687	1.11309
chr1:46663580-46664615	1.21328	1.70572	1.94823	1.78713	1.29429	1.65095	1.63981	1.66622	1.92876	1.76799	1.88848	1.91606	2.09758	2.24543	1.82616	2.39249	1.74403	1.6004	1.70201	1.61777
chr1:46689205-46689588	1.69588	1.37685	1.16996	0.83472	1.10758	1.69661	1.22796	0.829448	1.49776	1.40881	1.20079	1.40234	0.955349	1.1909	1.41696	1.42457	1.13566	1.17389	0.657061	0.977901
chr1:46712473-46713663	2.51076	2.6203	2.90257	3.03195	2.68294	3.23586	3.43668	3.35603	2.83446	3.44997	4.03379	3.12467	3.13628	3.32185	3.8528	3.12129	3.50889	4.17583	3.67965	2.55492
chr1:46768021-46769813	2.50095	2.82757	2.90686	3.08382	2.60394	3.27694	2.60167	2.96304	2.97064	3.60014	3.76942	3.29691	4.0973	3.33311	3.25817	3.66534	3.28887	3.53889	3.79167	3.11048
chr1:46806023-46807121	1.75493	2.48487	2.0405	2.14213	1.87071	2.36722	2.38376	2.29393	1.94348	2.22206	2.56548	2.3141	2.33269	2.11659	2.3179	2.04498	2.49565	2.49992	2.45237	1.82593
chr1:46907953-46908846	1.11527	1.30941	1.44263	1.20187	1.22509	0.916314	1.351	1.42297	1.41323	1.49744	1.09439	1.2723	1.50238	1.26476	0.901102	1.15147	1.19333	1.74889	1.38086	1.15955
chr1:46943021-46943620	1.22892	1.56933	0.997425	0.838701	0.894554	1.20534	1.29722	1.51528	0.881051	1.4491	1.58355	1.00011	1.30315	0.906502	1.46835	0.840799	1.01659	1.14562	1.51245	0.919513
chr1:46993702-46994056	1.22321	1.16581	1.21306	1.41916	1.19832	1.56366	0.635397	1.4743	2.07418	1.39168	1.38035	1.16709	0.964705	1.65659	0.740086	1.77838	1.04439	1.20321	1.70613	1.30696
chr1:46998363-46999299	1.01777	1.0288	1.59577	1.29304	1.28807	1.4656	1.63848	1.45457	0.931554	1.15294	1.10553	1.01522	1.19881	1.64755	1.53947	1.61423	1.32439	1.21349	1.37119	0.965056
chr1:47015298-47015881	1.33692	1.0225	1.31302	1.33175	1.07229	1.36227	1.15745	0.622747	1.06266	0.885276	1.38049	1.063	0.794977	0.968636	1.38025	1.15183	1.26831	1.01471	0.820143	0.680219
chr1:47047199-47048064	2.12753	3.02167	1.70517	1.95356	1.88421	1.94759	1.82025	2.49211	1.27328	1.70863	1.99379	1.57618	2.22782	2.8876	2.42303	2.35322	1.93593	2.05171	2.38562	2.19042
chr1:47069266-47071262	1.77892	1.86086	2.19819	2.11652	2.20357	2.29092	2.05916	2.05768	2.59805	2.66803	3.06735	2.59772	2.5542	2.94893	2.71891	2.71248	2.71303	2.80969	2.96286	2.14134
chr1:47081640-47082881	1.23868	1.95836	1.68501	1.52728	1.42127	1.53205	1.77954	1.70048	2.08933	2.30628	2.47831	1.78111	2.26045	2.31024	1.79445	2.31663	1.99778	1.88771	2.16978	1.56227
chr1:47133176-47134535	0.939951	0.995385	1.44254	1.20983	1.31429	1.39902	1.18868	1.50274	1.2832	1.381	1.60745	1.20084	1.4898	1.53429	2.05175	1.66768	1.29623	1.21885	1.29623	1.47525
chr1:47141263-47142227	1.25772	0.808649	0.716608	1.0186	0.880093	0.948688	1.33635	1.12986	1.16632	1.33848	1.22251	1.58575	1.01217	1.35185	1.10651	1.1102	1.15056	1.42371	1.12252	1.21128
chr1:47184349-47185419	2.40789	2.33561	3.42003	3.35064	3.04643	3.59876	3.70743	3.47792	3.77424	4.18769	4.48618	2.70286	3.35122	3.79589	3.86514	3.35367	2.96746	3.89224	4.04528	2.67673
chr1:47190711-47191274	1.11522	1.30317	0.895391	1.3385	0.951754	1.23967	1.41648	1.49126	0.937388	1.29175	1.94008	1.72452	1.64644	1.19594	1.26308	1.37912	1.12022	1.42903	1.38566	1.09571
chr1:47201237-47201944	0.796208	1.19989	0.739428	0.678283	0.978959	0.782934	0.694141	0.898667	0.681554	0.696826	0.772464	1.31484	0.82806	0.737305	0.873477	0.652997	0.584453	0.870211	0.889867	0.841374
chr1:47641014-47641525	1.14397	1.16657	0.986507	1.07251	1.35445	1.13033	0.92037	0.976926	0.987875	1.01001	1.06875	1.2532	1.33662	0.807585	1.06202	1.27306	0.808627	1.66706	1.23119	0.862291
chr1:47644705-47645382	1.50308	1.55786	1.24103	1.72026	1.05532	1.20867	1.81225	1.17311	1.35572	1.69798	1.74076	1.15951	1.29713	1.70037	1.79673	1.58084	1.3492	1.60783	1.8586	1.39934
chr1:47658388-47659035	1.53931	1.80728	1.212	1.20001	1.00073	1.4135	1.45381	1.19243	1.0994	1.63167	1.28836	1.18134	1.35728	1.61136	1.24372	0.908158	1.41176	1.60923	1.51693	1.05561
chr1:47754891-47755458	1.18373	1.01092	0.790288	0.845761	0.866287	0.976251	1.2983	0.76038	0.890307	1.03438	1.57153	1.31159	0.989497	1.22581	0.693096	0.814231	0.805475	1.21028	1.19835	1.08798
chr1:47779179-47780558	3.06156	2.94285	3.05986	3.65965	3.12475	3.4032	3.55879	3.76818	3.22803	3.94683	4.58567	3.70008	3.55551	4.69362	4.27468	4.0022	3.64304	4.95912	4.36152	3.48287
chr1:47799069-47800639	1.99959	2.32197	3.31789	2.85081	2.95792	2.98918	2.87838	2.97733	3.09839	3.64598	3.88133	3.35521	3.46477	3.9151	3.40897	4.03659	3.50458	3.58714	3.84695	2.58204
chr1:47902110-47903994	1.89616	2.10535	2.92347	2.8605	2.76119	2.92531	3.18011	2.68586	2.70379	3.43679	3.99728	3.00433	3.67711	3.48162	3.0792	3.90961	3.2437	4.04432	3.47294	2.5376
chr1:48176016-48176688	1.2243	1.26238	1.00021	1.15537	1.09639	1.18185	1.06501	1.21561	1.02436	1.04731	1.4543	1.04517	1.34308	0.969633	1.00251	1.03051	1.06797	0.98596	1.08601	0.622915
chr1:48191779-48192432	1.02783	1.12356	0.857759	1.50372	1.05991	1.14252	1.25257	1.25098	0.87847	1.18557	1.49661	0.790871	1.0086	1.09763	1.089	1.57467	0.965829	1.48574	1.73422	1.01217
chr1:48463124-48463675	0.825164	0.540941	1.21985	1.36765	1.45872	1.22299	1.59578	1.44137	1.04109	1.23473	1.4085	0.862293	1.23958	1.2614	1.29059	1.40915	0.907804	1.15953	1.3245	0.799693
chr1:48559402-48559940	0.80486	0.767094	1.04111	1.3158	0.954482	1.02887	1.06422	0.759189	0.810348	1.43899	1.44253	0.460763	0.634769	1.09003	1.00873	0.741104	0.970163	1.01162	0.888742	0.941868
chr1:48937178-48938256	1.74732	1.4888	2.09567	1.50401	1.80187	1.78603	2.16243	2.18915	1.25584	1.71923	1.75982	1.66717	1.765	2.31705	2.43034	2.33599	1.67446	2.56825	2.66128	1.71674
chr1:48963974-48964324	0.927889	1.70319	1.28027	1.30489	1.59476	1.30648	1.40216	1.49114	1.1145	1.40759	1.80675	1.18043	1.04543	0.992905	1.28322	0.59957	1.05632	0.811305	0.862815	1.44779
chr1:50798510-50799772	0.857795	0.744874	0.828487	0.832357	0.849188	0.781882	0.90737	1.00691	0.872734	1.20831	1.22993	0.851182	1.10176	1.15311	0.90454	1.39678	0.930572	1.21878	0.8774	0.872882
chr1:51190125-51190989	1.07753	0.822633	1.01564	1.18935	1.52462	0.863504	0.946677	0.682841	1.03574	0.977492	1.39727	1.24328	1.07285	1.1061	1.0613	0.704356	1.05719	0.98596	1.16507	0.841482
chr1:51338888-51339851	1.19158	1.38089	1.43471	1.42278	1.41425	0.999655	1.3802	1.13103	1.23902	1.6322	1.76104	1.56594	1.59582	1.15027	1.34085	1.04598	1.03884	1.44976	1.54181	1.28117
chr1:51425115-51426507	2.28639	1.81181	3.2593	3.08411	2.69459	3.19852	2.93796	3.21134	3.16492	3.25269	4.357	3.69521	3.90783	4.41573	3.44158	3.63317	4.03085	4.01184	3.47109	2.99135
chr1:51433703-51436235	1.40234	1.91063	2.00568	1.96609	2.00163	2.11962	2.43893	2.51827	2.22932	2.72401	2.94022	2.29256	2.74569	2.70211	2.76417	2.8096	2.6197	2.93452	2.82266	2.21011
chr1:51442314-51443300	0.812452	1.23242	1.34443	1.04219	1.13218	1.04956	0.912497	1.24273	1.23339	0.999303	1.10777	0.921838	0.791667	1.18952	1.1008	0.936448	1.12489	1.07996	1.25061	0.87143
chr1:51655079-51655650	0.947931	1.2046	0.65396	0.759852	1.13392	1.09586	1.53988	0.794793	0.8037	1.15039	1.10747	0.795912	0.811684	1.10311	0.950428	1.06579	1.14262	1.03604	0.925524	1.31186
chr1:51680253-51681228	0.86603	0.681949	0.574479	0.960264	0.893063	0.863933	0.943764	0.791287	0.682486	0.769963	0.854944	0.635617	1.4761	1.3366	1.09403	0.882444	1.09297	1.14068	1.05824	1.01684
chr1:51701340-51702876	1.2686	1.37327	2.15149	2.05163	1.91869	1.95855	2.3164	2.1864	2.16609	2.15354	2.75087	2.24597	2.06453	2.3756	2.47322	2.45917	2.25124	2.61896	2.63778	1.92202
chr1:51750693-51751129	1.09247	0.999138	1.28467	0.942752	1.02415	1.32477	0.844193	1.04089	0.684159	1.29137	0.461483	0.615936	1.45464	0.996321	1.4164	1.2514	1.34677	1.51965	1.44297	1.11168
chr1:51762188-51762853	0.944168	1.17224	0.870357	1.13319	1.07436	0.940954	1.01472	0.853058	1.20767	1.12889	1.51283	0.869791	1.17381	1.37178	0.928644	1.38848	0.719477	1.03192	0.756855	1.06016
chr1:51895549-51895960	0.842851	1.05991	1.72623	0.944536	2.11858	1.05402	1.09455	1.04899	1.45155	1.1416	1.39873	1.55811	1.83988	2.16669	1.63915	1.53175	2.16949	2.0151	2.75534	2.305
chr1:51898970-51899987	1.06444	1.3752	1.50539	1.39214	1.2733	1.01757	1.42756	1.53953	1.75984	1.96075	2.5437	2.23435	1.91884	1.85804	1.89528	1.77454	2.50196	2.62923	2.52397	2.07967
chr1:51907919-51908633	1.12196	1.76613	1.20286	0.767581	1.0319	1.01121	1.40331	1.20766	1.41402	1.57713	1.73107	1.79379	1.60572	1.85561	1.49394	1.23441	1.94938	1.95535	2.0795	1.26512
chr1:51970406-51971286	0.71349	2.31881	1.12448	0.804434	0.938731	0.683713	1.11536	1.46978	0.886536	0.853084	1.27387	1.33805	1.21966	1.23408	1.02074	1.43079	1.08739	1.0487	0.88651	1.37697
chr1:51983670-51985474	1.64421	1.94452	1.97676	1.77216	2.11632	1.88105	1.93827	2.088	2.5693	2.6919	2.77241	2.53066	2.74492	2.82935	2.2614	2.89648	2.4834	2.41353	2.58071	2.39367
chr1:51986034-51986895	1.50876	2.15695	1.86489	1.37915	1.86703	1.87279	2.0662	2.02931	2.4518	2.80646	3.00458	2.99906	2.03985	2.09378	2.15174	1.80358	2.24803	1.59403	2.16288	1.79118
chr1:51999980-52001040	1.10296	1.16801	0.986369	1.14178	1.24271	1.08981	1.13816	1.15597	1.49363	1.43857	1.70836	1.38367	1.40376	1.43433	1.57124	1.00965	1.23101	1.45104	1.73309	1.22628
chr1:52014511-52015261	0.837162	0.550262	0.746822	0.791632	1.07168	0.738046	1.17236	0.544592	0.673072	0.938393	1.18808	0.798758	0.813108	0.752953	0.698641	0.839398	0.550945	1.19893	0.805294	0.499381
chr1:52034777-52035925	0.942976	1.53783	1.54504	1.11393	1.47807	1.13206	1.19341	1.36385	1.19925	1.43048	1.12672	1.2776	1.31741	1.57033	1.12477	1.40753	1.17453	1.17491	1.07413	1.07471
chr1:52082359-52083377	1.68017	2.36483	1.66898	2.55722	2.19318	1.86765	2.35014	2.58565	2.05113	2.05101	2.82356	2.43507	1.84507	2.49628	2.68387	2.26753	1.98678	2.09202	2.49677	1.83957
chr1:52194714-52195978	1.91842	1.959	2.34859	2.20406	2.33157	2.72274	2.97664	2.36966	2.79559	2.9696	3.16091	2.28802	2.79828	3.07582	3.02023	2.83894	3.20023	3.85648	3.52396	2.16132
chr1:52343782-52345238	3.67289	3.73203	4.05213	4.59534	3.77221	4.44639	4.18514	3.67799	4.39686	5.36547	6.10016	4.909	4.43971	4.71391	5.17966	4.91474	4.7648	5.23317	5.01235	4.35789
chr1:52362420-52362944	1.28086	1.26889	0.890771	1.30738	1.15041	0.872648	0.780467	0.866081	0.919577	0.895413	1.04224	1.34037	0.977592	0.87045	1.03568	0.841	1.36961	0.677377	0.864461	0.756808
chr1:52456079-52456607	0.902114	0.521082	1.06083	1.47047	1.1417	1.09394	1.04565	1.59011	0.825695	1.11079	1.46985	0.899855	0.831588	0.863855	1.13416	1.47054	0.947348	1.21004	1.23921	0.625896
chr1:52467747-52468490	0.728491	1.01832	0.879501	0.952762	0.931526	0.712608	1.18341	0.824584	0.864708	1.01038	1.08321	1.33454	1.31323	1.02314	0.856342	0.706088	0.702487	1.62425	0.914491	0.889564
chr1:52498694-52499897	1.72774	2.32516	1.7072	1.68941	1.52184	1.94054	1.88674	2.03713	2.25069	2.16462	2.46102	2.04343	2.08853	2.16656	2.11558	2.04093	2.04281	1.98667	1.90362	1.70319
chr1:52520481-52522794	1.47895	1.79416	2.38931	2.17199	2.47108	2.15383	2.27202	2.47221	2.60904	2.91092	3.40502	2.67932	3.24822	2.90161	2.95307	3.09376	2.98997	3.01799	3.03552	2.7718
chr1:52605327-52606078	1.12434	1.34329	0.919854	1.03383	1.36754	1.28185	1.30694	1.38988	0.97771	1.40571	1.0334	1.04526	0.974431	1.33037	1.27083	1.59273	1.27417	1.00828	1.27335	1.23212
chr1:52607239-52608258	0.764894	0.877503	1.11767	1.18772	1.13933	1.22813	1.34449	1.29156	1.30603	1.56552	1.60785	1.23661	1.05329	1.23626	1.34062	1.50334	1.19517	1.37009	0.938456	0.994554
chr1:52831077-52832565	3.37565	3.23575	4.69273	4.54255	4.32127	5.24033	4.46618	4.28512	4.73408	5.40774	6.08488	4.99779	4.50816	5.45914	4.96765	4.83725	5.1008	5.77264	5.78399	3.89401
chr1:52869284-52870812	2.33794	2.47582	2.34604	3.06367	2.27941	2.86658	2.74338	2.56911	3.15352	4.22215	3.68703	2.82554	3.3844	3.65313	3.33122	3.32353	3.10276	3.32955	3.77152	3.47487
chr1:52889443-52890502	1.45156	1.45057	1.62199	1.50943	1.62337	1.81807	1.75712	1.4999	1.97172	1.28486	1.84568	1.79461	1.63543	1.45619	1.83778	1.28803	1.51968	1.85461	1.92483	1.91398
chr1:52989057-52989524	0.741781	0.932814	1.19939	0.977968	1.19521	0.515347	1.09466	1.06897	1.52316	1.45682	1.4772	1.10586	1.35808	1.5348	1.0018	0.988584	1.35051	0.861396	1.45496	1.03789
chr1:53017622-53019562	1.55126	1.56002	1.91518	2.08345	1.93344	2.27021	2.27671	2.32762	2.0107	1.92274	2.38544	2.16159	2.28844	2.27274	2.37296	2.50954	2.3093	2.53707	2.72409	1.96467
chr1:53067813-53068473	0.984125	0.903208	1.72561	1.21098	1.48844	1.34919	1.17732	0.928282	1.25158	1.52844	1.6985	1.00158	1.40446	0.954354	1.33263	1.33541	1.25215	1.00389	1.22014	0.934671
chr1:53102297-53103596	1.91673	2.55928	2.61589	1.84583	2.69844	2.37147	2.34549	2.49797	3.53282	3.03406	3.31915	3.56219	2.57265	2.50806	2.29058	2.53629	1.89184	2.27704	2.44099	2.01828
chr1:53151792-53152198	0.906558	1.07297	1.28762	1.40613	0.879865	1.36338	2.06497	0.95013	2.26065	2.0224	1.98233	1.88258	1.86254	2.13988	1.33669	1.39555	1.76768	1.28223	1.73555	1.41089
[truncated: 31,465 more rows]
