# Supplementary material for: Potential impact of celiac disease genetic risk factors on T cell receptor signaling in gluten-specific CD4+ T cells
Source: Sci Rep. 2021 Apr 29;11:9252. doi: 10.1038/s41598-021-86612-5 (PMC8085175; doi:10.1038/s41598-021-86612-5)
Supplement: Supplementary file 22 — Supplementary Table 9. [file 41598_2021_86612_MOESM22_ESM.xlsx]

## Sheet: supplementary_table_9
Id	BroadType	Cell	FormalCell	Source	Label	Intersect	Total	Ratio	Mean	Std	Zscore	RelativeRisk	Pval	CorrectedPval	Species	FormalPhenotype	Ancestry	HumanGene	IsDeLeiden	IsDeBiopsy	IsDeDice
hg19_0001	B_lymphocyte	Raji	Raji	Misc_ChIP	EBNA1	0	34	0	0.0754623	0.273501	0	0	0.5	1	EBV	celiac_disease	EU	NA	FALSE	FALSE	FALSE
hg19_0002	B_lymphocyte	GM12878	GM12878	Misc_ChIP	EBNA2	1	34	0.0294118	0.825087	0.861621	0	1.21199	0.5	1	EBV	celiac_disease	EU	NA	FALSE	FALSE	FALSE
hg19_0003	T_lymphocyte	Jurkat	Jurkat	Misc_ChIP	TAT	1	34	0.0294118	0.178911	0.408626	0	5.58939	0.5	1	HIV	celiac_disease	EU	ENSG00000198650	FALSE	FALSE	FALSE
hg19_0028	B_lymphocyte	GM12878	GM12878	ENCODE	ATF2	10	34	0.294118	2.26337	1.42306	5.43661	4.41819	2.71514e-08	1.05619e-05	human	celiac_disease	EU	ENSG00000115966	FALSE	FALSE	FALSE
hg19_0030	B_lymphocyte	GM12878	GM12878	ENCODE	ATF3	0	34	0	0.149925	0.385372	0	0	0.5	1	human	celiac_disease	EU	ENSG00000162772	TRUE	FALSE	TRUE
hg19_0042	B_lymphocyte	OCI-Ly10	OCI-Ly10	Cistrome_ChIP	BATF	1	34	0.0294118	0.582209	0.735774	0	1.7176	0.5	1	human	celiac_disease	EU	ENSG00000156127	TRUE	TRUE	TRUE
hg19_0043	B_lymphocyte	OCI-Ly3	OCI-Ly3	Cistrome_ChIP	BATF	0	34	0	0.176912	0.414351	0	0	0.5	1	human	celiac_disease	EU	ENSG00000156127	TRUE	TRUE	TRUE
hg19_0044	B_lymphocyte	GM12878	GM12878	Cistrome_ChIP	BATF	14	34	0.411765	4.04448	1.80791	5.50666	3.46151	1.82851e-08	7.11289e-06	human	celiac_disease	EU	ENSG00000156127	TRUE	TRUE	TRUE
hg19_0045	B_lymphocyte	GM12878	GM12878	ENCODE	BATF	9	34	0.264706	1.85757	1.2846	5.56003	4.84504	1.34864e-08	5.24622e-06	human	celiac_disease	EU	ENSG00000156127	TRUE	TRUE	TRUE
hg19_0046	B_lymphocyte	GM12878	GM12878	ENCODE	BCL11A	5	34	0.147059	1.1964	1.04781	3.63004	4.1792	0.000141687	0.0551161	human	celiac_disease	EU	ENSG00000119866	FALSE	FALSE	FALSE
hg19_0048	B_lymphocyte	GM12878	GM12878	ENCODE	BCL3	4	34	0.117647	1.33783	1.104	2.41139	2.98991	0.00794597	1	human	celiac_disease	EU	ENSG00000069399	FALSE	FALSE	TRUE
hg19_0051	B_lymphocyte	GC_B_lymphocyte	germ_bcell	ReMap_ChIP	BCL6	0	34	0	0.211394	0.454742	0	0	0.5	1	human	celiac_disease	EU	ENSG00000113916	FALSE	FALSE	TRUE
hg19_0052	B_lymphocyte	GM12878	GM12878	ENCODE	BCLAF1	3	34	0.0882353	0.604198	0.769586	3.11311	4.96526	0.000925648	0.360077	human	celiac_disease	EU	ENSG00000029363	FALSE	FALSE	FALSE
hg19_0054	B_lymphocyte	GC_B_lymphocyte	germ_bcell	ReMap_ChIP	BCOR	1	34	0.0294118	0.443778	0.665554	0	2.25338	0.5	1	human	celiac_disease	EU	ENSG00000183337	FALSE	FALSE	TRUE
hg19_0057	B_lymphocyte	GM12878	GM12878	ENCODE	BHLHE40	2	34	0.0588235	1.23688	1.06858	0.714144	1.61697	0.237569	1	human	celiac_disease	EU	ENSG00000134107	FALSE	FALSE	TRUE
hg19_0061	B_lymphocyte	GM12878	GM12878	ENCODE	BRCA1	0	34	0	0.0629685	0.249064	0	0	0.5	1	human	celiac_disease	EU	ENSG00000012048	FALSE	FALSE	TRUE
hg19_0065	B_lymphocyte	MM.1S	MM1.S	Cistrome_ChIP	BRD2	2	34	0.0588235	0.255372	0.497245	3.50859	7.8317	0.000225245	0.0876203	human	celiac_disease	EU	ENSG00000236227	FALSE	FALSE	FALSE
hg19_0069	B_lymphocyte	MM.1S	MM1.S	Cistrome_ChIP	BRD3	2	34	0.0588235	1.25387	1.08744	0.686134	1.59506	0.246314	1	human	celiac_disease	EU	ENSG00000169925	FALSE	FALSE	FALSE
hg19_0073	B_lymphocyte	LY1	LY1	Cistrome_ChIP	BRD4	10	34	0.294118	2.38731	1.43263	5.3138	4.18882	5.36807e-08	2.08818e-05	human	celiac_disease	EU	ENSG00000141867	FALSE	FALSE	TRUE
hg19_0074	B_lymphocyte	LY1	LY1+JQ1	Cistrome_ChIP	BRD4	5	34	0.147059	1.15242	1.06454	3.61429	4.33868	0.000150584	0.0585773	human	celiac_disease	EU	ENSG00000141867	FALSE	FALSE	TRUE
hg19_0075	B_lymphocyte	MM.1S	MM1.S	Cistrome_ChIP	BRD4	10	34	0.294118	2.7951	1.5843	4.54769	3.57769	2.71184e-06	0.0010549	human	celiac_disease	EU	ENSG00000141867	FALSE	FALSE	TRUE
hg19_0076	B_lymphocyte	MM.1S	MM1.S+500nm_JQ1	Cistrome_ChIP	BRD4	8	34	0.235294	2.27886	1.43115	3.99757	3.51053	3.19974e-05	0.012447	human	celiac_disease	EU	ENSG00000141867	FALSE	FALSE	TRUE
hg19_0077	B_lymphocyte	MM.1S	MM1.S+50nm_JQ1	Cistrome_ChIP	BRD4	12	34	0.352941	3.31534	1.695	5.12371	3.61954	1.49794e-07	5.827e-05	human	celiac_disease	EU	ENSG00000141867	FALSE	FALSE	TRUE
hg19_0078	B_lymphocyte	MM.1S	MM1.S+5nm_JQ1	Cistrome_ChIP	BRD4	13	34	0.382353	4.0095	1.78617	5.03339	3.2423	2.40937e-07	9.37245e-05	human	celiac_disease	EU	ENSG00000141867	FALSE	FALSE	TRUE
hg19_0079	B_lymphocyte	MM.1S	MM1.S+5um_JQ1	Cistrome_ChIP	BRD4	6	34	0.176471	1.88606	1.29808	3.16925	3.18124	0.000764155	0.297256	human	celiac_disease	EU	ENSG00000141867	FALSE	FALSE	TRUE
hg19_0080	B_lymphocyte	MM.1S	MM1.S+DMSO	Cistrome_ChIP	BRD4	12	34	0.352941	3.85457	1.79648	4.5341	3.11319	2.89242e-06	0.00112515	human	celiac_disease	EU	ENSG00000141867	FALSE	FALSE	TRUE
hg19_0081	B_lymphocyte	MM.1S	mm1s_dmso	ReMap_ChIP	BRD4	6	34	0.176471	2.6047	1.48397	2.28799	2.30353	0.011069	1	human	celiac_disease	EU	ENSG00000141867	FALSE	FALSE	TRUE
hg19_0082	B_lymphocyte	MM.1S	mm1s_jq1_500nm	ReMap_ChIP	BRD4	1	34	0.0294118	0.595202	0.776567	0	1.6801	0.5	1	human	celiac_disease	EU	ENSG00000141867	FALSE	FALSE	TRUE
hg19_0083	B_lymphocyte	MM.1S	mm1s_jq1_50nm	ReMap_ChIP	BRD4	1	34	0.0294118	0.886557	0.898123	0	1.12796	0.5	1	human	celiac_disease	EU	ENSG00000141867	FALSE	FALSE	TRUE
hg19_0084	B_lymphocyte	MM.1S	mm1s_jq1_5nm	ReMap_ChIP	BRD4	1	34	0.0294118	1.09545	1.03604	0	0.912865	0.5	1	human	celiac_disease	EU	ENSG00000141867	FALSE	FALSE	TRUE
hg19_0085	B_lymphocyte	GM12878	GM12878	Misc_ChIP	BRD4	3	34	0.0882353	0.83958	0.889805	2.42797	3.57321	0.00759179	1	human	celiac_disease	EU	ENSG00000141867	FALSE	FALSE	TRUE
hg19_0086	B_lymphocyte	P493-6	bcellp493-6_cmyc1hr	ReMap_ChIP	BRD4	1	34	0.0294118	0.121439	0.34168	0	8.23457	0.5	1	human	celiac_disease	EU	ENSG00000141867	FALSE	FALSE	TRUE
hg19_0099	plasma	Plasma	plasma_dmso	ReMap_ChIP	BRD4	0	34	0	0.70015	0.831291	0	0	0.5	1	human	celiac_disease	EU	ENSG00000141867	FALSE	FALSE	TRUE
hg19_0100	plasma	Plasma	plasma_jq1	ReMap_ChIP	BRD4	0	34	0	0.112444	0.331436	0	0	0.5	1	human	celiac_disease	EU	ENSG00000141867	FALSE	FALSE	TRUE
hg19_0101	T_lymphocyte	CUTLL1	CUTLL1	Cistrome_ChIP	BRD4	10	34	0.294118	2.76962	1.57016	4.60488	3.61061	2.06355e-06	0.00080272	human	celiac_disease	EU	ENSG00000141867	FALSE	FALSE	TRUE
hg19_0102	T_lymphocyte	DND-41	DND-41	Cistrome_ChIP	BRD4	4	34	0.117647	0.703648	0.807856	4.08037	5.68466	2.24821e-05	0.00874553	human	celiac_disease	EU	ENSG00000141867	FALSE	FALSE	TRUE
hg19_0103	T_lymphocyte	DND-41	DND-41_Persisters	Cistrome_ChIP	BRD4	7	34	0.205882	1.96302	1.32085	3.81345	3.56594	6.85191e-05	0.0266539	human	celiac_disease	EU	ENSG00000141867	FALSE	FALSE	TRUE
hg19_0104	T_lymphocyte	KOPT-K1	KOPT-K1	Cistrome_ChIP	BRD4	15	34	0.441176	2.96152	1.63463	7.36465	5.06497	8.88079e-14	3.45463e-11	human	celiac_disease	EU	ENSG00000141867	FALSE	FALSE	TRUE
hg19_0105	T_lymphocyte	KOPT-K1	KOPT-K1_Persisters	Cistrome_ChIP	BRD4	9	34	0.264706	2.68966	1.53855	4.10149	3.34615	2.05252e-05	0.0079843	human	celiac_disease	EU	ENSG00000141867	FALSE	FALSE	TRUE
hg19_0106	T_lymphocyte	T_lymphocyte	cd4+tcell	ReMap_ChIP	BRD4	5	34	0.147059	1.48126	1.15705	3.04112	3.37551	0.0011785	0.458435	human	celiac_disease	EU	ENSG00000141867	FALSE	FALSE	TRUE
hg19_0107	T_lymphocyte	T_lymphocyte	cd4+tcell_jq1	ReMap_ChIP	BRD4	4	34	0.117647	0.993003	0.996469	3.01765	4.02818	0.00127371	0.495473	human	celiac_disease	EU	ENSG00000141867	FALSE	FALSE	TRUE
hg19_0108	T_lymphocyte	T_lymphocyte	cd4+tcell_jq1_p5d	ReMap_ChIP	BRD4	1	34	0.0294118	0.314843	0.559307	0	3.17619	0.5	1	human	celiac_disease	EU	ENSG00000141867	FALSE	FALSE	TRUE
hg19_0109	T_lymphocyte	T_lymphocyte	cd4+tcell_p5d	ReMap_ChIP	BRD4	3	34	0.0882353	0.321339	0.578955	4.62671	9.33593	1.85757e-06	0.000722596	human	celiac_disease	EU	ENSG00000141867	FALSE	FALSE	TRUE
hg19_0112	B_lymphocyte	Akata	Akata	Misc_ChIP	BZLF1	1	34	0.0294118	0.481759	0.677342	0	2.07573	0.5	1	EBV	celiac_disease	EU	NA	FALSE	FALSE	FALSE
hg19_0115	dendritic_cell	Dendritic_Cell	DendriticCell	Cistrome_ChIP	CBFA2T3	0	34	0	0.055972	0.23209	0	0	0.5	1	human	celiac_disease	EU	ENSG00000129993	FALSE	FALSE	FALSE
hg19_0116	myeloid	SKNO-1	skno1_leukemic	ReMap_ChIP	CBFB	2	34	0.0588235	1.11794	1.05597	0.835303	1.789	0.201774	1	human	celiac_disease	EU	ENSG00000067955	TRUE	FALSE	TRUE
hg19_0121	B_lymphocyte	MM.1S	mm1s_dmso	ReMap_ChIP	CDK9	8	34	0.235294	2.5917	1.52175	3.55401	3.08677	0.000189705	0.0737951	human	celiac_disease	EU	ENSG00000136807	FALSE	FALSE	FALSE
hg19_0122	B_lymphocyte	MM.1S	mm1s_jq1_500nm	ReMap_ChIP	CDK9	7	34	0.205882	2.84658	1.51326	2.74469	2.45909	0.00302841	1	human	celiac_disease	EU	ENSG00000136807	FALSE	FALSE	FALSE
hg19_0123	plasma	Plasma	plasma_dmso	ReMap_ChIP	CDK9	2	34	0.0588235	1.54523	1.19544	0.380423	1.29431	0.351816	1	human	celiac_disease	EU	ENSG00000136807	FALSE	FALSE	FALSE
hg19_0124	plasma	Plasma	plasma_jq1	ReMap_ChIP	CDK9	0	34	0	0.0509745	0.231085	0	0	0.5	1	human	celiac_disease	EU	ENSG00000136807	FALSE	FALSE	FALSE
hg19_0135	monocyte	U-937	U937+BIO	Pazar_Chip	CEBPA	11	34	0.323529	2.71464	1.52218	5.44309	4.0521	2.61824e-08	1.01849e-05	human	celiac_disease	EU	ENSG00000245848	FALSE	FALSE	FALSE
hg19_0136	monocyte	U-937	U937+BMP4	Pazar_Chip	CEBPA	3	34	0.0882353	0.893553	0.908385	2.31889	3.35738	0.0102004	1	human	celiac_disease	EU	ENSG00000245848	FALSE	FALSE	FALSE
hg19_0137	monocyte	U-937	U937+DMSO	Pazar_Chip	CEBPA	10	34	0.294118	1.93003	1.34837	5.98498	5.18125	1.0821e-09	4.20938e-07	human	celiac_disease	EU	ENSG00000245848	FALSE	FALSE	FALSE
hg19_0138	monocyte	U-937	u937_bio	ReMap_ChIP	CEBPA	8	34	0.235294	3.53723	1.72445	2.58793	2.26166	0.00482769	1	human	celiac_disease	EU	ENSG00000245848	FALSE	FALSE	FALSE
hg19_0139	monocyte	U-937	u937_dmso	ReMap_ChIP	CEBPA	7	34	0.205882	2.71064	1.52536	2.81202	2.58241	0.00246155	0.957542	human	celiac_disease	EU	ENSG00000245848	FALSE	FALSE	FALSE
hg19_0140	B_lymphocyte	GM12878	GM12878	ENCODE	CEBPB	3	34	0.0882353	0.732134	0.842741	2.69106	4.09761	0.00356127	1	human	celiac_disease	EU	ENSG00000172216	FALSE	FALSE	FALSE
hg19_0153	macrophage	Macrophage	blood_macrophage	ReMap_ChIP	CEBPB	1	34	0.0294118	1.95652	1.31362	0	0.511111	0.5	1	human	celiac_disease	EU	ENSG00000172216	FALSE	FALSE	FALSE
hg19_0154	monocyte	Monocyte	Monocyte_CD14+	Cistrome_ChIP	CEBPB	0	34	0	0.137931	0.372781	0	0	0.5	1	human	celiac_disease	EU	ENSG00000172216	FALSE	FALSE	FALSE
hg19_0155	monocyte	Monocyte	blood_monocyte	ReMap_ChIP	CEBPB	1	34	0.0294118	0.266367	0.51528	0	3.75422	0.5	1	human	celiac_disease	EU	ENSG00000172216	FALSE	FALSE	FALSE
hg19_0158	B_lymphocyte	GM12878	GM12878	ENCODE	CHD1	1	34	0.0294118	0.751624	0.842484	0	1.33045	0.5	1	human	celiac_disease	EU	ENSG00000153922	TRUE	FALSE	TRUE
hg19_0161	B_lymphocyte	GM12878	GM12878	ENCODE	CHD2	4	34	0.117647	1.44478	1.13713	2.24707	2.76859	0.0123177	1	human	celiac_disease	EU	ENSG00000173575	FALSE	FALSE	FALSE
hg19_0169	T_lymphocyte	T_lymphocyte	CD4+	Cistrome_ChIP	CREBBP	3	34	0.0882353	0.393803	0.629159	4.14235	7.61802	1.71885e-05	0.00668631	human	celiac_disease	EU	ENSG00000005339	FALSE	FALSE	FALSE
hg19_0170	T_lymphocyte	Jurkat	Jurkat	Pazar_Chip	CREBBP	11	34	0.323529	2.7956	1.56643	5.23764	3.93475	8.132e-08	3.16335e-05	human	celiac_disease	EU	ENSG00000005339	FALSE	FALSE	FALSE
hg19_0173	B_lymphocyte	BL-41	bl41	ReMap_ChIP	CTCF	2	34	0.0588235	1.33133	1.12012	0.59696	1.50225	0.275267	1	human	celiac_disease	EU	ENSG00000102974	FALSE	FALSE	FALSE
hg19_0174	B_lymphocyte	BCBL-1	lcl_bcbl1	ReMap_ChIP	CTCF	8	34	0.235294	4.06797	1.77971	2.20936	1.96658	0.0135747	1	human	celiac_disease	EU	ENSG00000102974	FALSE	FALSE	FALSE
hg19_0175	B_lymphocyte	GM06990	GM06990	ENCODE	CTCF	7	34	0.205882	4.5927	1.91064	1.25995	1.52416	0.103844	1	human	celiac_disease	EU	ENSG00000102974	FALSE	FALSE	FALSE
hg19_0176	B_lymphocyte	GM12801	GM12801	ENCODE	CTCF	1	34	0.0294118	0.362319	0.591743	0	2.76	0.5	1	human	celiac_disease	EU	ENSG00000102974	FALSE	FALSE	FALSE
hg19_0177	B_lymphocyte	GM12864	GM12864	ENCODE	CTCF	9	34	0.264706	4.69965	1.87143	2.2979	1.91504	0.0107838	1	human	celiac_disease	EU	ENSG00000102974	FALSE	FALSE	FALSE
hg19_0178	B_lymphocyte	GM12865	GM12865	ENCODE	CTCF	7	34	0.205882	4.50225	1.877	1.33072	1.55478	0.0916412	1	human	celiac_disease	EU	ENSG00000102974	FALSE	FALSE	FALSE
hg19_0179	B_lymphocyte	GM12872	GM12872	ENCODE	CTCF	9	34	0.264706	4.81159	1.88838	2.21799	1.87048	0.0132779	1	human	celiac_disease	EU	ENSG00000102974	FALSE	FALSE	FALSE
hg19_0180	B_lymphocyte	GM12873	GM12873	ENCODE	CTCF	9	34	0.264706	5.01	1.9123	2.08649	1.79641	0.018467	1	human	celiac_disease	EU	ENSG00000102974	FALSE	FALSE	FALSE
hg19_0181	B_lymphocyte	GM12874	GM12874	ENCODE	CTCF	5	34	0.147059	3.94553	1.75913	0.599429	1.26726	0.274443	1	human	celiac_disease	EU	ENSG00000102974	FALSE	FALSE	FALSE
hg19_0182	B_lymphocyte	GM12875	GM12875	ENCODE	CTCF	6	34	0.176471	4.10945	1.80014	1.05022	1.46005	0.146807	1	human	celiac_disease	EU	ENSG00000102974	FALSE	FALSE	FALSE
hg19_0183	B_lymphocyte	GM12878	GM12878	ENCODE	CTCF	10	34	0.294118	5.84658	2.03174	2.04427	1.7104	0.0204633	1	human	celiac_disease	EU	ENSG00000102974	FALSE	FALSE	FALSE
hg19_0184	B_lymphocyte	GM12891	GM12891	ENCODE	CTCF	7	34	0.205882	3.9975	1.86105	1.61334	1.75109	0.0533354	1	human	celiac_disease	EU	ENSG00000102974	FALSE	FALSE	FALSE
hg19_0185	B_lymphocyte	GM12892	GM12892	ENCODE	CTCF	9	34	0.264706	4.45677	1.83392	2.47733	2.0194	0.00661839	1	human	celiac_disease	EU	ENSG00000102974	FALSE	FALSE	FALSE
hg19_0186	B_lymphocyte	GM19238	GM19238	ENCODE	CTCF	9	34	0.264706	4.54323	1.85398	2.40389	1.98097	0.00811084	1	human	celiac_disease	EU	ENSG00000102974	FALSE	FALSE	FALSE
hg19_0187	B_lymphocyte	GM19239	GM19239	ENCODE	CTCF	8	34	0.235294	3.95902	1.79006	2.25745	2.0207	0.0119899	1	human	celiac_disease	EU	ENSG00000102974	FALSE	FALSE	FALSE
hg19_0188	B_lymphocyte	GM19240	GM19240	ENCODE	CTCF	7	34	0.205882	4.35882	1.88207	1.40334	1.60594	0.080258	1	human	celiac_disease	EU	ENSG00000102974	FALSE	FALSE	FALSE
hg19_0192	CD4+	CD4+	cd4	ReMap_ChIP	CTCF	3	34	0.0882353	1.54673	1.20413	1.2069	1.93958	0.113735	1	human	celiac_disease	EU	ENSG00000102974	FALSE	FALSE	FALSE
hg19_0262	monocyte	Monocyte	Monocyte_CD14+	Cistrome_ChIP	CTCF	5	34	0.147059	4.26887	1.90018	0.384772	1.17127	0.350203	1	human	celiac_disease	EU	ENSG00000102974	FALSE	FALSE	FALSE
hg19_0268	promyelocyte	HL-60	HL-60	ENCODE	CTCF	3	34	0.0882353	1.95352	1.30435	0.802295	1.53569	0.211191	1	human	celiac_disease	EU	ENSG00000102974	FALSE	FALSE	FALSE
hg19_0269	T_lymphocyte	DND-41	Dnd41	ENCODE	CTCF	12	34	0.352941	4.92954	1.92368	3.6755	2.43431	0.000118694	0.0461721	human	celiac_disease	EU	ENSG00000102974	FALSE	FALSE	FALSE
hg19_0270	T_lymphocyte	Jurkat	jurkat	ReMap_ChIP	CTCF	3	34	0.0882353	1.22589	1.07422	1.65154	2.44721	0.0493147	1	human	celiac_disease	EU	ENSG00000102974	FALSE	FALSE	FALSE
hg19_0283	B_lymphocyte	GM12878	GM12878	ENCODE	E2F4	1	34	0.0294118	0.376312	0.609769	0	2.65737	0.5	1	human	celiac_disease	EU	ENSG00000205250	FALSE	FALSE	TRUE
hg19_0284	B_lymphocyte	Lymphoblastoid	lymphoblastoid	ReMap_ChIP	E2F4	0	34	0	0.0744628	0.277403	0	0	0.5	1	human	celiac_disease	EU	ENSG00000205250	FALSE	FALSE	TRUE
hg19_0300	B_lymphocyte	GM12878	GM12878	ENCODE	EBF1	10	34	0.294118	3.18391	1.6912	4.03033	3.14079	2.78497e-05	0.0108335	human	celiac_disease	EU	ENSG00000164330	FALSE	FALSE	FALSE
hg19_0301	B_lymphocyte	IB4	IB4	Misc_ChIP	EBNA2	2	34	0.0588235	0.908546	0.936019	1.16606	2.20132	0.121795	1	EBV	celiac_disease	EU	NA	FALSE	FALSE	FALSE
hg19_0302	B_lymphocyte	Mutu	MutuIII	Misc_ChIP	EBNA2	16	34	0.470588	3.06197	1.63773	7.89998	5.2254	1.39474e-15	5.42552e-13	EBV	celiac_disease	EU	NA	FALSE	FALSE	FALSE
hg19_0303	B_lymphocyte	Mutu	MutuIII	Misc_ChIP	EBNA3C	1	34	0.0294118	0.587206	0.755987	0	1.70298	0.5	1	EBV	celiac_disease	EU	NA	FALSE	FALSE	FALSE
hg19_0304	B_lymphocyte	IB4	IB4	Misc_ChIP	EBNALP	2	34	0.0588235	0.401799	0.622476	2.56749	4.97761	0.00512191	1	EBV	celiac_disease	EU	NA	FALSE	FALSE	FALSE
hg19_0305	B_lymphocyte	GM12878	GM12878	ENCODE	EGR1	1	34	0.0294118	1.10995	1.02416	0	0.900946	0.5	1	human	celiac_disease	EU	ENSG00000120738	TRUE	FALSE	TRUE
hg19_0311	B_lymphocyte	GM12878	GM12878	Cistrome_ChIP	ELF1	6	34	0.176471	2.65417	1.49142	2.24338	2.26059	0.0124362	1	human	celiac_disease	EU	ENSG00000120690	FALSE	FALSE	FALSE
hg19_0312	B_lymphocyte	GM12878	GM12878	ENCODE	ELF1	6	34	0.176471	1.82159	1.30639	3.19844	3.29383	0.000690862	0.268745	human	celiac_disease	EU	ENSG00000120690	FALSE	FALSE	FALSE
hg19_0313	blood	ME-1	ME-1	Cistrome_ChIP	ELF1	3	34	0.0882353	1.52324	1.18219	1.24917	1.96949	0.105802	1	human	celiac_disease	EU	ENSG00000120690	FALSE	FALSE	FALSE
hg19_0325	B_lymphocyte	GM12878	GM12878	Cistrome_ChIP	ELK1	0	34	0	0.0434783	0.206419	0	0	0.5	1	human	celiac_disease	EU	ENSG00000126767	FALSE	FALSE	FALSE
hg19_0326	B_lymphocyte	GM12878	GM12878	ENCODE	ELK1	2	34	0.0588235	0.557721	0.733343	1.96672	3.58602	0.0246078	1	human	celiac_disease	EU	ENSG00000126767	FALSE	FALSE	FALSE
hg19_0337	B_lymphocyte	GM12878	GM12878	Cistrome_ChIP	EP300	1	34	0.0294118	0.488756	0.687021	0	2.04601	0.5	1	human	celiac_disease	EU	ENSG00000100393	FALSE	FALSE	FALSE
hg19_0338	B_lymphocyte	GM12878	GM12878	ENCODE	EP300	6	34	0.176471	1.76462	1.27674	3.31734	3.40017	0.000454397	0.17676	human	celiac_disease	EU	ENSG00000100393	FALSE	FALSE	FALSE
hg19_0339	blood	ME-1	ME-1	Cistrome_ChIP	EP300	13	34	0.382353	4.94903	1.93298	4.16506	2.62678	1.55632e-05	0.00605409	human	celiac_disease	EU	ENSG00000100393	FALSE	FALSE	FALSE
hg19_0364	myeloid	SKNO-1	SKNO-1	Cistrome_ChIP	EP300	3	34	0.0882353	0.486257	0.684059	3.67475	6.16958	0.000119042	0.0463073	human	celiac_disease	EU	ENSG00000100393	FALSE	FALSE	FALSE
hg19_0369	T_lymphocyte	T_lymphocyte	CD4+	Cistrome_ChIP	EP300	2	34	0.0588235	0.111944	0.339797	5.55642	17.8661	1.37684e-08	5.35592e-06	human	celiac_disease	EU	ENSG00000100393	FALSE	FALSE	FALSE
hg19_0370	T_lymphocyte	CUTLL1	CUTLL1	Cistrome_ChIP	EP300	7	34	0.205882	1.93303	1.33323	3.80051	3.62125	7.22e-05	0.0280858	human	celiac_disease	EU	ENSG00000100393	FALSE	FALSE	FALSE
hg19_0371	T_lymphocyte	T_lymphocyte	T_Lymphocyte	Cistrome_ChIP	EP300	7	34	0.205882	1.92554	1.30037	3.90233	3.63535	4.76349e-05	0.01853	human	celiac_disease	EU	ENSG00000100393	FALSE	FALSE	FALSE
hg19_0379	myeloid	AML_pz12	amlpz12_leukemic	ReMap_ChIP	ERG	3	34	0.0882353	2.82059	1.59853	0.112235	1.06361	0.455319	1	human	celiac_disease	EU	ENSG00000157554	FALSE	FALSE	FALSE
hg19_0380	myeloid	SKNO-1	skno1_leukemic	ReMap_ChIP	ERG	10	34	0.294118	4.52474	1.92029	2.85127	2.21007	0.00217726	0.846953	human	celiac_disease	EU	ENSG00000157554	FALSE	FALSE	FALSE
hg19_0381	promyelocyte	APL_pz74	aplpz74_leukemia	ReMap_ChIP	ERG	3	34	0.0882353	5.67716	1.98412	-1.3493	0.528433	0.911379	1	human	celiac_disease	EU	ENSG00000157554	FALSE	FALSE	FALSE
hg19_0405	B_lymphocyte	GM12878	GM12878	Cistrome_ChIP	ETS1	0	34	0	0.496252	0.707185	0	0	0.5	1	human	celiac_disease	EU	ENSG00000134954	FALSE	FALSE	TRUE
hg19_0406	B_lymphocyte	GM12878	GM12878	ENCODE	ETS1	0	34	0	0.377811	0.613341	0	0	0.5	1	human	celiac_disease	EU	ENSG00000134954	FALSE	FALSE	TRUE
hg19_0417	T_lymphocyte	CUTLL1	CUTLL1	Cistrome_ChIP	ETS1	14	34	0.411765	4.44928	1.88349	5.07075	3.14658	1.98128e-07	7.70717e-05	human	celiac_disease	EU	ENSG00000134954	FALSE	FALSE	TRUE
hg19_0418	T_lymphocyte	Jurkat_E6.1	Jurkat_E6-1	Cistrome_ChIP	ETS1	3	34	0.0882353	1.26937	1.08301	1.59799	2.36339	0.0550227	1	human	celiac_disease	EU	ENSG00000134954	FALSE	FALSE	TRUE
hg19_0419	T_lymphocyte	T_lymphocyte	T_Lymphocyte	Cistrome_ChIP	ETS1	0	34	0	0.495752	0.688554	0	0	0.5	1	human	celiac_disease	EU	ENSG00000134954	FALSE	FALSE	TRUE
hg19_0420	T_lymphocyte	Jurkat	Jurkat	Pazar_Chip	ETS1	9	34	0.264706	2.27586	1.42157	4.73008	3.95455	1.12217e-06	0.000436524	human	celiac_disease	EU	ENSG00000134954	FALSE	FALSE	TRUE
hg19_0421	T_lymphocyte	Jurkat	jurkat	ReMap_ChIP	ETS1	2	34	0.0588235	0.63968	0.757367	1.79612	3.12656	0.0362379	1	human	celiac_disease	EU	ENSG00000134954	FALSE	FALSE	TRUE
hg19_0432	B_lymphocyte	GM12878	GM12878	ENCODE	EZH2	1	34	0.0294118	0.407296	0.650789	0	2.45521	0.5	1	human	celiac_disease	EU	ENSG00000106462	FALSE	FALSE	TRUE
hg19_0445	T_lymphocyte	DND-41	Dnd41	ENCODE	EZH2	0	34	0	0.263868	0.498336	0	0	0.5	1	human	celiac_disease	EU	ENSG00000106462	FALSE	FALSE	TRUE
hg19_0448	B_lymphocyte	LCL-UAE	uae_leukemic	ReMap_ChIP	FLI1	14	34	0.411765	3.82509	1.7724	5.74076	3.66005	4.7125e-09	1.83316e-06	human	celiac_disease	EU	ENSG00000151702	FALSE	FALSE	TRUE
hg19_0449	B_lymphocyte	LCL-UAE	uae_leukemic_5hrzinc	ReMap_ChIP	FLI1	14	34	0.411765	4.41229	1.85592	5.16602	3.17295	1.19565e-07	4.65109e-05	human	celiac_disease	EU	ENSG00000151702	FALSE	FALSE	TRUE
hg19_0450	blood	ME-1	ME-1	Cistrome_ChIP	FLI1	1	34	0.0294118	0.45977	0.662952	0	2.175	0.5	1	human	celiac_disease	EU	ENSG00000151702	FALSE	FALSE	TRUE
hg19_0456	megakaryocyte	Megakaryocyte	Megakaryocyte	Cistrome_ChIP	FLI1	0	34	0	0.17941	0.413879	0	0	0.5	1	human	celiac_disease	EU	ENSG00000151702	FALSE	FALSE	TRUE
hg19_0457	monocyte	U-937	U937	Cistrome_ChIP	FLI1	9	34	0.264706	2.12894	1.39261	4.93394	4.22746	4.02933e-07	0.000156741	human	celiac_disease	EU	ENSG00000151702	FALSE	FALSE	TRUE
hg19_0458	myeloid	SKNO-1	SKNO-1	Cistrome_ChIP	FLI1	4	34	0.117647	1.14793	1.03928	2.74427	3.48455	0.00303225	1	human	celiac_disease	EU	ENSG00000151702	FALSE	FALSE	TRUE
hg19_0459	myeloid	SKNO-1	skno1_leukemic	ReMap_ChIP	FLI1	8	34	0.235294	3.95802	1.80423	2.24028	2.02121	0.0125363	1	human	celiac_disease	EU	ENSG00000151702	FALSE	FALSE	TRUE
hg19_0460	B_lymphocyte	GM12878	GM12878	ENCODE	FOS	0	34	0	0.205397	0.450878	0	0	0.5	1	human	celiac_disease	EU	ENSG00000170345	TRUE	TRUE	TRUE
hg19_0506	B_lymphocyte	GM12878	GM12878	ENCODE	FOXM1	7	34	0.205882	2.21189	1.43912	3.3271	3.16471	0.000438779	0.170685	human	celiac_disease	EU	ENSG00000111206	FALSE	FALSE	TRUE
hg19_0512	B_lymphocyte	GM12878	GM12878	Cistrome_ChIP	GABPA	0	34	0	0.35932	0.58423	0	0	0.5	1	human	celiac_disease	EU	ENSG00000154727	FALSE	FALSE	FALSE
hg19_0513	B_lymphocyte	GM12878	GM12878	ENCODE	GABPA	3	34	0.0882353	0.710145	0.833032	2.74882	4.22449	0.00299051	1	human	celiac_disease	EU	ENSG00000154727	FALSE	FALSE	FALSE
hg19_0533	promyelocyte	HL-60	HL-60	Cistrome_ChIP	GABPA	0	34	0	0.361319	0.594881	0	0	0.5	1	human	celiac_disease	EU	ENSG00000154727	FALSE	FALSE	FALSE
hg19_0534	T_lymphocyte	Jurkat	Jurkat	Cistrome_ChIP	GABPA	4	34	0.117647	0.737131	0.838967	3.88915	5.42644	5.02979e-05	0.0195659	human	celiac_disease	EU	ENSG00000154727	FALSE	FALSE	FALSE
hg19_0551	megakaryocyte	Megakaryocyte	megakaryocytes	Pazar_Chip	GATA1	0	34	0	0.530235	0.724024	0	0	0.5	1	human	celiac_disease	EU	ENSG00000102145	FALSE	FALSE	FALSE
hg19_0568	T_lymphocyte	T_helper_2	Th2	Cistrome_ChIP	GATA3	9	34	0.264706	0.793603	0.894918	9.16999	11.3407	2.36523e-20	9.20075e-18	human	celiac_disease	EU	ENSG00000107485	FALSE	FALSE	FALSE
hg19_0569	T_lymphocyte	Jurkat	jurkat	ReMap_ChIP	GATA3	4	34	0.117647	0.558221	0.739414	4.65474	7.16562	1.62198e-06	0.000630949	human	celiac_disease	EU	ENSG00000107485	FALSE	FALSE	FALSE
hg19_0570	T_lymphocyte	RPMI-8402	tall_rpmi8402	ReMap_ChIP	GATA3	3	34	0.0882353	1.004	0.976209	2.04465	2.98805	0.0204449	1	human	celiac_disease	EU	ENSG00000107485	FALSE	FALSE	FALSE
hg19_0597	T_lymphocyte	T_lymphocyte	CD4+	Cistrome_ChIP	HDAC1	1	34	0.0294118	0.151424	0.385434	0	6.60396	0.5	1	human	celiac_disease	EU	ENSG00000116478	FALSE	FALSE	FALSE
hg19_0602	T_lymphocyte	T_lymphocyte	CD4+	Cistrome_ChIP	HDAC6	3	34	0.0882353	0.486257	0.683327	3.67868	6.16958	0.000117221	0.0455991	human	celiac_disease	EU	ENSG00000094631	FALSE	FALSE	TRUE
hg19_0607	T_lymphocyte	T_lymphocyte	CD4+	Pazar_Chip	HMGN1	22	34	0.647059	7.7931	2.27512	6.24446	2.82301	2.12634e-10	8.27147e-08	human	celiac_disease	EU	ENSG00000205581	FALSE	FALSE	FALSE
hg19_0629	B_lymphocyte	GM12878	GM12878	ENCODE	IKZF1	3	34	0.0882353	1.07346	0.986459	1.95298	2.79469	0.0254108	1	human	celiac_disease	EU	ENSG00000185811	FALSE	FALSE	FALSE
hg19_0633	T_lymphocyte	T_lymphocyte	CD4+	Cistrome_ChIP	INO80	0	34	0	0.581709	0.736509	0	0	0.5	1	human	celiac_disease	EU	ENSG00000128908	FALSE	FALSE	FALSE
hg19_0640	monocyte	Monocyte	CD14+	Cistrome_ChIP	IRF1	9	34	0.264706	2.8086	1.5604	3.96783	3.20445	3.62645e-05	0.0141069	human	celiac_disease	EU	ENSG00000125347	FALSE	TRUE	TRUE
hg19_0641	monocyte	Monocyte	Monocyte_CD14+	Cistrome_ChIP	IRF1	7	34	0.205882	1.27436	1.11678	5.12694	5.49294	1.47247e-07	5.72791e-05	human	celiac_disease	EU	ENSG00000125347	FALSE	TRUE	TRUE
hg19_0644	B_lymphocyte	B_lymphocyte	BCells	Misc_ChIP	IRF3	0	34	0	0.284858	0.51363	0	0	0.5	1	human	celiac_disease	EU	ENSG00000126456	TRUE	FALSE	TRUE
hg19_0645	B_lymphocyte	B_lymphocyte	BCells+Sendai_Virus	Misc_ChIP	IRF3	4	34	0.117647	1.24588	1.09522	2.51467	3.21059	0.00595723	1	human	celiac_disease	EU	ENSG00000126456	TRUE	FALSE	TRUE
hg19_0649	B_lymphocyte	OCI-Ly10	OCI-Ly10	Cistrome_ChIP	IRF4	3	34	0.0882353	0.557721	0.749528	3.25842	5.37903	0.000560164	0.217904	human	celiac_disease	EU	ENSG00000137265	TRUE	FALSE	TRUE
hg19_0650	B_lymphocyte	OCI-Ly3	OCI-Ly3	Cistrome_ChIP	IRF4	2	34	0.0588235	0.264868	0.501807	3.45777	7.55094	0.000272333	0.105938	human	celiac_disease	EU	ENSG00000137265	TRUE	FALSE	TRUE
hg19_0651	B_lymphocyte	OCI-Ly3	OCI-Ly3+SCRM	Cistrome_ChIP	IRF4	2	34	0.0588235	0.394803	0.623741	2.5735	5.06582	0.00503379	1	human	celiac_disease	EU	ENSG00000137265	TRUE	FALSE	TRUE
hg19_0652	B_lymphocyte	OCI-Ly3	OCI-Ly3+SPIBKD	Cistrome_ChIP	IRF4	0	34	0	0.037981	0.193796	0	0	0.5	1	human	celiac_disease	EU	ENSG00000137265	TRUE	FALSE	TRUE
hg19_0653	B_lymphocyte	GM12878	GM12878	Cistrome_ChIP	IRF4	12	34	0.352941	3.21739	1.70506	5.15092	3.72973	1.29606e-07	5.04168e-05	human	celiac_disease	EU	ENSG00000137265	TRUE	FALSE	TRUE
hg19_0654	B_lymphocyte	GM12878	GM12878	ENCODE	IRF4	7	34	0.205882	1.36282	1.12129	5.0274	5.13641	2.48592e-07	9.67025e-05	human	celiac_disease	EU	ENSG00000137265	TRUE	FALSE	TRUE
hg19_0655	plasma	NCI-H929	H929	Cistrome_ChIP	IRF4	1	34	0.0294118	0.709645	0.828946	0	1.40915	0.5	1	human	celiac_disease	EU	ENSG00000137265	TRUE	FALSE	TRUE
hg19_0656	PBMC	Peripheral_Blood_Mononuclear_Cell	PBMC	Misc_ChIP	IRF5	3	34	0.0882353	1.06647	0.998038	1.93733	2.81303	0.0263523	1	human	celiac_disease	EU	ENSG00000128604	FALSE	FALSE	TRUE
hg19_0669	B_lymphocyte	GM12878	GM12878	ENCODE	JUND	2	34	0.0588235	0.236382	0.495576	3.55872	8.46089	0.000186331	0.0724828	human	celiac_disease	EU	ENSG00000130522	FALSE	TRUE	TRUE
hg19_0676	T_lymphocyte	T_lymphocyte	CD4+	Cistrome_ChIP	KAT5	1	34	0.0294118	0.596702	0.779595	0	1.67588	0.5	1	human	celiac_disease	EU	ENSG00000172977	FALSE	FALSE	FALSE
hg19_0677	T_lymphocyte	T_lymphocyte	CD4+	Cistrome_ChIP	KAT8	0	34	0	0.0684658	0.262317	0	0	0.5	1	human	celiac_disease	EU	ENSG00000103510	FALSE	FALSE	FALSE
hg19_0697	B_lymphocyte	GM12878	GM12878	Cistrome_ChIP	MAX	4	34	0.117647	1.68316	1.26474	1.83188	2.37648	0.033485	1	human	celiac_disease	EU	ENSG00000125952	FALSE	FALSE	FALSE
hg19_0698	B_lymphocyte	P493-6	P493-6	Cistrome_ChIP	MAX	10	34	0.294118	3.50225	1.70327	3.81487	2.85531	6.81261e-05	0.0265011	human	celiac_disease	EU	ENSG00000125952	FALSE	FALSE	FALSE
hg19_0699	B_lymphocyte	P493-6	P493-6+T1	Cistrome_ChIP	MAX	11	34	0.323529	2.44378	1.46628	5.83535	4.50123	2.68396e-09	1.04406e-06	human	celiac_disease	EU	ENSG00000125952	FALSE	FALSE	FALSE
hg19_0700	B_lymphocyte	P493-6	P493-6+T24	Cistrome_ChIP	MAX	4	34	0.117647	1.33833	1.11534	2.38643	2.9888	0.00850648	1	human	celiac_disease	EU	ENSG00000125952	FALSE	FALSE	FALSE
hg19_0701	B_lymphocyte	GM12878	GM12878	ENCODE	MAX	6	34	0.176471	1.42979	1.15896	3.94337	4.19643	4.01723e-05	0.015627	human	celiac_disease	EU	ENSG00000125952	FALSE	FALSE	FALSE
hg19_0702	B_lymphocyte	P493-6	bcellp493-6	ReMap_ChIP	MAX	6	34	0.176471	1.71364	1.26391	3.39136	3.50131	0.000347737	0.13527	human	celiac_disease	EU	ENSG00000125952	FALSE	FALSE	FALSE
hg19_0703	B_lymphocyte	P493-6	p493_6_0hr	ReMap_ChIP	MAX	5	34	0.147059	2.4028	1.43724	1.80707	2.08091	0.0353757	1	human	celiac_disease	EU	ENSG00000125952	FALSE	FALSE	FALSE
hg19_0704	B_lymphocyte	P493-6	p493_6_1hr	ReMap_ChIP	MAX	2	34	0.0588235	0.555722	0.738931	1.95455	3.59892	0.025318	1	human	celiac_disease	EU	ENSG00000125952	FALSE	FALSE	FALSE
hg19_0726	plasma	Plasma	Plasma	Cistrome_ChIP	MAX	0	34	0	0.137431	0.37895	0	0	0.5	1	human	celiac_disease	EU	ENSG00000125952	FALSE	FALSE	FALSE
hg19_0727	B_lymphocyte	GM12878	GM12878	ENCODE	MAZ	3	34	0.0882353	1.90155	1.3175	0.83374	1.57766	0.202214	1	human	celiac_disease	EU	ENSG00000103495	FALSE	FALSE	FALSE
hg19_0731	B_lymphocyte	MM.1S	mm1s_dmso	ReMap_ChIP	MBD4	9	34	0.264706	3.28686	1.65701	3.44787	2.73818	0.000282514	0.109898	human	celiac_disease	EU	ENSG00000129071	FALSE	FALSE	FALSE
hg19_0732	B_lymphocyte	MM.1S	mm1s_jq1_500nm	ReMap_ChIP	MBD4	9	34	0.264706	2.93503	1.59837	3.79448	3.06641	7.39774e-05	0.0287772	human	celiac_disease	EU	ENSG00000129071	FALSE	FALSE	FALSE
hg19_0738	plasma	Plasma	plasma	ReMap_ChIP	MBD4	3	34	0.0882353	2.52024	1.48449	0.323181	1.19036	0.373279	1	human	celiac_disease	EU	ENSG00000129071	FALSE	FALSE	FALSE
hg19_0741	B_lymphocyte	B_lymphocyte	BCells	Misc_ChIP	MED1	3	34	0.0882353	0.824588	0.897059	2.42505	3.63818	0.00765316	1	human	celiac_disease	EU	ENSG00000125686	FALSE	FALSE	TRUE
hg19_0742	B_lymphocyte	B_lymphocyte	BCells+Sendai_Virus	Misc_ChIP	MED1	4	34	0.117647	0.789605	0.860356	3.73147	5.06582	9.51813e-05	0.0370255	human	celiac_disease	EU	ENSG00000125686	FALSE	FALSE	TRUE
hg19_0746	B_lymphocyte	GM12878	GM12878	ENCODE	MEF2A	5	34	0.147059	1.28136	1.06362	3.4962	3.90211	0.000235971	0.0917925	human	celiac_disease	EU	ENSG00000068305	FALSE	FALSE	FALSE
hg19_0748	B_lymphocyte	GM12878	GM12878	ENCODE	MEF2C	2	34	0.0588235	0.726637	0.84008	1.51576	2.75241	0.0647896	1	human	celiac_disease	EU	ENSG00000081189	FALSE	FALSE	FALSE
hg19_0752	B_lymphocyte	SEM	sem	ReMap_ChIP	MEIS1	1	34	0.0294118	0.998001	0.974164	0	1.002	0.5	1	human	celiac_disease	EU	ENSG00000143995	FALSE	FALSE	FALSE
hg19_0755	B_lymphocyte	GM12878	GM12878	ENCODE	MTA3	8	34	0.235294	1.36882	1.11171	5.96483	5.84447	1.22443e-09	4.76304e-07	human	celiac_disease	EU	ENSG00000057935	TRUE	FALSE	TRUE
hg19_0756	B_lymphocyte	GM12878	GM12878	ENCODE	MXI1	5	34	0.147059	1.77561	1.23334	2.61436	2.81593	0.00446978	1	human	celiac_disease	EU	ENSG00000119950	FALSE	FALSE	FALSE
hg19_0764	B_lymphocyte	MM.1S	MM1.S	Cistrome_ChIP	MYC	9	34	0.264706	2.44528	1.48396	4.41706	3.68056	5.00271e-06	0.00194605	human	celiac_disease	EU	ENSG00000136997	TRUE	FALSE	TRUE
hg19_0765	B_lymphocyte	BL41	lcl_bl41	ReMap_ChIP	MYC	3	34	0.0882353	1.12944	1.00535	1.8606	2.65619	0.0314002	1	human	celiac_disease	EU	ENSG00000136997	TRUE	FALSE	TRUE
hg19_0766	B_lymphocyte	Ramos	lcl_ramos	ReMap_ChIP	MYC	0	34	0	0.273863	0.499962	0	0	0.5	1	human	celiac_disease	EU	ENSG00000136997	TRUE	FALSE	TRUE
hg19_0767	B_lymphocyte	MM.1S	mm1s_dmso	ReMap_ChIP	MYC	6	34	0.176471	1.7991	1.28009	3.28173	3.335	0.000515856	0.200668	human	celiac_disease	EU	ENSG00000136997	TRUE	FALSE	TRUE
hg19_0768	B_lymphocyte	GM12878	GM12878	Cistrome_ChIP	MYC	3	34	0.0882353	0.387806	0.624925	4.18001	7.73582	1.45747e-05	0.00566955	human	celiac_disease	EU	ENSG00000136997	TRUE	FALSE	TRUE
hg19_0769	B_lymphocyte	P493-6	P493-6	Cistrome_ChIP	MYC	0	34	0	0.443278	0.661745	0	0	0.5	1	human	celiac_disease	EU	ENSG00000136997	TRUE	FALSE	TRUE
hg19_0770	B_lymphocyte	GM12878	GM12878	ENCODE	MYC	3	34	0.0882353	0.568216	0.720048	3.37725	5.27968	0.000366069	0.142401	human	celiac_disease	EU	ENSG00000136997	TRUE	FALSE	TRUE
hg19_0771	B_lymphocyte	LCL	lcl_blue1	ReMap_ChIP	MYC	2	34	0.0588235	0.241879	0.476933	3.6863	8.2686	0.000113767	0.0442554	human	celiac_disease	EU	ENSG00000136997	TRUE	FALSE	TRUE
hg19_0772	B_lymphocyte	Raji	lcl_raji	ReMap_ChIP	MYC	2	34	0.0588235	0.41979	0.632999	2.49638	4.76429	0.00627332	1	human	celiac_disease	EU	ENSG00000136997	TRUE	FALSE	TRUE
hg19_0817	plasma	Plasma	plasma_jq1	ReMap_ChIP	MYC	0	34	0	0.345327	0.593455	0	0	0.5	1	human	celiac_disease	EU	ENSG00000136997	TRUE	FALSE	TRUE
hg19_0831	B_lymphocyte	B_lymphocyte	BCells	Misc_ChIP	NELFA	8	34	0.235294	1.53423	1.20248	5.37704	5.21433	3.78608e-08	1.47278e-05	human	celiac_disease	EU	ENSG00000185049	FALSE	FALSE	TRUE
hg19_0832	B_lymphocyte	B_lymphocyte	BCells+Sendai_Virus	Misc_ChIP	NELFA	8	34	0.235294	2.10245	1.38383	4.26174	3.80509	1.01418e-05	0.00394518	human	celiac_disease	EU	ENSG00000185049	FALSE	FALSE	TRUE
hg19_0836	B_lymphocyte	GM12878	GM12878	Cistrome_ChIP	NFATC1	13	34	0.382353	2.91604	1.60716	6.27441	4.4581	1.75476e-10	6.826e-08	human	celiac_disease	EU	ENSG00000131196	TRUE	FALSE	TRUE
hg19_0837	B_lymphocyte	GM12878	GM12878	ENCODE	NFATC1	4	34	0.117647	1.29585	1.11285	2.42994	3.08677	0.00755071	1	human	celiac_disease	EU	ENSG00000131196	TRUE	FALSE	TRUE
hg19_0838	B_lymphocyte	GM12878	GM12878	ENCODE	NFE2	0	34	0	0.0614693	0.244376	0	0	0.5	1	human	celiac_disease	EU	ENSG00000123405	FALSE	FALSE	FALSE
hg19_0842	B_lymphocyte	GM12878	GM12878	ENCODE	NFIC	10	34	0.294118	2.68366	1.50678	4.85562	3.72626	6.00045e-07	0.000233418	human	celiac_disease	EU	ENSG00000141905	FALSE	FALSE	FALSE
hg19_0845	B_lymphocyte	GM12878	GM12878	Misc_ChIP	NFKB1	10	34	0.294118	2.33333	1.42875	5.36599	4.28571	4.02539e-08	1.56588e-05	human	celiac_disease	EU	ENSG00000109320	TRUE	FALSE	TRUE
hg19_0846	B_lymphocyte	LCL	lcl_dex	ReMap_ChIP	NFKB1	0	34	0	0.182909	0.422525	0	0	0.5	1	human	celiac_disease	EU	ENSG00000109320	TRUE	FALSE	TRUE
hg19_0847	B_lymphocyte	LCL	lcl_etoh	ReMap_ChIP	NFKB1	0	34	0	0.202399	0.44667	0	0	0.5	1	human	celiac_disease	EU	ENSG00000109320	TRUE	FALSE	TRUE
hg19_0848	B_lymphocyte	GM12878	lclgm12878	ReMap_ChIP	NFKB1	8	34	0.235294	2.61869	1.506	3.57325	3.05496	0.000176288	0.0685762	human	celiac_disease	EU	ENSG00000109320	TRUE	FALSE	TRUE
hg19_0849	B_lymphocyte	GM12891	lclgm12891	ReMap_ChIP	NFKB1	12	34	0.352941	3.24288	1.6571	5.28461	3.70042	6.29877e-08	2.45022e-05	human	celiac_disease	EU	ENSG00000109320	TRUE	FALSE	TRUE
hg19_0850	B_lymphocyte	GM12892	lclgm12892	ReMap_ChIP	NFKB1	3	34	0.0882353	1.51674	1.17126	1.26638	1.97792	0.102688	1	human	celiac_disease	EU	ENSG00000109320	TRUE	FALSE	TRUE
hg19_0851	B_lymphocyte	GM18951	lclgm18951	ReMap_ChIP	NFKB1	2	34	0.0588235	0.91904	0.949443	1.13852	2.17618	0.127452	1	human	celiac_disease	EU	ENSG00000109320	TRUE	FALSE	TRUE
hg19_0852	B_lymphocyte	GM19193	lclgm19193	ReMap_ChIP	NFKB1	0	34	0	0.0434783	0.206419	0	0	0.5	1	human	celiac_disease	EU	ENSG00000109320	TRUE	FALSE	TRUE
hg19_0855	B_lymphocyte	GM12878	GM12878	Misc_ChIP	NFKB2	10	34	0.294118	2.10345	1.36887	5.76868	4.7541	3.99467e-09	1.55393e-06	human	celiac_disease	EU	ENSG00000077150	FALSE	FALSE	TRUE
hg19_0857	B_lymphocyte	GM12878	GM12878	Cistrome_ChIP	NFYA	0	34	0	0.0584708	0.245111	0	0	0.5	1	human	celiac_disease	EU	ENSG00000001167	TRUE	FALSE	FALSE
hg19_0858	B_lymphocyte	GM12878	GM12878	ENCODE	NFYA	0	34	0	0.188906	0.423435	0	0	0.5	1	human	celiac_disease	EU	ENSG00000001167	TRUE	FALSE	FALSE
hg19_0866	B_lymphocyte	GM12878	GM12878	Cistrome_ChIP	NFYB	1	34	0.0294118	0.788106	0.872971	0	1.26886	0.5	1	human	celiac_disease	EU	ENSG00000120837	TRUE	FALSE	FALSE
hg19_0867	B_lymphocyte	GM12878	GM12878	ENCODE	NFYB	3	34	0.0882353	1.26087	1.08624	1.60106	2.37931	0.054682	1	human	celiac_disease	EU	ENSG00000120837	TRUE	FALSE	FALSE
hg19_0874	B_lymphocyte	HLS554P	lcl_hls554p	ReMap_ChIP	NIPBL	1	34	0.0294118	0.561719	0.73506	0	1.78025	0.5	1	human	celiac_disease	EU	ENSG00000164190	FALSE	FALSE	FALSE
hg19_0881	T_lymphocyte	CUTLL1	CUTLL1	Cistrome_ChIP	NOTCH1	5	34	0.147059	1.12344	1.03646	3.74018	4.45062	9.19429e-05	0.0357658	human	celiac_disease	EU	ENSG00000148400	FALSE	FALSE	FALSE
hg19_0882	T_lymphocyte	HPB-ALL	HPB-ALL	Cistrome_ChIP	NOTCH1	12	34	0.352941	4.34283	1.81174	4.22641	2.76318	1.18723e-05	0.00461832	human	celiac_disease	EU	ENSG00000148400	FALSE	FALSE	FALSE
hg19_0883	T_lymphocyte	CUTLL1	cutll	ReMap_ChIP	NOTCH1	3	34	0.0882353	0.786607	0.868873	2.54743	3.81385	0.00542598	1	human	celiac_disease	EU	ENSG00000148400	FALSE	FALSE	FALSE
hg19_0884	T_lymphocyte	HPB-ALL	hpball	ReMap_ChIP	NOTCH1	6	34	0.176471	2.24138	1.40542	2.67437	2.67692	0.00374344	1	human	celiac_disease	EU	ENSG00000148400	FALSE	FALSE	FALSE
hg19_0886	monocyte	THP-1	THP-1	Pazar_Chip	NR1H2	5	34	0.147059	1.68916	1.24913	2.65052	2.96006	0.00401841	1	human	celiac_disease	EU	ENSG00000131408	FALSE	FALSE	FALSE
hg19_0887	B_lymphocyte	GM12878	GM12878	ENCODE	NR2C2	0	34	0	0.155922	0.393289	0	0	0.5	1	human	celiac_disease	EU	ENSG00000177463	FALSE	FALSE	FALSE
hg19_0895	B_lymphocyte	LCL	lcl_dex	ReMap_ChIP	NR3C1	1	34	0.0294118	0.313343	0.551604	0	3.19139	0.5	1	human	celiac_disease	EU	ENSG00000113580	FALSE	FALSE	FALSE
hg19_0896	B_lymphocyte	LCL	lcl_etoh	ReMap_ChIP	NR3C1	0	34	0	0.237381	0.489001	0	0	0.5	1	human	celiac_disease	EU	ENSG00000113580	FALSE	FALSE	FALSE
hg19_0915	B_lymphocyte	GM12878	GM12878	ENCODE	NRF1	0	34	0	0.432784	0.640004	0	0	0.5	1	human	celiac_disease	EU	ENSG00000106459	FALSE	FALSE	FALSE
hg19_0927	B_lymphocyte	L428	L428-PAX5	Cistrome_ChIP	PAX5	4	34	0.117647	1.49525	1.1803	2.12213	2.67513	0.0169133	1	human	celiac_disease	EU	ENSG00000196092	FALSE	FALSE	TRUE
hg19_0928	B_lymphocyte	GM12878	GM12878	Cistrome_ChIP	PAX5	10	34	0.294118	3.2064	1.62354	4.18444	3.11877	1.42934e-05	0.00556015	human	celiac_disease	EU	ENSG00000196092	FALSE	FALSE	TRUE
hg19_0929	B_lymphocyte	GM12891	GM12891	Cistrome_ChIP	PAX5	2	34	0.0588235	0.988006	0.980233	1.0324	2.02428	0.150942	1	human	celiac_disease	EU	ENSG00000196092	FALSE	FALSE	TRUE
hg19_0930	B_lymphocyte	GM12892	GM12892	Cistrome_ChIP	PAX5	3	34	0.0882353	1.46627	1.18701	1.2921	2.04601	0.0981611	1	human	celiac_disease	EU	ENSG00000196092	FALSE	FALSE	TRUE
hg19_0931	B_lymphocyte	Namalwa	Namalwa	Cistrome_ChIP	PAX5	4	34	0.117647	1.38881	1.12949	2.31183	2.88017	0.0103936	1	human	celiac_disease	EU	ENSG00000196092	FALSE	FALSE	TRUE
hg19_0932	B_lymphocyte	Raji	Raji	Cistrome_ChIP	PAX5	5	34	0.147059	0.978011	0.973404	4.13188	5.11242	1.79905e-05	0.00699831	human	celiac_disease	EU	ENSG00000196092	FALSE	FALSE	TRUE
hg19_0933	B_lymphocyte	GM12878	GM12878	ENCODE	PAX5	7	34	0.205882	2.23088	1.4148	3.37087	3.13777	0.000374655	0.145741	human	celiac_disease	EU	ENSG00000196092	FALSE	FALSE	TRUE
hg19_0934	B_lymphocyte	GM12891	GM12891	ENCODE	PAX5	0	34	0	0.286857	0.52884	0	0	0.5	1	human	celiac_disease	EU	ENSG00000196092	FALSE	FALSE	TRUE
hg19_0935	B_lymphocyte	GM12892	GM12892	ENCODE	PAX5	1	34	0.0294118	0.834583	0.893378	0	1.1982	0.5	1	human	celiac_disease	EU	ENSG00000196092	FALSE	FALSE	TRUE
hg19_0937	B_lymphocyte	GM12878	GM12878	ENCODE	PBX3	2	34	0.0588235	0.628186	0.761371	1.80177	3.18377	0.0357909	1	human	celiac_disease	EU	ENSG00000167081	FALSE	FALSE	TRUE
hg19_0952	B_lymphocyte	GM12878	GM12878	Cistrome_ChIP	PML	15	34	0.441176	3.22039	1.72971	6.81016	4.65782	4.87463e-12	1.89623e-09	human	celiac_disease	EU	ENSG00000140464	FALSE	FALSE	FALSE
hg19_0953	B_lymphocyte	GM12878	GM12878	ENCODE	PML	4	34	0.117647	1.7956	1.23236	1.78877	2.22766	0.0368261	1	human	celiac_disease	EU	ENSG00000140464	FALSE	FALSE	FALSE
hg19_0960	B_lymphocyte	B_lymphocyte	BCells	Misc_ChIP	POLR2A	15	34	0.441176	4.86457	2.02266	5.01094	3.08352	2.70817e-07	0.000105348	human	celiac_disease	EU	ENSG00000181222	FALSE	FALSE	FALSE
hg19_0961	B_lymphocyte	B_lymphocyte	BCells+Sendai_Virus	Misc_ChIP	POLR2A	13	34	0.382353	5.53373	2.10452	3.54774	2.34923	0.000194279	0.0755743	human	celiac_disease	EU	ENSG00000181222	FALSE	FALSE	FALSE
hg19_0962	B_lymphocyte	GM10847	GM10847	ENCODE	POLR2A	7	34	0.205882	1.89705	1.34774	3.78631	3.68994	7.64512e-05	0.0297395	human	celiac_disease	EU	ENSG00000181222	FALSE	FALSE	FALSE
hg19_0963	B_lymphocyte	GM12878	GM12878	ENCODE	POLR2A	13	34	0.382353	3.52774	1.6951	5.58804	3.68508	1.14827e-08	4.46676e-06	human	celiac_disease	EU	ENSG00000181222	FALSE	FALSE	FALSE
hg19_0964	B_lymphocyte	GM12891	GM12891	ENCODE	POLR2A	12	34	0.352941	3.11644	1.65588	5.36486	3.85055	4.0506e-08	1.57568e-05	human	celiac_disease	EU	ENSG00000181222	FALSE	FALSE	FALSE
hg19_0965	B_lymphocyte	GM12892	GM12892	ENCODE	POLR2A	13	34	0.382353	3.24388	1.63936	5.95119	4.00755	1.33104e-09	5.17773e-07	human	celiac_disease	EU	ENSG00000181222	FALSE	FALSE	FALSE
hg19_0966	B_lymphocyte	GM15510	GM15510	ENCODE	POLR2A	12	34	0.352941	2.71164	1.52522	6.08983	4.42536	5.65156e-10	2.19846e-07	human	celiac_disease	EU	ENSG00000181222	FALSE	FALSE	FALSE
hg19_0967	B_lymphocyte	GM18505	GM18505	ENCODE	POLR2A	13	34	0.382353	2.97651	1.64862	6.07993	4.36753	6.01189e-10	2.33863e-07	human	celiac_disease	EU	ENSG00000181222	FALSE	FALSE	FALSE
hg19_0968	B_lymphocyte	GM18526	GM18526	ENCODE	POLR2A	10	34	0.294118	2.6072	1.52139	4.85924	3.83554	5.89179e-07	0.000229191	human	celiac_disease	EU	ENSG00000181222	FALSE	FALSE	FALSE
hg19_0969	B_lymphocyte	GM18951	GM18951	ENCODE	POLR2A	13	34	0.382353	2.92854	1.57429	6.39746	4.43908	7.899e-11	3.07271e-08	human	celiac_disease	EU	ENSG00000181222	FALSE	FALSE	FALSE
hg19_0970	B_lymphocyte	GM19099	GM19099	ENCODE	POLR2A	11	34	0.323529	2.93953	1.6124	4.99904	3.74209	2.88077e-07	0.000112062	human	celiac_disease	EU	ENSG00000181222	FALSE	FALSE	FALSE
hg19_0971	B_lymphocyte	GM19193	GM19193	ENCODE	POLR2A	13	34	0.382353	2.90005	1.60655	6.28673	4.48268	1.62111e-10	6.30613e-08	human	celiac_disease	EU	ENSG00000181222	FALSE	FALSE	FALSE
hg19_0972	B_lymphocyte	Raji	Raji	ENCODE	POLR2A	11	34	0.323529	2.62469	1.52957	5.47562	4.19097	2.17996e-08	8.48006e-06	human	celiac_disease	EU	ENSG00000181222	FALSE	FALSE	FALSE
hg19_1008	T_lymphocyte	T_lymphocyte	CD4+	Cistrome_ChIP	POLR3A	0	34	0	0.148426	0.380077	0	0	0.5	1	human	celiac_disease	EU	ENSG00000148606	FALSE	FALSE	TRUE
hg19_1009	B_lymphocyte	GM12878	GM12878	ENCODE	POU2F2	7	34	0.205882	1.77911	1.23579	4.22473	3.93455	1.19614e-05	0.00465298	human	celiac_disease	EU	ENSG00000028277	TRUE	FALSE	TRUE
hg19_1010	B_lymphocyte	GM12891	GM12891	ENCODE	POU2F2	5	34	0.147059	1.21389	1.04462	3.62439	4.11898	0.00014482	0.056335	human	celiac_disease	EU	ENSG00000028277	TRUE	FALSE	TRUE
hg19_1019	monocyte	THP-1	THP-1	Pazar_Chip	PPARG	2	34	0.0588235	0.612694	0.782572	1.77275	3.26427	0.0381349	1	human	celiac_disease	EU	ENSG00000132170	TRUE	TRUE	FALSE
hg19_1025	B_lymphocyte	GM12878	GM12878	ENCODE	RAD21	8	34	0.235294	3.01849	1.58119	3.15048	2.65033	0.000815002	0.317036	human	celiac_disease	EU	ENSG00000164754	FALSE	FALSE	FALSE
hg19_1047	B_lymphocyte	IB4	IB4	Misc_ChIP	RBPJ	7	34	0.205882	1.47726	1.16431	4.74338	4.7385	1.05093e-06	0.000408813	human	celiac_disease	EU	ENSG00000168214	TRUE	FALSE	TRUE
hg19_1048	B_lymphocyte	IB4	lclib4	ReMap_ChIP	RBPJ	8	34	0.235294	2.51374	1.46797	3.73731	3.1825	9.30003e-05	0.0361771	human	celiac_disease	EU	ENSG00000168214	TRUE	FALSE	TRUE
hg19_1049	T_lymphocyte	CUTLL1	cutll	ReMap_ChIP	RBPJ	1	34	0.0294118	0.342829	0.564278	0	2.91691	0.5	1	human	celiac_disease	EU	ENSG00000168214	TRUE	FALSE	TRUE
hg19_1050	B_lymphocyte	GM12878	GM12878	ENCODE	RCOR1	1	34	0.0294118	0.184408	0.427173	0	5.42276	0.5	1	human	celiac_disease	EU	ENSG00000089902	TRUE	FALSE	FALSE
hg19_1054	B_lymphocyte	GM12878	GM12878	Misc_ChIP	REL	5	34	0.147059	1.32634	1.11173	3.30445	3.76978	0.000475821	0.185094	human	celiac_disease	EU	ENSG00000162924	TRUE	FALSE	TRUE
hg19_1055	B_lymphocyte	B_lymphocyte	BCells	Misc_ChIP	RELA	0	34	0	0.125437	0.351792	0	0	0.5	1	human	celiac_disease	EU	ENSG00000173039	FALSE	FALSE	FALSE
hg19_1056	B_lymphocyte	B_lymphocyte	BCells+Sendai_Virus	Misc_ChIP	RELA	0	34	0	0.205397	0.45309	0	0	0.5	1	human	celiac_disease	EU	ENSG00000173039	FALSE	FALSE	FALSE
hg19_1057	B_lymphocyte	GM10847	GM10847	Cistrome_ChIP	RELA	2	34	0.0588235	0.348826	0.58246	2.83483	5.73352	0.00229252	0.89179	human	celiac_disease	EU	ENSG00000173039	FALSE	FALSE	FALSE
hg19_1058	B_lymphocyte	GM12891	GM12891	Cistrome_ChIP	RELA	7	34	0.205882	1.64818	1.23457	4.33498	4.24712	7.28875e-06	0.00283532	human	celiac_disease	EU	ENSG00000173039	FALSE	FALSE	FALSE
hg19_1059	B_lymphocyte	GM12892	GM12892	Cistrome_ChIP	RELA	4	34	0.117647	0.83908	0.915474	3.45277	4.76712	0.000277431	0.107921	human	celiac_disease	EU	ENSG00000173039	FALSE	FALSE	FALSE
hg19_1060	B_lymphocyte	GM15510	GM15510	Cistrome_ChIP	RELA	4	34	0.117647	0.558221	0.74144	4.64202	7.16562	1.72511e-06	0.000671069	human	celiac_disease	EU	ENSG00000173039	FALSE	FALSE	FALSE
hg19_1061	B_lymphocyte	GM18505	GM18505	Cistrome_ChIP	RELA	2	34	0.0588235	0.337331	0.567143	2.93166	5.92889	0.00168578	0.655769	human	celiac_disease	EU	ENSG00000173039	FALSE	FALSE	FALSE
hg19_1062	B_lymphocyte	GM18526	GM18526	Cistrome_ChIP	RELA	0	34	0	0.178911	0.414699	0	0	0.5	1	human	celiac_disease	EU	ENSG00000173039	FALSE	FALSE	FALSE
hg19_1063	B_lymphocyte	GM18951	GM18951	Cistrome_ChIP	RELA	2	34	0.0588235	0.345827	0.574755	2.87805	5.78324	0.00200073	0.778284	human	celiac_disease	EU	ENSG00000173039	FALSE	FALSE	FALSE
hg19_1064	B_lymphocyte	GM19099	GM19099	Cistrome_ChIP	RELA	4	34	0.117647	1.09995	1.03538	2.80096	3.63653	0.00254753	0.99099	human	celiac_disease	EU	ENSG00000173039	FALSE	FALSE	FALSE
hg19_1065	B_lymphocyte	GM19193	GM19193	Cistrome_ChIP	RELA	3	34	0.0882353	0.62069	0.786481	3.02526	4.83333	0.00124209	0.483172	human	celiac_disease	EU	ENSG00000173039	FALSE	FALSE	FALSE
hg19_1066	B_lymphocyte	GM10847	GM10847+TNFa	ENCODE	RELA	3	34	0.0882353	1.04448	1.02397	1.90974	2.87225	0.0280833	1	human	celiac_disease	EU	ENSG00000173039	FALSE	FALSE	FALSE
hg19_1067	B_lymphocyte	GM12878	GM12878+TNFa	ENCODE	RELA	5	34	0.147059	1.67066	1.2349	2.69603	2.99282	0.00350856	1	human	celiac_disease	EU	ENSG00000173039	FALSE	FALSE	FALSE
hg19_1068	B_lymphocyte	GM12891	GM12891+TNFa	ENCODE	RELA	10	34	0.294118	2.67666	1.55142	4.72041	3.736	1.17683e-06	0.000457786	human	celiac_disease	EU	ENSG00000173039	FALSE	FALSE	FALSE
hg19_1069	B_lymphocyte	GM12892	GM12892+TNFa	ENCODE	RELA	2	34	0.0588235	0.947026	0.940847	1.11918	2.11187	0.131532	1	human	celiac_disease	EU	ENSG00000173039	FALSE	FALSE	FALSE
hg19_1070	B_lymphocyte	GM15510	GM15510+TNFa	ENCODE	RELA	5	34	0.147059	1.35182	1.12078	3.25502	3.69871	0.000566922	0.220533	human	celiac_disease	EU	ENSG00000173039	FALSE	FALSE	FALSE
hg19_1071	B_lymphocyte	GM18505	GM18505+TNFa	ENCODE	RELA	3	34	0.0882353	0.97901	0.955803	2.11444	3.06432	0.0172388	1	human	celiac_disease	EU	ENSG00000173039	FALSE	FALSE	FALSE
hg19_1072	B_lymphocyte	GM18526	GM18526+TNFa	ENCODE	RELA	1	34	0.0294118	0.381309	0.622921	0	2.62254	0.5	1	human	celiac_disease	EU	ENSG00000173039	FALSE	FALSE	FALSE
hg19_1073	B_lymphocyte	GM18951	GM18951+TNFa	ENCODE	RELA	4	34	0.117647	1.42729	1.14753	2.24195	2.80252	0.0124823	1	human	celiac_disease	EU	ENSG00000173039	FALSE	FALSE	FALSE
hg19_1074	B_lymphocyte	GM19099	GM19099+TNFa	ENCODE	RELA	2	34	0.0588235	0.876562	0.923718	1.21621	2.28164	0.111952	1	human	celiac_disease	EU	ENSG00000173039	FALSE	FALSE	FALSE
hg19_1075	B_lymphocyte	GM19193	GM19193+TNFa	ENCODE	RELA	1	34	0.0294118	0.604698	0.756411	0	1.65372	0.5	1	human	celiac_disease	EU	ENSG00000173039	FALSE	FALSE	FALSE
hg19_1076	B_lymphocyte	GM12878	GM12878	Misc_ChIP	RELA	6	34	0.176471	1.7931	1.26419	3.32774	3.34615	0.00043776	0.170289	human	celiac_disease	EU	ENSG00000173039	FALSE	FALSE	FALSE
hg19_1091	B_lymphocyte	GM12878	GM12878	Misc_ChIP	RELB	10	34	0.294118	2.34783	1.43491	5.33287	4.25926	4.83355e-08	1.88025e-05	human	celiac_disease	EU	ENSG00000104856	FALSE	FALSE	TRUE
hg19_1092	B_lymphocyte	GM12878	GM12878	ENCODE	REST	0	34	0	0.803098	0.864413	0	0	0.5	1	human	celiac_disease	EU	ENSG00000084093	FALSE	FALSE	FALSE
hg19_1103	promyelocyte	APL	apl	ReMap_ChIP	REST	0	34	0	0.576212	0.775444	0	0	0.5	1	human	celiac_disease	EU	ENSG00000084093	FALSE	FALSE	FALSE
hg19_1106	B_lymphocyte	GM12878	GM12878	ENCODE	RFX5	0	34	0	0.450775	0.660833	0	0	0.5	1	human	celiac_disease	EU	ENSG00000143390	FALSE	FALSE	FALSE
hg19_1113	B_lymphocyte	SEM	sem	ReMap_ChIP	RUNX1	9	34	0.264706	6.47676	2.17568	1.15975	1.38958	0.123076	1	human	celiac_disease	EU	ENSG00000159216	FALSE	FALSE	FALSE
hg19_1116	megakaryocyte	Megakaryocyte	megakaryocytes	Pazar_Chip	RUNX1	2	34	0.0588235	0.7991	0.890292	1.34888	2.50281	0.0886872	1	human	celiac_disease	EU	ENSG00000159216	FALSE	FALSE	FALSE
hg19_1117	myeloblast	Kasumi-1	Kasumi-1	Misc_ChIP	RUNX1	8	34	0.235294	1.6097	1.22804	5.20366	4.96989	9.77031e-08	3.80065e-05	human	celiac_disease	EU	ENSG00000159216	FALSE	FALSE	FALSE
hg19_1118	myeloblast	Kasumi-1	Kasumi-1	Misc_ChIP	RUNX1	3	34	0.0882353	1.10195	1.00628	1.8862	2.72245	0.0296337	1	human	celiac_disease	EU	ENSG00000159216	FALSE	FALSE	FALSE
hg19_1119	myeloblast	Kasumi-1	Kasumi-1_siMM	Misc_ChIP	RUNX1	4	34	0.117647	0.730635	0.846112	3.86399	5.47469	5.5776e-05	0.0216969	human	celiac_disease	EU	ENSG00000159216	FALSE	FALSE	FALSE
hg19_1120	myeloblast	Kasumi-1	Kasumi-1_siMM	Misc_ChIP	RUNX1	3	34	0.0882353	1.23038	1.06179	1.66664	2.43826	0.0477935	1	human	celiac_disease	EU	ENSG00000159216	FALSE	FALSE	FALSE
hg19_1121	myeloblast	Kasumi-1	Kasumi-1_siRE	Misc_ChIP	RUNX1	6	34	0.176471	1.07896	1.00884	4.87791	5.56091	5.36081e-07	0.000208536	human	celiac_disease	EU	ENSG00000159216	FALSE	FALSE	FALSE
hg19_1122	myeloblast	Kasumi-1	Kasumi-1_siRE	Misc_ChIP	RUNX1	1	34	0.0294118	0.258371	0.499711	0	3.87041	0.5	1	human	celiac_disease	EU	ENSG00000159216	FALSE	FALSE	FALSE
hg19_1123	myeloid	SKNO-1	skno1_leukemic	ReMap_ChIP	RUNX1	9	34	0.264706	4.88006	1.98333	2.07728	1.84424	0.0188878	1	human	celiac_disease	EU	ENSG00000159216	FALSE	FALSE	FALSE
hg19_1124	T_lymphocyte	Jurkat	Jurkat	Pazar_Chip	RUNX1	4	34	0.117647	0.362819	0.585061	6.21675	11.0248	2.53776e-10	9.8719e-08	human	celiac_disease	EU	ENSG00000159216	FALSE	FALSE	FALSE
hg19_1125	T_lymphocyte	Jurkat	jurkat	ReMap_ChIP	RUNX1	3	34	0.0882353	0.495752	0.684183	3.6602	6.05141	0.000126009	0.0490177	human	celiac_disease	EU	ENSG00000159216	FALSE	FALSE	FALSE
hg19_1126	T_lymphocyte	Jurkat	jurkat	ReMap_ChIP	RUNX1	0	34	0	0.0524738	0.227476	0	0	0.5	1	human	celiac_disease	EU	ENSG00000159216	FALSE	FALSE	FALSE
hg19_1127	myeloblast	Kasumi-1	kasumi1_leukemic	ReMap_ChIP	RUNX1T1	1	34	0.0294118	0.637181	0.757824	0	1.56941	0.5	1	human	celiac_disease	EU	ENSG00000079102	FALSE	FALSE	FALSE
hg19_1129	B_lymphocyte	GM12878	GM12878	ENCODE	RUNX3	15	34	0.441176	4.11544	1.8298	5.9485	3.64481	1.35308e-09	5.26347e-07	human	celiac_disease	EU	ENSG00000020633	FALSE	FALSE	TRUE
hg19_1130	B_lymphocyte	GM12878	GM12878	ENCODE	RXRA	0	34	0	0.106447	0.321191	0	0	0.5	1	human	celiac_disease	EU	ENSG00000186350	FALSE	TRUE	FALSE
hg19_1138	monocyte	THP-1	THP-1	Pazar_Chip	RXRA	0	34	0	0.0974513	0.311446	0	0	0.5	1	human	celiac_disease	EU	ENSG00000186350	FALSE	TRUE	FALSE
hg19_1145	B_lymphocyte	GM12878	GM12878	ENCODE	SIN3A	5	34	0.147059	1.22489	1.09836	3.43704	4.08201	0.000294058	0.114389	human	celiac_disease	EU	ENSG00000169375	FALSE	FALSE	FALSE
hg19_1155	B_lymphocyte	GM12878	GM12878	ENCODE	SIX5	0	34	0	0.42029	0.636999	0	0	0.5	1	human	celiac_disease	EU	ENSG00000177045	FALSE	FALSE	FALSE
hg19_1166	monocyte	U-937	U937	Cistrome_ChIP	SMAD1	10	34	0.294118	2.49775	1.49503	5.01812	4.0036	2.60898e-07	0.000101489	human	celiac_disease	EU	ENSG00000170365	FALSE	FALSE	FALSE
hg19_1167	monocyte	U-937	U937+BMP4	Pazar_Chip	SMAD1	6	34	0.176471	2.04698	1.32958	2.97313	2.93115	0.0014739	0.573348	human	celiac_disease	EU	ENSG00000170365	FALSE	FALSE	FALSE
hg19_1168	monocyte	U-937	u937_bmp4	ReMap_ChIP	SMAD1	9	34	0.264706	2.90755	1.58775	3.83716	3.09539	6.22318e-05	0.0242082	human	celiac_disease	EU	ENSG00000170365	FALSE	FALSE	FALSE
hg19_1190	B_lymphocyte	B_lymphocyte	bcell	ReMap_ChIP	SMARCA4	0	34	0	0.131934	0.362746	0	0	0.5	1	human	celiac_disease	EU	ENSG00000127616	FALSE	FALSE	TRUE
hg19_1192	CD4+	CD4+	cd4	ReMap_ChIP	SMARCA4	2	34	0.0588235	0.306847	0.532727	3.17828	6.51792	0.000740769	0.288159	human	celiac_disease	EU	ENSG00000127616	FALSE	FALSE	TRUE
hg19_1201	B_lymphocyte	BCBL-1	lcl_bcbl1	ReMap_ChIP	SMC1A	5	34	0.147059	3.15692	1.62738	1.13254	1.58382	0.128703	1	human	celiac_disease	EU	ENSG00000072501	FALSE	FALSE	FALSE
hg19_1202	B_lymphocyte	HLS554P	lcl_hls554p	ReMap_ChIP	SMC1A	2	34	0.0588235	1.66317	1.23024	0.273794	1.20252	0.392122	1	human	celiac_disease	EU	ENSG00000072501	FALSE	FALSE	FALSE
hg19_1204	B_lymphocyte	GM12878	GM12878	ENCODE	SMC3	6	34	0.176471	2.41929	1.45004	2.46939	2.48007	0.00676715	1	human	celiac_disease	EU	ENSG00000108055	FALSE	FALSE	FALSE
hg19_1221	B_lymphocyte	GM12878	GM12878	Cistrome_ChIP	SP1	8	34	0.235294	2.94153	1.60471	3.15227	2.71967	0.000810022	0.315098	human	celiac_disease	EU	ENSG00000185591	FALSE	FALSE	FALSE
hg19_1222	B_lymphocyte	GM12878	GM12878	ENCODE	SP1	5	34	0.147059	1.52824	1.19052	2.91619	3.27175	0.0017717	0.689191	human	celiac_disease	EU	ENSG00000185591	FALSE	FALSE	FALSE
hg19_1246	B_lymphocyte	OCI-Ly10	OCI-Ly10	Cistrome_ChIP	SPI1	3	34	0.0882353	0.368816	0.588988	4.4673	8.13415	3.96073e-06	0.00154072	human	celiac_disease	EU	ENSG00000066336	FALSE	FALSE	FALSE
hg19_1247	B_lymphocyte	OCI-Ly3	OCI-Ly3	Cistrome_ChIP	SPI1	2	34	0.0588235	0.0934533	0.299603	6.36357	21.4011	9.8558e-11	3.83391e-08	human	celiac_disease	EU	ENSG00000066336	FALSE	FALSE	FALSE
hg19_1248	B_lymphocyte	GM12891	GM12891	Cistrome_ChIP	SPI1	9	34	0.264706	2.76162	1.53839	4.05513	3.25896	2.50528e-05	0.00974553	human	celiac_disease	EU	ENSG00000066336	FALSE	FALSE	FALSE
hg19_1249	B_lymphocyte	GM12878	GM12878	ENCODE	SPI1	8	34	0.235294	2.73963	1.54262	3.41003	2.9201	0.000324785	0.126341	human	celiac_disease	EU	ENSG00000066336	FALSE	FALSE	FALSE
hg19_1250	B_lymphocyte	GM12891	GM12891	ENCODE	SPI1	10	34	0.294118	2.96152	1.56813	4.48847	3.37665	3.58688e-06	0.0013953	human	celiac_disease	EU	ENSG00000066336	FALSE	FALSE	FALSE
hg19_1251	blood	ME-1	ME-1	Cistrome_ChIP	SPI1	5	34	0.147059	0.87956	0.919232	4.48248	5.68466	3.68899e-06	0.00143502	human	celiac_disease	EU	ENSG00000066336	FALSE	FALSE	FALSE
hg19_1260	macrophage	Macrophage	blood_macrophage	ReMap_ChIP	SPI1	9	34	0.264706	4.92304	1.93883	2.10279	1.82814	0.017742	1	human	celiac_disease	EU	ENSG00000066336	FALSE	FALSE	FALSE
hg19_1261	monocyte	THP-1	THP-1	Pazar_Chip	SPI1	15	34	0.441176	5.73213	2.05139	4.51784	2.61683	3.12367e-06	0.00121511	human	celiac_disease	EU	ENSG00000066336	FALSE	FALSE	FALSE
hg19_1262	monocyte	Monocyte	blood_monocyte	ReMap_ChIP	SPI1	12	34	0.352941	3.84608	1.74307	4.67791	3.12006	1.44909e-06	0.000563696	human	celiac_disease	EU	ENSG00000066336	FALSE	FALSE	FALSE
hg19_1263	monocyte	THP-1	thp1	ReMap_ChIP	SPI1	12	34	0.352941	4.18541	1.81166	4.3135	2.8671	8.03444e-06	0.0031254	human	celiac_disease	EU	ENSG00000066336	FALSE	FALSE	FALSE
hg19_1264	NK_cell	Natural_Killer_Cell	CD56+	Cistrome_ChIP	SPI1	17	34	0.5	4.61419	1.99075	6.22168	3.68428	2.45923e-10	9.5664e-08	human	celiac_disease	EU	ENSG00000066336	FALSE	FALSE	FALSE
hg19_1265	plasma	NCI-H929	H929	Cistrome_ChIP	SPI1	2	34	0.0588235	1.10645	0.989021	0.903472	1.80759	0.183138	1	human	celiac_disease	EU	ENSG00000066336	FALSE	FALSE	FALSE
hg19_1266	promyelocyte	HL-60	HL-60	Cistrome_ChIP	SPI1	13	34	0.382353	5.14493	1.93287	4.06394	2.52676	2.41253e-05	0.00938475	human	celiac_disease	EU	ENSG00000066336	FALSE	FALSE	FALSE
hg19_1267	T_lymphocyte	T_lymphocyte	CD3+	Cistrome_ChIP	SPI1	11	34	0.323529	2.30635	1.43199	6.07102	4.76945	6.3552e-10	2.47217e-07	human	celiac_disease	EU	ENSG00000066336	FALSE	FALSE	FALSE
hg19_1268	T_lymphocyte	T_lymphocyte	CD8+	Cistrome_ChIP	SPI1	14	34	0.411765	3.91604	1.76152	5.72458	3.57504	5.18442e-09	2.01674e-06	human	celiac_disease	EU	ENSG00000066336	FALSE	FALSE	FALSE
hg19_1269	B_lymphocyte	OCI-Ly3	OCI-Ly3	Cistrome_ChIP	SPIB	9	34	0.264706	1.69265	1.22719	5.95454	5.31709	1.30399e-09	5.07252e-07	human	celiac_disease	EU	ENSG00000269404	FALSE	FALSE	TRUE
hg19_1270	plasma	NCI-H929	H929	Cistrome_ChIP	SPIB	0	34	0	0.033983	0.183969	0	0	0.5	1	human	celiac_disease	EU	ENSG00000269404	FALSE	FALSE	TRUE
hg19_1271	T_lymphocyte	T_lymphocyte	CD4+	Cistrome_ChIP	SRCAP	0	34	0	1.08896	1.00602	0	0	0.5	1	human	celiac_disease	EU	ENSG00000080603	FALSE	FALSE	FALSE
hg19_1273	B_lymphocyte	GM12878	GM12878	ENCODE	SRF	0	34	0	0.561719	0.726164	0	0	0.5	1	human	celiac_disease	EU	ENSG00000112658	FALSE	FALSE	TRUE
hg19_1282	B_lymphocyte	GM12878	GM12878	ENCODE	STAT1	1	34	0.0294118	0.215392	0.465922	0	4.64269	0.5	1	human	celiac_disease	EU	ENSG00000115415	FALSE	TRUE	TRUE
hg19_1291	lymphocyte	Lymphocyte	Lymphocyte	Cistrome_ChIP	STAT1	1	34	0.0294118	0.0964518	0.301981	0	10.3679	0.5	1	human	celiac_disease	EU	ENSG00000115415	FALSE	TRUE	TRUE
hg19_1292	monocyte	Monocyte	CD14+	Cistrome_ChIP	STAT1	8	34	0.235294	2.009	1.34645	4.44949	3.98209	4.30368e-06	0.00167413	human	celiac_disease	EU	ENSG00000115415	FALSE	TRUE	TRUE
hg19_1293	monocyte	Monocyte	Monocyte_CD14+	Cistrome_ChIP	STAT1	8	34	0.235294	2.03398	1.34642	4.43102	3.93317	4.68931e-06	0.00182414	human	celiac_disease	EU	ENSG00000115415	FALSE	TRUE	TRUE
hg19_1294	T_lymphocyte	T_helper_1	cd4_ifng	ReMap_ChIP	STAT1	1	34	0.0294118	0.102449	0.316226	0	9.76098	0.5	1	human	celiac_disease	EU	ENSG00000115415	FALSE	TRUE	TRUE
hg19_1299	B_lymphocyte	GM12878	GM12878	ENCODE	STAT3	2	34	0.0588235	0.708646	0.820713	1.57345	2.82228	0.0578069	1	human	celiac_disease	EU	ENSG00000168610	FALSE	FALSE	TRUE
hg19_1308	lymphocyte	Lymphocyte	Lymphocyte	Cistrome_ChIP	STAT4	0	34	0	0.101449	0.316548	0	0	0.5	1	human	celiac_disease	EU	ENSG00000138378	FALSE	FALSE	TRUE
hg19_1309	PBMC	Peripheral_Blood_Mononuclear_Cell	Mononuclear_PBMC	Cistrome_ChIP	STAT4	12	34	0.352941	7.82009	2.16116	1.9341	1.53451	0.0265502	1	human	celiac_disease	EU	ENSG00000138378	FALSE	FALSE	TRUE
hg19_1310	PBMC	Peripheral_Blood_Mononuclear_Cell	PBMC	Cistrome_ChIP	STAT4	8	34	0.235294	7.82159	2.15352	0.0828461	1.02281	0.466987	1	human	celiac_disease	EU	ENSG00000138378	FALSE	FALSE	TRUE
hg19_1311	PBMC	Peripheral_Blood_Mononuclear_Cell	PBMC	Misc_ChIP	STAT4	2	34	0.0588235	1.43728	1.13718	0.494835	1.39152	0.310358	1	human	celiac_disease	EU	ENSG00000138378	FALSE	FALSE	TRUE
hg19_1312	T_lymphocyte	T_helper_1	cd4_il12	ReMap_ChIP	STAT4	2	34	0.0588235	0.135932	0.370828	5.02678	14.7132	2.49398e-07	9.70158e-05	human	celiac_disease	EU	ENSG00000138378	FALSE	FALSE	TRUE
hg19_1313	T_lymphocyte	T_lymphocyte	T_Lymphocyte	Cistrome_ChIP	STAT5	0	34	0	0.0444778	0.215687	0	0	0.5	1	human	celiac_disease	EU	NA	FALSE	FALSE	FALSE
hg19_1314	B_lymphocyte	GM12878	GM12878	Cistrome_ChIP	STAT5A	14	34	0.411765	3.42979	1.68884	6.25885	4.08189	1.93916e-10	7.54332e-08	human	celiac_disease	EU	ENSG00000126561	TRUE	FALSE	TRUE
hg19_1315	B_lymphocyte	GM12878	GM12878	ENCODE	STAT5A	2	34	0.0588235	0.915542	0.928635	1.1678	2.1845	0.121444	1	human	celiac_disease	EU	ENSG00000126561	TRUE	FALSE	TRUE
hg19_1318	lymphocyte	Lymphocyte	Lymphocyte	Cistrome_ChIP	STAT5A	3	34	0.0882353	0.09995	0.324045	8.94954	30.015	1.78491e-19	6.94328e-17	human	celiac_disease	EU	ENSG00000126561	TRUE	FALSE	TRUE
hg19_1319	T_lymphocyte	T_helper_1	cd4_il12	ReMap_ChIP	STAT5A	0	34	0	0.0324838	0.180123	0	0	0.5	1	human	celiac_disease	EU	ENSG00000126561	TRUE	FALSE	TRUE
hg19_1320	lymphocyte	Lymphocyte	Lymphocyte	Cistrome_ChIP	STAT5B	8	34	0.235294	0.446277	0.680615	11.0984	17.9261	6.38751e-29	2.48474e-26	human	celiac_disease	EU	ENSG00000173757	FALSE	FALSE	FALSE
hg19_1321	T_lymphocyte	T_helper_1	cd4_il12	ReMap_ChIP	STAT5B	7	34	0.205882	0.830585	0.883054	6.98645	8.4278	1.4096e-12	5.48335e-10	human	celiac_disease	EU	ENSG00000173757	FALSE	FALSE	FALSE
hg19_1325	B_lymphocyte	GM12878	GM12878	ENCODE	TAF1	5	34	0.147059	1.53573	1.15795	2.99173	3.25578	0.00138703	0.539554	human	celiac_disease	EU	ENSG00000147133	FALSE	FALSE	FALSE
hg19_1326	B_lymphocyte	GM12891	GM12891	ENCODE	TAF1	7	34	0.205882	1.4073	1.13381	4.93266	4.97408	4.05585e-07	0.000157772	human	celiac_disease	EU	ENSG00000147133	FALSE	FALSE	FALSE
hg19_1327	B_lymphocyte	GM12892	GM12892	ENCODE	TAF1	5	34	0.147059	1.14843	1.0215	3.77051	4.35379	8.14556e-05	0.0316862	human	celiac_disease	EU	ENSG00000147133	FALSE	FALSE	FALSE
hg19_1346	megakaryocyte	Megakaryocyte	megakaryocytes	Pazar_Chip	TAL1	0	34	0	0.369815	0.610056	0	0	0.5	1	human	celiac_disease	EU	ENSG00000162367	FALSE	FALSE	FALSE
hg19_1347	T_lymphocyte	Jurkat	Jurkat	Pazar_Chip	TAL1	3	34	0.0882353	0.223388	0.498571	5.56914	13.4295	1.27997e-08	4.97909e-06	human	celiac_disease	EU	ENSG00000162367	FALSE	FALSE	FALSE
hg19_1348	T_lymphocyte	Jurkat	jurkat	ReMap_ChIP	TAL1	2	34	0.0588235	0.446277	0.663504	2.34169	4.48152	0.00959822	1	human	celiac_disease	EU	ENSG00000162367	FALSE	FALSE	FALSE
hg19_1349	T_lymphocyte	T-ALL_Prima2	tall_prima2	ReMap_ChIP	TAL1	3	34	0.0882353	0.955522	0.938893	2.17754	3.13964	0.0147202	1	human	celiac_disease	EU	ENSG00000162367	FALSE	FALSE	FALSE
hg19_1350	T_lymphocyte	T-ALL_Prima5	tall_prima5	ReMap_ChIP	TAL1	2	34	0.0588235	1.48226	1.16654	0.443827	1.34929	0.328584	1	human	celiac_disease	EU	ENSG00000162367	FALSE	FALSE	FALSE
hg19_1351	T_lymphocyte	RPMI-8402	tall_rpmi8402	ReMap_ChIP	TAL1	9	34	0.264706	4.65217	1.91936	2.26524	1.93458	0.0117489	1	human	celiac_disease	EU	ENSG00000162367	FALSE	FALSE	FALSE
hg19_1353	B_lymphocyte	GM12878	GM12878	ENCODE	TBL1XR1	4	34	0.117647	1.33533	1.0872	2.45095	2.99551	0.00712392	1	human	celiac_disease	EU	ENSG00000177565	FALSE	FALSE	FALSE
hg19_1355	B_lymphocyte	GM12878	GM12878	ENCODE	TBP	4	34	0.117647	1.42829	1.13445	2.26692	2.80056	0.0116974	1	human	celiac_disease	EU	ENSG00000112592	FALSE	FALSE	FALSE
hg19_1360	T_lymphocyte	T_helper_1	Th1	Cistrome_ChIP	TBX21	8	34	0.235294	0.585707	0.753509	9.83969	13.6587	3.79726e-23	1.47714e-20	human	celiac_disease	EU	ENSG00000073861	TRUE	FALSE	TRUE
hg19_1362	B_lymphocyte	GM12878	GM12878	ENCODE	TCF12	1	34	0.0294118	1.41879	1.13072	0	0.704826	0.5	1	human	celiac_disease	EU	ENSG00000140262	FALSE	FALSE	FALSE
hg19_1367	myeloblast	Kasumi-1	kasumi1_leukemic	ReMap_ChIP	TCF12	6	34	0.176471	3.77311	1.72148	1.29359	1.5902	0.0979039	1	human	celiac_disease	EU	ENSG00000140262	FALSE	FALSE	FALSE
hg19_1368	T_lymphocyte	RPMI-8402	tall_rpmi8402	ReMap_ChIP	TCF12	10	34	0.294118	5.32884	2.03465	2.2958	1.87658	0.0108435	1	human	celiac_disease	EU	ENSG00000140262	FALSE	FALSE	FALSE
hg19_1369	B_lymphocyte	GM12878	GM12878	ENCODE	TCF3	2	34	0.0588235	1.2074	1.07539	0.737038	1.65646	0.23055	1	human	celiac_disease	EU	ENSG00000071564	FALSE	FALSE	FALSE
hg19_1370	T_lymphocyte	RPMI-8402	tall_rpmi8402	ReMap_ChIP	TCF3	5	34	0.147059	2.64368	1.52626	1.54385	1.8913	0.061312	1	human	celiac_disease	EU	ENSG00000071564	FALSE	FALSE	FALSE
hg19_1371	dendritic_cell	Dendritic_Cell	DendriticCell	Cistrome_ChIP	TCF4	1	34	0.0294118	0.928036	0.961675	0	1.07754	0.5	1	human	celiac_disease	EU	ENSG00000196628	FALSE	FALSE	FALSE
hg19_1377	CD4+	CD4+	CD40	Pazar_Chip	TCF7L2	1	34	0.0294118	0.328336	0.568016	0	3.04566	0.5	1	human	celiac_disease	EU	ENSG00000148737	FALSE	FALSE	FALSE
hg19_1390	monocyte	U-937	U937+BIO	Pazar_Chip	TCF7L2	2	34	0.0588235	0.376812	0.609871	2.66153	5.30769	0.00388932	1	human	celiac_disease	EU	ENSG00000148737	FALSE	FALSE	FALSE
hg19_1391	monocyte	U-937	u937_bio	ReMap_ChIP	TCF7L2	1	34	0.0294118	0.36082	0.603112	0	2.77147	0.5	1	human	celiac_disease	EU	ENSG00000148737	FALSE	FALSE	FALSE
hg19_1413	B_lymphocyte	GM06993	GM06993	Cistrome_ChIP	TP53	2	34	0.0588235	1.74813	1.26709	0.198781	1.14408	0.421217	1	human	celiac_disease	EU	ENSG00000141510	FALSE	FALSE	FALSE
hg19_1414	B_lymphocyte	GM12878	GM12878	Cistrome_ChIP	TP53	0	34	0	0.124938	0.361086	0	0	0.5	1	human	celiac_disease	EU	ENSG00000141510	FALSE	FALSE	FALSE
hg19_1453	B_lymphocyte	GM12878	GM12878	ENCODE	USF1	1	34	0.0294118	0.841579	0.884528	0	1.18824	0.5	1	human	celiac_disease	EU	ENSG00000158773	FALSE	FALSE	TRUE
hg19_1460	B_lymphocyte	GM12878	GM12878	ENCODE	USF2	2	34	0.0588235	0.731134	0.860625	1.47435	2.73548	0.0701932	1	human	celiac_disease	EU	ENSG00000105698	FALSE	FALSE	TRUE
hg19_1466	B_lymphocyte	GM10855	GM10855	Cistrome_ChIP	VDR	4	34	0.117647	0.503748	0.680523	5.1376	7.94048	1.39136e-07	5.41237e-05	human	celiac_disease	EU	ENSG00000111424	TRUE	FALSE	TRUE
hg19_1467	B_lymphocyte	GM10861	GM10861	Cistrome_ChIP	VDR	4	34	0.117647	0.854073	0.8847	3.55592	4.68344	0.000188327	0.073259	human	celiac_disease	EU	ENSG00000111424	TRUE	FALSE	TRUE
hg19_1468	B_lymphocyte	GM10861	lclgm10861_calcitriol	ReMap_ChIP	VDR	4	34	0.117647	1.6087	1.20843	1.97885	2.48649	0.0239164	1	human	celiac_disease	EU	ENSG00000111424	TRUE	FALSE	TRUE
hg19_1473	monocyte	THP-1	THP-1	Cistrome_ChIP	VDR	0	34	0	0.0669665	0.26175	0	0	0.5	1	human	celiac_disease	EU	ENSG00000111424	TRUE	FALSE	TRUE
hg19_1474	monocyte	THP-1	THP-1+stimulated	Pazar_Chip	VDR	1	34	0.0294118	0.441779	0.66237	0	2.26357	0.5	1	human	celiac_disease	EU	ENSG00000111424	TRUE	FALSE	TRUE
hg19_1475	monocyte	THP-1	THP-1+unstimulated	Pazar_Chip	VDR	1	34	0.0294118	0.256872	0.491919	0	3.893	0.5	1	human	celiac_disease	EU	ENSG00000111424	TRUE	FALSE	TRUE
hg19_1477	B_lymphocyte	GM12878	GM12878	ENCODE	WRNIP1	4	34	0.117647	1.23788	1.05895	2.60835	3.23133	0.00454905	1	human	celiac_disease	EU	ENSG00000124535	FALSE	FALSE	FALSE
hg19_1478	B_lymphocyte	GM12878	GM12878	Cistrome_ChIP	YY1	0	34	0	0.0414793	0.204398	0	0	0.5	1	human	celiac_disease	EU	ENSG00000100811	FALSE	FALSE	FALSE
hg19_1479	B_lymphocyte	GM12891	GM12891	Cistrome_ChIP	YY1	7	34	0.205882	2.01149	1.35217	3.68926	3.48	0.000112456	0.0437453	human	celiac_disease	EU	ENSG00000100811	FALSE	FALSE	FALSE
hg19_1480	B_lymphocyte	GM12892	GM12892	Cistrome_ChIP	YY1	5	34	0.147059	1.37531	1.12231	3.22968	3.63554	0.000619646	0.241042	human	celiac_disease	EU	ENSG00000100811	FALSE	FALSE	FALSE
hg19_1481	B_lymphocyte	GM12878	GM12878	ENCODE	YY1	8	34	0.235294	2.77211	1.5505	3.37175	2.88588	0.000373464	0.145277	human	celiac_disease	EU	ENSG00000100811	FALSE	FALSE	FALSE
hg19_1482	B_lymphocyte	GM12891	GM12891	ENCODE	YY1	7	34	0.205882	1.3973	1.11381	5.03021	5.00966	2.44971e-07	9.52937e-05	human	celiac_disease	EU	ENSG00000100811	FALSE	FALSE	FALSE
hg19_1483	B_lymphocyte	GM12892	GM12892	ENCODE	YY1	8	34	0.235294	1.56772	1.2023	5.34996	5.10296	4.39868e-08	1.71108e-05	human	celiac_disease	EU	ENSG00000100811	FALSE	FALSE	FALSE
hg19_1504	T_lymphocyte	T_lymphocyte	CD4+	Cistrome_ChIP	YY1	1	34	0.0294118	0.689155	0.819956	0	1.45105	0.5	1	human	celiac_disease	EU	ENSG00000100811	FALSE	FALSE	FALSE
hg19_1505	T_lymphocyte	T_lymphocyte	T_Lymphocyte	Cistrome_ChIP	YY1	1	34	0.0294118	0.701149	0.817706	0	1.42623	0.5	1	human	celiac_disease	EU	ENSG00000100811	FALSE	FALSE	FALSE
hg19_1507	B_lymphocyte	GM12878	GM12878	ENCODE	ZBTB33	2	34	0.0588235	0.224888	0.468402	3.78972	8.89333	7.54082e-05	0.0293338	human	celiac_disease	EU	ENSG00000177485	FALSE	FALSE	FALSE
hg19_1515	B_lymphocyte	GM12878	GM12878	ENCODE	ZEB1	0	34	0	0.43978	0.654597	0	0	0.5	1	human	celiac_disease	EU	ENSG00000148516	FALSE	FALSE	FALSE
hg19_1518	B_lymphocyte	GM12878	GM12878	ENCODE	ZNF143	4	34	0.117647	1.71564	1.22131	1.87041	2.33149	0.0307131	1	human	celiac_disease	EU	ENSG00000166478	FALSE	FALSE	FALSE
hg19_1527	T_lymphocyte	CUTLL1	cutll	ReMap_ChIP	ZNF143	2	34	0.0588235	0.657171	0.792723	1.69394	3.04335	0.0451379	1	human	celiac_disease	EU	ENSG00000166478	FALSE	FALSE	FALSE
hg19_1528	T_lymphocyte	HPB-ALL	hpball	ReMap_ChIP	ZNF143	0	34	0	0.12094	0.345494	0	0	0.5	1	human	celiac_disease	EU	ENSG00000166478	FALSE	FALSE	FALSE
hg19_1539	B_lymphocyte	GM12878	GM12878	ENCODE	ZZZ3	0	34	0	0.0804598	0.291587	0	0	0.5	1	human	celiac_disease	EU	ENSG00000036549	FALSE	FALSE	FALSE
hg19_1540	T_lymphocyte	CD4_Tcells	CD4+_T_cells+invitrogen	Barski_lab	POLR2A	21	34	0.617647	4.12844	1.89578	8.89952	5.08667	2.80445e-19	1.09093e-16	human	celiac_disease	EU	ENSG00000181222	FALSE	FALSE	FALSE
hg19_1541	T_lymphocyte	Naive_CD4_Tcell	Naive_CD4_Tcell_EI_5h_6	Barski_lab	NFATC2	15	34	0.441176	3.10645	1.71527	6.93391	4.82867	2.04682e-12	7.96213e-10	human	celiac_disease	EU	ENSG00000101096	FALSE	FALSE	FALSE
hg19_1542	T_lymphocyte	Naive_CD4_Tcell	Naive_CD4_Tcell_EI_5h_2	Barski_lab	NFKB1	1	34	0.0294118	0.2004	0.439682	0	4.99002	0.5	1	human	celiac_disease	EU	ENSG00000109320	TRUE	FALSE	TRUE
hg19_1543	T_lymphocyte	Naive_CD4_Tcell	Naive_CD4_T_cells+EI12h	Barski_lab	FOS	9	34	0.264706	1.001	1.02956	7.76932	8.99101	3.94544e-15	1.53477e-12	human	celiac_disease	EU	ENSG00000170345	TRUE	TRUE	TRUE
hg19_1544	T_lymphocyte	Naive_CD4_Tcell	Naive_CD4_Tcell_EI_5h_3	Barski_lab	NFATC1	6	34	0.176471	0.910545	0.941538	5.40547	6.58946	3.23193e-08	1.25722e-05	human	celiac_disease	EU	ENSG00000131196	TRUE	FALSE	TRUE
